# Supplementary material for: Comparison of statistical models for nested association mapping in rapeseed (Brassica napus L.) through computer simulations
Source: BMC Plant Biol. 2016 Jan 25;16:26. doi: 10.1186/s12870-016-0707-6 (PMC4727311; doi:10.1186/s12870-016-0707-6)
Supplement: Additional file 3 — Table S21. A map file for the original SNPs. (TXT 31 kb) [file 12870_2016_707_MOESM3_ESM.txt]

gene_no. position_cM marker_name type
1 4.45103857566766e-07 boxBO3_30 snp
1 1.03857566765579e-06 boxBO3_70 snp
1 1.08308605341246e-06 boxBO3_73 snp
1 1.20178041543027e-06 boxBO3_81 snp
1 2.38872403560831e-06 boxBO3_161 snp
1 3.51632047477745e-06 boxBO3_237 snp
1 6.23145400593472e-06 boxBO3_420 snp
1 7.55192878338279e-06 boxBO3_509 snp
1 7.98219584569733e-06 boxBO3_538 snp
2 7.41839762611276e-08 boxBO4_5 snp
2 3.41246290801187e-07 boxBO4_23 snp
2 4.00593471810089e-07 boxBO4_27 snp
2 1.513353115727e-06 boxBO4_102 snp
2 2.2106824925816e-06 boxBO4_149 snp
2 2.41839762611276e-06 boxBO4_163 snp
2 3.35311572700297e-06 boxBO4_226 snp
2 4.86646884272997e-06 boxBO4_328 snp
2 6.42433234421365e-06 boxBO4_433 snp
2 6.58753709198813e-06 boxBO4_444 snp
2 7.07715133531157e-06 boxBO4_477 snp
2 7.61127596439169e-06 boxBO4_513 snp
2 7.65578635014837e-06 boxBO4_516 snp
3 2.07715133531157e-07 boxBO5_14 snp
3 2.52225519287834e-07 boxBO5_17 snp
3 3.26409495548961e-07 boxBO5_22 snp
4 1.52818991097923e-06 boxBO9_103 snp
4 6.02373887240356e-06 boxBO9_406 snp
4 6.03857566765579e-06 boxBO9_407 snp
4 6.11275964391691e-06 boxBO9_412 snp
4 6.24629080118694e-06 boxBO9_421 snp
4 6.2759643916914e-06 boxBO9_423 snp
4 6.29080118694362e-06 boxBO9_424 snp
4 6.30563798219585e-06 boxBO9_425 snp
4 6.32047477744807e-06 boxBO9_426 snp
4 6.3353115727003e-06 boxBO9_427 snp
4 6.37982195845697e-06 boxBO9_430 snp
4 6.3946587537092e-06 boxBO9_431 snp
4 6.4540059347181e-06 boxBO9_435 snp
4 6.513353115727e-06 boxBO9_439 snp
4 6.52818991097923e-06 boxBO9_440 snp
4 6.55786350148368e-06 boxBO9_442 snp
4 6.5727002967359e-06 boxBO9_443 snp
4 6.58753709198813e-06 boxBO9_444 snp
4 6.60237388724036e-06 boxBO9_445 snp
4 6.61721068249258e-06 boxBO9_446 snp
4 6.64688427299703e-06 boxBO9_448 snp
4 6.66172106824926e-06 boxBO9_449 snp
4 6.67655786350148e-06 boxBO9_450 snp
4 6.69139465875371e-06 boxBO9_451 snp
4 6.70623145400593e-06 boxBO9_452 snp
4 6.73590504451039e-06 boxBO9_454 snp
4 6.75074183976261e-06 boxBO9_455 snp
4 6.76557863501484e-06 boxBO9_456 snp
4 6.79525222551929e-06 boxBO9_458 snp
4 6.83976261127596e-06 boxBO9_461 snp
4 6.85459940652819e-06 boxBO9_462 snp
4 6.88427299703264e-06 boxBO9_464 snp
4 6.89910979228487e-06 boxBO9_465 snp
4 6.91394658753709e-06 boxBO9_466 snp
4 6.92878338278932e-06 boxBO9_467 snp
4 6.94362017804154e-06 boxBO9_468 snp
4 6.95845697329377e-06 boxBO9_469 snp
4 6.98813056379822e-06 boxBO9_471 snp
4 7.0326409495549e-06 boxBO9_474 snp
4 7.06231454005935e-06 boxBO9_476 snp
4 7.07715133531157e-06 boxBO9_477 snp
4 7.0919881305638e-06 boxBO9_478 snp
4 7.10682492581602e-06 boxBO9_479 snp
4 7.12166172106825e-06 boxBO9_480 snp
4 7.13649851632047e-06 boxBO9_481 snp
4 7.1513353115727e-06 boxBO9_482 snp
4 7.19584569732938e-06 boxBO9_485 snp
4 7.2106824925816e-06 boxBO9_486 snp
4 7.22551928783383e-06 boxBO9_487 snp
4 7.24035608308605e-06 boxBO9_488 snp
4 7.25519287833828e-06 boxBO9_489 snp
4 7.2700296735905e-06 boxBO9_490 snp
4 7.28486646884273e-06 boxBO9_491 snp
4 7.31454005934718e-06 boxBO9_493 snp
4 7.35905044510386e-06 boxBO9_496 snp
4 7.37388724035608e-06 boxBO9_497 snp
4 7.40356083086053e-06 boxBO9_499 snp
4 7.41839762611276e-06 boxBO9_500 snp
5 1.69139465875371e-06 boxBO11_114 snp
5 4.09495548961424e-06 boxBO11_276 snp
6 2.9673590504451e-07 boxBO12_20 snp
6 5.78635014836795e-07 boxBO12_39 snp
6 2.13649851632047e-06 boxBO12_144 snp
6 2.92284866468843e-06 boxBO12_197 snp
7 1.48367952522255e-08 boxBO13_1 snp
7 4.45103857566766e-08 boxBO13_3 snp
7 7.41839762611276e-08 boxBO13_5 snp
7 8.90207715133531e-08 boxBO13_6 snp
7 1.03857566765579e-07 boxBO13_7 snp
7 1.3353115727003e-07 boxBO13_9 snp
7 2.37388724035608e-07 boxBO13_16 snp
7 3.56083086053412e-07 boxBO13_24 snp
7 3.85756676557863e-07 boxBO13_26 snp
7 4.00593471810089e-07 boxBO13_27 snp
7 7.56676557863501e-07 boxBO13_51 snp
7 8.75370919881306e-07 boxBO13_59 snp
7 1.03857566765579e-06 boxBO13_70 snp
7 1.05341246290801e-06 boxBO13_71 snp
7 1.06824925816024e-06 boxBO13_72 snp
7 1.08308605341246e-06 boxBO13_73 snp
7 3.30860534124629e-06 boxBO13_223 snp
7 5.28189910979228e-06 boxBO13_356 snp
7 5.31157270029674e-06 boxBO13_358 snp
7 5.83086053412463e-06 boxBO13_393 snp
7 5.99406528189911e-06 boxBO13_404 snp
8 2.9673590504451e-08 boxBO14_2 snp
8 2.52225519287834e-07 boxBO14_17 snp
8 2.9673590504451e-07 boxBO14_20 snp
8 7.12166172106825e-07 boxBO14_48 snp
8 7.86350148367952e-07 boxBO14_53 snp
8 8.30860534124629e-07 boxBO14_56 snp
8 3.01186943620178e-06 boxBO14_203 snp
8 3.53115727002967e-06 boxBO14_238 snp
8 3.97626112759644e-06 boxBO14_268 snp
8 4.3026706231454e-06 boxBO14_290 snp
8 4.82195845697329e-06 boxBO14_325 snp
9 2.52225519287834e-07 boxBO15_17 snp
9 5.34124629080119e-07 boxBO15_36 snp
9 6.82492581602374e-07 boxBO15_46 snp
9 1.43916913946588e-06 boxBO15_97 snp
9 1.75074183976261e-06 boxBO15_118 snp
9 1.82492581602374e-06 boxBO15_123 snp
9 1.85459940652819e-06 boxBO15_125 snp
9 2.04747774480712e-06 boxBO15_138 snp
9 2.07715133531157e-06 boxBO15_140 snp
9 2.28486646884273e-06 boxBO15_154 snp
9 2.98219584569733e-06 boxBO15_201 snp
9 4.64391691394659e-06 boxBO15_313 snp
9 4.68842729970326e-06 boxBO15_316 snp
10 2.22551928783383e-07 boxBO16_15 snp
10 6.52818991097923e-07 boxBO16_44 snp
10 1.97329376854599e-06 boxBO16_133 snp
10 2.58160237388724e-06 boxBO16_174 snp
10 2.92284866468843e-06 boxBO16_197 snp
10 3.45697329376855e-06 boxBO16_233 snp
10 3.73887240356083e-06 boxBO16_252 snp
10 7.7299703264095e-06 boxBO16_521 snp
10 8.85756676557864e-06 boxBO16_597 snp
10 8.87240356083086e-06 boxBO16_598 snp
10 8.88724035608309e-06 boxBO16_599 snp
10 8.90207715133531e-06 boxBO16_600 snp
11 5.93471810089021e-07 boxBO17_40 snp
11 1.26112759643917e-06 boxBO17_85 snp
11 2.00296735905045e-06 boxBO17_135 snp
11 2.18100890207715e-06 boxBO17_147 snp
11 2.86350148367953e-06 boxBO17_193 snp
11 2.98219584569733e-06 boxBO17_201 snp
11 3.24925816023739e-06 boxBO17_219 snp
11 4.37685459940653e-06 boxBO17_295 snp
11 4.92581602373887e-06 boxBO17_332 snp
11 5.34124629080119e-06 boxBO17_360 snp
11 6.46884272997033e-06 boxBO17_436 snp
12 7.41839762611276e-08 boxBO18_5 snp
12 1.3353115727003e-07 boxBO18_9 snp
12 2.37388724035608e-07 boxBO18_16 snp
12 3.56083086053412e-07 boxBO18_24 snp
12 4.00593471810089e-07 boxBO18_27 snp
12 4.15430267062315e-07 boxBO18_28 snp
12 9.6439169139466e-07 boxBO18_65 snp
12 1.00890207715134e-06 boxBO18_68 snp
12 1.12759643916914e-06 boxBO18_76 snp
12 1.29080118694362e-06 boxBO18_87 snp
12 1.46884272997033e-06 boxBO18_99 snp
12 1.54302670623145e-06 boxBO18_104 snp
12 1.82492581602374e-06 boxBO18_123 snp
12 2.34421364985163e-06 boxBO18_158 snp
12 2.83382789317507e-06 boxBO18_191 snp
12 3.16023738872404e-06 boxBO18_213 snp
12 3.99109792284866e-06 boxBO18_269 snp
12 4.05044510385757e-06 boxBO18_273 snp
12 4.71810089020771e-06 boxBO18_318 snp
12 5.04451038575668e-06 boxBO18_340 snp
12 5.14836795252225e-06 boxBO18_347 snp
12 5.26706231454006e-06 boxBO18_355 snp
12 5.32640949554896e-06 boxBO18_359 snp
12 5.62314540059347e-06 boxBO18_379 snp
12 5.80118694362018e-06 boxBO18_391 snp
12 6.513353115727e-06 boxBO18_439 snp
12 6.86943620178041e-06 boxBO18_463 snp
12 7.07715133531157e-06 boxBO18_477 snp
12 7.0919881305638e-06 boxBO18_478 snp
12 7.2106824925816e-06 boxBO18_486 snp
13 8.6053412462908e-07 boxBO22_58 snp
13 1.29080118694362e-06 boxBO22_87 snp
13 1.40949554896142e-06 boxBO22_95 snp
13 2.86350148367953e-06 boxBO22_193 snp
13 2.87833827893175e-06 boxBO22_194 snp
13 2.89317507418398e-06 boxBO22_195 snp
13 2.9080118694362e-06 boxBO22_196 snp
13 2.92284866468843e-06 boxBO22_197 snp
13 2.93768545994065e-06 boxBO22_198 snp
13 2.95252225519288e-06 boxBO22_199 snp
13 2.9673590504451e-06 boxBO22_200 snp
14 8.75370919881306e-07 boxBO23_59 snp
14 8.90207715133531e-07 boxBO23_60 snp
14 2.29970326409496e-06 boxBO23_155 snp
14 2.65578635014837e-06 boxBO23_179 snp
14 3.24925816023739e-06 boxBO23_219 snp
14 3.45697329376855e-06 boxBO23_233 snp
14 3.81305637982196e-06 boxBO23_257 snp
14 4.74777448071217e-06 boxBO23_320 snp
14 4.80712166172107e-06 boxBO23_324 snp
14 5.0593471810089e-06 boxBO23_341 snp
14 5.65281899109792e-06 boxBO23_381 snp
14 5.74183976261128e-06 boxBO23_387 snp
14 7.16617210682493e-06 boxBO23_483 snp
14 7.18100890207715e-06 boxBO23_484 snp
14 7.35905044510386e-06 boxBO23_496 snp
14 8.36795252225519e-06 boxBO23_564 snp
14 8.39762611275964e-06 boxBO23_566 snp
14 8.44213649851632e-06 boxBO23_569 snp
14 8.45697329376855e-06 boxBO23_570 snp
14 8.47181008902077e-06 boxBO23_571 snp
14 8.486646884273e-06 boxBO23_572 snp
14 8.50148367952522e-06 boxBO23_573 snp
14 8.51632047477745e-06 boxBO23_574 snp
14 8.53115727002967e-06 boxBO23_575 snp
14 8.5459940652819e-06 boxBO23_576 snp
14 8.56083086053412e-06 boxBO23_577 snp
14 8.57566765578635e-06 boxBO23_578 snp
14 8.59050445103858e-06 boxBO23_579 snp
14 8.6053412462908e-06 boxBO23_580 snp
14 8.62017804154303e-06 boxBO23_581 snp
14 8.67952522255193e-06 boxBO23_585 snp
14 8.81305637982196e-06 boxBO23_594 snp
14 8.84272997032641e-06 boxBO23_596 snp
14 8.85756676557864e-06 boxBO23_597 snp
14 8.87240356083086e-06 boxBO23_598 snp
14 8.90207715133531e-06 boxBO23_600 snp
15 7.41839762611276e-07 boxBO24_50 snp
15 2.2700296735905e-06 boxBO24_153 snp
15 2.35905044510386e-06 boxBO24_159 snp
15 3.70919881305638e-06 boxBO24_250 snp
15 4.49554896142433e-06 boxBO24_303 snp
15 4.70326409495549e-06 boxBO24_317 snp
15 4.9406528189911e-06 boxBO24_333 snp
15 5.10385756676558e-06 boxBO24_344 snp
15 7.2700296735905e-06 boxBO24_490 snp
15 7.29970326409496e-06 boxBO24_492 snp
16 2.9673590504451e-07 boxBR1_20 snp
16 4.00593471810089e-07 boxBR1_27 snp
16 4.15430267062315e-07 boxBR1_28 snp
16 4.45103857566766e-07 boxBR1_30 snp
16 4.59940652818991e-07 boxBR1_31 snp
16 5.34124629080119e-07 boxBR1_36 snp
16 1.21661721068249e-06 boxBR1_82 snp
16 1.40949554896142e-06 boxBR1_95 snp
16 1.67655786350148e-06 boxBR1_113 snp
16 1.72106824925816e-06 boxBR1_116 snp
16 7.49258160237389e-06 boxBR1_505 snp
16 8.13056379821958e-06 boxBR1_548 snp
17 1.18694362017804e-07 boxBR4_8 snp
17 1.48367952522255e-07 boxBR4_10 snp
17 2.37388724035608e-07 boxBR4_16 snp
17 2.67062314540059e-07 boxBR4_18 snp
17 3.11572700296736e-07 boxBR4_21 snp
17 7.12166172106825e-07 boxBR4_48 snp
17 7.41839762611276e-07 boxBR4_50 snp
17 1.03857566765579e-06 boxBR4_70 snp
17 2.64094955489614e-06 boxBR4_178 snp
17 4.19881305637982e-06 boxBR4_283 snp
17 4.82195845697329e-06 boxBR4_325 snp
17 5.25222551928783e-06 boxBR4_354 snp
17 6.61721068249258e-06 boxBR4_446 snp
17 7.6706231454006e-06 boxBR4_517 snp
17 7.74480712166172e-06 boxBR4_522 snp
17 7.80415430267062e-06 boxBR4_526 snp
17 7.99703264094955e-06 boxBR4_539 snp
17 8.41246290801187e-06 boxBR4_567 snp
17 8.4272997032641e-06 boxBR4_568 snp
17 8.45697329376855e-06 boxBR4_570 snp
17 8.486646884273e-06 boxBR4_572 snp
18 1.48367952522255e-08 boxBR5_1 snp
18 2.9673590504451e-08 boxBR5_2 snp
18 5.93471810089021e-08 boxBR5_4 snp
18 7.41839762611276e-08 boxBR5_5 snp
18 8.90207715133531e-08 boxBR5_6 snp
18 1.03857566765579e-07 boxBR5_7 snp
18 1.3353115727003e-07 boxBR5_9 snp
18 1.48367952522255e-07 boxBR5_10 snp
18 1.63204747774481e-07 boxBR5_11 snp
18 1.92878338278932e-07 boxBR5_13 snp
18 2.07715133531157e-07 boxBR5_14 snp
18 2.22551928783383e-07 boxBR5_15 snp
18 2.37388724035608e-07 boxBR5_16 snp
18 4.15430267062315e-07 boxBR5_28 snp
18 8.30860534124629e-07 boxBR5_56 snp
18 1.14243323442136e-06 boxBR5_77 snp
18 1.95845697329377e-06 boxBR5_132 snp
18 2.04747774480712e-06 boxBR5_138 snp
18 3.5459940652819e-06 boxBR5_239 snp
18 4.83679525222552e-06 boxBR5_326 snp
18 4.8813056379822e-06 boxBR5_329 snp
18 5.40059347181009e-06 boxBR5_364 snp
18 5.44510385756677e-06 boxBR5_367 snp
18 5.96439169139466e-06 boxBR5_402 snp
18 5.99406528189911e-06 boxBR5_404 snp
18 6.02373887240356e-06 boxBR5_406 snp
18 6.21661721068249e-06 boxBR5_419 snp
18 6.49851632047478e-06 boxBR5_438 snp
18 6.513353115727e-06 boxBR5_439 snp
18 6.60237388724036e-06 boxBR5_445 snp
18 6.75074183976261e-06 boxBR5_455 snp
18 6.76557863501484e-06 boxBR5_456 snp
18 6.78041543026706e-06 boxBR5_457 snp
18 6.79525222551929e-06 boxBR5_458 snp
19 6.52818991097923e-07 boxBR6a_44 snp
19 6.67655786350148e-07 boxBR6a_45 snp
20 1.48367952522255e-08 boxBR7a_1 snp
20 1.18694362017804e-07 boxBR7a_8 snp
20 1.3353115727003e-07 boxBR7a_9 snp
20 2.9673590504451e-07 boxBR7a_20 snp
20 4.3026706231454e-07 boxBR7a_29 snp
20 6.23145400593472e-07 boxBR7a_42 snp
20 1.15727002967359e-06 boxBR7a_78 snp
20 1.29080118694362e-06 boxBR7a_87 snp
20 1.43916913946588e-06 boxBR7a_97 snp
20 1.85459940652819e-06 boxBR7a_125 snp
20 2.0919881305638e-06 boxBR7a_141 snp
20 2.2700296735905e-06 boxBR7a_153 snp
20 2.31454005934718e-06 boxBR7a_156 snp
20 2.59643916913947e-06 boxBR7a_175 snp
20 2.68545994065282e-06 boxBR7a_181 snp
20 3.23442136498516e-06 boxBR7a_218 snp
20 3.24925816023739e-06 boxBR7a_219 snp
20 3.39762611275964e-06 boxBR7a_229 snp
20 3.42729970326409e-06 boxBR7a_231 snp
20 3.44213649851632e-06 boxBR7a_232 snp
20 3.45697329376855e-06 boxBR7a_233 snp
20 5.28189910979228e-06 boxBR7a_356 snp
20 5.32640949554896e-06 boxBR7a_359 snp
20 6.54302670623145e-06 boxBR7a_441 snp
20 6.66172106824926e-06 boxBR7a_449 snp
20 6.82492581602374e-06 boxBR7a_460 snp
20 6.89910979228487e-06 boxBR7a_465 snp
20 6.91394658753709e-06 boxBR7a_466 snp
20 6.94362017804154e-06 boxBR7a_468 snp
20 6.95845697329377e-06 boxBR7a_469 snp
20 6.98813056379822e-06 boxBR7a_471 snp
20 7.01780415430267e-06 boxBR7a_473 snp
20 7.06231454005935e-06 boxBR7a_476 snp
20 7.07715133531157e-06 boxBR7a_477 snp
20 7.0919881305638e-06 boxBR7a_478 snp
20 7.16617210682493e-06 boxBR7a_483 snp
20 7.29970326409496e-06 boxBR7a_492 snp
20 7.37388724035608e-06 boxBR7a_497 snp
20 7.47774480712166e-06 boxBR7a_504 snp
20 7.58160237388724e-06 boxBR7a_511 snp
20 7.61127596439169e-06 boxBR7a_513 snp
20 7.62611275964392e-06 boxBR7a_514 snp
20 7.6706231454006e-06 boxBR7a_517 snp
20 7.70029673590504e-06 boxBR7a_519 snp
20 8.02670623145401e-06 boxBR7a_541 snp
20 8.04154302670623e-06 boxBR7a_542 snp
20 8.05637982195846e-06 boxBR7a_543 snp
20 8.07121661721068e-06 boxBR7a_544 snp
20 8.10089020771513e-06 boxBR7a_546 snp
20 8.11572700296736e-06 boxBR7a_547 snp
20 8.14540059347181e-06 boxBR7a_549 snp
20 8.16023738872404e-06 boxBR7a_550 snp
20 8.17507418397626e-06 boxBR7a_551 snp
20 8.18991097922849e-06 boxBR7a_552 snp
20 8.21958456973294e-06 boxBR7a_554 snp
20 8.24925816023739e-06 boxBR7a_556 snp
20 8.35311572700297e-06 boxBR7a_563 snp
20 8.41246290801187e-06 boxBR7a_567 snp
20 8.4272997032641e-06 boxBR7a_568 snp
20 8.486646884273e-06 boxBR7a_572 snp
20 8.50148367952522e-06 boxBR7a_573 snp
20 8.51632047477745e-06 boxBR7a_574 snp
20 8.53115727002967e-06 boxBR7a_575 snp
21 1.18694362017804e-07 boxBR9_8 snp
21 4.3026706231454e-07 boxBR9_29 snp
21 4.74777448071217e-07 boxBR9_32 snp
21 7.56676557863501e-07 boxBR9_51 snp
21 7.71513353115727e-07 boxBR9_52 snp
21 1.05341246290801e-06 boxBR9_71 snp
21 1.20178041543027e-06 boxBR9_81 snp
21 1.52818991097923e-06 boxBR9_103 snp
21 1.73590504451039e-06 boxBR9_117 snp
21 1.85459940652819e-06 boxBR9_125 snp
21 1.86943620178042e-06 boxBR9_126 snp
21 1.88427299703264e-06 boxBR9_127 snp
21 1.89910979228487e-06 boxBR9_128 snp
21 1.91394658753709e-06 boxBR9_129 snp
21 2.40356083086053e-06 boxBR9_162 snp
21 2.41839762611276e-06 boxBR9_163 snp
21 3.13056379821958e-06 boxBR9_211 snp
21 3.21958456973294e-06 boxBR9_217 snp
21 4.02077151335312e-06 boxBR9_271 snp
21 4.06528189910979e-06 boxBR9_274 snp
21 4.62908011869436e-06 boxBR9_312 snp
21 4.98516320474777e-06 boxBR9_336 snp
21 5.31157270029674e-06 boxBR9_358 snp
21 5.38575667655786e-06 boxBR9_363 snp
21 5.40059347181009e-06 boxBR9_364 snp
21 5.84569732937685e-06 boxBR9_394 snp
21 6.30563798219585e-06 boxBR9_425 snp
21 6.72106824925816e-06 boxBR9_453 snp
21 6.81008902077151e-06 boxBR9_459 snp
21 6.95845697329377e-06 boxBR9_469 snp
21 6.973293768546e-06 boxBR9_470 snp
21 7.13649851632047e-06 boxBR9_481 snp
21 7.41839762611276e-06 boxBR9_500 snp
21 7.43323442136498e-06 boxBR9_501 snp
21 7.46290801186944e-06 boxBR9_503 snp
21 7.47774480712166e-06 boxBR9_504 snp
21 7.74480712166172e-06 boxBR9_522 snp
21 7.77448071216617e-06 boxBR9_524 snp
21 7.80415430267062e-06 boxBR9_526 snp
21 7.83382789317507e-06 boxBR9_528 snp
21 7.89317507418398e-06 boxBR9_532 snp
21 7.92284866468843e-06 boxBR9_534 snp
21 7.93768545994065e-06 boxBR9_535 snp
21 7.95252225519288e-06 boxBR9_536 snp
21 8.11572700296736e-06 boxBR9_547 snp
21 8.13056379821958e-06 boxBR9_548 snp
21 8.16023738872404e-06 boxBR9_550 snp
21 8.26409495548961e-06 boxBR9_557 snp
21 8.29376854599406e-06 boxBR9_559 snp
21 8.30860534124629e-06 boxBR9_560 snp
21 8.38278931750742e-06 boxBR9_565 snp
21 8.4272997032641e-06 boxBR9_568 snp
21 8.44213649851632e-06 boxBR9_569 snp
21 8.47181008902077e-06 boxBR9_571 snp
21 8.53115727002967e-06 boxBR9_575 snp
21 8.56083086053412e-06 boxBR9_577 snp
21 8.69436201780415e-06 boxBR9_586 snp
21 8.79821958456973e-06 boxBR9_593 snp
21 8.84272997032641e-06 boxBR9_596 snp
21 8.87240356083086e-06 boxBR9_598 snp
21 9.00593471810089e-06 boxBR9_607 snp
21 9.09495548961424e-06 boxBR9_613 snp
21 9.10979228486647e-06 boxBR9_614 snp
21 9.12462908011869e-06 boxBR9_615 snp
21 9.16913946587537e-06 boxBR9_618 snp
21 9.2433234421365e-06 boxBR9_623 snp
21 9.28783382789318e-06 boxBR9_626 snp
21 9.3026706231454e-06 boxBR9_627 snp
21 9.4213649851632e-06 boxBR9_635 snp
21 9.45103857566766e-06 boxBR9_637 snp
21 9.49554896142433e-06 boxBR9_640 snp
21 9.51038575667656e-06 boxBR9_641 snp
21 9.52522255192878e-06 boxBR9_642 snp
21 9.54005934718101e-06 boxBR9_643 snp
21 9.56973293768546e-06 boxBR9_645 snp
21 9.5845697329377e-06 boxBR9_646 snp
21 9.5994065281899e-06 boxBR9_647 snp
21 9.62908011869436e-06 boxBR9_649 snp
21 9.6439169139466e-06 boxBR9_650 snp
22 2.9673590504451e-08 boxBR10_2 snp
22 2.07715133531157e-07 boxBR10_14 snp
22 2.37388724035608e-07 boxBR10_16 snp
22 2.52225519287834e-07 boxBR10_17 snp
22 3.41246290801187e-07 boxBR10_23 snp
22 3.56083086053412e-07 boxBR10_24 snp
22 3.70919881305638e-07 boxBR10_25 snp
22 3.85756676557863e-07 boxBR10_26 snp
22 8.6053412462908e-07 boxBR10_58 snp
22 4.00593471810089e-06 boxBR10_270 snp
22 6.15727002967359e-06 boxBR10_415 snp
22 6.17210682492582e-06 boxBR10_416 snp
22 6.24629080118694e-06 boxBR10_421 snp
22 6.36498516320475e-06 boxBR10_429 snp
22 6.37982195845697e-06 boxBR10_430 snp
22 6.40949554896142e-06 boxBR10_432 snp
22 6.42433234421365e-06 boxBR10_433 snp
22 6.66172106824926e-06 boxBR10_449 snp
22 6.67655786350148e-06 boxBR10_450 snp
22 6.69139465875371e-06 boxBR10_451 snp
22 6.72106824925816e-06 boxBR10_453 snp
22 6.73590504451039e-06 boxBR10_454 snp
22 6.75074183976261e-06 boxBR10_455 snp
22 6.76557863501484e-06 boxBR10_456 snp
22 7.13649851632047e-06 boxBR10_481 snp
22 7.1513353115727e-06 boxBR10_482 snp
22 7.34421364985163e-06 boxBR10_495 snp
22 7.35905044510386e-06 boxBR10_496 snp
22 7.38872403560831e-06 boxBR10_498 snp
22 7.40356083086053e-06 boxBR10_499 snp
22 7.43323442136498e-06 boxBR10_501 snp
22 7.44807121661721e-06 boxBR10_502 snp
22 7.46290801186944e-06 boxBR10_503 snp
22 7.47774480712166e-06 boxBR10_504 snp
22 7.50741839762611e-06 boxBR10_506 snp
22 7.53709198813056e-06 boxBR10_508 snp
22 7.55192878338279e-06 boxBR10_509 snp
22 7.56676557863501e-06 boxBR10_510 snp
22 7.59643916913947e-06 boxBR10_512 snp
22 7.62611275964392e-06 boxBR10_514 snp
22 7.65578635014837e-06 boxBR10_516 snp
22 7.6706231454006e-06 boxBR10_517 snp
22 7.68545994065282e-06 boxBR10_518 snp
22 7.70029673590504e-06 boxBR10_519 snp
22 8.27893175074184e-06 boxBR10_558 snp
22 8.30860534124629e-06 boxBR10_560 snp
22 8.32344213649852e-06 boxBR10_561 snp
22 8.33827893175074e-06 boxBR10_562 snp
22 8.35311572700297e-06 boxBR10_563 snp
22 8.36795252225519e-06 boxBR10_564 snp
22 8.38278931750742e-06 boxBR10_565 snp
22 8.45697329376855e-06 boxBR10_570 snp
23 1.78041543026706e-07 boxBR12_12 snp
23 2.81899109792285e-07 boxBR12_19 snp
23 2.9673590504451e-07 boxBR12_20 snp
23 1.11275964391691e-06 boxBR12_75 snp
23 1.15727002967359e-06 boxBR12_78 snp
23 3.41246290801187e-06 boxBR12_230 snp
23 4.02077151335312e-06 boxBR12_271 snp
23 4.19881305637982e-06 boxBR12_283 snp
23 4.37685459940653e-06 boxBR12_295 snp
23 4.65875370919881e-06 boxBR12_314 snp
23 5.77151335311573e-06 boxBR12_389 snp
23 6.69139465875371e-06 boxBR12_451 snp
23 7.34421364985163e-06 boxBR12_495 snp
23 7.53709198813056e-06 boxBR12_508 snp
23 9.02077151335312e-06 boxBR12_608 snp
23 9.19881305637982e-06 boxBR12_620 snp
24 2.22551928783383e-07 boxBR14_15 snp
24 2.37388724035608e-07 boxBR14_16 snp
24 4.40652818991098e-06 boxBR14_297 snp
24 4.46587537091988e-06 boxBR14_301 snp
24 5.08902077151335e-06 boxBR14_343 snp
24 5.13353115727003e-06 boxBR14_346 snp
25 2.37388724035608e-07 boxBR15_16 snp
25 3.41246290801187e-07 boxBR15_23 snp
25 3.70919881305638e-07 boxBR15_25 snp
25 3.85756676557863e-07 boxBR15_26 snp
25 4.59940652818991e-07 boxBR15_31 snp
25 4.74777448071217e-07 boxBR15_32 snp
25 5.34124629080119e-07 boxBR15_36 snp
25 7.86350148367952e-07 boxBR15_53 snp
25 9.19881305637982e-07 boxBR15_62 snp
25 9.49554896142433e-07 boxBR15_64 snp
25 1.02373887240356e-06 boxBR15_69 snp
25 1.27596439169139e-06 boxBR15_86 snp
25 1.3353115727003e-06 boxBR15_90 snp
25 1.35014836795252e-06 boxBR15_91 snp
25 1.36498516320475e-06 boxBR15_92 snp
25 1.37982195845697e-06 boxBR15_93 snp
25 1.40949554896142e-06 boxBR15_95 snp
25 1.48367952522255e-06 boxBR15_100 snp
25 1.81008902077151e-06 boxBR15_122 snp
25 2.87833827893175e-06 boxBR15_194 snp
25 2.92284866468843e-06 boxBR15_197 snp
25 2.95252225519288e-06 boxBR15_199 snp
25 2.9673590504451e-06 boxBR15_200 snp
25 2.98219584569733e-06 boxBR15_201 snp
25 2.99703264094955e-06 boxBR15_202 snp
25 3.04154302670623e-06 boxBR15_205 snp
25 3.05637982195846e-06 boxBR15_206 snp
25 3.07121661721068e-06 boxBR15_207 snp
25 3.10089020771513e-06 boxBR15_209 snp
25 3.11572700296736e-06 boxBR15_210 snp
25 3.35311572700297e-06 boxBR15_226 snp
25 5.07418397626113e-06 boxBR15_342 snp
25 5.1186943620178e-06 boxBR15_345 snp
25 5.66765578635015e-06 boxBR15_382 snp
25 6.40949554896142e-06 boxBR15_432 snp
25 6.48367952522255e-06 boxBR15_437 snp
25 6.49851632047478e-06 boxBR15_438 snp
25 6.54302670623145e-06 boxBR15_441 snp
25 6.55786350148368e-06 boxBR15_442 snp
25 6.5727002967359e-06 boxBR15_443 snp
25 6.58753709198813e-06 boxBR15_444 snp
25 6.60237388724036e-06 boxBR15_445 snp
25 6.61721068249258e-06 boxBR15_446 snp
25 6.63204747774481e-06 boxBR15_447 snp
25 6.64688427299703e-06 boxBR15_448 snp
25 6.67655786350148e-06 boxBR15_450 snp
25 6.72106824925816e-06 boxBR15_453 snp
25 6.75074183976261e-06 boxBR15_455 snp
25 6.76557863501484e-06 boxBR15_456 snp
25 6.81008902077151e-06 boxBR15_459 snp
25 6.83976261127596e-06 boxBR15_461 snp
25 6.85459940652819e-06 boxBR15_462 snp
25 6.86943620178041e-06 boxBR15_463 snp
25 6.89910979228487e-06 boxBR15_465 snp
25 6.92878338278932e-06 boxBR15_467 snp
25 6.95845697329377e-06 boxBR15_469 snp
25 6.98813056379822e-06 boxBR15_471 snp
25 7.01780415430267e-06 boxBR15_473 snp
25 7.04747774480712e-06 boxBR15_475 snp
25 7.06231454005935e-06 boxBR15_476 snp
25 7.07715133531157e-06 boxBR15_477 snp
25 7.0919881305638e-06 boxBR15_478 snp
25 7.10682492581602e-06 boxBR15_479 snp
25 7.13649851632047e-06 boxBR15_481 snp
25 7.1513353115727e-06 boxBR15_482 snp
25 7.18100890207715e-06 boxBR15_484 snp
25 7.2106824925816e-06 boxBR15_486 snp
25 7.22551928783383e-06 boxBR15_487 snp
25 7.2700296735905e-06 boxBR15_490 snp
25 7.28486646884273e-06 boxBR15_491 snp
25 7.29970326409496e-06 boxBR15_492 snp
25 7.31454005934718e-06 boxBR15_493 snp
25 7.3293768545994e-06 boxBR15_494 snp
25 7.34421364985163e-06 boxBR15_495 snp
25 7.35905044510386e-06 boxBR15_496 snp
25 7.37388724035608e-06 boxBR15_497 snp
25 7.40356083086053e-06 boxBR15_499 snp
25 7.43323442136498e-06 boxBR15_501 snp
25 7.44807121661721e-06 boxBR15_502 snp
25 7.46290801186944e-06 boxBR15_503 snp
25 7.47774480712166e-06 boxBR15_504 snp
25 7.49258160237389e-06 boxBR15_505 snp
25 7.50741839762611e-06 boxBR15_506 snp
25 7.52225519287834e-06 boxBR15_507 snp
25 7.53709198813056e-06 boxBR15_508 snp
25 7.55192878338279e-06 boxBR15_509 snp
25 7.58160237388724e-06 boxBR15_511 snp
25 7.59643916913947e-06 boxBR15_512 snp
25 7.61127596439169e-06 boxBR15_513 snp
25 7.62611275964392e-06 boxBR15_514 snp
25 7.64094955489614e-06 boxBR15_515 snp
25 7.65578635014837e-06 boxBR15_516 snp
25 7.6706231454006e-06 boxBR15_517 snp
25 7.68545994065282e-06 boxBR15_518 snp
25 7.70029673590504e-06 boxBR15_519 snp
25 7.71513353115727e-06 boxBR15_520 snp
25 7.7299703264095e-06 boxBR15_521 snp
25 7.74480712166172e-06 boxBR15_522 snp
25 7.75964391691395e-06 boxBR15_523 snp
25 7.77448071216617e-06 boxBR15_524 snp
25 7.7893175074184e-06 boxBR15_525 snp
25 7.80415430267062e-06 boxBR15_526 snp
25 7.83382789317507e-06 boxBR15_528 snp
25 7.87833827893175e-06 boxBR15_531 snp
25 7.89317507418398e-06 boxBR15_532 snp
25 7.9080118694362e-06 boxBR15_533 snp
25 7.92284866468843e-06 boxBR15_534 snp
25 7.93768545994065e-06 boxBR15_535 snp
25 7.95252225519288e-06 boxBR15_536 snp
25 7.9673590504451e-06 boxBR15_537 snp
25 7.98219584569733e-06 boxBR15_538 snp
25 7.99703264094955e-06 boxBR15_539 snp
25 8.04154302670623e-06 boxBR15_542 snp
25 8.05637982195846e-06 boxBR15_543 snp
25 8.07121661721068e-06 boxBR15_544 snp
25 8.11572700296736e-06 boxBR15_547 snp
25 8.14540059347181e-06 boxBR15_549 snp
25 8.16023738872404e-06 boxBR15_550 snp
25 8.18991097922849e-06 boxBR15_552 snp
25 8.20474777448071e-06 boxBR15_553 snp
25 8.23442136498516e-06 boxBR15_555 snp
25 8.24925816023739e-06 boxBR15_556 snp
25 8.27893175074184e-06 boxBR15_558 snp
25 8.29376854599406e-06 boxBR15_559 snp
25 8.30860534124629e-06 boxBR15_560 snp
25 8.36795252225519e-06 boxBR15_564 snp
25 8.39762611275964e-06 boxBR15_566 snp
25 8.4272997032641e-06 boxBR15_568 snp
25 8.45697329376855e-06 boxBR15_570 snp
25 8.47181008902077e-06 boxBR15_571 snp
25 8.486646884273e-06 boxBR15_572 snp
25 8.50148367952522e-06 boxBR15_573 snp
25 8.51632047477745e-06 boxBR15_574 snp
25 8.53115727002967e-06 boxBR15_575 snp
25 8.5459940652819e-06 boxBR15_576 snp
25 8.57566765578635e-06 boxBR15_578 snp
25 8.59050445103858e-06 boxBR15_579 snp
25 8.6053412462908e-06 boxBR15_580 snp
25 8.63501483679525e-06 boxBR15_582 snp
25 8.64985163204748e-06 boxBR15_583 snp
25 8.67952522255193e-06 boxBR15_585 snp
25 8.69436201780415e-06 boxBR15_586 snp
25 8.70919881305638e-06 boxBR15_587 snp
25 8.7240356083086e-06 boxBR15_588 snp
25 8.73887240356083e-06 boxBR15_589 snp
25 8.76854599406528e-06 boxBR15_591 snp
25 8.79821958456973e-06 boxBR15_593 snp
25 8.82789317507418e-06 boxBR15_595 snp
25 8.84272997032641e-06 boxBR15_596 snp
25 8.85756676557864e-06 boxBR15_597 snp
25 8.88724035608309e-06 boxBR15_599 snp
25 8.90207715133531e-06 boxBR15_600 snp
25 8.91691394658754e-06 boxBR15_601 snp
25 8.94658753709199e-06 boxBR15_603 snp
25 8.9614243323442e-06 boxBR15_604 snp
25 9.00593471810089e-06 boxBR15_607 snp
25 9.02077151335312e-06 boxBR15_608 snp
25 9.03560830860534e-06 boxBR15_609 snp
25 9.13946587537092e-06 boxBR15_616 snp
25 9.15430267062315e-06 boxBR15_617 snp
25 9.16913946587537e-06 boxBR15_618 snp
25 9.19881305637982e-06 boxBR15_620 snp
25 9.21364985163205e-06 boxBR15_621 snp
25 9.22848664688427e-06 boxBR15_622 snp
25 9.2433234421365e-06 boxBR15_623 snp
25 9.25816023738872e-06 boxBR15_624 snp
25 9.27299703264095e-06 boxBR15_625 snp
25 9.28783382789318e-06 boxBR15_626 snp
25 9.3026706231454e-06 boxBR15_627 snp
25 9.31750741839763e-06 boxBR15_628 snp
25 9.37685459940653e-06 boxBR15_632 snp
25 9.39169139465875e-06 boxBR15_633 snp
25 9.40652818991098e-06 boxBR15_634 snp
25 9.4213649851632e-06 boxBR15_635 snp
25 9.43620178041543e-06 boxBR15_636 snp
25 9.45103857566766e-06 boxBR15_637 snp
25 9.52522255192878e-06 boxBR15_642 snp
25 9.54005934718101e-06 boxBR15_643 snp
26 2.0919881305638e-06 boxBR16_141 snp
26 3.36795252225519e-06 boxBR16_227 snp
26 4.3026706231454e-06 boxBR16_290 snp
26 4.4213649851632e-06 boxBR16_298 snp
26 4.54005934718101e-06 boxBR16_306 snp
26 4.70326409495549e-06 boxBR16_317 snp
26 5.14836795252225e-06 boxBR16_347 snp
26 5.50445103857567e-06 boxBR16_371 snp
26 5.51928783382789e-06 boxBR16_372 snp
26 5.54896142433234e-06 boxBR16_374 snp
26 6.24629080118694e-06 boxBR16_421 snp
26 6.4540059347181e-06 boxBR16_435 snp
27 2.67062314540059e-07 boxBR18_18 snp
27 4.15430267062315e-07 boxBR18_28 snp
27 4.45103857566766e-07 boxBR18_30 snp
27 5.19287833827893e-07 boxBR18_35 snp
27 6.67655786350148e-07 boxBR18_45 snp
27 7.12166172106825e-07 boxBR18_48 snp
27 1.49851632047478e-06 boxBR18_101 snp
27 2.49258160237389e-06 boxBR18_168 snp
27 3.24925816023739e-06 boxBR18_219 snp
27 5.25222551928783e-06 boxBR18_354 snp
27 5.34124629080119e-06 boxBR18_360 snp
27 5.43026706231454e-06 boxBR18_366 snp
27 5.94955489614243e-06 boxBR18_401 snp
27 8.5459940652819e-06 boxBR18_576 snp
27 8.67952522255193e-06 boxBR18_585 snp
27 8.69436201780415e-06 boxBR18_586 snp
28 4.3026706231454e-06 boxBR20_290 snp
28 4.64391691394659e-06 boxBR20_313 snp
28 4.68842729970326e-06 boxBR20_316 snp
28 4.76261127596439e-06 boxBR20_321 snp
28 4.77744807121662e-06 boxBR20_322 snp
28 4.83679525222552e-06 boxBR20_326 snp
29 2.9673590504451e-07 boxBR21_20 snp
29 2.24035608308605e-06 boxBR21_151 snp
29 2.68545994065282e-06 boxBR21_181 snp
29 3.14540059347181e-06 boxBR21_212 snp
29 3.24925816023739e-06 boxBR21_219 snp
29 8.05637982195846e-06 boxBR21_543 snp
30 1.48367952522255e-08 boxBR24_1 snp
30 2.9673590504451e-08 boxBR24_2 snp
30 4.45103857566766e-08 boxBR24_3 snp
30 5.93471810089021e-08 boxBR24_4 snp
30 7.41839762611276e-08 boxBR24_5 snp
30 8.90207715133531e-08 boxBR24_6 snp
30 1.03857566765579e-07 boxBR24_7 snp
30 1.18694362017804e-07 boxBR24_8 snp
30 1.3353115727003e-07 boxBR24_9 snp
30 1.63204747774481e-07 boxBR24_11 snp
30 1.78041543026706e-07 boxBR24_12 snp
30 1.92878338278932e-07 boxBR24_13 snp
30 2.22551928783383e-07 boxBR24_15 snp
30 2.37388724035608e-07 boxBR24_16 snp
30 2.52225519287834e-07 boxBR24_17 snp
30 2.67062314540059e-07 boxBR24_18 snp
30 2.81899109792285e-07 boxBR24_19 snp
30 3.11572700296736e-07 boxBR24_21 snp
30 3.26409495548961e-07 boxBR24_22 snp
30 3.56083086053412e-07 boxBR24_24 snp
30 4.15430267062315e-07 boxBR24_28 snp
30 4.3026706231454e-07 boxBR24_29 snp
30 4.59940652818991e-07 boxBR24_31 snp
30 4.74777448071217e-07 boxBR24_32 snp
30 4.89614243323442e-07 boxBR24_33 snp
30 5.04451038575668e-07 boxBR24_34 snp
30 5.48961424332344e-07 boxBR24_37 snp
30 5.6379821958457e-07 boxBR24_38 snp
30 5.93471810089021e-07 boxBR24_40 snp
30 1.37982195845697e-06 boxBR24_93 snp
30 1.79525222551929e-06 boxBR24_121 snp
30 5.59347181008902e-06 boxBR24_377 snp
30 6.79525222551929e-06 boxBR24_458 snp
30 7.1513353115727e-06 boxBR24_482 snp
30 7.31454005934718e-06 boxBR24_493 snp
30 7.95252225519288e-06 boxBR24_536 snp
30 7.9673590504451e-06 boxBR24_537 snp
30 7.99703264094955e-06 boxBR24_539 snp
30 8.20474777448071e-06 boxBR24_553 snp
30 8.29376854599406e-06 boxBR24_559 snp
30 8.44213649851632e-06 boxBR24_569 snp
30 8.59050445103858e-06 boxBR24_579 snp
30 8.70919881305638e-06 boxBR24_587 snp
