# Supplementary material for: Comparison of statistical models for nested association mapping in rapeseed (Brassica napus L.) through computer simulations
Source: BMC Plant Biol. 2016 Jan 25;16:26. doi: 10.1186/s12870-016-0707-6 (PMC4727311; doi:10.1186/s12870-016-0707-6)
Supplement: Additional file 5 — Table S4. Marker name and its position at chromosome for the simulated 10 K SNPs. (XLSX 3133 kb) [file 12870_2016_707_MOESM5_ESM.xlsx]

## Sheet: map_simu_all_final_2
Chromosome	Position	Marker_name	Type
1	0	m1.1	snp
1	0.001	m1.2	snp
1	0.008	m1.3	snp
1	0.009	m1.4	snp
1	0.011	m1.5	snp
1	0.012	m1.6	snp
1	0.013	m1.7	snp
1	0.014	m1.8	snp
1	0.015	m1.9	snp
1	0.016	m1.10	snp
1	0.018	m1.11	snp
1	0.019	m1.12	snp
1	0.021	m1.13	snp
1	0.023	m1.14	snp
1	0.024	m1.15	snp
1	0.03	m1.16	snp
1	0.031	m1.17	snp
1	0.032	m1.18	snp
1	0.035	m1.19	snp
1	0.038	m1.20	snp
1	0.039	m1.21	snp
1	0.041	m1.22	snp
1	0.044	m1.23	snp
1	0.045	m1.24	snp
1	0.046	m1.25	snp
1	0.05	m1.26	snp
1	0.051	m1.27	snp
1	0.055	m1.28	snp
1	0.057	m1.29	snp
1	0.061	m1.30	snp
1	0.062	m1.31	snp
1	0.066	m1.32	snp
1	0.067	m1.33	snp
1	0.068	m1.34	snp
1	0.069	m1.35	snp
1	0.07	m1.36	snp
1	0.072	m1.37	snp
1	0.073	m1.38	snp
1	0.075	m1.39	snp
1	0.076	m1.40	snp
1	0.078	m1.41	snp
1	0.082	m1.42	snp
1	0.083	m1.43	snp
1	0.085	m1.44	snp
1	0.086	m1.45	snp
1	0.088	m1.46	snp
1	0.089	m1.47	snp
1	0.091	m1.48	snp
1	0.095	m1.49	snp
1	0.097	m1.50	snp
1	0.099	m1.51	snp
1	0.1	m1.52	snp
1	0.101	m1.53	snp
1	0.102	m1.54	snp
1	0.103	m1.55	snp
1	0.104	m1.56	snp
1	0.105	m1.57	snp
1	0.106	m1.58	snp
1	0.107	m1.59	snp
1	0.108	m1.60	snp
1	0.109	m1.61	snp
1	0.111	m1.62	snp
1	0.113	m1.63	snp
1	0.116	m1.64	snp
1	0.117	m1.65	snp
1	0.118	m1.66	snp
1	0.12	m1.67	snp
1	0.122	m1.68	snp
1	0.126	m1.69	snp
1	0.127	m1.70	snp
1	0.129	m1.71	snp
1	0.133	m1.72	snp
1	0.135	m1.73	snp
1	0.136	m1.74	snp
1	0.137	m1.75	snp
1	0.138	m1.76	snp
1	0.139	m1.77	snp
1	0.14	m1.78	snp
1	0.141	m1.79	snp
1	0.142	m1.80	snp
1	0.143	m1.81	snp
1	0.145	m1.82	snp
1	0.146	m1.83	snp
1	0.147	m1.84	snp
1	0.148	m1.85	snp
1	0.15	m1.86	snp
1	0.151	m1.87	snp
1	0.154	m1.88	snp
1	0.156	m1.89	snp
1	0.157	m1.90	snp
1	0.158	m1.91	snp
1	0.165	m1.92	snp
1	0.166	m1.93	snp
1	0.167	m1.94	snp
1	0.168	m1.95	snp
1	0.169	m1.96	snp
1	0.173	m1.97	snp
1	0.178	m1.98	snp
1	0.179	m1.99	snp
1	0.18	m1.100	snp
1	0.181	m1.101	snp
1	0.182	m1.102	snp
1	0.183	m1.103	snp
1	0.186	m1.104	snp
1	0.187	m1.105	snp
1	0.188	m1.106	snp
1	0.189	m1.107	snp
1	0.19	m1.108	snp
1	0.191	m1.109	snp
1	0.197	m1.110	snp
1	0.198	m1.111	snp
1	0.199	m1.112	snp
1	0.2	m1.113	snp
1	0.201	m1.114	snp
1	0.202	m1.115	snp
1	0.203	m1.116	snp
1	0.204	m1.117	snp
1	0.205	m1.118	snp
1	0.208	m1.119	snp
1	0.211	m1.120	snp
1	0.215	m1.121	snp
1	0.216	m1.122	snp
1	0.217	m1.123	snp
1	0.222	m1.124	snp
1	0.225	m1.125	snp
1	0.228	m1.126	snp
1	0.229	m1.127	snp
1	0.232	m1.128	snp
1	0.233	m1.129	snp
1	0.234	m1.130	snp
1	0.237	m1.131	snp
1	0.239	m1.132	snp
1	0.24	m1.133	snp
1	0.241	m1.134	snp
1	0.246	m1.135	snp
1	0.248	m1.136	snp
1	0.251	m1.137	snp
1	0.254	m1.138	snp
1	0.255	m1.139	snp
1	0.257	m1.140	snp
1	0.259	m1.141	snp
1	0.261	m1.142	snp
1	0.264	m1.143	snp
1	0.266	m1.144	snp
1	0.267	m1.145	snp
1	0.269	m1.146	snp
1	0.27	m1.147	snp
1	0.274	m1.148	snp
1	0.275	m1.149	snp
1	0.276	m1.150	snp
1	0.277	m1.151	snp
1	0.283	m1.152	snp
1	0.284	m1.153	snp
1	0.285	m1.154	snp
1	0.288	m1.155	snp
1	0.289	m1.156	snp
1	0.29	m1.157	snp
1	0.291	m1.158	snp
1	0.292	m1.159	snp
1	0.293	m1.160	snp
1	0.294	m1.161	snp
1	0.295	m1.162	snp
1	0.297	m1.163	snp
1	0.298	m1.164	snp
1	0.3	m1.165	snp
1	0.302	m1.166	snp
1	0.304	m1.167	snp
1	0.306	m1.168	snp
1	0.307	m1.169	snp
1	0.309	m1.170	snp
1	0.31	m1.171	snp
1	0.311	m1.172	snp
1	0.312	m1.173	snp
1	0.313	m1.174	snp
1	0.314	m1.175	snp
1	0.316	m1.176	snp
1	0.318	m1.177	snp
1	0.319	m1.178	snp
1	0.32	m1.179	snp
1	0.322	m1.180	snp
1	0.323	m1.181	snp
1	0.324	m1.182	snp
1	0.326	m1.183	snp
1	0.328	m1.184	snp
1	0.331	m1.185	snp
1	0.333	m1.186	snp
1	0.334	m1.187	snp
1	0.335	m1.188	snp
1	0.336	m1.189	snp
1	0.339	m1.190	snp
1	0.34	m1.191	snp
1	0.345	m1.192	snp
1	0.346	m1.193	snp
1	0.347	m1.194	snp
1	0.351	m1.195	snp
1	0.353	m1.196	snp
1	0.354	m1.197	snp
1	0.355	m1.198	snp
1	0.356	m1.199	snp
1	0.357	m1.200	snp
1	0.362	m1.201	snp
1	0.365	m1.202	snp
1	0.366	m1.203	snp
1	0.37	m1.204	snp
1	0.371	m1.205	snp
1	0.372	m1.206	snp
1	0.373	m1.207	snp
1	0.377	m1.208	snp
1	0.378	m1.209	snp
1	0.38	m1.210	snp
1	0.381	m1.211	snp
1	0.383	m1.212	snp
1	0.384	m1.213	snp
1	0.386	m1.214	snp
1	0.387	m1.215	snp
1	0.389	m1.216	snp
1	0.391	m1.217	snp
1	0.393	m1.218	snp
1	0.394	m1.219	snp
1	0.397	m1.220	snp
1	0.398	m1.221	snp
1	0.399	m1.222	snp
1	0.4	m1.223	snp
1	0.407	m1.224	snp
1	0.408	m1.225	snp
1	0.409	m1.226	snp
1	0.41	m1.227	snp
1	0.411	m1.228	snp
1	0.413	m1.229	snp
1	0.417	m1.230	snp
1	0.419	m1.231	snp
1	0.42	m1.232	snp
1	0.422	m1.233	snp
1	0.424	m1.234	snp
1	0.425	m1.235	snp
1	0.428	m1.236	snp
1	0.432	m1.237	snp
1	0.433	m1.238	snp
1	0.434	m1.239	snp
1	0.436	m1.240	snp
1	0.439	m1.241	snp
1	0.441	m1.242	snp
1	0.442	m1.243	snp
1	0.443	m1.244	snp
1	0.445	m1.245	snp
1	0.446	m1.246	snp
1	0.449	m1.247	snp
1	0.451	m1.248	snp
1	0.452	m1.249	snp
1	0.454	m1.250	snp
1	0.456	m1.251	snp
1	0.457	m1.252	snp
1	0.458	m1.253	snp
1	0.459	m1.254	snp
1	0.462	m1.255	snp
1	0.463	m1.256	snp
1	0.464	m1.257	snp
1	0.467	m1.258	snp
1	0.47	m1.259	snp
1	0.471	m1.260	snp
1	0.472	m1.261	snp
1	0.474	m1.262	snp
1	0.476	m1.263	snp
1	0.478	m1.264	snp
1	0.48	m1.265	snp
1	0.481	m1.266	snp
1	0.482	m1.267	snp
1	0.483	m1.268	snp
1	0.484	m1.269	snp
1	0.486	m1.270	snp
1	0.487	m1.271	snp
1	0.489	m1.272	snp
1	0.49	m1.273	snp
1	0.491	m1.274	snp
1	0.493	m1.275	snp
1	0.496	m1.276	snp
1	0.498	m1.277	snp
1	0.499	m1.278	snp
1	0.506	m1.279	snp
1	0.508	m1.280	snp
1	0.509	m1.281	snp
1	0.51	m1.282	snp
1	0.513	m1.283	snp
1	0.514	m1.284	snp
1	0.516	m1.285	snp
1	0.519	m1.286	snp
1	0.523	m1.287	snp
1	0.524	m1.288	snp
1	0.527	m1.289	snp
1	0.528	m1.290	snp
1	0.529	m1.291	snp
1	0.532	m1.292	snp
1	0.533	m1.293	snp
1	0.537	m1.294	snp
1	0.538	m1.295	snp
1	0.539	m1.296	snp
1	0.541	m1.297	snp
1	0.542	m1.298	snp
1	0.544	m1.299	snp
1	0.546	m1.300	snp
1	0.547	m1.301	snp
1	0.548	m1.302	snp
1	0.549	m1.303	snp
1	0.55	m1.304	snp
1	0.551	m1.305	snp
1	0.552	m1.306	snp
1	0.554	m1.307	snp
1	0.556	m1.308	snp
1	0.557	m1.309	snp
1	0.558	m1.310	snp
1	0.56	m1.311	snp
1	0.561	m1.312	snp
1	0.562	m1.313	snp
1	0.563	m1.314	snp
1	0.565	m1.315	snp
1	0.567	m1.316	snp
1	0.57	m1.317	snp
1	0.572	m1.318	snp
1	0.574	m1.319	snp
1	0.575	m1.320	snp
1	0.577	m1.321	snp
1	0.578	m1.322	snp
1	0.582	m1.323	snp
1	0.583	m1.324	snp
1	0.585	m1.325	snp
1	0.588	m1.326	snp
1	0.59	m1.327	snp
1	0.591	m1.328	snp
1	0.593	m1.329	snp
1	0.594	m1.330	snp
1	0.595	m1.331	snp
1	0.597	m1.332	snp
1	0.598	m1.333	snp
1	0.599	m1.334	snp
1	0.6	m1.335	snp
1	0.601	m1.336	snp
1	0.605	m1.337	snp
1	0.606	m1.338	snp
1	0.607	m1.339	snp
1	0.609	m1.340	snp
1	0.61	m1.341	snp
1	0.614	m1.342	snp
1	0.615	m1.343	snp
1	0.616	m1.344	snp
1	0.617	m1.345	snp
1	0.618	m1.346	snp
1	0.619	m1.347	snp
1	0.62	m1.348	snp
1	0.621	m1.349	snp
1	0.622	m1.350	snp
1	0.624	m1.351	snp
1	0.625	m1.352	snp
1	0.628	m1.353	snp
1	0.631	m1.354	snp
1	0.632	m1.355	snp
1	0.635	m1.356	snp
1	0.638	m1.357	snp
1	0.642	m1.358	snp
1	0.645	m1.359	snp
1	0.646	m1.360	snp
1	0.647	m1.361	snp
1	0.648	m1.362	snp
1	0.649	m1.363	snp
1	0.65	m1.364	snp
1	0.652	m1.365	snp
1	0.654	m1.366	snp
1	0.655	m1.367	snp
1	0.656	m1.368	snp
1	0.657	m1.369	snp
1	0.66	m1.370	snp
1	0.662	m1.371	snp
1	0.664	m1.372	snp
1	0.665	m1.373	snp
1	0.666	m1.374	snp
2	0	m2.1	snp
2	0.001	m2.2	snp
2	0.002	m2.3	snp
2	0.003	m2.4	snp
2	0.004	m2.5	snp
2	0.005	m2.6	snp
2	0.006	m2.7	snp
2	0.007	m2.8	snp
2	0.008	m2.9	snp
2	0.009	m2.10	snp
2	0.011	m2.11	snp
2	0.013	m2.12	snp
2	0.014	m2.13	snp
2	0.018	m2.14	snp
2	0.019	m2.15	snp
2	0.022	m2.16	snp
2	0.024	m2.17	snp
2	0.027	m2.18	snp
2	0.028	m2.19	snp
2	0.03	m2.20	snp
2	0.032	m2.21	snp
2	0.036	m2.22	snp
2	0.037	m2.23	snp
2	0.04	m2.24	snp
2	0.041	m2.25	snp
2	0.043	m2.26	snp
2	0.044	m2.27	snp
2	0.046	m2.28	snp
2	0.047	m2.29	snp
2	0.048	m2.30	snp
2	0.052	m2.31	snp
2	0.053	m2.32	snp
2	0.054	m2.33	snp
2	0.055	m2.34	snp
2	0.057	m2.35	snp
2	0.058	m2.36	snp
2	0.062	m2.37	snp
2	0.064	m2.38	snp
2	0.065	m2.39	snp
2	0.066	m2.40	snp
2	0.069	m2.41	snp
2	0.07	m2.42	snp
2	0.071	m2.43	snp
2	0.072	m2.44	snp
2	0.074	m2.45	snp
2	0.076	m2.46	snp
2	0.077	m2.47	snp
2	0.079	m2.48	snp
2	0.085	m2.49	snp
2	0.087	m2.50	snp
2	0.09	m2.51	snp
2	0.092	m2.52	snp
2	0.093	m2.53	snp
2	0.094	m2.54	snp
2	0.095	m2.55	snp
2	0.096	m2.56	snp
2	0.097	m2.57	snp
2	0.099	m2.58	snp
2	0.102	m2.59	snp
2	0.108	m2.60	snp
2	0.109	m2.61	snp
2	0.11	m2.62	snp
2	0.113	m2.63	snp
2	0.114	m2.64	snp
2	0.115	m2.65	snp
2	0.116	m2.66	snp
2	0.117	m2.67	snp
2	0.12	m2.68	snp
2	0.121	m2.69	snp
2	0.124	m2.70	snp
2	0.125	m2.71	snp
2	0.126	m2.72	snp
2	0.127	m2.73	snp
2	0.13	m2.74	snp
2	0.131	m2.75	snp
2	0.133	m2.76	snp
2	0.134	m2.77	snp
2	0.135	m2.78	snp
2	0.137	m2.79	snp
2	0.138	m2.80	snp
2	0.139	m2.81	snp
2	0.142	m2.82	snp
2	0.143	m2.83	snp
2	0.144	m2.84	snp
2	0.148	m2.85	snp
2	0.149	m2.86	snp
2	0.15	m2.87	snp
2	0.152	m2.88	snp
2	0.153	m2.89	snp
2	0.154	m2.90	snp
2	0.155	m2.91	snp
2	0.158	m2.92	snp
2	0.16	m2.93	snp
2	0.161	m2.94	snp
2	0.163	m2.95	snp
2	0.164	m2.96	snp
2	0.166	m2.97	snp
2	0.167	m2.98	snp
2	0.17	m2.99	snp
2	0.172	m2.100	snp
2	0.173	m2.101	snp
2	0.179	m2.102	snp
2	0.18	m2.103	snp
2	0.181	m2.104	snp
2	0.184	m2.105	snp
2	0.185	m2.106	snp
2	0.186	m2.107	snp
2	0.187	m2.108	snp
2	0.188	m2.109	snp
2	0.189	m2.110	snp
2	0.19	m2.111	snp
2	0.192	m2.112	snp
2	0.195	m2.113	snp
2	0.201	m2.114	snp
2	0.205	m2.115	snp
2	0.206	m2.116	snp
2	0.207	m2.117	snp
2	0.208	m2.118	snp
2	0.209	m2.119	snp
2	0.21	m2.120	snp
2	0.211	m2.121	snp
2	0.212	m2.122	snp
2	0.213	m2.123	snp
2	0.217	m2.124	snp
2	0.218	m2.125	snp
2	0.22	m2.126	snp
2	0.221	m2.127	snp
2	0.224	m2.128	snp
2	0.226	m2.129	snp
2	0.228	m2.130	snp
2	0.229	m2.131	snp
2	0.23	m2.132	snp
2	0.231	m2.133	snp
2	0.234	m2.134	snp
2	0.235	m2.135	snp
2	0.236	m2.136	snp
2	0.239	m2.137	snp
2	0.24	m2.138	snp
2	0.243	m2.139	snp
2	0.245	m2.140	snp
2	0.246	m2.141	snp
2	0.25	m2.142	snp
2	0.255	m2.143	snp
2	0.256	m2.144	snp
2	0.263	m2.145	snp
2	0.264	m2.146	snp
2	0.265	m2.147	snp
2	0.267	m2.148	snp
2	0.27	m2.149	snp
2	0.271	m2.150	snp
2	0.272	m2.151	snp
2	0.275	m2.152	snp
2	0.276	m2.153	snp
2	0.278	m2.154	snp
2	0.279	m2.155	snp
2	0.282	m2.156	snp
2	0.283	m2.157	snp
2	0.284	m2.158	snp
2	0.287	m2.159	snp
2	0.292	m2.160	snp
2	0.295	m2.161	snp
2	0.297	m2.162	snp
2	0.299	m2.163	snp
2	0.302	m2.164	snp
2	0.303	m2.165	snp
2	0.304	m2.166	snp
2	0.308	m2.167	snp
2	0.31	m2.168	snp
2	0.311	m2.169	snp
2	0.312	m2.170	snp
2	0.315	m2.171	snp
2	0.316	m2.172	snp
2	0.319	m2.173	snp
2	0.323	m2.174	snp
2	0.324	m2.175	snp
2	0.325	m2.176	snp
2	0.326	m2.177	snp
2	0.328	m2.178	snp
2	0.329	m2.179	snp
2	0.33	m2.180	snp
2	0.331	m2.181	snp
2	0.332	m2.182	snp
2	0.333	m2.183	snp
2	0.336	m2.184	snp
2	0.337	m2.185	snp
2	0.339	m2.186	snp
2	0.342	m2.187	snp
2	0.344	m2.188	snp
2	0.345	m2.189	snp
2	0.346	m2.190	snp
2	0.348	m2.191	snp
2	0.35	m2.192	snp
2	0.353	m2.193	snp
2	0.354	m2.194	snp
2	0.356	m2.195	snp
2	0.357	m2.196	snp
2	0.358	m2.197	snp
2	0.36	m2.198	snp
2	0.361	m2.199	snp
2	0.362	m2.200	snp
2	0.363	m2.201	snp
2	0.365	m2.202	snp
2	0.366	m2.203	snp
2	0.367	m2.204	snp
2	0.368	m2.205	snp
2	0.37	m2.206	snp
2	0.372	m2.207	snp
2	0.375	m2.208	snp
2	0.376	m2.209	snp
2	0.377	m2.210	snp
2	0.378	m2.211	snp
2	0.379	m2.212	snp
2	0.382	m2.213	snp
2	0.383	m2.214	snp
2	0.387	m2.215	snp
2	0.388	m2.216	snp
2	0.391	m2.217	snp
2	0.392	m2.218	snp
2	0.393	m2.219	snp
2	0.396	m2.220	snp
2	0.397	m2.221	snp
2	0.399	m2.222	snp
2	0.4	m2.223	snp
2	0.401	m2.224	snp
2	0.403	m2.225	snp
2	0.405	m2.226	snp
2	0.406	m2.227	snp
2	0.408	m2.228	snp
2	0.41	m2.229	snp
2	0.411	m2.230	snp
2	0.414	m2.231	snp
2	0.415	m2.232	snp
2	0.416	m2.233	snp
2	0.417	m2.234	snp
2	0.418	m2.235	snp
2	0.419	m2.236	snp
2	0.421	m2.237	snp
2	0.423	m2.238	snp
2	0.425	m2.239	snp
2	0.426	m2.240	snp
2	0.427	m2.241	snp
2	0.428	m2.242	snp
2	0.429	m2.243	snp
2	0.438	m2.244	snp
2	0.439	m2.245	snp
2	0.44	m2.246	snp
2	0.442	m2.247	snp
2	0.446	m2.248	snp
2	0.448	m2.249	snp
2	0.449	m2.250	snp
2	0.45	m2.251	snp
2	0.454	m2.252	snp
2	0.456	m2.253	snp
2	0.457	m2.254	snp
2	0.458	m2.255	snp
2	0.459	m2.256	snp
2	0.46	m2.257	snp
2	0.463	m2.258	snp
2	0.467	m2.259	snp
2	0.472	m2.260	snp
2	0.474	m2.261	snp
2	0.475	m2.262	snp
2	0.479	m2.263	snp
2	0.48	m2.264	snp
2	0.481	m2.265	snp
2	0.484	m2.266	snp
2	0.49	m2.267	snp
2	0.492	m2.268	snp
2	0.493	m2.269	snp
2	0.495	m2.270	snp
2	0.498	m2.271	snp
2	0.499	m2.272	snp
2	0.5	m2.273	snp
2	0.501	m2.274	snp
2	0.504	m2.275	snp
2	0.505	m2.276	snp
2	0.506	m2.277	snp
2	0.507	m2.278	snp
2	0.508	m2.279	snp
2	0.509	m2.280	snp
2	0.51	m2.281	snp
2	0.512	m2.282	snp
2	0.513	m2.283	snp
2	0.515	m2.284	snp
2	0.516	m2.285	snp
2	0.517	m2.286	snp
2	0.519	m2.287	snp
2	0.522	m2.288	snp
2	0.523	m2.289	snp
2	0.526	m2.290	snp
2	0.528	m2.291	snp
2	0.529	m2.292	snp
2	0.53	m2.293	snp
2	0.532	m2.294	snp
2	0.533	m2.295	snp
2	0.536	m2.296	snp
2	0.537	m2.297	snp
2	0.539	m2.298	snp
2	0.543	m2.299	snp
2	0.544	m2.300	snp
2	0.545	m2.301	snp
2	0.547	m2.302	snp
2	0.553	m2.303	snp
2	0.554	m2.304	snp
2	0.556	m2.305	snp
2	0.558	m2.306	snp
2	0.559	m2.307	snp
2	0.56	m2.308	snp
2	0.561	m2.309	snp
2	0.564	m2.310	snp
2	0.565	m2.311	snp
2	0.567	m2.312	snp
2	0.57	m2.313	snp
2	0.571	m2.314	snp
2	0.572	m2.315	snp
2	0.574	m2.316	snp
2	0.575	m2.317	snp
2	0.577	m2.318	snp
2	0.578	m2.319	snp
2	0.58	m2.320	snp
2	0.581	m2.321	snp
2	0.583	m2.322	snp
2	0.584	m2.323	snp
2	0.585	m2.324	snp
2	0.586	m2.325	snp
2	0.587	m2.326	snp
2	0.588	m2.327	snp
2	0.589	m2.328	snp
2	0.59	m2.329	snp
2	0.592	m2.330	snp
2	0.596	m2.331	snp
2	0.597	m2.332	snp
2	0.598	m2.333	snp
2	0.6	m2.334	snp
2	0.601	m2.335	snp
2	0.603	m2.336	snp
2	0.608	m2.337	snp
2	0.611	m2.338	snp
2	0.612	m2.339	snp
2	0.613	m2.340	snp
2	0.614	m2.341	snp
2	0.615	m2.342	snp
2	0.617	m2.343	snp
2	0.619	m2.344	snp
2	0.623	m2.345	snp
2	0.625	m2.346	snp
2	0.628	m2.347	snp
2	0.631	m2.348	snp
2	0.632	m2.349	snp
2	0.634	m2.350	snp
2	0.636	m2.351	snp
2	0.639	m2.352	snp
2	0.642	m2.353	snp
2	0.643	m2.354	snp
2	0.644	m2.355	snp
2	0.645	m2.356	snp
2	0.647	m2.357	snp
2	0.648	m2.358	snp
2	0.65	m2.359	snp
2	0.651	m2.360	snp
2	0.653	m2.361	snp
2	0.655	m2.362	snp
2	0.657	m2.363	snp
2	0.661	m2.364	snp
2	0.662	m2.365	snp
2	0.663	m2.366	snp
2	0.664	m2.367	snp
2	0.665	m2.368	snp
2	0.667	m2.369	snp
2	0.669	m2.370	snp
2	0.671	m2.371	snp
2	0.673	m2.372	snp
2	0.675	m2.373	snp
2	0.676	m2.374	snp
2	0.677	m2.375	snp
2	0.678	m2.376	snp
2	0.679	m2.377	snp
2	0.68	m2.378	snp
2	0.681	m2.379	snp
2	0.684	m2.380	snp
2	0.687	m2.381	snp
2	0.688	m2.382	snp
2	0.69	m2.383	snp
2	0.692	m2.384	snp
2	0.696	m2.385	snp
2	0.699	m2.386	snp
2	0.7	m2.387	snp
2	0.701	m2.388	snp
2	0.703	m2.389	snp
2	0.706	m2.390	snp
2	0.707	m2.391	snp
2	0.708	m2.392	snp
2	0.709	m2.393	snp
2	0.71	m2.394	snp
2	0.711	m2.395	snp
2	0.712	m2.396	snp
2	0.714	m2.397	snp
2	0.716	m2.398	snp
2	0.717	m2.399	snp
2	0.718	m2.400	snp
2	0.72	m2.401	snp
2	0.721	m2.402	snp
2	0.722	m2.403	snp
2	0.725	m2.404	snp
2	0.726	m2.405	snp
2	0.727	m2.406	snp
2	0.728	m2.407	snp
2	0.729	m2.408	snp
2	0.73	m2.409	snp
2	0.733	m2.410	snp
2	0.734	m2.411	snp
2	0.735	m2.412	snp
2	0.738	m2.413	snp
2	0.74	m2.414	snp
2	0.741	m2.415	snp
2	0.743	m2.416	snp
2	0.744	m2.417	snp
2	0.745	m2.418	snp
2	0.749	m2.419	snp
2	0.752	m2.420	snp
2	0.753	m2.421	snp
2	0.754	m2.422	snp
2	0.755	m2.423	snp
2	0.756	m2.424	snp
2	0.761	m2.425	snp
2	0.764	m2.426	snp
2	0.767	m2.427	snp
2	0.768	m2.428	snp
2	0.771	m2.429	snp
2	0.772	m2.430	snp
2	0.776	m2.431	snp
2	0.777	m2.432	snp
2	0.778	m2.433	snp
2	0.779	m2.434	snp
2	0.784	m2.435	snp
2	0.786	m2.436	snp
2	0.787	m2.437	snp
2	0.791	m2.438	snp
2	0.792	m2.439	snp
2	0.793	m2.440	snp
2	0.794	m2.441	snp
2	0.795	m2.442	snp
2	0.796	m2.443	snp
2	0.801	m2.444	snp
2	0.803	m2.445	snp
2	0.804	m2.446	snp
2	0.805	m2.447	snp
2	0.806	m2.448	snp
2	0.808	m2.449	snp
2	0.81	m2.450	snp
2	0.811	m2.451	snp
2	0.812	m2.452	snp
2	0.813	m2.453	snp
2	0.814	m2.454	snp
2	0.815	m2.455	snp
2	0.819	m2.456	snp
2	0.821	m2.457	snp
2	0.824	m2.458	snp
2	0.825	m2.459	snp
2	0.826	m2.460	snp
2	0.829	m2.461	snp
2	0.832	m2.462	snp
2	0.833	m2.463	snp
2	0.835	m2.464	snp
2	0.837	m2.465	snp
2	0.838	m2.466	snp
2	0.839	m2.467	snp
2	0.841	m2.468	snp
2	0.842	m2.469	snp
2	0.843	m2.470	snp
2	0.845	m2.471	snp
2	0.846	m2.472	snp
2	0.847	m2.473	snp
2	0.848	m2.474	snp
2	0.851	m2.475	snp
2	0.855	m2.476	snp
2	0.857	m2.477	snp
2	0.858	m2.478	snp
2	0.86	m2.479	snp
2	0.862	m2.480	snp
2	0.863	m2.481	snp
2	0.864	m2.482	snp
2	0.865	m2.483	snp
2	0.867	m2.484	snp
2	0.868	m2.485	snp
2	0.869	m2.486	snp
2	0.87	m2.487	snp
2	0.872	m2.488	snp
2	0.873	m2.489	snp
2	0.875	m2.490	snp
2	0.877	m2.491	snp
2	0.88	m2.492	snp
2	0.884	m2.493	snp
2	0.886	m2.494	snp
2	0.887	m2.495	snp
2	0.888	m2.496	snp
2	0.889	m2.497	snp
2	0.89	m2.498	snp
2	0.891	m2.499	snp
2	0.892	m2.500	snp
2	0.893	m2.501	snp
2	0.895	m2.502	snp
2	0.896	m2.503	snp
2	0.897	m2.504	snp
2	0.9	m2.505	snp
2	0.902	m2.506	snp
2	0.903	m2.507	snp
2	0.904	m2.508	snp
2	0.907	m2.509	snp
2	0.908	m2.510	snp
2	0.909	m2.511	snp
2	0.91	m2.512	snp
2	0.915	m2.513	snp
2	0.916	m2.514	snp
2	0.917	m2.515	snp
2	0.919	m2.516	snp
2	0.921	m2.517	snp
2	0.925	m2.518	snp
2	0.928	m2.519	snp
2	0.929	m2.520	snp
2	0.93	m2.521	snp
2	0.931	m2.522	snp
2	0.932	m2.523	snp
2	0.934	m2.524	snp
2	0.935	m2.525	snp
2	0.936	m2.526	snp
2	0.939	m2.527	snp
2	0.94	m2.528	snp
2	0.941	m2.529	snp
2	0.942	m2.530	snp
2	0.946	m2.531	snp
2	0.947	m2.532	snp
2	0.949	m2.533	snp
2	0.95	m2.534	snp
2	0.952	m2.535	snp
3	0	m3.1	snp
3	0.001	m3.2	snp
3	0.002	m3.3	snp
3	0.003	m3.4	snp
3	0.004	m3.5	snp
3	0.006	m3.6	snp
3	0.007	m3.7	snp
3	0.008	m3.8	snp
3	0.011	m3.9	snp
3	0.012	m3.10	snp
3	0.016	m3.11	snp
3	0.018	m3.12	snp
3	0.02	m3.13	snp
3	0.021	m3.14	snp
3	0.022	m3.15	snp
3	0.026	m3.16	snp
3	0.031	m3.17	snp
3	0.033	m3.18	snp
3	0.034	m3.19	snp
3	0.035	m3.20	snp
3	0.037	m3.21	snp
3	0.04	m3.22	snp
3	0.041	m3.23	snp
3	0.044	m3.24	snp
3	0.045	m3.25	snp
3	0.046	m3.26	snp
3	0.05	m3.27	snp
3	0.053	m3.28	snp
3	0.054	m3.29	snp
3	0.055	m3.30	snp
3	0.057	m3.31	snp
3	0.058	m3.32	snp
3	0.059	m3.33	snp
3	0.06	m3.34	snp
3	0.062	m3.35	snp
3	0.063	m3.36	snp
3	0.065	m3.37	snp
3	0.066	m3.38	snp
3	0.067	m3.39	snp
3	0.07	m3.40	snp
3	0.071	m3.41	snp
3	0.073	m3.42	snp
3	0.075	m3.43	snp
3	0.076	m3.44	snp
3	0.077	m3.45	snp
3	0.078	m3.46	snp
3	0.082	m3.47	snp
3	0.083	m3.48	snp
3	0.086	m3.49	snp
3	0.087	m3.50	snp
3	0.088	m3.51	snp
3	0.092	m3.52	snp
3	0.093	m3.53	snp
3	0.094	m3.54	snp
3	0.095	m3.55	snp
3	0.096	m3.56	snp
3	0.097	m3.57	snp
3	0.1	m3.58	snp
3	0.101	m3.59	snp
3	0.102	m3.60	snp
3	0.105	m3.61	snp
3	0.107	m3.62	snp
3	0.108	m3.63	snp
3	0.109	m3.64	snp
3	0.112	m3.65	snp
3	0.113	m3.66	snp
3	0.115	m3.67	snp
3	0.117	m3.68	snp
3	0.118	m3.69	snp
3	0.12	m3.70	snp
3	0.122	m3.71	snp
3	0.124	m3.72	snp
3	0.125	m3.73	snp
3	0.128	m3.74	snp
3	0.138	m3.75	snp
3	0.142	m3.76	snp
3	0.146	m3.77	snp
3	0.149	m3.78	snp
3	0.151	m3.79	snp
3	0.152	m3.80	snp
3	0.155	m3.81	snp
3	0.157	m3.82	snp
3	0.158	m3.83	snp
3	0.159	m3.84	snp
3	0.16	m3.85	snp
3	0.161	m3.86	snp
3	0.162	m3.87	snp
3	0.165	m3.88	snp
3	0.166	m3.89	snp
3	0.167	m3.90	snp
3	0.168	m3.91	snp
3	0.171	m3.92	snp
3	0.172	m3.93	snp
3	0.175	m3.94	snp
3	0.176	m3.95	snp
3	0.177	m3.96	snp
3	0.181	m3.97	snp
3	0.182	m3.98	snp
3	0.183	m3.99	snp
3	0.184	m3.100	snp
3	0.185	m3.101	snp
3	0.186	m3.102	snp
3	0.187	m3.103	snp
3	0.19	m3.104	snp
3	0.191	m3.105	snp
3	0.192	m3.106	snp
3	0.193	m3.107	snp
3	0.197	m3.108	snp
3	0.198	m3.109	snp
3	0.199	m3.110	snp
3	0.2	m3.111	snp
3	0.201	m3.112	snp
3	0.202	m3.113	snp
3	0.203	m3.114	snp
3	0.205	m3.115	snp
3	0.206	m3.116	snp
3	0.207	m3.117	snp
3	0.208	m3.118	snp
3	0.212	m3.119	snp
3	0.213	m3.120	snp
3	0.215	m3.121	snp
3	0.218	m3.122	snp
3	0.22	m3.123	snp
3	0.221	m3.124	snp
3	0.223	m3.125	snp
3	0.225	m3.126	snp
3	0.227	m3.127	snp
3	0.228	m3.128	snp
3	0.229	m3.129	snp
3	0.231	m3.130	snp
3	0.232	m3.131	snp
3	0.233	m3.132	snp
3	0.244	m3.133	snp
3	0.249	m3.134	snp
3	0.252	m3.135	snp
3	0.254	m3.136	snp
3	0.256	m3.137	snp
3	0.258	m3.138	snp
3	0.261	m3.139	snp
3	0.262	m3.140	snp
3	0.263	m3.141	snp
3	0.265	m3.142	snp
3	0.266	m3.143	snp
3	0.268	m3.144	snp
3	0.269	m3.145	snp
3	0.271	m3.146	snp
3	0.273	m3.147	snp
3	0.275	m3.148	snp
3	0.276	m3.149	snp
3	0.278	m3.150	snp
3	0.279	m3.151	snp
3	0.28	m3.152	snp
3	0.281	m3.153	snp
3	0.285	m3.154	snp
3	0.289	m3.155	snp
3	0.293	m3.156	snp
3	0.294	m3.157	snp
3	0.295	m3.158	snp
3	0.297	m3.159	snp
3	0.298	m3.160	snp
3	0.302	m3.161	snp
3	0.303	m3.162	snp
3	0.306	m3.163	snp
3	0.307	m3.164	snp
3	0.308	m3.165	snp
3	0.311	m3.166	snp
3	0.314	m3.167	snp
3	0.318	m3.168	snp
3	0.322	m3.169	snp
3	0.324	m3.170	snp
3	0.326	m3.171	snp
3	0.329	m3.172	snp
3	0.33	m3.173	snp
3	0.331	m3.174	snp
3	0.333	m3.175	snp
3	0.334	m3.176	snp
3	0.335	m3.177	snp
3	0.336	m3.178	snp
3	0.337	m3.179	snp
3	0.338	m3.180	snp
3	0.339	m3.181	snp
3	0.34	m3.182	snp
3	0.341	m3.183	snp
3	0.344	m3.184	snp
3	0.347	m3.185	snp
3	0.348	m3.186	snp
3	0.349	m3.187	snp
3	0.351	m3.188	snp
3	0.352	m3.189	snp
3	0.355	m3.190	snp
3	0.356	m3.191	snp
3	0.358	m3.192	snp
3	0.36	m3.193	snp
3	0.363	m3.194	snp
3	0.364	m3.195	snp
3	0.366	m3.196	snp
3	0.367	m3.197	snp
3	0.368	m3.198	snp
3	0.37	m3.199	snp
3	0.371	m3.200	snp
3	0.372	m3.201	snp
3	0.373	m3.202	snp
3	0.374	m3.203	snp
3	0.375	m3.204	snp
3	0.378	m3.205	snp
3	0.384	m3.206	snp
3	0.387	m3.207	snp
3	0.388	m3.208	snp
3	0.389	m3.209	snp
3	0.39	m3.210	snp
3	0.391	m3.211	snp
3	0.393	m3.212	snp
3	0.394	m3.213	snp
3	0.397	m3.214	snp
3	0.4	m3.215	snp
3	0.401	m3.216	snp
3	0.402	m3.217	snp
3	0.404	m3.218	snp
3	0.407	m3.219	snp
3	0.41	m3.220	snp
3	0.411	m3.221	snp
3	0.415	m3.222	snp
3	0.416	m3.223	snp
3	0.417	m3.224	snp
3	0.423	m3.225	snp
3	0.424	m3.226	snp
3	0.425	m3.227	snp
3	0.427	m3.228	snp
3	0.43	m3.229	snp
3	0.432	m3.230	snp
3	0.433	m3.231	snp
3	0.434	m3.232	snp
3	0.437	m3.233	snp
3	0.44	m3.234	snp
3	0.441	m3.235	snp
3	0.443	m3.236	snp
3	0.444	m3.237	snp
3	0.445	m3.238	snp
3	0.449	m3.239	snp
3	0.451	m3.240	snp
3	0.452	m3.241	snp
3	0.455	m3.242	snp
3	0.457	m3.243	snp
3	0.458	m3.244	snp
3	0.459	m3.245	snp
3	0.461	m3.246	snp
3	0.462	m3.247	snp
3	0.464	m3.248	snp
3	0.465	m3.249	snp
3	0.468	m3.250	snp
3	0.469	m3.251	snp
3	0.47	m3.252	snp
3	0.476	m3.253	snp
3	0.477	m3.254	snp
3	0.479	m3.255	snp
3	0.483	m3.256	snp
3	0.484	m3.257	snp
3	0.485	m3.258	snp
3	0.486	m3.259	snp
3	0.487	m3.260	snp
3	0.488	m3.261	snp
3	0.49	m3.262	snp
3	0.492	m3.263	snp
3	0.498	m3.264	snp
3	0.5	m3.265	snp
3	0.502	m3.266	snp
3	0.503	m3.267	snp
3	0.504	m3.268	snp
3	0.506	m3.269	snp
3	0.509	m3.270	snp
3	0.51	m3.271	snp
3	0.512	m3.272	snp
3	0.516	m3.273	snp
3	0.517	m3.274	snp
3	0.52	m3.275	snp
3	0.521	m3.276	snp
3	0.523	m3.277	snp
3	0.525	m3.278	snp
3	0.526	m3.279	snp
3	0.528	m3.280	snp
3	0.53	m3.281	snp
3	0.531	m3.282	snp
3	0.532	m3.283	snp
3	0.533	m3.284	snp
3	0.534	m3.285	snp
3	0.54	m3.286	snp
3	0.541	m3.287	snp
3	0.543	m3.288	snp
3	0.545	m3.289	snp
3	0.546	m3.290	snp
3	0.547	m3.291	snp
3	0.548	m3.292	snp
3	0.55	m3.293	snp
3	0.551	m3.294	snp
3	0.552	m3.295	snp
3	0.554	m3.296	snp
3	0.555	m3.297	snp
3	0.557	m3.298	snp
3	0.559	m3.299	snp
3	0.56	m3.300	snp
3	0.561	m3.301	snp
3	0.562	m3.302	snp
3	0.563	m3.303	snp
3	0.564	m3.304	snp
3	0.567	m3.305	snp
3	0.568	m3.306	snp
3	0.569	m3.307	snp
3	0.571	m3.308	snp
3	0.572	m3.309	snp
3	0.574	m3.310	snp
3	0.575	m3.311	snp
3	0.578	m3.312	snp
3	0.58	m3.313	snp
3	0.582	m3.314	snp
3	0.584	m3.315	snp
3	0.585	m3.316	snp
3	0.586	m3.317	snp
3	0.587	m3.318	snp
3	0.589	m3.319	snp
3	0.59	m3.320	snp
3	0.592	m3.321	snp
3	0.594	m3.322	snp
3	0.595	m3.323	snp
3	0.597	m3.324	snp
3	0.598	m3.325	snp
3	0.6	m3.326	snp
3	0.602	m3.327	snp
3	0.603	m3.328	snp
3	0.604	m3.329	snp
3	0.609	m3.330	snp
3	0.612	m3.331	snp
3	0.613	m3.332	snp
3	0.614	m3.333	snp
3	0.615	m3.334	snp
3	0.616	m3.335	snp
3	0.617	m3.336	snp
3	0.62	m3.337	snp
3	0.621	m3.338	snp
3	0.624	m3.339	snp
3	0.625	m3.340	snp
3	0.626	m3.341	snp
3	0.627	m3.342	snp
3	0.628	m3.343	snp
3	0.63	m3.344	snp
3	0.631	m3.345	snp
3	0.633	m3.346	snp
3	0.634	m3.347	snp
3	0.635	m3.348	snp
3	0.636	m3.349	snp
3	0.638	m3.350	snp
3	0.64	m3.351	snp
3	0.641	m3.352	snp
3	0.642	m3.353	snp
3	0.643	m3.354	snp
3	0.645	m3.355	snp
3	0.648	m3.356	snp
3	0.65	m3.357	snp
3	0.651	m3.358	snp
3	0.652	m3.359	snp
3	0.653	m3.360	snp
3	0.656	m3.361	snp
3	0.658	m3.362	snp
3	0.66	m3.363	snp
3	0.661	m3.364	snp
3	0.663	m3.365	snp
3	0.665	m3.366	snp
3	0.669	m3.367	snp
3	0.67	m3.368	snp
3	0.671	m3.369	snp
3	0.673	m3.370	snp
3	0.674	m3.371	snp
3	0.679	m3.372	snp
3	0.68	m3.373	snp
3	0.681	m3.374	snp
3	0.682	m3.375	snp
3	0.684	m3.376	snp
3	0.685	m3.377	snp
3	0.687	m3.378	snp
3	0.689	m3.379	snp
3	0.69	m3.380	snp
3	0.694	m3.381	snp
3	0.696	m3.382	snp
3	0.697	m3.383	snp
3	0.698	m3.384	snp
3	0.701	m3.385	snp
3	0.702	m3.386	snp
3	0.703	m3.387	snp
3	0.705	m3.388	snp
3	0.709	m3.389	snp
3	0.71	m3.390	snp
3	0.711	m3.391	snp
3	0.712	m3.392	snp
3	0.714	m3.393	snp
3	0.717	m3.394	snp
3	0.718	m3.395	snp
3	0.72	m3.396	snp
3	0.721	m3.397	snp
3	0.724	m3.398	snp
3	0.725	m3.399	snp
3	0.726	m3.400	snp
3	0.727	m3.401	snp
3	0.728	m3.402	snp
3	0.73	m3.403	snp
3	0.731	m3.404	snp
3	0.732	m3.405	snp
3	0.735	m3.406	snp
3	0.736	m3.407	snp
3	0.737	m3.408	snp
3	0.738	m3.409	snp
3	0.739	m3.410	snp
3	0.742	m3.411	snp
3	0.743	m3.412	snp
3	0.744	m3.413	snp
3	0.745	m3.414	snp
3	0.746	m3.415	snp
3	0.747	m3.416	snp
3	0.749	m3.417	snp
3	0.751	m3.418	snp
3	0.752	m3.419	snp
3	0.753	m3.420	snp
3	0.754	m3.421	snp
3	0.755	m3.422	snp
3	0.757	m3.423	snp
3	0.759	m3.424	snp
3	0.76	m3.425	snp
3	0.761	m3.426	snp
3	0.762	m3.427	snp
3	0.764	m3.428	snp
3	0.772	m3.429	snp
3	0.773	m3.430	snp
3	0.775	m3.431	snp
3	0.776	m3.432	snp
3	0.778	m3.433	snp
3	0.78	m3.434	snp
3	0.781	m3.435	snp
3	0.782	m3.436	snp
3	0.783	m3.437	snp
3	0.787	m3.438	snp
3	0.788	m3.439	snp
3	0.789	m3.440	snp
3	0.792	m3.441	snp
3	0.793	m3.442	snp
3	0.797	m3.443	snp
3	0.799	m3.444	snp
3	0.802	m3.445	snp
3	0.803	m3.446	snp
3	0.806	m3.447	snp
3	0.807	m3.448	snp
3	0.81	m3.449	snp
3	0.811	m3.450	snp
3	0.813	m3.451	snp
3	0.814	m3.452	snp
3	0.816	m3.453	snp
3	0.817	m3.454	snp
3	0.818	m3.455	snp
3	0.821	m3.456	snp
3	0.823	m3.457	snp
3	0.828	m3.458	snp
3	0.829	m3.459	snp
3	0.83	m3.460	snp
3	0.831	m3.461	snp
3	0.833	m3.462	snp
3	0.836	m3.463	snp
3	0.837	m3.464	snp
3	0.84	m3.465	snp
3	0.841	m3.466	snp
3	0.842	m3.467	snp
3	0.844	m3.468	snp
3	0.846	m3.469	snp
3	0.847	m3.470	snp
3	0.848	m3.471	snp
3	0.849	m3.472	snp
3	0.85	m3.473	snp
3	0.853	m3.474	snp
3	0.854	m3.475	snp
3	0.857	m3.476	snp
3	0.858	m3.477	snp
3	0.859	m3.478	snp
3	0.864	m3.479	snp
3	0.865	m3.480	snp
3	0.867	m3.481	snp
3	0.869	m3.482	snp
3	0.872	m3.483	snp
3	0.874	m3.484	snp
3	0.875	m3.485	snp
3	0.878	m3.486	snp
3	0.88	m3.487	snp
3	0.881	m3.488	snp
3	0.883	m3.489	snp
3	0.884	m3.490	snp
3	0.885	m3.491	snp
3	0.888	m3.492	snp
3	0.889	m3.493	snp
3	0.89	m3.494	snp
3	0.891	m3.495	snp
3	0.892	m3.496	snp
3	0.894	m3.497	snp
3	0.895	m3.498	snp
3	0.896	m3.499	snp
3	0.898	m3.500	snp
3	0.899	m3.501	snp
3	0.902	m3.502	snp
3	0.903	m3.503	snp
3	0.904	m3.504	snp
3	0.907	m3.505	snp
3	0.908	m3.506	snp
3	0.909	m3.507	snp
3	0.91	m3.508	snp
3	0.913	m3.509	snp
3	0.915	m3.510	snp
3	0.916	m3.511	snp
3	0.919	m3.512	snp
3	0.92	m3.513	snp
3	0.922	m3.514	snp
3	0.923	m3.515	snp
3	0.924	m3.516	snp
3	0.925	m3.517	snp
3	0.928	m3.518	snp
3	0.933	m3.519	snp
3	0.935	m3.520	snp
3	0.936	m3.521	snp
3	0.939	m3.522	snp
3	0.94	m3.523	snp
3	0.941	m3.524	snp
3	0.942	m3.525	snp
3	0.943	m3.526	snp
3	0.945	m3.527	snp
3	0.946	m3.528	snp
3	0.947	m3.529	snp
3	0.95	m3.530	snp
3	0.951	m3.531	snp
3	0.953	m3.532	snp
3	0.954	m3.533	snp
3	0.956	m3.534	snp
3	0.958	m3.535	snp
3	0.959	m3.536	snp
3	0.96	m3.537	snp
3	0.962	m3.538	snp
3	0.965	m3.539	snp
3	0.967	m3.540	snp
3	0.969	m3.541	snp
3	0.97	m3.542	snp
3	0.971	m3.543	snp
3	0.972	m3.544	snp
3	0.973	m3.545	snp
3	0.974	m3.546	snp
3	0.975	m3.547	snp
3	0.977	m3.548	snp
3	0.979	m3.549	snp
3	0.98	m3.550	snp
3	0.981	m3.551	snp
3	0.983	m3.552	snp
3	0.984	m3.553	snp
3	0.989	m3.554	snp
3	0.99	m3.555	snp
3	0.991	m3.556	snp
3	0.992	m3.557	snp
3	0.993	m3.558	snp
3	0.994	m3.559	snp
3	0.997	m3.560	snp
3	0.998	m3.561	snp
3	1	m3.562	snp
3	1.002	m3.563	snp
3	1.003	m3.564	snp
3	1.006	m3.565	snp
4	0	m4.1	snp
4	0.002	m4.2	snp
4	0.005	m4.3	snp
4	0.007	m4.4	snp
4	0.008	m4.5	snp
4	0.009	m4.6	snp
4	0.012	m4.7	snp
4	0.013	m4.8	snp
4	0.014	m4.9	snp
4	0.017	m4.10	snp
4	0.018	m4.11	snp
4	0.019	m4.12	snp
4	0.021	m4.13	snp
4	0.022	m4.14	snp
4	0.024	m4.15	snp
4	0.025	m4.16	snp
4	0.027	m4.17	snp
4	0.032	m4.18	snp
4	0.034	m4.19	snp
4	0.035	m4.20	snp
4	0.036	m4.21	snp
4	0.037	m4.22	snp
4	0.039	m4.23	snp
4	0.04	m4.24	snp
4	0.041	m4.25	snp
4	0.043	m4.26	snp
4	0.044	m4.27	snp
4	0.045	m4.28	snp
4	0.046	m4.29	snp
4	0.047	m4.30	snp
4	0.048	m4.31	snp
4	0.05	m4.32	snp
4	0.052	m4.33	snp
4	0.053	m4.34	snp
4	0.058	m4.35	snp
4	0.059	m4.36	snp
4	0.06	m4.37	snp
4	0.061	m4.38	snp
4	0.064	m4.39	snp
4	0.065	m4.40	snp
4	0.067	m4.41	snp
4	0.069	m4.42	snp
4	0.07	m4.43	snp
4	0.071	m4.44	snp
4	0.072	m4.45	snp
4	0.075	m4.46	snp
4	0.076	m4.47	snp
4	0.078	m4.48	snp
4	0.08	m4.49	snp
4	0.082	m4.50	snp
4	0.084	m4.51	snp
4	0.085	m4.52	snp
4	0.089	m4.53	snp
4	0.09	m4.54	snp
4	0.091	m4.55	snp
4	0.092	m4.56	snp
4	0.094	m4.57	snp
4	0.095	m4.58	snp
4	0.096	m4.59	snp
4	0.097	m4.60	snp
4	0.098	m4.61	snp
4	0.099	m4.62	snp
4	0.105	m4.63	snp
4	0.106	m4.64	snp
4	0.107	m4.65	snp
4	0.11	m4.66	snp
4	0.113	m4.67	snp
4	0.117	m4.68	snp
4	0.118	m4.69	snp
4	0.12	m4.70	snp
4	0.122	m4.71	snp
4	0.125	m4.72	snp
4	0.126	m4.73	snp
4	0.127	m4.74	snp
4	0.128	m4.75	snp
4	0.131	m4.76	snp
4	0.134	m4.77	snp
4	0.135	m4.78	snp
4	0.136	m4.79	snp
4	0.138	m4.80	snp
4	0.14	m4.81	snp
4	0.141	m4.82	snp
4	0.143	m4.83	snp
4	0.145	m4.84	snp
4	0.146	m4.85	snp
4	0.148	m4.86	snp
4	0.149	m4.87	snp
4	0.151	m4.88	snp
4	0.153	m4.89	snp
4	0.154	m4.90	snp
4	0.156	m4.91	snp
4	0.159	m4.92	snp
4	0.161	m4.93	snp
4	0.162	m4.94	snp
4	0.163	m4.95	snp
4	0.165	m4.96	snp
4	0.166	m4.97	snp
4	0.167	m4.98	snp
4	0.168	m4.99	snp
4	0.169	m4.100	snp
4	0.171	m4.101	snp
4	0.175	m4.102	snp
4	0.177	m4.103	snp
4	0.178	m4.104	snp
4	0.181	m4.105	snp
4	0.182	m4.106	snp
4	0.184	m4.107	snp
4	0.185	m4.108	snp
4	0.187	m4.109	snp
4	0.188	m4.110	snp
4	0.189	m4.111	snp
4	0.192	m4.112	snp
4	0.196	m4.113	snp
4	0.198	m4.114	snp
4	0.201	m4.115	snp
4	0.202	m4.116	snp
4	0.205	m4.117	snp
4	0.206	m4.118	snp
4	0.208	m4.119	snp
4	0.21	m4.120	snp
4	0.212	m4.121	snp
4	0.214	m4.122	snp
4	0.216	m4.123	snp
4	0.218	m4.124	snp
4	0.219	m4.125	snp
4	0.22	m4.126	snp
4	0.222	m4.127	snp
4	0.223	m4.128	snp
4	0.224	m4.129	snp
4	0.225	m4.130	snp
4	0.23	m4.131	snp
4	0.231	m4.132	snp
4	0.233	m4.133	snp
4	0.237	m4.134	snp
4	0.238	m4.135	snp
4	0.241	m4.136	snp
4	0.242	m4.137	snp
4	0.244	m4.138	snp
4	0.246	m4.139	snp
4	0.249	m4.140	snp
4	0.251	m4.141	snp
4	0.254	m4.142	snp
4	0.255	m4.143	snp
4	0.256	m4.144	snp
4	0.257	m4.145	snp
4	0.259	m4.146	snp
4	0.26	m4.147	snp
4	0.261	m4.148	snp
4	0.262	m4.149	snp
4	0.263	m4.150	snp
4	0.266	m4.151	snp
4	0.267	m4.152	snp
4	0.268	m4.153	snp
4	0.269	m4.154	snp
4	0.271	m4.155	snp
4	0.272	m4.156	snp
4	0.274	m4.157	snp
4	0.275	m4.158	snp
4	0.276	m4.159	snp
4	0.28	m4.160	snp
4	0.287	m4.161	snp
4	0.289	m4.162	snp
4	0.29	m4.163	snp
4	0.291	m4.164	snp
4	0.292	m4.165	snp
4	0.297	m4.166	snp
4	0.298	m4.167	snp
4	0.299	m4.168	snp
4	0.3	m4.169	snp
4	0.301	m4.170	snp
4	0.302	m4.171	snp
4	0.303	m4.172	snp
4	0.304	m4.173	snp
4	0.305	m4.174	snp
4	0.307	m4.175	snp
4	0.311	m4.176	snp
4	0.317	m4.177	snp
4	0.319	m4.178	snp
4	0.32	m4.179	snp
4	0.321	m4.180	snp
4	0.323	m4.181	snp
4	0.324	m4.182	snp
4	0.325	m4.183	snp
4	0.326	m4.184	snp
4	0.327	m4.185	snp
4	0.334	m4.186	snp
4	0.335	m4.187	snp
4	0.337	m4.188	snp
4	0.342	m4.189	snp
4	0.343	m4.190	snp
4	0.345	m4.191	snp
4	0.346	m4.192	snp
4	0.347	m4.193	snp
4	0.348	m4.194	snp
4	0.349	m4.195	snp
4	0.351	m4.196	snp
4	0.355	m4.197	snp
4	0.357	m4.198	snp
4	0.358	m4.199	snp
4	0.36	m4.200	snp
4	0.363	m4.201	snp
4	0.364	m4.202	snp
4	0.365	m4.203	snp
4	0.366	m4.204	snp
4	0.367	m4.205	snp
4	0.368	m4.206	snp
4	0.369	m4.207	snp
4	0.37	m4.208	snp
4	0.374	m4.209	snp
4	0.379	m4.210	snp
4	0.38	m4.211	snp
4	0.383	m4.212	snp
4	0.384	m4.213	snp
4	0.385	m4.214	snp
4	0.386	m4.215	snp
4	0.387	m4.216	snp
4	0.388	m4.217	snp
4	0.389	m4.218	snp
4	0.39	m4.219	snp
4	0.393	m4.220	snp
4	0.394	m4.221	snp
4	0.396	m4.222	snp
4	0.397	m4.223	snp
4	0.398	m4.224	snp
4	0.4	m4.225	snp
4	0.402	m4.226	snp
4	0.403	m4.227	snp
4	0.404	m4.228	snp
4	0.409	m4.229	snp
4	0.411	m4.230	snp
4	0.412	m4.231	snp
4	0.414	m4.232	snp
4	0.415	m4.233	snp
4	0.417	m4.234	snp
4	0.418	m4.235	snp
4	0.419	m4.236	snp
4	0.42	m4.237	snp
4	0.421	m4.238	snp
4	0.422	m4.239	snp
4	0.424	m4.240	snp
4	0.426	m4.241	snp
4	0.427	m4.242	snp
4	0.428	m4.243	snp
4	0.429	m4.244	snp
4	0.43	m4.245	snp
4	0.432	m4.246	snp
4	0.435	m4.247	snp
4	0.437	m4.248	snp
4	0.438	m4.249	snp
4	0.44	m4.250	snp
4	0.442	m4.251	snp
4	0.443	m4.252	snp
4	0.445	m4.253	snp
4	0.447	m4.254	snp
4	0.448	m4.255	snp
4	0.449	m4.256	snp
4	0.451	m4.257	snp
4	0.453	m4.258	snp
4	0.456	m4.259	snp
4	0.457	m4.260	snp
4	0.459	m4.261	snp
4	0.46	m4.262	snp
4	0.465	m4.263	snp
4	0.467	m4.264	snp
4	0.469	m4.265	snp
4	0.47	m4.266	snp
4	0.473	m4.267	snp
4	0.475	m4.268	snp
4	0.476	m4.269	snp
4	0.477	m4.270	snp
4	0.478	m4.271	snp
4	0.479	m4.272	snp
4	0.48	m4.273	snp
4	0.484	m4.274	snp
4	0.486	m4.275	snp
4	0.49	m4.276	snp
4	0.491	m4.277	snp
4	0.493	m4.278	snp
4	0.494	m4.279	snp
4	0.496	m4.280	snp
4	0.497	m4.281	snp
4	0.498	m4.282	snp
4	0.5	m4.283	snp
4	0.501	m4.284	snp
4	0.502	m4.285	snp
4	0.503	m4.286	snp
4	0.504	m4.287	snp
4	0.505	m4.288	snp
4	0.51	m4.289	snp
4	0.512	m4.290	snp
4	0.513	m4.291	snp
4	0.516	m4.292	snp
4	0.517	m4.293	snp
4	0.521	m4.294	snp
4	0.523	m4.295	snp
4	0.524	m4.296	snp
4	0.525	m4.297	snp
4	0.526	m4.298	snp
4	0.527	m4.299	snp
4	0.531	m4.300	snp
4	0.532	m4.301	snp
4	0.533	m4.302	snp
4	0.534	m4.303	snp
4	0.536	m4.304	snp
4	0.539	m4.305	snp
4	0.54	m4.306	snp
4	0.541	m4.307	snp
4	0.543	m4.308	snp
4	0.544	m4.309	snp
4	0.546	m4.310	snp
4	0.547	m4.311	snp
4	0.548	m4.312	snp
4	0.551	m4.313	snp
4	0.552	m4.314	snp
4	0.553	m4.315	snp
4	0.554	m4.316	snp
4	0.555	m4.317	snp
4	0.556	m4.318	snp
4	0.558	m4.319	snp
4	0.56	m4.320	snp
4	0.561	m4.321	snp
4	0.566	m4.322	snp
4	0.569	m4.323	snp
4	0.57	m4.324	snp
4	0.571	m4.325	snp
4	0.572	m4.326	snp
4	0.573	m4.327	snp
4	0.575	m4.328	snp
4	0.576	m4.329	snp
4	0.577	m4.330	snp
4	0.586	m4.331	snp
4	0.587	m4.332	snp
4	0.588	m4.333	snp
4	0.59	m4.334	snp
4	0.592	m4.335	snp
4	0.594	m4.336	snp
4	0.599	m4.337	snp
4	0.6	m4.338	snp
4	0.601	m4.339	snp
4	0.606	m4.340	snp
4	0.608	m4.341	snp
4	0.609	m4.342	snp
4	0.611	m4.343	snp
4	0.612	m4.344	snp
4	0.614	m4.345	snp
4	0.616	m4.346	snp
4	0.618	m4.347	snp
4	0.62	m4.348	snp
5	0	m5.1	snp
5	0.002	m5.2	snp
5	0.003	m5.3	snp
5	0.004	m5.4	snp
5	0.006	m5.5	snp
5	0.007	m5.6	snp
5	0.008	m5.7	snp
5	0.009	m5.8	snp
5	0.011	m5.9	snp
5	0.013	m5.10	snp
5	0.014	m5.11	snp
5	0.015	m5.12	snp
5	0.016	m5.13	snp
5	0.017	m5.14	snp
5	0.019	m5.15	snp
5	0.02	m5.16	snp
5	0.023	m5.17	snp
5	0.026	m5.18	snp
5	0.031	m5.19	snp
5	0.035	m5.20	snp
5	0.036	m5.21	snp
5	0.037	m5.22	snp
5	0.039	m5.23	snp
5	0.04	m5.24	snp
5	0.041	m5.25	snp
5	0.043	m5.26	snp
5	0.044	m5.27	snp
5	0.053	m5.28	snp
5	0.056	m5.29	snp
5	0.061	m5.30	snp
5	0.062	m5.31	snp
5	0.063	m5.32	snp
5	0.064	m5.33	snp
5	0.068	m5.34	snp
5	0.069	m5.35	snp
5	0.07	m5.36	snp
5	0.071	m5.37	snp
5	0.072	m5.38	snp
5	0.073	m5.39	snp
5	0.074	m5.40	snp
5	0.076	m5.41	snp
5	0.077	m5.42	snp
5	0.079	m5.43	snp
5	0.081	m5.44	snp
5	0.083	m5.45	snp
5	0.085	m5.46	snp
5	0.09	m5.47	snp
5	0.092	m5.48	snp
5	0.094	m5.49	snp
5	0.095	m5.50	snp
5	0.096	m5.51	snp
5	0.098	m5.52	snp
5	0.099	m5.53	snp
5	0.101	m5.54	snp
5	0.102	m5.55	snp
5	0.103	m5.56	snp
5	0.105	m5.57	snp
5	0.111	m5.58	snp
5	0.112	m5.59	snp
5	0.113	m5.60	snp
5	0.114	m5.61	snp
5	0.117	m5.62	snp
5	0.118	m5.63	snp
5	0.121	m5.64	snp
5	0.123	m5.65	snp
5	0.126	m5.66	snp
5	0.127	m5.67	snp
5	0.13	m5.68	snp
5	0.131	m5.69	snp
5	0.133	m5.70	snp
5	0.134	m5.71	snp
5	0.136	m5.72	snp
5	0.137	m5.73	snp
5	0.139	m5.74	snp
5	0.146	m5.75	snp
5	0.147	m5.76	snp
5	0.148	m5.77	snp
5	0.152	m5.78	snp
5	0.154	m5.79	snp
5	0.155	m5.80	snp
5	0.158	m5.81	snp
5	0.159	m5.82	snp
5	0.16	m5.83	snp
5	0.164	m5.84	snp
5	0.165	m5.85	snp
5	0.166	m5.86	snp
5	0.167	m5.87	snp
5	0.17	m5.88	snp
5	0.171	m5.89	snp
5	0.174	m5.90	snp
5	0.176	m5.91	snp
5	0.177	m5.92	snp
5	0.178	m5.93	snp
5	0.179	m5.94	snp
5	0.181	m5.95	snp
5	0.184	m5.96	snp
5	0.188	m5.97	snp
5	0.189	m5.98	snp
5	0.19	m5.99	snp
5	0.191	m5.100	snp
5	0.192	m5.101	snp
5	0.193	m5.102	snp
5	0.194	m5.103	snp
5	0.195	m5.104	snp
5	0.199	m5.105	snp
5	0.201	m5.106	snp
5	0.203	m5.107	snp
5	0.204	m5.108	snp
5	0.205	m5.109	snp
5	0.208	m5.110	snp
5	0.21	m5.111	snp
5	0.211	m5.112	snp
5	0.212	m5.113	snp
5	0.213	m5.114	snp
5	0.214	m5.115	snp
5	0.217	m5.116	snp
5	0.219	m5.117	snp
5	0.22	m5.118	snp
5	0.221	m5.119	snp
5	0.222	m5.120	snp
5	0.225	m5.121	snp
5	0.226	m5.122	snp
5	0.227	m5.123	snp
5	0.228	m5.124	snp
5	0.23	m5.125	snp
5	0.231	m5.126	snp
5	0.232	m5.127	snp
5	0.233	m5.128	snp
5	0.234	m5.129	snp
5	0.237	m5.130	snp
5	0.238	m5.131	snp
5	0.239	m5.132	snp
5	0.24	m5.133	snp
5	0.241	m5.134	snp
5	0.242	m5.135	snp
5	0.246	m5.136	snp
5	0.251	m5.137	snp
5	0.252	m5.138	snp
5	0.255	m5.139	snp
5	0.256	m5.140	snp
5	0.258	m5.141	snp
5	0.259	m5.142	snp
5	0.261	m5.143	snp
5	0.263	m5.144	snp
5	0.266	m5.145	snp
5	0.267	m5.146	snp
5	0.268	m5.147	snp
5	0.269	m5.148	snp
5	0.271	m5.149	snp
5	0.273	m5.150	snp
5	0.275	m5.151	snp
5	0.277	m5.152	snp
5	0.278	m5.153	snp
5	0.279	m5.154	snp
5	0.28	m5.155	snp
5	0.282	m5.156	snp
5	0.283	m5.157	snp
5	0.284	m5.158	snp
5	0.286	m5.159	snp
5	0.287	m5.160	snp
5	0.288	m5.161	snp
5	0.292	m5.162	snp
5	0.293	m5.163	snp
5	0.294	m5.164	snp
5	0.295	m5.165	snp
5	0.297	m5.166	snp
5	0.298	m5.167	snp
5	0.299	m5.168	snp
5	0.303	m5.169	snp
5	0.308	m5.170	snp
5	0.309	m5.171	snp
5	0.312	m5.172	snp
5	0.313	m5.173	snp
5	0.314	m5.174	snp
5	0.315	m5.175	snp
5	0.316	m5.176	snp
5	0.318	m5.177	snp
[truncated: 8,001 more rows]
