# Supplementary material for: Comparison of statistical models for nested association mapping in rapeseed (Brassica napus L.) through computer simulations
Source: BMC Plant Biol. 2016 Jan 25;16:26. doi: 10.1186/s12870-016-0707-6 (PMC4727311; doi:10.1186/s12870-016-0707-6)
Supplement: Additional file 6 — Table S5. Genotypes for the 50 BC-NAM subpopulations, where 0 and 2 denote the homozygous gentoype of parents, respectively, while 1 denotes the heterozygous genotype. (TXT 88,883 kb) [file 12870_2016_707_MOESM6_ESM.txt]

f m1_1 m1_2 m1_3 m1_4 m1_5 m1_6 m1_7 m1_8 m1_9 m1_10 m1_11 m1_12 m1_13 m1_14 m1_15 m1_16 m1_17 m1_18 m1_19 m1_20 m1_21 m1_23 m1_24 m1_25 m1_26 m1_27 m1_28 m1_29 m1_30 m1_31 m1_32 m1_33 m1_34 m1_35 m1_36 m1_37 m1_38 m1_39 m1_41 m1_42 m1_43 m1_44 m1_45 m1_46 m1_47 m1_48 m1_49 m1_50 m1_51 m1_52 m1_54 m1_55 m1_56 m1_57 m1_60 m1_61 m1_62 m1_63 m1_64 m1_65 m1_66 m1_67 m1_68 m1_69 m1_70 m1_71 m1_72 m1_74 m1_75 m1_76 m1_77 m1_78 m1_79 m1_80 m1_81 m1_82 m1_83 m1_84 m1_85 m1_86 m1_87 m1_88 m1_89 m1_90 m1_92 m1_93 m1_94 m1_95 m1_96 m1_98 m1_99 m1_100 m1_101 m1_102 m1_103 m1_104 m1_105 m1_106 m1_107 m1_108 m1_109 m1_110 m1_111 m1_112 m1_113 m1_114 m1_115 m1_116 m1_117 m1_118 m1_119 m1_120 m1_121 m1_122 m1_123 m1_125 m1_126 m1_127 m1_128 m1_131 m1_132 m1_133 m1_134 m1_135 m1_136 m1_137 m1_138 m1_139 m1_140 m1_141 m1_143 m1_145 m1_146 m1_147 m1_148 m1_149 m1_150 m1_151 m1_152 m1_153 m1_154 m1_155 m1_156 m1_157 m1_158 m1_159 m1_160 m1_161 m1_162 m1_163 m1_164 m1_165 m1_166 m1_168 m1_169 m1_170 m1_171 m1_172 m1_173 m1_174 m1_175 m1_176 m1_179 m1_180 m1_181 m1_182 m1_183 m1_184 m1_185 m1_186 m1_187 m1_188 m1_189 m1_190 m1_191 m1_192 m1_193 m1_194 m1_195 m1_196 m1_198 m1_199 m1_200 m1_201 m1_202 m1_203 m1_205 m1_206 m1_207 m1_208 m1_209 m1_211 m1_212 m1_213 m1_214 m1_215 m1_216 m1_217 m1_219 m1_220 m1_221 m1_222 m1_223 m1_224 m1_225 m1_226 m1_227 m1_228 m1_229 m1_231 m1_232 m1_234 m1_235 m1_236 m1_238 m1_239 m1_240 m1_241 m1_242 m1_243 m1_244 m1_245 m1_246 m1_247 m1_248 m1_249 m1_250 m1_251 m1_252 m1_253 m1_254 m1_258 m1_259 m1_260 m1_261 m1_262 m1_263 m1_264 m1_265 m1_266 m1_267 m1_269 m1_270 m1_271 m1_272 m1_273 m1_274 m1_275 m1_276 m1_277 m1_278 m1_281 m1_282 m1_283 m1_284 m1_285 m1_286 m1_287 m1_288 m1_289 m1_290 m1_291 m1_292 m1_293 m1_294 m1_295 m1_296 m1_297 m1_298 m1_299 m1_300 m1_301 m1_302 m1_303 m1_304 m1_305 m1_306 m1_307 m1_308 m1_309 m1_310 m1_311 m1_312 m1_313 m1_314 m1_315 m1_316 m1_317 m1_318 m1_319 m1_320 m1_321 m1_322 m1_323 m1_324 m1_325 m1_326 m1_327 m1_328 m1_329 m1_330 m1_331 m1_332 m1_335 m1_336 m1_337 m1_339 m1_340 m1_341 m1_342 m1_344 m1_345 m1_346 m1_347 m1_348 m1_349 m1_350 m1_351 m1_352 m1_353 m1_354 m1_355 m1_356 m1_357 m1_358 m1_359 m1_360 m1_362 m1_363 m1_364 m1_365 m1_366 m1_367 m1_369 m1_370 m1_371 m1_372 m1_373 m2_1 m2_2 m2_3 m2_4 m2_5 m2_6 m2_7 m2_8 m2_9 m2_10 m2_11 m2_12 m2_13 m2_14 m2_15 m2_16 m2_17 m2_18 m2_19 m2_20 m2_21 m2_22 m2_24 m2_25 m2_26 m2_27 m2_28 m2_29 m2_30 m2_32 m2_33 m2_34 m2_36 m2_37 m2_38 m2_39 m2_40 m2_41 m2_42 m2_43 m2_44 m2_45 m2_46 m2_47 m2_48 m2_49 m2_50 m2_52 m2_53 m2_54 m2_55 m2_57 m2_58 m2_60 m2_61 m2_62 m2_63 m2_64 m2_65 m2_66 m2_67 m2_68 m2_69 m2_70 m2_72 m2_73 m2_74 m2_75 m2_76 m2_77 m2_78 m2_79 m2_80 m2_82 m2_83 m2_84 m2_85 m2_86 m2_87 m2_88 m2_89 m2_90 m2_91 m2_92 m2_93 m2_94 m2_95 m2_96 m2_97 m2_98 m2_99 m2_100 m2_102 m2_103 m2_104 m2_105 m2_106 m2_107 m2_108 m2_109 m2_110 m2_111 m2_112 m2_113 m2_114 m2_115 m2_116 m2_117 m2_118 m2_119 m2_120 m2_121 m2_122 m2_123 m2_124 m2_125 m2_126 m2_127 m2_128 m2_129 m2_130 m2_131 m2_132 m2_133 m2_134 m2_135 m2_136 m2_137 m2_138 m2_139 m2_140 m2_141 m2_142 m2_143 m2_144 m2_145 m2_146 m2_147 m2_148 m2_149 m2_150 m2_151 m2_152 m2_153 m2_154 m2_155 m2_156 m2_157 m2_158 m2_159 m2_160 m2_161 m2_162 m2_163 m2_164 m2_165 m2_166 m2_167 m2_168 m2_169 m2_170 m2_171 m2_172 m2_173 m2_174 m2_175 m2_176 m2_177 m2_178 m2_179 m2_180 m2_181 m2_182 m2_183 m2_184 m2_185 m2_186 m2_187 m2_188 m2_189 m2_190 m2_191 m2_192 m2_193 m2_194 m2_195 m2_196 m2_198 m2_199 m2_200 m2_201 m2_202 m2_204 m2_206 m2_207 m2_209 m2_210 m2_211 m2_212 m2_213 m2_214 m2_215 m2_216 m2_217 m2_218 m2_220 m2_221 m2_222 m2_223 m2_224 m2_225 m2_226 m2_227 m2_228 m2_229 m2_230 m2_231 m2_232 m2_233 m2_234 m2_235 m2_236 m2_237 m2_238 m2_239 m2_240 m2_241 m2_242 m2_243 m2_245 m2_246 m2_249 m2_250 m2_251 m2_252 m2_253 m2_254 m2_255 m2_256 m2_257 m2_258 m2_259 m2_260 m2_261 m2_262 m2_263 m2_264 m2_265 m2_266 m2_267 m2_268 m2_269 m2_270 m2_271 m2_272 m2_273 m2_274 m2_275 m2_276 m2_277 m2_278 m2_279 m2_280 m2_281 m2_282 m2_283 m2_285 m2_286 m2_287 m2_288 m2_289 m2_290 m2_291 m2_292 m2_293 m2_294 m2_296 m2_297 m2_298 m2_299 m2_300 m2_301 m2_303 m2_304 m2_305 m2_306 m2_307 m2_308 m2_309 m2_310 m2_311 m2_312 m2_313 m2_314 m2_315 m2_317 m2_318 m2_319 m2_320 m2_321 m2_322 m2_323 m2_324 m2_325 m2_326 m2_327 m2_328 m2_329 m2_331 m2_332 m2_333 m2_334 m2_335 m2_336 m2_337 m2_338 m2_339 m2_340 m2_341 m2_342 m2_343 m2_344 m2_346 m2_347 m2_348 m2_349 m2_350 m2_351 m2_352 m2_353 m2_354 m2_355 m2_356 m2_357 m2_358 m2_359 m2_360 m2_361 m2_362 m2_363 m2_364 m2_365 m2_366 m2_367 m2_368 m2_369 m2_370 m2_371 m2_372 m2_373 m2_374 m2_375 m2_376 m2_377 m2_378 m2_379 m2_380 m2_381 m2_382 m2_383 m2_384 m2_385 m2_386 m2_388 m2_389 m2_390 m2_391 m2_392 m2_393 m2_394 m2_395 m2_396 m2_397 m2_398 m2_399 m2_401 m2_402 m2_403 m2_404 m2_405 m2_406 m2_407 m2_408 m2_409 m2_410 m2_411 m2_412 m2_413 m2_414 m2_417 m2_418 m2_419 m2_420 m2_421 m2_422 m2_423 m2_424 m2_425 m2_426 m2_427 m2_428 m2_429 m2_430 m2_431 m2_432 m2_433 m2_434 m2_435 m2_436 m2_439 m2_441 m2_442 m2_443 m2_444 m2_445 m2_446 m2_447 m2_448 m2_449 m2_450 m2_451 m2_452 m2_453 m2_455 m2_456 m2_458 m2_459 m2_461 m2_462 m2_463 m2_464 m2_465 m2_466 m2_467 m2_468 m2_469 m2_470 m2_471 m2_472 m2_473 m2_475 m2_476 m2_478 m2_479 m2_480 m2_481 m2_482 m2_483 m2_484 m2_485 m2_486 m2_487 m2_488 m2_489 m2_490 m2_492 m2_493 m2_494 m2_495 m2_496 m2_497 m2_498 m2_499 m2_500 m2_501 m2_502 m2_503 m2_505 m2_506 m2_507 m2_508 m2_509 m2_510 m2_511 m2_512 m2_513 m2_514 m2_516 m2_517 m2_518 m2_519 m2_521 m2_522 m2_523 m2_524 m2_526 m2_527 m2_528 m2_529 m2_530 m2_531 m2_532 m2_533 m2_534 m2_535 m3_1 m3_2 m3_3 m3_4 m3_5 m3_6 m3_7 m3_8 m3_9 m3_10 m3_11 m3_12 m3_13 m3_14 m3_15 m3_16 m3_17 m3_18 m3_19 m3_20 m3_21 m3_22 m3_23 m3_24 m3_25 m3_26 m3_28 m3_29 m3_31 m3_32 m3_33 m3_34 m3_35 m3_36 m3_37 m3_38 m3_39 m3_40 m3_41 m3_42 m3_43 m3_44 m3_45 m3_46 m3_47 m3_48 m3_49 m3_50 m3_51 m3_52 m3_53 m3_54 m3_55 m3_56 m3_57 m3_58 m3_59 m3_61 m3_62 m3_63 m3_66 m3_67 m3_68 m3_69 m3_70 m3_71 m3_72 m3_73 m3_74 m3_76 m3_77 m3_78 m3_79 m3_81 m3_82 m3_83 m3_84 m3_85 m3_86 m3_87 m3_88 m3_89 m3_90 m3_91 m3_92 m3_93 m3_94 m3_95 m3_96 m3_97 m3_98 m3_99 m3_100 m3_101 m3_102 m3_103 m3_104 m3_105 m3_106 m3_107 m3_108 m3_109 m3_110 m3_111 m3_112 m3_113 m3_114 m3_115 m3_116 m3_117 m3_119 m3_120 m3_121 m3_122 m3_123 m3_127 m3_128 m3_129 m3_130 m3_131 m3_132 m3_134 m3_135 m3_136 m3_137 m3_138 m3_139 m3_140 m3_141 m3_142 m3_143 m3_144 m3_145 m3_146 m3_147 m3_148 m3_149 m3_150 m3_151 m3_152 m3_153 m3_154 m3_155 m3_156 m3_157 m3_158 m3_159 m3_160 m3_161 m3_162 m3_163 m3_164 m3_165 m3_166 m3_167 m3_168 m3_169 m3_170 m3_171 m3_172 m3_173 m3_174 m3_175 m3_176 m3_177 m3_178 m3_179 m3_180 m3_181 m3_182 m3_183 m3_184 m3_185 m3_186 m3_187 m3_188 m3_189 m3_191 m3_192 m3_193 m3_194 m3_195 m3_197 m3_198 m3_199 m3_201 m3_202 m3_203 m3_204 m3_205 m3_206 m3_207 m3_208 m3_209 m3_210 m3_211 m3_212 m3_213 m3_214 m3_217 m3_218 m3_219 m3_220 m3_221 m3_222 m3_223 m3_224 m3_225 m3_226 m3_227 m3_228 m3_229 m3_230 m3_232 m3_233 m3_234 m3_235 m3_236 m3_237 m3_238 m3_239 m3_240 m3_242 m3_243 m3_244 m3_245 m3_246 m3_247 m3_248 m3_249 m3_250 m3_251 m3_252 m3_253 m3_254 m3_255 m3_256 m3_257 m3_258 m3_259 m3_260 m3_261 m3_262 m3_263 m3_264 m3_265 m3_266 m3_267 m3_268 m3_269 m3_270 m3_271 m3_272 m3_273 m3_275 m3_276 m3_277 m3_278 m3_279 m3_280 m3_281 m3_282 m3_283 m3_284 m3_285 m3_286 m3_287 m3_288 m3_289 m3_290 m3_291 m3_292 m3_293 m3_294 m3_295 m3_296 m3_297 m3_298 m3_299 m3_300 m3_301 m3_302 m3_303 m3_304 m3_305 m3_306 m3_307 m3_308 m3_309 m3_310 m3_311 m3_312 m3_314 m3_315 m3_316 m3_318 m3_319 m3_320 m3_321 m3_322 m3_323 m3_324 m3_325 m3_326 m3_327 m3_329 m3_330 m3_331 m3_332 m3_333 m3_335 m3_336 m3_337 m3_338 m3_340 m3_341 m3_342 m3_343 m3_344 m3_345 m3_346 m3_347 m3_348 m3_349 m3_350 m3_351 m3_352 m3_353 m3_354 m3_355 m3_356 m3_357 m3_359 m3_360 m3_361 m3_362 m3_363 m3_365 m3_367 m3_368 m3_369 m3_370 m3_371 m3_372 m3_373 m3_374 m3_375 m3_376 m3_377 m3_378 m3_379 m3_380 m3_381 m3_382 m3_383 m3_384 m3_385 m3_386 m3_387 m3_388 m3_389 m3_390 m3_391 m3_392 m3_394 m3_395 m3_396 m3_397 m3_398 m3_399 m3_400 m3_401 m3_402 m3_403 m3_405 m3_407 m3_408 m3_409 m3_411 m3_412 m3_414 m3_416 m3_417 m3_419 m3_420 m3_421 m3_422 m3_423 m3_424 m3_425 m3_426 m3_427 m3_428 m3_429 m3_430 m3_431 m3_432 m3_433 m3_434 m3_435 m3_436 m3_437 m3_438 m3_439 m3_440 m3_441 m3_442 m3_443 m3_444 m3_447 m3_448 m3_449 m3_450 m3_451 m3_453 m3_455 m3_456 m3_457 m3_458 m3_459 m3_460 m3_461 m3_462 m3_464 m3_465 m3_466 m3_467 m3_468 m3_469 m3_470 m3_471 m3_472 m3_474 m3_475 m3_476 m3_477 m3_478 m3_479 m3_480 m3_481 m3_482 m3_483 m3_484 m3_485 m3_486 m3_488 m3_489 m3_490 m3_491 m3_493 m3_494 m3_495 m3_496 m3_497 m3_498 m3_499 m3_500 m3_501 m3_502 m3_503 m3_504 m3_505 m3_506 m3_507 m3_508 m3_509 m3_510 m3_511 m3_512 m3_513 m3_515 m3_516 m3_517 m3_518 m3_519 m3_521 m3_522 m3_523 m3_524 m3_525 m3_526 m3_527 m3_528 m3_529 m3_530 m3_532 m3_533 m3_534 m3_535 m3_536 m3_537 m3_538 m3_539 m3_540 m3_541 m3_542 m3_543 m3_544 m3_545 m3_546 m3_547 m3_548 m3_549 m3_550 m3_551 m3_554 m3_555 m3_557 m3_558 m3_559 m3_560 m3_561 m3_562 m3_563 m3_564 m3_565 m4_1 m4_2 m4_3 m4_4 m4_5 m4_6 m4_7 m4_8 m4_9 m4_10 m4_11 m4_12 m4_13 m4_14 m4_15 m4_16 m4_18 m4_19 m4_20 m4_21 m4_23 m4_24 m4_25 m4_26 m4_28 m4_29 m4_30 m4_31 m4_33 m4_34 m4_35 m4_36 m4_37 m4_38 m4_39 m4_40 m4_41 m4_42 m4_44 m4_45 m4_46 m4_47 m4_48 m4_50 m4_51 m4_52 m4_53 m4_54 m4_55 m4_56 m4_57 m4_58 m4_59 m4_60 m4_61 m4_62 m4_63 m4_65 m4_66 m4_67 m4_68 m4_69 m4_70 m4_71 m4_72 m4_73 m4_74 m4_75 m4_76 m4_77 m4_78 m4_81 m4_82 m4_83 m4_84 m4_85 m4_86 m4_88 m4_90 m4_91 m4_92 m4_93 m4_94 m4_95 m4_96 m4_97 m4_98 m4_99 m4_100 m4_101 m4_102 m4_103 m4_104 m4_105 m4_106 m4_107 m4_108 m4_109 m4_110 m4_113 m4_114 m4_115 m4_116 m4_117 m4_118 m4_120 m4_121 m4_122 m4_123 m4_124 m4_125 m4_126 m4_127 m4_128 m4_129 m4_130 m4_131 m4_133 m4_134 m4_135 m4_136 m4_137 m4_138 m4_139 m4_140 m4_141 m4_142 m4_144 m4_145 m4_146 m4_147 m4_148 m4_151 m4_153 m4_154 m4_155 m4_156 m4_157 m4_158 m4_159 m4_160 m4_161 m4_162 m4_163 m4_164 m4_165 m4_166 m4_167 m4_168 m4_169 m4_170 m4_171 m4_172 m4_174 m4_175 m4_176 m4_177 m4_178 m4_179 m4_180 m4_181 m4_182 m4_183 m4_184 m4_185 m4_186 m4_187 m4_188 m4_189 m4_190 m4_191 m4_192 m4_193 m4_194 m4_195 m4_196 m4_198 m4_199 m4_200 m4_201 m4_202 m4_203 m4_204 m4_205 m4_207 m4_208 m4_209 m4_210 m4_211 m4_212 m4_213 m4_214 m4_215 m4_216 m4_217 m4_218 m4_219 m4_220 m4_221 m4_222 m4_224 m4_225 m4_226 m4_227 m4_228 m4_229 m4_230 m4_231 m4_233 m4_235 m4_236 m4_237 m4_238 m4_239 m4_240 m4_241 m4_242 m4_243 m4_244 m4_245 m4_246 m4_247 m4_248 m4_249 m4_250 m4_251 m4_252 m4_254 m4_255 m4_256 m4_257 m4_260 m4_261 m4_262 m4_263 m4_264 m4_265 m4_266 m4_267 m4_268 m4_270 m4_271 m4_272 m4_274 m4_275 m4_276 m4_277 m4_279 m4_280 m4_281 m4_282 m4_284 m4_285 m4_287 m4_288 m4_289 m4_290 m4_291 m4_292 m4_294 m4_295 m4_296 m4_297 m4_298 m4_299 m4_300 m4_301 m4_302 m4_303 m4_304 m4_305 m4_306 m4_307 m4_308 m4_310 m4_312 m4_313 m4_314 m4_315 m4_316 m4_318 m4_319 m4_320 m4_321 m4_323 m4_324 m4_325 m4_326 m4_327 m4_328 m4_329 m4_330 m4_331 m4_332 m4_333 m4_334 m4_335 m4_336 m4_337 m4_338 m4_339 m4_340 m4_341 m4_345 m4_346 m4_347 m4_348 m5_1 m5_2 m5_3 m5_4 m5_5 m5_6 m5_7 m5_8 m5_9 m5_10 m5_11 m5_12 m5_13 m5_14 m5_15 m5_16 m5_17 m5_18 m5_19 m5_20 m5_21 m5_23 m5_24 m5_26 m5_27 m5_28 m5_29 m5_30 m5_32 m5_33 m5_34 m5_35 m5_36 m5_37 m5_38 m5_39 m5_40 m5_41 m5_42 m5_43 m5_44 m5_46 m5_47 m5_48 m5_49 m5_50 m5_51 m5_52 m5_53 m5_54 m5_55 m5_56 m5_57 m5_58 m5_59 m5_60 m5_61 m5_62 m5_63 m5_64 m5_65 m5_66 m5_67 m5_68 m5_69 m5_70 m5_71 m5_72 m5_73 m5_74 m5_75 m5_76 m5_77 m5_78 m5_79 m5_80 m5_81 m5_83 m5_84 m5_85 m5_86 m5_87 m5_88 m5_89 m5_91 m5_92 m5_93 m5_94 m5_95 m5_96 m5_97 m5_98 m5_101 m5_102 m5_103 m5_104 m5_105 m5_106 m5_107 m5_109 m5_111 m5_113 m5_114 m5_115 m5_116 m5_119 m5_120 m5_121 m5_122 m5_123 m5_124 m5_125 m5_126 m5_127 m5_128 m5_130 m5_131 m5_132 m5_134 m5_135 m5_136 m5_137 m5_138 m5_139 m5_140 m5_141 m5_142 m5_143 m5_144 m5_146 m5_148 m5_149 m5_150 m5_151 m5_154 m5_155 m5_156 m5_157 m5_158 m5_159 m5_160 m5_161 m5_162 m5_163 m5_164 m5_165 m5_166 m5_167 m5_168 m5_169 m5_170 m5_171 m5_172 m5_173 m5_174 m5_175 m5_176 m5_177 m5_178 m5_179 m5_180 m5_181 m5_183 m5_184 m5_185 m5_187 m5_188 m5_189 m5_190 m5_191 m5_193 m5_194 m5_195 m5_196 m5_197 m5_198 m5_199 m5_200 m5_201 m5_202 m5_203 m5_206 m5_207 m5_208 m5_209 m5_210 m5_211 m5_212 m5_213 m5_214 m5_215 m5_217 m5_218 m5_219 m5_220 m5_221 m5_222 m5_223 m5_224 m5_225 m5_226 m5_227 m5_228 m5_229 m5_230 m5_231 m5_232 m5_233 m5_234 m5_235 m5_236 m5_238 m5_239 m5_240 m5_241 m5_242 m5_243 m5_244 m5_245 m5_246 m5_247 m5_248 m5_249 m5_250 m5_251 m5_252 m5_253 m5_254 m5_255 m5_256 m5_257 m5_258 m5_259 m5_260 m5_262 m5_263 m5_264 m5_265 m5_266 m5_267 m5_268 m5_269 m5_270 m5_271 m5_272 m5_273 m5_274 m5_275 m5_276 m5_277 m5_278 m5_279 m5_280 m5_281 m5_282 m5_283 m5_284 m5_285 m5_286 m5_287 m5_288 m5_289 m5_290 m5_291 m5_292 m5_293 m5_294 m5_295 m5_296 m5_297 m5_298 m5_300 m5_301 m5_302 m5_303 m5_304 m5_305 m5_306 m5_307 m5_308 m5_309 m5_310 m5_311 m5_312 m5_313 m5_314 m5_315 m5_316 m5_318 m5_319 m5_320 m5_321 m5_322 m5_323 m5_324 m5_326 m5_327 m5_328 m5_329 m5_330 m5_331 m5_332 m5_333 m5_334 m5_335 m5_336 m5_337 m5_338 m5_339 m5_340 m5_341 m5_342 m5_343 m5_344 m5_345 m5_346 m5_347 m5_348 m5_349 m5_350 m5_351 m5_352 m5_353 m5_354 m5_355 m5_356 m5_357 m5_358 m5_359 m5_360 m5_361 m5_362 m5_363 m5_365 m5_366 m5_367 m5_368 m5_369 m5_370 m5_371 m5_372 m5_373 m5_374 m5_375 m5_376 m5_377 m5_378 m5_379 m5_380 m5_381 m5_382 m5_383 m5_384 m5_385 m5_386 m5_387 m5_388 m5_389 m5_390 m5_391 m5_392 m5_395 m5_396 m5_397 m5_398 m5_399 m5_400 m5_401 m5_402 m5_403 m5_404 m5_405 m5_406 m5_407 m5_408 m5_409 m5_410 m5_411 m5_412 m5_413 m5_414 m5_415 m5_416 m5_417 m5_418 m5_420 m5_421 m5_422 m5_423 m5_424 m5_425 m5_426 m5_427 m5_428 m5_429 m5_430 m5_431 m5_433 m5_434 m5_435 m5_436 m5_437 m5_438 m5_439 m5_440 m5_441 m5_442 m5_443 m5_444 m5_445 m5_446 m5_447 m5_448 m5_450 m5_451 m5_452 m5_453 m5_454 m5_455 m5_456 m5_457 m5_458 m5_459 m5_460 m5_461 m5_462 m5_463 m5_464 m5_465 m5_466 m5_467 m5_468 m5_469 m5_470 m5_471 m5_472 m5_473 m5_474 m5_475 m5_476 m5_477 m5_478 m5_479 m5_481 m5_482 m5_483 m5_484 m5_485 m5_486 m5_487 m5_488 m5_489 m5_490 m5_491 m5_492 m5_493 m5_494 m5_495 m5_496 m5_497 m5_498 m5_499 m5_500 m5_501 m5_502 m5_503 m5_504 m5_505 m5_506 m5_507 m5_508 m5_509 m5_510 m5_511 m5_512 m5_513 m5_514 m5_515 m5_516 m5_517 m5_518 m5_519 m5_520 m5_521 m5_522 m5_523 m5_524 m5_525 m5_526 m5_527 m5_529 m5_530 m5_531 m5_532 m5_533 m5_534 m5_535 m5_536 m5_537 m5_538 m5_539 m5_540 m5_541 m5_542 m5_543 m5_544 m5_545 m5_546 m5_547 m5_548 m5_549 m5_551 m5_552 m5_553 m5_554 m5_555 m5_557 m5_558 m5_559 m5_560 m5_561 m5_562 m5_563 m5_564 m5_565 m5_566 m5_567 m5_568 m5_569 m5_570 m5_571 m5_572 m5_573 m5_574 m5_575 m5_576 m5_577 m5_578 m5_579 m5_581 m5_582 m5_583 m5_584 m5_585 m5_587 m5_588 m5_590 m5_592 m5_593 m5_594 m5_595 m5_596 m5_597 m5_598 m5_599 m5_600 m5_602 m5_603 m5_604 m5_605 m5_606 m5_607 m5_608 m5_609 m5_610 m5_612 m5_613 m5_614 m5_615 m5_616 m5_617 m5_618 m6_1 m6_2 m6_3 m6_4 m6_5 m6_6 m6_7 m6_8 m6_9 m6_10 m6_11 m6_12 m6_14 m6_16 m6_17 m6_19 m6_20 m6_21 m6_22 m6_23 m6_24 m6_25 m6_26 m6_27 m6_28 m6_29 m6_30 m6_31 m6_32 m6_33 m6_34 m6_35 m6_36 m6_38 m6_39 m6_40 m6_41 m6_42 m6_43 m6_44 m6_45 m6_46 m6_47 m6_48 m6_49 m6_50 m6_51 m6_52 m6_53 m6_54 m6_55 m6_56 m6_57 m6_58 m6_59 m6_60 m6_61 m6_62 m6_63 m6_64 m6_65 m6_66 m6_67 m6_68 m6_69 m6_70 m6_71 m6_72 m6_73 m6_74 m6_75 m6_76 m6_77 m6_79 m6_80 m6_81 m6_82 m6_83 m6_84 m6_85 m6_86 m6_87 m6_88 m6_89 m6_90 m6_91 m6_92 m6_93 m6_94 m6_95 m6_96 m6_97 m6_98 m6_99 m6_100 m6_101 m6_102 m6_103 m6_105 m6_106 m6_107 m6_109 m6_110 m6_111 m6_112 m6_113 m6_114 m6_115 m6_117 m6_118 m6_119 m6_120 m6_121 m6_122 m6_124 m6_125 m6_127 m6_128 m6_129 m6_131 m6_132 m6_133 m6_134 m6_135 m6_136 m6_137 m6_138 m6_139 m6_140 m6_142 m6_143 m6_144 m6_145 m6_146 m6_147 m6_148 m6_149 m6_150 m6_151 m6_152 m6_153 m6_154 m6_155 m6_156 m6_157 m6_158 m6_159 m6_160 m6_161 m6_162 m6_163 m6_164 m6_165 m6_166 m6_168 m6_169 m6_170 m6_171 m6_172 m6_173 m6_174 m6_175 m6_176 m6_177 m6_178 m6_179 m6_180 m6_181 m6_182 m6_183 m6_184 m6_185 m6_186 m6_187 m6_189 m6_190 m6_191 m6_192 m6_193 m6_194 m6_195 m6_196 m6_197 m6_198 m6_199 m6_200 m6_201 m6_202 m6_203 m6_204 m6_205 m6_206 m6_207 m6_208 m6_209 m6_210 m6_211 m6_212 m6_213 m6_214 m6_216 m6_217 m6_218 m6_219 m6_220 m6_221 m6_223 m6_224 m6_225 m6_226 m6_227 m6_228 m6_229 m6_230 m6_231 m6_232 m6_233 m6_234 m6_235 m6_236 m6_237 m6_238 m6_239 m6_240 m6_241 m6_242 m6_243 m6_244 m6_245 m6_246 m6_247 m6_248 m6_249 m6_250 m6_251 m6_252 m6_253 m6_254 m6_255 m6_257 m6_258 m6_259 m6_260 m6_261 m6_262 m6_263 m6_264 m6_265 m6_266 m6_267 m6_268 m6_270 m6_271 m6_272 m6_274 m6_275 m6_276 m6_277 m6_278 m6_279 m6_280 m6_281 m6_282 m6_284 m6_285 m6_286 m6_287 m6_288 m6_289 m6_290 m6_291 m6_292 m6_293 m6_294 m6_295 m6_296 m6_297 m6_298 m6_299 m6_300 m6_301 m6_302 m6_303 m6_304 m6_305 m6_306 m6_307 m6_310 m6_312 m6_313 m6_314 m6_315 m6_316 m6_317 m6_318 m6_319 m6_320 m6_321 m6_322 m6_323 m6_324 m6_325 m6_326 m6_327 m6_329 m6_331 m6_332 m6_333 m6_334 m6_335 m6_336 m6_337 m6_338 m6_339 m6_340 m6_341 m6_342 m6_343 m6_345 m6_346 m6_347 m6_348 m6_349 m6_350 m6_351 m6_353 m6_354 m6_355 m6_357 m6_358 m6_359 m6_360 m6_361 m6_362 m6_363 m6_364 m6_365 m6_366 m6_367 m6_368 m6_369 m6_370 m6_371 m6_372 m6_373 m6_374 m6_376 m6_377 m6_378 m6_379 m6_380 m6_382 m6_383 m6_384 m6_385 m6_386 m6_387 m6_388 m6_389 m6_390 m6_391 m6_392 m6_393 m6_394 m6_395 m6_396 m6_397 m6_398 m6_399 m6_400 m6_401 m6_402 m6_403 m6_404 m6_405 m6_406 m6_407 m6_408 m6_409 m6_410 m6_411 m6_412 m6_414 m6_415 m6_416 m6_417 m6_418 m6_419 m6_420 m6_422 m6_423 m6_424 m6_425 m6_426 m6_427 m6_428 m6_429 m6_430 m6_431 m6_432 m6_433 m6_434 m6_435 m6_436 m6_437 m6_439 m6_440 m6_441 m6_442 m6_443 m6_444 m6_445 m6_446 m6_447 m6_448 m6_449 m6_451 m6_452 m6_453 m6_454 m6_455 m6_456 m6_457 m6_459 m6_460 m6_461 m6_462 m6_464 m6_465 m6_466 m6_467 m6_468 m6_469 m6_471 m6_472 m6_473 m6_475 m6_476 m6_477 m6_478 m6_479 m6_480 m6_481 m6_483 m6_484 m6_485 m6_486 m6_487 m6_488 m6_489 m6_490 m6_491 m6_492 m6_493 m6_495 m6_496 m6_497 m6_498 m6_499 m6_500 m6_501 m6_502 m6_503 m6_504 m6_505 m6_507 m6_508 m6_509 m6_510 m6_513 m6_514 m6_515 m6_516 m6_518 m6_519 m6_520 m6_521 m6_522 m6_523 m6_524 m6_525 m6_526 m6_527 m6_528 m6_529 m6_530 m6_531 m6_532 m6_533 m6_534 m6_536 m6_537 m6_538 m6_539 m6_540 m6_541 m6_543 m6_544 m6_545 m6_546 m6_547 m6_548 m6_549 m6_550 m6_551 m6_552 m6_553 m6_554 m6_555 m6_556 m6_557 m6_558 m6_559 m6_560 m6_561 m6_562 m6_563 m6_564 m6_566 m6_567 m6_568 m6_569 m6_570 m6_571 m6_574 m6_575 m6_576 m6_577 m6_578 m6_579 m6_580 m6_582 m6_583 m6_584 m6_585 m6_586 m6_587 m6_588 m6_589 m6_590 m6_591 m6_592 m6_593 m6_594 m6_595 m6_596 m6_597 m6_598 m6_599 m6_600 m6_601 m6_602 m6_603 m6_604 m6_605 m6_606 m6_607 m6_608 m6_609 m6_610 m6_611 m6_612 m6_613 m6_614 m6_615 m6_616 m6_617 m6_621 m6_622 m6_623 m6_624 m6_625 m6_626 m6_627 m6_628 m6_629 m6_630 m6_631 m6_632 m6_633 m6_634 m6_636 m6_637 m6_638 m6_639 m6_640 m6_644 m6_645 m6_646 m6_647 m6_648 m6_649 m6_650 m6_651 m6_652 m6_653 m6_654 m6_655 m6_656 m6_657 m6_658 m6_659 m6_660 m6_661 m6_663 m6_664 m6_665 m6_667 m6_668 m6_669 m6_670 m6_671 m6_672 m6_673 m6_674 m6_676 m6_677 m6_678 m6_679 m6_680 m6_681 m6_682 m6_683 m6_684 m6_685 m6_688 m6_689 m6_690 m6_691 m6_692 m6_693 m6_694 m6_695 m6_696 m6_697 m6_698 m6_699 m6_700 m6_701 m6_702 m6_704 m7_1 m7_2 m7_3 m7_4 m7_5 m7_6 m7_7 m7_8 m7_9 m7_10 m7_11 m7_13 m7_14 m7_15 m7_16 m7_17 m7_18 m7_19 m7_20 m7_21 m7_22 m7_23 m7_24 m7_25 m7_26 m7_27 m7_28 m7_29 m7_30 m7_31 m7_32 m7_33 m7_34 m7_35 m7_36 m7_37 m7_38 m7_39 m7_40 m7_41 m7_42 m7_43 m7_44 m7_45 m7_46 m7_47 m7_48 m7_49 m7_50 m7_51 m7_52 m7_53 m7_54 m7_55 m7_56 m7_57 m7_58 m7_59 m7_60 m7_61 m7_62 m7_63 m7_64 m7_65 m7_66 m7_67 m7_68 m7_69 m7_70 m7_71 m7_72 m7_73 m7_74 m7_75 m7_76 m7_77 m7_78 m7_79 m7_80 m7_81 m7_82 m7_83 m7_84 m7_85 m7_86 m7_87 m7_88 m7_89 m7_90 m7_91 m7_92 m7_93 m7_94 m7_95 m7_96 m7_97 m7_98 m7_99 m7_100 m7_101 m7_102 m7_103 m7_104 m7_105 m7_106 m7_108 m7_109 m7_110 m7_111 m7_112 m7_113 m7_114 m7_115 m7_116 m7_117 m7_118 m7_119 m7_120 m7_121 m7_122 m7_123 m7_124 m7_125 m7_126 m7_127 m7_128 m7_129 m7_131 m7_132 m7_133 m7_134 m7_135 m7_136 m7_137 m7_138 m7_139 m7_140 m7_141 m7_142 m7_143 m7_144 m7_145 m7_146 m7_147 m7_149 m7_150 m7_151 m7_152 m7_154 m7_155 m7_156 m7_157 m7_158 m7_159 m7_160 m7_161 m7_162 m7_163 m7_164 m7_165 m7_166 m7_167 m7_168 m7_169 m7_170 m7_171 m7_172 m7_173 m7_174 m7_175 m7_176 m7_177 m7_178 m7_179 m7_180 m7_181 m7_182 m7_183 m7_184 m7_185 m7_186 m7_187 m7_188 m7_189 m7_190 m7_191 m7_192 m7_193 m7_194 m7_195 m7_196 m7_197 m7_198 m7_199 m7_200 m7_201 m7_202 m7_203 m7_204 m7_205 m7_206 m7_207 m7_208 m7_209 m7_210 m7_211 m7_212 m7_214 m7_216 m7_217 m7_218 m7_219 m7_220 m7_221 m7_222 m7_223 m7_224 m7_225 m7_226 m7_227 m7_228 m7_229 m7_230 m7_231 m7_232 m7_233 m7_234 m7_235 m7_236 m7_237 m7_238 m7_239 m7_241 m7_242 m7_243 m7_244 m7_245 m7_246 m7_247 m7_248 m7_249 m7_250 m7_251 m7_252 m7_253 m7_254 m7_255 m7_256 m7_257 m7_258 m7_259 m7_260 m7_261 m7_262 m7_263 m7_264 m7_265 m7_266 m7_267 m7_268 m7_269 m7_270 m7_271 m7_272 m7_273 m7_274 m7_275 m7_276 m7_277 m7_278 m7_279 m7_280 m7_282 m7_283 m7_284 m7_285 m7_286 m7_287 m7_288 m7_289 m7_290 m7_291 m7_292 m7_293 m7_294 m7_295 m7_296 m7_297 m7_298 m7_299 m7_300 m7_301 m7_302 m7_303 m7_304 m7_305 m7_306 m7_307 m7_308 m7_309 m7_310 m7_311 m7_312 m7_313 m7_314 m7_315 m7_316 m7_317 m7_318 m7_319 m7_321 m7_322 m7_323 m7_324 m7_325 m7_326 m7_327 m7_328 m7_329 m7_330 m7_331 m7_332 m7_333 m7_334 m7_335 m7_336 m7_337 m7_338 m7_339 m7_340 m7_342 m7_343 m7_344 m7_345 m7_346 m7_347 m7_348 m7_349 m7_350 m7_351 m7_352 m7_353 m7_354 m7_355 m7_356 m7_357 m7_358 m7_359 m7_361 m7_362 m7_363 m7_364 m7_367 m7_368 m7_369 m7_370 m7_371 m7_372 m7_373 m7_375 m7_377 m7_380 m7_381 m7_382 m7_383 m7_384 m7_385 m7_386 m7_387 m7_388 m7_389 m7_390 m7_391 m7_392 m7_393 m7_394 m7_395 m7_396 m7_397 m7_398 m7_399 m7_400 m7_401 m7_402 m7_403 m7_404 m7_405 m7_406 m7_407 m7_408 m7_409 m7_410 m8_1 m8_2 m8_3 m8_4 m8_5 m8_6 m8_7 m8_8 m8_9 m8_10 m8_11 m8_12 m8_13 m8_14 m8_15 m8_16 m8_17 m8_18 m8_19 m8_20 m8_21 m8_22 m8_23 m8_24 m8_25 m8_26 m8_27 m8_28 m8_29 m8_30 m8_31 m8_32 m8_33 m8_34 m8_35 m8_36 m8_37 m8_38 m8_39 m8_40 m8_41 m8_42 m8_43 m8_45 m8_46 m8_48 m8_49 m8_50 m8_51 m8_52 m8_53 m8_54 m8_55 m8_56 m8_57 m8_58 m8_61 m8_63 m8_64 m8_65 m8_66 m8_67 m8_68 m8_69 m8_70 m8_71 m8_72 m8_74 m8_75 m8_76 m8_77 m8_78 m8_80 m8_81 m8_83 m8_84 m8_85 m8_86 m8_87 m8_88 m8_89 m8_90 m8_91 m8_92 m8_93 m8_94 m8_95 m8_96 m8_97 m8_98 m8_99 m8_100 m8_101 m8_102 m8_103 m8_104 m8_105 m8_106 m8_107 m8_108 m8_109 m8_110 m8_111 m8_112 m8_113 m8_114 m8_116 m8_117 m8_118 m8_119 m8_120 m8_121 m8_122 m8_123 m8_124 m8_125 m8_126 m8_127 m8_130 m8_131 m8_133 m8_134 m8_135 m8_136 m8_137 m8_138 m8_139 m8_140 m8_142 m8_143 m8_144 m8_146 m8_147 m8_148 m8_149 m8_150 m8_151 m8_152 m8_153 m8_154 m8_155 m8_156 m8_157 m8_158 m8_159 m8_160 m8_161 m8_162 m8_163 m8_164 m8_165 m8_167 m8_168 m8_169 m8_170 m8_171 m8_172 m8_173 m8_174 m8_175 m8_176 m8_177 m8_178 m8_179 m8_180 m8_181 m8_182 m8_183 m8_184 m8_185 m8_186 m8_187 m8_188 m8_189 m8_190 m8_191 m8_192 m8_193 m8_194 m8_195 m8_196 m8_197 m8_198 m8_199 m8_200 m8_201 m8_202 m8_203 m8_204 m8_205 m8_206 m8_207 m8_208 m8_209 m8_210 m8_211 m8_212 m8_214 m8_215 m8_216 m8_217 m8_218 m8_220 m8_221 m8_222 m8_223 m8_224 m8_226 m8_227 m8_228 m8_229 m8_231 m8_232 m8_233 m8_235 m8_237 m8_238 m8_239 m8_240 m8_241 m8_244 m8_245 m8_246 m8_247 m8_251 m8_252 m8_254 m8_255 m8_256 m8_257 m8_259 m8_260 m8_261 m8_263 m8_264 m8_265 m8_266 m8_267 m8_268 m8_269 m8_270 m8_271 m8_272 m8_273 m8_274 m8_275 m8_277 m8_278 m8_279 m8_280 m8_281 m8_282 m8_283 m8_284 m8_285 m8_286 m8_287 m8_288 m8_290 m8_291 m8_293 m8_294 m8_295 m8_296 m8_297 m8_298 m8_299 m8_300 m8_301 m8_302 m8_303 m8_304 m8_305 m8_306 m8_307 m8_308 m8_309 m8_310 m8_311 m8_312 m8_313 m8_314 m8_315 m8_316 m8_317 m8_318 m8_319 m8_321 m8_322 m8_323 m8_324 m8_325 m8_326 m8_329 m8_331 m8_333 m8_334 m8_335 m8_336 m8_338 m8_339 m8_341 m8_342 m8_343 m8_344 m8_345 m8_346 m8_347 m8_348 m8_349 m8_350 m8_351 m8_352 m8_353 m8_354 m8_355 m8_357 m8_358 m8_359 m8_360 m8_361 m8_362 m8_363 m8_364 m8_365 m8_367 m8_368 m8_369 m8_370 m8_371 m8_372 m8_373 m8_374 m8_375 m8_376 m8_377 m8_378 m8_379 m8_380 m8_381 m8_382 m8_384 m8_385 m8_386 m8_387 m8_388 m8_390 m8_391 m8_392 m8_394 m8_395 m8_396 m8_397 m8_399 m8_400 m8_401 m8_402 m8_403 m8_404 m8_405 m8_406 m8_407 m8_408 m8_409 m8_410 m8_411 m8_412 m8_413 m8_414 m8_415 m8_416 m8_417 m8_418 m8_419 m8_420 m8_421 m8_422 m8_423 m8_424 m8_425 m8_426 m8_427 m8_428 m8_429 m8_430 m8_431 m8_432 m8_433 m8_434 m8_435 m8_436 m8_437 m8_438 m9_1 m9_2 m9_3 m9_4 m9_5 m9_6 m9_8 m9_9 m9_10 m9_11 m9_13 m9_14 m9_15 m9_16 m9_17 m9_18 m9_19 m9_20 m9_21 m9_23 m9_24 m9_25 m9_26 m9_27 m9_28 m9_29 m9_30 m9_31 m9_34 m9_35 m9_36 m9_37 m9_39 m9_40 m9_41 m9_42 m9_43 m9_44 m9_45 m9_46 m9_47 m9_48 m9_49 m9_50 m9_52 m9_53 m9_54 m9_55 m9_56 m9_58 m9_59 m9_60 m9_61 m9_63 m9_64 m9_65 m9_66 m9_67 m9_68 m9_69 m9_70 m9_71 m9_72 m9_73 m9_74 m9_75 m9_76 m9_78 m9_79 m9_80 m9_81 m9_82 m9_83 m9_84 m9_85 m9_86 m9_87 m9_88 m9_89 m9_90 m9_91 m9_92 m9_93 m9_94 m9_95 m9_96 m9_97 m9_98 m9_101 m9_102 m9_105 m9_106 m9_107 m9_110 m9_111 m9_112 m9_113 m9_114 m9_115 m9_116 m9_117 m9_118 m9_119 m9_120 m9_121 m9_122 m9_123 m9_124 m9_125 m9_126 m9_127 m9_128 m9_129 m9_130 m9_131 m9_132 m9_133 m9_134 m9_136 m9_137 m9_138 m9_139 m9_140 m9_141 m9_142 m9_143 m9_144 m9_145 m9_146 m9_147 m9_148 m9_149 m9_150 m9_151 m9_152 m9_153 m9_154 m9_156 m9_157 m9_158 m9_159 m9_160 m9_161 m9_162 m9_163 m9_164 m9_165 m9_166 m9_167 m9_168 m9_169 m9_170 m9_171 m9_172 m9_173 m9_174 m9_175 m9_176 m9_179 m9_180 m9_181 m9_182 m9_183 m9_184 m9_185 m9_186 m9_187 m9_188 m9_189 m9_190 m9_191 m9_192 m9_193 m9_194 m9_195 m9_196 m9_197 m9_198 m9_199 m9_200 m9_203 m9_204 m9_205 m9_206 m9_207 m9_208 m9_210 m9_211 m9_212 m9_213 m9_214 m9_215 m9_216 m9_217 m9_218 m9_219 m9_220 m9_221 m9_222 m9_223 m9_224 m9_225 m9_226 m9_227 m9_228 m9_229 m9_230 m9_231 m9_233 m9_234 m9_235 m9_236 m9_237 m9_238 m9_239 m9_240 m9_241 m9_243 m9_244 m9_245 m9_246 m9_247 m9_248 m9_249 m9_250 m9_251 m9_252 m9_253 m9_254 m9_255 m9_256 m9_257 m9_258 m9_259 m9_260 m9_261 m9_262 m9_263 m9_264 m9_265 m9_266 m9_267 m9_268 m9_269 m9_270 m9_271 m9_272 m9_273 m9_274 m9_275 m9_276 m9_277 m9_278 m9_279 m9_280 m9_281 m9_282 m9_283 m9_284 m9_285 m9_286 m9_287 m9_288 m9_289 m9_290 m9_291 m9_292 m9_293 m9_294 m9_295 m9_296 m9_297 m9_298 m9_299 m9_300 m9_301 m9_302 m9_303 m9_304 m9_305 m9_306 m9_307 m9_308 m9_309 m9_310 m9_311 m9_312 m9_313 m9_315 m9_316 m9_317 m9_318 m9_319 m9_320 m9_321 m9_323 m9_324 m9_325 m9_326 m9_327 m9_328 m9_329 m9_330 m9_331 m9_332 m9_333 m9_334 m9_335 m9_336 m9_337 m9_338 m9_339 m9_340 m9_341 m9_342 m9_343 m9_344 m9_345 m9_347 m9_348 m9_350 m9_351 m9_353 m9_355 m9_356 m9_357 m9_358 m9_360 m9_361 m9_362 m9_363 m9_364 m9_365 m9_366 m9_367 m9_368 m9_369 m9_370 m9_371 m9_372 m9_373 m9_374 m9_375 m9_377 m9_378 m9_379 m9_381 m9_382 m9_383 m9_384 m9_386 m9_387 m9_388 m9_389 m9_390 m9_391 m9_392 m9_393 m9_394 m9_395 m9_396 m9_397 m9_398 m9_399 m9_400 m9_401 m9_402 m9_403 m9_405 m9_406 m9_407 m9_409 m9_410 m9_411 m9_413 m9_414 m9_415 m9_416 m9_417 m9_418 m9_419 m9_420 m9_421 m9_422 m9_423 m9_424 m9_427 m9_428 m9_429 m9_430 m9_431 m9_432 m9_433 m9_434 m9_435 m9_436 m9_437 m9_440 m9_442 m9_445 m9_446 m9_447 m9_448 m9_449 m9_450 m9_452 m9_453 m9_454 m9_455 m9_456 m9_457 m9_458 m9_459 m9_460 m9_461 m9_462 m9_463 m9_464 m9_465 m9_469 m9_470 m9_471 m9_472 m9_473 m9_474 m9_475 m9_476 m9_478 m9_479 m9_480 m9_481 m9_482 m9_483 m9_484 m9_485 m9_486 m9_487 m9_488 m9_489 m9_491 m9_492 m9_493 m9_494 m9_495 m9_496 m9_497 m9_498 m9_499 m9_500 m9_501 m9_502 m9_503 m9_504 m9_505 m9_506 m9_509 m9_510 m9_511 m9_512 m9_513 m9_514 m9_515 m9_516 m9_517 m9_518 m9_519 m9_520 m9_521 m9_522 m9_523 m9_524 m9_525 m9_526 m9_527 m9_528 m9_529 m9_530 m9_531 m9_532 m9_533 m9_534 m9_535 m9_536 m9_537 m9_538 m9_539 m9_540 m9_541 m9_542 m9_543 m9_544 m9_545 m9_546 m9_547 m9_548 m9_549 m9_550 m9_551 m9_552 m9_553 m9_554 m9_555 m9_556 m9_557 m9_558 m9_559 m9_560 m9_561 m9_562 m9_563 m9_564 m9_565 m9_566 m9_567 m9_568 m9_569 m9_570 m9_571 m9_572 m9_573 m9_574 m9_575 m9_576 m9_577 m9_578 m9_579 m9_580 m9_581 m9_582 m9_583 m9_584 m9_585 m9_586 m9_587 m9_588 m9_589 m9_590 m9_591 m9_592 m9_593 m9_594 m9_596 m9_597 m9_598 m9_599 m9_600 m9_601 m9_603 m9_604 m9_605 m9_606 m9_607 m9_608 m9_609 m9_610 m9_611 m9_612 m9_613 m9_614 m9_615 m9_616 m9_617 m9_618 m9_619 m9_620 m9_621 m9_624 m9_625 m9_626 m9_627 m9_628 m9_629 m9_630 m9_631 m9_632 m9_633 m9_634 m9_635 m9_636 m9_637 m9_638 m9_640 m9_641 m9_642 m9_643 m9_644 m9_645 m9_646 m9_647 m9_648 m9_649 m9_650 m9_651 m9_652 m9_653 m9_654 m9_655 m9_656 m9_657 m9_658 m9_659 m9_660 m9_661 m9_662 m9_663 m9_664 m9_665 m9_666 m9_667 m9_668 m9_669 m9_670 m9_671 m9_672 m9_673 m9_674 m9_675 m9_676 m9_677 m9_678 m9_679 m9_680 m9_681 m9_682 m9_683 m9_684 m9_685 m9_686 m9_687 m9_688 m9_689 m9_690 m10_1 m10_2 m10_3 m10_4 m10_5 m10_6 m10_7 m10_8 m10_9 m10_10 m10_11 m10_12 m10_13 m10_14 m10_15 m10_16 m10_17 m10_18 m10_19 m10_20 m10_21 m10_22 m10_23 m10_24 m10_25 m10_26 m10_29 m10_30 m10_31 m10_32 m10_33 m10_34 m10_35 m10_36 m10_37 m10_38 m10_40 m10_41 m10_42 m10_43 m10_44 m10_45 m10_46 m10_47 m10_48 m10_50 m10_51 m10_53 m10_54 m10_55 m10_56 m10_57 m10_58 m10_59 m10_60 m10_62 m10_63 m10_64 m10_65 m10_66 m10_67 m10_68 m10_69 m10_70 m10_71 m10_72 m10_73 m10_74 m10_75 m10_76 m10_77 m10_78 m10_79 m10_80 m10_81 m10_82 m10_83 m10_84 m10_85 m10_86 m10_87 m10_88 m10_89 m10_90 m10_91 m10_92 m10_93 m10_94 m10_95 m10_96 m10_97 m10_100 m10_101 m10_102 m10_103 m10_104 m10_105 m10_106 m10_107 m10_108 m10_109 m10_110 m10_111 m10_112 m10_113 m10_114 m10_115 m10_117 m10_118 m10_119 m10_120 m10_121 m10_122 m10_123 m10_124 m10_126 m10_127 m10_128 m10_129 m10_130 m10_132 m10_133 m10_134 m10_135 m10_136 m10_137 m10_138 m10_139 m10_140 m10_141 m10_143 m10_144 m10_145 m10_147 m10_148 m10_149 m10_150 m10_152 m10_153 m10_155 m10_156 m10_157 m10_158 m10_159 m10_160 m10_161 m10_163 m10_164 m10_165 m10_166 m10_167 m10_169 m10_170 m10_171 m10_172 m10_173 m10_174 m10_175 m10_176 m10_177 m10_178 m10_179 m10_180 m10_182 m10_184 m10_185 m10_186 m10_187 m10_188 m10_189 m10_190 m10_191 m10_192 m10_193 m10_194 m10_195 m10_196 m10_197 m10_198 m10_200 m10_201 m10_202 m10_203 m10_204 m10_205 m10_206 m10_207 m10_208 m10_209 m10_210 m10_211 m10_212 m10_213 m10_214 m10_215 m10_216 m10_217 m10_218 m10_219 m10_220 m10_221 m10_222 m10_223 m10_225 m10_226 m10_228 m10_229 m10_230 m10_231 m10_232 m10_233 m10_234 m10_235 m10_236 m10_237 m10_238 m10_239 m10_240 m10_241 m10_242 m10_244 m10_245 m10_246 m10_247 m10_248 m10_250 m10_251 m10_252 m10_253 m10_254 m10_255 m10_256 m10_257 m10_258 m10_259 m10_260 m10_261 m10_262 m10_263 m10_264 m10_265 m10_266 m10_267 m10_268 m10_269 m10_270 m10_271 m10_272 m10_273 m10_274 m10_275 m10_276 m10_277 m10_278 m10_279 m10_280 m10_281 m10_282 m10_284 m10_285 m10_286 m10_287 m10_288 m10_289 m10_290 m10_291 m10_292 m10_293 m10_294 m10_295 m10_296 m10_297 m10_298 m10_299 m10_300 m10_301 m10_302 m10_303 m10_304 m10_305 m10_306 m10_307 m10_308 m10_309 m10_310 m10_311 m10_312 m10_313 m10_314 m10_315 m10_317 m10_318 m10_321 m10_322 m10_323 m10_324 m10_325 m10_326 m10_327 m10_329 m10_330 m10_331 m10_333 m10_335 m10_336 m10_337 m10_338 m10_339 m10_340 m10_343 m10_344 m10_345 m10_346 m10_347 m10_348 m10_349 m10_350 m10_351 m10_352 m10_353 m10_354 m10_355 m10_356 m10_357 m10_358 m10_359 m10_360 m10_361 m10_362 m10_363 m10_365 m10_366 m10_367 m10_368 m10_369 m10_370 m10_371 m10_372 m10_373 m10_374 m10_375 m10_376 m10_377 m10_378 m10_379 m10_380 m10_381 m10_382 m10_383 m10_384 m10_386 m10_387 m10_388 m10_389 m10_390 m10_392 m10_393 m10_394 m10_395 m10_396 m10_397 m10_398 m10_399 m10_400 m11_1 m11_2 m11_3 m11_4 m11_5 m11_6 m11_7 m11_8 m11_9 m11_10 m11_11 m11_14 m11_16 m11_18 m11_20 m11_21 m11_22 m11_23 m11_24 m11_25 m11_26 m11_27 m11_28 m11_29 m11_30 m11_31 m11_32 m11_33 m11_34 m11_35 m11_37 m11_38 m11_39 m11_40 m11_42 m11_43 m11_45 m11_46 m11_47 m11_48 m11_49 m11_50 m11_51 m11_52 m11_53 m11_55 m11_56 m11_57 m11_59 m11_60 m11_61 m11_62 m11_63 m11_64 m11_65 m11_66 m11_67 m11_68 m11_69 m11_70 m11_71 m11_72 m11_73 m11_74 m11_75 m11_76 m11_77 m11_78 m11_79 m11_80 m11_81 m11_82 m11_83 m11_85 m11_86 m11_87 m11_88 m11_89 m11_90 m11_91 m11_92 m11_93 m11_95 m11_96 m11_97 m11_98 m11_100 m11_102 m11_103 m11_105 m11_106 m11_107 m11_108 m11_109 m11_111 m11_112 m11_113 m11_114 m11_115 m11_116 m11_117 m11_118 m11_119 m11_120 m11_121 m11_122 m11_124 m11_125 m11_126 m11_127 m11_128 m11_129 m11_131 m11_132 m11_133 m11_134 m11_135 m11_136 m11_137 m11_138 m11_139 m11_140 m11_141 m11_143 m11_144 m11_145 m11_146 m11_147 m11_148 m11_150 m11_151 m11_152 m11_153 m11_154 m11_155 m11_156 m11_157 m11_158 m11_159 m11_160 m11_161 m11_162 m11_163 m11_166 m11_167 m11_169 m11_170 m11_172 m11_173 m11_174 m11_175 m11_176 m11_177 m11_178 m11_181 m11_182 m11_183 m11_184 m11_185 m11_186 m11_187 m11_188 m11_189 m11_190 m11_191 m11_192 m11_193 m11_194 m11_195 m11_196 m11_197 m11_198 m11_199 m11_200 m11_201 m11_202 m11_203 m11_204 m11_205 m11_206 m11_207 m11_209 m11_210 m11_212 m11_213 m11_214 m11_215 m11_216 m11_217 m11_218 m11_219 m11_220 m11_221 m11_222 m11_223 m11_224 m11_225 m11_226 m11_227 m11_228 m11_229 m11_230 m11_231 m11_232 m11_233 m11_234 m11_235 m11_236 m11_237 m11_238 m11_240 m11_241 m11_242 m11_243 m11_244 m11_245 m11_246 m11_247 m11_248 m11_249 m11_250 m11_251 m11_252 m11_253 m11_254 m11_255 m11_256 m11_257 m11_258 m11_259 m11_261 m11_262 m11_263 m11_264 m11_265 m11_266 m11_267 m11_268 m11_269 m11_270 m11_271 m11_272 m11_273 m11_274 m11_275 m11_276 m11_278 m11_279 m11_280 m11_281 m11_282 m11_283 m11_284 m11_285 m11_287 m11_288 m11_290 m11_291 m11_292 m11_293 m11_294 m11_295 m11_296 m11_297 m11_298 m11_299 m11_300 m11_301 m11_302 m11_303 m11_304 m11_306 m11_308 m11_310 m11_311 m11_313 m11_314 m11_315 m11_316 m11_317 m11_318 m11_320 m11_321 m11_322 m11_323 m11_324 m11_325 m11_326 m11_327 m11_329 m11_330 m11_331 m11_332 m11_333 m11_335 m11_337 m11_338 m11_339 m11_340 m11_341 m11_342 m11_343 m11_344 m11_345 m11_346 m11_347 m11_348 m11_349 m11_351 m11_352 m11_353 m11_354 m11_355 m11_356 m11_357 m11_358 m11_359 m11_360 m11_362 m11_363 m11_364 m11_366 m11_367 m11_368 m11_369 m11_370 m11_371 m11_372 m11_373 m11_374 m11_375 m11_376 m11_378 m11_380 m11_381 m11_382 m11_383 m11_384 m11_385 m11_386 m11_387 m11_388 m11_389 m11_390 m11_391 m11_392 m11_393 m11_394 m11_395 m11_396 m11_397 m11_398 m11_399 m11_400 m11_401 m11_402 m11_403 m11_404 m11_405 m11_406 m11_407 m11_408 m11_409 m11_410 m11_411 m11_413 m11_414 m11_415 m11_416 m11_417 m11_418 m11_420 m11_421 m11_422 m11_423 m11_424 m11_425 m11_426 m11_427 m11_428 m11_429 m11_430 m11_432 m11_433 m11_434 m11_435 m11_436 m11_437 m11_438 m11_439 m11_441 m11_442 m11_443 m11_444 m11_445 m11_446 m11_447 m11_448 m11_449 m11_450 m11_451 m11_452 m11_453 m11_454 m11_455 m11_456 m11_457 m11_458 m11_460 m11_461 m11_462 m11_463 m11_464 m11_466 m12_1 m12_2 m12_3 m12_4 m12_5 m12_6 m12_7 m12_8 m12_9 m12_10 m12_11 m12_12 m12_13 m12_14 m12_15 m12_16 m12_17 m12_18 m12_19 m12_20 m12_22 m12_23 m12_24 m12_25 m12_26 m12_27 m12_28 m12_29 m12_30 m12_31 m12_32 m12_33 m12_34 m12_35 m12_36 m12_37 m12_38 m12_39 m12_41 m12_42 m12_43 m12_44 m12_45 m12_46 m12_47 m12_48 m12_49 m12_50 m12_51 m12_52 m12_54 m12_55 m12_56 m12_57 m12_58 m12_59 m12_60 m12_61 m12_64 m12_65 m12_66 m12_68 m12_69 m12_70 m12_71 m12_72 m12_73 m12_74 m12_75 m12_76 m12_77 m12_78 m12_79 m12_80 m12_81 m12_82 m12_83 m12_84 m12_85 m12_87 m12_88 m12_89 m12_90 m12_91 m12_92 m12_93 m12_94 m12_95 m12_96 m12_97 m12_98 m12_99 m12_100 m12_101 m12_102 m12_103 m12_104 m12_105 m12_106 m12_107 m12_108 m12_109 m12_110 m12_111 m12_112 m12_113 m12_114 m12_115 m12_116 m12_117 m12_118 m12_119 m12_120 m12_121 m12_122 m12_123 m12_124 m12_125 m12_126 m12_127 m12_128 m12_129 m12_130 m12_131 m12_132 m12_133 m12_134 m12_135 m12_136 m12_137 m12_138 m12_139 m12_140 m12_141 m12_142 m12_143 m12_144 m12_145 m12_146 m12_147 m12_148 m12_149 m12_152 m12_153 m12_154 m12_155 m12_156 m12_157 m12_158 m12_159 m12_160 m12_161 m12_162 m12_163 m12_164 m12_165 m12_166 m12_167 m12_168 m12_169 m12_170 m12_171 m12_172 m12_173 m12_174 m12_175 m12_176 m12_177 m12_178 m12_179 m12_180 m12_181 m12_182 m12_183 m12_184 m12_185 m12_186 m12_187 m12_188 m12_189 m12_190 m12_191 m12_192 m12_193 m12_194 m12_195 m12_196 m12_197 m12_198 m12_199 m12_200 m12_201 m12_202 m12_203 m12_204 m12_205 m12_206 m12_207 m12_208 m12_209 m12_210 m12_211 m12_212 m12_213 m12_214 m12_215 m12_216 m12_217 m12_218 m12_219 m12_220 m12_221 m12_222 m12_223 m12_225 m12_226 m12_227 m12_228 m12_229 m12_230 m12_231 m12_232 m12_233 m12_234 m12_235 m12_236 m12_237 m12_238 m12_239 m12_240 m12_241 m12_242 m12_243 m12_245 m12_246 m12_247 m12_248 m12_249 m12_250 m12_251 m12_252 m12_253 m12_254 m12_255 m12_256 m12_257 m12_258 m12_259 m12_260 m12_261 m12_262 m12_263 m12_264 m12_265 m12_266 m12_267 m12_268 m12_269 m12_270 m12_271 m12_272 m12_273 m12_274 m12_276 m12_277 m12_278 m12_279 m12_280 m12_282 m12_283 m12_284 m12_285 m12_286 m12_287 m12_289 m12_290 m12_291 m12_292 m12_293 m12_294 m12_295 m12_296 m12_297 m12_298 m12_299 m12_302 m12_303 m12_304 m12_305 m12_306 m12_307 m12_308 m12_311 m12_312 m12_313 m12_314 m12_315 m12_316 m12_317 m12_318 m12_319 m12_320 m12_321 m12_322 m12_324 m12_325 m12_326 m12_327 m12_328 m12_329 m12_330 m12_332 m12_333 m12_334 m12_335 m12_336 m12_337 m12_338 m12_339 m12_340 m12_341 m12_342 m12_343 m12_344 m12_345 m12_346 m12_348 m12_349 m12_351 m12_352 m13_1 m13_2 m13_3 m13_4 m13_5 m13_6 m13_7 m13_8 m13_9 m13_10 m13_11 m13_12 m13_13 m13_14 m13_15 m13_16 m13_17 m13_18 m13_19 m13_20 m13_21 m13_22 m13_23 m13_24 m13_25 m13_26 m13_27 m13_28 m13_29 m13_30 m13_31 m13_32 m13_33 m13_34 m13_35 m13_36 m13_37 m13_38 m13_39 m13_40 m13_41 m13_42 m13_43 m13_44 m13_45 m13_46 m13_47 m13_48 m13_49 m13_50 m13_52 m13_53 m13_54 m13_55 m13_56 m13_57 m13_58 m13_59 m13_60 m13_61 m13_62 m13_63 m13_64 m13_65 m13_67 m13_68 m13_69 m13_70 m13_71 m13_72 m13_73 m13_74 m13_75 m13_76 m13_77 m13_78 m13_79 m13_80 m13_82 m13_83 m13_84 m13_85 m13_86 m13_87 m13_88 m13_89 m13_90 m13_91 m13_92 m13_93 m13_94 m13_95 m13_97 m13_99 m13_100 m13_101 m13_103 m13_104 m13_105 m13_106 m13_107 m13_108 m13_109 m13_110 m13_111 m13_112 m13_113 m13_114 m13_115 m13_116 m13_117 m13_118 m13_119 m13_120 m13_122 m13_123 m13_124 m13_125 m13_126 m13_127 m13_128 m13_130 m13_133 m13_134 m13_135 m13_136 m13_137 m13_138 m13_139 m13_141 m13_143 m13_144 m13_145 m13_146 m13_147 m13_148 m13_149 m13_150 m13_151 m13_152 m13_153 m13_154 m13_156 m13_157 m13_158 m13_159 m13_160 m13_161 m13_163 m13_164 m13_165 m13_166 m13_168 m13_169 m13_170 m13_171 m13_172 m13_173 m13_174 m13_175 m13_176 m13_177 m13_179 m13_180 m13_181 m13_182 m13_183 m13_184 m13_185 m13_186 m13_187 m13_188 m13_190 m13_191 m13_192 m13_193 m13_194 m13_195 m13_196 m13_197 m13_198 m13_199 m13_200 m13_201 m13_202 m13_203 m13_204 m13_205 m13_206 m13_207 m13_208 m13_209 m13_210 m13_211 m13_212 m13_214 m13_215 m13_216 m13_217 m13_218 m13_219 m13_220 m13_221 m13_222 m13_223 m13_224 m13_225 m13_226 m13_227 m13_228 m13_230 m13_231 m13_232 m13_233 m13_234 m13_235 m13_236 m13_239 m13_240 m13_241 m13_242 m13_243 m13_244 m13_245 m13_246 m13_247 m13_248 m13_249 m13_250 m13_251 m13_252 m13_253 m13_254 m13_255 m13_256 m13_257 m13_258 m13_259 m13_260 m13_261 m13_263 m13_264 m13_265 m13_266 m13_267 m13_268 m13_269 m13_270 m13_271 m13_272 m13_273 m13_274 m13_275 m13_276 m13_277 m13_278 m13_279 m13_281 m13_282 m13_283 m13_284 m13_285 m13_286 m13_287 m13_288 m13_289 m13_290 m13_291 m13_292 m13_293 m13_295 m13_296 m13_297 m13_298 m13_299 m13_300 m13_301 m13_304 m13_305 m13_306 m13_307 m13_308 m13_310 m13_311 m13_312 m13_313 m13_314 m13_315 m13_316 m13_317 m13_318 m13_319 m13_320 m13_321 m13_322 m13_323 m13_324 m13_325 m13_326 m13_327 m13_329 m13_330 m13_331 m13_332 m13_333 m13_334 m13_335 m13_336 m13_337 m13_338 m13_339 m13_340 m13_341 m13_342 m13_343 m13_344 m13_345 m13_346 m13_347 m13_348 m13_349 m13_350 m13_351 m13_352 m13_353 m13_354 m13_355 m13_356 m13_358 m13_359 m13_360 m13_361 m13_362 m13_364 m13_366 m13_368 m13_369 m13_370 m13_371 m13_372 m13_373 m13_374 m13_375 m13_376 m13_377 m13_378 m13_379 m13_380 m13_381 m13_382 m13_383 m13_384 m13_385 m13_386 m13_387 m13_389 m13_390 m13_391 m13_392 m13_393 m13_395 m13_396 m13_397 m13_398 m13_399 m13_400 m13_401 m13_402 m13_403 m13_404 m13_405 m13_406 m13_407 m13_408 m13_410 m13_411 m13_412 m13_413 m13_414 m13_415 m13_416 m13_417 m13_418 m13_419 m13_420 m13_421 m13_422 m13_423 m13_424 m13_425 m13_426 m13_427 m13_428 m13_429 m13_430 m13_431 m13_432 m13_433 m13_434 m13_435 m13_437 m13_438 m13_439 m13_440 m13_441 m13_442 m13_444 m13_445 m13_447 m13_448 m13_449 m13_450 m13_451 m13_453 m13_454 m13_455 m13_456 m13_457 m13_458 m13_459 m13_460 m13_461 m13_462 m13_463 m13_464 m13_465 m13_466 m13_467 m13_468 m13_469 m13_470 m13_471 m13_472 m13_473 m13_474 m13_475 m13_476 m13_477 m13_478 m13_479 m13_480 m13_481 m13_482 m13_483 m13_484 m13_485 m13_486 m13_487 m13_488 m13_489 m13_490 m13_491 m13_492 m13_495 m13_496 m13_497 m13_498 m13_499 m13_500 m13_501 m13_502 m13_503 m13_505 m13_507 m13_508 m13_509 m13_510 m13_512 m13_513 m13_514 m13_515 m13_516 m13_517 m13_518 m13_519 m13_521 m13_522 m13_523 m13_524 m13_525 m13_526 m13_527 m13_529 m13_531 m13_533 m13_534 m13_535 m13_536 m13_537 m13_538 m13_539 m13_540 m13_541 m13_542 m13_543 m13_544 m13_545 m13_546 m13_547 m13_548 m13_549 m13_550 m13_551 m13_552 m13_553 m13_554 m13_556 m13_557 m13_558 m13_559 m13_561 m13_562 m13_563 m13_564 m13_565 m13_566 m13_567 m13_568 m13_570 m13_572 m13_573 m13_574 m13_575 m13_577 m13_578 m13_579 m13_580 m13_581 m13_582 m13_583 m13_584 m13_585 m13_586 m13_587 m13_588 m13_589 m13_590 m13_591 m13_592 m13_593 m13_595 m13_596 m13_597 m13_598 m13_599 m13_600 m13_601 m13_602 m13_603 m13_604 m13_605 m13_606 m13_607 m13_608 m13_609 m13_611 m13_612 m13_613 m13_614 m13_615 m13_616 m13_617 m13_618 m13_619 m13_620 m13_621 m13_623 m13_624 m13_625 m13_626 m13_627 m13_628 m13_629 m13_630 m13_631 m13_632 m13_634 m13_637 m13_638 m13_639 m13_640 m13_641 m13_642 m13_643 m13_644 m13_645 m13_646 m13_647 m13_648 m13_649 m13_650 m13_651 m13_652 m13_653 m13_654 m13_655 m13_656 m13_657 m13_658 m13_659 m13_660 m13_661 m13_662 m13_663 m13_664 m13_665 m13_666 m13_667 m13_668 m13_669 m13_670 m13_671 m13_672 m13_673 m13_674 m13_675 m13_676 m13_677 m13_678 m13_679 m13_680 m13_681 m13_682 m13_683 m13_684 m13_685 m13_686 m13_687 m13_688 m13_689 m13_690 m13_691 m13_692 m13_694 m13_695 m13_696 m13_697 m13_698 m13_700 m13_701 m13_702 m13_703 m13_704 m13_705 m13_706 m13_707 m13_708 m13_709 m13_711 m13_712 m13_714 m13_715 m13_716 m13_717 m13_718 m13_719 m13_720 m13_722 m13_723 m13_724 m13_725 m13_726 m13_727 m13_730 m13_731 m13_733 m13_734 m13_735 m13_736 m13_737 m13_738 m13_739 m13_740 m13_741 m13_742 m13_743 m13_744 m13_745 m13_746 m13_747 m13_748 m13_749 m13_750 m13_751 m13_752 m13_753 m13_754 m13_755 m13_756 m13_757 m13_758 m13_759 m13_760 m13_761 m13_762 m13_763 m13_764 m13_765 m13_766 m13_767 m13_768 m13_770 m13_771 m13_772 m13_773 m13_774 m13_775 m13_776 m13_778 m13_779 m13_780 m13_781 m13_782 m13_783 m14_3 m14_4 m14_5 m14_6 m14_7 m14_8 m14_9 m14_10 m14_11 m14_12 m14_13 m14_14 m14_15 m14_16 m14_17 m14_18 m14_19 m14_20 m14_22 m14_23 m14_24 m14_25 m14_26 m14_27 m14_28 m14_29 m14_30 m14_31 m14_32 m14_33 m14_34 m14_35 m14_36 m14_37 m14_38 m14_39 m14_40 m14_41 m14_42 m14_43 m14_44 m14_45 m14_46 m14_47 m14_48 m14_50 m14_51 m14_52 m14_53 m14_54 m14_55 m14_56 m14_57 m14_58 m14_59 m14_60 m14_61 m14_62 m14_63 m14_64 m14_66 m14_67 m14_68 m14_69 m14_70 m14_71 m14_72 m14_73 m14_74 m14_75 m14_76 m14_77 m14_78 m14_79 m14_80 m14_81 m14_83 m14_84 m14_85 m14_86 m14_87 m14_88 m14_89 m14_90 m14_91 m14_92 m14_93 m14_94 m14_95 m14_96 m14_97 m14_98 m14_99 m14_100 m14_101 m14_102 m14_103 m14_104 m14_105 m14_106 m14_107 m14_108 m14_109 m14_110 m14_111 m14_112 m14_114 m14_115 m14_116 m14_117 m14_118 m14_119 m14_120 m14_121 m14_122 m14_123 m14_124 m14_125 m14_126 m14_127 m14_128 m14_129 m14_130 m14_131 m14_132 m14_133 m14_134 m14_135 m14_136 m14_137 m14_138 m14_140 m14_141 m14_142 m14_143 m14_144 m14_146 m14_147 m14_148 m14_149 m14_150 m14_151 m14_152 m14_153 m14_154 m14_155 m14_156 m14_158 m14_159 m14_160 m14_161 m14_162 m14_163 m14_164 m14_165 m14_166 m14_167 m14_168 m14_169 m14_170 m14_173 m14_174 m14_175 m14_177 m14_178 m14_179 m14_180 m14_181 m14_182 m14_183 m14_184 m14_185 m14_186 m14_187 m14_188 m14_189 m14_190 m14_191 m14_192 m14_193 m14_194 m14_195 m14_196 m14_197 m14_198 m14_200 m14_201 m14_202 m14_203 m14_204 m14_205 m14_206 m14_207 m14_208 m14_209 m14_210 m14_212 m14_213 m14_214 m14_215 m14_216 m14_217 m14_218 m14_219 m14_220 m14_221 m14_222 m14_223 m14_224 m14_225 m14_226 m14_227 m14_228 m14_229 m14_230 m14_231 m14_232 m14_233 m14_234 m14_235 m14_236 m14_237 m14_238 m14_239 m14_240 m14_241 m14_242 m14_243 m14_244 m14_245 m14_246 m14_247 m14_248 m14_249 m14_250 m14_251 m14_252 m14_253 m14_254 m14_255 m14_256 m14_257 m14_258 m14_261 m14_262 m14_263 m14_264 m14_265 m14_266 m14_267 m14_268 m14_269 m14_270 m14_271 m14_272 m14_273 m14_274 m14_275 m14_277 m14_278 m14_279 m14_281 m14_285 m14_286 m14_287 m14_288 m14_289 m14_290 m14_291 m14_292 m14_293 m14_295 m14_296 m14_297 m14_298 m14_299 m14_301 m14_302 m14_303 m14_305 m14_306 m14_307 m14_308 m14_310 m14_311 m14_312 m14_313 m14_314 m14_315 m14_316 m14_317 m14_318 m14_320 m14_323 m14_324 m14_326 m14_327 m14_328 m14_329 m14_331 m14_332 m14_333 m14_334 m14_335 m14_336 m14_337 m14_338 m14_339 m14_340 m14_341 m14_342 m14_343 m14_344 m14_345 m14_346 m14_347 m14_349 m14_350 m14_351 m14_352 m14_353 m14_354 m14_355 m14_356 m14_357 m14_358 m14_359 m14_360 m14_361 m14_362 m14_363 m14_364 m14_365 m14_366 m14_367 m14_368 m14_369 m14_370 m14_371 m14_372 m14_373 m14_374 m14_375 m14_376 m14_377 m14_379 m14_380 m14_381 m14_382 m14_383 m14_384 m14_385 m14_386 m14_387 m14_388 m14_389 m14_390 m14_391 m14_392 m14_393 m14_394 m14_395 m14_396 m14_397 m14_398 m14_399 m14_400 m14_401 m14_402 m14_403 m14_404 m14_405 m14_406 m14_407 m14_408 m14_409 m14_410 m14_411 m14_412 m14_413 m14_414 m14_415 m14_416 m14_417 m14_418 m14_419 m14_420 m14_421 m14_422 m14_423 m14_425 m14_426 m14_427 m14_428 m14_429 m14_430 m14_431 m14_432 m14_433 m14_435 m14_436 m14_437 m14_438 m14_439 m14_440 m14_441 m14_443 m14_444 m14_445 m14_446 m14_447 m14_449 m14_450 m14_451 m14_452 m14_453 m14_454 m14_455 m14_456 m14_457 m14_458 m14_459 m14_460 m14_461 m14_462 m14_463 m14_464 m14_465 m14_466 m14_467 m14_468 m14_469 m14_470 m14_471 m14_472 m14_473 m14_474 m14_475 m14_477 m14_478 m14_479 m14_480 m14_481 m14_482 m14_483 m14_484 m14_485 m14_486 m14_487 m14_488 m14_489 m14_490 m14_491 m14_492 m14_493 m14_494 m14_495 m14_496 m14_497 m14_499 m14_500 m14_501 m14_504 m14_506 m14_507 m14_508 m14_509 m14_510 m14_511 m14_512 m14_513 m14_514 m14_515 m14_516 m14_517 m14_518 m14_519 m14_520 m14_521 m14_522 m14_523 m14_524 m14_526 m14_527 m14_528 m14_529 m14_530 m14_532 m14_533 m14_534 m14_535 m14_536 m14_537 m14_538 m14_539 m14_540 m14_541 m14_542 m14_543 m14_544 m14_545 m14_546 m14_547 m14_548 m14_549 m14_550 m14_551 m14_552 m14_553 m14_554 m14_555 m14_556 m14_558 m14_560 m14_561 m14_562 m14_563 m14_564 m14_565 m14_566 m14_567 m14_568 m14_569 m14_572 m14_573 m14_574 m14_575 m14_576 m14_577 m14_578 m14_579 m14_580 m14_582 m14_583 m14_584 m14_585 m14_586 m14_587 m14_590 m14_591 m14_592 m14_594 m14_595 m14_596 m14_597 m14_598 m14_599 m14_600 m14_601 m14_602 m14_603 m14_604 m14_605 m14_607 m14_609 m14_610 m14_611 m14_612 m14_613 m14_614 m14_615 m14_616 m14_617 m14_618 m14_619 m14_620 m14_621 m14_623 m14_625 m14_627 m14_628 m14_629 m14_630 m14_631 m14_632 m14_634 m14_635 m14_636 m14_637 m14_639 m14_640 m14_641 m14_642 m14_643 m14_644 m14_645 m14_647 m14_648 m14_649 m14_650 m14_651 m14_652 m14_653 m14_654 m14_655 m14_656 m14_657 m14_658 m14_659 m14_660 m14_661 m14_662 m14_664 m14_666 m14_667 m14_668 m14_669 m14_670 m14_671 m14_672 m14_673 m14_674 m14_675 m14_676 m14_677 m14_678 m14_679 m14_680 m14_681 m14_682 m14_683 m14_684 m14_685 m14_686 m15_1 m15_2 m15_3 m15_4 m15_5 m15_6 m15_7 m15_8 m15_9 m15_10 m15_12 m15_13 m15_14 m15_15 m15_16 m15_17 m15_18 m15_19 m15_20 m15_21 m15_22 m15_23 m15_24 m15_25 m15_26 m15_27 m15_28 m15_29 m15_30 m15_31 m15_32 m15_33 m15_34 m15_35 m15_36 m15_37 m15_38 m15_39 m15_40 m15_42 m15_43 m15_44 m15_45 m15_46 m15_47 m15_48 m15_49 m15_50 m15_51 m15_53 m15_54 m15_55 m15_56 m15_57 m15_58 m15_59 m15_60 m15_61 m15_62 m15_63 m15_64 m15_65 m15_66 m15_67 m15_68 m15_69 m15_70 m15_71 m15_72 m15_73 m15_74 m15_75 m15_76 m15_77 m15_78 m15_79 m15_80 m15_81 m15_82 m15_83 m15_85 m15_86 m15_87 m15_88 m15_89 m15_91 m15_92 m15_93 m15_94 m15_95 m15_96 m15_97 m15_98 m15_99 m15_100 m15_101 m15_102 m15_104 m15_105 m15_106 m15_109 m15_110 m15_111 m15_113 m15_114 m15_115 m15_116 m15_117 m15_119 m15_120 m15_121 m15_122 m15_123 m15_124 m15_125 m15_126 m15_127 m15_128 m15_129 m15_130 m15_131 m15_132 m15_133 m15_134 m15_135 m15_136 m15_138 m15_139 m15_140 m15_141 m15_142 m15_143 m15_144 m15_145 m15_146 m15_147 m15_148 m15_149 m15_151 m15_152 m15_153 m15_154 m15_155 m15_156 m15_157 m15_158 m15_159 m15_160 m15_161 m15_162 m15_163 m15_164 m15_165 m15_166 m15_167 m15_168 m15_169 m15_170 m15_171 m15_172 m15_173 m15_174 m15_175 m15_176 m15_177 m15_178 m15_179 m15_180 m15_181 m15_182 m15_183 m15_184 m15_186 m15_187 m15_188 m15_189 m15_190 m15_191 m15_192 m15_193 m15_194 m15_195 m15_196 m15_197 m15_198 m15_199 m15_200 m15_201 m15_202 m15_203 m15_204 m15_205 m15_206 m15_207 m15_208 m15_211 m15_212 m15_213 m15_214 m15_216 m15_217 m15_218 m15_220 m15_221 m15_223 m15_224 m15_225 m15_226 m15_227 m15_228 m15_229 m15_230 m15_231 m15_232 m15_233 m15_234 m15_235 m15_236 m15_237 m15_238 m15_239 m15_240 m15_241 m15_242 m15_243 m15_244 m15_245 m15_246 m15_247 m15_248 m15_249 m15_250 m15_251 m15_252 m15_253 m15_254 m15_256 m15_257 m15_258 m15_259 m15_260 m15_261 m15_262 m15_263 m15_264 m15_265 m15_266 m15_267 m15_268 m15_269 m15_270 m15_271 m15_272 m15_273 m15_274 m15_275 m15_276 m15_277 m15_278 m15_279 m15_280 m15_281 m15_282 m15_283 m15_284 m15_285 m15_286 m15_288 m15_289 m15_290 m15_291 m15_292 m15_293 m15_294 m15_296 m15_297 m15_298 m15_299 m15_300 m15_301 m15_302 m15_304 m15_306 m15_307 m15_308 m15_309 m15_310 m15_311 m15_312 m15_313 m15_314 m15_315 m15_316 m15_318 m15_319 m15_320 m15_321 m15_322 m15_323 m15_324 m15_325 m15_326 m15_327 m15_328 m15_329 m15_331 m15_332 m15_334 m15_335 m15_336 m15_337 m15_338 m15_339 m15_340 m15_341 m15_342 m15_343 m15_344 m15_345 m15_346 m15_347 m15_349 m15_350 m15_351 m15_352 m15_353 m15_355 m15_356 m15_358 m15_359 m15_361 m15_362 m15_363 m15_364 m15_365 m15_367 m15_370 m15_371 m15_372 m15_374 m15_376 m15_377 m15_378 m15_379 m15_380 m15_381 m15_382 m15_383 m15_384 m15_386 m15_387 m15_388 m15_389 m15_390 m15_391 m15_393 m15_394 m15_395 m15_396 m15_397 m15_398 m15_399 m15_400 m15_401 m15_404 m15_405 m15_406 m15_407 m15_408 m15_409 m15_410 m15_411 m15_412 m15_413 m15_414 m15_415 m15_416 m15_417 m15_418 m15_419 m15_420 m15_421 m15_422 m15_423 m15_424 m15_425 m15_427 m15_428 m15_429 m15_430 m15_432 m15_433 m15_434 m15_435 m15_436 m15_437 m15_438 m15_439 m15_440 m15_441 m15_442 m15_443 m15_445 m15_446 m15_447 m15_448 m15_449 m15_450 m15_451 m15_452 m15_453 m15_454 m15_455 m15_456 m15_457 m15_459 m15_460 m15_461 m15_462 m15_463 m15_464 m15_465 m15_466 m15_467 m15_468 m15_469 m15_470 m15_471 m15_472 m15_473 m15_474 m15_475 m15_476 m15_477 m15_478 m15_479 m15_480 m15_481 m15_482 m15_483 m15_484 m15_485 m15_486 m15_487 m15_488 m15_489 m15_490 m15_491 m15_492 m15_493 m15_494 m15_495 m15_496 m15_497 m15_499 m15_500 m15_501 m15_502 m15_503 m15_504 m15_505 m15_506 m15_507 m15_508 m15_509 m15_510 m15_511 m15_512 m15_513 m15_515 m15_516 m15_517 m15_518 m15_519 m15_520 m15_521 m15_523 m15_524 m15_525 m15_526 m15_527 m15_528 m16_1 m16_2 m16_3 m16_4 m16_5 m16_6 m16_7 m16_8 m16_9 m16_10 m16_11 m16_12 m16_13 m16_14 m16_15 m16_16 m16_17 m16_19 m16_20 m16_21 m16_23 m16_24 m16_25 m16_26 m16_27 m16_28 m16_29 m16_31 m16_33 m16_34 m16_35 m16_36 m16_38 m16_39 m16_40 m16_41 m16_42 m16_43 m16_44 m16_45 m16_46 m16_47 m16_48 m16_49 m16_50 m16_51 m16_52 m16_53 m16_54 m16_55 m16_56 m16_57 m16_58 m16_59 m16_60 m16_61 m16_62 m16_63 m16_64 m16_65 m16_66 m16_67 m16_68 m16_69 m16_70 m16_71 m16_72 m16_73 m16_74 m16_75 m16_76 m16_77 m16_78 m16_79 m16_80 m16_81 m16_83 m16_84 m16_85 m16_86 m16_87 m16_89 m16_90 m16_91 m16_92 m16_93 m16_94 m16_95 m16_96 m16_97 m16_98 m16_99 m16_100 m16_101 m16_102 m16_103 m16_104 m16_105 m16_107 m16_108 m16_109 m16_110 m16_111 m16_112 m16_113 m16_114 m16_115 m16_116 m16_117 m16_118 m16_119 m16_120 m16_121 m16_122 m16_123 m16_124 m16_125 m16_126 m16_127 m16_128 m16_129 m16_130 m16_131 m16_132 m16_134 m16_136 m16_137 m16_138 m16_139 m16_140 m16_141 m16_142 m16_143 m16_144 m16_145 m16_146 m16_148 m16_150 m16_151 m16_152 m16_153 m16_154 m16_155 m16_156 m16_157 m16_158 m16_159 m16_160 m16_161 m16_162 m16_163 m16_164 m16_165 m16_166 m16_167 m16_168 m16_169 m16_172 m16_173 m16_174 m16_175 m16_176 m16_177 m16_178 m16_179 m16_180 m16_181 m16_182 m16_183 m16_184 m16_185 m16_186 m16_187 m16_188 m16_190 m16_191 m16_193 m16_194 m16_195 m16_196 m16_197 m16_198 m16_199 m16_200 m16_201 m16_202 m16_203 m16_204 m16_205 m16_206 m16_207 m16_208 m16_209 m16_210 m16_211 m16_212 m16_213 m16_215 m16_216 m16_217 m16_218 m16_220 m16_222 m16_223 m16_224 m16_225 m16_226 m16_227 m16_228 m16_231 m16_232 m16_233 m16_234 m16_235 m16_236 m16_238 m16_239 m16_240 m16_241 m16_242 m16_244 m16_245 m16_246 m16_247 m16_249 m16_250 m16_251 m16_252 m16_253 m16_256 m16_257 m16_259 m16_260 m16_261 m16_262 m16_263 m16_264 m16_265 m16_266 m16_267 m16_268 m16_269 m16_270 m16_271 m16_272 m16_273 m16_274 m16_275 m16_276 m16_277 m16_278 m16_279 m16_280 m16_281 m16_282 m16_283 m16_284 m16_285 m16_286 m16_287 m16_288 m16_289 m16_290 m16_291 m16_292 m16_293 m16_294 m16_295 m16_296 m16_297 m16_298 m16_300 m16_302 m16_303 m16_304 m16_305 m16_306 m16_307 m16_308 m16_309 m16_310 m16_311 m16_312 m16_314 m16_315 m16_316 m16_317 m16_318 m16_319 m16_320 m16_321 m16_322 m16_323 m16_324 m16_325 m16_326 m16_327 m16_328 m16_330 m16_331 m16_332 m16_334 m16_335 m16_336 m16_337 m16_338 m16_339 m16_340 m16_341 m16_342 m16_343 m16_344 m16_345 m16_346 m16_347 m16_348 m16_349 m16_350 m16_351 m16_352 m16_353 m16_354 m16_355 m16_356 m16_357 m16_358 m16_360 m16_361 m16_362 m16_363 m16_364 m16_365 m16_366 m16_367 m16_368 m16_369 m16_370 m16_371 m16_372 m16_373 m16_374 m16_375 m16_376 m16_377 m16_378 m16_379 m16_380 m16_381 m16_382 m16_383 m16_384 m16_385 m16_386 m16_388 m16_389 m16_390 m16_391 m16_392 m16_393 m16_394 m16_395 m16_396 m16_397 m16_398 m16_399 m16_401 m16_402 m16_403 m16_404 m16_405 m16_406 m16_408 m16_409 m16_410 m16_411 m16_412 m16_413 m16_414 m16_415 m16_416 m16_417 m16_418 m16_419 m16_420 m16_421 m16_422 m16_423 m16_424 m16_425 m16_426 m16_427 m16_428 m16_429 m16_431 m16_432 m16_433 m16_434 m16_435 m16_436 m16_437 m16_439 m16_440 m16_441 m16_442 m16_443 m16_444 m16_445 m16_446 m16_447 m16_448 m16_449 m16_451 m16_452 m16_453 m16_454 m16_455 m16_457 m16_458 m16_459 m16_460 m16_462 m16_463 m16_464 m16_465 m16_466 m16_467 m16_468 m16_469 m16_471 m16_472 m16_473 m16_474 m16_475 m16_476 m16_477 m16_478 m16_479 m16_481 m16_482 m16_483 m16_484 m16_485 m16_486 m16_487 m16_489 m16_490 m16_491 m16_492 m16_494 m16_495 m16_496 m16_497 m16_499 m16_500 m16_501 m16_502 m16_503 m16_504 m16_505 m16_506 m16_507 m16_508 m16_509 m16_510 m16_511 m16_512 m16_514 m16_515 m16_516 m16_517 m16_518 m16_519 m16_520 m16_521 m16_522 m16_523 m16_524 m16_525 m16_526 m16_527 m16_528 m16_529 m16_530 m16_531 m16_532 m16_533 m16_534 m16_535 m16_536 m16_537 m16_538 m16_539 m16_540 m16_541 m16_542 m16_543 m16_544 m16_545 m16_547 m16_549 m16_550 m16_551 m16_552 m16_553 m16_554 m16_555 m16_556 m16_557 m16_558 m16_559 m16_560 m16_561 m16_563 m16_564 m16_566 m16_567 m16_568 m16_569 m17_1 m17_2 m17_3 m17_4 m17_6 m17_7 m17_8 m17_9 m17_10 m17_11 m17_12 m17_13 m17_14 m17_15 m17_16 m17_17 m17_18 m17_19 m17_20 m17_21 m17_22 m17_24 m17_25 m17_27 m17_28 m17_29 m17_30 m17_31 m17_32 m17_35 m17_36 m17_37 m17_38 m17_39 m17_40 m17_42 m17_43 m17_45 m17_46 m17_47 m17_48 m17_49 m17_50 m17_51 m17_52 m17_53 m17_54 m17_55 m17_56 m17_57 m17_59 m17_60 m17_61 m17_62 m17_63 m17_64 m17_65 m17_66 m17_67 m17_68 m17_69 m17_71 m17_72 m17_73 m17_74 m17_75 m17_76 m17_77 m17_78 m17_79 m17_80 m17_81 m17_83 m17_84 m17_85 m17_86 m17_88 m17_89 m17_90 m17_91 m17_93 m17_94 m17_95 m17_96 m17_97 m17_99 m17_100 m17_103 m17_105 m17_107 m17_108 m17_109 m17_110 m17_111 m17_113 m17_114 m17_115 m17_117 m17_118 m17_119 m17_120 m17_121 m17_123 m17_124 m17_125 m17_128 m17_129 m17_131 m17_132 m17_133 m17_134 m17_135 m17_136 m17_137 m17_138 m17_139 m17_140 m17_141 m17_142 m17_144 m17_147 m17_148 m17_149 m17_150 m17_151 m17_152 m17_154 m17_155 m17_156 m17_157 m17_158 m17_159 m17_160 m17_162 m17_163 m17_164 m17_165 m17_166 m17_167 m17_169 m17_171 m17_172 m17_173 m17_174 m17_175 m17_176 m17_177 m17_178 m17_179 m17_180 m17_181 m17_182 m17_183 m17_184 m17_186 m17_188 m17_189 m17_190 m17_191 m17_192 m17_194 m17_195 m17_196 m17_197 m17_198 m17_199 m17_200 m17_201 m17_202 m17_203 m17_204 m17_205 m17_206 m17_207 m17_208 m17_209 m17_210 m17_211 m17_213 m17_215 m17_216 m17_217 m17_218 m17_219 m17_221 m17_222 m17_223 m17_224 m17_225 m17_226 m17_228 m17_229 m17_230 m17_232 m17_233 m17_234 m17_235 m17_236 m17_238 m17_239 m17_240 m17_241 m17_242 m17_243 m17_244 m17_245 m17_246 m17_247 m17_249 m17_250 m17_251 m17_252 m17_253 m17_254 m17_255 m17_257 m17_258 m17_259 m17_261 m17_262 m17_263 m17_264 m17_265 m17_266 m17_267 m17_268 m17_269 m17_270 m17_271 m17_272 m17_273 m17_274 m17_275 m17_276 m17_277 m17_279 m17_280 m17_281 m17_282 m17_284 m17_285 m17_288 m17_289 m17_290 m17_291 m17_292 m17_293 m17_294 m17_295 m17_296 m17_298 m17_299 m17_300 m17_301 m17_302 m17_303 m17_304 m17_305 m17_307 m17_309 m17_311 m17_312 m17_313 m17_314 m17_315 m17_317 m17_318 m17_319 m17_320 m17_321 m17_323 m17_324 m17_325 m17_327 m17_329 m17_330 m17_332 m17_333 m17_334 m17_337 m17_338 m17_339 m17_340 m17_341 m17_342 m17_343 m17_344 m17_345 m17_346 m17_347 m17_348 m17_349 m17_350 m17_351 m17_352 m17_354 m17_355 m17_356 m17_357 m17_358 m17_359 m17_360 m17_361 m17_362 m17_363 m17_364 m17_365 m17_366 m17_367 m17_368 m17_369 m17_370 m17_371 m17_372 m17_373 m17_374 m17_375 m17_376 m17_377 m17_378 m17_379 m17_380 m17_381 m17_382 m17_383 m17_384 m17_385 m17_386 m17_387 m17_388 m17_389 m17_390 m17_392 m17_393 m17_394 m17_396 m17_397 m17_398 m17_399 m17_400 m17_401 m17_402 m17_403 m17_404 m17_405 m17_407 m17_408 m17_409 m17_410 m17_411 m17_412 m17_413 m17_414 m17_415 m17_416 m17_417 m17_418 m17_419 m17_420 m17_421 m17_423 m17_424 m17_425 m17_426 m17_427 m17_428 m17_429 m17_430 m17_431 m17_432 m17_433 m17_434 m17_435 m17_436 m17_437 m17_438 m17_439 m17_440 m17_441 m18_3 m18_4 m18_5 m18_6 m18_7 m18_8 m18_9 m18_10 m18_11 m18_12 m18_13 m18_14 m18_15 m18_16 m18_17 m18_21 m18_22 m18_23 m18_24 m18_25 m18_26 m18_27 m18_28 m18_29 m18_31 m18_32 m18_33 m18_34 m18_35 m18_36 m18_37 m18_38 m18_39 m18_40 m18_42 m18_43 m18_44 m18_45 m18_46 m18_47 m18_48 m18_49 m18_50 m18_51 m18_52 m18_53 m18_54 m18_55 m18_56 m18_57 m18_59 m18_60 m18_63 m18_64 m18_65 m18_66 m18_67 m18_68 m18_69 m18_70 m18_71 m18_72 m18_73 m18_74 m18_75 m18_76 m18_77 m18_78 m18_79 m18_80 m18_81 m18_82 m18_83 m18_84 m18_85 m18_86 m18_88 m18_89 m18_90 m18_91 m18_92 m18_94 m18_95 m18_96 m18_98 m18_99 m18_100 m18_101 m18_102 m18_103 m18_104 m18_105 m18_108 m18_109 m18_110 m18_111 m18_112 m18_113 m18_114 m18_115 m18_116 m18_117 m18_118 m18_119 m18_120 m18_121 m18_122 m18_123 m18_124 m18_125 m18_126 m18_127 m18_128 m18_129 m18_130 m18_132 m18_133 m18_134 m18_135 m18_136 m18_137 m18_139 m18_140 m18_141 m18_142 m18_145 m18_146 m18_148 m18_150 m18_151 m18_152 m18_153 m18_154 m18_155 m18_156 m18_157 m18_158 m18_159 m18_160 m18_161 m18_163 m18_164 m18_165 m18_166 m18_167 m18_168 m18_169 m18_170 m18_171 m18_172 m18_173 m18_174 m18_175 m18_176 m18_177 m18_178 m18_179 m18_180 m18_181 m18_182 m18_183 m18_184 m18_185 m18_187 m18_188 m18_189 m18_190 m18_191 m18_192 m18_193 m18_194 m18_195 m18_196 m18_198 m18_200 m18_201 m18_202 m18_204 m18_205 m18_207 m18_208 m18_209 m18_210 m18_211 m18_213 m18_214 m18_215 m18_216 m18_217 m18_219 m18_220 m18_221 m18_222 m18_223 m18_224 m18_225 m18_226 m18_227 m18_228 m18_229 m18_230 m18_231 m18_232 m18_233 m18_234 m18_235 m18_236 m18_237 m18_238 m18_239 m18_240 m18_241 m18_242 m18_244 m18_246 m18_247 m18_248 m18_249 m18_250 m18_251 m18_253 m18_255 m18_256 m18_257 m18_259 m18_260 m18_261 m18_262 m18_263 m18_264 m18_265 m18_266 m18_267 m18_269 m18_270 m18_271 m18_272 m18_273 m18_274 m18_275 m18_276 m18_277 m18_278 m18_279 m18_280 m18_281 m18_282 m18_283 m18_285 m18_286 m18_287 m18_288 m18_289 m18_290 m18_291 m18_292 m18_293 m18_294 m18_295 m18_296 m18_298 m18_299 m18_300 m18_301 m18_302 m18_303 m18_304 m18_305 m18_306 m18_307 m18_308 m18_309 m18_310 m18_311 m18_312 m18_313 m18_314 m18_315 m18_316 m18_317 m18_318 m18_319 m18_320 m18_325 m18_326 m18_327 m18_328 m18_329 m18_330 m18_331 m18_332 m18_333 m18_334 m18_335 m18_336 m18_337 m18_338 m18_339 m18_340 m18_341 m18_342 m18_343 m18_344 m18_345 m18_346 m18_348 m18_349 m18_350 m18_351 m18_352 m18_354 m18_355 m18_356 m18_357 m18_358 m18_359 m18_360 m18_361 m18_362 m18_363 m18_364 m18_365 m18_366 m18_367 m18_368 m18_369 m18_370 m18_371 m18_372 m18_373 m18_374 m18_375 m18_376 m18_377 m18_378 m18_379 m18_380 m18_381 m18_382 m18_384 m18_385 m18_386 m18_387 m18_389 m18_390 m18_391 m18_392 m18_393 m18_394 m18_395 m18_396 m18_397 m18_398 m18_399 m18_400 m18_401 m18_402 m18_403 m18_405 m18_406 m18_407 m18_408 m18_409 m18_410 m18_411 m18_412 m18_413 m18_414 m18_415 m18_416 m18_417 m18_418 m18_419 m18_420 m18_421 m18_422 m18_423 m18_424 m18_425 m18_426 m18_427 m18_428 m18_429 m18_430 m18_432 m18_433 m18_434 m18_435 m18_436 m18_437 m18_438 m18_439 m18_440 m18_441 m18_442 m18_443 m18_444 m18_445 m18_446 m18_447 m18_448 m18_449 m18_451 m18_452 m18_453 m18_454 m18_456 m18_457 m18_458 m18_459 m18_460 m18_461 m18_462 m18_463 m18_464 m18_466 m18_467 m18_468 m18_469 m18_470 m18_471 m18_472 m18_473 m18_475 m18_476 m18_477 m18_478 m18_479 m18_480 m18_481 m18_482 m18_483 m18_484 m18_485 m18_486 m18_487 m18_488 m18_489 m18_490 m18_491 m18_492 m18_493 m18_494 m18_495 m18_496 m18_497 m18_499 m18_500 m18_501 m18_502 m18_503 m18_504 m18_505 m18_506 m18_507 m18_508 m18_509 m18_510 m18_511 m18_512 m18_513 m18_514 m18_515 m18_516 m18_517 m18_518 m18_519 m18_520 m18_521 m18_524 m18_525 m18_526 m18_527 m18_528 m18_529 m18_530 m18_531 m18_532 m18_533 m18_534 m18_535 m18_536 m18_537 m18_538 m18_539 m18_540 m18_541 m18_542 m18_543 m18_544 m18_545 m18_546 m18_547 m19_1 m19_2 m19_4 m19_5 m19_6 m19_7 m19_8 m19_9 m19_10 m19_11 m19_12 m19_13 m19_15 m19_16 m19_17 m19_18 m19_19 m19_21 m19_22 m19_23 m19_24 m19_25 m19_26 m19_27 m19_28 m19_29 m19_30 m19_31 m19_32 m19_33 m19_34 m19_35 m19_36 m19_37 m19_38 m19_39 m19_40 m19_41 m19_42 m19_43 m19_44 m19_45 m19_46 m19_47 m19_48 m19_49 m19_50 m19_51 m19_53 m19_56 m19_57 m19_58 m19_59 m19_61 m19_62 m19_64 m19_65 m19_66 m19_67 m19_69 m19_70 m19_71 m19_72 m19_73 m19_74 m19_75 m19_77 m19_78 m19_79 m19_80 m19_81 m19_82 m19_83 m19_84 m19_85 m19_86 m19_87 m19_88 m19_89 m19_90 m19_91 m19_93 m19_94 m19_95 m19_97 m19_98 m19_99 m19_100 m19_101 m19_102 m19_103 m19_105 m19_107 m19_108 m19_110 m19_112 m19_113 m19_114 m19_115 m19_116 m19_117 m19_118 m19_119 m19_120 m19_121 m19_122 m19_124 m19_125 m19_128 m19_129 m19_130 m19_131 m19_132 m19_133 m19_134 m19_135 m19_136 m19_137 m19_138 m19_139 m19_140 m19_141 m19_142 m19_143 m19_144 m19_145 m19_146 m19_147 m19_148 m19_149 m19_150 m19_151 m19_152 m19_153 m19_154 m19_155 m19_156 m19_157 m19_158 m19_159 m19_160 m19_161 m19_162 m19_163 m19_164 m19_165 m19_166 m19_167 m19_168 m19_169 m19_170 m19_172 m19_173 m19_174 m19_175 m19_176 m19_177 m19_178 m19_179 m19_181 m19_182 m19_183 m19_184 m19_185 m19_186 m19_187 m19_188 m19_189 m19_190 m19_191 m19_192 m19_193 m19_194 m19_195 m19_196 m19_197 m19_198 m19_199 m19_200 m19_202 m19_203 m19_204 m19_205 m19_207 m19_208 m19_209 m19_210 m19_211 m19_212 m19_213 m19_215 m19_217 m19_218 m19_219 m19_220 m19_221 m19_222 m19_223 m19_224 m19_225 m19_226 m19_227 m19_228 m19_229 m19_231 m19_232 m19_234 m19_235 m19_236 m19_237 m19_239 m19_240 m19_241 m19_242 m19_243 m19_244 m19_245 m19_246 m19_247 m19_248 m19_249 m19_250 m19_251 m19_252 m19_253 m19_255 m19_256 m19_257 m19_258 m19_259 m19_260 m19_261 m19_262 m19_263 m19_264 m19_265 m19_266 m19_267 m19_268 m19_269 m19_270 m19_271 m19_272 m19_273 m19_274 m19_275 m19_276 m19_277 m19_278 m19_279 m19_280 m19_281 m19_282 m19_283 m19_284 m19_285 m19_286 m19_287 m19_288 m19_289 m19_291 m19_292 m19_293 m19_294 m19_295 m19_296 m19_297 m19_298 m19_299 m19_300 m19_301 m19_302 m19_303 m19_305 m19_306 m19_307 m19_308 m19_309 m19_310 m19_311 m19_312 m19_313 m19_314 m19_315 m19_316 m19_317 m19_318 m19_319 m19_320 m19_321 m19_322 m19_323 m19_325 m19_326 m19_327 m19_329 m19_330 m19_331 m19_332 m19_333 m19_335 m19_337 m19_338 m19_339 m19_340 m19_341 m19_342 m19_343 m19_344 m19_345 m19_346 m19_347 m19_348 m19_349 m19_351 m19_353 m19_354 m19_355 m19_356 m19_357 m19_358 m19_359 m19_360 m19_362 m19_363 m19_364 m19_365 m19_366 m19_367 m19_368 m19_369 m19_370 m19_371 m19_372 m19_373 m19_374 m19_375 m19_376 m19_377 m19_378 m19_379 m19_381 m19_383 m19_384 m19_385 m19_386 m19_387 m19_388 m19_389 m19_390 m19_391 m19_392 m19_394 m19_395 m19_396 m19_397 m19_398 m19_399 m19_400 m19_401 m19_402 m19_403 m19_404 m19_405 m19_406 m19_407 m19_408 m19_409 m19_410 m19_411 m19_412 m19_413 m19_414 m19_415 m19_416 m19_417 m19_418 m19_419 m19_422 m19_423 m19_424 m19_425 m19_426 m19_429 m19_430 m19_431 m19_432 m19_433 m19_434 m19_435 m19_436 m19_437 m19_438 m19_439 m19_440 m19_441 m19_443 m19_444 m19_445 m19_446 m19_447 m19_448 m19_449 m19_450 m19_451 m19_452 m19_453 m19_454 m19_455 m19_456 m19_458 m19_459 m19_460 m19_461 m19_462 m19_463 m19_464 m19_465 m19_466 m19_467 m19_468 m19_469 m19_470 m19_471 m19_472 m19_473 m19_474 m19_475 m19_476 m19_477 m19_478 m19_479 m19_480 m19_481 m19_482 m19_483 m19_484 m19_485 m19_486 m19_487 m19_488 m19_489 m19_490 m19_491 m19_492 m19_493 m19_494 m19_495 m19_497 m19_498 m19_499 m19_500 m19_501 m19_502 m19_503 m19_504 m19_505 m19_506 m19_507 m19_509 m19_510 m19_511 m19_512 m19_513 m19_514 m19_515 m19_516 m19_517 m19_518 m19_519 m19_520 m19_521 m19_522 m19_523 m19_524 m19_525 m19_526 m19_527 m19_528 m19_529 m19_530 m19_531 m19_532 m19_533 m19_534 m19_535 m19_536 m19_537 m19_538 m19_539 m19_540 m19_541 m19_542 m19_543 m19_544 m19_545
1 2 0 0 2 2 0 2 2 0 0 0 2 0 0 0 2 0 0 2 0 0 0 0 0 0 0 2 2 0 2 0 2 2 2 2 2 2 2 0 2 2 2 2 2 0 0 0 2 2 2 2 0 0 2 0 0 0 0 2 2 2 2 0 2 0 0 0 2 0 2 2 0 0 0 0 2 2 2 0 2 0 0 2 0 2 2 0 0 0 2 2 2 2 2 2 2 2 2 2 2 0 2 0 2 0 2 0 0 0 0 0 2 2 0 0 0 2 2 0 0 2 0 0 0 0 2 0 2 0 2 0 0 0 0 0 2 0 2 0 2 2 0 2 0 0 2 0 0 0 0 2 0 0 2 0 0 0 2 0 2 2 2 0 2 0 2 0 2 2 0 2 0 0 0 2 2 2 0 0 2 2 0 2 2 2 2 0 0 0 2 0 2 2 2 2 2 2 0 0 0 0 0 0 0 2 0 0 2 2 2 2 0 2 0 0 2 2 2 0 0 2 2 0 2 0 0 0 0 0 0 2 2 2 2 2 2 2 2 2 0 0 2 0 0 0 0 2 0 0 0 2 0 0 2 0 0 2 2 0 0 0 2 0 0 2 0 2 2 2 2 2 2 0 2 0 2 2 2 0 0 0 0 0 2 0 2 2 0 0 2 2 0 2 2 0 2 0 0 2 0 0 2 0 0 0 0 0 2 2 0 0 0 0 0 0 2 0 2 0 2 0 0 0 2 0 2 2 2 2 2 0 2 0 2 2 0 2 0 2 0 2 2 2 2 2 0 0 2 0 0 0 0 0 0 0 0 2 0 2 0 2 2 0 0 2 2 0 2 0 2 2 2 0 2 0 2 0 2 0 2 0 0 0 2 2 0 0 0 2 0 2 2 0 0 2 0 0 2 0 0 0 0 0 0 2 0 2 0 2 0 0 0 0 0 2 2 2 0 2 0 2 2 2 0 0 0 0 2 0 0 0 0 0 0 2 2 0 0 0 0 0 1 0 0 0 0 2 0 0 0 0 2 2 0 0 2 0 2 0 0 0 0 2 0 0 2 2 2 2 2 2 0 2 2 0 2 0 2 0 0 2 2 2 2 2 0 0 2 2 0 2 2 0 0 2 2 0 2 0 2 2 2 2 2 0 2 0 0 0 2 2 2 2 0 2 0 0 0 0 0 2 0 2 0 0 2 2 0 0 2 0 2 2 0 2 2 0 2 2 2 2 0 0 2 2 2 2 0 0 0 0 2 0 2 2 0 0 0 0 0 2 2 0 2 0 0 2 0 2 2 0 0 0 2 0 0 2 2 0 0 2 2 2 0 0 2 2 0 2 2 0 0 2 0 0 0 0 0 2 0 0 0 2 2 0 0 0 0 0 2 0 2 2 0 2 0 0 2 2 0 2 0 0 0 0 0 0 0 0 2 0 0 0 0 0 2 2 2 2 2 0 0 2 0 0 2 0 2 2 2 2 2 0 0 2 2 2 0 2 2 0 2 0 0 2 2 0 2 0 0 2 2 0 2 2 2 0 0 2 0 0 2 2 2 2 2 0 0 2 2 0 2 2 2 2 0 2 2 2 2 2 0 0 0 0 2 2 2 2 2 0 2 0 2 2 2 0 0 2 2 0 0 0 2 0 2 2 2 2 0 0 0 0 2 0 2 0 2 2 2 0 0 2 0 2 0 2 2 2 2 2 2 2 2 2 0 2 0 0 0 2 2 0 2 2 0 2 2 0 0 0 2 0 2 0 2 0 0 2 0 0 0 2 2 0 2 2 2 0 0 0 2 2 0 0 2 2 2 0 2 0 2 0 0 2 0 2 2 0 2 2 0 0 2 0 2 2 0 0 2 2 0 2 0 0 0 2 0 2 2 2 0 0 2 1 1 2 2 1 1 0 2 1 1 0 1 0 0 1 1 2 1 1 2 0 2 2 2 0 0 0 0 0 0 1 0 2 0 0 2 2 2 0 2 2 1 0 1 2 0 0 1 0 2 1 1 2 0 0 2 1 2 1 2 2 0 0 2 2 0 0 2 2 0 0 2 0 2 0 2 0 0 0 0 2 2 0 0 0 2 2 2 2 2 0 0 0 0 2 0 0 0 0 0 2 2 0 0 2 2 0 2 0 0 0 2 0 2 2 0 2 2 2 2 2 2 2 2 0 2 0 2 2 0 2 0 0 2 2 2 2 0 2 0 2 0 2 2 0 2 2 0 0 0 2 2 2 2 2 0 2 0 2 0 2 2 2 0 0 2 2 0 2 0 2 0 2 2 0 0 0 0 2 0 0 2 0 0 0 2 0 0 2 0 0 2 2 0 0 2 2 0 0 0 2 2 2 2 2 2 0 2 0 2 2 0 0 0 2 2 0 0 2 0 2 0 2 2 0 0 2 0 0 2 0 2 2 2 2 0 0 2 0 0 0 0 2 2 2 2 0 0 2 2 0 2 0 0 0 0 0 2 2 0 2 0 2 2 2 0 2 2 2 2 0 0 0 2 0 0 2 0 0 2 0 2 2 2 2 2 2 0 0 2 0 0 2 2 0 0 0 0 0 2 0 2 0 0 2 0 0 0 0 0 0 2 0 0 0 0 0 0 0 0 0 0 0 2 0 0 2 2 0 2 0 0 0 0 2 0 2 2 0 2 2 2 0 0 0 0 0 2 0 0 0 0 0 2 0 2 2 2 0 0 0 2 2 2 0 2 0 2 2 2 2 0 2 2 2 2 0 2 2 2 2 2 2 0 2 0 2 0 2 2 0 0 2 0 2 0 2 2 2 0 2 2 0 2 2 2 2 0 2 2 0 2 2 0 0 0 0 2 0 2 2 0 2 0 0 0 0 0 2 2 0 0 0 0 2 0 2 0 2 0 2 0 0 2 2 0 2 0 2 0 0 0 2 2 0 0 2 0 2 2 2 2 0 0 2 2 0 0 0 2 0 2 2 2 0 2 0 0 2 2 2 0 0 2 0 0 0 0 2 0 2 0 2 2 2 2 2 2 2 0 2 2 0 0 0 0 0 2 2 2 0 2 0 0 2 2 0 0 0 2 0 2 2 2 0 0 2 2 0 2 2 2 0 0 0 0 2 2 0 0 0 0 0 0 0 0 2 2 0 2 0 2 0 0 0 2 2 2 0 2 0 2 2 2 2 2 0 2 2 2 0 0 0 0 2 2 0 0 0 2 0 2 2 2 0 2 0 2 0 2 0 0 2 0 0 2 2 2 0 2 2 0 0 0 0 2 2 0 0 0 0 0 0 0 0 0 0 2 2 2 0 2 2 0 0 0 0 2 2 0 2 2 0 0 2 0 2 2 0 2 0 2 0 0 2 2 0 0 2 2 2 0 0 0 2 0 2 0 0 2 2 0 2 2 0 0 2 0 0 0 2 0 0 0 0 2 2 0 2 0 2 0 0 0 0 0 0 0 2 0 0 0 2 0 0 0 0 2 0 0 0 2 0 0 2 2 2 0 0 2 2 0 2 2 2 2 0 0 2 0 0 0 2 2 2 0 0 2 0 2 2 0 2 0 2 2 0 2 2 2 0 0 2 0 2 0 0 2 2 0 2 0 0 2 2 2 2 0 2 2 2 0 0 2 2 2 2 2 2 2 2 2 2 2 0 2 2 0 2 0 2 2 2 0 2 0 2 2 0 2 0 0 2 2 0 0 0 0 0 0 0 0 0 2 2 2 0 2 2 0 2 2 2 2 2 0 2 0 2 0 2 0 0 2 0 0 2 2 0 0 2 2 2 2 2 0 0 0 0 2 2 0 0 2 2 0 2 2 0 2 0 0 0 2 2 0 0 2 2 0 2 0 2 1 2 0 2 1 2 1 2 1 2 2 2 2 0 0 0 0 0 0 2 2 0 2 2 2 0 0 0 2 0 0 2 0 2 0 0 2 2 0 2 2 2 0 0 2 2 2 0 0 2 2 2 0 2 2 2 0 0 2 2 2 0 2 2 0 2 0 2 2 0 0 0 2 0 0 0 0 0 0 2 2 0 2 0 2 2 0 0 2 0 2 2 2 2 0 0 0 0 0 0 2 0 2 2 2 0 2 2 2 0 0 2 0 2 2 0 1 0 2 0 2 1 0 0 1 2 1 2 2 1 1 1 1 0 0 2 1 2 2 2 0 2 1 1 1 2 0 0 0 2 2 0 2 1 0 2 1 0 1 0 1 1 0 2 1 2 2 0 0 1 1 1 0 1 0 1 2 1 1 2 1 2 2 0 1 1 2 0 1 2 2 2 0 0 2 2 1 2 1 2 2 0 2 1 2 0 2 2 0 2 0 1 2 2 0 0 0 0 0 0 2 2 2 1 1 1 1 1 1 0 2 2 0 2 2 1 1 0 1 2 0 2 0 1 0 1 2 1 2 2 1 0 2 2 2 2 2 2 2 0 1 0 2 0 2 0 2 2 2 2 0 0 0 0 1 1 0 1 1 2 0 2 1 2 2 0 0 0 0 2 0 2 0 2 2 2 0 2 2 0 0 0 2 0 2 0 2 0 2 2 2 0 2 0 0 0 2 2 0 2 2 2 0 2 0 2 2 0 0 2 2 2 2 0 2 2 2 0 2 0 0 0 2 2 0 0 2 0 0 2 2 2 0 2 1 1 1 1 0 1 0 1 0 2 0 2 1 2 0 0 0 1 0 1 0 0 2 2 2 1 2 1 0 2 2 1 1 2 1 0 0 1 1 0 0 2 0 1 0 1 2 0 2 2 2 2 0 0 2 2 0 0 1 2 0 2 1 0 2 0 1 1 0 0 0 0 0 2 0 0 1 2 1 2 2 2 1 2 1 2 1 2 1 2 0 2 1 1 0 0 0 0 1 2 2 2 1 2 0 2 1 0 1 0 2 1 2 2 0 0 2 1 0 0 0 1 1 0 0 0 0 2 0 2 2 0 2 0 2 0 1 1 0 2 0 2 1 2 0 0 2 2 1 1 0 2 0 0 1 2 0 2 0 2 1 0 2 1 2 1 0 1 0 0 1 2 2 2 0 2 2 2 2 2 2 2 0 0 0 0 2 0 2 2 2 2 2 2 2 0 0 0 0 2 2 2 0 0 2 0 2 2 0 2 2 2 0 2 0 0 2 0 2 0 2 2 2 2 2 2 2 2 2 2 2 0 0 0 0 0 0 0 2 2 0 2 0 2 0 2 2 0 2 0 2 2 2 0 0 2 0 2 2 2 0 2 0 0 0 2 2 0 2 2 0 0 0 0 0 0 2 2 2 0 0 0 2 0 0 2 0 2 2 0 2 2 2 0 2 0 2 0 2 0 0 2 0 2 0 2 2 2 2 2 2 2 0 2 2 2 0 0 0 0 2 0 0 2 0 2 2 2 0 0 0 0 0 0 2 2 2 0 2 0 0 0 2 2 2 0 0 2 0 2 0 2 2 2 2 0 2 0 2 0 2 0 2 2 2 0 0 0 2 2 0 0 2 1 0 2 0 2 1 0 1 0 2 2 2 2 0 2 2 2 1 2 2 0 2 2 2 0 0 2 0 0 0 0 2 2 1 2 2 0 1 1 0 2 1 2 1 1 2 0 0 2 1 0 2 0 0 0 1 2 0 1 0 2 2 0 2 0 1 2 2 1 2 0 2 1 2 1 2 0 0 1 1 1 0 1 0 1 0 2 0 2 2 0 1 1 2 0 1 0 2 0 2 2 2 0 1 1 1 0 0 0 1 2 1 2 0 2 2 2 2 1 0 2 1 2 2 2 0 0 0 2 0 0 0 2 2 2 1 0 2 1 2 1 1 0 2 1 2 0 0 1 1 1 0 2 1 0 2 0 2 0 2 1 1 2 1 1 0 2 2 1 2 0 0 1 1 1 2 1 2 0 0 0 0 0 0 2 0 0 0 0 0 2 2 0 2 0 0 0 0 2 0 2 2 0 0 0 2 0 2 2 0 2 2 2 0 0 0 2 2 2 0 0 2 2 0 0 2 2 0 2 0 0 0 0 2 2 2 0 2 0 0 2 0 2 0 0 0 2 2 0 2 2 2 2 0 0 0 2 2 0 2 0 2 0 2 2 0 2 0 0 2 2 0 0 2 2 0 2 0 2 2 0 0 0 2 2 2 0 0 0 2 2 2 2 2 0 2 0 2 0 2 0 0 2 2 2 2 2 0 2 0 2 2 0 2 2 2 2 2 2 0 0 0 0 0 0 0 0 0 0 2 0 2 2 0 2 2 0 0 0 2 0 2 0 0 0 2 0 2 0 0 0 2 0 2 2 2 2 2 2 2 2 0 0 2 0 0 2 2 2 2 0 0 2 0 2 0 2 0 0 0 0 0 0 2 2 2 2 2 2 0 2 0 2 0 2 0 0 2 0 0 0 2 2 0 2 0 0 2 0 0 2 2 2 2 0 0 2 0 0 2 0 0 2 2 0 2 2 0 2 2 2 2 0 0 0 2 2 2 2 2 2 0 0 0 2 2 0 2 2 0 2 0 0 0 2 0 2 2 2 0 2 2 2 0 0 0 2 2 0 2 0 0 0 2 2 2 2 0 0 2 2 2 0 2 2 0 0 2 0 2 0 0 2 2 0 0 2 2 0 0 2 2 0 2 0 2 2 2 2 2 2 2 0 2 2 0 2 2 2 0 0 0 2 2 0 2 2 2 2 0 2 0 2 2 0 2 0 2 0 0 2 2 0 2 2 2 0 2 0 0 0 0 2 2 2 0 0 2 0 0 2 2 2 0 2 2 0 0 2 2 2 0 2 0 2 2 2 0 2 2 0 0 2 0 0 0 0 2 0 2 0 2 0 0 2 2 0 0 2 2 2 2 2 0 0 2 2 2 2 2 2 0 0 2 0 0 2 0 2 2 0 0 2 2 0 2 0 2 0 0 0 2 0 2 2 2 0 2 2 0 0 0 0 0 2 0 2 2 0 0 2 2 0 0 2 0 2 0 2 2 2 0 2 0 2 0 0 2 2 0 2 2 2 0 2 0 2 0 2 0 2 2 0 2 0 2 2 2 2 0 2 2 0 0 0 0 0 2 2 2 0 2 0 2 2 0 0 1 0 2 0 0 2 1 2 0 0 2 0 2 0 0 2 0 1 2 1 0 0 1 0 0 2 0 1 1 1 0 2 0 2 1 2 2 2 1 0 1 2 2 1 1 2 1 0 2 0 0 1 1 2 1 2 2 0 0 1 0 2 1 0 2 0 0 2 2 2 0 2 0 0 0 0 1 2 1 1 0 0 0 0 2 2 2 0 0 0 2 2 2 0 1 0 0 1 1 1 2 0 2 0 2 0 0 0 0 2 2 2 0 0 0 0 2 2 0 0 2 2 0 0 0 2 0 0 0 0 0 2 0 2 0 2 0 0 2 2 2 2 2 1 2 2 1 1 1 2 0 2 2 2 0 0 2 2 1 1 0 1 1 2 0 2 1 1 0 1 2 0 2 2 2 1 0 2 1 2 2 1 0 0 0 0 0 0 0 2 2 2 0 2 2 0 0 2 2 2 2 2 0 2 0 0 0 0 0 0 0 2 0 2 2 2 0 2 0 2 2 0 0 0 2 2 0 2 2 2 2 0 2 2 2 2 0 2 0 2 0 0 0 0 0 2 0 2 0 2 0 2 2 2 0 0 0 2 0 0 0 2 0 2 0 0 2 2 2 0 2 0 0 2 0 0 0 0 0 2 0 0 0 0 2 0 0 2 0 0 2 2 2 0 2 0 2 0 2 2 0 0 2 0 2 2 2 2 0 0 0 0 2 2 2 0 2 0 2 2 0 2 2 2 0 0 2 2 0 0 0 0 0 2 0 0 0 2 0 2 2 2 2 2 0 2 0 2 0 0 2 2 2 0 0 2 2 2 0 0 0 2 2 2 0 0 0 0 0 0 2 2 2 2 0 0 2 0 0 0 2 0 0 0 2 0 2 0 2 2 0 0 2 0 2 0 2 2 0 2 2 0 0 2 2 2 0 0 2 2 2 2 2 0 2 0 2 2 0 0 2 2 2 0 0 0 2 2 2 2 0 2 2 0 2 2 0 0 2 0 2 0 2 2 0 2 0 0 2 2 2 0 0 0 0 2 2 2 0 0 2 2 2 0 0 2 0 2 0 0 2 2 0 0 2 0 0 0 0 2 2 2 0 2 2 2 2 2 0 0 0 0 2 0 0 0 0 2 0 0 0 2 0 2 0 0 2 0 2 0 2 2 0 2 2 0 0 2 0 0 0 2 0 2 0 1 1 0 1 2 0 0 1 2 0 0 1 2 1 2 2 1 0 2 1 1 1 0 0 1 0 1 2 1 2 1 1 0 1 0 1 1 0 0 2 2 2 1 2 2 2 1 1 2 2 2 0 0 0 0 2 2 2 1 1 0 0 0 0 2 0 0 0 1 1 2 0 1 1 2 1 2 0 1 2 1 2 2 0 2 2 2 2 1 0 1 0 1 0 0 0 2 1 0 1 2 0 2 1 1 0 0 1 0 1 1 2 2 0 2 1 2 2 0 1 2 2 0 1 0 1 2 0 0 1 2 0 0 1 2 2 1 0 2 2 0 1 2 2 1 1 2 1 0 1 0 1 1 0 1 2 2 0 0 2 1 0 0 2 1 1 1 2 1 1 1 0 1 1 0 1 2 2 0 1 0 2 0 1 0 0 0 1 0 2 2 2 2 2 1 1 2 0 0 2 2 0 2 2 1 1 2 1 2 1 1 0 0 1 2 0 0 2 1 2 2 0 1 2 0 2 0 2 2 1 0 0 2 1 2 1 0 2 0 0 1 2 0 1 1 0 1 2 2 0 1 0 2 2 1 1 2 2 0 2 0 0 1 0 0 2 0 1 2 0 2 0 2 0 1 0 2 2 2 0 2 2 0 0 2 0 0 1 2 2 2 2 0 1 0 2 2 1 0 0 2 2 2 0 1 0 1 1 2 0 0 0 0 1 2 1 0 0 2 0 1 1 0 2 0 2 2 1 0 1 0 2 0 1 2 1 1 0 1 0 0 2 0 2 2 2 2 0 1 1 2 1 1 2 0 2 2 0 1 0 1 2 0 2 0 2 0 0 0 0 0 0 1 1 0 2 0 0 2 0 1 0 0 0 2 0 0 0 0 2 0 0 0 0 2 2 0 0 0 0 2 0 0 0 2 0 2 2 0 2 0 0 2 0 2 0 2 0 2 0 2 0 2 2 0 0 2 2 0 2 0 0 0 2 2 0 0 2 0 2 2 2 2 2 2 2 2 0 0 0 0 0 2 2 2 2 2 0 0 2 2 0 2 0 0 0 2 2 2 2 0 2 2 2 2 0 2 0 2 2 2 2 0 2 2 2 0 2 2 0 2 2 2 0 0 0 2 0 2 0 0 0 0 2 2 2 0 0 2 2 0 0 0 0 0 2 0 0 2 2 0 0 0 2 0 2 0 2 2 2 2 0 2 2 0 0 2 2 0 0 2 2 2 2 2 2 0 2 0 0 2 0 2 0 2 0 2 0 0 2 2 2 2 0 2 2 2 0 2 2 0 0 2 0 2 0 2 2 0 0 2 2 2 2 2 2 2 0 2 0 0 2 2 2 2 0 0 0 0 0 0 2 0 2 0 0 0 2 0 2 0 2 0 0 0 0 2 1 1 0 2 1 2 2 2 1 1 1 0 0 0 0 0 2 0 2 2 0 2 0 2 0 2 0 0 2 0 2 2 0 0 2 0 2 2 0 2 0 0 2 2 0 2 2 2 0 0 2 0 0 2 0 0 2 0 0 0 2 0 2 2 0 0 2 2 0 0 2 2 2 2 2 2 2 0 0 0 2 2 2 2 2 0 0 0 2 2 0 0 2 2 2 2 2 2 2 0 2 2 2 2 0 2 2 0 0 2 2 0 0 0 0 2 0 2 2 2 2 0 2 2 2 0 0 0 0 0 0 2 2 0 2 2 0 0 2 2 0 0 2 2 2 2 2 0 2 2 0 2 2 2 0 0 2 2 0 2 0 2 2 2 2 2 2 0 0 0 2 0 0 2 2 0 2 2 0 2 0 0 0 2 0 0 2 0 0 0 2 2 2 0 0 0 0 2 2 2 2 2 0 0 2 0 0 0 0 2 0 2 2 0 2 2 2 0 2 0 0 2 2 2 0 2 2 2 0 2 0 2 2 0 2 2 0 0 0 2 2 2 2 2 2 0 0 2 2 2 0 0 2 0 0 0 0 0 0 2 0 2 0 0 0 2 2 2 0 0 2 2 2 2 2 0 2 0 2 0 0 2 0 0 0 2 0 2 0 2 0 0 2 0 0 2 2 0 2 2 2 2 0 2 0 2 0 2 2 2 2 2 0 0 0 2 2 0 2 2 2 2 2 0 0 2 0 2 0 0 2 0 0 0 2 2 2 2 0 0 0 2 0 0 2 2 2 0 2 2 2 2 2 0 0 0 0 2 0 2 0 2 2 0 2 2 2 2 2 2 0 2 0 2 0 2 2 0 2 2 0 0 0 2 2 0 2 0 0 2 2 2 0 0 0 2 2 0 0 0 0 0 0 0 2 2 2 0 0 2 0 0 2 2 2 0 2 0 2 2 0 2 2 2 2 2 0 2 2 0 2 0 2 2 2 0 2 2 2 0 2 0 0 2 2 2 0 0 2 2 0 2 2 2 0 2 2 0 0 2 0 2 2 0 2 2 0 0 2 2 2 0 2 2 2 0 0 0 2 0 0 2 2 2 0 2 0 2 2 2 0 2 2 2 0 2 2 2 0 0 2 0 2 0 2 2 2 0 0 2 2 0 2 0 2 0 2 2 2 0 2 0 0 2 0 2 0 0 2 0 0 0 0 0 2 2 2 0 0 2 2 0 2 2 0 0 2 0 0 0 2 0 2 0 2 0 2 0 0 0 2 0 0 0 2 2 2 0 2 2 0 2 2 2 0 0 0 2 0 0 0 0 2 0 0 0 2 2 0 2 0 2 2 2 2 2 2 0 0 0 0 2 0 0 0 0 2 0 2 0 2 2 2 0 2 0 0 0 2 0 2 2 0 2 0 2 0 2 0 2 2 2 0 2 0 0 2 0 0 2 0 2 0 0 0 0 0 0 0 2 0 0 2 0 2 0 2 0 0 2 2 2 2 2 2 0 2 0 2 0 2 0 0 2 2 2 0 2 0 0 2 2 0 0 0 2 2 2 0 2 2 2 2 0 0 0 0 2 2 0 2 0 2 0 2 2 2 0 0 0 0 0 2 0 0 2 2 0 0 0 2 2 0 0 2 2 0 0 0 2 2 0 2 2 2 0 0 2 0 0 0 0 0 2 0 0 2 2 2 2 2 0 0 2 0 2 0 2 2 2 2 0 2 2 0 0 2 0 2 0 2 2 2 2 0 2 0 0 2 0 2 0 0 2 0 0 0 2 0 0 2 2 2 0 2 2 2 0 0 2 0 0 2 0 2 2 0 0 0 0 0 2 0 0 2 0 0 0 2 2 0 2 2 0 2 0 0 2 0 0 2 0 2 0 2 0 2 0 2 0 2 2 2 2 0 2 0 2 0 2 0 2 0 0 0 0 0 2 0 2 2 2 2 2 0 0 2 2 0 0 2 2 0 2 2 2 2 2 2 0 0 2 2 2 0 2 0 0 2 0 2 0 2 0 2 2 2 2 2 0 0 0 2 0 0 2 0 2 0 0 0 2 0 0 0 2 2 2 2 0 2 0 0 2 0 0 2 0 2 2 0 0 2 0 2 2 2 2 2 2 2 2 2 2 2 0 0 0 0 0 0 0 2 0 0 2 0 0 0 0 2 2 2 0 2 2 0 2 0 0 0 2 0 2 2 0 0 2 2 0 2 0 0 2 0 0 0 0 0 0 2 0 0 2 2 0 2 0 2 2 0 0 0 2 0 0 2 0 2 0 2 2 2 0 0 2 2 0 2 0 0 2 0 2 2 0 0 0 2 0 2 0 2 0 2 0 0 2 0 0 0 2 0 0 2 0 2 0 0 2 0 0 2 2 0 2 0 2 2 2 0 2 0 2 2 2 0 2 2 2 0 2 0 2 2 2 2 0 2 0 0 2 0 0 2 2 0 2 2 2 0 0 2 0 0 2 2 2 2 0 0 0 0 2 0 2 0 0 2 2 0 0 2 2 0 2 0 0 0 0 0 0 2 2 0 2 0 0 0 0 0 0 2 2 0 2 2 0 2 2 0 0 2 2 0 0 2 0 2 0 2 0 2 0 2 0 0 2 0 0 0 0 0 0 0 2 2 2 0 2 2 2 2 0 0 0 2 0 2 0 2 0 0 2 0 2 0 2 0 2 2 0 0 2 2 0 0 2 2 2 0 2 0 2 0 2 0 0 2 2 0 0 2 2 2 2 0 2 2 2 0 0 2 2 0 0 0 0 0 2 0 0 0 0 2 0 2 0 2 2 2 2 2 2 0 0 2 2 0 2 0 0 2 2 2 0 0 2 0 0 2 0 2 2 2 2 2 0 2 0 2 2 0 2 2 2 2 0 0 2 0 2 2 0 2 0 2 0 0 0 2 2 2 0 0 0 2 2 0 0 2 2 0 2 0 2 0 0 0 2 2 0 0 0 2 0 0 0 0 2 0 0 0 2 0 0 2 2 2 2 0 2 0 2 2 2 2 2 2 2 2 2 0 2 0 0 0 0 2 2 2 0 0 0 0 0 0 2 0 2 2 2 2 0 0 0 0 2 0 2 2 0 2 0 2 0 2 2 0 0 0 0 2 2 2 0 2 0 0 2 0 2 0 0 2 2 0 2 2 0 2 2 0 0 0 0 0 2 2 0 2 0 0 2 2 0 0 2 0 0 2 0 2 0 0 2 2 2 0 0 0 2 2 2 2 2 0 0 2 0 0 0 0 2 2 2 2 0 0 0 2 2 2 2 2 2 2 0 0 2 2 0 0 0 2 0 2 2 2 0 0 2 2 2 2 0 2 2 2 0 0 0 0 2 2 2 0 2 2 0 2 2 0 2 2 2 0 0 0 0 2 2 2 2 2 0 0 0 0 2 2 0 0 2 2 0 0 0 2 0 0 0 2 2 0 2 2 0 2 2 2 0 2 2 2 2 2 2 0 0 0 2 2 0 2 0 0 0 2 2 0 2 0 2 0 0 0 0 2 2 2 0 0 0 2 0 0 2 0 0 2 0 2 0 2 2 2 2 2 2 2 0 0 2 2 2 0 0 2 0 2 0 2 2 0 0 0 0 2 0 0 0 2 2 2 0 2 2 2 0 0 0 2 2 2 0 0 2 2 0 2 0 2 2 2 0 2 2 2 2 2 0 0 0 0 0 0 0 0 2 2 0 0 0 2 2 0 0 2 2 2 2 0 2 2 0 0 2 2 2 2 0 2 0 0 0 0 0 2 0 0 0 2 0 2 0 0 2 0 2 2 0 2 2 0 2 0 0 2 2 2 0 0 2 2 2 2 2 0 2 2 0 2 2 0 0 0 0 0 2 2 2 2 0 0 2 2 2 0 0 0 2 0 0 2 0 2 0 2 0 0 2 0 1 2 2 1 2 2 2 2 2 1 2 1 0 2 0 0 0 0 2 0 2 1 1 2 1 2 2 2 0 2 2 1 0 1 0 2 1 0 0 1 1 2 0 0 0 0 0 2 1 1 2 1 1 2 2 1 2 2 2 0 2 2 0 1 0 2 2 2 0 0 2 0 0 2 2 1 2 2 2 0 0 2 2 0 1 1 1 2 0 2 2 0 0 0 1 2 0 1 1 0 0 2 0 2 0 2 0 2 0 0 0 0 0 0 2 0 0 2 0 0 2 2 2 2 0 2 2 0 0 2 0 2 0 2 0 0 2 2 2 2 0 0 0 2 0 2 2 0 2 2 2 2 0 0 2 2 0 2 0 0 2 0 2 0 0 2 0 2 2 2 0 2 2 2 2 0 2 0 0 2 0 0 0 2 0 0 2 2 2 0 2 2 0 0 2 2 2 2 2 2 0 2 2 0 2 0 2 0 0 0 0 2 0 2 0 0 0 2 2 0 0 0 2 2 0 0 0 2 0 0 0 0 2 0 2 0 0 0 2 0 0 0 2 0 0 0 0 2 2 0 0 2 2 2 2 0 0 2 0 2 2 0 2 2 2 2 2 0 2 0 2 0 2 0 0 2 2 0 0 2 2 0 2 0 0 2 2 2 0 0 2 2 0 0 0 0 2 2 2 0 0 0 2 2 2 0 2 0 2 2 2 0 2 2 2 2 0 2 2 2 0 2 0 0 2 0 0 0 2 0 2 2 0 1 2 2 1 2 2 2 0 2 2 2 0 2 2 0 0 0 2 2 2 2 0 0 0 2 0 0 2 2 0 2 1 1 2 1 2 2 1 1 0 2 2 0 0 0 0 2 1 0 1 0 0 0 2 1 1 2 0 0 1 2 0 1 0 0 0 0 0 2 2 2 0 1 1 0 2 0 1 2 1 1 2 0 2 0 0 0 0 2 0 1 2 0 0 1 2 1 0 0 0 0 1 1 0 2 2 2 1 1 0 0 0 1 2 1 0 0 1 2 1 1 0 1 2 2 2 2 2 2 1 1 1 1 1 1 0 1 2 0 0 1 1 1 1 0 2 2 0 2 1 0 1 1 0 1 0 0 1 0 0 1 1 2 0 0 0 0 0 0 2 0 0 1 1 0 2 2 0 0 0 0 0 0 0 0 1 0 1 0 1 0 1 2 1 2 2 0 2 1 1 0 0 1 2 1 2 1 2 1 1 1 0 0 0 0 1 1 1 2 1 1 0 2 1 2 0 2 1 2 1 0 1 2 0 0 2 0 0 2 0 0 0 0 0 1 2 1 2 1 2 1 0 2 2 1 1 2 2 0 0 1 0 2 0 2 1 2 2 0 2 2 2 2 2 2 1 2 0 2 0 2 0 0 0 2 0 2 2 1 0 2 1 2 1 0 2 2 1 0 0 0 0 2 2 0 0 0 0 2 2 2 0 0 2 2 2 0 0 0 2 2 0 2 0 0 0 0 0 2 2 2 0 2 0 2 0 0 0 0 2 0 0 2 2 2 0 2 0 2 0 0 0 2 2 2 0 0 0 2 2 2 2 2 0 0 2 2 0 0 2 2 0 2 0 2 0 2 0 0 2 0 2 2 2 0 2 2 2 2 2 0 2 2 2 2 2 2 0 0 0 0 0 2 2 2 0 2 2 0 2 2 2 0 0 2 0 2 2 2 2 2 0 0 0 2 2 0 2 0 2 2 2 0 0 0 2 0 0 2 0 2 2 2 2 2 2 0 0 2 0 0 2 2 2 2 0 2 0 2 0 0 2 2 2 0 0 2 0 2 0 2 0 0 2 2 0 2 2 0 2 2 2 0 0 0 2 0 2 2 0 2 0 2 0 0 0 2 0 2 0 0 0 2 0 0 2 0 0 0 2 0 2 0 2 2 2 0 2 2 0 0 2 0 0 0 0 0 2 2 0 0 2 2 2 2 2 2 2 2 0 0 0 0 2 0 0 0 0 2 0 2 2 2 0 0 2 2 0 2 2 2 0 2 0 2 2 2 2 2 0 2 2 2 2 0 0 2 2 0 2 2 0 0 2 0 2 2 0 2 2 2 2 2 0 0 2 0 0 0 2 2 0 2 2 0 0 2 0 0 2 2 2 0 2 2 2 0 0 0 0 0 2 2 2 2 2 0 2 2 0 0 2 0 2 0 0 2 2 0 0 0 0 0 0 0 0 2 2 0 0 0 2 2 0 2 2 0 0 2 2 0 0 2 0 2 0 0 2 0 0 0 0 0 0 0 2 0 2 0 0 2 0 2 0 2 0 0 2 0 0 0 2 2 0 2 2 0 2 0 2 2 0 2 2 2 2 0 2 0 0 2 0 2 0 0 2 2 2 0 2 0 0 2 0 2 0 2 0 2 2 0 0 0 0 2 0 2 2 0 0 2 0 0 2 0 2 2 0 2 0 2 2 0 0 2 2 0 0 2 2 2 2 0 2 2 0 0 2 2 2 0 2 2 0 0 0 0 0 2 2 0 2 0 2 2 2 2 2 0 2 2 0 2 2 2 0 0 2 0 2 2 2 2 2 2 2 2 2 2 2 0 2 0 0 0 2 2 2 2 2 2 0 0 0 2 2 0 0 2 0 0 0 0 0 0 0 0 2 2 0 0 2 0 0 2 0 2 0 0 0 2 0 0 0 0 2 2 2 2 2 2 2 2 2 2 2 0 0 0 0 0 0 2 2 2 0 0 0 2 2 0 2 0 0 2 2 2 0 2 0 0 0 0 0 2 0 0 2 0 2 0 0 2 0 2 0 2 0 2 2 2 2 0 0 2 0 0 2 2 2 2 2 2 0 0 0 2 0 0 2 2 0 2 2 0 0 2 0 2 0 2 2 0 0 0 0 2 0 0 2 0 2 0 0 2 0 2 2 2 2 2 2 0 0 0 2 2 2 0 2 2 0 2 2 2 2 2 0 2 2 2 2 0 0 2 2 2 0 0 0 2 0 0 0 2 0 0 0 2 2 2 2 2 0 2 2 0 2 0 2 0 2 2 2 2 2 0 2 0 0 0 0 2 2 2 2 2 2 0 0 0 0 2 0 2 0 0 0 2 0 0 2 0 2 0 2 0 0 2 0 0 2 2 2 2 2 0 2 2 0 2 2 2 0 2 2 2 2 2 2 0 2 2 0 2 0 0 2 2 2 0 2 0 2 0 2 0 2 0 2 2 2 2 2 2 2 0 0 2 2 0 0 0 2 0 2 0 0 0 2 0 0 2 2 2 2 0 2 0 0 2 2 0 0 2 2 2 2 0 2 2 0 2 2 0 2 0 0 0 0 0 0 0 0 0 0 0 2 0 2 2 2 2 0 0 0 0 0 0 2 0 2 0 0 2 0 2 2 0 0 0 2 2 0 0 2 2 2 2 2 2 2 0 0 0 0 2 2 0 2 2 0 0 2 0 2 0 2 0 2 2 2 0 2 0 2 0 2 2 2 2 2 0 2 0 2 2 2 0 0 0 2 0 0 0 0 0 0 0 2 0 2 0 2 0 2 0 0 2 2 0 2 0 0 2 2 0 0 2 2 2 0 0 2 0 2 2 2 0 0 0 2 2 0 0 0 2 0 2 0 2 2 2 2 0 0 2 0 2 2 0 0 0 0 0 2 2 0 2 0 2 0 2 2 0 0 0 0 0 0 0 2 0 2 2 0 0 2 2 0 2 0 0 2 2 0 0 2 0 2 0 2 0 0 2 2 2 0 0 2 2 0 0 2 2 0 2 0 0 0 0 2 2 0 0 2 0 2 0 2 0 2 0 0 0 0 2 2 2 2 2 0 2 0 2 0 2 0 2 2 0 2 2 0 2 2 2 2 2 0 2 0 0 0 0 0 0 0 2 2 0 0 2 0 2 0 2 2 2 0 2 0 2 0 2 0 0 0 2 0 0 2 0 0 2 0 0 2 2 0 2 2 2 2 2 0 0 2 0 0 2 0 0 0 2 2 2 2 0 2 2 2 2 2 2 0 2 0 0 2 2 2 2 2 2 2 0 2 2 2 0 2 0 2 2 0 2 2 2 2 0 0 2 0 2 0 2 0 2 2 2 2 0 2 2 0 2 0 0 0 2 0 2 2 2 2 0 0 2 0 2 2 0 0 0 2 0 2 2 0 2 2 2 2 0 2 0 0 2 2 0 2 2 2 2 2 2 0 2 2 0 2 0 2 2 2 0 0 0 0 0 0 0 0 2 0 2 0 0 0 2 0 0 0 0 0 2 2 2 0 0 2 0 0 0 0 2 0 2 2 2 0 0 0 2 0 0 0 2 0 2 2 0 0 2 2 0 2 2 2 0 2 0 0 2 2 0 0 2 2 2 2 2 2 2 2 2 2 0 0 0 0 0 2 0 2 0 0 2 2 2 0 0 0 2 0 0 2 2 2 2 2 2 2 0 0 2 2 2 0 2 0 2 0 0 2 2 0 2 2 2 2 0 2 0 0 0 2 0 2 0 2 0 0 0 2 2 2 2 2 2 0 2 2 2 2 2 0 2 0 0 2 0 0 0 2 0 0 2 0 0 0 0 0 0 2 2 2 0 0 2 2 0 2 2 2 2 0 2 2 2 2 0 2 0 2 2 2 0 2 2 0 2 2 2 0 0 0 2 0 2 0 0 2 2 0 0 2 0 2 2 0 2 2 0 2 2 2 0 0 2 0 0 2 0 0 2 0 0 0 2 0 0 2 0 0 2 0 0 0 0 2 0 2 2 0 0 2 0 2 0 0 2 0 0 0 2 2 2 2 0 0 2 0 2 2 0 2 0 0 0 2 0 0 0 0 2 2 2 0 2 2 2 0 2 2 2 0 2 2 0 2 0 2 2 0 0 0 2 0 2 2 0 2 0 2 0 2 0 2 2 0 2 2 2 0 2 0 2 0 2 0 0 0 0 2 2 2 2 0 2 2 2 0 2 0 2 0 2 2 2 0 2 0 0 0 2 2 2 0 2 0 0 0 0 0 2 2 0 2 2 0 2 2 2 0 2 2 2 2 2 2 2 2 2 0 0 2 2 2 2 0 2 2 2 2 0 0 0 0 0 0 2 2 2 2 0 0 2 2 0 0 0 0 2 0 0 0 0 2 2 0 0 2 2 0 2 0 0 2 0 2 2 2 0 2 2 2 2 0 0 2 2 0 0 0 2 2 0 2 0 0 2 2 2 0 0 0 2 0 0 2 0 0 2 2 0 0 2 2 2 2 2 2 0 0 2 2 2 0 0 2 0 2 0 2 2 0 0 2 0 0 2 0 2 0 0 0 0 0 0 0 2 2 0 2 0 2 0 2 2 2 2 0 0 2 2 2 2 0 2 0 0 0 0 2 0 0 0 2 2 2 0 2 2 2 0 2 2 0 2 2 0 0 0 0 2 0 0 2 2 0 2 0 2 0 2 0 2 2 0 0 2 0 0 0 2 2 2 2 0 0 2 0 0 0 2 2 2 0 0 2 0 0 2 0 2 0 0 2 2 0 2 0 2 0 2 0 2 2 0 2 0 0 0 2 0 2 2 2 0 0 0 0 2 2 0 2 0 2 0 2 0 2 0 2 0 0 2 0 2 2 2 2 0 2 2 0 0 0 2 0 2 2 0 2 2 0 0 0 0 0 0 2 0 0 2 2 0 0 0 2 2 0 2 2 2 2 0 0 0 0 2 0 0 0 2 0 0 2 2 0 0 2 0 0 0 2 2 2 0 0 2 0 0 2 0 0 0 0 0 2 0 0 2 2 2 2 2 0 0 0 2 0 0 2 2 0 2 0 2 2 2 0 0 2 2 0 2 2 2 0 2 2 2 2 2 2 0 2 2 2 2 2 2 2 0 2 0 0 2 0 2 0 2 2 0 0 2 0 2 0 0 0 0 2 0 0 2 2 2 0 0 2 2 2 2 0 0 2 2 2 2 0 0 0 2 0 2 0 0 2 0 0 2 2 0 2 2 0 0 2 0 0 2 0 0 0 2 2 0 2 2 0 0 0 2 0 0 2 0 0 0 2 2 2 0 2 0 2 2 2 0 2 2 2 2 0 2 2 2 0 0 0 0 0 0 2 2 2 0 2 0 0 0 2 2 0 0 2 2 1 0 2 2 0 0 0 2 1 1 1 0 1 0 2 2 0 1 2 2 2 2 2 2 0 0 2 2 2 0 0 2 0 2 2 2 0 0 0 0 0 0 2 2 2 2 0 0 2 0 0 0 0 0 2 0 0 0 0 2 0 2 0 2 0 2 2 0 0 2 0 2 0 2 0 2 2 0 2 2 0 2 0 2 0 2 0 2 0 2 0 0 0 2 2 2 0 0 0 0 0 0 2 0 0 0 2 2 0 0 0 2 2 0 2 0 2 0 0 0 0 2 0 2 0 0 2 0 2 2 2 2 2 0 0 0 0 0 2 2 2 0 2 0 2 2 2 0 2 0 0 2 2 2 0 0 2 0 2 0 0 2 0 2 0 0 0 2 0 2 2 0 2 0 2 0 0 2 0 0 2 2 2 2 2 2 2 0 2 2 2 0 0 2 2 0 0 2 2 2 2 0 0 2 2 0 2 2 2 2 0 0 2 0 0 2 0 0 2 0 0 2 2 2 0 0 0 2 2 0 2 2 0 0 0 0 0 0 0 2 0 0 2 2 2 0 2 2 2 0 2 2 2 0 0 2 2 2 0 2 0 0 2 2 0 2 2 2 2 0 2 2 0 0 2 0 0 2 2 2 0 2 2 0 2 2 2 0 0 0 0 0 0 2 2 0 0 2 0 0 2 2 0 2 0 0 0 2 2 2 2 0 2 2 2 0 0 2 0 2 2 2 2 0 2 0 0 0 0 2 2 2 2 0 2 0 2 2 2 0 0 0 0 2 0 0 0 0 2 2 0 0 2 2 2 2 0 0 2 0 2 0 0 2 2 2 0 0 0 0 2 2 0 0 2 0 0 2 0 2
1 2 0 0 0 2 2 2 0 0 2 2 2 0 0 0 2 0 0 0 0 0 2 0 2 2 0 0 0 2 0 0 0 2 2 2 2 0 0 2 2 2 2 2 0 0 0 0 2 2 2 0 2 0 2 0 2 0 0 2 2 2 2 2 2 0 0 0 0 0 0 0 0 0 0 0 0 2 2 2 2 0 2 2 0 2 2 0 2 0 2 0 2 2 2 2 0 0 2 2 2 2 2 0 0 0 0 0 0 0 0 0 2 2 0 2 0 2 0 2 2 0 0 0 2 2 2 0 0 0 2 0 0 0 0 0 2 0 0 0 2 2 2 2 0 0 2 0 2 0 0 2 0 0 2 0 0 0 2 0 2 2 2 2 0 0 0 0 0 2 2 2 0 2 2 2 2 2 0 0 2 2 0 0 2 2 2 0 0 0 2 0 2 2 0 2 2 2 0 2 0 0 0 0 0 2 0 2 2 0 2 0 0 2 0 0 2 0 2 2 0 2 2 0 2 0 0 0 0 0 0 2 0 0 2 0 0 2 0 2 0 0 0 0 0 0 0 0 2 0 0 2 0 0 2 0 0 2 2 0 0 0 2 0 0 2 0 2 2 2 2 2 2 0 2 0 2 2 2 0 0 0 0 0 2 0 2 2 0 0 2 2 0 2 2 0 2 0 0 2 0 0 2 0 0 0 0 0 2 2 0 0 0 0 0 0 2 0 2 0 2 0 0 0 2 0 2 0 2 2 2 2 2 0 2 2 2 0 0 2 0 2 2 2 2 2 0 0 2 0 0 0 0 0 0 0 0 2 0 2 0 2 2 0 0 2 2 0 2 0 2 2 2 0 2 0 2 0 2 0 2 0 0 0 2 2 0 0 0 2 0 2 2 0 0 2 0 0 2 0 0 0 0 0 0 2 0 2 0 2 0 0 0 0 0 2 2 2 0 2 0 2 2 2 0 0 0 0 2 0 0 0 0 0 0 2 2 0 0 0 0 0 0 0 0 0 0 2 0 0 0 0 2 2 0 0 2 0 2 0 0 0 0 2 0 0 0 0 2 2 2 2 0 2 2 0 0 0 2 2 0 2 2 0 2 2 2 0 0 2 0 0 0 0 2 2 2 0 2 0 2 2 2 0 2 0 2 0 2 0 2 2 0 2 0 2 2 2 0 0 0 2 0 2 0 0 0 0 2 0 2 0 2 2 0 0 2 0 2 0 2 2 2 0 0 0 2 2 0 0 0 0 0 2 0 2 0 0 0 0 0 0 2 0 2 0 0 2 0 2 2 0 0 0 2 2 0 2 2 0 0 2 2 0 2 2 2 2 0 2 2 0 0 2 0 2 0 0 0 2 0 2 2 2 0 0 0 0 0 2 0 0 2 2 2 2 0 0 2 2 0 2 0 0 0 2 0 0 0 2 0 0 2 2 0 0 2 2 2 2 2 0 0 2 0 0 2 0 2 2 2 2 2 0 0 0 0 2 2 2 0 2 2 0 0 2 2 0 0 0 0 2 2 2 2 2 0 2 2 2 2 2 2 2 0 2 2 2 0 2 0 0 2 2 0 2 0 2 0 2 2 2 0 0 2 0 2 0 2 2 2 0 0 0 2 2 2 0 0 2 2 0 0 0 2 0 2 0 0 2 0 0 0 2 2 2 2 2 2 2 2 0 0 2 0 2 0 2 2 2 2 2 0 2 2 2 0 2 0 0 0 2 2 0 2 2 0 2 2 0 0 0 2 0 2 2 0 2 0 2 0 0 2 2 0 0 2 0 2 0 0 0 0 2 2 0 2 2 2 0 2 0 2 2 2 2 0 0 0 0 0 2 2 0 2 0 2 2 0 2 2 2 2 0 2 0 2 2 0 2 2 2 0 2 2 0 2 2 2 2 2 0 2 2 2 0 0 0 0 0 0 2 2 0 2 0 2 2 2 0 0 0 0 0 0 2 0 2 0 0 2 2 2 0 2 2 2 0 0 2 0 0 0 0 2 2 0 2 0 0 2 2 2 0 0 2 0 0 2 2 0 2 2 2 0 0 0 2 2 0 2 0 0 2 0 0 2 0 0 0 2 0 2 2 0 2 0 2 2 2 0 0 2 0 0 2 2 0 0 0 2 0 2 0 0 0 2 0 2 2 2 2 2 0 2 2 0 0 0 0 2 0 2 2 2 2 2 0 2 2 2 2 0 2 0 2 2 0 0 0 2 2 0 0 0 2 2 2 2 2 0 2 0 0 2 0 0 2 2 2 2 2 0 2 0 2 0 2 2 0 0 2 0 2 0 0 0 0 0 2 2 2 0 2 0 0 2 2 0 0 2 2 0 0 0 2 2 2 2 2 2 0 2 0 2 2 0 0 0 2 2 0 0 2 0 2 0 2 2 0 0 2 0 0 2 0 2 2 2 2 0 0 2 0 0 0 0 2 2 2 2 0 0 2 2 0 2 0 0 0 0 0 2 2 0 2 0 2 2 2 0 2 2 2 2 0 0 0 2 0 0 2 0 0 2 0 2 2 2 2 2 2 0 0 2 0 0 2 2 0 0 0 0 0 2 0 2 0 0 2 0 0 0 0 0 0 2 0 0 0 0 0 0 0 0 0 0 0 2 0 0 2 2 0 2 0 0 0 0 2 0 2 2 0 2 2 2 0 0 0 0 0 2 0 0 0 0 0 2 0 2 2 2 0 0 0 2 2 2 0 2 0 2 2 2 2 0 2 2 2 2 0 2 2 2 2 2 2 0 2 0 2 0 2 2 0 0 2 0 2 0 2 2 2 0 2 2 0 2 2 2 2 0 2 2 0 2 2 0 0 0 0 2 0 2 2 0 2 0 0 0 0 0 2 2 0 0 0 0 2 0 2 0 2 0 2 0 0 2 2 0 2 0 2 0 0 0 2 2 0 0 2 0 2 2 2 2 0 0 2 2 0 0 0 2 0 2 2 2 0 2 0 0 2 2 2 0 0 2 0 0 0 0 2 0 2 0 2 2 2 2 2 2 2 0 2 2 0 0 0 0 0 2 2 2 0 2 0 0 2 1 1 1 1 2 0 2 1 1 0 0 2 2 0 2 2 2 0 0 0 0 2 2 0 1 1 0 0 1 0 0 2 2 0 1 0 2 0 0 0 2 2 1 0 2 1 2 2 2 2 2 0 2 1 2 0 1 1 1 2 1 1 0 0 1 0 1 2 2 1 2 0 1 0 1 0 0 1 0 1 2 2 2 0 2 1 0 1 1 0 2 2 1 0 0 0 1 1 0 1 0 0 2 2 2 1 2 2 0 0 1 0 2 2 0 2 1 0 0 2 0 2 2 0 2 0 2 0 0 2 1 0 0 1 2 2 0 1 0 1 0 1 0 0 2 2 0 2 1 1 0 2 1 0 0 2 0 1 0 0 2 2 0 1 0 2 1 0 1 0 0 0 0 2 0 0 0 2 0 0 0 0 2 0 0 0 2 0 0 2 2 2 0 0 2 2 0 2 2 2 2 0 0 2 0 0 0 2 2 2 0 0 2 0 2 2 0 2 0 2 2 0 2 2 2 0 0 2 0 2 0 0 2 2 0 2 0 0 2 2 2 2 0 2 2 2 0 0 2 2 2 2 2 2 2 2 2 2 2 0 2 2 0 2 0 2 2 2 0 2 0 2 2 0 2 0 0 2 2 0 0 0 0 0 0 0 0 0 2 2 2 0 2 2 0 2 2 2 2 2 0 2 0 2 0 2 0 0 2 0 0 2 2 0 0 2 2 2 2 2 0 0 0 0 2 2 0 0 2 2 0 2 2 0 2 0 0 0 2 2 0 0 2 2 0 2 0 2 0 2 0 2 0 2 2 2 0 2 2 2 2 0 0 0 0 0 0 2 2 0 2 2 2 0 0 0 2 0 0 2 0 2 0 0 2 2 0 2 2 2 0 0 2 2 2 0 0 2 2 2 1 2 2 2 0 0 2 2 2 1 2 1 0 1 1 2 2 0 0 0 2 0 0 0 0 0 0 2 2 0 2 0 2 2 0 0 2 0 2 2 2 2 0 0 0 0 0 0 2 0 2 2 2 0 2 2 2 0 0 2 0 2 2 0 0 0 2 0 2 0 0 0 0 2 0 2 2 0 0 2 2 0 0 2 0 2 2 2 0 2 2 0 2 2 0 0 0 2 2 0 2 0 0 2 2 0 0 0 0 0 0 2 2 2 2 0 0 2 0 0 0 2 0 2 2 2 0 2 2 2 2 0 2 0 2 0 0 2 2 2 0 0 2 2 2 2 0 2 2 0 2 0 2 0 2 2 0 2 0 0 2 2 0 0 0 0 0 0 2 2 2 0 2 2 2 0 2 0 2 2 0 2 2 0 2 0 0 2 0 2 0 0 0 2 2 2 2 2 0 0 2 2 2 2 2 2 2 0 0 0 2 0 2 0 2 2 2 2 0 0 0 0 2 0 0 2 2 2 0 2 2 2 0 2 0 0 0 2 0 2 0 2 0 0 0 2 2 0 0 2 2 2 2 0 0 0 2 0 0 2 0 2 0 0 2 0 0 2 2 2 0 0 0 2 2 2 2 2 2 2 2 0 2 0 2 0 0 2 0 0 2 2 0 2 0 0 2 0 2 2 0 2 0 0 0 0 0 2 0 2 0 2 0 2 0 2 0 0 0 0 0 2 0 0 2 2 2 0 2 2 0 2 2 2 2 2 2 0 0 2 0 0 0 2 0 0 0 2 2 0 2 2 2 2 0 0 2 2 0 0 0 2 0 2 2 0 2 0 0 0 0 0 0 0 0 2 0 0 2 2 2 2 2 2 2 2 0 2 2 2 2 2 0 2 2 2 0 0 0 0 2 2 2 2 2 2 0 2 0 0 2 0 2 0 2 2 0 0 2 0 0 0 0 0 0 0 0 0 0 2 0 2 2 0 2 0 2 0 0 0 0 2 0 2 0 2 0 0 2 2 2 2 0 2 0 0 2 2 0 2 0 2 2 0 2 0 2 2 0 0 0 0 2 2 2 2 0 2 2 2 2 0 2 2 0 0 2 0 2 0 0 0 0 2 2 0 2 0 0 0 0 2 2 2 0 0 2 0 2 2 2 2 2 2 2 2 0 0 2 0 2 0 2 2 0 2 2 0 2 2 2 2 2 0 2 0 0 0 0 0 2 2 0 2 0 2 0 2 2 0 2 0 2 2 2 0 0 2 0 2 2 2 0 2 0 0 0 2 2 0 2 2 0 0 0 0 0 0 2 2 2 0 0 0 2 0 0 2 0 2 2 0 2 2 2 0 2 0 2 0 2 0 0 2 0 2 0 2 2 2 2 2 2 2 0 2 2 2 0 0 0 0 2 0 0 2 0 2 2 2 0 0 0 0 0 0 2 2 2 0 2 0 0 0 2 2 2 0 0 2 0 2 0 2 2 2 2 0 2 0 2 0 2 0 2 2 2 0 0 0 2 2 0 0 2 0 0 2 0 2 2 0 2 0 2 2 2 2 0 2 2 2 0 2 2 0 2 2 2 0 0 2 0 0 0 0 2 2 2 2 2 0 2 2 0 2 2 2 0 2 2 0 0 2 0 0 2 0 0 0 2 2 0 2 0 2 2 0 2 0 0 2 2 0 2 0 2 0 2 2 2 0 0 0 2 2 0 0 0 2 0 2 0 2 2 0 0 0 2 0 0 0 2 0 2 2 2 0 2 2 2 0 0 0 0 2 0 2 0 2 2 2 2 0 0 2 0 2 2 2 0 0 0 2 0 0 0 2 2 2 2 0 2 0 2 0 2 0 2 0 2 0 0 2 0 2 0 2 2 0 2 0 2 0 2 2 0 2 2 2 0 2 2 2 2 0 0 0 2 0 2 0 2 0 0 0 2 0 0 2 0 0 0 0 0 0 2 0 0 2 0 2 0 2 0 2 0 0 0 2 2 2 2 2 0 0 0 2 2 2 0 2 2 0 2 2 2 2 2 2 2 2 0 2 2 0 0 0 0 2 2 0 0 2 2 0 2 0 2 0 0 2 2 0 0 2 0 2 2 0 0 2 0 0 2 2 0 0 0 2 2 0 0 2 2 0 0 0 2 0 0 2 0 2 0 2 2 0 2 2 2 0 0 2 2 2 0 0 2 2 0 2 2 2 0 2 0 0 2 2 2 0 0 2 0 0 0 2 2 0 2 2 0 0 2 2 0 0 0 0 0 0 0 0 2 0 2 2 0 2 0 0 0 2 0 2 0 0 2 2 0 0 2 0 0 2 2 2 0 0 0 2 2 0 2 0 2 0 0 0 0 2 0 2 2 0 2 2 0 2 2 2 0 2 2 0 0 0 0 0 2 0 2 0 2 0 0 2 0 2 2 0 0 0 0 0 2 2 2 2 0 2 0 2 0 0 2 2 2 0 0 2 0 0 0 0 0 0 0 2 0 0 0 2 0 2 2 0 0 0 2 2 2 2 2 2 0 0 0 2 2 0 2 2 0 2 0 0 0 2 0 2 2 2 0 2 2 2 0 0 0 2 2 0 2 0 0 0 2 2 2 2 0 0 2 2 2 0 2 2 0 0 2 0 2 0 0 2 2 0 0 2 2 0 0 2 2 0 2 0 2 2 2 2 2 2 2 0 2 2 0 2 2 2 0 0 0 2 2 0 2 2 2 2 0 2 0 2 2 0 2 0 2 0 0 2 2 0 2 2 2 0 2 0 0 0 0 2 2 2 0 0 2 0 0 2 2 2 0 2 2 0 0 2 2 2 0 2 0 2 2 2 0 2 2 0 0 2 0 0 0 0 2 0 2 0 2 0 0 2 2 0 0 2 2 2 2 2 0 0 2 2 2 2 2 2 0 0 2 0 0 2 0 2 2 0 0 2 2 0 2 0 2 0 0 0 2 0 2 2 2 0 2 2 0 0 0 0 0 2 0 2 2 0 0 2 2 0 0 2 0 2 0 2 2 2 0 2 0 2 0 0 2 2 0 2 2 2 0 2 0 2 0 2 0 2 2 0 2 0 2 2 2 2 0 2 2 0 0 0 0 0 2 2 2 0 2 0 2 2 0 0 0 0 2 0 0 2 2 2 0 0 2 0 2 0 0 2 0 2 2 0 0 0 0 0 0 2 0 2 2 2 0 2 0 2 2 2 2 2 0 0 0 2 2 2 2 2 2 0 2 0 0 2 0 2 2 2 2 0 0 2 0 2 0 0 2 0 0 2 2 2 0 2 0 0 0 0 0 2 2 2 0 0 0 0 2 2 2 0 0 0 2 2 2 0 2 0 0 2 2 2 2 0 2 0 2 0 0 0 0 2 2 2 0 0 0 0 2 2 0 0 2 2 0 0 0 2 0 0 0 0 0 2 0 2 0 2 0 0 2 2 2 2 2 1 2 2 1 1 1 2 0 2 2 2 0 0 2 2 1 1 0 1 1 2 0 2 2 0 0 2 2 0 2 2 2 0 0 2 0 2 2 0 0 0 0 0 0 0 0 2 2 0 2 2 0 0 2 2 0 2 0 2 0 2 2 0 2 2 2 2 2 2 0 2 2 2 0 2 2 2 2 0 2 2 2 2 0 2 0 2 2 0 2 2 2 2 2 0 2 0 0 0 0 0 0 2 0 2 0 2 0 2 2 2 0 0 0 2 0 0 0 2 0 2 0 0 2 2 2 0 2 0 0 2 0 0 0 0 0 2 0 0 0 0 2 0 0 2 0 0 2 2 2 0 2 0 2 0 2 2 0 0 2 0 2 2 2 2 0 0 0 0 2 2 2 0 2 0 2 2 0 2 2 2 0 0 2 2 0 0 0 0 0 2 0 0 0 2 0 2 2 2 2 2 0 2 0 2 0 0 2 2 2 0 0 2 2 2 0 0 0 2 2 2 0 0 0 0 0 0 2 2 2 2 0 0 2 0 0 0 2 0 0 0 2 0 2 0 2 2 0 0 2 0 2 0 2 2 0 2 2 0 0 2 2 2 0 0 2 2 2 2 2 0 2 0 2 2 0 0 2 2 2 0 0 0 2 2 2 2 0 2 2 0 2 2 0 0 2 0 2 0 2 2 0 2 0 0 2 2 2 0 0 0 0 0 0 2 0 0 2 2 2 0 0 2 0 2 0 0 2 2 0 0 2 0 0 0 0 2 2 2 0 2 2 2 2 2 0 0 0 0 2 0 0 0 0 2 0 0 0 2 0 2 0 0 2 0 2 0 2 2 0 2 2 0 0 2 0 0 0 2 0 2 0 0 0 0 2 2 0 0 2 2 0 0 0 2 0 2 2 2 0 2 0 0 0 0 0 0 0 2 2 2 2 2 2 0 2 0 2 2 0 0 2 2 2 2 2 2 2 2 2 2 2 2 0 0 0 0 2 2 2 2 0 0 0 0 0 2 0 0 0 0 0 2 0 2 0 2 2 2 0 0 2 0 2 2 0 2 2 2 2 2 0 2 0 0 0 0 0 2 2 0 0 2 0 2 0 0 0 0 0 0 2 2 2 2 0 2 0 2 2 0 2 2 2 0 2 0 0 2 0 0 2 2 0 0 0 2 2 2 0 2 2 0 0 2 2 0 0 2 2 0 2 0 0 0 0 2 2 2 0 0 2 2 0 0 2 2 0 2 2 2 2 2 0 2 0 0 0 2 2 0 0 0 2 0 0 0 0 0 0 0 2 2 2 2 2 2 2 2 0 0 2 2 0 2 2 2 0 2 2 2 2 2 0 0 2 2 0 0 2 2 2 2 0 0 2 0 2 0 2 2 2 0 0 2 2 2 2 0 2 0 0 2 2 0 0 0 0 2 2 2 0 0 0 2 2 2 0 2 2 0 2 0 0 0 0 0 2 0 2 2 0 2 0 2 0 0 0 2 2 2 0 2 2 0 0 2 0 0 0 2 2 2 2 0 0 0 2 2 2 0 0 2 2 2 0 2 0 2 0 2 0 0 0 0 2 2 0 0 0 2 0 2 2 0 2 0 2 2 0 0 2 0 2 0 2 2 0 2 0 0 0 0 2 0 2 2 2 2 0 0 2 2 2 2 2 0 2 2 0 2 0 2 2 0 2 0 2 0 0 0 0 0 0 2 0 0 2 0 0 2 0 2 0 0 0 2 0 0 0 0 2 0 0 0 0 2 2 0 2 0 0 2 0 0 0 0 0 2 2 2 0 0 0 0 0 0 2 2 0 0 2 2 2 0 2 0 2 0 2 2 2 0 0 2 2 2 0 0 2 0 0 0 2 2 2 2 0 2 0 0 2 0 0 2 2 2 2 2 0 0 2 2 2 2 0 0 0 0 2 2 0 0 0 2 2 0 2 0 0 2 2 2 2 0 2 2 2 0 2 2 0 2 2 2 2 0 2 2 0 2 0 0 0 2 2 2 2 0 0 2 2 0 0 0 0 0 2 0 0 2 2 0 0 0 2 0 2 0 2 2 2 2 0 2 2 0 0 2 2 0 0 2 2 2 2 2 2 0 2 0 0 2 0 2 0 2 0 2 0 0 2 2 2 2 0 2 2 2 0 2 2 0 0 2 0 2 0 2 2 0 0 2 2 2 2 2 2 2 0 0 0 0 2 2 0 2 0 0 2 2 0 2 2 0 2 2 0 0 2 0 2 0 2 0 0 0 0 2 2 0 0 2 0 2 2 2 2 2 2 0 0 2 0 2 2 0 2 2 0 2 0 0 0 2 2 0 2 0 0 2 0 0 0 0 2 2 2 2 2 0 2 2 2 2 2 2 0 2 2 0 2 2 0 0 2 2 0 0 0 0 2 2 0 0 0 0 0 0 2 0 0 0 2 2 2 2 2 0 2 1 2 2 2 0 0 0 2 2 0 0 2 2 1 2 2 1 2 0 2 1 1 1 1 2 2 0 0 2 2 0 1 0 1 2 0 2 1 2 2 0 2 2 2 0 0 0 0 0 0 2 2 0 2 1 0 0 2 2 0 0 1 1 1 1 2 0 2 1 0 2 1 2 0 0 2 1 1 2 1 2 2 2 1 2 2 0 0 1 2 0 0 2 2 0 2 2 0 1 0 0 0 2 1 0 2 0 0 0 2 2 2 0 0 0 0 2 2 2 2 2 1 0 2 0 0 0 1 1 1 2 2 1 2 2 2 0 2 0 0 2 1 1 0 2 2 1 1 1 1 2 2 0 1 2 0 1 0 2 1 2 2 2 1 0 0 2 2 2 0 1 2 0 0 1 1 1 0 2 0 2 0 0 0 2 1 2 0 0 2 2 2 1 2 0 2 0 2 0 0 2 0 0 0 2 0 2 0 2 0 0 2 0 0 2 2 0 2 2 2 2 0 2 0 2 0 2 2 2 2 2 0 0 0 2 2 0 2 2 2 2 2 0 0 2 0 2 0 0 2 0 0 0 2 2 2 2 0 0 0 2 0 0 2 2 2 0 2 2 2 2 2 0 0 0 0 2 0 2 0 2 2 0 2 2 2 2 2 2 0 2 0 2 0 2 2 0 2 2 0 0 0 2 2 0 2 0 0 2 2 2 0 0 0 2 2 0 0 0 0 0 0 0 2 2 2 0 0 2 0 0 2 2 2 0 2 0 2 2 0 2 2 2 2 2 0 2 2 0 2 0 2 2 2 0 2 2 2 0 2 0 0 2 2 2 0 0 2 2 0 2 2 2 0 2 2 0 0 2 0 2 2 0 2 2 0 0 2 2 2 0 2 2 2 0 0 0 2 0 0 2 2 2 0 2 0 2 2 2 0 2 2 2 0 2 2 2 0 0 2 0 2 0 2 2 2 0 0 2 2 0 2 0 2 0 2 2 2 0 2 0 0 2 0 2 0 0 2 0 0 0 0 0 2 2 2 0 0 2 2 0 2 2 0 0 2 0 0 0 2 0 2 0 2 0 2 0 0 0 2 0 0 0 2 2 2 0 2 2 0 2 2 2 0 0 0 2 0 0 0 0 2 0 0 0 2 2 0 2 0 2 2 2 2 2 2 0 0 0 0 2 0 0 0 0 2 0 2 0 2 2 2 0 2 0 0 0 2 0 2 2 0 2 0 2 0 2 0 2 2 2 0 2 0 0 2 0 0 2 0 2 0 0 0 0 0 0 0 2 0 0 2 0 2 0 2 0 0 2 2 2 2 2 2 0 2 0 2 0 2 0 0 2 2 2 0 2 0 0 2 2 0 0 0 2 2 2 0 2 2 2 2 0 0 0 0 2 2 0 2 0 2 0 2 2 2 0 0 0 0 0 2 0 0 2 2 0 0 0 2 2 0 0 2 2 0 0 0 2 2 0 2 2 2 0 0 2 0 0 0 0 0 2 0 0 2 2 2 2 2 0 0 2 0 2 0 2 2 2 2 0 2 2 0 0 2 0 2 0 2 2 2 2 0 2 0 0 2 0 2 0 0 2 0 0 0 2 0 0 2 2 2 0 2 2 2 0 0 2 0 0 2 0 2 2 0 0 0 0 0 2 0 0 2 0 0 0 2 2 0 2 2 0 2 0 0 2 0 0 2 0 2 0 2 0 2 0 2 0 2 2 2 2 0 2 0 2 0 2 0 2 0 0 0 0 0 2 0 2 2 2 2 2 0 0 2 2 0 0 2 2 0 2 2 2 2 2 2 0 0 2 2 2 0 2 0 0 2 0 2 0 2 0 2 2 2 2 2 0 0 0 2 0 0 2 0 2 0 0 0 2 0 0 0 2 2 2 2 0 2 0 0 2 0 0 2 0 2 2 0 0 2 0 2 2 2 2 2 2 2 2 2 2 2 0 0 0 0 0 0 0 2 0 0 2 0 0 0 0 2 2 2 0 2 2 0 2 0 0 0 2 0 2 1 1 1 2 2 0 2 1 0 2 0 0 1 0 0 1 1 0 0 2 1 0 2 0 2 2 1 0 0 2 0 0 1 0 2 0 2 2 1 0 0 2 1 1 2 1 0 2 0 2 2 0 1 0 1 0 2 0 2 0 2 0 0 1 1 0 1 1 1 1 1 0 1 0 0 2 1 0 2 2 0 2 0 2 2 2 0 2 0 2 2 2 0 2 2 2 0 2 0 2 2 2 2 0 2 0 0 2 0 0 2 2 0 2 2 2 0 0 2 0 0 2 2 2 2 0 0 0 0 2 0 2 0 0 2 2 0 0 2 2 0 2 0 0 0 0 0 0 2 2 0 2 0 0 0 0 0 0 2 2 0 2 2 0 2 2 0 0 2 2 0 0 2 0 2 0 2 0 2 0 2 0 0 2 0 0 0 0 0 0 0 2 2 2 0 2 2 2 2 0 0 0 2 0 2 0 2 0 0 2 0 2 0 2 0 2 2 0 0 2 2 0 0 2 2 2 0 2 0 2 0 2 0 0 2 2 0 0 2 2 2 2 0 2 2 2 0 0 2 2 0 0 0 0 0 2 0 0 0 0 2 0 2 0 2 2 2 2 2 2 0 0 2 2 0 2 0 0 2 2 2 0 0 2 0 0 2 0 2 2 2 2 2 0 2 0 2 2 0 2 2 2 2 0 0 2 0 2 2 0 2 0 2 0 0 0 2 2 2 0 0 0 2 2 0 0 2 2 0 2 0 2 0 0 0 2 2 0 0 0 2 0 0 0 0 2 0 0 0 2 0 0 2 2 2 2 0 2 0 2 2 2 2 2 2 2 2 2 0 2 0 0 0 0 2 2 2 0 0 0 0 0 0 2 0 2 2 2 2 0 0 0 0 2 0 2 2 0 2 0 2 0 2 2 0 0 0 0 2 2 2 0 2 0 0 2 0 2 0 0 2 2 0 2 2 0 2 2 0 0 0 0 0 2 2 0 2 0 0 2 2 0 0 2 0 0 2 0 2 0 0 2 2 2 0 0 0 2 2 2 2 2 0 0 2 0 0 0 0 2 2 2 2 0 0 0 2 2 2 2 2 2 2 0 0 2 2 0 0 0 2 0 2 2 2 0 0 2 2 2 2 0 2 2 2 0 0 0 0 2 2 2 0 2 2 0 2 2 0 2 2 2 0 0 0 0 2 2 2 2 2 0 0 0 0 2 2 0 0 2 2 0 0 0 2 0 0 0 2 2 0 2 2 0 2 2 2 0 2 2 2 2 2 2 0 0 0 2 2 0 2 0 0 0 2 2 0 2 0 2 0 0 0 0 2 2 2 0 0 0 2 0 0 2 0 0 2 0 2 0 2 2 2 2 2 2 2 0 0 2 2 2 0 0 2 0 2 0 2 2 0 0 0 0 2 0 0 0 2 2 2 0 2 2 2 0 0 0 2 2 2 0 0 2 2 0 2 0 2 2 2 0 2 2 2 2 2 0 0 0 0 0 0 0 0 2 2 0 0 0 2 2 0 0 2 2 2 2 0 2 2 0 0 2 2 2 2 0 2 0 0 0 0 0 2 0 0 0 2 0 2 0 0 2 0 2 2 0 2 2 0 2 0 0 2 2 2 0 0 2 2 2 2 2 0 2 2 0 2 2 0 0 0 0 0 2 2 2 2 0 0 2 2 2 0 0 0 2 0 0 2 0 2 0 2 0 0 2 0 1 2 2 1 2 2 2 2 2 1 2 1 0 2 0 0 0 0 2 0 2 1 1 2 1 2 2 2 0 2 2 1 0 1 0 2 1 0 0 1 1 2 0 0 0 0 0 2 1 1 2 1 1 2 2 1 2 2 2 0 2 2 0 1 0 2 2 2 0 0 2 0 0 2 2 1 2 2 2 0 0 2 2 0 1 1 1 2 0 2 2 0 0 0 1 2 0 1 1 0 0 2 0 2 0 2 0 2 0 0 0 0 0 0 2 0 0 2 0 0 2 2 2 2 0 2 2 0 0 2 0 2 0 2 0 0 2 2 2 2 0 0 0 2 0 2 2 0 2 2 2 2 0 0 2 2 0 2 0 0 2 0 2 0 0 2 0 2 2 2 0 2 2 2 2 0 2 0 0 2 0 0 0 2 0 0 2 2 2 0 2 2 0 0 2 2 2 2 2 2 0 2 2 0 2 0 2 0 0 2 0 2 0 2 2 0 2 2 2 0 2 0 0 0 0 2 0 2 0 2 2 2 2 2 0 0 2 0 2 2 0 0 2 0 0 0 0 0 0 0 0 2 0 2 2 2 0 0 0 0 2 2 2 0 2 0 2 0 0 2 2 0 2 0 2 0 2 0 0 0 2 0 2 0 0 0 0 2 0 0 2 2 0 0 0 2 0 0 0 2 0 0 2 2 2 0 2 0 2 2 0 0 0 2 2 2 0 2 2 2 2 2 0 2 2 0 2 0 2 0 2 2 0 2 2 2 0 2 2 2 0 2 2 2 0 2 2 0 0 0 2 2 2 2 0 0 0 2 0 0 2 2 0 2 2 2 2 2 2 2 2 0 0 2 2 0 0 0 0 2 0 0 0 0 0 0 2 2 0 2 0 0 2 2 0 2 0 0 0 0 0 2 2 2 0 0 2 0 2 0 0 2 2 2 2 0 2 0 0 0 0 2 0 2 2 0 0 0 2 0 0 0 0 0 2 0 0 2 2 2 2 0 0 0 0 2 2 0 0 0 0 2 2 0 0 2 2 2 2 2 2 2 0 0 2 2 2 0 0 2 2 0 0 0 0 2 0 0 2 2 0 2 0 0 2 2 0 2 0 0 2 0 0 2 0 2 0 0 0 0 0 0 2 0 0 0 2 0 2 2 0 0 0 0 0 0 0 0 0 0 2 0 2 0 2 2 2 2 2 0 2 2 0 0 0 2 2 2 2 0 2 0 0 2 0 0 0 0 2 2 0 2 0 0 0 2 0 2 0 2 0 2 0 0 2 2 0 0 2 0 0 2 0 0 0 0 0 0 2 2 2 2 2 2 0 2 2 0 0 2 2 0 0 0 0 2 0 2 0 2 2 0 2 2 2 2 2 2 0 2 0 2 0 2 0 0 0 2 0 2 2 1 0 2 1 2 1 0 2 2 1 0 0 0 0 1 1 0 0 0 0 2 2 2 1 0 2 1 1 0 0 0 2 2 0 2 0 0 0 0 0 2 2 2 0 2 0 2 0 0 0 0 2 0 0 2 2 2 0 2 0 2 0 0 0 2 2 2 0 0 0 2 2 2 2 2 0 0 2 2 0 0 2 2 0 2 0 2 0 2 0 0 2 0 2 2 2 0 2 2 2 2 2 0 2 2 2 2 2 1 1 0 1 1 1 2 2 2 0 2 2 0 2 1 1 0 0 1 0 2 2 2 2 2 0 0 0 2 2 0 2 1 2 2 2 0 1 0 2 0 0 2 0 1 2 1 2 2 2 0 0 2 0 0 2 2 1 2 0 2 0 1 0 0 2 1 1 0 1 2 0 2 1 1 1 0 2 1 0 2 2 0 2 1 2 0 1 1 2 0 2 2 0 2 0 2 0 0 0 2 0 2 0 1 1 2 1 1 2 0 0 0 1 0 2 0 1 2 2 0 1 1 0 1 1 0 0 0 0 0 1 2 0 0 2 2 2 2 1 2 1 2 0 1 0 0 2 0 0 1 1 2 1 2 1 2 0 1 2 1 0 2 1 2 0 1 1 2 2 2 2 2 1 2 1 2 1 1 0 1 2 0 1 2 1 1 2 0 2 2 0 2 1 2 2 2 0 0 2 1 0 0 2 2 0 2 1 1 1 2 0 0 1 2 2 0 2 2 2 0 0 1 0 0 2 2 2 2 2 1 1 2 0 0 2 0 2 1 0 2 1 0 1 0 0 0 1 1 0 2 2 1 0 0 2 2 0 2 2 0 0 1 2 1 0 2 0 1 0 1 2 2 0 0 0 0 0 2 2 2 2 2 0 2 0 0 0 0 0 0 2 0 0 0 2 2 0 2 0 2 2 0 2 2 0 2 2 2 2 2 0 0 0 2 0 2 0 0 0 0 0 0 2 2 2 2 0 2 0 2 0 2 2 2 0 0 0 0 0 2 2 2 0 0 2 0 2 0 2 2 0 2 0 2 2 0 0 2 2 0 0 0 2 2 2 2 2 2 0 0 0 0 2 0 2 2 0 0 0 0 0 0 2 0 0 0 2 0 0 2 2 2 0 2 2 2 0 2 2 2 2 2 2 2 0 0 2 2 2 2 2 2 2 2 2 0 0 2 0 2 2 2 2 2 0 0 0 2 2 2 0 2 0 0 0 0 2 2 0 0 0 0 0 2 2 2 0 2 2 0 0 0 2 2 0 0 0 0 2 0 2 2 2 2 0 2 2 2 2 0 0 2 0 0 0 2 2 2 0 0 1 2 1 0 2 1 0 1 2 2 0 2 1 0 1 0 1 2 0 0 2 0 2 1 0 2 0 2 0 2 0 2 2 1 1 0 0 1 1 1 2 2 2 2 2 2 0 0 0 2 2 0 2 0 0 2 2 0 0 2 2 0 0 2 0 0 0 0 0 2 0 2 0 2 2 0 2 2 0 2 2 2 2 2 0 0 0 0 0 2 0 0 2 0 0 2 2 0 2 2 0 1 2 2 2 0 0 2 2 1 0 0 0 2 0 1 0 1 0 2 0 2 0 0 2 0 0 0 0 2 2 2 2 0 0 0 2 2 2 0 2 2 2 0 0 0 0 0 0 2 2 2 0 0 0 0 0 0 0 0 2 2 0 0 2 2 0 0 2 0 0 2 2 0 0 2 2 2 2 0 2 2 2 2 2 2 2 0 2 0 2 0 2 2 0 0 0 2 0 0 2 2 0 0 0 0 2 0 2 0 0 2 2 2 2 2 2 2 2 0 0 2 0 0 0 0 0 0 2 0 2 0 2 0 0 2 2 2 2 0 2 0 0 2 2 0 0 2 2 2 2 0 2 2 0 2 2 0 2 0 0 0 0 0 0 0 0 0 0 0 2 0 2 2 2 2 0 0 0 0 0 0 2 0 2 0 0 2 0 2 2 0 0 0 2 2 0 0 2 2 2 2 2 2 2 0 0 0 0 2 2 0 2 2 0 0 2 0 2 0 2 0 2 2 2 2 0 0 0 0 0 2 0 0 0 0 1 1 1 1 2 0 0 1 2 0 1 1 0 0 0 0 2 0 2 1 2 0 2 1 0 2 2 0 1 0 0 1 2 0 0 2 2 1 0 0 2 0 2 2 2 0 0 0 2 2 0 0 0 2 0 2 0 2 2 2 2 0 0 2 0 2 2 0 0 0 0 0 2 2 0 2 0 2 0 2 2 0 0 0 0 0 0 0 2 0 2 2 0 0 2 2 0 2 0 0 2 2 0 0 2 0 2 0 2 0 0 2 2 2 0 0 2 2 0 0 2 2 0 2 0 0 0 0 2 2 0 0 2 0 2 0 2 0 2 0 0 0 0 2 2 2 2 2 0 2 0 2 0 2 0 2 2 0 2 2 0 2 2 2 2 2 0 2 0 0 0 0 0 0 0 2 2 0 0 2 0 2 2 2 2 2 0 2 0 2 0 0 0 2 2 2 0 2 2 0 2 2 0 2 2 0 2 2 0 2 0 2 0 0 0 0 2 0 2 0 0 2 2 0 2 0 0 0 2 2 2 0 2 0 2 2 2 0 0 2 2 2 0 0 0 2 0 0 2 0 2 2 0 2 2 2 0 0 0 2 0 2 0 0 0 2 2 2 2 0 0 2 0 2 2 0 0 2 0 2 2 0 2 0 0 0 2 0 2 2 0 2 0 0 2 0 0 0 2 0 2 2 0 0 0 0 2 0 2 2 2 2 2 2 0 2 2 0 2 0 2 2 2 2 0 2 0 0 0 2 2 2 0 2 0 2 0 2 0 0 0 0 0 0 2 2 2 2 0 0 0 2 0 2 0 2 2 0 2 0 0 0 2 0 2 2 0 2 2 2 0 0 2 0 2 2 0 2 2 0 0 2 2 0 0 0 0 0 2 2 2 0 0 2 0 0 2 0 0 0 0 0 2 0 0 0 2 0 0 0 0 0 0 0 2 0 2 2 2 0 2 0 0 0 2 2 0 2 0 0 2 2 2 0 0 2 2 0 2 0 0 2 0 0 0 0 2 0 0 0 0 0 2 0 2 2 0 2 2 2 2 2 2 2 2 2 0 0 2 0 0 0 0 2 2 0 0 2 0 0 0 0 0 0 0 0 2 2 1 0 1 2 2 2 1 2 2 2 2 0 2 1 2 2 1 0 1 2 0 1 2 2 1 1 0 2 0 2 0 0 2 2 0 0 1 0 2 1 0 1 1 0 2 1 2 0 0 2 0 0 1 0 0 2 0 0 1 2 1 1 2 0 0 2 0 0 0 0 2 0 2 2 0 0 2 0 2 0 0 2 0 0 0 2 2 2 2 0 0 2 0 2 2 0 2 0 0 0 2 0 0 0 0 2 2 2 0 2 2 2 0 2 2 2 0 2 2 0 2 0 2 2 0 0 0 2 0 2 2 0 2 0 2 0 2 0 2 2 0 2 2 2 0 2 0 2 0 2 0 0 0 0 2 2 2 2 0 2 2 2 0 2 0 2 0 2 2 2 0 2 0 0 0 2 2 1 0 2 0 0 0 1 1 2 1 0 2 2 1 2 2 1 1 2 1 2 2 1 1 2 2 2 0 1 1 1 2 2 0 2 2 2 2 0 0 0 1 1 0 2 2 2 1 0 1 2 1 1 0 0 0 2 0 0 0 0 2 1 1 0 1 2 0 2 0 0 2 1 2 1 1 1 2 2 2 2 0 0 2 2 0 0 0 2 2 1 2 0 0 1 2 2 0 0 0 1 0 0 2 0 0 1 1 1 0 1 2 2 2 1 2 0 0 2 2 2 0 1 2 0 2 0 2 2 0 0 2 1 0 2 0 2 1 0 0 0 1 0 0 2 2 0 1 1 1 0 1 2 2 2 0 0 2 2 2 2 0 1 0 0 1 0 2 1 0 1 2 2 2 0 2 2 2 0 2 2 0 2 2 0 0 0 0 2 0 0 2 2 0 2 0 2 0 2 0 2 2 0 0 2 0 0 0 2 2 2 2 0 0 2 0 0 0 2 2 2 0 0 2 0 0 2 0 2 0 0 2 2 0 2 0 2 0 2 0 2 2 0 2 0 0 0 2 0 2 2 2 0 0 0 0 2 2 0 2 0 2 0 2 0 2 0 2 0 0 2 0 2 2 2 2 0 2 2 0 0 0 2 0 2 2 0 2 2 0 0 0 0 0 0 2 0 0 2 2 0 0 0 2 2 0 2 2 2 2 0 0 0 0 2 0 0 0 2 0 0 2 2 0 0 2 0 0 0 2 2 2 0 0 2 0 0 2 0 0 0 0 0 2 0 0 2 2 2 2 2 0 0 0 2 0 0 2 2 0 2 0 2 2 2 0 0 2 2 0 2 2 2 0 2 2 2 2 2 2 0 2 2 2 2 2 2 2 0 2 0 0 2 0 2 0 2 2 0 0 2 0 2 0 0 0 0 2 0 0 2 2 2 0 0 2 2 2 2 0 0 2 2 2 2 0 0 0 2 0 2 0 0 2 0 0 2 2 0 2 2 0 0 2 0 0 2 0 0 0 2 2 0 2 2 0 0 0 2 0 0 2 0 0 0 2 2 2 0 2 0 2 2 2 0 2 2 2 2 0 2 2 2 0 0 0 0 0 0 2 2 2 0 2 0 0 0 2 2 0 0 2 2 0 0 2 2 0 0 0 2 2 2 2 0 0 0 2 2 0 2 2 2 2 2 2 2 0 0 2 2 2 0 0 2 0 2 2 2 0 0 0 0 0 0 2 2 2 2 0 0 2 0 0 0 0 0 2 0 0 0 0 2 0 2 0 2 0 2 2 0 0 2 0 2 0 2 0 2 2 0 2 2 0 2 0 2 0 2 0 2 0 2 0 0 0 2 2 2 0 0 0 0 0 0 2 0 0 0 2 2 0 0 0 2 2 0 2 0 2 0 0 0 0 2 0 2 0 0 0 0 2 2 2 2 0 0 0 2 0 0 2 2 2 0 0 2 2 2 2 0 2 2 2 0 2 0 0 0 2 0 0 0 0 2 0 2 0 2 0 2 2 2 2 0 2 0 0 2 0 0 0 2 2 2 2 0 2 2 2 0 2 0 2 0 2 2 2 0 0 2 2 2 2 0 0 2 2 0 2 2 2 2 2 0 2 0 2 2 0 0 2 0 2 2 0 0 2 0 0 0 2 2 2 2 0 2 2 0 2 0 0 0 0 0 2 2 2 0 2 2 0 2 2 0 2 2 0 2 2 2 0 2 2 0 2 2 0 2 2 0 2 0 0 2 2 0 2 2 2 2 0 2 0 0 0 0 2 2 2 0 0 0 0 2 2 2 2 2 0 0 0 0 2 2 0 0 2 2 0 2 2 2 0 2 2 2 0 0 0 2 2 2 2 0 2 0 2 2 0 0 0 2 2 0 2 2 2 0 0 2 2 2 0 0 0 0 0 0 0 0 2 2 0 0 2 0 0 0 0 2 0 0 2 0 2 0 2 0 0 0 2 0 2 2 2 0 2 0 2 2 0 2
1 2 0 0 2 2 0 2 2 0 0 0 2 0 0 0 2 0 0 2 0 0 0 0 0 0 0 2 2 0 2 0 2 2 2 2 2 2 2 0 2 2 2 2 2 0 0 0 2 2 2 2 0 0 2 0 0 0 0 2 2 2 2 0 2 0 0 0 2 0 2 2 0 0 0 0 2 2 2 0 2 0 0 2 0 2 2 0 0 0 2 2 2 2 2 2 2 2 2 2 2 0 2 0 2 0 2 0 0 0 0 0 2 2 0 0 0 2 2 0 0 2 0 0 0 0 2 0 2 0 2 0 0 0 0 0 2 0 2 0 2 2 0 2 0 0 2 0 0 0 0 2 0 0 2 0 0 0 2 0 2 2 2 0 2 0 2 0 2 2 0 2 0 0 0 2 2 2 0 0 2 2 0 2 2 2 2 0 0 0 2 0 2 2 2 2 2 2 0 0 0 0 0 0 0 2 0 0 2 2 2 2 0 2 0 0 2 2 2 0 0 2 2 0 2 0 0 0 0 0 0 2 2 2 2 2 2 2 2 2 0 0 2 0 0 0 0 2 0 0 2 2 0 0 0 0 0 2 2 0 0 0 0 0 0 2 0 2 2 2 2 2 2 0 0 0 2 2 0 0 0 0 2 0 2 2 0 2 0 2 2 2 2 2 0 2 2 2 0 2 2 0 2 0 0 2 0 2 2 0 2 0 0 2 0 0 2 0 0 0 0 2 0 0 2 0 0 2 2 2 2 0 2 0 2 2 0 2 0 2 0 2 2 2 2 2 0 0 2 0 0 0 0 0 0 0 0 2 0 2 0 2 2 0 0 2 2 0 2 0 2 2 2 0 2 0 2 0 2 0 2 0 0 0 2 2 0 0 0 2 0 2 2 0 0 2 0 0 2 0 0 0 0 0 0 2 0 2 0 2 0 0 0 0 0 2 2 2 0 2 0 2 2 2 0 0 0 0 2 0 0 0 0 0 0 2 2 0 0 0 0 0 0 0 0 0 0 2 0 0 0 0 2 2 0 0 2 0 2 0 0 0 0 2 0 0 0 0 2 2 2 2 0 2 2 0 0 0 2 2 0 2 2 0 2 2 2 0 0 2 0 0 0 0 2 2 2 0 2 0 2 2 2 0 2 0 2 0 2 0 2 2 0 2 0 2 2 2 0 0 0 2 0 2 0 0 0 0 2 0 2 0 2 2 0 0 2 0 2 0 2 2 2 0 0 0 2 2 0 0 0 0 0 2 0 2 0 0 0 0 0 0 2 0 2 0 0 2 0 2 2 0 0 0 2 2 0 2 2 0 0 2 2 0 2 2 2 2 0 2 2 0 0 2 0 2 0 0 0 2 0 2 2 2 0 0 0 0 0 2 0 0 2 2 2 2 0 0 2 2 0 2 0 0 0 2 0 0 0 2 0 0 2 2 0 0 2 2 2 2 2 0 0 2 0 0 2 0 2 2 2 2 2 0 0 0 0 2 2 2 0 2 2 0 0 2 2 0 0 0 0 2 2 2 2 2 0 2 2 2 2 2 2 2 0 2 2 2 0 2 0 0 2 2 0 2 0 2 0 2 2 2 0 0 2 0 2 0 2 2 2 0 0 0 2 2 2 0 0 2 2 0 0 0 2 0 2 0 0 2 0 0 0 2 2 2 2 2 2 2 2 0 0 2 0 2 0 2 2 2 2 2 0 2 2 2 0 2 0 0 0 2 2 0 2 2 0 2 2 0 0 0 2 0 2 0 2 0 0 2 0 0 0 2 2 0 2 2 2 0 0 0 2 2 0 0 2 2 2 0 2 0 2 0 0 2 0 2 2 0 2 2 0 0 2 0 2 2 0 0 2 2 0 2 0 0 0 2 0 2 2 2 0 0 2 0 2 2 2 2 2 0 2 2 2 0 0 0 0 0 0 2 2 0 2 0 2 2 2 0 0 0 0 0 0 2 0 2 0 0 2 2 2 0 2 2 2 0 0 2 0 0 0 0 2 2 0 2 0 0 2 1 2 1 1 2 0 0 2 2 0 1 2 2 0 0 1 1 2 0 2 0 0 1 0 1 2 0 0 0 2 1 2 2 1 1 0 1 1 2 0 0 1 0 0 2 2 0 0 1 2 0 2 0 0 0 2 0 2 2 1 2 2 1 2 2 1 1 1 0 2 0 2 2 1 2 1 0 2 2 2 2 0 2 0 2 1 1 1 0 2 2 0 0 0 2 2 2 2 2 0 2 0 1 1 1 1 2 1 1 2 2 0 2 0 2 0 2 2 0 0 1 0 2 0 0 1 0 0 1 2 1 0 2 0 0 2 2 1 0 2 2 0 0 1 2 2 1 2 2 2 1 2 0 1 1 0 0 0 1 2 0 1 2 0 1 0 2 2 1 0 1 2 0 2 0 2 0 2 2 2 2 2 0 0 0 0 2 0 2 2 0 0 2 0 2 2 0 2 2 0 0 2 2 0 2 0 2 0 2 2 0 2 2 0 0 0 0 2 0 0 2 0 0 2 2 2 2 2 2 2 0 0 0 2 0 0 2 2 0 0 0 0 0 2 0 2 0 0 2 2 2 2 2 2 2 2 0 2 0 0 0 0 0 0 0 0 0 0 0 2 2 2 2 2 2 0 2 2 2 0 2 2 0 2 2 2 0 0 0 0 0 0 0 2 0 0 2 2 0 0 2 2 0 2 2 2 0 2 2 0 0 2 2 2 2 2 0 0 2 2 0 0 2 2 2 0 0 0 2 2 0 0 2 2 2 0 2 2 0 0 2 2 0 0 2 2 0 2 2 0 0 2 1 2 0 2 2 0 0 0 1 2 1 2 2 0 1 0 1 0 0 0 1 1 1 0 0 0 1 0 2 0 2 0 2 0 0 1 1 0 1 0 2 1 0 1 1 2 1 0 2 0 1 1 1 2 1 0 2 2 1 0 0 2 0 2 2 2 1 2 0 0 2 1 2 0 0 1 1 1 1 0 2 0 1 0 2 2 2 2 1 2 2 0 2 2 0 1 1 0 0 2 2 2 0 2 1 0 2 2 0 0 0 2 0 2 2 2 0 0 2 2 0 2 2 2 0 0 0 0 2 2 0 0 0 0 0 0 0 0 2 2 0 2 0 2 0 0 0 2 2 2 0 2 0 2 2 2 2 2 0 2 2 2 0 0 0 0 2 2 0 0 0 2 0 2 2 2 0 2 0 2 0 2 0 0 2 0 0 2 2 2 0 2 2 0 0 0 0 2 2 0 0 0 0 0 0 0 0 0 0 2 2 2 0 2 2 0 0 0 0 2 2 0 2 2 0 0 2 0 2 2 0 2 0 2 0 0 2 2 0 0 2 2 2 0 0 0 2 0 2 0 0 2 2 0 2 2 0 0 2 0 0 0 2 0 0 0 0 2 2 0 2 0 2 0 0 0 0 0 0 0 2 0 0 0 2 0 0 0 0 2 0 0 0 2 0 0 2 2 2 0 0 2 2 0 2 2 2 2 0 0 2 0 0 0 2 2 2 0 0 2 0 2 2 0 2 0 2 2 0 2 2 2 0 0 2 0 2 0 0 2 2 1 1 0 0 2 1 2 2 0 2 1 2 1 0 2 2 2 2 2 1 1 2 2 1 2 0 2 2 0 2 0 2 2 2 0 2 1 1 1 1 2 0 0 2 2 0 1 1 0 0 1 0 0 1 1 2 2 0 1 2 0 2 2 2 2 1 0 1 0 2 0 2 0 0 2 0 0 2 2 0 0 2 2 2 2 2 0 0 0 0 2 2 0 0 2 2 0 2 2 0 2 0 0 0 2 2 0 0 2 2 0 2 0 2 0 2 0 2 0 2 2 2 0 2 2 2 2 0 0 0 0 0 0 2 2 0 2 2 2 0 0 0 2 0 0 2 0 2 0 0 2 2 0 2 2 2 0 0 2 2 2 0 0 2 2 2 0 2 2 2 0 0 2 2 2 0 2 2 0 2 0 2 2 0 0 0 2 0 0 0 0 0 0 2 2 0 2 0 2 2 0 0 2 0 2 2 2 2 0 0 0 0 0 0 2 0 2 2 2 0 2 2 2 0 0 2 0 2 2 0 0 0 2 0 2 0 0 0 0 2 0 2 2 0 0 2 2 0 0 2 0 2 2 2 0 2 2 0 2 2 0 0 0 2 2 0 2 0 0 2 2 0 0 0 0 0 0 2 2 2 2 0 0 2 0 0 0 2 0 2 2 2 0 2 2 2 2 0 2 0 2 0 0 2 2 2 0 0 2 2 2 2 0 2 2 0 2 0 2 0 2 2 0 2 0 0 2 2 0 0 0 0 0 0 2 2 2 0 2 2 2 0 2 0 2 2 0 2 2 0 2 0 0 2 0 2 0 0 0 2 2 2 2 2 0 0 2 2 2 2 2 2 2 0 0 0 2 0 2 0 2 2 2 2 0 0 0 0 2 0 0 2 2 2 0 2 2 2 0 2 0 0 0 2 0 2 0 2 0 0 0 2 2 0 0 2 2 2 2 0 0 0 2 0 0 2 0 2 0 0 2 0 0 2 2 2 0 0 0 2 2 2 2 2 2 2 2 0 2 0 2 0 0 2 0 0 2 2 0 2 0 0 2 0 2 2 0 2 0 0 0 0 0 2 0 2 0 2 0 2 0 2 0 0 0 0 0 2 0 0 2 2 2 0 2 2 0 2 2 2 2 2 2 0 0 2 0 0 0 2 0 0 0 2 2 0 2 2 2 2 0 0 2 2 0 0 0 2 0 2 2 0 2 0 0 0 0 0 0 0 0 2 0 0 2 2 2 2 2 2 2 2 0 2 2 2 2 2 0 2 2 2 0 0 0 0 2 2 2 2 2 2 0 2 0 0 2 0 2 0 2 2 0 0 2 0 0 0 0 0 0 0 0 0 0 2 0 2 2 0 2 0 2 0 0 0 0 2 0 2 0 2 0 0 2 2 2 2 0 2 0 0 2 2 0 2 0 2 2 0 2 1 2 1 0 1 0 0 1 2 2 2 0 2 2 2 2 0 2 2 0 0 2 0 2 0 0 0 0 2 2 0 2 0 0 0 0 2 2 2 0 0 2 0 2 2 0 2 2 2 0 2 0 0 2 0 2 0 2 2 2 2 2 2 2 2 2 2 2 0 0 0 0 0 0 0 2 2 0 2 2 0 0 2 2 2 0 2 0 2 0 0 0 0 0 0 0 2 0 2 2 2 2 2 2 0 2 0 2 2 0 0 0 0 2 0 2 0 2 0 0 0 0 2 0 2 2 2 2 0 2 2 2 2 0 2 0 0 2 2 0 2 0 2 2 2 2 2 0 2 2 2 2 0 0 0 2 0 2 0 2 2 0 2 2 0 2 2 0 0 0 0 2 2 2 0 2 0 0 0 2 2 2 0 0 2 0 2 0 2 2 2 2 0 2 0 2 0 2 0 2 2 2 0 0 0 2 2 0 0 2 0 0 2 0 2 2 0 2 0 2 2 2 2 0 2 2 2 0 2 2 0 2 2 2 0 0 2 0 0 0 0 2 2 2 2 2 0 2 2 0 2 2 2 0 2 2 0 0 2 0 0 2 0 0 0 2 2 0 2 0 2 2 0 2 0 0 2 2 0 2 0 2 0 2 2 2 0 0 0 2 2 0 0 0 2 0 2 0 2 2 0 0 0 2 0 0 0 2 0 2 2 2 0 2 2 2 0 0 0 0 2 0 2 0 2 2 2 2 0 0 2 0 2 2 2 0 0 0 2 0 0 0 2 2 2 0 0 2 2 2 2 0 0 2 2 2 0 0 0 2 0 0 2 0 0 2 0 2 0 2 0 2 2 0 0 0 2 2 0 2 0 0 2 0 2 2 2 2 0 0 0 2 0 0 2 0 0 0 0 0 0 2 0 0 2 0 2 0 2 0 2 0 0 0 2 2 2 2 2 0 0 0 2 2 2 0 2 2 0 2 2 2 2 2 2 2 2 0 2 2 0 0 0 0 2 2 0 0 2 2 0 2 0 2 0 0 2 2 0 0 2 0 2 2 0 0 2 0 0 2 2 0 0 0 2 2 0 0 2 2 0 0 0 2 0 0 2 0 2 0 2 2 0 2 2 2 0 0 2 2 2 0 0 2 2 0 2 2 2 0 2 0 0 2 2 2 0 0 2 0 0 0 2 2 0 2 2 0 0 2 2 0 2 2 2 0 0 2 0 0 2 2 2 0 2 0 0 0 2 0 2 0 0 2 2 0 0 2 0 0 2 2 2 0 0 0 2 2 0 2 0 2 0 0 0 0 2 0 2 2 0 2 2 0 2 2 2 0 2 2 0 0 0 0 0 2 0 2 0 2 0 0 2 0 2 2 0 0 0 0 0 2 2 2 2 0 2 0 2 0 0 2 2 2 0 0 2 0 0 0 0 0 0 0 2 0 0 0 2 0 2 2 0 0 0 2 2 2 2 2 2 0 0 0 2 1 0 2 2 0 2 0 1 0 1 0 1 2 2 0 2 1 2 1 0 0 2 2 0 1 0 0 0 2 2 2 2 0 1 1 2 1 0 1 2 1 1 2 1 2 0 0 1 1 0 0 1 1 0 0 0 0 0 0 0 0 2 2 2 2 0 2 0 2 2 2 2 0 2 2 2 0 2 2 0 2 0 2 2 0 2 2 2 2 2 0 0 2 0 0 2 2 0 2 0 2 0 0 0 2 0 0 2 2 2 0 0 2 0 0 2 2 2 0 2 2 0 0 2 2 2 0 2 0 2 2 2 0 2 2 0 0 2 0 0 0 0 2 0 2 0 2 0 0 2 2 0 0 2 2 2 2 2 0 0 2 2 2 2 2 2 0 0 2 0 0 2 0 2 2 0 0 2 2 0 2 0 2 0 0 0 2 0 2 2 2 0 2 2 0 0 0 0 0 2 0 2 2 0 0 2 2 0 0 2 0 2 0 2 2 2 0 2 0 2 0 0 2 2 0 2 2 2 0 2 0 2 0 2 0 2 2 0 2 0 2 2 2 2 0 2 2 0 0 0 0 0 2 2 2 0 2 0 2 2 0 0 0 0 2 0 0 2 2 2 0 0 2 0 2 0 0 2 0 2 2 0 0 0 0 0 0 2 0 2 2 2 0 2 0 2 2 2 2 2 0 0 0 2 2 2 2 2 2 0 2 0 0 2 0 2 2 2 2 0 0 2 0 2 0 0 2 0 0 2 2 2 0 2 0 0 0 0 0 2 2 2 0 0 0 0 2 2 2 0 0 0 2 2 2 0 2 0 0 2 2 2 2 0 2 0 2 0 0 0 0 2 2 2 0 0 0 0 2 2 0 0 2 2 0 0 0 2 0 0 0 0 0 2 0 2 0 2 0 0 2 2 2 2 2 0 2 2 0 2 2 2 0 2 2 2 0 0 2 2 0 2 0 2 0 2 0 2 0 2 0 0 2 0 2 2 2 2 0 2 2 2 2 2 0 0 0 0 0 0 0 2 2 2 0 2 2 0 0 2 2 2 2 2 0 2 0 0 0 0 0 0 0 2 0 2 2 2 0 2 0 2 2 0 0 0 2 2 0 2 2 2 2 0 2 2 2 2 0 2 0 2 0 0 0 0 0 2 0 2 0 2 0 2 2 2 0 0 0 2 0 0 0 2 0 2 0 0 2 2 2 0 2 0 0 2 0 0 0 0 0 2 0 0 0 0 2 0 0 2 0 0 2 2 2 0 2 0 2 0 2 2 0 0 2 0 2 2 2 2 0 0 0 0 2 2 2 0 2 0 2 2 0 2 2 2 0 0 2 2 0 0 0 0 0 2 0 0 0 2 0 2 2 2 2 2 0 2 0 2 0 0 2 2 2 0 0 2 2 2 0 0 0 2 2 2 0 0 0 0 0 0 2 2 2 2 0 0 2 0 0 0 2 0 0 0 2 0 2 0 2 2 0 0 2 0 2 0 2 2 0 2 2 0 0 2 2 2 0 0 2 2 2 2 2 0 2 0 2 2 0 0 2 2 2 0 0 0 2 2 2 2 0 2 2 0 2 2 0 0 2 0 2 0 2 2 0 2 0 0 2 2 2 0 0 0 0 0 0 2 0 0 2 2 2 0 0 2 0 2 0 0 2 2 0 0 2 0 0 0 0 2 2 2 0 2 2 2 2 2 0 0 0 0 2 0 0 0 0 2 0 0 0 2 0 2 0 0 2 0 2 0 2 2 0 2 2 0 0 2 0 0 0 2 0 2 0 0 0 0 2 2 0 0 2 2 0 0 0 2 0 2 2 2 0 2 0 0 0 0 0 0 0 2 2 2 2 2 2 0 2 0 2 2 0 0 2 2 2 2 2 2 2 2 2 2 2 2 0 0 0 0 2 2 2 2 0 0 0 0 0 2 0 0 0 0 0 2 0 2 0 2 2 2 0 0 2 0 2 2 0 2 2 2 2 2 0 2 0 0 0 0 0 2 2 0 0 2 0 2 0 0 0 0 0 0 2 2 2 2 0 2 0 2 2 0 2 2 2 0 2 0 0 2 0 0 2 2 0 0 0 2 2 2 0 2 2 0 0 2 2 0 0 2 2 0 2 0 0 0 0 2 2 2 0 0 2 2 0 0 2 2 0 2 2 2 2 2 0 2 0 0 0 2 2 0 0 0 2 0 0 0 0 0 0 0 2 2 2 2 2 2 2 2 0 0 2 2 0 2 2 2 0 2 2 2 2 2 0 0 2 2 0 0 2 2 2 2 0 0 2 0 2 0 2 2 2 0 0 2 2 2 2 0 2 0 0 2 2 0 0 0 0 2 2 2 0 0 0 2 2 2 0 2 2 0 2 0 0 0 0 0 2 0 2 2 0 2 0 2 0 0 0 2 2 2 0 2 2 0 0 2 0 0 0 2 2 2 2 0 0 0 2 2 2 0 0 2 2 2 0 2 0 2 0 2 0 0 0 0 2 2 0 0 0 2 0 2 2 0 2 0 2 2 0 0 2 0 2 0 2 2 0 2 0 0 0 0 2 0 2 2 2 2 0 0 2 2 2 2 2 0 2 2 0 2 0 2 2 0 2 0 2 0 0 0 0 0 0 2 0 0 2 0 0 2 0 2 0 0 0 2 0 0 0 0 2 0 0 0 0 2 2 0 0 0 0 2 0 0 0 2 0 2 2 0 2 0 0 2 0 2 0 2 0 2 0 2 0 2 2 0 0 2 2 0 2 0 0 0 2 2 0 0 2 0 2 2 2 2 2 2 2 2 0 0 0 0 0 2 2 2 2 2 0 0 2 2 0 2 0 0 0 2 2 2 2 0 2 2 2 2 0 2 0 2 2 2 2 0 2 2 2 0 2 2 0 2 2 2 0 0 0 2 0 2 0 0 0 0 2 2 2 0 0 2 0 0 2 0 0 2 0 2 0 2 0 0 0 2 0 0 2 2 2 0 2 2 2 0 2 0 0 0 2 0 0 2 0 0 2 2 2 0 2 0 0 2 0 2 0 2 0 2 0 0 2 2 2 2 0 2 2 2 0 2 2 0 0 2 0 2 0 2 2 0 0 2 2 2 2 2 2 2 0 2 0 0 2 2 2 2 0 0 0 0 0 0 2 0 2 0 0 0 2 0 2 0 2 0 0 0 0 2 0 2 0 2 2 2 2 2 0 0 0 0 0 2 0 2 2 0 2 2 0 2 0 0 0 2 2 0 2 0 0 2 0 0 0 0 2 2 2 2 2 0 2 2 2 2 2 2 0 2 2 0 2 2 0 0 2 2 0 0 0 0 2 2 0 0 0 0 0 0 2 0 0 0 2 2 2 2 2 0 2 0 2 2 2 0 0 0 2 2 0 0 2 2 0 2 2 0 2 0 2 0 0 0 2 2 2 0 0 2 2 0 2 0 2 2 0 2 0 2 2 0 2 2 2 0 0 0 0 0 0 2 2 0 2 0 0 0 2 2 0 0 0 0 0 0 2 0 2 0 0 2 0 2 0 0 2 1 1 2 1 2 2 2 1 2 2 0 0 1 2 0 0 2 2 0 2 2 0 1 0 0 0 2 1 0 2 0 0 0 2 2 2 0 0 0 0 2 2 2 2 2 1 0 2 0 0 0 1 1 1 2 2 1 2 2 2 0 2 0 0 2 1 1 0 2 2 1 1 1 1 2 2 0 1 2 0 1 0 2 1 2 2 2 1 0 0 2 2 2 0 1 2 0 0 1 1 1 0 2 0 2 0 0 0 2 1 2 0 0 2 2 2 1 2 0 2 0 2 0 0 2 0 0 0 2 1 2 0 2 0 0 2 1 0 2 1 0 1 1 2 2 0 2 0 2 0 1 2 2 2 2 0 1 0 2 1 0 2 2 2 2 2 0 0 2 0 2 2 0 2 0 0 2 2 2 0 0 2 0 0 2 0 0 2 2 0 0 2 2 0 0 2 0 0 0 0 0 0 0 0 0 0 0 0 2 2 2 2 2 0 2 0 2 0 2 2 0 2 2 0 0 0 2 2 0 2 0 0 2 2 2 0 0 0 2 2 0 0 0 0 0 0 0 2 2 2 0 0 2 0 0 2 2 2 0 2 0 2 2 0 2 2 2 2 2 0 2 2 0 2 0 2 2 2 0 2 2 2 0 2 0 0 2 2 2 0 0 2 2 0 2 2 2 0 2 2 0 0 2 0 2 2 0 2 2 0 0 2 2 2 0 2 2 2 0 0 0 2 0 0 2 2 2 0 2 0 2 2 2 0 2 2 2 0 2 2 2 0 0 2 0 2 0 2 2 2 0 0 2 2 0 2 0 2 0 2 2 2 0 2 0 0 2 0 2 0 0 2 0 0 0 0 0 2 0 0 0 0 2 2 0 0 2 0 0 2 2 0 0 2 0 2 0 2 2 2 0 0 0 2 0 0 0 2 2 2 0 2 2 0 0 0 0 0 2 0 2 0 0 2 0 2 2 2 0 2 2 0 2 0 2 2 2 2 0 2 0 0 0 0 2 2 0 0 0 2 0 2 0 0 2 2 0 2 2 0 0 0 0 0 2 0 2 0 2 2 0 2 2 2 2 0 0 2 2 2 0 0 2 2 0 0 2 0 0 0 2 2 2 0 2 2 2 2 0 0 0 0 2 2 2 2 0 2 0 2 2 2 2 2 2 0 0 2 2 2 2 2 0 2 2 0 0 0 2 2 2 2 2 2 2 2 2 1 0 0 2 2 0 2 1 2 0 2 1 1 0 0 0 0 1 1 0 0 1 1 0 0 0 1 2 0 0 1 1 0 0 1 2 1 0 1 1 2 0 1 2 1 0 0 0 0 2 1 0 2 2 2 2 2 0 1 2 1 2 0 1 1 1 1 0 2 2 0 0 1 1 1 1 2 2 2 2 2 2 0 0 2 0 0 0 0 0 0 0 0 2 0 0 2 2 2 0 2 2 2 0 0 2 0 0 2 0 2 2 0 0 0 0 0 2 0 0 2 0 0 0 2 2 0 2 2 0 2 0 0 2 0 0 2 0 2 0 2 0 2 0 2 0 2 2 2 2 0 2 0 2 0 2 0 2 0 0 0 0 0 2 0 2 2 2 2 2 0 0 2 2 0 0 2 2 0 2 2 2 2 2 2 0 0 2 2 2 0 2 0 0 2 0 2 0 2 0 2 2 2 2 2 0 0 0 2 0 0 2 0 2 0 0 0 2 0 0 0 2 2 2 2 0 2 0 0 2 0 0 2 0 2 2 0 0 2 0 2 2 2 2 2 2 2 2 2 2 2 0 0 0 0 0 0 0 2 0 0 2 0 0 0 0 2 2 2 0 2 2 0 2 0 0 0 2 0 2 2 0 1 2 2 0 2 1 0 2 0 0 1 0 0 1 1 0 0 2 1 0 2 0 2 2 1 0 0 2 0 0 1 0 2 0 2 2 1 0 0 2 1 1 2 1 0 2 0 2 2 0 1 0 1 0 2 0 2 0 2 0 0 2 0 0 0 2 0 0 2 0 2 0 0 2 0 0 2 2 0 2 0 2 2 2 0 2 0 2 2 1 0 1 1 2 0 1 0 2 2 1 1 0 2 0 0 1 0 1 2 2 0 2 0 0 0 2 2 0 2 2 0 2 2 0 2 2 0 0 0 2 0 0 2 2 0 2 2 0 2 2 0 0 0 0 0 2 2 0 0 0 2 2 0 2 0 0 2 2 0 2 2 0 2 2 2 0 2 2 0 0 2 2 2 0 2 0 0 0 2 0 0 0 0 0 0 0 0 0 0 2 2 2 0 0 0 2 0 2 0 0 2 0 2 0 2 0 0 2 0 2 0 2 0 2 2 0 0 2 2 0 0 2 2 2 0 2 0 2 0 2 0 0 2 2 0 0 2 2 2 2 0 2 2 2 0 0 2 2 0 0 0 0 0 2 0 0 0 0 2 0 2 0 2 2 2 2 2 2 0 0 2 2 0 2 0 0 2 2 2 0 0 2 0 0 2 0 2 2 2 2 2 0 2 0 2 2 0 2 2 2 2 0 0 2 0 2 2 0 2 0 2 0 0 0 2 2 2 0 0 0 2 2 0 0 2 2 0 2 0 2 0 0 0 2 2 0 0 0 2 0 0 0 0 2 0 0 0 2 0 0 2 2 2 2 0 2 0 2 2 2 2 2 2 2 2 2 0 2 0 0 0 0 2 2 2 0 0 0 0 0 0 2 0 2 2 2 2 0 0 0 0 2 0 2 2 0 2 0 2 0 2 2 0 0 0 0 2 2 2 0 2 0 0 2 0 2 0 0 2 2 0 2 2 0 2 2 0 0 0 0 0 2 2 0 2 0 0 2 2 0 0 2 0 0 2 0 2 0 0 2 2 2 0 0 0 2 2 2 2 2 0 0 2 0 0 0 0 2 2 2 2 0 0 0 2 2 2 2 2 2 2 0 0 2 2 0 0 0 2 0 2 2 2 0 0 0 2 2 2 2 2 2 2 2 2 0 0 2 2 2 2 2 2 0 2 2 2 2 0 2 0 0 0 0 0 2 2 0 2 0 0 0 0 2 2 2 0 2 2 0 0 0 2 2 0 0 2 0 0 2 2 2 0 2 2 0 2 2 0 2 2 2 0 0 0 2 2 2 2 2 0 0 2 2 0 2 0 0 2 0 0 0 2 2 2 0 2 2 2 0 0 2 2 0 0 0 0 0 2 0 2 2 0 2 2 0 0 2 2 2 2 2 2 2 2 2 2 2 2 0 0 0 0 0 0 0 2 2 0 0 2 0 2 0 0 0 2 2 0 0 0 2 2 0 0 2 2 0 2 0 0 2 2 2 0 2 0 0 0 2 2 0 0 2 2 0 0 2 0 2 0 0 2 0 2 2 0 0 2 0 0 0 2 0 2 0 0 0 0 0 0 0 2 0 0 0 2 2 2 0 2 2 0 0 0 0 2 2 0 2 0 0 2 2 2 0 2 2 2 2 2 2 0 2 2 0 0 2 0 0 0 2 0 2 2 2 0 2 0 0 2 2 0 0 0 2 0 0 2 2 2 0 2 0 0 2 0 2 2 2 0 2 2 2 2 2 2 2 0 0 2 0 0 0 0 2 0 2 2 2 2 0 2 2 2 0 2 2 0 0 0 0 2 2 0 0 0 0 2 0 0 0 0 0 2 2 0 2 2 0 2 2 2 2 2 2 0 2 2 0 2 0 2 2 2 0 0 2 0 0 2 2 2 2 2 2 0 0 2 2 0 0 2 2 2 0 2 2 0 0 0 0 2 0 0 2 0 0 2 0 2 0 2 0 2 0 0 0 2 0 0 2 2 0 2 0 0 2 2 2 2 0 0 2 0 0 2 0 0 2 2 0 0 2 2 2 2 0 0 0 2 0 2 2 0 2 2 2 0 2 0 0 2 2 2 2 2 2 2 2 0 0 2 0 0 0 2 2 0 0 2 2 0 2 0 0 0 0 0 2 0 0 0 2 0 2 0 2 2 0 2 0 2 2 0 2 0 0 2 2 0 2 0 2 0 0 0 0 2 0 2 0 0 0 2 2 0 0 0 2 2 0 0 0 2 0 0 0 0 2 0 2 0 0 0 2 0 0 0 2 0 0 0 0 2 2 0 0 2 2 2 2 0 0 2 0 2 2 0 2 2 2 2 2 0 2 0 2 0 2 0 0 2 2 0 0 2 2 0 2 0 0 2 2 2 0 0 2 2 0 0 0 0 2 2 2 0 0 0 2 2 2 0 2 0 2 2 2 0 2 2 2 2 0 2 2 2 0 2 0 0 2 0 0 0 2 0 2 2 0 0 2 2 2 2 2 2 0 2 0 2 0 0 0 2 2 0 2 2 2 0 2 2 0 2 0 2 2 2 0 2 0 0 2 0 2 2 0 2 0 2 2 0 0 0 0 2 2 0 2 0 0 0 2 0 2 2 0 0 0 2 0 0 0 0 0 0 0 2 2 2 0 0 2 0 2 0 0 2 2 2 2 0 2 0 0 0 0 2 0 2 2 0 0 1 2 1 0 0 0 0 1 1 0 2 2 2 1 1 0 0 0 0 2 2 0 0 1 2 2 0 0 2 2 2 2 2 2 2 0 0 2 2 2 0 0 2 2 0 0 0 0 2 0 0 2 2 0 2 0 0 2 2 0 2 0 0 2 0 0 2 0 2 0 0 0 0 0 0 2 0 0 0 2 0 2 2 0 0 0 0 0 0 0 0 0 0 2 0 2 0 2 2 2 2 2 0 2 2 0 0 0 2 2 2 2 0 2 0 0 2 0 0 0 0 2 2 0 2 0 0 0 2 0 2 0 2 0 2 0 0 2 2 0 0 2 0 0 2 0 0 0 0 0 0 2 2 2 2 2 2 0 2 2 0 0 2 2 0 0 0 0 2 0 2 0 2 2 0 2 2 2 2 2 2 0 2 0 2 0 2 0 0 0 2 0 2 2 2 0 2 0 2 2 0 2 2 0 0 0 0 0 2 2 0 0 0 0 2 2 2 0 0 2 2 2 0 0 0 2 2 0 2 0 0 0 0 0 2 2 2 0 2 0 2 0 0 0 0 2 0 0 2 2 2 0 2 0 2 0 0 0 2 2 2 0 0 0 2 2 2 2 2 0 0 2 2 0 0 2 2 0 2 0 2 0 2 0 0 2 0 2 2 2 0 2 2 2 2 2 0 2 2 2 2 2 2 0 0 0 0 0 2 2 2 0 2 2 0 2 2 2 0 0 1 0 2 2 2 2 2 0 0 0 2 2 0 2 1 2 2 2 0 1 0 2 0 0 2 0 1 2 1 2 2 2 0 0 2 0 0 2 2 1 2 0 2 0 1 0 0 2 1 1 0 1 2 0 2 1 1 1 0 2 1 0 2 2 0 2 1 2 0 1 1 2 0 2 2 0 2 0 2 0 0 0 2 0 2 0 1 1 2 1 1 2 0 0 0 1 0 2 0 1 2 2 0 1 1 0 1 1 0 0 0 0 0 1 2 0 0 2 2 2 2 1 2 1 2 0 1 0 0 2 0 0 1 1 2 1 2 1 2 0 1 2 1 0 2 1 2 0 1 1 2 2 2 2 2 1 2 1 2 1 1 0 1 2 0 1 2 1 1 2 0 2 2 0 2 1 2 2 2 0 0 2 0 0 0 2 2 0 2 2 0 0 2 0 0 2 2 2 0 2 2 2 0 0 0 0 0 2 2 2 2 2 0 2 2 0 0 2 0 2 0 0 2 2 0 0 0 0 0 0 0 0 2 2 0 0 0 2 2 0 2 2 0 0 2 2 0 0 2 0 2 0 0 2 0 0 0 0 0 0 0 2 0 2 0 0 2 0 2 0 2 0 0 2 0 0 0 2 2 0 2 2 0 2 0 2 2 0 2 2 2 2 0 2 0 0 2 0 2 0 0 2 2 2 0 2 0 0 2 0 2 0 2 0 2 2 0 0 0 0 2 0 2 2 0 0 2 0 0 2 0 2 2 0 2 0 2 2 0 0 2 2 0 0 0 2 2 2 2 2 2 0 0 0 0 2 0 2 2 0 0 0 0 0 0 2 0 0 0 2 0 0 2 2 2 0 2 2 2 0 2 2 2 2 2 2 2 0 0 2 2 2 2 2 2 2 2 2 0 0 2 0 2 2 2 2 2 0 0 0 2 2 2 0 2 0 0 0 0 2 2 0 0 0 0 0 2 2 2 0 2 2 0 0 0 2 2 0 0 0 0 2 0 2 2 2 2 0 2 2 2 2 0 0 2 0 0 0 2 2 2 0 0 0 2 2 0 2 0 0 2 2 2 0 2 0 0 0 0 0 2 0 0 2 0 2 0 0 2 0 2 0 2 0 2 2 2 2 0 0 2 0 0 2 2 2 2 2 2 0 0 0 2 0 0 2 2 0 2 2 0 0 2 0 2 0 2 2 0 0 0 0 2 0 0 2 0 2 0 0 2 0 2 2 2 2 2 2 0 0 0 2 2 2 0 2 2 0 2 2 2 2 2 0 2 2 2 2 0 0 2 2 2 0 0 0 2 0 0 0 2 0 0 0 2 2 2 2 2 0 2 2 0 2 0 2 0 2 2 2 2 2 0 2 0 0 0 0 2 2 2 2 2 2 0 0 0 0 2 0 2 0 0 0 2 0 0 2 0 2 0 2 0 0 2 0 0 2 2 2 2 2 0 2 2 0 2 2 2 0 2 2 2 2 2 2 0 2 2 0 2 0 0 2 2 2 0 2 0 2 0 2 0 2 0 2 2 2 2 2 2 2 0 0 2 2 0 0 0 2 0 2 0 0 0 2 0 0 2 2 2 2 0 2 0 0 2 2 0 0 2 2 2 2 0 2 2 0 2 2 0 2 0 0 0 0 0 0 0 0 0 0 0 2 0 2 2 2 2 0 0 0 0 0 0 2 0 2 0 0 2 0 2 2 0 0 0 2 2 0 0 2 2 2 2 2 2 2 0 0 0 0 2 2 0 2 2 0 0 2 0 2 0 2 0 2 2 2 0 2 0 2 0 2 2 2 2 2 0 2 0 2 2 2 0 0 0 2 0 0 0 0 0 0 0 2 0 2 0 2 0 2 0 0 2 2 0 2 0 0 2 2 0 0 2 2 2 0 0 2 0 2 2 2 0 0 0 2 2 0 0 0 2 0 2 0 2 2 2 2 0 0 2 0 2 2 0 0 0 0 0 2 2 0 2 0 2 0 2 2 0 0 0 0 0 0 0 2 0 2 2 0 0 2 2 0 2 0 0 2 2 0 0 2 0 2 0 2 0 0 2 2 2 0 0 2 2 0 0 2 2 0 2 0 0 0 0 2 2 0 0 2 0 2 0 2 0 2 0 0 0 0 2 2 2 2 2 0 2 0 2 0 2 0 2 2 0 2 2 0 2 2 2 2 2 0 2 0 0 0 0 0 0 0 2 2 0 0 2 0 2 0 2 2 2 0 2 0 2 0 2 0 0 0 2 0 0 2 0 0 2 0 0 2 2 0 2 2 2 2 2 0 0 2 0 0 2 0 0 0 2 2 2 2 0 2 2 2 2 2 2 0 2 0 0 2 2 2 2 2 2 2 0 2 2 2 0 2 0 2 2 0 2 2 2 2 0 0 2 0 2 0 2 0 2 2 2 2 0 2 2 0 2 0 0 0 2 0 2 2 2 2 0 0 2 0 2 2 0 0 0 2 0 2 2 0 2 2 2 2 0 2 0 0 2 2 0 2 2 2 2 2 2 0 2 2 0 2 0 2 2 2 0 0 0 0 0 0 0 0 2 0 2 0 0 0 2 0 0 0 0 0 2 2 2 0 0 2 0 0 0 0 2 0 2 2 2 0 0 0 2 0 0 0 2 0 2 2 0 0 2 2 0 2 2 2 0 2 0 0 2 2 0 0 2 2 2 2 2 2 2 2 2 2 0 0 0 0 0 2 0 2 0 0 2 2 2 0 0 0 2 0 0 2 2 2 2 2 2 2 0 0 2 2 2 0 2 0 2 0 0 2 2 0 2 2 2 2 0 2 0 0 0 2 0 2 0 2 0 0 0 2 2 2 2 2 2 0 2 2 2 2 2 0 2 0 0 2 0 0 0 2 0 0 2 0 0 0 0 0 0 2 2 2 0 0 2 2 0 2 2 2 2 0 2 2 2 2 0 2 0 2 2 2 0 2 2 0 2 2 2 0 0 0 2 0 2 0 0 2 2 0 0 2 0 2 2 0 2 2 0 2 2 2 0 0 2 0 0 2 0 0 2 0 0 0 2 0 0 2 0 0 2 0 0 0 0 2 0 2 2 0 0 2 0 2 0 0 2 0 0 0 2 2 2 2 0 0 2 0 2 2 0 2 0 0 0 2 0 0 0 0 2 2 2 0 2 2 2 0 2 2 2 0 2 2 0 2 0 2 2 0 0 0 2 0 2 2 0 2 0 2 0 2 0 2 2 0 2 2 2 0 2 0 2 0 2 0 0 0 0 2 2 2 2 0 2 2 2 0 2 0 2 0 2 2 2 0 2 0 0 0 2 2 2 0 2 0 0 0 0 0 2 2 0 2 2 0 2 2 2 0 2 2 2 2 2 2 2 2 2 0 0 2 2 2 2 0 2 2 2 2 0 0 0 0 0 0 2 2 2 2 0 0 2 2 0 0 0 0 2 0 0 0 0 2 2 0 0 2 2 0 2 0 0 2 0 2 2 2 0 2 2 2 2 0 0 2 2 0 0 0 2 2 0 2 0 0 1 2 2 0 0 0 2 0 0 2 0 0 2 2 0 0 2 2 2 2 2 2 0 0 2 2 2 0 0 2 0 2 0 2 2 0 0 2 0 0 2 0 2 0 0 0 0 0 0 0 2 2 0 2 0 2 0 2 2 2 2 0 0 2 2 2 2 0 2 0 0 0 0 2 0 0 0 2 2 2 0 2 2 2 0 2 2 0 2 2 0 0 0 0 2 0 0 2 2 0 2 0 2 0 2 0 2 2 0 0 2 0 0 0 2 2 2 2 0 0 2 0 0 0 2 2 2 0 0 2 0 0 2 0 2 0 0 2 2 0 2 0 2 0 2 0 2 2 0 2 0 0 0 2 0 2 2 2 0 0 0 0 2 2 0 2 0 2 0 2 0 2 0 2 0 0 2 0 2 2 2 2 0 2 2 0 0 0 2 0 2 2 0 2 2 0 0 0 0 0 0 2 0 0 2 2 0 0 0 2 2 0 2 2 2 2 0 0 0 0 2 0 0 0 2 0 0 2 2 0 0 2 0 0 0 2 2 2 0 0 2 0 0 2 0 0 0 0 0 2 0 0 2 2 2 2 2 0 0 0 2 0 0 2 2 0 2 0 2 2 2 0 0 2 2 0 2 2 2 0 2 2 2 2 2 2 0 2 2 2 2 2 2 2 0 2 0 0 2 0 2 0 2 2 0 0 2 0 2 0 0 0 0 2 0 0 2 2 2 0 0 2 2 2 2 0 0 2 2 2 2 0 0 0 2 0 2 0 0 2 0 0 2 2 0 2 2 0 0 2 0 0 2 0 0 0 2 2 0 2 2 0 0 0 2 0 0 2 0 0 0 2 2 2 0 2 0 2 2 2 0 2 2 2 2 0 2 2 2 0 0 0 0 0 0 2 2 2 0 2 0 0 0 2 2 0 0 2 2 0 0 2 2 0 0 0 2 2 2 2 0 0 0 2 2 0 2 2 2 2 2 2 2 0 0 2 2 2 0 0 2 0 2 2 2 0 0 0 0 0 0 2 2 2 2 0 0 2 0 0 0 0 0 2 0 0 0 0 2 0 2 0 2 0 2 2 0 0 2 0 2 0 2 0 2 2 0 2 2 0 2 0 2 0 2 0 2 0 2 0 0 0 2 2 2 0 0 0 0 0 0 2 0 0 0 2 2 0 0 0 2 2 0 2 0 2 0 0 0 0 2 0 2 0 0 0 0 2 2 2 2 0 0 0 2 0 0 2 2 2 0 0 2 2 2 2 0 2 2 2 0 2 0 0 0 2 0 0 0 0 2 0 2 0 2 0 2 2 2 2 0 2 0 0 2 0 0 0 2 2 2 2 0 2 2 2 0 2 0 2 0 2 2 2 0 0 2 2 2 2 0 0 2 2 0 2 2 2 2 2 0 2 0 2 2 0 0 2 0 2 2 0 0 2 0 0 0 2 2 2 2 0 2 2 0 2 0 0 0 0 0 2 2 2 0 2 2 0 2 2 0 2 2 0 2 2 2 0 2 2 0 2 2 0 2 2 0 2 0 0 2 2 0 2 2 2 2 0 2 0 0 0 0 2 2 2 0 0 0 0 2 2 2 2 2 0 0 0 0 2 2 0 0 2 2 0 2 2 2 0 2 2 2 0 0 0 2 2 2 2 0 2 0 2 2 0 0 0 2 2 0 2 2 2 0 0 2 2 2 0 0 0 0 0 0 0 0 2 2 0 0 2 0 0 0 0 2 0 0 2 0 2 0 2 0 0 0 2 0 2 2 2 0 2 0 2 2 0 2
1 2 0 0 2 2 0 2 2 0 0 0 2 0 0 0 2 0 0 2 0 0 0 0 0 0 0 2 2 0 2 0 2 2 2 2 2 2 2 0 2 2 2 2 2 0 0 0 2 2 2 2 0 0 2 0 0 0 0 2 2 2 2 0 2 0 0 0 2 0 2 2 0 0 0 0 2 2 2 0 2 0 0 2 0 2 2 0 0 0 2 2 2 2 2 2 1 1 2 2 2 1 2 0 1 0 1 0 0 0 0 0 2 2 0 1 0 2 1 1 1 1 0 0 1 1 2 0 1 0 2 0 0 0 0 0 2 0 1 0 2 2 1 2 0 0 2 0 1 0 0 2 0 0 2 0 0 0 2 0 2 2 2 1 1 0 1 0 2 2 0 2 0 0 0 2 2 2 0 0 2 2 0 2 2 2 2 0 0 0 2 0 2 2 2 2 2 2 0 0 0 0 0 0 0 2 0 0 2 2 2 2 0 2 0 0 2 2 2 0 0 2 2 0 2 0 0 0 0 0 0 2 2 2 2 2 2 2 2 2 0 0 2 0 0 0 0 2 0 0 2 2 0 0 0 0 0 2 2 0 0 0 0 0 0 2 0 2 2 2 2 2 2 0 0 0 2 2 0 0 0 0 2 0 2 2 0 2 0 2 2 2 2 2 0 2 2 2 0 2 2 0 2 0 0 2 0 2 2 0 2 0 0 2 0 0 2 0 0 0 0 2 0 0 2 0 0 2 2 2 2 0 2 0 2 2 0 2 0 2 0 2 2 2 2 2 0 0 2 0 0 0 0 0 0 0 0 2 0 2 0 2 2 0 1 2 2 0 2 1 1 2 2 0 1 0 1 0 1 0 2 0 0 0 2 2 0 0 0 2 1 2 2 0 1 2 0 0 1 1 0 0 1 1 1 2 0 2 0 2 1 0 0 1 0 2 2 2 0 0 0 2 0 2 0 0 0 0 2 0 2 0 2 0 2 0 2 0 2 0 0 0 2 2 0 0 0 0 2 2 2 0 2 2 0 0 2 0 2 0 0 0 0 0 0 0 2 2 2 2 2 2 0 2 2 0 2 0 2 0 0 2 2 2 2 2 0 0 2 2 0 2 2 0 0 2 2 0 2 0 2 2 2 2 2 0 2 0 0 0 2 2 2 2 0 2 0 0 0 0 0 2 0 2 0 0 2 2 0 0 2 0 2 2 0 2 2 0 2 2 2 2 0 0 2 2 2 2 0 0 0 0 2 0 2 2 0 0 0 0 0 0 2 0 2 0 0 2 0 2 2 0 0 0 2 2 0 2 2 0 0 2 2 0 2 2 2 2 0 2 2 0 0 2 0 2 0 0 0 2 0 2 2 2 0 0 0 0 0 2 0 0 2 2 2 2 0 0 2 2 0 2 0 0 0 2 0 0 0 2 0 0 2 2 0 0 2 2 2 2 2 0 0 2 0 0 2 0 2 2 2 2 2 0 0 0 0 2 2 2 0 2 2 0 0 2 2 0 0 0 0 2 2 1 2 2 1 1 1 2 1 1 2 2 1 2 2 1 0 2 1 0 2 2 1 2 0 2 1 2 2 2 0 0 1 0 2 1 2 2 2 0 1 0 2 2 2 0 0 2 2 0 0 0 2 0 2 1 1 2 0 0 0 1 2 1 2 2 2 2 2 0 0 2 0 2 0 2 2 2 2 2 0 2 2 2 0 2 0 0 0 2 2 0 2 2 0 2 2 0 0 0 2 0 2 0 2 0 0 2 0 0 0 2 2 0 2 2 2 0 0 0 2 2 0 0 2 2 2 0 2 0 2 0 0 2 0 2 2 0 2 2 0 0 2 0 2 2 0 0 2 2 0 2 0 0 0 2 0 2 2 2 0 0 2 0 2 2 2 2 2 0 2 2 2 0 0 0 0 0 0 2 2 0 2 0 2 2 2 0 0 0 0 0 0 2 0 2 0 0 2 2 2 0 2 2 2 0 0 2 0 0 0 0 2 2 0 2 0 0 2 2 2 0 0 2 0 0 2 2 0 2 2 2 0 0 0 2 2 0 2 0 0 2 0 0 2 0 0 0 2 0 2 2 0 2 0 2 2 2 0 0 2 0 0 2 2 0 0 0 2 0 2 0 0 0 2 0 2 2 2 2 2 0 2 2 0 0 0 0 2 0 2 2 2 2 2 0 2 2 2 2 0 2 0 2 2 0 0 0 2 2 0 0 0 2 2 2 2 2 0 2 0 0 2 0 0 2 2 2 2 2 0 2 0 2 0 2 2 0 0 2 0 2 0 0 0 0 0 2 2 2 0 2 0 0 2 2 0 0 2 2 0 0 0 2 2 2 2 2 2 0 2 0 2 2 0 0 0 2 2 0 0 2 0 2 0 2 2 0 0 2 0 0 2 0 2 2 2 2 0 0 2 0 0 0 0 2 2 2 2 0 0 2 2 0 2 0 0 0 0 0 2 2 0 2 0 2 2 2 0 2 2 2 2 0 0 0 2 0 0 2 0 0 2 0 2 2 2 2 2 2 0 0 2 0 0 2 2 0 0 0 0 0 2 0 2 0 0 2 0 0 0 0 0 0 2 0 0 0 0 0 0 0 0 0 0 0 2 0 0 2 2 0 2 0 0 0 0 2 0 2 2 0 2 2 2 0 0 0 0 0 2 0 0 0 0 0 2 0 2 2 2 0 0 0 2 2 2 0 2 0 2 2 2 2 0 2 2 2 2 0 2 2 2 2 2 2 0 2 0 2 0 2 2 0 0 2 0 2 0 2 2 2 0 2 2 0 2 2 2 2 0 2 2 0 2 2 0 0 0 0 2 0 2 2 0 2 0 0 0 0 0 2 2 0 0 0 0 2 0 2 0 2 0 2 0 0 2 2 0 2 0 2 0 0 0 2 2 0 0 2 0 2 2 2 2 0 0 2 2 0 0 0 2 0 2 2 2 0 2 0 0 2 2 2 0 0 2 0 0 0 0 2 0 2 0 2 2 2 2 2 2 2 0 2 2 0 0 0 0 0 2 2 2 0 2 0 0 2 2 0 0 0 2 0 2 2 2 0 0 2 2 0 2 2 2 0 0 0 0 2 2 0 0 0 0 0 0 0 0 2 2 0 2 0 2 0 0 0 2 2 2 0 2 0 2 2 2 2 2 0 2 2 2 0 0 0 0 2 2 0 0 0 2 0 2 2 2 0 2 0 2 0 2 0 0 2 0 0 2 2 2 0 2 2 0 0 0 0 2 2 0 0 0 0 0 0 0 0 0 0 2 2 2 0 2 2 0 0 0 0 2 2 0 2 2 0 0 2 0 2 2 0 2 0 2 0 0 2 2 0 0 2 2 2 0 0 0 2 0 2 0 0 2 2 0 2 2 0 0 2 0 0 0 2 0 0 0 0 2 2 0 2 0 2 0 0 0 0 0 0 0 2 0 0 0 2 0 0 0 0 2 0 0 0 2 0 0 2 2 2 0 0 2 2 0 2 2 2 2 0 0 2 0 0 0 2 2 2 0 0 2 0 2 2 0 2 0 2 2 0 2 2 2 0 0 2 0 2 0 0 2 2 0 2 0 0 2 2 2 2 0 2 2 2 0 0 2 2 2 2 2 2 2 2 2 2 2 0 2 2 0 2 0 2 2 2 0 2 0 2 2 0 2 0 0 2 2 0 0 0 0 0 0 0 0 0 2 2 2 0 2 2 0 2 2 2 2 2 0 2 0 2 0 2 0 0 2 0 0 2 2 0 0 2 2 2 2 2 0 0 0 0 2 2 0 0 2 2 0 2 2 0 2 0 0 0 2 2 0 0 2 2 0 2 0 2 0 2 0 2 0 2 2 2 0 2 2 2 2 0 0 0 0 0 0 2 2 0 2 2 2 0 0 0 2 0 0 2 0 2 0 0 2 2 0 2 2 2 0 0 2 2 2 0 0 2 2 2 0 2 2 2 0 0 2 2 2 0 2 2 0 2 0 2 2 0 0 0 2 0 0 0 0 0 0 2 2 0 2 0 2 2 0 0 2 0 2 2 2 2 0 0 0 0 0 0 2 0 2 2 2 0 2 2 2 0 0 2 0 2 2 0 0 0 2 0 2 0 0 0 0 2 0 2 2 0 0 2 2 0 0 2 0 2 2 2 0 2 2 0 2 2 0 0 0 2 2 0 2 0 0 2 2 0 0 0 0 0 0 2 2 2 2 0 0 2 0 0 0 2 0 2 2 2 0 2 2 2 2 0 2 0 2 0 0 2 2 2 0 0 2 2 2 2 0 2 2 0 2 0 2 0 2 2 0 2 0 0 2 2 0 0 0 0 0 0 2 2 2 0 2 2 2 0 2 0 2 2 0 2 2 0 2 0 0 2 0 2 0 0 0 2 2 2 2 2 0 0 2 2 2 2 2 2 2 0 0 0 2 0 2 0 2 2 2 2 0 0 0 0 2 0 0 2 2 2 0 2 2 2 0 2 0 0 0 2 0 2 0 2 0 0 0 2 2 0 0 2 2 2 2 0 0 0 2 0 0 2 0 2 0 0 2 0 0 2 2 2 0 2 0 2 2 0 0 2 2 2 2 0 2 2 2 0 2 0 0 0 2 2 0 2 0 0 2 0 2 2 0 2 0 0 0 0 0 2 0 2 0 2 0 2 0 2 0 0 0 0 0 2 0 0 2 2 2 0 2 2 0 2 2 2 2 2 2 0 0 2 0 0 0 2 0 0 0 2 2 0 2 2 2 2 0 0 2 2 0 0 0 2 0 2 2 0 2 0 0 0 0 0 0 0 0 2 0 0 2 2 2 2 2 2 2 2 0 2 2 2 2 2 0 2 2 2 0 0 0 0 2 2 2 2 2 2 0 2 0 0 2 0 2 0 2 2 0 0 2 0 0 0 0 0 0 0 0 0 0 2 0 2 2 0 2 0 2 0 0 0 0 2 0 2 0 2 0 0 2 2 2 2 0 2 0 0 2 2 0 2 0 2 2 0 2 0 2 2 0 0 0 0 2 2 2 2 0 2 2 2 2 0 2 2 0 0 2 0 2 0 0 0 0 2 2 0 2 0 0 0 0 2 2 2 0 0 2 0 2 2 2 2 2 2 2 2 0 0 2 0 2 0 2 2 0 2 2 0 2 2 2 2 2 0 2 0 0 0 0 0 2 2 0 2 2 0 0 2 2 2 0 2 0 2 0 0 0 0 0 0 0 2 0 2 2 2 0 2 2 0 2 2 0 0 0 0 0 0 2 2 2 0 0 0 2 0 0 2 0 2 2 0 2 2 2 0 2 0 2 0 2 0 0 2 0 2 0 2 2 2 2 2 0 2 2 2 2 0 0 0 2 0 2 0 2 2 0 2 2 0 2 2 0 2 0 0 2 2 2 0 2 2 0 0 2 2 2 2 0 2 0 2 0 2 0 2 2 2 2 2 0 2 2 0 2 2 2 2 0 2 0 2 2 2 0 2 0 2 0 2 1 0 1 0 2 2 2 2 0 2 2 2 1 2 2 0 2 2 2 0 0 2 0 0 0 0 2 2 1 2 2 0 1 1 0 2 1 2 1 1 2 0 0 2 1 0 2 0 0 0 1 2 0 1 0 2 2 0 2 0 1 2 2 1 2 0 2 1 2 1 2 0 0 1 1 1 0 1 0 1 0 2 0 2 2 0 1 1 2 0 1 0 2 0 2 2 2 0 1 1 1 0 0 0 1 2 1 2 0 2 2 2 2 1 0 2 1 2 2 2 0 0 0 2 0 0 0 2 2 2 1 0 2 1 2 1 1 0 2 1 2 0 0 1 1 1 0 2 1 0 2 0 2 0 2 1 1 2 1 1 0 2 2 0 2 0 0 2 0 2 2 2 2 0 0 0 2 0 0 2 0 0 0 0 0 0 2 0 0 2 0 2 0 2 0 2 0 0 0 2 2 2 2 2 0 0 0 2 2 2 0 2 2 0 2 2 2 2 2 2 2 2 0 2 2 0 0 0 0 2 2 0 0 2 2 0 2 0 2 0 0 2 2 0 0 2 0 2 2 0 0 2 0 0 2 2 0 0 0 2 2 0 0 2 2 0 0 0 2 0 0 2 0 2 0 2 2 0 2 2 2 0 0 2 2 2 0 0 2 2 0 2 2 2 0 2 0 0 2 2 2 0 0 2 0 0 0 2 2 0 2 2 0 0 2 2 0 2 2 2 0 0 2 0 0 2 2 2 0 2 0 0 0 2 0 2 0 0 2 2 0 0 2 0 0 2 2 2 0 0 0 2 2 0 2 0 2 0 0 0 0 2 1 2 2 0 1 2 0 2 1 2 0 1 1 0 0 0 1 1 2 1 2 1 1 1 0 2 0 2 1 0 1 0 0 0 2 2 1 2 0 1 1 1 0 1 2 2 2 0 0 2 0 0 1 0 0 1 1 1 1 1 0 2 1 2 2 0 0 0 2 2 2 2 2 2 0 2 2 2 2 0 2 2 0 2 0 0 0 2 0 2 2 2 0 2 2 2 0 0 0 2 2 0 2 0 0 0 2 2 2 2 0 0 2 2 2 0 2 2 0 0 2 0 2 0 0 2 2 0 0 2 2 0 0 2 2 0 2 0 2 2 2 2 2 2 2 0 2 2 0 2 2 2 0 0 0 2 2 0 2 2 2 2 0 2 0 2 2 0 2 0 2 0 0 2 2 0 2 2 2 0 2 0 0 0 0 2 2 2 0 0 2 0 0 2 2 2 0 2 2 0 0 2 2 2 0 2 0 2 2 2 0 2 2 0 0 2 0 0 0 0 2 0 2 0 2 0 0 2 2 0 0 2 2 2 2 2 0 0 2 2 2 2 2 2 0 0 2 0 0 2 0 2 2 0 0 2 2 0 2 0 2 0 0 0 2 0 2 2 2 0 2 2 0 0 0 0 0 2 0 2 2 0 0 2 2 0 0 2 0 2 0 2 2 2 0 2 0 2 0 0 2 2 0 2 2 2 0 2 0 2 0 2 0 2 2 0 2 0 2 2 2 2 0 2 2 0 0 0 0 0 2 2 2 0 2 0 2 2 0 0 0 0 2 0 0 2 2 2 0 0 2 0 2 0 0 2 0 2 2 0 0 0 0 0 0 2 0 2 2 2 0 2 0 2 2 2 2 2 0 0 0 2 2 2 2 2 2 0 2 0 0 2 0 2 2 2 2 0 0 2 0 2 0 0 2 0 0 2 2 2 0 2 0 0 0 0 0 2 2 2 0 0 0 0 2 2 2 0 0 0 2 2 2 0 2 0 0 2 2 2 2 0 2 0 2 0 0 0 0 2 2 2 0 0 0 0 2 2 0 0 2 2 0 0 0 2 0 0 0 0 0 2 0 2 0 2 0 0 2 2 2 2 2 0 2 2 0 2 2 2 0 2 2 2 0 0 2 2 0 2 0 2 0 2 0 2 0 2 0 0 2 0 2 2 2 2 0 2 2 2 2 2 0 0 0 0 0 0 0 2 2 2 0 2 2 0 0 2 2 2 2 2 0 2 0 0 0 0 0 0 0 2 0 2 2 2 0 2 0 2 2 0 0 0 2 2 0 2 2 2 2 0 2 2 2 2 0 2 0 2 0 0 0 0 0 2 0 2 0 2 0 2 2 2 0 0 0 2 0 0 0 2 0 2 0 0 2 2 2 0 2 0 0 2 0 0 0 0 0 2 0 0 0 0 2 0 0 2 0 0 2 2 2 0 2 0 2 0 2 2 0 0 2 0 2 2 2 2 0 0 0 0 2 2 2 0 2 0 2 2 0 2 2 2 0 0 2 2 0 0 0 0 0 2 0 0 0 2 0 2 2 2 2 2 0 2 0 2 0 0 2 2 2 0 0 2 2 2 0 0 0 2 2 2 0 0 0 0 0 0 2 2 2 2 0 0 2 0 0 0 2 0 0 0 2 0 2 0 2 2 0 0 2 0 2 0 2 2 0 2 2 0 0 2 2 2 0 0 2 2 2 2 2 0 2 0 2 2 0 0 2 2 2 0 0 0 2 2 2 2 0 2 2 0 2 2 0 0 2 0 2 0 2 2 0 2 0 0 2 2 2 0 0 0 0 0 0 2 0 0 2 2 2 0 0 2 0 2 0 0 2 2 0 0 2 0 0 0 0 2 2 2 0 2 2 2 2 2 0 0 0 0 2 0 0 0 0 2 0 0 0 2 0 2 0 0 2 0 2 0 2 2 0 2 2 0 0 2 0 0 0 2 0 2 0 2 2 0 1 2 0 0 1 2 0 0 1 2 1 2 2 1 0 2 1 2 2 0 0 2 0 0 2 0 2 0 0 0 0 0 0 0 0 0 2 2 2 0 2 2 2 0 0 2 2 2 0 0 0 0 2 2 2 0 2 0 0 0 0 2 0 0 0 1 1 2 0 1 1 2 1 2 0 1 2 1 2 2 0 2 2 2 2 1 0 1 0 1 0 0 0 2 1 0 1 2 0 2 1 1 0 0 1 0 1 1 2 2 0 2 1 2 2 0 1 2 2 0 1 0 1 2 0 0 1 2 0 0 1 2 2 1 0 2 2 0 1 2 2 1 1 2 1 0 1 0 1 1 0 1 2 2 0 0 2 1 0 0 2 1 1 1 2 1 1 1 0 1 1 0 1 2 2 0 1 0 2 0 1 0 0 0 1 0 2 2 2 2 2 1 1 2 0 0 2 2 0 2 2 1 1 2 1 2 1 1 0 0 1 2 0 0 2 1 2 2 0 1 2 0 2 0 2 2 1 0 0 2 1 2 1 0 2 0 0 1 2 0 1 1 0 1 2 2 0 1 0 2 2 1 1 2 2 0 2 0 0 1 0 0 2 0 1 2 0 2 0 2 0 1 0 2 2 2 0 2 2 0 0 2 0 0 1 2 2 2 2 0 1 0 2 2 1 0 0 2 2 2 0 1 0 1 1 2 0 0 0 0 1 2 1 0 0 2 0 1 1 0 2 0 2 2 1 0 1 0 2 0 1 2 1 1 0 1 0 0 2 0 2 2 2 2 0 2 0 2 0 0 2 0 2 2 0 0 0 0 2 0 2 0 2 0 0 0 0 0 0 0 2 0 2 0 0 2 0 0 0 0 0 2 0 2 0 0 0 0 0 0 0 2 2 0 0 0 0 2 0 0 0 2 0 2 2 0 2 0 0 2 0 2 0 2 0 2 0 2 0 2 2 0 0 2 2 0 2 0 0 0 2 2 0 0 2 0 2 2 2 2 2 2 2 2 0 0 0 0 0 2 2 2 2 2 0 0 2 2 0 2 0 0 0 2 2 2 2 0 2 2 2 2 0 2 0 2 2 2 2 0 2 2 2 0 2 2 0 2 2 2 0 0 0 2 0 2 0 0 0 0 2 2 2 0 0 2 0 0 2 0 0 2 0 2 0 2 0 0 0 2 0 0 2 2 2 0 2 2 2 0 2 0 0 0 2 0 0 2 0 0 2 2 2 0 2 0 2 2 0 0 2 0 0 0 0 0 2 0 2 2 2 2 2 2 0 2 0 0 2 2 0 2 0 2 2 0 0 0 2 2 2 2 2 2 0 0 0 0 2 2 0 2 0 0 2 2 0 2 2 0 2 2 0 0 2 0 2 0 2 0 0 0 0 2 2 0 0 2 0 2 2 2 2 2 2 0 0 0 0 0 2 0 2 2 0 2 0 2 0 2 0 0 2 0 2 2 0 0 2 0 2 2 0 2 0 0 2 2 0 2 2 2 0 0 2 0 0 2 0 0 2 0 0 0 2 0 2 2 0 0 2 2 0 0 2 2 2 2 2 2 2 0 0 0 2 2 2 2 2 0 0 0 2 2 0 0 2 2 2 2 2 2 2 0 2 2 2 2 0 2 2 0 0 2 2 0 0 0 0 2 0 2 2 2 2 0 2 2 2 0 0 0 0 0 0 2 2 0 2 2 0 0 2 2 0 0 2 2 2 2 2 0 2 2 0 2 2 2 0 0 2 2 0 2 0 2 2 2 2 2 2 0 0 0 2 0 0 2 2 0 2 2 0 2 0 0 0 2 0 0 2 0 0 0 2 2 2 0 0 0 0 2 2 2 2 2 0 0 2 0 0 0 0 2 0 2 2 0 2 2 2 0 2 0 0 2 2 2 0 2 2 2 0 2 0 2 2 0 2 2 0 0 0 2 2 2 2 2 2 0 0 2 2 2 0 0 2 0 0 0 0 0 0 2 0 2 0 0 0 2 2 2 0 0 2 2 2 2 2 0 2 0 2 0 0 2 0 0 0 2 0 2 0 2 0 0 2 0 0 2 2 0 2 2 2 2 0 2 0 2 0 2 2 2 2 2 0 0 0 2 2 0 2 2 2 2 2 0 0 2 0 2 0 0 2 0 0 0 2 2 2 2 0 0 0 2 0 0 2 2 2 0 2 2 2 2 2 0 0 0 0 2 0 2 0 2 2 0 2 2 2 2 2 2 0 2 0 2 0 2 2 0 2 2 0 0 0 2 2 0 2 0 0 2 2 2 0 0 0 2 2 0 0 0 0 0 0 0 2 2 2 0 0 2 0 0 2 2 2 0 2 0 2 2 0 2 2 2 2 2 0 2 2 0 2 0 2 2 2 0 2 2 2 0 2 0 0 2 2 2 0 0 2 2 0 2 2 2 0 2 2 0 0 2 0 2 2 0 2 2 0 0 2 2 2 0 2 2 2 0 0 0 2 0 0 2 2 2 0 2 0 1 1 2 1 1 2 2 0 2 2 2 0 0 2 0 2 0 2 2 2 0 0 2 2 0 2 0 2 0 2 2 2 0 2 0 0 2 0 2 0 0 2 0 0 0 0 0 2 2 2 0 0 2 2 0 2 2 0 0 2 0 0 0 2 0 2 0 2 0 2 0 0 0 2 0 0 0 2 2 2 0 2 2 0 2 2 2 0 0 0 2 0 0 0 0 2 0 0 0 2 2 0 2 0 2 2 2 2 1 2 0 0 0 0 2 1 0 0 0 2 0 2 0 1 2 2 0 2 1 0 0 1 0 1 2 0 2 0 2 1 1 1 2 2 2 0 1 1 1 2 0 0 2 1 1 0 1 0 0 0 1 1 2 0 1 2 1 2 0 1 0 0 2 2 2 2 1 2 0 2 1 2 1 2 1 0 1 2 2 1 2 1 0 2 2 0 0 0 2 2 2 1 2 2 2 2 1 1 0 0 2 2 0 2 1 2 0 2 1 1 0 0 0 0 1 1 0 0 1 1 0 0 0 1 2 0 0 1 1 0 0 1 2 1 0 1 1 2 0 1 2 1 0 0 0 0 2 1 0 2 2 2 2 2 0 1 2 1 2 0 1 1 1 1 0 2 2 0 0 1 1 1 1 2 2 2 2 1 2 0 0 2 0 1 0 0 1 0 0 0 2 0 0 2 2 2 0 2 2 2 0 0 2 0 0 2 0 2 2 0 0 0 0 0 2 0 0 2 0 0 0 2 2 0 2 2 0 2 0 0 2 0 0 2 0 2 0 2 0 2 0 2 0 2 2 2 2 0 2 0 2 0 2 0 2 0 0 0 0 0 2 0 2 2 2 2 2 0 0 2 2 0 0 2 2 0 2 2 2 2 2 2 0 0 2 2 2 0 2 0 0 2 0 2 0 2 0 2 2 2 2 2 0 0 0 2 0 0 2 0 2 0 0 0 2 0 0 0 2 2 2 2 0 2 0 0 2 0 0 2 0 2 2 0 0 2 0 2 2 2 2 2 2 2 2 2 2 2 0 0 0 0 0 0 0 2 0 0 2 0 0 0 0 2 2 2 0 2 2 0 2 0 0 0 2 0 2 2 0 0 2 2 0 2 0 0 2 0 0 0 0 0 0 2 0 0 2 2 0 2 0 2 2 0 0 0 2 0 0 2 0 2 0 2 2 2 0 0 2 2 0 2 0 0 2 0 2 2 0 0 0 2 0 2 0 2 0 2 0 0 2 0 0 0 2 0 0 2 0 2 0 0 2 0 0 2 2 0 2 0 2 2 2 0 2 0 2 2 2 0 2 2 2 0 2 0 2 2 2 2 0 2 0 0 2 0 0 2 2 0 2 2 2 0 0 2 0 0 2 2 2 2 0 0 0 0 2 0 2 0 0 2 2 0 0 2 2 0 2 0 0 0 0 0 2 2 0 0 0 2 2 0 2 0 0 2 2 0 2 2 0 2 2 2 0 2 2 0 0 2 2 2 0 2 0 0 0 2 0 0 0 0 0 0 0 0 0 0 2 2 2 0 2 2 2 2 0 0 0 2 0 2 0 2 0 0 2 0 2 0 2 0 2 2 0 0 2 2 0 0 2 2 2 0 2 0 2 0 2 0 0 2 2 0 0 2 2 2 2 0 2 2 2 0 0 2 2 0 0 0 0 0 2 0 0 0 0 2 0 2 0 2 2 2 2 2 2 0 0 2 2 0 2 0 0 2 2 2 0 0 2 0 0 2 0 2 2 2 2 2 0 2 0 2 2 0 2 2 2 2 0 0 2 0 2 2 0 2 0 2 0 0 0 2 2 2 0 0 0 2 2 0 0 2 2 0 2 0 2 0 0 0 2 2 0 0 0 2 0 0 0 0 2 0 0 0 2 0 0 2 2 2 2 0 2 0 2 2 2 2 2 2 2 2 2 0 2 0 0 0 0 2 2 2 0 0 0 0 0 0 2 0 2 2 2 2 0 0 0 0 2 0 2 2 0 2 0 2 0 2 2 0 0 0 0 2 2 2 0 2 0 0 2 0 2 0 0 2 2 0 2 2 0 2 2 0 0 0 0 0 2 2 0 2 0 0 2 2 0 0 2 0 0 2 0 2 0 0 2 2 2 0 0 0 2 2 2 2 2 0 0 2 0 0 0 0 2 2 2 2 0 0 0 2 2 2 2 2 2 2 0 0 2 2 0 0 0 2 0 2 2 2 0 0 2 2 2 2 0 2 2 2 0 0 0 0 2 2 2 0 2 2 0 2 2 0 2 2 2 0 0 0 0 2 2 2 2 2 0 0 0 0 2 2 0 0 2 2 0 0 0 2 0 0 0 2 2 0 2 2 0 2 2 2 0 2 2 2 2 2 2 0 0 0 2 2 0 2 0 0 0 2 2 0 2 0 2 0 0 0 0 2 2 2 0 0 0 2 0 0 2 0 0 2 0 2 0 2 2 2 2 2 2 2 0 0 2 2 2 0 0 2 0 2 0 2 2 0 0 0 0 2 0 0 0 2 2 2 0 2 2 2 0 0 0 2 2 2 0 0 2 2 0 2 0 2 2 2 0 2 2 2 2 2 0 0 0 0 0 0 0 0 2 2 0 0 0 2 2 0 0 2 2 2 2 0 2 2 0 0 2 2 2 2 0 2 0 0 0 0 0 2 0 0 0 2 0 2 0 0 2 0 2 2 0 2 2 0 2 0 0 2 2 2 0 0 2 2 2 2 2 0 2 2 0 2 2 0 0 0 0 0 2 2 2 2 0 0 2 2 2 0 0 0 2 0 0 2 0 2 0 2 0 0 2 0 0 2 2 2 2 2 2 2 2 0 2 2 0 2 0 0 0 0 2 0 2 0 0 2 2 2 2 2 0 2 2 2 0 2 0 2 0 0 0 2 2 2 0 0 0 0 0 2 0 2 2 0 2 2 2 0 2 2 2 0 2 2 0 0 0 2 2 2 0 0 2 0 0 2 2 0 2 2 2 0 0 2 2 0 2 0 0 2 0 2 2 0 0 0 2 2 0 2 0 0 0 2 0 2 0 2 0 2 0 0 0 0 0 0 2 0 0 2 0 0 2 2 2 2 0 2 2 0 0 2 0 2 0 2 0 0 2 2 2 2 0 0 0 2 0 2 2 0 2 2 2 2 0 0 2 2 0 2 2 2 2 2 2 0 0 2 0 0 0 2 2 0 0 2 2 0 2 0 0 0 0 0 2 0 0 0 2 0 2 0 2 2 0 2 0 2 2 0 2 0 0 2 2 0 2 0 2 0 0 0 0 2 0 2 0 0 0 2 2 0 0 0 2 2 0 0 0 2 0 0 0 0 2 0 2 0 0 0 2 0 0 0 2 0 0 0 0 2 2 0 0 2 2 2 2 0 0 2 0 2 2 0 2 2 2 2 2 0 2 0 2 0 2 0 0 2 2 0 0 2 2 0 2 0 0 2 2 2 0 0 2 2 0 0 0 0 2 2 2 0 0 0 2 2 2 0 2 0 2 2 2 0 2 2 2 2 0 2 2 2 0 2 0 0 2 0 0 0 2 0 2 2 0 0 2 2 2 2 2 2 0 2 0 2 0 0 0 2 2 0 2 2 2 0 2 2 0 2 0 2 2 2 0 2 0 0 2 0 2 2 0 2 0 2 2 0 0 0 0 2 2 0 2 0 0 0 2 0 2 2 0 0 0 2 0 0 0 0 0 0 0 2 2 2 0 2 0 0 2 0 2 2 0 0 2 0 2 0 0 0 0 2 0 0 2 0 0 2 2 2 0 0 0 0 0 2 0 2 2 2 0 2 0 0 0 0 2 2 0 0 2 2 0 2 0 0 2 2 2 2 2 2 2 2 0 0 0 2 0 0 2 0 0 2 2 0 2 0 2 2 0 2 2 0 0 0 0 0 0 0 0 0 0 0 2 2 0 0 0 0 0 0 2 0 0 2 0 0 2 2 0 0 0 0 0 0 0 0 2 0 0 0 0 0 0 2 0 2 2 0 2 0 2 0 0 0 2 0 2 2 2 2 2 0 0 0 0 0 0 0 2 2 2 2 0 2 2 2 0 2 2 2 2 0 0 2 0 0 2 0 0 2 0 0 0 0 0 2 2 0 2 0 2 0 0 2 2 2 2 2 2 0 0 2 0 2 0 2 2 2 2 0 2 2 2 2 2 2 2 2 0 2 0 2 0 0 0 2 0 2 2 0 0 2 2 2 0 0 2 2 2 0 0 0 0 0 0 0 0 0 0 2 2 2 2 0 2 0 0 0 0 0 0 0 0 0 0 2 2 2 0 2 2 0 0 2 0 2 0 0 0 0 2 0 0 2 0 2 2 2 0 2 2 0 0 2 2 2 2 0 2 2 2 2 2 2 0 0 2 2 0 0 2 2 0 2 0 0 2 2 0 0 2 2 2 0 2 0 2 2 2 2 2 0 2 2 2 2 2 2 0 0 0 0 0 2 2 2 0 2 2 0 2 2 2 0 0 2 0 2 2 2 2 2 0 0 0 2 2 0 2 2 2 2 2 0 2 0 2 0 0 2 0 0 2 0 2 2 2 0 0 2 0 0 2 2 0 2 0 2 0 0 0 0 2 0 0 0 2 2 0 2 2 0 2 0 2 0 0 2 2 0 2 0 2 0 2 2 2 0 2 2 0 2 0 2 0 0 0 2 0 2 0 2 2 2 2 2 2 0 0 0 0 0 2 0 0 2 2 0 0 0 0 2 0 0 0 0 0 0 0 2 0 0 2 2 2 2 0 2 0 2 0 2 0 0 2 0 0 2 1 2 1 2 1 2 0 1 2 1 0 2 1 2 0 1 1 2 2 2 2 2 1 2 1 2 1 1 0 1 2 0 1 2 1 1 2 0 2 2 0 2 1 2 2 2 0 0 2 1 0 0 2 2 0 2 1 1 1 2 0 0 1 2 2 0 2 2 2 0 0 1 0 0 2 2 2 2 2 1 1 2 0 0 2 0 2 1 0 2 1 0 1 0 0 0 1 1 0 2 2 1 0 0 2 2 0 2 2 0 0 1 2 1 0 2 0 1 0 1 2 1 0 0 0 0 0 1 2 1 2 1 0 2 0 1 0 1 0 0 2 0 0 0 2 2 0 2 2 0 2 0 2 2 0 2 2 2 2 2 0 0 0 2 0 2 0 0 0 0 0 0 2 2 2 2 0 2 0 2 0 2 2 2 0 0 0 0 0 2 2 2 0 0 2 0 2 0 2 2 0 2 0 2 2 0 0 2 2 0 0 0 2 2 2 2 2 2 0 0 0 0 2 0 2 2 0 0 0 0 0 0 2 0 0 0 2 0 0 2 2 2 0 2 2 2 0 2 2 2 2 2 2 2 0 0 2 2 2 2 2 2 2 2 2 0 0 2 0 2 2 2 2 2 0 0 0 2 2 2 0 2 0 0 0 0 2 2 0 0 0 0 0 2 2 2 0 2 2 0 0 0 2 2 0 0 0 0 2 0 2 2 2 2 0 2 2 2 2 0 0 2 0 0 0 2 2 2 0 0 0 2 2 0 2 1 0 1 2 2 0 2 1 0 1 0 1 2 0 0 2 0 2 1 0 2 0 2 0 2 0 2 2 1 1 0 0 1 1 1 2 2 2 2 2 2 0 0 0 2 1 0 2 1 0 2 2 0 0 2 1 1 0 2 1 0 0 0 0 2 0 1 1 1 2 0 1 2 0 2 2 2 2 2 1 0 0 0 1 2 1 0 2 1 0 2 2 1 2 2 0 1 2 2 2 0 0 2 2 1 0 0 0 2 0 1 0 1 0 1 0 2 1 1 2 1 0 1 1 1 2 1 2 0 2 2 2 2 2 0 2 0 0 0 0 2 2 2 2 2 2 0 0 0 0 2 0 2 0 0 0 2 0 0 2 0 2 0 2 0 0 2 0 0 2 2 2 2 2 0 2 2 0 2 2 2 0 2 2 1 2 1 2 1 1 1 0 2 0 0 2 2 1 0 1 0 2 0 2 0 1 1 2 2 2 2 2 2 2 0 0 2 1 0 0 0 1 0 2 0 1 0 2 0 0 1 1 2 2 0 1 0 0 2 2 1 1 2 2 2 2 0 2 1 0 2 2 1 2 0 0 0 0 0 0 1 0 0 0 0 2 1 1 2 1 2 0 1 1 0 0 0 2 0 2 0 0 2 0 2 2 0 0 0 2 2 0 0 2 2 2 2 2 2 2 0 0 0 0 2 2 0 2 2 0 0 2 0 2 0 2 0 2 2 2 0 2 0 2 0 2 2 2 2 2 0 2 0 2 2 2 0 0 0 2 0 0 0 0 0 0 0 2 0 2 0 2 0 2 0 0 2 2 0 2 0 0 2 2 0 0 2 2 2 0 0 2 0 2 2 2 0 0 0 2 2 0 0 0 2 0 2 0 2 2 2 2 0 0 2 0 2 2 0 0 0 0 0 2 2 0 2 0 2 0 2 2 0 0 0 0 0 0 0 2 0 2 2 0 0 2 2 0 2 0 0 2 2 0 0 2 0 2 0 2 0 0 2 2 2 0 0 2 2 0 0 2 2 0 2 0 0 0 0 2 2 0 0 2 0 2 0 2 0 2 0 0 0 0 2 2 2 2 2 0 2 0 2 0 2 0 2 2 0 2 2 0 2 2 2 2 2 0 2 0 0 0 0 0 0 0 2 2 0 0 2 0 2 0 2 2 2 0 2 0 2 0 2 0 0 0 2 0 0 2 0 0 2 0 0 2 2 0 2 2 2 2 2 0 0 2 0 0 2 0 0 0 2 2 2 2 0 2 2 2 2 2 2 0 2 0 0 2 2 2 2 2 2 2 0 2 2 2 0 2 0 2 2 0 2 2 2 2 0 0 2 0 2 0 2 0 2 2 2 2 0 2 2 0 2 0 0 0 2 0 2 2 2 2 0 0 2 0 2 2 0 0 0 2 0 2 2 0 2 2 2 2 0 2 0 0 2 2 0 2 2 2 2 2 2 0 2 2 0 2 0 2 2 2 0 0 0 0 0 0 0 0 2 0 2 0 0 0 2 0 0 0 0 0 2 2 2 0 0 2 0 0 0 0 2 0 2 2 2 0 0 0 2 0 0 0 2 0 2 2 0 0 2 2 0 2 2 2 0 2 0 0 2 2 0 0 2 2 2 2 2 2 2 2 2 2 0 0 0 0 0 2 0 2 0 0 2 2 2 0 0 0 2 0 0 2 2 2 2 2 2 2 0 0 2 2 2 0 2 0 2 0 0 2 2 0 2 2 2 2 0 2 0 0 0 2 0 2 0 2 0 0 0 2 2 2 2 2 2 0 2 2 2 2 2 0 2 0 0 2 0 0 0 2 0 0 2 0 0 0 0 0 0 2 2 2 0 0 2 2 0 2 2 2 2 0 2 2 2 2 0 2 0 2 2 2 0 2 2 0 2 2 2 0 0 0 2 0 2 0 0 2 2 0 0 2 0 2 2 0 2 2 0 2 2 2 0 0 2 0 0 2 0 0 2 0 0 0 2 0 0 2 0 0 2 0 0 0 0 2 0 2 2 0 0 2 0 2 0 0 2 0 0 0 2 2 2 2 0 0 2 0 2 2 0 2 0 0 0 2 0 0 0 0 2 2 1 0 2 2 2 0 2 1 2 0 2 1 0 2 0 2 1 1 0 1 2 1 2 1 0 1 0 2 0 2 0 2 2 0 2 1 2 1 2 0 1 0 2 1 1 0 1 2 2 2 2 0 1 2 2 0 2 0 2 0 2 2 2 1 2 0 1 1 2 2 1 0 2 0 0 0 1 1 2 1 0 2 2 1 2 2 1 1 2 1 2 2 1 1 2 2 2 0 1 1 1 2 2 0 2 2 2 2 0 0 0 1 1 0 2 2 2 1 0 1 2 1 1 0 0 0 2 0 0 0 0 2 1 1 0 1 2 0 2 0 0 2 1 2 1 1 1 2 2 2 2 0 0 2 2 0 0 0 2 2 1 2 0 0 1 2 2 0 0 0 1 0 0 2 0 0 1 1 1 0 1 2 2 2 2 2 0 0 2 2 2 0 0 2 0 2 0 2 2 0 0 2 0 0 2 0 2 0 0 0 0 0 0 0 2 2 0 2 0 2 0 2 2 2 2 0 0 2 2 2 2 0 2 0 0 0 0 2 0 0 0 2 2 2 0 2 2 2 0 2 2 0 2 2 0 0 0 0 2 0 0 2 2 0 2 0 2 0 2 0 2 2 0 0 2 0 0 0 2 2 2 2 0 0 2 0 0 0 2 2 2 0 0 2 0 0 2 0 2 0 0 2 2 0 2 0 2 0 2 0 2 2 0 2 0 0 0 2 0 2 2 2 0 0 0 0 2 2 0 2 0 2 0 2 0 2 0 2 0 0 2 0 2 2 2 2 0 2 2 0 0 0 2 0 2 2 0 2 2 0 0 0 0 0 0 2 2 0 0 2 0 0 0 2 0 0 2 0 2 2 0 0 0 0 2 2 0 0 0 0 2 2 2 0 0 2 0 2 0 0 2 2 0 0 0 0 0 2 2 2 0 0 0 2 0 0 2 2 2 2 2 0 2 0 0 0 2 2 2 0 0 0 0 2 2 0 2 2 2 2 0 2 2 2 2 2 2 2 2 2 0 0 2 2 2 0 2 2 1 2 0 0 2 0 1 0 2 2 0 1 1 0 2 1 1 1 0 2 0 0 2 2 1 1 0 2 2 2 1 0 0 1 2 1 2 1 0 0 2 0 2 0 0 2 0 1 2 1 0 2 2 0 1 1 0 0 2 1 0 1 2 2 0 1 1 0 0 0 2 0 2 2 0 0 2 2 2 0 0 2 0 2 2 2 2 2 1 2 2 0 2 1 2 0 0 0 0 0 0 2 1 2 1 2 0 0 1 2 2 0 1 2 2 1 0 2 2 0 0 0 2 1 1 1 0 1 0 2 2 0 1 2 1 2 1 2 2 0 0 2 2 2 1 1 2 0 2 1 2 1 0 1 0 1 0 2 2 2 2 0 0 2 0 0 0 0 0 2 0 0 0 0 2 0 2 1 1 1 1 2 1 0 2 1 1 0 2 0 2 2 1 1 2 0 2 0 2 0 2 0 2 0 2 0 0 0 2 2 2 0 0 0 0 0 0 2 0 0 0 2 2 0 0 0 2 2 0 2 0 2 0 0 0 0 2 0 2 0 0 0 0 2 2 2 2 0 0 0 2 0 0 2 2 2 0 0 2 2 2 2 0 2 2 2 0 2 0 0 0 2 0 0 0 0 2 0 2 0 2 0 2 2 2 2 0 2 0 0 2 0 0 0 2 2 2 2 0 2 2 2 0 2 0 2 0 2 2 2 0 0 2 2 2 2 0 0 2 2 0 2 2 2 2 2 0 2 0 2 2 0 0 2 0 2 2 0 0 2 0 0 0 2 2 2 2 0 2 2 0 2 0 0 0 0 0 2 2 2 0 2 2 0 2 2 0 2 2 0 2 2 2 0 2 2 0 2 2 0 2 2 0 2 0 0 2 2 0 2 2 2 2 0 2 0 0 0 0 2 2 2 0 0 0 0 2 2 2 2 2 0 0 0 0 2 2 0 0 2 2 0 2 2 2 0 2 2 2 0 0 0 2 2 2 2 0 2 0 2 2 0 0 0 2 2 0 2 2 2 0 0 2 2 2 0 0 0 0 0 0 0 0 2 2 0 0 2 0 0 0 0 2 0 0 2 0 2 0 2 0 0 0 2 0 2 2 2 0 2 0 2 2 0 2
1 2 0 0 0 2 2 2 0 0 2 2 2 0 0 0 2 0 0 0 0 0 0 0 0 0 0 2 2 0 2 0 2 2 2 2 2 2 2 0 2 2 2 2 2 0 0 0 2 2 2 2 0 0 2 0 0 0 0 2 2 2 2 0 2 0 0 0 2 0 2 2 0 0 0 0 2 2 2 0 2 0 0 2 0 2 2 0 0 0 2 2 2 2 2 2 2 2 2 2 2 0 2 0 2 0 2 0 0 0 0 0 2 2 0 0 0 2 2 0 0 2 0 0 0 0 2 0 2 0 2 0 0 0 0 0 2 0 2 0 2 2 0 2 0 0 2 0 0 0 0 2 0 0 2 0 0 0 2 0 2 2 2 0 2 0 2 0 2 2 0 2 0 0 0 2 2 2 0 0 2 2 0 2 2 2 2 0 0 0 2 0 2 2 2 2 2 2 0 0 0 0 0 0 0 2 0 0 2 2 2 2 0 2 0 0 2 2 2 0 0 2 2 0 2 0 0 0 0 0 0 2 2 2 2 2 2 2 2 2 0 0 2 0 0 0 0 2 0 0 2 2 0 0 0 0 0 2 2 0 0 0 0 0 0 2 0 2 2 2 2 2 2 0 0 0 2 2 0 0 0 0 2 0 2 2 0 2 0 2 2 2 2 2 0 2 2 2 0 2 2 0 2 0 0 2 0 2 2 0 2 0 0 2 0 0 2 0 0 0 0 2 0 0 2 0 0 2 2 2 2 0 2 0 2 2 0 2 0 2 0 2 2 2 2 2 0 0 2 0 0 0 0 0 0 0 0 2 0 2 0 2 2 0 0 2 2 0 2 0 2 2 2 0 2 0 2 0 2 0 2 0 0 0 2 2 0 0 0 2 0 2 2 0 0 2 0 0 2 0 0 0 0 0 0 2 0 2 0 2 0 0 0 0 0 2 2 2 0 2 0 2 2 2 0 0 0 0 2 0 0 0 0 0 0 2 2 0 0 0 0 0 0 0 0 0 0 2 0 0 0 0 2 2 0 0 2 0 2 0 0 0 0 2 0 0 0 0 2 2 2 2 0 2 2 0 0 0 2 2 0 2 2 0 2 2 2 0 0 2 0 0 0 0 2 2 2 0 2 0 2 2 2 0 2 0 2 0 2 0 2 2 0 2 0 2 2 2 0 0 0 2 0 2 0 0 0 0 2 0 2 0 2 2 0 0 2 0 2 0 2 2 2 0 0 0 2 2 0 0 0 0 0 2 0 2 0 0 0 0 0 0 2 0 2 0 0 2 0 2 2 0 0 0 2 2 0 2 2 0 0 2 2 0 2 2 2 2 0 2 2 0 0 2 0 2 0 0 0 2 0 2 2 2 0 0 0 0 0 2 0 0 2 2 2 2 0 0 2 2 0 2 0 0 0 2 0 0 0 2 0 0 2 2 0 0 2 2 2 2 2 0 0 2 0 0 2 0 2 2 2 2 2 0 0 0 0 2 2 2 0 2 2 0 0 2 2 0 0 0 0 2 2 2 2 2 0 2 2 2 2 2 2 2 0 2 2 2 0 2 0 0 2 2 0 2 0 2 0 2 2 2 0 0 2 0 2 0 2 2 2 0 0 0 2 2 2 0 0 2 2 0 0 0 2 0 2 0 0 2 0 0 0 2 2 2 2 2 2 2 2 0 0 2 0 2 0 2 2 2 2 2 0 2 2 2 0 2 0 0 0 2 2 0 2 2 0 2 2 0 0 0 2 0 2 2 0 2 0 2 0 0 2 2 0 0 2 0 2 0 0 0 1 2 2 0 2 2 2 0 2 0 2 2 2 2 0 0 0 0 0 2 2 0 2 0 2 2 0 2 2 2 2 0 2 0 2 2 0 2 2 2 0 2 2 0 2 2 2 2 2 0 2 2 2 0 0 0 0 0 0 2 2 0 2 0 2 2 2 0 0 0 0 0 0 2 0 2 0 0 2 2 2 0 2 2 2 0 0 2 0 0 0 0 2 2 0 2 0 0 2 2 2 0 0 2 0 0 2 2 0 2 2 2 0 0 0 2 2 0 2 0 0 2 0 0 2 0 0 0 2 0 2 2 0 2 0 2 2 2 0 0 2 0 0 2 2 0 0 0 2 0 2 0 0 0 2 0 2 2 2 2 2 0 2 2 0 0 0 0 2 0 2 2 2 2 2 0 2 2 2 2 0 2 0 2 2 0 0 0 2 2 0 0 0 2 2 2 2 2 0 2 0 0 2 0 0 2 2 2 2 2 0 2 0 2 0 2 2 0 0 2 0 2 0 0 0 0 0 2 2 2 0 2 0 0 2 2 0 0 2 2 0 0 0 2 2 2 2 2 2 0 2 0 2 2 0 0 0 2 2 0 0 2 0 2 0 2 2 0 0 2 0 0 2 0 2 2 2 2 0 0 2 0 0 0 0 2 2 2 2 0 0 2 2 0 2 0 0 0 0 0 2 2 0 2 0 2 2 2 0 2 2 2 2 0 0 0 2 0 0 2 0 0 2 0 2 2 2 2 2 2 0 0 2 0 0 2 2 0 0 0 0 0 2 0 2 0 0 2 0 0 0 0 0 0 2 0 0 0 0 0 0 0 0 0 0 0 2 0 0 2 2 0 2 0 0 0 0 2 0 2 2 0 2 2 2 0 0 0 0 0 2 0 0 0 0 0 2 0 2 2 2 0 0 0 2 2 2 0 2 0 2 2 2 2 0 2 2 2 2 0 2 2 2 2 2 2 0 2 0 2 0 2 2 0 0 2 0 2 0 2 2 2 0 2 2 0 2 2 2 2 0 2 2 0 2 2 0 0 0 0 2 0 2 2 0 2 0 0 0 0 0 2 2 0 0 0 0 2 0 2 0 2 0 2 0 0 2 2 0 2 0 2 0 0 0 2 2 0 0 2 0 2 2 2 2 0 0 2 2 0 0 0 2 0 2 2 2 0 2 0 0 2 2 2 0 0 2 0 0 0 0 2 0 2 0 2 2 2 2 2 2 2 0 2 2 0 0 0 0 0 2 2 2 0 2 0 0 2 2 0 0 0 2 0 2 2 2 0 0 2 2 0 2 2 2 0 0 0 0 2 2 0 0 0 0 0 0 0 0 2 2 0 2 0 2 0 0 0 2 2 2 0 2 0 2 2 2 2 2 0 2 2 2 0 0 0 0 2 2 0 0 0 2 0 2 2 2 0 2 0 2 0 2 0 0 2 0 0 2 2 2 0 2 2 0 0 0 0 2 2 0 0 0 0 0 0 0 0 0 0 2 2 2 0 2 2 0 0 0 0 2 2 0 2 2 0 0 2 0 2 2 0 2 0 2 0 0 2 2 0 0 2 2 2 0 0 0 2 0 2 0 0 2 2 0 2 2 0 0 2 0 0 0 2 0 0 0 0 2 2 0 2 0 2 0 0 0 0 0 0 0 2 0 0 0 2 0 0 0 0 2 0 0 0 2 0 0 2 2 2 0 0 2 2 0 2 2 2 2 0 0 2 0 0 0 2 2 2 0 0 2 0 2 2 0 2 0 2 2 0 2 2 2 0 0 2 0 2 0 0 2 2 0 2 0 0 2 2 2 2 0 2 2 2 0 0 2 2 2 2 2 2 2 2 2 2 2 0 2 2 0 2 0 2 2 2 0 2 0 2 2 0 2 0 0 2 2 0 0 0 0 0 0 0 0 0 2 2 2 0 1 2 0 2 2 2 2 1 0 1 0 2 0 2 0 0 1 0 0 1 1 1 0 1 1 2 2 1 0 0 0 0 2 1 1 0 2 2 1 2 2 0 2 1 0 1 2 2 0 0 2 2 0 2 1 2 1 2 0 2 1 2 1 2 1 1 1 2 2 0 0 0 0 0 1 1 2 0 1 1 2 0 1 1 2 0 0 2 0 1 0 1 2 2 1 2 1 2 0 0 2 2 2 0 0 2 2 2 1 2 2 2 0 0 2 2 2 1 2 1 0 1 1 2 2 0 0 0 2 0 0 0 0 0 0 2 2 0 2 0 2 2 0 0 2 0 2 2 2 2 0 0 0 0 0 0 2 0 2 2 2 0 2 2 2 0 0 2 0 2 2 0 0 0 2 0 2 0 0 0 0 2 0 2 2 0 0 2 2 0 0 2 0 2 2 2 0 2 2 0 2 2 0 0 0 2 2 0 2 0 0 2 2 0 0 0 0 0 0 2 2 2 2 0 0 2 0 0 0 2 0 2 2 2 0 2 2 2 2 0 2 0 2 0 0 2 2 2 0 0 2 2 2 2 0 2 2 0 2 0 2 0 2 2 0 2 0 0 2 2 0 0 0 0 0 0 2 2 2 0 2 2 2 0 2 0 2 2 0 2 2 0 2 0 0 2 0 2 0 0 0 2 2 2 2 2 0 0 2 2 2 2 2 2 2 0 0 0 2 0 2 0 2 2 2 2 0 0 0 0 2 0 0 2 2 2 0 2 2 2 0 2 0 0 0 2 0 2 0 2 0 2 0 2 2 0 0 0 2 0 2 0 2 0 2 1 1 1 1 1 0 0 2 1 0 2 2 2 0 1 0 2 2 1 1 2 2 2 2 0 2 1 2 0 1 1 0 0 2 2 0 1 1 0 1 1 2 2 0 2 1 1 1 1 0 1 0 1 0 2 0 2 1 2 0 0 0 1 0 1 0 0 2 2 2 1 2 1 0 2 2 1 1 2 1 0 0 1 1 0 0 2 0 1 0 1 2 0 2 2 2 2 0 0 2 2 0 0 1 2 0 2 1 0 2 0 0 0 0 0 0 0 0 2 0 0 2 2 2 2 2 2 2 2 0 2 2 2 2 2 0 2 2 2 0 0 0 0 2 2 2 2 2 2 0 2 0 0 2 0 2 0 2 2 0 0 2 0 0 0 0 0 0 0 0 0 0 2 0 2 2 0 2 0 2 0 0 0 0 2 0 2 0 2 0 0 2 2 2 2 0 2 0 0 2 2 0 2 0 2 2 0 2 0 2 2 0 0 0 0 2 2 2 2 0 2 2 2 2 0 2 2 0 0 2 0 2 0 0 0 0 2 2 0 2 0 0 0 0 2 2 2 0 0 2 0 2 2 2 2 2 2 2 2 0 0 2 0 2 0 2 2 0 2 2 0 2 2 2 2 2 0 2 0 0 0 0 0 2 2 0 2 2 0 0 2 2 2 0 2 0 2 0 0 0 0 0 0 0 2 0 2 2 2 2 2 2 0 2 0 2 2 0 0 0 0 2 0 2 0 2 0 0 0 0 2 0 2 2 2 2 0 2 2 2 2 0 2 0 0 2 2 0 2 0 2 2 2 2 2 0 2 2 2 2 0 0 0 2 0 2 0 2 2 0 2 2 0 2 2 0 2 0 0 2 2 2 0 2 2 0 0 2 2 2 2 0 2 0 2 0 2 0 2 2 2 2 2 0 2 2 0 2 2 2 2 0 2 0 2 2 2 0 2 0 2 0 2 0 0 0 0 2 2 2 2 0 2 2 2 2 2 2 0 2 2 2 0 0 2 0 0 0 0 2 2 0 2 2 0 0 0 0 2 0 2 2 0 2 0 0 2 2 0 2 0 0 0 0 2 0 0 0 2 2 0 2 0 2 2 2 2 2 0 2 2 2 0 2 0 0 2 0 0 0 2 0 0 0 2 0 2 2 0 2 2 2 0 2 0 2 0 2 2 2 0 0 0 0 0 0 0 2 2 2 2 0 2 2 2 2 2 0 2 2 2 2 2 0 0 0 2 0 0 0 2 2 2 0 0 2 2 2 2 0 0 2 2 2 0 0 0 2 0 0 2 0 0 2 0 2 0 2 0 2 2 0 0 0 2 2 0 2 0 0 2 0 2 2 2 2 0 0 0 2 0 0 2 0 0 0 0 0 0 2 0 0 2 0 2 0 2 0 2 0 0 0 2 2 2 2 2 0 0 0 2 2 2 0 2 2 0 2 2 2 2 2 2 2 2 0 2 2 0 0 0 0 2 2 0 0 2 2 0 2 0 2 0 0 2 2 0 0 2 0 2 2 0 0 2 0 0 2 2 0 0 0 2 2 0 0 2 2 0 0 0 2 0 0 2 0 2 0 2 2 0 2 2 2 0 0 2 2 2 0 0 2 2 0 2 2 2 0 2 0 0 2 2 2 0 0 2 0 0 0 2 2 0 2 2 0 0 2 2 0 2 2 2 0 0 2 0 0 2 2 2 0 2 0 0 0 2 0 2 0 0 2 2 0 0 2 0 0 2 2 2 0 0 0 2 2 0 2 0 2 0 0 0 0 2 0 2 2 0 2 2 0 2 2 2 0 2 2 0 0 0 0 0 2 0 2 0 2 0 0 2 0 2 2 0 0 0 0 0 2 2 2 2 0 2 0 2 0 0 2 2 2 0 0 2 0 0 0 0 0 0 0 2 0 0 0 2 0 2 2 0 0 0 2 2 2 2 2 2 0 0 0 2 0 0 2 2 0 2 0 2 0 0 0 0 2 2 0 2 0 2 2 0 0 2 2 0 0 0 0 0 2 2 2 2 0 2 0 2 0 0 2 2 0 0 2 0 2 0 0 2 2 0 0 2 2 0 0 2 2 0 2 0 2 2 2 2 2 2 2 0 2 2 0 2 2 2 0 0 0 2 2 0 2 2 2 2 0 2 0 2 2 0 2 0 2 0 0 2 2 0 2 2 2 0 2 0 0 0 0 2 2 2 0 0 2 0 0 2 2 2 0 2 2 0 0 2 2 2 0 2 0 2 2 2 0 2 2 0 0 2 0 0 0 0 2 0 2 0 2 0 0 2 2 0 0 2 2 2 2 2 0 0 2 2 2 2 2 2 0 0 2 0 0 2 0 2 2 0 0 2 2 0 2 0 2 0 0 0 2 0 2 2 2 0 2 2 0 0 0 0 0 2 0 2 2 0 0 2 2 0 0 2 0 2 0 2 2 2 0 2 0 2 0 0 2 2 0 2 2 2 0 2 0 2 0 2 0 2 2 0 2 0 2 2 2 2 0 2 2 0 0 0 0 0 2 2 2 0 2 0 2 2 0 0 0 0 2 0 0 2 2 2 0 0 2 0 2 0 0 2 0 2 2 0 0 0 0 0 0 2 0 2 2 2 0 2 0 2 2 2 2 2 0 0 0 2 2 2 2 2 2 0 2 0 0 2 0 2 2 2 2 0 0 2 0 2 0 0 2 0 0 2 2 2 0 2 0 0 0 0 0 2 2 2 0 0 0 0 2 2 2 0 0 0 2 2 2 0 2 0 0 2 2 2 2 0 2 0 2 0 0 0 0 2 2 2 0 0 0 0 2 2 0 0 2 2 0 0 0 2 0 0 0 0 0 2 0 2 0 2 0 0 2 2 2 2 2 0 2 2 0 2 2 2 0 2 2 2 0 0 2 2 0 2 0 2 0 2 0 2 0 2 0 0 2 0 2 2 2 0 0 2 0 2 2 0 0 0 0 0 0 0 0 2 2 0 2 2 0 0 2 2 0 2 0 2 0 2 2 0 2 2 2 2 2 2 0 2 2 2 0 2 2 2 2 0 2 2 2 2 0 2 0 2 2 0 2 2 2 2 2 0 2 0 0 0 0 0 0 2 0 2 0 2 0 2 2 2 0 0 0 2 0 0 0 2 0 2 0 0 2 2 2 0 2 0 0 2 0 0 0 0 0 2 0 0 0 0 2 0 0 2 0 0 2 2 2 0 2 0 2 0 2 2 0 0 2 0 2 2 2 2 0 0 0 0 2 2 2 0 2 0 2 2 0 2 2 2 0 0 2 2 0 0 0 0 0 2 0 0 0 2 0 2 2 2 2 2 0 2 0 2 0 0 2 2 2 0 0 2 2 2 0 0 0 2 2 2 0 0 0 0 0 0 2 2 2 2 0 0 2 0 0 0 2 0 0 0 2 0 2 0 2 2 0 0 2 0 2 0 2 2 0 2 2 0 0 2 2 2 0 0 2 2 2 2 2 0 2 0 2 2 0 0 2 2 2 0 0 0 2 2 2 2 0 2 2 0 2 2 0 0 2 0 2 0 2 2 0 2 0 0 2 2 2 0 0 0 0 0 0 2 0 0 2 2 2 0 0 2 0 2 0 0 2 2 0 0 2 0 0 0 0 2 2 2 0 2 2 2 2 2 0 0 0 0 2 0 0 0 0 2 0 0 0 2 0 2 0 0 2 0 2 0 2 2 0 2 2 0 0 2 0 0 0 2 0 2 0 0 0 0 2 2 0 0 2 2 0 0 0 2 0 2 2 2 0 2 0 0 0 0 0 0 0 2 2 2 2 2 2 0 2 0 2 2 0 0 2 2 2 2 2 2 2 2 2 2 2 2 0 0 0 0 2 2 2 2 0 0 0 0 0 2 0 0 0 0 0 2 0 2 0 2 2 2 0 0 2 0 2 2 0 2 2 2 2 2 0 2 0 0 0 0 0 2 2 0 0 2 0 2 0 0 0 0 0 0 2 2 2 2 0 2 0 2 2 0 2 2 2 0 2 0 0 2 0 0 2 2 0 0 0 2 2 2 0 2 2 0 0 2 2 0 0 2 2 0 2 0 0 0 0 2 2 2 0 0 2 0 0 0 2 0 2 0 2 0 0 0 0 0 2 0 2 2 2 0 2 0 2 0 2 0 0 0 2 0 2 2 2 2 2 0 0 2 0 0 2 2 0 2 2 1 1 2 1 2 1 1 0 0 1 2 0 0 2 1 2 2 0 1 2 0 2 0 2 2 1 0 0 2 1 2 1 0 2 0 0 1 2 0 1 1 0 1 2 2 0 1 0 2 2 1 1 2 2 0 2 0 0 1 0 0 2 0 1 2 0 2 0 2 0 1 0 2 2 2 0 2 2 0 0 2 0 0 1 2 2 2 2 0 0 0 2 2 2 0 0 2 2 2 0 2 0 2 0 2 0 0 0 0 2 2 0 0 0 2 0 2 2 0 2 0 2 2 0 0 2 0 2 0 2 2 0 2 0 0 0 0 2 0 2 2 2 2 0 0 2 2 2 2 2 0 2 2 0 2 0 2 2 0 2 0 2 0 0 0 0 0 0 2 0 0 2 0 0 2 0 2 0 0 0 2 0 0 0 0 2 0 0 0 0 2 2 0 0 0 0 2 0 0 0 2 0 2 2 0 2 0 0 2 0 1 1 2 0 1 1 2 1 1 2 0 1 1 2 1 2 0 0 1 2 2 0 0 2 0 1 1 2 2 2 2 1 2 0 0 1 0 0 2 2 2 2 2 0 0 2 2 1 2 0 0 0 1 2 2 1 0 1 2 2 1 1 1 0 2 2 2 2 0 2 2 2 0 2 2 0 2 2 2 1 0 1 2 0 2 0 0 0 1 2 2 2 0 0 2 1 0 1 0 0 1 1 1 0 2 1 0 0 1 1 0 2 1 2 1 2 2 1 1 2 0 0 1 2 0 0 2 1 1 2 2 2 0 2 0 1 2 0 1 1 1 0 1 0 0 2 1 2 2 1 2 2 2 0 2 1 0 1 2 0 2 0 2 2 0 0 1 2 2 2 2 2 2 0 1 0 0 2 2 1 2 0 0 1 1 0 1 2 0 2 1 0 0 2 0 2 0 2 0 0 0 0 2 1 1 0 2 1 2 2 2 1 1 1 0 0 0 0 0 2 0 2 2 0 2 0 2 0 2 0 0 2 0 2 2 0 0 2 0 2 2 0 2 0 0 2 2 0 2 2 2 0 0 2 0 0 2 0 0 2 0 0 0 2 0 2 2 0 0 2 2 0 0 2 2 2 2 2 2 2 0 0 0 2 2 2 2 2 0 0 0 2 2 0 0 2 2 2 2 2 2 2 0 2 2 2 2 0 2 2 0 0 2 2 0 0 0 0 2 0 2 2 2 2 0 2 2 2 0 0 0 0 0 0 2 2 0 2 2 0 0 2 2 0 0 2 2 2 2 2 0 2 2 0 2 2 2 0 0 2 2 0 2 0 2 2 2 2 2 2 0 0 0 2 0 0 2 2 0 2 2 0 2 0 0 0 2 0 0 2 0 0 0 2 2 2 0 0 0 0 2 2 2 2 2 0 0 2 0 0 0 0 2 0 2 2 0 2 2 2 0 2 0 0 2 2 2 0 2 2 2 0 2 0 2 2 0 2 2 0 0 0 2 2 2 2 2 2 0 0 2 2 2 0 0 2 0 0 0 0 0 0 2 0 2 0 0 0 2 2 2 0 0 2 2 2 2 2 0 2 0 2 0 0 2 0 0 0 2 0 2 0 2 0 0 2 0 0 2 2 0 2 2 2 2 0 2 0 2 0 2 2 2 2 2 0 0 0 2 2 0 2 2 2 2 2 0 0 2 0 2 0 0 2 0 0 0 2 2 2 2 0 0 0 2 0 0 2 2 2 0 2 2 2 2 2 0 0 0 0 2 0 2 0 2 2 0 2 2 2 2 2 2 0 2 0 2 0 2 2 0 2 2 0 0 0 2 2 0 2 0 0 2 2 2 0 0 0 2 2 0 0 0 0 0 0 0 2 2 2 0 0 2 0 0 2 0 2 0 2 0 2 2 0 0 2 2 2 0 0 0 2 0 2 2 2 2 2 2 2 2 0 2 2 0 0 0 2 2 0 0 2 2 0 0 2 2 0 2 2 0 0 2 0 2 2 0 2 2 0 0 2 2 2 0 2 2 2 0 0 0 2 0 0 2 2 2 0 2 0 2 2 2 0 2 2 2 0 2 2 2 0 0 2 0 2 0 2 2 2 0 0 2 2 0 2 0 2 0 2 2 2 0 2 0 0 2 0 2 0 0 2 0 0 0 0 0 2 2 2 0 0 2 2 0 2 2 0 0 2 0 0 0 2 0 2 0 2 0 2 0 0 0 2 0 0 0 2 2 2 0 2 2 0 2 2 2 0 0 0 2 0 0 0 0 2 0 0 0 2 2 0 2 0 2 2 2 2 2 2 0 0 0 0 2 0 0 0 0 2 0 2 0 2 2 2 0 2 0 0 0 2 0 2 2 0 2 0 2 0 2 0 2 2 2 0 2 0 0 2 0 0 2 0 2 0 0 0 0 0 0 0 2 0 0 2 0 2 0 2 0 0 2 2 2 2 2 2 0 2 0 2 0 2 0 0 2 2 2 0 2 0 0 2 2 0 0 0 2 2 2 0 2 2 2 2 0 0 0 0 2 2 0 2 0 2 0 2 2 2 0 0 0 0 0 2 0 0 2 2 0 0 0 2 2 0 0 2 2 0 0 0 2 2 0 2 2 2 0 0 2 0 0 0 0 0 2 0 0 2 2 2 2 2 0 0 2 0 2 0 2 2 2 2 0 2 2 0 0 2 0 2 0 2 2 2 2 0 2 0 0 2 0 2 0 0 2 0 0 0 2 0 0 2 2 2 0 2 2 2 0 0 2 0 0 2 0 2 2 0 0 0 0 0 2 0 0 2 0 0 0 2 2 0 2 2 0 2 0 0 2 0 0 2 0 2 0 2 0 2 0 2 0 2 2 2 2 0 2 0 2 0 2 0 2 0 0 0 0 0 2 0 2 2 2 2 2 0 0 2 2 0 0 2 2 0 2 2 2 2 2 2 0 0 2 2 2 0 2 0 0 2 0 2 0 2 0 2 2 2 2 2 0 0 0 2 0 0 2 0 2 0 0 0 2 0 0 0 2 2 2 2 0 2 0 0 2 0 0 2 0 2 2 0 0 2 0 2 2 2 2 2 2 2 2 2 2 2 0 0 0 0 0 0 0 2 0 0 2 0 0 0 0 2 2 2 0 2 2 0 2 0 0 0 2 0 2 2 0 0 2 2 0 2 0 0 2 0 0 0 0 0 0 2 0 0 2 2 0 2 0 2 2 0 0 0 2 0 0 2 0 2 0 2 2 2 0 0 2 2 0 2 0 0 2 0 2 2 0 0 0 2 0 2 0 2 0 2 0 0 2 0 0 0 2 0 0 2 0 2 0 0 2 0 0 2 2 0 2 0 2 2 2 0 2 0 2 2 2 0 2 2 2 0 2 0 2 2 2 2 0 2 0 0 2 0 0 2 2 0 2 2 2 0 0 2 0 0 2 2 2 2 0 0 0 0 2 0 2 0 0 2 2 0 0 2 2 0 2 0 0 0 0 0 0 2 2 0 2 0 0 0 0 0 0 2 2 0 2 2 0 2 2 0 0 2 2 0 0 2 2 2 0 2 0 0 0 2 0 0 0 0 0 0 0 0 0 0 2 2 2 0 0 0 2 0 2 0 2 0 0 2 0 2 0 0 0 0 2 2 0 0 2 0 0 0 2 2 0 0 2 2 0 0 2 0 2 2 2 0 0 0 2 0 0 2 2 2 2 0 2 2 2 0 0 2 2 0 2 0 2 0 0 0 0 0 0 2 0 0 0 2 2 2 2 2 2 0 0 2 2 0 2 0 0 2 2 0 0 2 2 2 2 2 2 2 2 2 0 2 0 2 2 2 2 0 0 2 2 2 0 0 2 0 2 0 0 0 0 2 2 2 0 0 2 2 2 0 0 2 2 2 2 2 0 0 2 2 0 0 0 2 2 2 0 0 0 2 0 0 0 0 2 0 0 0 2 0 0 2 2 2 2 0 2 0 2 2 2 2 0 2 2 2 2 2 2 0 0 0 2 2 2 2 0 0 0 2 0 0 2 0 0 2 2 2 2 0 0 2 0 0 2 2 2 0 2 2 0 0 2 0 2 0 0 2 2 0 0 2 2 0 2 2 0 2 2 2 2 2 2 2 0 2 2 0 0 0 0 0 2 2 0 2 0 0 2 2 0 0 2 0 0 2 0 2 0 0 2 2 2 0 0 0 2 2 2 2 2 0 0 2 0 0 0 0 2 2 2 2 0 0 0 2 2 2 2 2 2 2 0 0 2 2 0 0 0 2 0 2 2 2 0 0 0 2 2 2 2 2 2 2 2 2 0 0 2 2 2 2 2 2 0 2 2 2 2 0 2 0 0 0 0 0 2 2 0 2 0 0 0 0 2 2 2 0 2 2 0 0 0 2 2 0 0 2 0 0 2 2 2 0 2 2 0 2 2 0 2 2 2 0 0 0 2 2 2 2 2 0 0 2 2 0 2 0 0 2 0 0 0 2 2 2 0 2 2 2 0 0 2 2 0 0 0 0 0 2 0 2 2 0 2 2 0 0 2 2 2 2 2 2 2 2 2 2 2 2 0 0 0 0 0 0 0 2 2 0 0 2 0 2 0 0 0 2 2 0 0 0 2 2 0 0 2 2 0 2 0 0 2 2 2 0 2 0 0 0 2 2 0 0 2 2 0 0 2 0 2 0 0 2 0 2 2 0 0 2 0 0 0 2 0 2 0 0 0 0 0 0 0 2 0 0 0 2 2 2 0 2 2 0 0 0 0 2 2 0 2 0 0 2 2 2 0 2 2 2 2 2 2 0 2 2 0 0 2 0 0 0 2 0 2 2 2 0 2 0 0 2 2 0 0 0 2 0 0 2 2 2 0 2 0 0 2 0 2 2 2 0 2 2 2 2 2 2 2 0 0 2 0 0 0 0 2 0 2 2 2 2 0 2 2 2 0 2 2 0 0 0 0 2 2 0 0 0 0 2 0 0 0 0 0 2 2 0 2 2 0 2 2 2 2 2 2 0 2 2 0 2 0 2 2 2 0 0 2 0 0 2 2 2 2 2 2 0 0 2 2 0 0 2 2 2 0 2 2 0 0 0 0 2 0 0 2 0 0 2 0 2 0 2 0 2 0 0 0 2 0 0 2 2 0 2 0 0 2 2 2 2 0 0 2 0 0 2 0 0 2 2 0 0 2 2 2 2 0 0 0 2 0 2 2 0 2 2 2 0 2 0 0 2 2 2 2 2 2 2 2 0 0 2 0 0 0 2 2 0 0 2 2 0 2 0 0 0 0 0 2 0 0 0 2 0 2 0 2 2 0 2 0 2 2 0 2 0 0 2 2 0 2 0 2 0 0 0 0 2 0 2 0 0 0 2 2 0 0 0 2 2 0 0 0 2 0 0 0 0 2 0 2 0 0 0 2 0 0 0 2 0 0 0 0 2 2 0 0 2 0 2 2 2 0 0 0 0 2 2 2 0 2 0 2 0 0 2 2 0 2 0 2 0 2 0 0 0 2 0 2 0 0 0 0 2 0 0 2 2 0 0 0 2 0 0 0 2 0 0 2 2 2 0 2 0 2 2 0 0 0 2 2 2 0 2 2 2 2 2 0 2 2 0 2 0 2 0 2 2 0 2 2 2 0 2 2 2 0 2 2 2 0 2 2 0 0 0 2 2 2 2 0 0 0 2 0 0 2 2 0 2 2 2 2 2 2 2 2 0 0 2 2 0 0 0 0 2 0 0 0 0 0 0 2 2 0 2 0 0 2 2 0 2 0 0 0 0 0 2 2 2 0 0 2 0 2 0 0 2 2 2 2 0 2 0 0 0 0 2 0 2 2 0 0 0 2 0 0 0 0 0 2 0 0 2 2 2 2 0 0 0 0 2 2 0 0 0 0 2 2 0 0 2 2 2 2 2 2 2 0 0 2 2 2 0 0 2 2 0 0 0 0 2 0 0 2 2 0 2 0 0 2 2 0 2 0 0 2 0 0 2 0 2 0 0 0 0 0 0 2 0 0 0 2 0 2 2 0 0 0 0 0 0 0 0 0 0 2 0 2 0 2 2 2 2 2 0 2 2 0 0 0 2 2 2 2 0 2 0 0 2 0 0 0 0 2 2 0 2 0 0 0 2 0 2 0 2 0 2 0 0 2 2 0 0 2 0 0 2 0 0 0 0 0 0 2 2 2 2 2 2 0 2 2 0 0 2 2 0 0 0 0 2 0 2 0 2 2 0 2 2 2 2 2 2 0 2 0 2 0 2 0 0 0 2 0 2 2 2 0 2 0 2 2 0 2 2 0 0 0 0 0 2 2 0 0 0 0 2 2 2 0 0 2 2 2 0 0 0 2 2 0 2 0 0 0 0 0 2 2 2 0 2 0 2 0 0 0 0 2 0 0 2 2 2 0 2 0 2 0 0 0 2 2 2 0 0 0 2 2 2 2 2 0 0 2 2 0 0 2 2 0 2 0 2 0 2 0 0 2 0 2 2 2 0 2 2 2 2 2 0 2 2 2 2 2 2 0 0 0 0 0 2 2 2 0 2 2 0 2 2 2 0 0 2 0 2 2 2 2 2 0 0 0 2 2 0 2 2 2 2 2 0 2 0 2 0 0 2 0 0 2 0 2 2 2 0 0 2 0 0 2 2 0 2 0 2 0 0 0 0 2 0 0 0 2 2 0 2 2 0 2 0 2 0 0 2 2 0 2 0 2 0 2 2 2 0 2 2 0 2 0 2 0 0 0 2 0 2 0 2 2 2 2 2 2 0 0 0 0 0 2 0 0 2 2 0 0 0 0 2 0 0 0 0 0 0 0 2 0 0 2 2 2 2 0 2 0 2 0 2 0 0 2 0 0 2 2 2 2 2 0 2 0 2 2 0 0 2 0 2 0 0 2 2 2 2 2 2 2 2 0 2 0 2 0 0 2 0 0 2 2 2 2 0 2 2 0 2 0 2 2 2 0 0 2 2 0 0 2 2 0 2 0 2 2 2 0 0 0 2 2 0 2 2 2 0 0 2 0 0 2 2 2 2 2 2 0 2 0 0 2 0 2 2 0 2 0 0 2 0 0 0 2 2 0 2 2 2 0 0 2 2 0 2 2 0 0 0 2 2 0 2 0 0 0 2 2 2 0 0 0 0 0 2 2 2 2 2 0 2 0 0 0 0 0 0 2 0 0 0 2 2 0 2 0 2 2 0 2 2 0 2 2 2 2 2 0 0 0 2 0 2 0 0 0 0 0 0 2 2 2 2 0 2 0 2 0 2 2 2 0 0 0 0 0 2 2 2 0 0 2 0 2 0 2 2 0 2 0 2 2 0 0 2 2 0 0 0 2 2 2 2 2 2 0 0 0 0 2 0 2 2 0 0 0 0 0 0 2 0 0 0 2 0 0 2 2 2 0 2 2 2 0 2 2 2 2 2 2 2 0 0 2 2 2 2 2 2 2 2 2 0 0 2 0 2 2 2 2 2 0 0 0 2 2 2 0 2 0 0 0 0 2 2 0 0 0 0 0 2 2 2 0 2 2 0 0 0 2 2 0 0 0 0 2 0 2 2 2 2 0 2 2 2 2 0 0 2 0 0 0 2 2 2 0 0 1 2 1 0 2 1 0 1 2 2 0 2 1 0 1 0 1 2 0 0 2 0 2 1 0 2 0 2 0 2 0 2 2 1 1 0 0 1 1 1 2 2 2 2 2 2 0 0 0 2 1 0 2 1 0 2 2 0 0 2 1 1 0 2 1 0 0 0 0 2 0 1 1 1 2 0 1 2 0 2 2 2 2 2 1 0 0 0 1 2 1 0 2 1 0 2 2 1 2 2 0 1 2 2 2 0 0 2 2 2 0 0 0 2 0 0 0 2 0 0 0 2 2 2 2 2 0 2 2 0 2 0 2 0 2 2 2 2 2 0 2 0 0 0 0 2 2 2 2 2 2 0 0 0 0 2 0 2 0 0 0 2 0 0 2 0 1 0 2 0 0 2 1 0 1 2 2 2 2 0 2 2 1 2 2 2 1 1 2 1 2 1 2 1 1 1 0 2 0 0 2 2 1 0 1 0 2 0 2 0 1 1 2 2 2 2 2 2 2 0 0 2 1 0 0 0 1 0 2 0 1 0 2 0 0 1 1 2 2 0 1 0 0 2 2 1 1 2 2 2 2 0 2 1 0 2 2 1 2 0 0 0 0 0 0 1 0 0 0 0 2 1 1 2 1 2 0 1 1 0 0 0 2 0 2 0 1 1 1 2 2 0 0 1 2 2 0 0 2 1 1 2 2 2 2 0 0 0 0 2 2 1 2 2 0 0 2 1 2 1 2 0 2 2 1 1 1 0 1 0 1 2 1 1 1 0 2 0 2 2 2 0 0 0 2 0 0 0 0 0 0 0 2 0 2 0 2 0 2 0 0 2 2 0 1 0 0 1 2 0 0 2 2 1 0 0 2 0 2 2 1 0 0 0 1 1 0 0 0 2 0 1 0 2 2 2 2 0 1 1 1 2 2 0 0 0 1 1 2 1 0 2 0 2 1 1 2 0 1 0 1 0 0 0 2 0 1 2 0 0 1 1 1 2 0 0 2 2 0 2 2 2 0 0 0 0 0 0 2 2 2 2 2 2 0 0 0 2 2 2 0 0 0 2 0 0 0 0 2 2 0 0 2 0 0 0 0 0 0 0 0 0 0 2 0 0 2 2 2 2 0 0 2 2 0 2 0 2 2 2 2 2 2 2 0 0 2 2 2 2 2 2 2 2 0 0 0 2 0 2 2 2 0 2 0 2 0 2 0 0 0 2 0 0 2 0 0 2 0 0 2 2 0 2 2 2 2 2 0 0 2 0 0 2 0 0 0 2 2 2 2 0 2 2 2 2 2 2 0 2 0 0 2 2 2 2 2 2 2 0 2 2 2 0 2 0 2 2 0 2 2 2 2 0 0 2 0 2 0 2 0 2 2 2 2 0 2 2 0 2 0 0 0 2 0 2 2 2 2 0 0 2 0 2 2 0 0 0 2 0 2 2 0 2 2 2 2 0 2 0 0 2 2 0 2 2 2 2 2 2 0 2 2 0 2 0 2 2 2 0 0 0 0 0 0 0 0 2 0 2 0 0 0 2 0 0 0 0 0 2 2 2 0 0 2 0 0 0 0 2 0 2 2 2 0 0 0 2 0 0 0 2 0 2 2 0 0 2 2 0 2 2 2 0 2 0 0 2 2 0 0 2 2 2 2 2 2 2 2 2 2 0 0 0 0 0 2 0 2 0 0 2 2 2 0 0 0 2 0 0 2 2 2 2 2 2 2 0 0 2 2 2 0 2 0 2 0 0 2 2 0 2 2 2 2 0 2 0 0 0 2 0 2 0 2 0 0 0 2 2 2 2 2 2 0 2 2 2 2 2 0 2 0 0 2 0 0 0 2 0 0 2 0 0 0 0 0 0 2 2 2 0 0 2 2 0 2 2 2 2 0 2 2 2 2 0 2 0 2 2 2 0 2 2 0 2 2 2 0 0 0 2 0 2 0 0 2 2 0 0 2 0 2 2 0 2 2 0 2 2 2 0 0 2 0 0 2 0 0 2 0 0 0 2 0 0 2 0 0 2 0 0 0 0 2 0 2 2 0 1 2 0 2 0 1 2 0 0 0 2 2 2 2 0 0 2 0 2 2 0 2 0 0 0 2 0 0 0 0 2 2 2 0 2 2 2 0 2 2 2 0 2 2 0 2 0 2 2 0 0 0 2 0 2 2 0 2 0 2 0 2 0 2 2 0 2 2 2 0 2 0 2 0 2 0 0 0 0 2 2 2 2 0 2 2 2 0 2 0 2 0 2 2 2 0 2 0 0 0 2 2 2 0 2 0 0 0 0 0 2 2 0 2 2 0 2 2 2 0 2 2 2 2 2 2 2 2 2 0 0 2 2 2 2 0 2 2 2 2 0 0 0 0 0 0 2 2 2 2 0 0 2 2 0 0 0 0 2 0 0 0 0 2 2 0 0 2 2 0 2 0 0 2 0 2 2 2 0 2 2 2 2 0 0 2 2 0 0 0 2 2 0 2 0 0 2 2 2 0 0 0 2 0 0 2 0 0 2 2 0 0 2 2 2 2 2 2 0 0 2 2 2 0 0 2 0 2 0 2 2 0 0 2 0 0 2 0 2 0 0 0 0 0 0 0 2 2 0 2 0 2 0 2 2 2 2 0 0 2 2 2 2 0 2 0 0 0 0 2 0 0 0 2 2 2 0 2 2 2 0 2 2 0 2 2 0 0 0 0 2 0 0 2 2 0 2 0 2 0 2 0 2 2 0 0 2 0 0 0 2 2 2 2 0 0 2 0 0 0 2 2 2 0 0 2 0 0 2 0 2 0 0 2 2 0 2 0 2 0 2 0 2 2 0 2 0 0 0 2 0 2 2 2 0 0 0 0 2 2 0 2 0 2 0 2 0 2 0 2 0 0 2 0 2 2 2 2 0 2 2 0 0 0 2 0 2 2 0 2 2 0 0 0 0 0 0 2 0 0 2 2 0 0 0 2 2 0 2 2 2 2 0 0 0 0 2 0 0 0 2 0 0 2 2 0 0 2 0 0 0 2 2 2 0 0 2 0 0 2 0 0 0 0 0 2 0 0 2 2 2 2 2 0 0 0 2 0 0 2 2 0 2 0 2 2 2 0 0 2 2 0 2 2 2 0 2 2 2 2 2 2 0 2 2 2 2 2 2 2 0 2 0 0 2 0 2 0 2 2 0 0 2 0 2 0 0 0 0 2 0 0 2 2 2 0 0 2 2 2 2 0 0 2 2 2 2 0 0 0 2 0 2 0 0 2 0 0 2 2 0 2 2 0 0 2 0 0 2 0 0 0 2 2 0 2 2 0 0 0 2 0 0 2 0 0 0 2 2 2 0 2 0 2 2 2 0 2 2 2 2 0 2 2 2 0 0 0 0 0 0 2 2 2 0 2 0 0 0 2 2 0 0 2 2 0 0 2 2 0 0 0 2 2 2 2 0 0 0 2 2 0 2 2 2 2 2 2 2 0 0 2 2 2 0 0 2 0 2 2 2 0 0 0 0 0 0 2 2 2 2 0 0 2 0 0 0 0 0 2 0 0 0 0 2 0 2 0 2 0 2 2 0 0 2 0 2 0 2 0 2 2 0 2 2 0 2 0 2 0 2 0 2 0 2 0 0 0 2 2 2 0 0 0 0 0 0 2 0 0 0 2 2 0 0 0 2 2 0 2 0 2 0 0 0 0 2 0 2 0 0 0 0 2 2 2 2 0 0 0 2 0 0 2 2 2 0 0 2 2 2 2 0 2 2 2 0 2 0 0 0 2 0 0 0 0 2 0 2 0 2 0 2 2 2 2 0 2 0 0 2 0 0 0 2 2 2 2 0 2 2 2 0 2 0 2 0 2 2 2 0 0 2 2 2 2 0 0 2 2 0 2 2 2 2 2 0 2 0 2 2 0 0 2 0 2 2 0 0 2 0 0 0 2 2 2 2 0 2 2 0 2 0 0 0 0 0 2 2 2 0 2 2 0 2 2 0 2 2 0 2 2 2 0 2 2 0 2 2 0 2 2 0 2 0 0 2 2 0 2 2 2 2 0 2 0 0 0 0 2 2 2 0 0 0 0 2 2 2 2 2 0 0 0 0 2 2 0 0 2 2 0 2 2 2 0 2 2 2 0 0 0 2 2 2 2 0 2 0 2 2 0 0 0 2 2 0 2 2 2 0 0 2 2 2 0 0 0 0 0 0 0 0 2 2 0 0 2 0 0 0 0 2 0 0 2 0 2 0 2 0 0 0 2 0 2 2 2 0 2 0 2 2 0 2
1 2 0 0 2 2 0 2 2 0 0 0 2 0 0 0 2 0 0 2 0 0 0 0 0 0 0 2 2 0 2 0 2 2 2 2 2 2 2 0 2 2 2 2 2 0 0 0 2 2 2 2 0 0 2 0 0 0 0 2 2 2 2 0 2 0 0 0 2 0 2 2 0 0 0 0 2 2 2 0 2 0 0 2 0 2 2 0 0 0 2 2 2 2 2 2 2 2 2 2 2 0 2 0 2 0 2 0 0 0 0 0 2 2 0 0 0 2 2 0 0 2 0 0 0 0 2 0 2 0 2 0 0 0 0 0 2 0 2 0 2 2 0 2 0 0 2 0 0 0 0 2 0 0 2 0 0 0 2 0 2 2 2 0 2 0 2 0 2 2 0 2 0 0 0 2 2 2 0 0 2 2 0 2 2 2 2 0 0 0 2 0 2 2 2 2 2 2 0 0 0 0 0 0 0 2 0 0 2 2 2 2 0 2 0 0 2 2 2 0 0 2 2 0 2 0 0 0 0 0 0 2 2 2 2 2 2 2 2 2 0 0 2 0 0 0 0 2 0 0 2 2 0 0 0 0 0 2 2 0 0 0 0 0 0 2 0 2 2 2 2 2 2 0 0 0 2 2 0 0 0 0 2 0 2 2 0 2 0 2 2 2 2 2 0 2 2 2 0 2 2 0 2 0 0 2 0 2 2 0 2 0 0 2 0 0 2 0 0 0 0 2 0 0 2 0 0 2 2 2 2 0 2 0 2 2 0 2 0 0 0 2 0 2 0 2 2 0 2 0 2 0 0 0 0 0 0 2 2 2 0 0 2 0 2 2 2 0 2 2 0 2 2 0 0 0 0 0 0 0 2 0 0 0 2 2 0 0 0 2 2 2 2 0 2 2 0 0 0 2 0 0 2 2 2 2 0 2 0 2 2 0 0 2 0 2 2 2 0 0 0 2 0 2 0 0 0 0 2 0 2 0 2 0 2 0 2 0 2 0 0 0 2 2 0 0 0 0 2 2 2 0 2 2 0 0 2 0 2 0 0 0 0 0 0 0 2 2 2 2 2 2 0 2 2 0 2 0 2 0 0 2 2 2 2 2 0 0 2 2 0 2 2 0 0 2 2 0 2 0 2 2 2 2 2 0 2 0 0 0 2 2 2 2 0 2 0 0 0 0 0 2 0 2 0 0 2 2 0 0 2 0 2 2 0 2 2 0 2 2 2 2 0 0 2 2 2 2 0 0 0 0 2 0 2 2 0 0 0 0 0 2 2 0 2 0 0 2 0 2 2 0 0 0 2 0 0 2 2 0 0 2 2 2 0 0 2 2 0 2 2 0 0 2 0 0 0 0 0 2 0 0 0 2 2 0 0 0 0 0 2 0 2 2 0 2 0 0 2 2 0 2 0 0 0 0 0 0 0 0 2 0 0 0 0 0 2 2 2 2 2 0 0 2 0 0 2 0 2 2 2 2 2 0 0 2 2 2 0 2 2 0 2 0 0 2 2 0 2 0 0 2 2 0 2 2 2 0 0 2 0 0 2 2 2 2 2 0 0 2 2 0 2 2 2 2 0 2 0 2 2 2 0 0 2 0 2 0 2 2 2 0 0 0 2 2 2 0 0 2 2 0 0 0 2 0 2 0 0 2 0 0 0 2 2 2 2 2 2 2 2 0 0 2 0 2 0 2 2 2 2 2 0 2 2 2 0 2 0 0 0 2 2 0 2 2 0 2 2 0 0 0 2 0 2 0 2 0 0 2 0 0 0 2 2 0 2 2 2 0 0 0 2 2 0 0 2 2 2 0 2 0 2 0 0 2 0 2 2 0 2 2 0 0 2 0 2 2 0 0 2 2 0 2 0 0 0 2 0 2 2 2 0 0 2 2 0 2 2 0 0 0 2 0 0 0 2 0 0 2 2 2 0 2 2 0 2 2 2 0 0 0 0 0 0 0 0 2 0 0 2 2 2 0 2 2 0 0 2 2 0 0 2 0 2 0 2 2 0 0 2 0 2 2 2 2 0 0 2 2 0 0 2 2 0 0 2 0 2 0 2 0 0 1 0 1 2 0 0 0 2 1 2 2 1 1 0 1 1 2 0 0 1 0 0 2 2 0 0 1 2 0 2 0 0 0 2 0 2 2 1 2 2 1 2 2 1 1 1 0 2 0 2 2 1 2 1 0 2 2 2 2 0 2 0 2 1 1 1 0 2 2 0 0 0 2 2 2 2 2 0 2 0 1 1 1 1 2 1 1 2 2 0 2 0 2 0 2 2 0 0 1 0 2 0 0 1 0 0 1 2 1 0 2 0 0 2 2 1 0 2 2 0 0 1 2 2 1 2 2 2 1 2 0 1 1 0 0 0 1 2 0 1 2 0 1 0 2 2 1 0 1 1 0 2 0 2 1 2 2 1 1 2 0 0 0 0 2 1 2 2 0 0 2 0 2 2 0 2 2 0 0 2 2 0 2 0 2 0 2 2 0 2 2 0 0 0 0 2 0 0 2 0 0 2 2 2 2 2 2 2 0 0 0 2 0 0 2 2 0 0 0 0 0 2 0 2 0 0 2 2 2 2 2 2 2 2 0 2 0 0 0 0 0 0 0 0 0 1 0 1 2 2 1 2 1 0 1 1 2 0 2 2 0 2 2 2 0 0 0 0 0 1 0 1 0 0 1 2 0 1 2 2 0 1 0 2 2 2 0 2 0 2 2 2 2 0 2 2 2 2 0 2 2 2 2 2 2 0 2 0 2 0 2 2 0 0 2 0 2 0 2 2 2 0 2 2 0 2 2 2 2 0 2 2 0 2 2 0 0 0 0 2 0 2 2 0 2 0 0 0 0 0 2 2 0 0 0 0 2 0 2 0 2 0 2 0 0 2 2 0 2 0 2 0 0 0 2 2 0 0 2 0 2 2 2 2 0 0 2 2 0 0 0 2 0 2 2 2 0 2 0 0 2 2 2 0 0 2 0 0 0 0 2 0 2 0 2 2 2 2 2 2 2 0 2 2 0 0 0 0 0 2 2 2 0 2 0 0 2 0 2 2 2 2 0 2 0 0 0 0 2 2 0 2 2 2 0 0 0 0 2 2 0 2 2 0 0 2 0 0 2 2 0 0 0 2 0 0 0 2 2 0 0 2 1 2 2 2 2 2 0 2 1 2 0 1 1 1 2 1 1 0 0 0 0 0 2 2 2 2 0 0 0 0 0 0 0 0 2 2 2 2 0 2 0 0 2 2 0 2 2 2 0 0 0 2 2 0 2 0 0 2 2 2 2 2 2 0 0 2 0 2 2 0 2 0 0 0 2 0 2 2 0 2 0 2 0 0 2 2 0 0 2 2 2 0 0 0 2 0 2 0 0 2 2 0 2 2 0 0 2 0 0 0 2 0 0 0 0 2 2 0 2 0 2 0 0 0 0 0 0 0 2 0 0 0 2 0 0 0 0 2 0 0 0 2 0 0 2 2 2 0 0 2 2 0 2 2 2 2 0 0 2 0 0 0 2 2 2 0 0 2 0 2 2 0 2 0 2 2 0 2 2 2 0 0 2 0 2 0 0 2 2 0 2 0 0 2 2 2 2 0 2 2 2 0 0 2 2 2 2 2 2 2 2 2 2 2 0 2 2 0 2 0 2 2 2 0 2 0 2 2 0 2 0 0 2 2 0 0 0 0 0 0 0 0 0 2 2 2 0 2 2 0 2 2 2 2 2 0 2 0 2 0 2 0 0 2 0 0 2 2 0 0 2 2 2 2 2 0 0 0 0 2 2 0 0 2 2 0 2 2 0 2 0 0 0 2 2 0 0 2 2 0 2 0 2 0 2 0 2 0 2 2 2 0 2 2 2 2 0 0 0 0 0 0 2 2 0 2 2 2 0 0 0 2 0 0 2 0 2 0 0 2 2 0 2 2 2 0 0 2 2 2 0 0 2 2 2 0 2 2 2 0 0 2 2 2 0 2 2 0 2 0 2 2 0 0 0 2 0 0 0 0 0 0 2 2 0 2 0 2 2 0 0 2 0 2 2 2 2 0 0 0 0 0 0 2 0 2 2 2 0 2 2 2 0 0 2 0 2 2 0 0 0 2 0 2 0 0 0 0 2 0 2 2 0 0 2 2 0 0 2 0 2 2 2 0 2 2 0 2 2 0 0 0 2 2 0 2 0 0 2 2 0 0 0 0 0 0 2 2 2 2 0 0 2 0 0 0 2 0 2 2 2 0 2 2 2 2 0 2 0 2 0 0 2 2 2 0 0 2 2 2 2 0 2 2 0 2 0 2 0 2 2 0 2 0 0 2 2 0 0 0 0 0 0 2 2 2 0 2 2 2 0 2 0 2 2 0 2 2 0 2 0 0 2 0 2 0 0 0 2 2 2 2 2 0 0 2 2 2 2 2 2 2 0 0 0 2 0 2 0 2 2 2 2 0 0 0 0 2 0 0 2 2 2 0 2 2 2 0 2 0 0 0 2 0 2 0 2 0 0 0 2 2 0 0 2 2 2 2 0 0 0 2 0 0 2 0 2 0 0 2 0 0 2 2 2 0 0 0 2 2 2 2 2 2 2 2 0 2 0 2 0 0 2 0 0 2 2 0 2 0 0 2 0 2 2 0 2 0 0 0 0 0 2 0 2 0 2 0 2 0 2 0 0 0 0 0 2 0 0 2 2 2 0 2 2 0 2 2 2 2 2 2 0 0 2 0 0 0 2 0 0 0 2 2 0 2 2 2 2 0 0 2 2 0 0 0 2 0 2 2 0 2 0 0 0 0 0 0 0 0 2 0 0 2 2 2 2 2 2 2 2 0 2 2 2 2 2 0 2 2 2 0 0 0 0 2 2 2 2 2 2 0 2 0 0 2 0 2 0 2 2 0 0 2 0 0 0 0 0 0 0 0 0 0 2 0 2 2 0 2 0 2 0 0 0 0 2 0 2 0 2 0 0 2 2 2 2 0 2 0 0 2 2 0 2 0 2 2 0 2 0 2 2 0 0 0 0 2 2 2 2 0 2 2 2 2 0 2 2 0 0 2 0 2 0 0 0 0 2 2 0 2 0 0 0 0 2 2 2 0 0 2 0 2 2 2 2 2 2 2 2 0 0 2 0 2 0 2 2 0 2 2 0 2 2 2 2 2 0 2 0 0 0 0 0 2 2 0 2 2 0 0 2 2 2 0 2 0 2 0 0 0 0 0 0 0 2 0 2 2 2 2 2 2 0 2 0 2 2 0 0 0 0 2 0 2 0 2 0 0 0 0 2 0 2 2 2 2 0 2 2 2 2 0 2 0 0 2 2 0 2 0 2 2 2 2 2 0 2 2 2 2 0 0 0 2 0 2 0 2 2 0 2 2 0 2 2 0 2 0 0 2 2 2 0 2 2 0 0 2 2 2 2 0 2 0 2 0 2 0 2 2 2 2 2 0 2 2 0 2 2 2 2 0 2 0 2 2 2 0 2 0 2 0 2 0 0 0 0 2 2 2 2 0 2 2 2 2 2 2 0 2 2 2 0 0 2 0 0 0 0 2 2 0 2 2 0 0 0 0 2 0 2 2 0 2 0 0 2 2 0 2 0 0 0 0 2 0 0 0 2 2 0 2 0 2 2 2 2 2 0 2 2 2 0 2 0 0 2 0 0 0 2 0 0 0 2 0 2 2 0 2 2 2 0 2 0 2 0 2 2 2 0 0 0 0 0 0 0 2 2 2 2 0 2 2 2 2 2 0 2 2 2 2 2 0 0 0 2 0 0 0 2 2 2 0 0 2 2 2 2 0 0 2 2 2 0 0 0 2 0 0 2 0 0 2 0 2 0 2 0 2 2 0 0 0 2 2 0 2 0 0 2 0 2 2 2 2 0 0 0 2 0 0 2 0 0 0 0 0 0 2 0 0 2 0 2 0 2 0 2 0 0 0 2 2 2 2 2 0 0 0 2 2 2 0 2 2 0 2 2 2 2 2 2 2 2 0 2 2 0 0 0 0 2 2 0 0 2 2 0 2 0 2 0 0 2 2 0 0 2 0 2 2 0 0 2 0 0 2 2 0 0 0 2 2 0 0 2 2 0 0 0 2 0 0 2 0 2 0 2 2 0 2 2 2 0 0 2 2 2 0 0 2 2 0 2 2 2 0 2 0 0 2 2 2 0 0 2 0 0 0 2 2 0 2 2 0 0 2 2 0 2 2 2 0 0 2 0 0 2 2 2 0 2 0 0 0 2 0 2 0 0 2 2 0 0 2 0 0 2 2 2 0 0 0 2 2 0 2 0 2 0 0 0 0 2 0 2 2 0 2 2 0 2 2 2 0 2 2 0 0 0 0 0 2 0 2 0 2 0 0 2 0 2 2 0 0 0 0 0 2 2 2 2 0 2 0 2 0 0 2 2 2 0 0 2 0 0 0 0 0 0 0 2 0 0 0 2 0 2 2 0 0 0 2 2 2 2 2 2 0 0 0 2 1 0 2 2 0 2 0 1 0 1 0 1 2 2 0 2 1 2 1 0 0 2 2 0 1 0 0 0 2 2 2 2 0 1 1 2 1 0 1 2 1 1 2 1 2 0 0 2 2 0 0 2 2 0 0 2 2 0 2 0 2 2 2 2 2 2 2 0 2 2 0 2 2 2 0 0 0 2 2 0 2 2 2 2 0 2 0 2 2 0 2 0 2 0 0 2 2 0 2 2 2 0 2 0 0 0 0 2 2 2 0 0 2 0 0 2 2 2 0 2 2 0 0 2 2 2 0 2 0 2 2 2 0 2 2 0 0 0 0 0 0 0 2 2 0 0 2 0 0 2 2 0 0 2 2 2 2 2 0 0 2 2 2 2 2 2 0 0 2 0 0 2 0 2 2 0 0 2 2 0 2 0 2 0 0 0 2 0 2 2 2 0 2 2 0 0 0 0 0 2 0 2 2 0 0 2 2 0 0 2 0 2 0 2 2 2 0 2 0 2 0 0 2 2 0 2 2 2 0 2 0 2 0 2 0 2 2 0 2 0 2 2 2 2 0 2 2 0 0 0 0 0 2 2 2 0 2 0 2 2 0 0 0 0 2 0 0 2 2 2 0 0 2 0 2 0 0 2 0 2 2 0 0 0 0 0 0 2 0 2 2 2 0 2 0 2 2 2 2 2 0 0 0 2 2 2 2 2 2 0 2 0 0 2 0 2 2 2 2 0 0 2 0 2 0 0 2 0 0 2 2 2 0 2 0 0 0 0 0 2 2 2 0 0 0 0 2 2 2 0 0 0 2 2 2 0 2 0 0 2 2 2 2 0 2 0 2 0 0 0 0 2 2 2 0 0 0 0 2 2 0 0 2 2 0 0 0 2 0 0 0 0 0 2 0 2 0 2 0 0 2 2 2 2 2 0 2 2 0 2 2 2 0 2 2 2 0 0 2 2 0 2 0 2 0 2 0 2 0 2 0 0 2 0 2 2 2 2 0 2 2 2 2 2 0 0 0 0 0 0 0 2 2 2 0 2 2 0 0 2 2 2 2 2 0 2 0 0 0 0 0 0 0 2 0 2 2 2 0 2 0 2 2 0 0 0 2 2 0 2 2 2 2 0 2 2 2 2 0 2 0 2 0 0 0 0 0 2 0 2 0 2 0 2 2 2 0 0 0 2 0 0 0 2 0 2 0 0 2 2 2 0 2 0 0 2 0 0 0 0 0 2 0 0 0 0 2 0 0 2 0 0 2 2 2 0 2 0 2 0 2 2 0 0 2 0 2 2 2 2 0 0 0 0 2 2 2 0 2 0 2 2 0 2 2 2 0 0 2 2 0 0 0 0 0 2 0 0 0 2 0 2 2 2 2 2 0 2 0 2 0 0 2 2 2 0 0 2 2 2 2 0 0 0 0 0 2 0 0 0 0 0 2 2 2 2 0 0 2 2 0 0 0 2 2 0 2 0 2 2 2 0 0 0 0 0 2 0 2 2 0 2 2 0 2 2 2 2 0 0 2 2 2 2 1 0 1 1 1 2 1 0 2 2 1 1 1 0 2 1 2 2 0 1 2 1 2 2 0 0 1 1 2 0 2 2 0 2 0 1 2 2 2 1 0 0 0 1 1 2 0 0 2 1 1 1 1 1 0 2 1 1 1 2 0 1 2 0 0 0 0 2 2 1 0 2 2 2 2 2 0 1 0 1 2 0 0 1 0 2 0 1 1 2 0 2 0 0 2 1 1 0 2 1 1 2 2 0 1 1 0 0 0 2 0 2 0 1 1 0 1 2 0 0 1 2 0 0 1 2 1 2 2 1 0 2 1 1 1 0 0 2 0 1 2 1 2 1 1 0 1 0 1 1 0 0 2 2 2 1 2 2 2 1 1 2 2 2 0 0 0 0 2 2 2 1 1 0 0 0 0 2 0 0 0 1 1 2 0 1 1 2 1 2 0 1 2 1 2 2 0 2 2 2 2 1 0 1 0 1 0 0 0 2 1 0 1 2 0 2 1 1 0 0 1 0 1 1 2 2 0 2 1 2 2 0 1 2 2 0 1 0 1 2 0 0 1 2 0 0 1 2 2 1 0 2 2 0 1 2 2 1 1 2 1 0 1 0 1 1 0 1 2 2 0 0 2 1 0 0 2 1 1 1 2 1 1 1 0 1 1 0 1 2 2 0 1 0 2 0 1 0 0 0 1 0 2 2 2 2 2 1 1 2 0 0 2 2 0 2 2 1 1 2 1 2 1 1 0 0 1 2 0 0 2 1 2 2 0 1 2 0 2 0 2 2 1 0 0 2 1 2 1 0 2 0 0 1 2 0 1 1 0 1 2 2 0 1 0 2 2 1 1 2 2 0 2 0 0 1 0 0 2 0 1 2 0 2 0 2 0 1 0 2 2 2 0 2 2 0 0 2 0 0 1 2 2 2 2 0 1 0 2 2 1 0 0 2 2 2 0 1 0 2 0 2 0 0 0 0 2 2 0 0 0 2 0 2 2 0 2 0 2 2 0 0 2 0 2 0 2 2 0 2 0 0 0 0 2 0 2 2 2 2 0 0 2 2 2 2 2 0 2 2 0 2 0 2 2 0 2 0 2 0 0 0 0 0 0 2 0 0 2 0 0 2 0 2 0 0 0 2 0 0 0 0 2 0 0 0 0 2 2 0 0 0 0 2 0 0 0 2 0 2 2 0 2 0 0 2 0 2 0 2 0 2 0 2 0 2 2 0 0 2 2 0 2 0 0 0 2 2 0 0 2 0 2 2 2 2 2 2 2 2 0 0 0 0 0 2 2 2 2 2 0 0 2 2 0 2 0 0 0 2 2 2 2 0 2 2 2 2 0 2 0 2 2 2 2 0 2 2 2 0 2 2 0 2 2 2 0 0 0 2 0 2 0 0 0 0 2 2 2 0 0 2 0 0 2 0 0 2 0 2 0 2 0 0 0 2 0 0 2 2 2 0 2 2 2 0 2 0 0 0 2 0 0 2 0 0 2 2 2 0 2 0 2 2 0 0 2 0 0 0 0 0 2 0 2 2 2 2 2 2 0 2 0 0 2 2 0 2 0 2 2 0 0 0 2 2 2 2 2 2 0 0 0 0 2 2 0 2 0 0 2 2 0 2 2 0 2 2 0 0 2 0 2 0 2 0 0 0 0 2 2 0 0 2 0 2 2 2 2 2 2 0 0 0 0 0 2 0 2 2 0 2 0 2 0 2 0 0 2 0 2 2 0 0 2 0 2 2 0 2 0 0 2 2 0 2 2 2 0 0 2 0 0 2 0 0 2 0 0 0 2 0 2 2 0 0 2 2 0 0 2 2 2 2 2 2 2 0 0 0 2 2 2 2 2 0 0 0 2 2 0 0 2 2 2 2 2 2 2 0 2 2 2 2 0 2 2 0 0 2 2 0 0 0 0 2 0 2 2 2 2 0 2 2 2 0 0 0 0 0 0 2 2 0 2 2 0 0 2 2 0 0 2 2 2 2 2 0 2 2 0 2 2 2 0 0 2 2 0 2 0 2 2 2 2 2 2 0 0 0 2 0 0 2 2 0 2 2 0 2 0 0 0 2 0 0 2 0 0 0 2 2 2 0 0 0 0 2 2 2 2 2 0 0 2 0 0 0 0 2 0 2 2 0 2 2 2 0 2 0 0 2 2 2 0 2 2 2 0 2 0 2 2 0 2 2 0 0 0 2 2 2 2 2 2 0 0 2 2 2 0 0 2 0 0 0 0 0 0 2 0 2 0 0 0 2 2 2 0 0 2 2 2 2 2 0 2 0 2 0 0 2 0 0 0 2 0 2 0 2 0 0 2 0 0 2 2 0 2 2 2 2 0 2 0 2 0 2 2 2 2 2 0 0 0 2 2 0 2 2 2 2 2 0 0 2 0 2 0 0 2 0 0 0 2 2 2 2 0 0 0 2 0 0 2 2 2 0 2 2 2 2 2 0 0 0 0 2 0 2 0 2 2 0 2 2 2 2 2 2 0 2 0 2 0 2 2 0 2 2 0 0 0 2 2 0 2 0 0 2 2 2 0 0 0 2 2 0 0 0 0 0 0 0 2 2 2 0 0 2 0 0 2 2 2 0 2 0 2 2 0 2 2 2 2 2 0 2 2 0 2 0 2 2 2 0 2 2 2 0 2 0 0 2 2 2 0 0 2 2 0 2 2 2 0 2 2 0 0 2 0 2 2 0 2 2 0 0 2 2 2 0 2 2 2 0 0 0 2 0 0 2 2 2 0 2 0 2 2 2 0 2 2 2 0 2 2 2 0 0 2 0 2 0 2 2 2 0 0 2 2 0 2 0 2 0 2 2 2 0 2 0 0 2 0 2 0 0 2 0 0 0 0 0 2 2 2 0 0 2 2 0 2 2 0 0 2 0 0 0 2 0 2 0 2 0 2 0 0 0 2 0 0 0 2 2 2 0 2 2 0 2 2 2 0 0 0 2 0 0 0 0 2 0 0 0 2 2 0 2 0 2 2 2 2 2 2 0 0 0 0 2 0 0 0 0 2 0 2 0 2 2 2 0 2 0 0 0 2 0 2 2 0 2 0 2 0 2 0 2 2 2 0 2 0 0 2 0 0 2 0 2 0 0 0 0 0 0 0 2 0 0 2 0 2 0 2 0 0 2 2 2 2 2 2 0 2 0 2 0 2 0 0 2 2 2 0 2 0 0 2 2 0 0 0 2 2 2 0 2 2 2 2 0 0 0 0 2 2 0 2 0 2 0 2 2 2 0 0 0 0 0 2 0 0 2 2 0 0 0 2 2 0 0 2 2 0 0 0 2 0 0 0 0 2 0 2 2 2 0 0 0 0 2 2 0 2 2 2 2 2 0 1 2 1 2 0 1 1 1 1 0 2 2 0 0 1 1 1 1 2 2 2 2 1 2 0 0 2 0 1 0 0 1 0 0 0 2 0 0 2 2 2 0 2 2 2 0 0 2 0 0 2 0 2 2 0 0 0 0 0 2 0 0 2 0 0 0 2 2 0 2 2 0 2 0 0 2 0 0 2 0 2 0 2 0 2 0 2 0 2 2 2 2 0 2 0 2 0 2 0 2 0 0 0 0 0 2 0 2 2 2 2 2 0 0 2 2 0 0 2 2 0 2 2 2 2 2 2 0 0 2 2 2 0 2 0 0 2 0 2 0 2 0 2 2 2 2 2 0 0 0 2 0 0 2 0 2 0 0 0 2 0 0 0 2 2 2 2 0 2 0 0 2 0 0 2 0 2 2 0 0 2 0 2 2 2 2 2 2 2 2 2 2 2 0 0 0 0 0 0 0 2 0 0 2 0 0 0 0 2 2 2 0 2 2 0 2 0 0 0 2 0 2 2 0 0 2 2 0 2 0 0 2 0 0 0 0 0 0 2 0 0 2 2 0 2 0 2 2 0 0 0 2 0 0 2 0 2 0 2 2 2 0 0 2 2 0 2 0 0 2 0 2 2 0 0 0 2 0 2 0 2 0 2 0 0 2 0 0 0 2 0 0 2 0 2 0 0 2 0 0 2 2 0 2 0 2 2 2 0 2 0 2 2 2 0 2 2 2 0 2 0 2 2 2 2 0 2 0 0 2 0 0 2 2 0 2 2 2 0 0 2 0 0 2 2 2 2 0 0 0 0 2 0 2 0 0 2 2 0 0 2 2 0 2 0 0 0 0 0 0 2 2 0 2 0 0 0 0 0 0 2 2 0 2 2 0 2 2 0 0 2 2 0 0 2 0 2 0 2 0 2 0 2 0 0 2 0 0 0 0 0 0 0 2 2 2 0 2 2 2 2 0 0 0 2 0 2 0 2 0 0 2 0 2 0 2 0 2 2 0 0 2 2 0 0 2 2 2 0 2 0 2 0 2 0 0 2 2 0 0 2 2 2 2 0 2 2 2 0 0 2 2 0 0 0 0 0 2 0 0 0 0 2 0 2 0 2 2 2 2 2 2 0 0 2 2 0 2 0 0 2 2 2 0 0 2 0 0 2 0 2 2 2 2 2 0 2 0 2 2 0 2 2 2 2 0 0 2 0 2 2 0 2 0 2 0 0 0 2 2 2 0 0 0 2 2 0 0 2 2 0 2 0 2 0 0 0 2 2 0 0 0 2 0 0 0 0 2 0 0 0 2 0 0 2 2 2 2 0 2 0 2 2 2 2 2 2 2 2 2 0 2 0 0 0 0 2 2 2 0 0 0 0 0 0 2 0 2 2 2 2 0 0 0 0 2 0 2 2 0 2 0 2 0 2 2 0 0 0 0 2 2 2 0 2 0 0 2 0 2 0 0 2 2 0 2 2 0 2 2 0 0 0 0 0 2 2 0 2 0 0 2 2 0 0 2 0 0 2 0 2 0 0 2 2 2 0 0 0 2 2 2 2 2 0 0 2 0 0 0 0 2 2 2 2 0 0 0 2 2 2 2 2 2 2 0 0 2 2 0 0 0 2 0 2 2 2 0 0 2 2 2 2 0 2 2 2 0 0 0 0 2 2 2 0 2 2 0 2 2 0 2 2 2 0 0 0 0 2 2 2 2 2 0 0 0 0 2 2 0 0 2 2 0 0 0 2 0 0 0 2 2 0 2 2 0 2 2 2 0 2 2 2 2 2 2 0 0 0 2 2 0 2 0 0 0 2 2 0 2 0 2 0 0 0 0 2 2 2 0 0 0 2 0 0 2 0 0 2 0 2 0 2 2 2 2 2 2 2 0 0 2 2 2 0 0 2 0 2 0 2 2 0 0 0 0 2 0 0 0 2 2 2 0 2 2 2 0 0 0 2 2 2 0 0 2 2 0 2 0 2 2 2 0 2 2 2 2 2 0 0 0 0 0 0 0 0 2 2 0 0 0 2 2 0 0 2 2 2 2 0 2 2 0 0 2 2 2 2 0 2 0 0 0 0 0 2 0 0 0 2 0 2 0 0 2 0 2 2 0 2 2 0 2 0 0 2 2 2 0 0 2 2 2 2 2 0 2 2 0 2 2 0 0 0 0 0 2 2 2 2 0 0 2 2 2 0 0 0 2 0 0 2 0 2 0 2 0 0 2 0 0 2 2 2 2 2 2 2 2 0 2 2 0 2 0 0 0 0 2 0 2 0 0 2 2 2 2 2 0 2 2 2 0 2 0 2 0 0 0 2 2 2 0 0 0 0 0 2 0 2 2 0 2 2 2 0 2 2 2 0 2 2 0 0 0 2 2 2 0 0 2 0 0 2 2 0 2 2 2 0 0 2 2 0 2 0 0 2 0 2 2 0 0 0 2 2 0 2 0 0 0 2 0 2 0 2 0 2 0 0 0 2 0 0 2 2 0 2 0 0 2 2 2 2 0 0 2 0 0 2 0 0 2 2 0 0 2 2 2 2 0 0 0 2 0 2 2 0 2 2 2 0 2 0 0 2 2 2 2 2 2 2 2 0 0 2 0 1 1 2 1 1 1 2 2 0 2 0 0 0 0 0 2 0 0 0 2 0 2 0 2 2 0 2 0 2 2 0 2 0 0 2 2 0 2 0 2 0 0 0 0 2 0 2 0 0 0 2 2 0 0 0 2 2 0 0 0 2 0 0 0 0 2 0 2 0 0 0 2 0 0 0 2 0 0 0 0 2 2 0 0 2 2 2 2 0 0 2 0 2 2 0 2 2 2 2 2 0 2 0 2 0 2 0 0 2 2 0 0 2 2 0 2 0 0 2 2 2 0 0 2 2 0 0 0 0 2 2 2 0 0 0 2 2 2 0 2 0 2 2 2 0 1 2 2 2 0 2 2 2 1 2 0 1 2 0 1 0 2 0 2 2 0 1 2 2 1 2 2 2 0 2 1 2 0 1 1 1 1 0 2 2 2 2 0 0 0 2 0 0 2 2 0 2 2 2 2 2 2 2 2 0 0 2 2 0 0 0 0 2 0 0 0 0 0 0 2 2 0 2 0 0 2 2 0 2 0 0 0 0 0 2 2 2 0 2 0 0 2 0 2 2 0 0 2 0 2 0 0 0 0 2 0 0 2 0 0 2 2 2 0 0 0 0 0 2 0 2 2 2 0 2 0 0 0 0 2 2 0 0 2 2 0 2 0 0 2 2 2 2 2 2 2 2 0 0 0 2 0 0 2 0 0 2 2 0 2 0 2 2 0 2 2 0 0 0 0 0 0 0 0 0 0 0 2 2 0 0 0 0 0 0 2 0 0 2 0 0 2 2 0 0 0 0 0 0 0 0 2 0 0 0 0 0 0 2 0 2 2 0 2 0 2 0 0 0 2 0 2 2 2 2 2 0 0 0 0 0 0 0 2 2 2 2 0 2 2 2 0 2 2 2 2 0 0 2 0 0 2 0 0 2 0 0 0 0 0 2 2 0 2 0 2 0 0 2 2 2 2 2 2 0 0 2 0 2 0 2 2 2 2 0 2 2 2 2 2 2 2 2 0 2 0 2 0 0 0 2 0 2 2 0 0 2 2 2 0 0 2 2 2 0 0 0 0 0 0 0 0 0 0 2 2 2 2 0 2 0 0 0 0 0 0 0 0 0 0 2 2 2 0 2 2 0 0 2 0 2 0 0 0 0 2 0 0 2 0 2 2 2 0 2 2 0 0 2 2 2 2 0 2 2 2 2 2 2 0 0 2 2 0 0 2 2 0 2 0 0 2 2 0 0 2 2 2 0 2 0 2 2 2 2 2 0 2 2 2 2 2 1 1 0 1 1 1 2 2 2 0 2 2 0 2 1 1 0 0 1 0 2 2 2 2 2 0 0 0 2 2 0 2 1 2 2 2 0 1 0 2 0 0 2 0 1 2 1 2 2 2 0 0 2 0 0 2 2 1 2 0 2 0 1 0 0 2 1 1 0 1 2 0 2 1 1 1 0 2 1 0 2 2 0 2 1 2 0 1 1 2 0 2 2 0 2 0 2 0 0 0 2 0 2 0 1 1 2 1 1 2 0 0 0 1 0 2 0 1 2 2 0 1 1 0 1 1 0 0 0 0 0 1 2 0 0 2 2 2 2 1 2 1 2 0 1 0 0 2 0 0 1 1 2 1 2 1 2 0 1 2 1 0 2 1 2 0 1 1 2 2 2 2 2 1 2 1 2 1 1 0 1 2 0 1 2 1 1 2 0 2 2 0 2 1 2 2 2 0 0 2 1 0 0 2 2 0 2 1 1 1 2 0 0 1 2 2 0 2 2 2 0 0 1 0 0 2 2 2 2 2 1 1 2 0 0 2 0 2 1 0 2 1 0 1 0 0 0 1 1 0 2 2 1 0 0 2 2 0 2 2 0 0 1 2 1 0 2 0 1 0 1 2 2 0 0 0 0 0 2 2 2 2 2 0 2 0 0 0 0 0 0 2 0 0 0 2 2 0 2 0 2 2 0 2 2 0 2 2 2 2 2 0 0 0 2 0 2 0 0 0 0 0 0 2 2 2 2 0 2 0 2 0 2 2 2 0 0 0 0 0 2 2 2 0 0 2 0 2 0 2 2 0 2 0 2 2 0 0 2 2 0 0 0 2 2 2 2 2 2 0 0 0 0 2 0 2 2 0 0 0 0 0 0 2 0 0 0 2 0 0 2 2 2 0 2 2 2 0 2 2 2 2 2 2 2 0 0 2 2 2 2 2 2 2 2 2 0 0 2 0 2 2 2 2 2 0 0 0 2 2 2 0 2 0 0 0 0 2 2 0 0 0 0 0 2 2 2 0 2 2 0 0 0 2 2 0 0 0 0 2 0 2 2 2 2 0 2 2 2 2 0 0 2 0 0 0 2 2 2 0 0 0 2 2 0 2 0 0 2 2 2 0 2 0 0 0 0 0 2 0 0 2 0 2 0 0 2 0 2 0 2 0 2 2 2 2 0 0 2 0 0 2 2 2 2 2 2 0 0 0 2 0 0 2 2 0 2 2 0 0 2 0 2 0 2 2 0 0 0 0 2 0 0 2 0 2 0 0 2 0 2 2 2 2 2 2 0 0 0 2 2 2 0 2 2 0 2 2 2 2 2 0 2 2 2 2 0 0 2 2 2 0 0 0 2 0 0 0 2 0 0 0 2 2 2 2 2 0 2 2 0 2 0 2 0 2 2 2 2 2 0 2 0 0 0 0 2 2 2 2 2 2 0 0 0 0 2 0 2 0 0 0 2 0 0 2 0 2 0 2 0 0 2 0 0 2 2 2 2 2 0 2 2 0 2 2 2 0 2 2 2 2 2 2 0 2 2 0 2 0 0 2 2 2 0 2 0 2 0 2 0 2 0 2 2 2 2 2 2 2 0 0 2 2 0 0 0 2 0 2 0 0 0 2 0 0 2 2 2 2 0 2 0 0 2 2 0 0 2 2 2 2 0 2 2 0 2 2 0 2 0 0 0 0 0 0 0 0 0 0 0 2 0 2 2 2 2 0 0 0 0 0 0 2 0 2 0 0 2 0 2 2 0 0 0 2 2 0 0 2 2 2 2 2 2 2 0 0 0 0 2 2 0 2 2 0 0 2 0 2 0 2 0 2 2 2 0 2 0 2 0 2 2 2 2 2 0 1 1 1 1 2 0 0 1 2 0 1 1 0 0 0 0 2 0 2 1 2 0 2 1 0 2 2 0 1 0 0 1 2 0 0 2 2 1 0 0 2 0 2 2 1 0 0 0 1 1 0 0 0 2 0 1 0 2 2 2 2 0 1 1 1 2 2 0 0 0 1 1 2 1 0 2 0 2 1 1 2 0 1 0 1 0 0 0 2 0 1 2 0 0 1 1 1 2 0 0 2 2 0 1 2 1 1 0 1 0 0 0 2 2 2 2 2 2 0 0 0 2 2 2 0 0 0 2 0 0 0 0 2 2 0 0 2 0 0 0 0 0 0 0 0 0 0 2 0 0 2 2 2 2 0 0 2 2 0 2 0 2 2 2 2 2 2 2 0 0 2 2 2 2 2 2 2 2 0 0 0 2 0 2 2 2 0 2 0 2 0 2 0 0 0 2 0 0 2 0 0 2 0 0 2 2 0 2 2 2 2 2 0 0 2 0 0 2 0 0 0 2 2 2 2 0 2 2 2 2 2 2 0 2 0 0 2 2 2 2 2 2 2 0 2 2 2 0 2 0 2 2 0 2 2 2 2 0 0 2 0 2 0 2 0 2 2 2 2 0 2 2 0 2 0 0 0 2 0 2 2 2 2 0 0 2 0 2 2 0 0 0 2 0 2 2 0 2 2 2 2 0 2 0 0 2 2 0 2 2 2 2 2 2 0 2 2 0 2 0 2 2 2 0 0 0 0 0 0 0 0 2 0 2 0 0 0 2 0 0 0 0 0 2 2 2 0 0 2 0 0 0 0 2 0 2 2 2 0 0 0 2 0 0 0 2 0 2 2 0 0 2 2 0 2 2 2 0 2 0 0 2 2 0 0 2 2 2 2 2 2 2 2 2 2 0 0 0 0 0 2 0 2 0 0 2 2 2 0 0 0 2 0 0 2 2 2 2 2 2 2 0 0 2 2 2 0 2 0 2 0 0 2 2 0 2 2 2 2 0 2 0 0 0 2 0 2 0 2 0 0 0 2 2 2 2 2 2 0 2 2 2 2 2 0 2 0 0 2 0 0 0 2 0 0 2 0 0 0 0 0 0 2 2 2 0 0 2 2 0 2 2 2 2 0 2 2 2 2 0 2 0 2 2 2 0 2 2 0 2 2 2 0 0 0 2 0 2 0 0 2 2 0 0 2 0 2 2 0 2 2 0 2 2 2 0 0 2 0 0 2 0 0 2 0 0 0 2 0 0 2 0 0 2 0 0 0 0 2 0 2 2 0 0 2 0 2 0 0 2 0 0 0 2 2 2 2 0 0 2 0 2 2 0 2 0 0 0 2 0 0 0 0 2 2 2 0 2 2 2 0 2 2 2 0 2 2 0 2 0 2 2 0 0 0 2 0 2 2 0 2 0 2 0 2 0 2 2 0 2 2 2 0 2 0 2 0 2 0 0 0 0 2 2 2 2 0 2 2 2 0 2 0 2 0 2 2 2 0 2 0 0 0 2 2 2 0 2 0 0 0 0 0 2 2 0 2 2 0 2 2 2 0 2 2 2 2 2 2 2 2 2 0 0 2 2 2 2 0 2 2 2 2 0 0 0 0 0 0 2 2 2 2 0 0 2 2 0 0 0 0 2 0 0 0 0 2 2 0 0 2 2 0 2 0 0 2 0 2 2 2 0 2 2 2 2 0 0 2 2 0 0 0 2 2 0 2 0 0 2 2 2 0 0 0 2 0 0 2 0 0 2 2 0 0 2 2 2 2 2 2 0 0 2 2 2 0 0 2 0 2 0 2 2 0 0 2 0 0 2 0 2 0 0 0 0 0 0 0 2 2 0 2 0 2 0 2 2 2 2 0 0 2 2 2 2 0 2 0 0 0 0 2 0 0 0 2 2 2 0 2 2 2 0 2 2 0 2 2 0 0 0 0 2 0 0 2 2 0 2 0 2 0 2 0 2 2 0 0 2 0 0 0 2 2 2 2 0 0 2 0 0 0 2 2 2 0 0 2 0 0 2 0 2 0 0 2 2 0 2 0 2 0 2 0 2 2 0 2 0 0 0 2 0 2 2 2 0 0 0 0 2 2 0 2 0 2 0 2 0 2 0 2 0 0 2 0 2 2 2 2 0 2 2 0 0 0 2 0 2 2 0 2 2 0 0 0 0 0 0 2 0 0 2 2 0 0 0 2 2 0 2 2 2 2 0 0 0 0 2 0 0 0 2 0 0 2 2 0 0 2 0 0 0 2 2 2 0 0 2 0 0 2 0 0 0 0 0 2 0 0 2 2 2 2 2 0 0 0 2 0 0 2 2 0 2 0 2 2 2 0 0 2 2 0 2 2 2 0 2 2 2 2 2 2 0 2 2 2 2 2 2 2 0 2 0 0 2 0 2 0 2 2 0 0 2 0 2 0 0 0 0 2 0 0 2 2 0 2 0 2 2 2 0 0 0 0 2 0 2 2 0 0 2 0 2 0 0 2 0 2 2 0 0 2 2 0 2 0 0 0 2 2 0 2 2 2 0 0 0 0 0 0 2 0 2 2 0 0 2 2 2 0 0 2 0 2 2 2 2 2 0 2 2 0 2 0 2 0 0 0 0 0 0 2 0 2 2 2 0 0 2 2 2 0 2 2 2 2 0 2 2 0 0 0 2 0 0 0 0 2 0 2 2 0 0 2 0 2 0 2 2 0 0 2 2 2 2 2 2 0 2 0 2 2 0 2 0 2 0 2 2 2 2 0 0 2 0 0 0 0 0 2 0 0 0 0 2 0 2 2 0 2 0 2 2 0 2 2 0 0 2 0 2 2 2 0 2 0 2 0 2 0 2 0 0 2 0 0 0 0 0 2 0 0 2 0 0 0 0 2 0 0 0 2 2 0 0 0 2 2 0 2 0 2 0 0 0 0 2 0 2 0 0 0 0 2 2 2 2 0 0 0 2 0 0 2 2 2 0 2 0 2 2 2 0 2 0 0 2 2 2 0 0 2 0 2 0 0 2 0 2 0 0 0 2 0 2 2 0 2 0 2 0 0 2 0 0 2 2 2 2 2 2 2 0 2 2 2 0 0 2 2 0 0 2 2 2 2 0 0 2 2 0 2 2 2 2 0 0 2 0 0 2 0 0 2 0 0 2 2 2 0 0 0 2 2 0 2 2 0 0 0 0 0 0 0 2 0 0 2 2 2 0 2 2 2 0 2 2 2 0 0 2 2 2 0 2 0 0 2 2 0 2 2 2 2 0 2 2 0 0 2 0 0 2 2 2 0 2 2 0 2 2 2 0 0 0 0 0 0 2 2 0 0 2 0 0 2 2 0 2 0 0 0 2 2 2 2 0 2 2 2 0 0 2 0 2 2 2 2 0 2 0 0 0 0 2 2 2 2 0 2 0 2 2 2 0 0 0 0 1 0 0 0 0 2 2 0 0 2 1 1 1 0 1 1 0 2 0 1 1 2 1 0 0 1 0 2 2 0 0 2 0 0 2 0 2
1 2 0 0 1 2 1 2 1 0 1 1 2 0 0 0 2 0 0 1 0 0 1 0 1 1 0 1 1 1 1 0 1 2 2 2 2 1 1 1 2 2 2 2 1 0 0 0 2 2 2 1 1 0 2 0 1 0 0 2 2 2 2 1 2 0 0 0 1 0 1 1 0 0 0 0 0 2 2 2 2 0 2 2 0 2 2 0 2 0 2 0 2 2 2 2 0 0 2 2 2 2 2 0 0 0 0 0 0 0 0 0 2 2 0 2 0 2 0 2 2 0 0 0 1 1 2 0 1 0 2 0 0 0 0 0 2 0 1 0 2 2 1 2 0 0 2 0 2 0 0 2 0 0 2 0 0 0 2 0 2 2 2 2 0 0 0 0 0 2 2 2 0 2 2 2 2 2 0 0 2 2 0 0 2 2 2 0 0 0 2 0 2 2 0 2 2 2 0 2 0 0 0 0 0 2 0 2 2 0 2 0 0 2 0 0 2 0 2 2 0 2 2 0 2 0 0 0 0 0 0 2 0 0 2 0 0 2 0 2 0 0 0 0 0 0 0 1 1 0 1 2 0 0 1 0 0 2 2 0 0 0 1 0 0 2 0 2 2 2 2 2 2 0 1 0 2 2 1 0 0 0 1 0 2 1 1 2 0 1 2 2 1 2 1 1 2 2 0 2 2 0 2 0 0 2 0 2 2 0 2 0 0 2 0 0 2 0 0 0 0 2 0 0 2 0 0 2 2 2 2 0 2 0 2 2 0 2 0 2 0 2 2 2 2 2 0 0 2 0 0 0 0 0 0 0 0 2 0 2 0 2 2 0 0 2 2 0 2 0 2 2 2 0 2 0 2 0 2 0 2 0 0 0 2 2 0 0 0 2 0 2 2 0 0 2 0 0 2 0 0 0 0 0 0 2 0 2 0 2 0 0 0 0 0 2 2 2 0 2 0 2 2 2 0 0 0 0 2 0 0 0 0 0 0 2 2 0 0 0 0 0 0 0 0 0 0 2 0 0 0 0 2 2 0 0 2 0 2 0 0 0 0 2 0 0 0 0 2 2 2 2 0 2 2 0 0 0 2 2 0 2 2 0 2 2 2 0 0 2 0 0 0 0 2 2 2 0 2 0 2 2 2 0 2 0 2 0 2 0 2 2 0 2 0 2 0 0 0 0 0 2 0 2 0 0 2 2 0 0 2 0 2 2 0 2 2 0 2 2 2 2 0 0 2 2 2 2 0 0 0 0 2 0 2 2 0 0 0 0 0 2 2 0 2 0 0 2 0 2 2 0 0 0 2 0 0 2 2 0 0 2 2 2 0 0 2 2 0 2 2 0 0 2 0 0 0 0 0 2 0 0 0 2 2 0 0 0 0 0 2 0 2 2 0 2 0 0 2 2 0 2 0 0 0 0 0 0 0 0 2 0 0 0 0 0 2 2 2 2 2 0 0 2 0 0 2 0 2 2 2 2 2 0 0 2 2 2 0 2 2 0 2 0 0 2 2 0 2 0 0 2 2 0 2 2 2 0 0 2 0 0 2 2 2 2 2 0 0 2 2 0 2 2 2 2 0 2 2 2 2 2 0 0 0 0 2 2 2 2 2 0 2 0 2 2 2 0 0 2 2 0 0 0 2 0 2 2 2 2 0 0 0 0 2 0 2 0 2 2 2 0 0 2 0 2 0 2 2 2 2 2 2 2 2 2 0 2 0 0 0 2 2 0 2 2 0 2 2 0 0 0 2 0 2 2 0 2 0 2 0 0 2 2 0 0 2 0 2 0 0 0 0 2 2 0 2 2 2 0 2 0 2 2 2 2 0 0 0 0 0 2 2 0 2 0 2 2 0 2 2 2 2 0 2 0 2 2 0 2 2 2 0 2 2 0 2 2 2 2 2 0 2 2 2 0 0 0 0 0 0 2 2 0 2 0 2 2 2 0 0 0 0 0 0 2 0 2 0 0 2 2 2 0 2 2 2 0 0 2 0 0 0 0 2 2 0 2 0 0 2 2 2 0 0 2 0 0 2 2 0 2 2 2 0 0 0 2 2 0 2 0 0 2 0 0 2 0 0 0 2 0 2 2 0 2 0 2 2 2 0 0 2 0 0 2 2 0 0 0 2 0 2 0 0 0 2 0 2 2 2 2 2 0 2 2 0 0 0 0 2 0 2 2 2 2 2 0 2 2 2 2 0 2 0 2 2 0 0 0 2 2 0 0 0 2 2 2 2 2 0 2 0 0 2 0 0 2 2 2 2 2 0 2 0 2 0 2 2 0 0 2 0 2 0 0 0 0 0 2 2 2 0 2 0 0 2 2 0 0 2 2 0 0 0 2 2 2 2 2 2 0 2 0 2 2 0 0 0 2 2 0 0 2 0 2 0 2 2 0 0 2 0 0 2 0 2 2 2 2 0 0 2 0 0 0 0 2 2 2 2 0 0 2 2 0 2 0 0 0 0 0 2 2 0 2 0 2 2 2 0 2 2 2 2 0 0 0 2 0 0 2 0 0 2 0 2 2 2 2 2 2 0 0 2 0 0 2 2 0 0 0 0 0 2 0 2 0 0 2 0 0 0 0 0 0 2 0 0 0 0 0 0 0 0 0 0 0 2 0 0 2 2 0 2 0 0 0 0 2 0 2 2 0 2 2 2 0 0 0 0 0 2 0 0 0 0 0 2 0 2 2 2 0 0 0 2 2 2 0 2 0 2 2 2 2 0 2 2 2 2 0 2 2 2 2 2 2 0 2 0 2 0 2 2 0 0 2 0 2 0 2 2 2 0 2 2 0 2 2 2 2 0 2 2 0 2 2 0 0 0 0 2 0 2 2 0 2 0 0 0 0 0 2 2 0 0 0 0 2 0 2 0 2 0 2 0 0 2 2 0 2 0 2 0 0 0 2 2 0 0 2 0 2 2 2 2 0 0 2 2 0 0 0 2 0 2 2 2 0 2 0 0 2 2 2 0 0 2 0 0 0 0 2 0 2 0 2 2 2 2 2 2 2 0 2 2 0 0 0 0 0 2 2 2 0 2 0 0 2 2 0 0 0 2 0 2 2 2 0 0 2 2 0 2 2 2 0 0 0 0 2 2 0 0 0 0 0 0 0 0 2 2 0 2 0 2 0 0 0 2 2 2 0 2 0 2 2 2 2 2 0 2 2 2 0 0 0 0 2 2 0 0 0 2 0 2 2 2 0 2 0 2 0 2 0 0 2 0 0 2 2 2 0 2 2 0 0 0 0 2 2 0 0 0 0 0 0 0 0 0 0 2 2 2 0 2 2 0 0 0 0 2 2 0 2 2 0 0 2 0 2 2 0 2 0 2 0 0 2 2 0 0 2 2 2 0 0 0 2 0 2 0 0 2 2 0 2 2 0 0 2 0 0 0 2 0 0 0 0 2 2 0 2 0 2 0 0 0 0 0 0 0 2 0 0 0 2 0 0 0 0 2 0 0 0 2 0 0 2 2 2 0 0 2 2 0 2 2 2 2 0 0 2 0 0 0 2 2 2 0 0 2 0 2 2 0 2 0 2 2 0 2 2 2 0 0 2 0 2 0 0 2 2 0 2 0 0 2 2 2 2 0 2 2 2 0 0 2 2 2 2 2 2 2 2 2 2 2 0 2 2 0 2 0 2 2 2 0 2 0 2 2 0 2 0 0 2 2 0 0 0 0 0 0 0 0 0 2 2 2 0 2 2 0 2 2 2 2 2 0 2 0 2 0 2 0 0 0 0 0 0 0 2 0 0 0 2 2 0 0 0 0 0 2 0 2 0 2 2 2 2 2 0 2 2 0 2 2 2 0 0 2 2 0 2 2 2 2 2 0 2 2 2 0 2 2 0 0 2 2 0 0 0 0 0 2 0 2 0 0 0 2 0 2 2 2 0 0 2 0 0 0 2 2 2 2 2 0 2 0 0 2 2 2 0 0 2 2 2 2 2 2 2 0 0 2 2 2 2 2 0 0 0 2 2 2 0 0 0 2 0 0 2 0 2 2 0 2 0 2 0 2 2 0 0 0 2 2 2 2 0 0 0 0 0 2 2 2 0 0 2 2 0 2 0 2 2 0 0 2 2 0 0 2 0 2 0 2 2 0 0 2 2 2 2 2 2 2 0 0 0 0 2 2 2 2 2 0 2 0 2 0 2 0 0 0 2 2 0 2 2 0 2 0 0 2 0 2 2 0 2 0 2 2 0 0 0 2 2 0 0 0 0 2 0 2 2 0 2 2 0 0 2 2 0 2 2 2 2 0 0 2 2 0 2 2 2 2 0 2 2 2 0 2 2 0 2 0 2 2 2 0 0 0 0 0 0 2 2 2 2 0 0 0 2 0 0 2 2 0 2 2 2 0 0 2 2 0 2 0 2 0 0 2 0 2 2 2 0 2 2 2 2 2 2 2 0 2 0 2 0 2 0 2 2 2 2 0 0 0 0 0 2 0 0 0 2 0 2 0 2 2 0 0 0 0 2 0 2 0 2 2 2 0 2 2 0 0 0 2 0 2 0 2 0 2 2 2 0 2 0 0 0 2 2 0 2 2 2 0 2 0 2 2 0 0 2 2 2 2 0 2 2 2 0 2 0 0 0 2 2 0 0 2 0 0 2 2 2 0 2 2 2 2 2 0 0 0 0 0 2 0 2 2 2 0 0 0 2 0 0 0 0 2 2 2 2 2 0 0 2 2 0 0 2 0 0 0 0 2 0 0 2 0 2 0 0 2 0 2 2 2 2 0 0 2 2 0 0 2 2 0 2 0 0 2 0 2 2 0 0 0 0 0 2 0 0 0 2 0 2 2 2 0 2 2 2 0 2 0 2 0 2 0 0 0 0 0 0 0 2 2 2 0 2 0 2 2 0 0 0 2 2 2 2 0 0 2 2 0 0 0 2 2 0 0 0 0 2 0 2 2 0 2 0 2 0 2 2 0 2 0 2 2 2 0 0 2 2 0 0 0 2 0 0 0 2 0 2 0 2 0 0 2 2 2 0 0 2 0 0 0 2 2 2 0 2 2 2 2 0 2 2 0 0 1 0 2 0 1 1 1 2 2 1 2 0 0 0 0 2 2 2 0 0 2 0 2 2 1 2 2 2 1 2 0 0 2 0 2 0 2 2 1 2 2 1 2 2 2 2 2 0 1 0 0 0 0 0 2 2 0 2 2 0 0 2 2 2 0 2 0 2 0 0 0 0 0 0 0 2 0 2 2 2 2 2 2 0 2 0 2 2 0 0 0 0 2 0 2 0 2 0 0 0 0 2 0 2 2 2 2 0 2 2 2 2 0 2 0 0 2 2 0 2 0 2 2 2 2 2 0 2 2 2 2 0 0 0 2 0 2 0 2 2 0 2 2 0 2 2 0 2 0 0 2 2 2 0 2 2 0 0 2 2 2 2 0 2 0 2 0 2 0 2 2 2 2 2 0 2 2 0 2 2 2 2 0 2 0 2 2 2 0 2 0 2 0 2 0 0 0 0 2 2 2 2 0 2 2 2 2 2 2 0 2 2 2 0 0 2 0 0 0 0 2 2 0 2 2 0 0 0 0 2 0 2 2 0 2 0 0 2 2 0 2 0 0 0 0 2 0 0 0 2 2 0 2 0 2 2 2 2 2 0 2 2 2 0 2 0 0 2 0 0 0 2 0 0 0 2 0 2 2 0 2 2 2 0 2 0 2 0 2 2 2 0 0 0 0 0 0 0 2 2 2 2 0 2 2 2 2 0 0 2 0 2 2 2 0 0 0 2 0 0 0 2 2 2 2 0 2 0 2 0 2 0 2 0 2 0 0 2 0 2 0 2 2 0 2 0 2 0 2 2 0 2 2 2 0 2 2 2 2 0 0 0 2 0 2 0 2 0 0 0 0 0 0 2 0 0 0 0 0 2 2 0 2 0 0 0 0 2 0 2 2 0 0 0 2 0 2 2 0 2 2 2 0 0 0 2 2 2 0 0 2 2 0 0 2 2 0 2 0 0 0 0 2 2 2 0 2 0 0 2 0 2 0 0 0 2 2 0 2 2 2 2 0 0 0 2 2 0 2 0 2 0 2 2 0 2 0 0 2 2 0 0 2 2 0 2 0 2 2 2 2 0 2 2 2 0 0 2 2 2 0 0 2 2 0 2 2 2 0 2 0 0 2 2 2 0 0 2 0 0 0 2 2 0 2 2 0 0 2 2 0 2 2 2 0 0 2 0 0 2 2 2 0 2 0 0 0 2 0 2 0 0 2 2 0 0 2 0 0 2 2 2 0 0 0 2 2 0 2 0 2 0 0 0 0 2 0 2 2 0 2 2 0 2 2 2 0 2 2 0 0 0 0 0 2 0 2 0 2 0 0 2 0 2 2 0 0 0 0 0 2 2 2 2 0 2 0 2 0 0 2 2 2 0 0 2 0 0 0 0 0 0 0 2 0 0 0 2 0 2 2 0 0 0 2 2 2 2 2 2 0 0 0 2 2 0 2 2 0 2 0 0 0 2 0 2 2 2 0 2 2 2 0 0 0 2 2 0 2 0 0 0 2 2 2 2 0 0 2 2 2 0 2 2 0 0 2 0 2 0 0 2 2 0 0 2 2 0 0 2 2 0 2 0 2 2 2 2 2 2 2 0 2 2 0 2 2 2 0 0 0 2 2 0 2 2 2 2 0 2 0 2 2 0 2 0 2 0 0 2 2 0 2 2 2 0 2 0 0 0 0 2 2 2 0 0 2 0 0 2 2 2 0 2 2 0 0 2 2 2 0 2 0 2 2 2 0 2 2 0 0 2 0 0 0 0 2 0 2 0 2 0 0 2 2 0 0 2 2 2 2 2 0 0 2 2 2 2 2 2 0 0 2 0 0 2 0 2 2 0 0 2 2 0 2 0 2 0 0 0 2 0 2 2 2 0 2 2 0 0 0 0 0 2 0 2 2 0 0 2 2 0 0 2 0 2 0 2 2 2 0 2 0 2 0 0 2 2 0 2 2 2 0 2 0 2 0 2 0 2 2 0 2 0 2 2 2 2 0 2 2 0 0 0 0 0 2 2 2 0 2 0 2 2 0 0 0 0 2 0 0 2 2 2 0 0 2 0 2 0 0 2 0 2 2 0 0 0 0 0 0 2 0 2 2 2 0 2 0 2 2 2 2 2 0 0 0 2 2 2 2 2 2 0 2 0 0 2 0 2 2 2 2 0 0 2 0 2 0 0 2 0 0 2 2 2 0 2 0 0 0 0 0 2 2 2 0 0 0 0 2 2 2 0 0 0 2 2 2 0 0 0 0 0 0 0 2 0 0 0 0 0 0 0 2 2 2 2 2 0 2 0 2 2 0 0 2 0 0 2 0 0 0 0 0 0 0 2 0 2 0 2 0 0 2 2 2 2 2 1 2 2 1 1 2 2 0 2 2 2 0 0 2 2 0 2 0 2 0 2 0 2 1 1 0 1 2 0 2 2 2 1 0 2 1 2 2 1 0 0 0 0 0 0 0 2 2 1 1 2 1 0 1 2 1 2 1 2 0 2 1 0 1 1 1 1 1 2 0 2 2 2 0 2 1 2 2 0 0 0 2 2 0 2 2 2 2 0 2 2 2 2 2 0 2 0 0 0 0 0 0 0 2 2 0 2 0 2 2 2 0 0 0 2 0 0 0 2 0 0 0 0 0 0 2 0 2 2 0 2 0 0 0 2 0 2 0 0 2 2 2 0 0 0 0 0 2 0 2 0 2 0 0 0 2 0 0 0 2 0 2 2 0 0 0 2 2 0 2 0 2 0 2 2 2 2 0 0 2 2 2 0 2 2 0 0 0 2 2 2 2 2 0 2 0 2 2 2 0 2 2 2 2 2 0 0 2 2 2 0 0 2 2 2 2 0 0 0 0 0 2 0 0 0 0 0 2 2 2 2 0 0 2 2 0 0 0 2 2 0 2 0 2 2 2 0 0 0 0 0 2 0 2 2 0 2 2 0 2 2 2 2 0 0 2 2 2 2 0 0 0 2 0 2 2 0 2 2 0 2 2 0 2 0 2 2 0 0 2 2 2 2 0 0 0 2 2 0 2 2 0 2 0 2 2 2 2 2 0 0 0 2 2 2 0 0 2 2 2 0 0 2 0 2 0 0 2 2 0 0 2 0 0 0 0 2 2 2 0 2 2 2 2 2 0 0 0 0 2 0 0 0 0 2 0 0 0 2 0 2 0 0 2 0 2 0 2 2 0 2 2 0 0 2 0 0 0 2 0 2 0 2 2 0 2 2 0 0 2 2 0 0 0 2 0 2 2 2 0 2 0 0 0 0 0 0 0 2 2 2 2 2 2 0 2 0 2 2 0 0 2 2 2 2 2 2 2 2 2 2 2 2 0 0 0 0 2 2 2 2 0 0 0 0 0 2 0 0 0 0 0 2 0 2 0 2 2 2 0 0 2 0 2 2 0 2 2 2 2 2 0 2 0 0 0 0 0 2 2 0 0 2 0 2 0 0 0 0 0 0 2 2 2 2 0 2 0 2 2 0 2 2 2 0 2 0 0 2 0 0 2 2 0 0 0 2 2 2 0 2 2 0 0 2 2 0 0 2 2 0 2 0 0 0 0 2 2 2 0 0 2 2 0 0 2 2 0 2 2 2 2 2 0 2 0 0 0 2 2 0 0 0 2 0 0 0 0 0 0 0 2 2 2 2 2 2 2 2 0 0 2 2 0 2 2 1 1 2 1 2 1 1 0 0 1 2 0 0 2 1 2 2 0 1 2 0 2 0 2 2 1 0 0 2 2 2 2 0 2 0 0 2 2 0 0 0 0 2 2 2 0 0 0 2 2 2 0 2 2 0 2 0 0 0 0 0 2 0 2 2 0 2 0 2 0 0 0 2 2 2 0 2 2 0 0 2 0 0 0 2 2 2 2 0 0 0 2 2 2 0 0 2 2 2 0 2 0 2 0 2 0 0 0 0 2 2 0 0 0 2 0 2 2 0 2 0 2 2 0 0 2 0 2 0 2 2 0 2 0 0 0 0 2 0 2 2 2 2 0 0 2 2 2 2 2 0 2 2 0 2 0 2 2 0 2 0 2 0 0 0 0 0 0 2 0 0 2 0 0 2 0 2 0 0 0 2 0 0 0 0 2 0 0 0 0 2 2 0 0 0 0 2 0 0 0 2 0 2 2 0 2 0 0 2 0 2 0 2 0 2 0 2 0 2 2 0 0 2 2 0 2 0 0 0 2 2 0 0 2 0 2 2 2 2 2 2 2 2 0 0 0 0 0 2 2 2 2 2 0 0 2 2 0 2 0 0 0 2 2 2 2 0 2 2 2 2 0 2 0 2 2 2 2 0 2 2 2 0 2 2 0 2 2 2 0 0 0 2 0 2 0 0 0 0 2 2 2 0 0 2 0 0 2 0 0 2 0 2 0 2 0 0 0 2 0 0 2 2 2 0 2 2 2 0 2 0 0 0 2 0 0 2 0 0 2 2 2 0 2 0 2 2 0 0 2 0 0 0 0 0 2 0 2 2 2 2 2 2 0 2 0 0 2 2 0 2 0 2 2 0 0 0 2 2 2 2 2 2 0 0 0 0 2 2 0 2 0 0 2 2 0 2 2 0 2 2 0 0 2 0 2 0 2 0 0 0 0 2 2 0 0 2 0 2 2 2 2 2 2 0 0 0 0 0 2 0 2 2 0 2 0 2 0 2 0 0 2 0 2 2 0 0 2 0 2 2 0 2 0 0 2 2 0 2 2 2 0 0 2 0 0 2 0 0 2 0 0 0 2 0 2 2 0 0 2 2 0 0 2 2 2 2 2 2 2 0 0 0 2 2 2 2 2 0 0 0 2 2 0 0 2 2 2 2 2 2 2 0 2 2 2 2 0 2 2 0 0 2 2 0 0 0 0 2 0 2 2 2 2 0 2 2 2 0 0 0 0 0 0 2 2 0 2 2 0 0 2 2 0 0 2 1 1 1 2 0 2 1 0 2 1 2 0 0 2 1 1 2 1 2 2 2 1 2 2 0 0 1 2 0 0 2 2 0 2 2 0 1 0 0 0 2 1 0 2 0 0 0 2 2 2 0 0 0 0 2 2 2 2 2 1 0 2 0 0 0 1 1 1 2 2 1 2 2 2 0 2 0 0 2 1 1 0 2 2 1 1 1 1 2 2 0 1 2 0 0 0 2 2 2 2 2 2 0 0 2 2 2 0 0 2 0 0 0 0 0 0 2 0 2 0 0 0 2 2 2 0 0 2 2 2 2 2 0 2 0 2 0 0 2 0 0 0 2 0 2 0 2 0 0 2 0 0 2 2 0 2 2 2 2 0 2 0 2 0 2 2 2 2 2 0 0 0 2 2 0 2 2 2 2 2 0 0 2 0 2 0 0 2 0 0 0 2 2 2 2 0 0 0 2 0 0 2 2 2 0 2 2 2 2 2 0 0 0 0 2 0 2 0 2 2 0 2 2 2 2 2 2 0 2 0 2 0 2 2 0 2 2 0 0 0 2 2 0 2 0 0 2 2 2 0 0 0 2 2 0 0 0 0 0 0 0 2 2 2 0 0 2 0 0 2 2 2 0 2 0 2 2 0 2 2 2 2 2 0 2 2 0 2 0 2 2 2 0 2 2 2 0 2 0 0 2 2 2 0 0 2 2 0 2 2 2 0 2 2 0 0 2 0 2 2 0 2 2 0 0 2 2 2 0 2 2 2 0 0 0 2 0 0 2 2 2 0 2 0 2 2 2 0 2 2 2 0 2 2 2 0 0 2 2 2 0 0 0 2 0 0 2 2 2 2 2 2 0 2 2 2 0 2 0 0 2 0 0 2 0 2 0 0 0 0 0 2 0 0 0 0 2 2 0 2 2 0 0 2 0 0 0 2 0 2 0 2 0 2 0 0 0 2 0 0 0 2 2 2 0 2 2 0 2 2 2 0 0 0 2 0 0 0 0 2 0 0 0 2 2 0 2 0 2 2 2 2 2 2 0 0 0 0 2 0 0 0 0 2 0 2 0 2 2 2 0 2 0 0 0 2 0 2 2 0 2 0 2 0 2 0 2 2 2 0 2 0 0 2 0 0 2 0 2 0 0 0 0 0 0 0 2 0 0 2 0 2 0 2 0 0 2 2 2 2 2 2 0 2 0 2 0 2 0 0 2 2 2 0 2 0 0 2 2 0 0 0 2 2 2 0 2 2 2 2 0 0 0 0 2 2 0 2 0 2 0 2 2 2 0 0 0 0 0 2 0 0 2 2 0 0 0 2 2 0 0 2 2 0 0 0 2 2 0 2 2 2 0 0 2 0 0 0 0 0 2 0 0 2 2 2 2 2 0 0 2 0 2 0 2 2 2 2 0 2 2 0 0 2 0 2 0 2 2 2 2 0 2 0 0 2 0 2 0 0 2 0 0 0 2 0 0 2 2 2 0 2 2 2 0 0 2 0 0 2 0 2 2 0 0 0 0 0 2 0 0 2 0 0 0 2 2 0 2 2 0 2 0 0 2 0 0 2 0 2 0 2 0 2 0 2 0 2 2 2 2 0 2 0 2 0 2 0 2 0 0 0 0 0 2 0 2 2 2 2 2 0 0 2 2 0 0 2 2 0 2 2 2 2 2 2 0 0 2 2 2 0 2 0 0 2 0 2 0 2 0 2 2 2 2 2 0 0 0 2 0 0 2 0 2 0 0 0 2 0 0 0 2 2 2 2 0 2 0 0 2 0 0 2 0 2 2 0 0 2 0 2 2 2 2 2 2 2 2 2 2 2 0 0 0 0 0 0 0 2 0 0 2 0 0 0 0 2 2 2 0 2 2 0 2 0 0 0 2 0 2 2 0 0 2 2 0 2 0 0 2 0 0 0 0 0 0 2 0 0 2 2 0 2 0 2 2 0 0 0 2 0 0 2 0 2 0 2 2 2 0 0 2 2 0 2 0 0 2 0 2 2 0 0 0 2 0 2 0 2 0 2 0 0 2 0 0 0 2 0 0 2 0 2 0 0 2 0 0 2 2 0 2 0 2 2 2 0 2 0 2 2 2 0 2 2 2 0 2 0 2 2 2 2 0 2 0 0 2 0 0 2 2 0 2 2 2 0 0 2 0 0 2 2 2 2 0 0 0 0 2 0 2 0 0 2 2 0 0 2 2 0 2 0 0 0 0 0 0 2 2 0 2 0 0 0 0 0 0 2 2 0 2 2 0 2 2 0 0 2 2 0 0 2 0 2 0 2 0 2 0 2 0 0 2 0 0 0 0 0 0 0 2 2 2 0 2 2 2 2 0 0 0 2 0 2 0 2 0 0 2 0 2 0 2 0 2 2 0 0 2 2 0 0 2 2 2 0 2 0 2 0 2 0 0 2 2 0 0 2 2 2 2 0 2 2 2 0 0 2 2 0 0 0 0 0 2 0 0 0 0 2 0 2 0 2 2 2 2 2 2 0 0 2 2 0 2 0 0 2 2 2 0 0 2 0 0 2 0 2 2 2 2 2 0 2 0 2 2 0 2 2 2 2 0 0 2 0 2 2 0 2 0 2 0 0 0 2 2 2 0 0 0 2 2 0 0 2 2 0 2 0 2 0 0 0 2 2 0 0 0 2 0 0 0 0 2 0 0 0 2 0 0 2 2 2 2 0 2 0 2 2 2 2 2 2 2 2 2 0 2 0 0 0 0 2 2 2 0 0 0 0 0 0 2 0 2 2 2 2 0 0 0 0 2 0 2 2 0 2 0 2 0 2 2 0 0 0 0 2 2 2 0 2 0 0 2 0 2 0 0 2 2 0 2 2 0 2 2 0 0 0 0 0 2 2 0 2 0 0 2 2 0 0 2 0 0 2 0 2 0 0 2 2 2 0 0 0 2 2 2 2 2 0 0 2 0 0 0 0 2 2 2 2 0 0 0 2 2 2 2 2 2 2 0 0 2 2 0 0 0 2 0 2 2 2 0 0 2 2 2 2 0 2 2 2 0 0 0 0 2 2 2 0 2 2 0 2 2 0 2 2 2 0 0 0 0 2 2 2 2 2 0 0 0 0 2 2 0 0 2 2 0 0 0 2 0 0 0 2 2 0 2 2 0 2 2 2 0 2 2 2 2 2 2 0 0 0 2 2 0 2 0 0 0 2 2 0 2 0 2 0 0 0 0 2 2 2 0 0 0 2 0 0 2 0 0 2 0 2 0 2 2 2 2 2 2 2 0 0 2 2 2 0 0 2 0 2 0 2 2 0 0 0 0 2 0 0 0 2 2 2 0 2 2 2 0 0 0 2 2 2 0 0 2 2 0 2 0 2 2 2 0 2 2 2 2 2 0 0 0 0 0 0 0 0 2 2 0 0 0 2 2 0 0 2 2 2 2 0 2 2 0 0 2 2 2 2 0 2 0 0 0 0 0 2 0 0 0 2 0 2 0 0 2 0 2 2 0 2 2 0 2 0 0 2 2 2 0 0 2 2 2 2 2 0 2 2 0 2 2 0 0 0 0 0 2 2 2 2 0 0 2 2 2 0 0 0 2 0 0 2 0 2 0 2 0 0 2 0 0 2 2 2 2 2 2 2 2 0 2 2 0 2 0 0 0 0 2 0 2 0 0 2 2 2 2 2 0 2 2 2 0 2 0 2 0 0 0 2 2 2 0 0 0 0 0 2 0 2 2 0 2 2 2 0 2 2 2 0 2 2 0 0 0 2 2 2 0 0 2 0 0 2 2 0 2 2 2 0 0 2 2 0 2 0 0 2 0 2 2 0 0 0 2 2 0 2 0 0 0 2 0 2 0 2 0 2 0 0 0 2 0 0 2 2 0 2 0 0 2 2 2 2 0 0 2 0 0 2 0 0 2 2 0 0 2 2 2 2 0 0 0 2 0 2 2 0 2 2 2 0 2 0 0 2 2 2 1 1 2 1 2 0 0 2 0 2 2 2 0 2 2 2 2 0 2 0 0 2 0 0 0 2 0 0 2 2 2 0 2 2 0 0 2 2 2 2 2 2 0 2 2 0 2 0 2 0 0 2 0 2 0 2 2 0 2 2 2 0 2 0 0 0 0 2 0 2 0 2 2 2 2 0 2 0 0 0 2 0 0 0 2 0 0 0 0 2 2 0 0 2 2 2 2 0 0 2 0 2 2 0 2 2 2 2 2 0 2 0 2 0 2 0 0 2 2 0 0 2 2 0 2 0 0 2 2 2 0 0 2 2 0 0 0 0 2 2 2 0 0 0 2 2 2 0 2 0 2 2 2 0 2 2 2 2 0 2 2 2 0 2 0 0 2 0 0 0 2 0 2 2 0 0 2 2 2 2 2 2 0 2 2 2 0 2 2 0 0 0 2 2 2 2 0 0 0 2 0 0 2 2 0 2 2 2 2 2 2 2 2 0 0 2 2 0 0 0 0 2 0 0 0 0 0 0 2 2 0 2 0 0 2 2 0 2 0 0 0 0 0 2 2 2 0 0 2 0 2 0 0 2 2 2 2 0 2 0 0 0 0 2 0 2 2 0 0 0 2 0 0 0 0 0 2 0 0 2 2 2 2 0 0 0 0 2 2 0 0 0 0 2 2 0 0 2 2 2 2 2 2 2 0 0 2 2 2 0 0 2 2 0 0 0 0 2 0 0 2 2 0 2 0 0 1 1 0 1 0 0 1 0 0 1 1 2 0 0 0 0 0 0 2 0 0 1 1 0 2 2 0 0 0 0 0 0 0 0 1 0 1 0 1 0 1 2 1 2 2 0 2 1 1 0 0 1 2 1 2 1 2 1 1 1 0 0 0 0 1 1 1 2 1 1 0 2 1 2 0 2 1 2 1 0 1 2 0 0 2 0 0 2 0 0 0 0 0 1 2 1 2 1 2 1 0 2 2 1 1 2 2 0 0 1 0 2 0 2 1 2 2 0 2 2 2 2 2 2 1 2 0 2 0 2 0 0 0 2 0 2 2 1 0 2 1 2 1 0 2 2 1 0 0 0 0 1 1 0 0 0 0 2 2 2 1 0 2 1 1 0 0 0 1 1 0 1 0 1 1 1 0 2 2 1 0 2 0 2 0 0 0 0 2 0 0 2 1 2 1 2 0 2 1 0 0 2 2 2 1 0 1 2 2 2 2 2 0 0 2 2 0 0 2 2 0 2 0 1 1 2 0 0 2 1 2 1 2 0 2 2 2 2 2 0 2 2 2 2 2 2 0 0 0 0 0 2 2 2 0 2 2 0 2 2 2 0 0 2 0 2 2 2 2 2 0 0 0 2 2 0 2 2 2 2 2 0 2 0 2 0 0 2 0 0 2 0 2 2 2 0 0 2 0 0 2 2 0 2 0 2 0 0 0 0 2 0 0 0 2 2 0 2 2 0 2 0 2 0 0 2 2 0 2 0 2 0 2 2 2 0 2 2 0 2 0 2 0 0 0 2 0 2 0 2 2 2 2 2 2 0 0 0 0 0 2 0 0 2 2 0 0 0 0 2 0 0 0 0 0 0 0 2 0 0 2 2 2 2 0 2 0 2 0 2 0 0 2 0 0 2 2 2 2 2 0 2 0 2 2 0 0 2 0 2 0 0 2 2 2 2 2 2 2 2 0 2 0 2 0 0 2 0 0 2 2 2 2 0 2 2 0 2 0 2 2 2 0 0 2 2 0 0 2 2 0 2 0 2 2 2 0 0 0 2 2 0 2 2 2 0 0 2 0 0 2 2 2 2 2 2 0 2 0 0 2 0 2 2 0 2 0 0 2 0 0 0 2 2 0 2 2 2 0 0 2 2 0 2 2 0 0 0 2 2 0 2 0 0 0 2 2 2 0 0 0 0 0 2 2 2 2 2 0 2 0 0 0 0 0 0 2 0 0 0 2 2 0 2 0 2 2 0 2 2 0 2 2 2 2 2 0 0 0 2 0 2 0 0 1 1 1 0 2 1 1 2 0 2 0 2 0 2 2 1 0 0 0 1 0 2 2 1 0 1 1 0 2 0 2 2 0 2 0 2 2 0 0 2 2 0 0 1 2 2 2 1 2 2 0 0 1 1 2 0 2 2 0 0 0 0 0 1 2 0 1 0 2 1 1 2 2 1 1 2 1 2 1 2 1 1 2 1 2 2 1 1 2 2 2 2 2 2 2 2 2 0 0 2 0 2 2 2 2 2 0 0 0 2 2 2 0 2 0 0 0 0 2 2 0 0 0 0 0 2 2 2 0 2 2 0 0 0 2 2 0 0 0 0 2 0 2 2 2 2 0 2 2 2 2 0 0 2 0 0 0 2 2 2 0 0 0 2 2 0 2 0 0 2 2 2 0 2 0 0 0 0 0 2 0 0 2 0 2 0 0 2 0 2 0 2 0 2 2 2 2 0 0 2 0 0 2 2 2 2 2 2 0 0 0 2 0 0 2 2 0 2 2 0 0 2 0 2 0 2 2 0 0 0 0 2 0 0 2 0 2 0 0 2 0 2 2 2 2 2 2 0 0 0 2 2 2 0 2 2 0 2 2 2 2 2 0 2 2 2 2 0 0 2 2 2 0 0 0 2 0 0 0 2 0 0 0 2 2 2 2 2 0 2 2 0 2 0 2 0 2 2 2 2 2 0 2 0 0 0 0 2 2 2 2 2 2 0 0 0 0 2 0 2 0 0 0 2 0 0 2 0 2 0 2 0 0 2 0 0 2 2 2 2 2 0 2 2 0 2 2 2 0 2 2 2 2 2 2 0 2 2 0 2 0 0 2 2 2 0 2 0 2 0 2 0 2 0 2 2 2 2 2 2 2 0 0 2 2 0 0 0 2 0 2 0 0 0 2 0 0 2 2 2 2 0 2 0 0 2 2 0 0 2 2 2 2 0 2 2 0 2 2 0 2 0 0 0 0 0 0 0 0 0 0 0 2 0 2 2 2 2 0 0 0 0 0 0 2 0 2 0 0 2 0 2 2 0 0 0 2 2 0 0 2 2 2 2 2 2 2 0 0 0 0 2 2 0 2 2 0 0 2 0 2 0 2 0 2 2 2 0 2 0 2 0 2 2 2 2 2 0 2 0 2 2 2 0 0 0 2 0 0 0 0 0 0 0 2 0 2 0 2 0 2 0 0 2 2 0 2 0 0 2 2 0 0 2 2 2 0 0 2 0 2 2 2 0 0 0 2 2 0 0 0 2 0 2 0 2 2 2 2 0 0 2 0 2 2 0 0 0 0 0 2 2 0 2 0 2 0 2 2 0 0 0 0 0 0 0 2 0 2 2 0 0 2 2 0 2 0 0 2 2 0 0 2 0 2 0 2 0 0 2 2 2 0 0 2 2 0 0 2 2 0 2 0 0 0 0 2 2 0 0 2 0 2 0 2 0 2 0 0 0 0 2 2 2 2 2 0 2 0 2 0 2 0 2 2 0 2 2 0 2 2 2 2 2 0 2 0 0 0 0 0 0 0 2 2 0 0 2 0 2 0 2 2 2 0 2 0 2 0 2 0 0 0 2 0 0 2 0 0 2 0 0 2 2 0 2 2 2 2 2 0 0 2 0 0 2 0 0 0 2 2 2 2 0 2 2 2 2 2 2 0 2 0 0 2 2 2 2 2 2 2 0 2 2 2 0 2 0 2 2 0 2 2 2 2 0 0 2 0 2 0 2 0 2 2 2 2 0 2 2 0 2 0 0 0 2 0 2 2 2 2 0 0 2 0 2 2 0 0 0 2 0 2 2 0 2 2 2 2 0 2 0 0 2 2 0 2 2 2 2 2 2 0 2 2 0 2 0 2 2 2 2 0 2 0 0 0 2 2 2 0 2 0 2 0 2 0 0 0 0 0 0 2 2 2 2 0 0 0 2 0 2 0 2 2 0 2 0 0 0 2 0 2 2 0 2 2 1 0 1 2 0 2 2 1 1 2 0 0 2 2 0 0 1 1 1 2 2 2 1 1 2 1 0 1 0 0 0 1 0 2 0 0 1 2 1 0 0 0 1 0 0 2 1 2 2 2 1 2 0 0 1 2 2 0 2 0 1 1 1 2 1 0 2 2 1 2 0 1 1 0 0 1 0 2 0 1 0 0 0 2 1 2 2 1 2 1 2 2 2 2 2 1 2 0 0 2 0 0 0 1 1 1 1 0 1 0 0 0 0 1 1 1 0 1 2 1 0 1 2 2 2 1 2 2 2 2 0 2 1 2 2 1 0 1 2 0 1 2 2 1 1 0 2 0 2 0 0 2 2 0 0 1 0 2 1 0 1 1 0 2 1 2 0 0 2 0 0 1 0 0 2 0 0 1 2 1 1 2 0 0 2 0 1 1 0 2 0 2 2 0 0 2 0 2 0 0 2 0 0 0 2 2 2 2 0 0 2 0 2 2 0 2 0 0 0 2 0 0 0 0 2 2 2 0 2 2 2 0 2 2 2 0 2 2 0 2 0 2 2 0 0 0 2 0 2 2 0 2 0 2 0 2 0 2 2 0 2 2 2 0 2 0 2 0 2 0 0 0 0 2 2 2 2 0 2 2 2 0 2 0 2 0 2 2 2 0 2 0 0 0 2 2 2 0 2 0 0 0 0 0 2 2 0 2 2 0 2 2 2 0 2 2 2 2 2 2 2 2 2 0 0 2 2 2 2 0 2 2 2 2 0 0 0 0 0 0 2 2 2 2 0 0 2 2 0 0 0 0 2 0 0 0 0 2 2 0 0 2 2 0 2 0 0 2 0 2 2 2 0 2 2 2 2 0 0 2 2 0 0 0 2 2 0 2 0 0 2 2 2 0 0 0 2 0 0 2 0 0 2 2 0 0 2 2 2 2 2 2 0 0 2 2 2 0 0 2 0 2 0 2 2 0 0 2 0 0 2 0 2 0 0 0 0 0 0 0 2 2 0 2 0 2 0 2 2 2 2 0 0 2 2 2 2 0 2 0 0 0 0 2 0 0 0 2 2 2 0 2 2 2 0 2 2 0 2 2 0 0 0 0 2 0 0 2 2 0 2 0 2 0 2 0 2 2 0 0 2 0 0 0 2 2 2 2 0 0 2 0 0 0 2 2 2 0 0 2 0 0 2 0 2 0 0 2 2 0 2 0 2 0 2 0 2 2 0 2 0 0 0 2 0 2 2 2 0 0 0 0 2 2 0 2 0 2 0 2 0 2 0 2 0 0 2 0 2 2 2 2 0 2 2 0 0 0 2 0 2 2 0 2 2 0 0 0 0 0 0 2 0 0 2 2 0 0 0 2 2 0 2 2 2 2 0 0 0 0 2 0 0 0 2 0 0 2 2 0 0 2 0 0 0 2 2 2 0 0 2 0 0 2 0 0 0 0 0 2 0 0 2 2 2 2 2 0 0 0 2 0 0 2 2 0 2 0 2 2 2 0 0 2 2 0 2 2 2 0 2 2 2 2 2 2 0 2 2 2 2 2 2 2 0 2 0 0 2 0 2 0 2 2 0 0 2 0 2 0 0 0 0 2 0 0 2 2 2 0 0 2 2 2 2 0 0 2 2 2 2 1 0 0 2 0 2 0 0 2 0 1 2 1 0 2 2 0 1 1 0 0 2 1 0 1 2 2 0 1 1 0 0 0 2 0 1 2 0 0 1 2 2 1 0 2 0 2 2 2 1 2 1 2 2 0 2 1 2 0 0 0 0 0 0 2 1 2 1 2 0 0 1 2 2 0 1 2 2 1 0 2 2 0 0 0 2 1 1 1 0 1 0 2 2 0 1 2 1 2 1 2 2 0 0 2 2 2 1 1 2 0 2 1 2 1 0 1 0 1 0 2 2 2 2 0 0 2 0 0 0 0 0 2 0 0 0 0 2 0 2 1 1 0 2 2 0 0 2 0 2 0 2 0 2 2 0 2 2 0 2 0 2 0 2 0 2 0 2 0 0 0 2 2 2 0 0 0 0 0 0 2 0 0 0 2 2 0 0 0 2 2 0 2 0 2 0 0 0 0 2 0 2 0 0 0 0 2 2 2 2 0 0 0 2 0 0 2 2 2 0 0 2 2 2 2 0 2 2 2 0 2 0 0 0 2 0 0 0 0 2 0 2 0 1 0 2 1 2 2 0 2 0 1 1 0 1 0 2 2 2 2 0 2 2 2 0 2 0 2 0 2 2 2 0 0 2 2 2 2 0 0 2 2 0 2 2 2 2 1 0 2 0 1 2 0 0 2 0 1 2 1 1 1 0 0 1 2 1 2 2 0 1 1 0 1 0 0 1 0 0 2 2 2 0 2 2 1 1 2 1 2 1 0 2 2 2 0 2 1 0 2 2 0 2 2 1 2 0 1 2 1 0 2 1 1 2 1 2 0 1 1 0 2 2 2 0 0 0 0 1 1 2 2 1 0 1 0 0 2 2 0 1 1 1 0 2 2 2 1 1 2 2 1 0 0 2 1 2 2 1 2 0 2 1 0 0 0 2 2 1 2 1 2 0 1 2 2 1 0 0 0 1 0 0 0 0 2 2 0 0 2 1 1 1 0 1 1 0 2 0 1 1 2 1 0 0 1 0 2 2 1 0 2 0 1 2 0 2
1 2 0 0 2 2 0 2 2 0 0 0 2 0 0 0 2 0 0 2 0 0 0 0 0 0 0 2 2 0 2 0 2 2 2 2 2 2 2 0 2 2 2 2 2 0 0 0 2 2 2 2 0 0 2 0 0 0 0 2 2 2 2 0 2 0 0 0 2 0 2 2 0 0 0 0 2 2 2 0 2 0 0 2 0 2 2 0 0 0 2 2 2 2 2 2 2 2 2 2 2 0 2 0 2 0 2 0 0 0 0 0 2 2 0 0 0 2 2 0 0 2 0 0 0 0 2 0 2 0 2 0 0 0 0 0 2 0 2 0 2 2 0 2 0 0 2 0 0 0 0 2 0 0 2 0 0 0 2 0 2 2 2 0 2 0 2 0 2 2 0 2 0 1 1 2 2 2 0 0 2 2 0 1 2 2 2 0 0 0 2 0 2 2 1 2 2 2 0 1 0 0 0 0 0 2 0 1 2 1 2 1 0 2 0 0 2 1 2 1 0 2 2 0 2 0 0 0 0 0 0 2 1 1 2 1 1 2 0 2 0 0 0 0 0 0 0 0 2 0 0 2 0 0 2 0 0 2 2 0 0 0 2 0 0 2 0 2 2 2 2 2 2 0 2 0 2 2 2 0 0 0 0 0 2 2 0 2 0 2 2 2 2 2 0 2 2 2 0 2 2 0 2 0 0 2 0 2 2 0 2 0 0 2 0 0 2 0 0 0 0 2 0 0 2 0 0 2 2 2 2 0 2 0 2 2 0 2 0 2 0 2 2 2 2 2 0 0 2 0 0 0 0 0 0 0 0 2 0 2 0 2 2 0 0 2 2 0 2 0 2 2 2 0 2 0 2 0 2 0 2 0 0 0 2 2 0 0 0 2 2 2 2 0 2 2 0 0 0 2 0 0 2 2 2 2 0 2 0 2 2 0 0 2 0 2 2 2 0 0 0 2 0 2 0 0 0 0 2 0 2 0 2 0 2 0 2 0 2 0 0 0 2 2 0 0 0 0 2 2 2 0 2 2 0 0 2 0 2 0 0 0 0 0 0 0 2 2 2 2 2 2 0 2 2 0 2 0 2 0 0 2 2 2 2 2 0 0 2 2 0 2 2 0 0 2 2 0 2 0 2 2 2 2 2 0 2 0 0 0 2 2 2 2 0 2 0 0 0 0 0 2 0 2 0 0 2 2 0 0 2 0 2 2 0 2 2 0 2 2 2 2 0 0 2 2 2 2 0 0 0 0 2 0 2 2 0 0 0 0 0 2 2 0 2 0 0 2 0 2 2 0 0 0 2 0 0 2 2 0 0 2 2 2 0 0 2 2 0 2 2 0 0 2 0 0 0 0 0 2 0 0 0 2 2 0 0 0 0 0 2 0 2 2 0 2 0 0 2 2 0 2 0 0 0 0 0 0 0 0 2 0 0 0 0 0 2 2 2 2 2 0 0 2 0 0 2 0 2 2 2 2 2 0 0 2 2 2 0 2 2 0 2 0 0 2 2 0 2 0 0 2 2 0 2 2 2 0 0 2 0 0 2 2 2 2 2 0 0 2 2 0 2 2 2 2 0 2 2 2 2 2 0 0 0 0 2 2 2 2 2 0 2 0 2 2 2 0 0 2 2 0 0 0 2 0 2 2 2 2 0 0 0 2 2 2 2 2 2 2 2 0 0 2 0 2 0 2 2 2 2 2 0 2 2 2 0 2 0 0 0 2 2 0 2 2 0 2 2 0 0 0 2 0 2 0 2 0 0 2 0 0 1 2 1 0 2 1 2 0 0 0 1 2 1 0 2 2 2 0 2 0 2 1 1 2 0 1 1 0 1 2 1 0 2 0 2 2 0 1 2 2 1 1 1 0 1 2 0 2 2 2 0 1 2 1 1 2 2 0 0 0 2 0 0 0 2 0 0 2 2 2 0 2 2 0 2 2 2 0 0 0 0 0 0 0 0 2 0 0 2 2 2 0 2 2 0 0 2 2 0 0 2 0 2 0 2 2 0 0 2 0 2 2 2 2 0 0 2 2 0 0 2 2 0 0 2 0 2 0 2 0 0 0 0 2 2 0 0 0 2 2 2 2 2 0 0 0 0 2 0 0 0 0 0 2 2 0 0 2 2 0 2 0 0 0 2 0 2 2 0 2 2 2 2 2 2 2 2 0 2 0 2 2 0 2 0 0 2 2 2 2 0 2 0 2 0 2 2 0 2 2 0 0 0 2 2 2 2 2 0 2 0 2 0 2 2 2 0 0 2 2 0 2 0 2 0 2 2 0 0 0 0 2 0 0 2 0 0 0 2 0 0 2 0 0 2 2 2 0 2 2 0 0 2 2 2 0 2 2 2 2 2 0 0 0 0 0 0 0 2 0 2 2 0 0 0 2 2 2 0 0 2 0 2 0 2 0 2 2 2 2 2 0 0 0 0 2 0 2 2 0 0 2 0 2 2 0 1 1 0 0 2 2 0 2 0 2 1 2 1 1 2 2 1 0 0 0 2 0 0 2 0 0 2 2 2 2 2 2 2 0 0 0 2 0 0 2 2 0 0 0 0 0 2 0 2 0 0 2 2 2 2 2 2 2 2 0 2 0 0 0 0 0 0 0 0 0 0 0 2 2 2 2 2 2 0 2 2 2 0 2 2 0 2 2 2 0 0 0 0 0 0 0 2 0 0 2 2 0 0 2 2 0 2 2 2 0 2 2 0 0 2 2 2 2 2 0 0 2 2 0 0 2 2 2 0 0 0 2 2 0 0 2 2 2 0 2 2 0 0 2 2 0 0 2 2 0 2 2 0 0 2 0 2 0 2 2 0 0 0 2 2 2 2 2 0 0 0 2 0 0 0 0 0 2 0 0 0 0 0 2 0 2 0 2 0 0 0 0 0 0 0 2 2 0 2 2 2 0 0 2 0 2 2 2 2 0 0 2 2 0 0 0 2 0 2 2 2 0 2 0 0 2 2 2 0 0 2 0 0 0 0 2 0 2 0 2 2 2 2 2 2 2 0 2 2 0 0 0 0 0 2 2 2 0 2 2 0 2 0 2 2 2 2 0 2 0 0 0 0 2 2 0 2 2 2 0 0 0 0 2 2 0 2 2 0 0 2 0 0 2 2 0 0 0 2 0 0 0 2 2 0 0 2 2 2 2 2 2 2 0 2 0 2 0 0 0 0 2 2 0 0 0 2 0 2 2 2 0 2 0 2 0 2 0 0 2 0 0 2 2 2 0 2 2 0 0 0 0 2 2 0 0 0 0 0 0 0 0 0 0 2 2 2 0 2 2 0 0 0 0 2 2 0 2 2 0 0 2 0 2 2 0 2 0 2 0 0 2 2 0 0 2 2 2 0 0 0 2 0 2 0 0 2 2 0 2 2 0 0 2 0 0 0 2 0 0 0 0 2 2 0 2 0 2 0 0 0 0 0 0 0 2 0 0 0 2 0 0 0 0 2 0 0 0 2 0 0 2 2 2 0 0 2 2 0 2 2 2 2 0 0 2 0 0 0 2 2 2 0 0 2 0 2 2 0 2 0 2 2 0 2 2 2 0 0 2 0 2 0 0 2 2 0 2 0 0 2 2 2 2 0 2 2 2 0 0 2 2 2 2 2 2 2 2 2 2 2 0 2 2 0 2 0 2 2 2 0 2 0 2 2 0 2 0 0 2 2 0 0 0 0 0 0 0 0 0 2 2 2 0 2 2 0 2 2 2 2 2 0 2 0 2 0 2 0 0 2 0 0 2 2 0 0 2 2 2 2 2 0 0 0 0 2 2 0 0 2 2 1 2 2 0 2 1 0 1 2 2 0 0 2 2 0 2 1 2 1 2 0 2 1 2 1 2 1 1 1 2 2 0 0 0 0 0 1 1 2 0 1 1 2 0 1 1 2 0 0 2 0 2 0 0 2 2 0 2 2 2 0 0 2 2 2 0 0 2 2 2 0 2 2 2 0 0 2 2 2 0 2 2 0 2 0 2 2 0 0 0 2 0 0 0 0 0 0 2 2 0 2 0 2 2 0 0 2 0 2 2 2 2 0 0 0 0 0 0 2 0 2 2 2 0 2 2 2 0 0 2 0 2 2 0 0 0 2 0 2 0 0 0 0 2 0 2 2 0 0 2 2 0 0 2 0 2 2 2 0 2 2 0 2 2 0 0 0 2 2 0 2 0 0 2 2 0 0 0 0 0 0 2 2 2 2 0 0 2 0 0 0 2 0 2 2 2 0 2 2 2 2 0 2 0 2 0 0 2 2 2 0 0 2 2 2 2 0 2 2 0 2 0 2 0 2 2 0 2 0 0 2 2 0 0 0 0 0 0 2 2 2 0 2 2 2 0 2 0 2 2 0 2 2 0 2 0 0 2 0 2 0 0 0 2 2 2 2 2 0 0 2 2 2 2 2 2 2 0 0 0 2 0 2 0 2 2 2 2 0 0 0 0 2 0 0 2 2 2 0 2 2 2 0 2 0 0 0 2 0 2 0 2 0 0 0 2 2 0 0 2 2 2 2 0 0 0 2 0 0 2 0 2 0 0 2 0 0 2 2 2 0 0 0 2 2 2 2 2 2 2 2 0 2 0 2 0 0 2 0 0 2 2 0 2 0 0 2 0 2 2 0 2 0 0 0 0 0 2 0 2 0 2 0 2 0 2 0 0 0 0 0 2 0 0 2 2 2 0 2 2 0 2 2 2 2 2 2 0 0 2 0 0 0 2 0 0 0 2 2 0 2 2 2 2 0 0 2 2 0 0 0 2 0 2 2 0 2 0 0 0 0 0 0 0 0 2 0 0 2 2 2 2 2 2 2 2 0 2 2 2 2 2 0 2 2 2 0 0 0 0 2 2 2 2 2 2 0 2 0 0 2 0 2 0 2 2 0 0 2 0 0 0 0 0 0 0 0 0 0 2 0 2 2 0 2 0 2 0 0 0 0 2 0 2 0 2 0 0 2 2 2 2 0 2 0 0 2 2 0 2 0 2 2 0 2 0 2 2 0 0 0 0 2 2 2 2 0 2 2 2 2 2 2 2 0 0 0 0 2 0 2 2 2 2 2 2 2 0 0 0 0 2 2 2 0 0 2 0 2 2 0 2 2 2 0 2 0 0 2 0 2 0 2 2 2 2 2 2 2 2 2 2 2 0 1 0 0 0 0 0 2 2 0 2 1 1 0 2 2 1 1 1 1 2 1 0 0 1 0 1 1 2 0 2 1 1 1 2 2 0 2 1 1 1 0 0 0 0 2 0 2 0 2 0 0 0 0 2 0 2 2 2 2 0 2 2 2 2 0 2 0 0 2 2 0 2 0 2 2 2 2 2 0 2 2 2 2 0 0 0 2 0 2 0 2 2 0 2 2 0 2 2 0 2 0 0 2 2 2 0 2 2 0 0 2 2 2 2 0 2 0 2 0 2 0 2 2 2 2 2 0 2 2 0 2 2 2 2 0 2 0 2 2 2 0 2 0 2 0 2 0 0 0 0 2 2 2 2 0 2 2 2 2 2 2 0 2 2 2 0 0 2 0 0 0 0 2 2 0 2 2 0 0 0 0 2 1 2 1 1 2 0 0 2 1 0 2 0 0 0 1 2 0 1 0 2 2 0 2 0 1 2 2 1 2 0 2 1 2 1 2 0 0 1 1 1 0 1 0 1 0 2 0 2 2 0 1 1 2 0 1 0 2 0 2 2 2 0 1 1 1 0 0 0 1 2 1 2 0 2 2 2 2 1 0 2 1 2 2 2 0 0 0 2 0 0 0 2 2 2 1 0 2 1 2 1 1 0 2 1 2 0 0 1 1 1 0 2 1 0 2 0 2 0 2 1 1 2 1 1 0 2 2 1 2 0 0 1 1 1 2 1 2 0 0 0 2 0 0 2 0 0 0 0 0 0 2 0 0 2 0 2 0 2 0 2 0 0 0 2 2 2 2 2 0 0 0 2 2 2 0 2 2 0 2 2 2 2 2 2 2 2 0 2 2 0 0 0 0 2 2 0 0 2 2 0 2 0 2 0 0 2 2 0 0 2 0 2 2 0 0 2 0 0 2 2 0 0 0 2 2 0 0 2 2 0 0 0 2 0 0 2 0 2 0 2 2 0 2 2 2 0 0 2 2 2 0 0 2 2 0 2 2 2 0 2 0 0 2 2 2 0 0 2 0 0 0 2 2 0 2 2 0 0 2 2 0 2 2 2 0 0 2 0 0 2 2 2 0 2 0 0 0 2 0 2 0 0 2 2 0 0 2 0 0 2 2 2 0 0 0 2 2 0 2 0 2 0 0 0 0 2 0 2 2 0 2 2 0 2 2 2 0 2 2 0 0 0 0 0 2 0 2 0 2 0 0 2 0 2 2 0 0 0 0 0 2 2 2 2 0 2 0 2 0 0 2 2 2 0 0 2 0 0 0 0 0 0 0 2 0 0 0 2 0 2 2 0 0 0 2 2 2 2 2 2 0 0 0 2 2 0 2 2 0 2 0 0 0 2 0 2 2 2 0 2 2 2 0 0 0 2 2 0 2 0 0 0 2 2 2 2 0 0 2 2 2 0 2 2 0 0 2 0 2 0 0 2 2 0 0 2 2 0 0 2 2 0 2 0 2 2 2 2 2 2 2 0 2 2 0 2 2 2 0 0 0 2 2 0 2 2 2 2 0 2 0 2 2 0 2 0 2 0 0 2 2 0 2 2 2 0 2 0 0 0 0 2 2 2 0 0 2 0 0 2 2 2 0 2 2 0 0 2 2 2 0 2 0 2 2 2 0 2 2 0 0 2 0 0 0 0 2 0 2 0 2 0 0 2 2 0 0 2 2 2 2 2 0 0 2 2 2 2 2 2 0 0 2 0 0 2 0 2 2 0 0 2 2 0 2 0 2 0 0 0 2 0 2 2 2 0 2 2 0 0 0 0 0 2 0 2 2 0 0 2 2 0 0 2 0 2 0 2 2 2 0 2 0 2 0 0 2 2 0 2 2 2 0 2 0 2 0 2 0 2 2 0 2 0 2 2 2 2 0 2 2 0 0 0 0 0 2 2 2 0 2 0 2 2 0 0 0 0 2 0 0 2 2 2 0 0 2 0 2 0 0 2 0 2 2 0 0 0 0 0 0 2 0 2 2 2 0 2 0 2 2 2 2 2 0 0 0 2 2 2 2 2 2 0 2 0 0 2 0 2 2 2 2 0 0 2 0 2 0 0 2 0 0 2 2 2 0 2 0 0 0 0 0 2 2 2 0 0 0 0 2 2 2 0 0 0 2 2 2 0 2 0 0 2 2 2 2 0 2 0 2 0 0 0 0 2 2 2 0 0 0 0 2 2 0 0 2 2 0 0 0 2 0 0 0 0 0 2 0 2 0 2 0 0 2 2 2 2 2 0 2 2 0 2 2 2 0 2 2 2 0 0 2 2 0 2 0 2 0 2 0 2 0 2 0 0 2 0 2 2 2 2 0 2 2 2 2 2 0 0 0 0 0 0 0 2 2 2 0 2 2 0 0 2 2 2 2 2 0 2 0 0 0 0 0 0 0 2 0 2 2 2 0 2 0 2 2 0 0 0 2 2 0 2 2 2 2 0 2 2 2 2 0 2 0 2 0 0 0 0 0 2 0 2 0 2 0 2 2 2 0 0 0 2 0 0 0 2 0 2 0 0 2 2 2 0 2 0 0 2 0 0 0 0 0 2 0 0 0 0 2 0 0 2 0 0 2 2 2 0 2 0 2 0 2 2 0 0 2 0 2 2 2 2 0 0 0 0 2 2 2 0 2 0 2 2 0 2 2 2 0 0 2 2 0 0 0 0 0 2 0 0 0 2 0 2 2 2 2 2 0 2 0 2 0 0 2 2 2 0 0 2 2 2 0 0 0 2 2 2 0 0 0 0 0 0 2 2 2 2 0 0 2 0 0 0 2 0 0 0 2 0 2 0 2 2 0 0 2 0 2 0 2 2 0 2 2 0 0 2 2 2 0 0 2 2 2 2 2 0 2 0 2 2 0 0 2 2 2 0 0 0 2 2 2 2 0 2 2 0 2 2 0 0 2 0 2 0 2 2 0 2 0 0 2 2 2 0 0 0 0 0 0 2 0 0 2 2 2 0 0 2 0 2 0 0 2 2 0 0 2 0 0 0 0 2 2 2 0 2 2 2 2 2 0 0 0 0 2 0 0 0 0 2 0 0 0 2 0 2 0 0 2 0 2 0 2 2 0 2 2 0 0 2 0 0 0 2 0 2 0 0 0 0 2 2 0 0 2 2 0 0 0 2 0 2 2 2 0 2 0 0 0 0 0 0 0 2 2 2 2 2 2 0 2 0 2 2 0 0 2 2 2 2 2 2 2 2 2 2 2 2 0 0 0 0 2 2 2 2 0 0 0 0 0 2 0 0 0 0 0 2 0 2 0 2 2 2 0 0 2 0 2 2 0 2 2 2 2 2 0 2 0 0 0 0 0 2 2 0 0 2 0 2 0 0 0 0 0 0 2 2 2 2 0 2 0 2 2 0 2 2 2 0 2 0 0 2 0 0 2 2 0 0 0 2 2 2 0 2 2 0 0 2 2 0 0 2 1 0 1 0 1 1 0 1 2 2 0 0 2 1 0 0 2 1 1 1 2 1 1 1 0 1 1 0 1 2 2 0 1 0 2 0 1 0 0 0 0 0 2 2 2 2 2 2 2 2 0 0 2 2 0 2 2 2 0 2 2 2 2 2 0 0 2 2 0 0 2 2 2 2 0 0 2 0 2 0 2 2 2 0 0 2 2 2 2 0 2 0 0 2 2 0 0 0 0 2 2 2 0 0 0 2 2 2 0 2 2 0 2 0 0 0 0 0 2 0 2 2 0 2 0 2 0 0 0 2 2 2 0 2 2 0 0 2 0 0 0 2 2 2 2 0 0 0 2 2 2 0 0 2 2 2 0 2 0 2 0 2 0 0 0 0 2 2 0 0 0 2 0 2 2 0 2 0 2 2 0 0 2 0 2 0 2 2 0 2 0 0 0 0 2 0 2 2 2 2 0 0 2 2 2 2 2 0 2 2 0 2 0 2 2 0 2 0 2 0 0 0 0 0 0 2 0 0 2 0 0 2 0 2 0 0 0 2 0 0 0 0 2 0 0 0 0 2 2 0 0 0 0 2 0 0 0 2 0 2 2 0 2 0 0 2 0 2 0 2 0 2 0 2 0 2 2 0 0 2 2 0 2 0 0 0 2 2 0 0 2 0 2 2 2 2 2 2 2 2 0 0 0 0 0 2 2 2 2 2 0 0 2 2 0 2 0 0 0 2 2 2 2 0 2 2 2 2 0 2 0 2 2 2 2 0 2 2 2 0 2 2 0 2 2 2 0 0 0 2 0 2 0 0 0 0 2 2 2 0 0 2 0 0 2 0 0 2 0 2 0 2 0 0 0 2 0 0 2 2 2 0 2 2 2 0 2 0 0 0 2 0 0 2 0 0 2 2 2 0 2 0 2 2 0 0 2 0 0 0 0 0 2 0 2 2 2 2 2 2 0 2 0 0 2 2 0 2 0 2 2 0 0 0 2 2 2 2 2 2 0 0 0 0 2 2 0 2 0 0 2 2 0 2 2 0 2 2 0 0 2 0 2 0 2 0 0 0 0 2 2 0 0 2 0 2 2 2 2 2 2 0 0 0 0 0 2 0 2 2 0 2 0 2 0 2 0 0 2 0 2 2 0 0 2 0 2 2 0 2 0 0 2 2 0 2 2 2 0 0 2 0 0 2 0 0 2 0 0 0 2 0 2 2 0 0 2 2 0 0 2 2 2 2 2 2 2 0 0 0 2 2 2 2 2 0 0 0 2 2 0 0 2 2 2 2 2 2 2 0 2 2 2 2 0 2 2 0 0 2 2 0 0 0 0 2 0 2 2 2 2 0 2 2 2 0 0 0 0 0 0 2 2 0 2 2 0 0 2 2 0 0 2 2 2 2 2 0 2 2 0 2 2 2 0 0 2 2 0 2 0 2 2 2 2 2 2 0 0 0 2 0 0 2 2 0 2 2 0 2 0 0 0 2 0 0 2 0 0 0 2 2 2 0 0 0 0 2 2 2 2 2 0 0 2 0 0 0 0 2 0 2 2 0 2 2 2 0 2 0 0 2 2 2 0 2 2 2 0 2 0 2 2 0 2 2 0 0 0 2 2 2 2 2 2 0 0 2 2 2 0 0 2 0 0 0 0 0 0 2 0 2 0 0 0 2 2 2 0 0 2 2 2 2 2 0 2 0 2 0 0 2 0 0 0 2 0 2 0 2 0 0 2 0 0 2 2 0 2 2 2 2 0 2 0 2 0 2 2 2 2 2 0 0 0 2 2 0 2 2 2 2 2 0 0 2 0 2 0 0 2 0 0 0 2 2 2 2 0 0 0 2 0 0 2 2 2 0 2 2 2 2 2 0 0 0 0 2 0 2 0 2 2 0 2 2 2 2 2 2 0 2 0 2 0 2 2 0 2 2 0 0 0 2 2 0 2 0 0 2 2 2 0 0 0 2 2 0 0 0 0 0 0 0 2 2 2 0 0 2 0 0 2 2 2 0 2 0 2 2 0 2 2 2 2 2 0 2 2 0 2 0 2 2 2 0 2 2 2 0 2 0 0 2 2 2 0 0 2 2 0 2 2 2 0 2 2 0 0 2 0 2 2 0 2 2 0 0 2 2 2 0 2 2 2 0 0 0 2 0 0 2 2 2 0 2 0 2 2 2 0 2 2 2 0 2 2 2 0 0 2 0 2 0 2 2 2 0 0 2 2 0 2 0 2 0 2 2 2 0 2 0 0 2 0 2 0 0 2 0 0 0 0 0 2 2 2 0 0 2 2 0 2 2 0 0 2 0 0 0 2 0 2 0 2 0 2 0 0 0 2 0 0 0 2 2 2 0 2 2 0 2 2 2 0 0 0 2 0 0 0 0 2 0 0 0 2 2 0 2 0 2 2 2 2 2 2 0 0 0 0 2 0 0 0 0 2 0 2 0 2 2 2 0 2 0 0 0 2 0 2 2 0 2 0 2 0 2 0 2 2 2 0 2 0 0 2 0 0 2 0 2 0 0 0 0 0 0 0 2 0 0 2 0 2 0 2 0 0 2 2 2 2 2 2 0 2 0 2 0 2 0 0 2 2 2 0 2 0 0 2 2 0 0 0 2 2 2 0 2 2 2 2 0 0 0 0 2 2 0 2 0 2 0 2 2 2 0 0 0 0 0 2 0 0 2 2 0 0 0 2 2 0 0 2 2 0 0 0 2 2 0 2 2 2 0 0 2 0 0 0 0 0 2 0 0 2 2 2 2 2 0 0 2 0 2 0 2 2 2 2 0 2 2 0 0 2 0 2 0 2 2 2 2 0 2 0 0 2 0 2 0 0 2 0 0 0 2 0 0 2 2 2 1 2 2 2 0 0 1 0 0 1 0 2 2 0 0 0 0 0 2 0 0 2 1 0 0 2 2 0 2 2 0 2 1 0 2 0 0 2 0 2 1 2 0 2 1 2 0 2 2 2 2 0 2 0 2 0 2 0 2 0 0 0 0 0 2 0 2 2 2 2 2 0 0 2 2 0 0 2 2 0 2 2 2 2 2 2 0 0 2 2 2 0 2 0 0 2 0 2 0 2 0 2 2 2 1 2 0 0 0 1 0 0 2 0 1 1 0 0 2 0 0 1 2 2 2 2 1 1 1 0 2 0 0 1 0 2 2 0 1 2 0 1 2 2 2 2 2 2 1 2 2 1 0 0 0 1 0 0 0 2 0 1 1 0 0 0 1 2 1 1 0 2 2 1 2 0 1 1 2 0 2 1 1 1 2 2 0 2 1 0 2 0 0 1 0 0 1 1 0 0 2 1 0 2 0 2 2 1 0 0 2 0 0 1 0 2 0 2 2 1 0 0 2 1 1 2 1 0 2 0 2 2 0 1 0 1 0 2 0 2 0 2 0 0 2 0 0 0 2 0 0 2 0 2 0 0 2 0 0 2 2 0 2 0 2 2 2 0 2 0 2 2 2 0 2 2 2 0 2 0 2 2 2 2 0 2 0 0 2 0 0 2 2 0 2 2 2 0 0 2 0 0 2 2 2 2 0 0 0 0 2 0 2 0 0 2 2 0 0 2 2 0 2 0 0 0 0 0 1 2 1 0 1 1 1 0 1 0 0 2 2 0 2 2 0 2 2 1 0 2 2 0 0 2 1 2 0 2 0 1 0 2 0 0 1 0 0 0 0 0 0 0 2 2 2 0 1 1 2 1 1 0 2 0 0 2 0 2 0 0 0 0 2 2 0 0 2 0 0 0 2 2 0 0 2 2 0 0 2 0 2 2 2 0 0 0 2 0 0 2 2 2 2 0 2 2 2 0 0 2 2 0 2 0 2 0 0 0 0 0 0 2 0 0 0 2 2 2 2 2 2 0 0 2 2 0 2 0 0 2 2 0 0 2 2 2 2 2 2 2 2 2 0 2 0 2 2 2 2 0 0 2 2 2 0 0 2 0 2 0 0 0 0 2 2 2 0 0 2 2 2 0 0 2 2 2 2 2 0 0 2 2 0 0 0 2 2 2 0 0 0 2 0 0 0 0 2 0 0 2 2 0 2 2 2 2 2 0 0 0 2 2 2 2 0 2 2 2 2 2 2 0 0 0 2 2 2 2 0 0 0 2 0 0 2 0 0 2 2 2 2 0 0 2 0 0 2 2 2 0 2 2 0 0 2 0 2 0 0 2 2 0 0 2 2 0 2 2 0 2 2 2 2 2 2 2 0 2 2 0 0 0 0 0 2 2 0 2 0 0 2 2 0 0 2 0 0 2 0 2 0 0 2 2 2 0 0 0 2 2 2 2 2 0 0 2 0 0 0 0 2 2 2 2 0 0 0 2 2 2 2 2 2 2 0 0 2 2 0 0 0 2 0 2 2 2 0 0 0 2 2 2 2 2 2 2 2 0 0 0 2 2 2 0 2 2 0 2 2 0 2 2 2 0 0 0 0 2 2 2 2 2 0 0 0 0 2 2 0 0 2 2 0 0 0 2 0 0 0 2 2 0 2 2 0 2 2 2 0 2 2 2 2 2 2 0 0 0 2 2 0 2 0 0 0 2 2 0 2 0 2 0 0 0 0 2 2 2 0 0 0 2 0 0 2 0 0 2 0 2 0 2 2 2 2 2 2 2 0 0 2 2 2 0 0 2 0 2 0 2 2 0 0 0 0 2 0 0 0 2 2 2 0 2 2 2 0 0 0 2 2 2 0 0 2 2 0 2 0 2 2 2 0 2 2 2 2 2 0 0 0 0 0 0 0 0 2 2 0 0 0 2 2 0 0 2 2 2 2 0 2 2 0 0 2 2 2 2 0 2 0 0 0 0 0 2 0 0 0 2 0 2 0 0 2 0 2 2 0 2 2 0 2 0 0 2 2 2 0 0 2 2 2 2 2 0 2 2 0 2 2 0 0 0 0 0 2 2 2 2 0 0 2 2 2 0 0 0 2 0 0 2 0 2 0 2 0 0 2 0 0 2 2 2 2 2 2 2 2 0 2 2 0 2 0 0 0 0 2 0 2 0 0 2 2 2 2 2 0 2 2 2 0 2 0 2 0 0 0 2 2 2 0 0 0 0 0 2 0 2 2 0 2 2 2 0 2 2 2 0 2 2 0 0 0 2 2 2 0 0 2 0 0 2 2 0 2 2 2 0 0 2 2 0 2 0 0 2 0 2 2 0 0 0 2 2 0 2 0 0 0 2 0 2 0 2 0 2 0 0 0 1 0 0 2 1 0 2 0 0 2 2 2 2 0 1 2 0 0 2 0 1 1 2 0 0 2 2 2 2 0 0 0 2 0 2 2 0 2 2 2 1 1 0 1 2 1 2 1 1 2 1 2 0 0 2 0 1 1 2 1 1 1 2 2 0 2 0 0 1 0 0 1 1 0 0 2 1 2 0 2 2 0 1 1 2 2 1 2 1 0 2 2 0 2 0 2 0 0 1 0 2 0 2 1 0 1 2 2 0 1 0 1 1 0 1 0 2 0 1 1 1 2 1 1 0 1 0 2 1 0 0 2 0 0 0 0 1 1 0 0 2 1 2 2 1 0 1 0 1 2 1 2 1 2 1 2 0 1 1 2 0 2 0 1 1 2 0 0 1 2 0 2 0 0 2 2 2 0 0 2 2 0 0 0 0 2 2 2 0 0 0 2 2 2 0 2 0 2 2 2 0 2 2 2 2 0 2 2 2 0 2 0 0 2 0 0 0 2 0 2 2 0 0 2 2 2 2 2 2 0 2 0 2 0 0 0 2 2 0 2 2 2 0 2 2 0 2 0 2 2 2 0 2 0 0 2 0 2 2 0 2 0 2 2 0 0 0 0 2 2 0 2 0 0 0 2 0 2 2 0 0 0 2 0 0 0 0 0 0 0 2 2 2 0 2 0 0 2 0 2 2 0 0 2 0 2 0 0 0 0 2 0 0 2 0 0 2 2 2 0 0 0 0 0 2 0 2 2 2 0 2 0 0 0 0 2 2 0 0 2 2 1 1 0 1 2 2 2 2 2 2 1 1 1 1 1 1 0 1 2 0 0 1 1 1 1 0 2 2 0 2 1 0 1 1 0 1 0 0 1 0 0 1 1 2 0 0 0 0 0 0 2 0 0 0 2 0 2 2 0 0 0 0 0 0 0 0 0 0 2 0 2 0 2 2 2 2 2 0 2 2 0 0 0 2 2 2 2 0 2 0 0 2 0 0 0 0 2 2 0 2 0 0 0 2 0 2 0 2 0 2 0 0 0 2 0 0 2 0 0 2 0 0 0 0 0 2 2 0 2 0 2 0 0 2 2 2 2 2 2 0 0 2 0 2 0 2 2 2 2 0 2 2 2 2 2 2 2 2 0 2 0 2 0 0 0 2 0 2 2 0 0 2 2 2 0 0 2 2 2 0 0 0 0 0 0 0 0 0 0 2 2 2 2 0 2 0 0 0 0 0 0 0 0 0 0 2 2 2 0 2 2 0 0 2 0 2 0 0 0 0 2 0 0 2 0 2 2 2 0 2 2 0 0 2 2 2 2 0 2 2 2 2 2 2 0 0 2 2 0 0 2 2 0 2 0 0 2 2 0 0 2 2 2 0 2 0 2 2 2 2 2 0 2 2 2 2 2 2 0 0 0 0 0 2 2 2 0 2 2 0 2 2 2 0 0 2 0 2 2 2 2 2 0 0 0 2 2 0 2 2 2 2 2 0 2 0 2 0 0 2 0 0 2 0 2 2 2 0 0 2 0 0 2 2 0 2 0 2 0 0 0 0 2 0 0 0 2 2 0 2 2 0 2 0 2 0 0 2 2 0 2 0 2 0 2 2 2 0 2 2 0 2 0 2 0 0 0 2 0 2 0 2 2 2 2 2 2 0 0 0 0 0 2 0 0 2 2 0 0 0 0 2 0 0 0 0 0 0 0 2 0 0 2 2 2 2 0 2 0 2 0 2 0 0 2 0 0 2 2 2 2 2 0 2 0 2 2 0 0 2 0 2 0 0 2 2 2 2 2 2 2 2 0 2 0 2 0 0 2 0 0 2 2 2 2 0 2 2 0 2 0 2 2 2 0 0 2 2 0 0 2 2 0 2 0 2 2 2 0 0 0 2 2 0 2 2 2 0 0 2 0 0 2 2 2 2 2 2 0 2 0 0 2 0 2 2 0 2 0 0 2 0 0 0 2 2 0 2 2 2 0 0 2 2 0 2 2 0 0 0 2 2 0 2 0 0 0 2 2 2 0 0 0 0 0 2 2 2 2 2 0 2 0 0 0 0 0 0 2 0 0 0 2 2 0 2 0 2 2 0 2 2 0 2 2 2 2 2 0 0 0 2 0 2 0 0 0 0 0 0 2 2 2 2 0 2 0 2 0 2 2 2 0 0 0 0 0 2 2 2 0 0 2 0 2 0 2 2 0 2 0 2 2 0 0 2 2 0 0 0 2 2 2 2 2 2 0 0 0 0 2 0 2 2 0 0 0 0 0 0 2 0 0 0 2 0 0 2 2 2 0 2 2 2 0 2 2 2 2 2 2 2 0 0 2 2 2 2 2 2 2 2 2 0 0 2 0 2 2 2 2 2 0 0 0 2 2 2 0 2 0 0 0 0 2 2 0 0 0 0 0 2 2 2 0 2 2 0 0 0 2 2 0 0 0 0 2 0 2 2 2 2 0 2 2 2 2 0 0 2 0 0 0 2 2 2 0 0 0 2 2 0 2 0 0 2 2 2 0 2 0 0 0 0 0 2 0 0 2 0 2 0 0 2 0 2 0 2 0 2 2 2 2 0 0 2 0 0 2 2 2 2 2 2 0 0 0 2 0 0 2 2 0 2 2 0 0 2 0 2 0 2 2 0 0 0 0 2 0 0 2 0 2 0 0 2 0 2 2 2 2 2 2 0 0 0 2 2 2 0 2 2 0 2 2 2 2 2 0 2 2 2 2 0 0 2 2 2 0 0 0 2 0 0 0 2 0 0 0 2 2 2 2 2 0 2 2 0 2 0 2 0 2 2 2 2 2 0 2 0 0 0 0 2 2 2 2 2 2 0 0 0 0 2 0 2 0 0 0 2 0 0 2 0 2 0 2 0 0 2 0 0 2 2 2 2 2 0 2 2 0 2 2 2 0 2 2 2 2 2 2 0 2 2 0 2 0 0 2 2 2 0 2 0 2 0 2 0 2 0 2 2 2 2 2 2 2 0 0 2 2 0 0 0 2 0 2 0 0 0 2 0 0 2 2 2 2 0 2 0 0 2 2 0 0 2 2 2 2 0 2 2 0 2 2 0 2 0 0 0 0 0 0 0 0 0 0 0 2 0 2 2 2 2 0 0 0 0 0 0 2 0 2 0 0 2 0 2 2 0 0 0 2 2 0 0 2 2 2 2 2 2 2 0 0 0 0 2 2 0 2 2 0 0 2 0 2 0 2 0 2 2 2 0 2 0 2 0 2 2 2 2 2 0 2 0 2 2 2 0 0 0 2 0 0 0 0 0 0 0 2 0 2 0 2 0 2 0 0 2 2 0 2 0 0 2 2 0 0 2 2 2 0 0 2 0 2 2 2 0 0 0 2 2 0 0 0 2 0 2 0 2 2 2 2 0 0 2 0 2 2 0 0 0 0 0 2 2 0 2 0 2 0 2 2 0 0 0 0 0 0 0 2 0 2 2 0 0 2 2 0 2 0 0 2 2 0 0 2 0 2 0 2 0 0 2 2 2 0 0 2 2 0 0 2 2 0 2 0 0 0 0 2 2 0 0 2 0 2 0 2 0 2 0 0 0 0 2 2 2 2 2 0 2 0 2 0 2 0 2 2 0 2 2 0 2 2 2 2 2 0 2 0 0 0 0 0 0 0 2 2 0 0 2 0 2 2 2 2 2 0 2 0 2 0 0 0 2 2 2 0 2 2 0 2 2 0 2 2 0 2 2 0 2 0 2 0 0 0 0 2 0 2 0 0 2 2 0 2 0 0 0 2 2 2 0 2 0 2 2 2 0 0 2 2 2 0 0 0 2 0 0 2 0 2 2 0 2 2 2 0 0 0 2 0 2 0 0 0 2 2 2 2 0 0 2 0 2 2 0 0 2 0 2 2 0 2 0 0 0 2 0 2 2 0 2 0 0 2 0 0 0 2 0 2 2 0 0 0 0 2 0 2 2 2 2 2 2 0 2 2 0 2 0 2 2 2 2 0 2 0 0 0 2 2 2 0 2 0 2 0 2 0 0 0 0 0 0 2 2 2 2 0 0 0 2 0 2 0 2 2 0 2 0 0 0 2 0 2 2 0 2 2 2 0 0 2 0 2 2 0 2 2 0 0 2 2 0 0 0 0 0 2 2 2 0 0 2 0 0 2 0 0 0 0 0 2 0 0 0 2 0 0 0 0 0 0 0 2 0 2 2 2 0 2 0 0 0 2 2 0 2 0 0 2 2 2 0 0 2 2 0 2 0 0 2 0 0 0 0 2 0 0 0 0 0 2 0 2 2 0 2 2 2 2 2 2 2 2 2 0 0 2 0 0 0 0 2 2 0 0 2 0 0 0 0 0 0 2 0 0 2 2 0 2 2 2 2 0 2 2 2 2 0 2 0 2 2 2 0 0 2 0 0 2 2 2 2 0 2 0 2 0 0 2 2 0 0 0 0 2 0 0 0 0 0 2 0 2 0 0 2 0 0 0 0 0 2 0 0 2 2 2 2 2 0 0 2 0 2 2 0 2 0 2 2 0 0 2 0 2 0 0 2 0 0 0 2 2 2 2 0 0 2 0 2 2 0 2 0 0 0 2 0 0 0 0 2 2 2 0 2 2 2 0 2 2 2 0 2 2 0 2 0 2 2 0 0 0 2 0 2 2 0 2 0 2 0 2 0 2 2 0 2 2 2 0 2 0 2 0 2 0 0 0 0 2 2 2 2 0 2 2 2 0 2 0 2 0 2 2 2 0 2 0 0 0 2 2 2 0 2 0 0 0 0 0 2 2 0 2 2 0 2 2 2 0 2 2 2 2 2 2 2 2 2 0 0 2 2 2 2 0 2 2 2 2 0 0 0 0 0 0 2 2 2 2 0 0 2 2 0 0 0 0 2 0 0 0 0 2 2 0 0 2 2 0 2 0 0 2 0 2 2 2 0 2 2 2 2 0 0 2 2 0 0 0 2 2 0 2 0 0 2 2 2 0 0 0 2 0 0 2 0 0 2 2 0 0 2 2 2 2 2 2 0 0 2 2 2 0 0 2 0 2 0 2 2 0 0 2 0 0 2 0 2 0 0 0 0 0 0 0 2 2 0 2 0 2 0 2 2 2 2 0 0 2 2 2 2 0 2 0 0 0 0 2 0 0 0 2 2 2 0 2 2 2 0 2 2 0 2 2 0 0 0 0 2 0 0 2 2 0 2 0 2 0 2 0 2 2 0 0 2 0 0 0 2 2 2 2 0 0 2 0 0 0 2 2 2 0 0 2 0 0 2 0 2 0 0 2 2 0 2 0 2 0 2 0 2 2 0 2 0 0 0 2 0 2 2 2 0 0 0 0 2 2 0 2 0 2 0 2 0 2 0 2 0 0 2 0 2 2 2 2 0 2 2 0 0 0 2 0 2 2 0 2 2 0 0 0 0 0 0 2 0 0 2 2 0 0 0 2 2 0 2 2 2 2 0 0 0 0 2 0 0 0 2 0 0 2 2 0 0 2 0 0 0 2 2 2 0 0 2 0 0 2 0 0 0 0 0 2 0 0 2 2 2 2 2 0 0 0 2 0 0 2 2 0 2 0 2 2 2 0 0 2 2 0 2 2 2 0 2 2 2 2 2 2 0 2 2 2 2 2 2 2 2 2 0 0 2 0 0 0 2 2 0 2 0 0 2 2 2 2 0 2 0 0 2 2 0 2 0 2 2 2 0 0 0 0 2 0 2 2 0 0 2 0 2 0 0 2 0 2 2 0 0 2 2 0 2 0 0 0 2 2 0 2 2 2 0 0 0 0 0 0 2 0 2 2 0 0 2 2 2 0 0 2 0 2 2 2 2 2 0 2 2 0 2 0 2 0 0 0 0 0 0 2 0 2 2 2 0 0 2 2 2 0 2 2 2 2 0 2 2 0 0 0 2 0 0 0 0 2 0 2 2 0 0 2 0 2 0 2 2 0 0 2 2 2 2 2 2 0 2 0 2 2 0 2 0 2 0 2 2 2 2 0 0 2 0 0 0 0 0 2 0 0 0 0 2 0 2 2 0 2 0 2 2 0 2 2 0 0 2 0 2 2 2 0 2 0 2 0 2 0 2 0 0 2 0 0 0 0 0 2 0 0 2 0 0 0 0 2 0 0 2 2 0 2 0 0 2 2 2 2 0 0 0 2 0 0 2 0 0 0 0 2 0 2 2 2 2 2 0 0 0 0 0 2 2 2 0 2 0 2 2 2 0 2 0 0 2 2 2 0 0 2 0 2 0 0 2 0 2 0 0 0 2 0 2 2 0 2 0 2 0 0 2 0 0 2 2 2 2 2 2 2 0 2 2 2 0 0 2 2 0 0 2 2 2 2 0 0 2 2 0 2 2 2 2 0 0 2 0 0 2 0 0 2 0 0 2 2 2 0 0 0 2 2 0 2 2 0 0 0 0 0 0 0 2 0 0 2 2 2 0 2 2 1 1 2 1 2 1 0 2 2 2 0 2 1 0 2 2 0 2 2 0 2 0 0 2 2 0 2 2 2 2 0 2 0 0 0 0 2 2 2 0 0 0 0 2 2 2 2 2 0 0 0 0 2 2 0 0 2 2 0 2 2 2 0 2 2 2 0 0 0 2 2 2 2 0 2 0 2 2 0 0 0 2 2 0 2 2 2 0 0 2 2 2 0 0 0 0 0 0 0 0 2 2 0 0 2 0 0 0 0 2 0 0 2 0 2 0 2 0 0 0 2 0 2 2 2 0 2 0 2 2 0 2
1 2 0 0 2 2 0 2 2 0 0 0 2 0 0 0 2 0 0 2 0 0 0 0 0 0 0 2 2 0 2 0 2 2 2 2 2 2 2 0 2 2 2 2 2 0 0 0 2 2 2 2 0 0 2 0 0 0 0 2 2 2 2 0 2 0 0 0 2 0 2 2 0 0 0 0 2 2 2 0 2 0 0 2 0 2 2 0 0 0 2 2 2 2 2 2 2 2 2 2 2 0 2 0 2 0 2 0 0 0 0 0 2 2 0 0 0 2 2 0 0 2 0 0 0 0 2 0 2 0 2 0 0 0 0 0 2 0 2 0 2 2 0 2 0 0 2 0 0 0 0 2 0 0 2 0 0 0 2 0 2 2 2 0 2 0 2 0 2 2 0 2 0 0 0 2 2 2 0 0 2 2 0 2 2 2 2 0 0 0 2 0 2 2 2 2 2 2 0 0 0 0 0 0 0 2 0 0 2 2 2 2 0 2 0 0 2 2 2 0 0 2 2 0 2 0 0 0 0 0 0 2 2 2 2 2 2 2 2 2 0 0 2 0 0 0 0 2 0 0 2 2 0 0 0 0 0 2 2 0 0 0 0 0 0 2 0 2 2 2 2 2 2 0 0 0 2 2 0 0 0 0 2 0 2 2 0 2 0 2 2 2 2 2 0 2 2 2 0 2 2 0 2 0 0 2 0 2 2 0 2 0 0 2 0 0 2 0 0 0 0 2 0 0 2 0 0 2 2 2 2 0 2 0 2 2 0 2 0 1 0 2 1 2 1 2 1 0 2 0 1 0 0 0 0 0 0 2 1 2 0 1 2 0 1 2 2 0 2 0 2 2 2 0 2 0 2 0 2 0 2 0 0 0 2 2 0 0 0 2 0 2 2 0 0 2 0 0 2 0 0 0 0 0 0 2 0 2 0 2 0 0 0 0 0 2 2 2 0 2 0 2 2 2 0 0 0 0 2 0 0 0 0 0 0 2 2 0 0 0 0 0 0 0 0 0 0 2 0 0 0 0 2 2 0 0 2 0 2 0 0 0 0 2 0 0 0 0 2 2 2 2 0 2 2 0 0 0 2 2 0 2 2 0 2 2 2 0 0 2 0 0 0 0 2 2 2 0 2 0 2 2 2 0 2 0 2 0 2 0 2 2 0 2 0 2 2 2 0 0 0 2 0 2 0 0 0 0 2 0 2 0 2 2 0 0 2 0 2 0 2 2 2 0 0 0 2 2 0 0 0 0 0 2 0 2 0 0 0 0 0 0 2 0 2 0 0 2 0 2 2 0 0 0 2 2 0 2 2 0 0 2 2 0 2 2 2 2 0 2 2 0 0 2 0 2 0 0 0 2 0 2 2 2 0 0 0 0 0 0 2 0 2 2 0 2 0 0 2 2 0 2 0 0 0 1 0 0 0 1 1 0 1 1 0 0 2 2 2 2 2 0 0 2 0 0 2 0 2 2 2 2 2 0 0 2 2 2 0 2 2 0 2 0 0 2 2 0 2 0 0 2 2 0 2 2 2 0 0 2 0 0 2 2 2 2 2 0 0 2 2 0 2 2 2 2 0 2 2 2 2 2 0 0 0 0 2 2 2 2 2 0 2 0 2 2 2 0 0 2 2 0 0 0 2 0 2 2 2 2 0 0 0 0 2 0 2 0 2 2 2 0 0 2 0 2 0 2 2 2 2 2 2 2 2 2 0 2 0 0 0 2 2 0 2 2 0 2 2 0 0 0 2 0 2 2 0 2 0 2 0 0 2 2 0 0 2 0 2 0 0 0 1 2 1 0 2 2 2 0 2 0 2 1 1 2 0 1 1 0 1 2 1 0 2 0 2 2 0 1 2 2 1 1 1 0 1 2 0 2 2 2 0 1 2 2 0 2 2 0 0 0 2 0 0 0 2 0 0 2 2 2 0 2 2 0 2 2 2 0 0 0 0 0 0 0 0 2 0 0 2 2 2 0 2 2 0 0 2 2 0 0 2 0 2 0 2 2 0 0 2 0 2 2 2 2 0 0 2 2 0 0 2 2 0 0 2 0 2 0 2 0 0 0 0 2 2 0 0 0 2 2 2 2 2 0 0 0 0 2 0 0 2 0 0 2 2 0 0 0 2 0 2 0 0 0 2 0 2 2 2 2 2 0 2 2 0 0 0 0 2 0 2 2 2 2 2 0 2 2 2 2 0 2 0 2 2 0 0 0 2 2 0 0 0 2 2 2 2 2 0 2 0 0 2 0 0 2 2 2 2 2 0 2 0 2 0 2 2 0 0 2 0 2 0 0 0 0 0 2 2 2 0 2 0 0 2 2 0 0 2 2 0 0 0 2 2 2 2 2 2 0 2 0 2 2 0 0 0 2 2 0 0 2 0 2 0 2 2 0 0 2 0 0 2 0 2 2 2 2 0 0 2 0 0 0 0 2 2 2 2 0 0 2 2 0 2 0 0 0 0 0 2 2 0 2 0 2 2 2 0 2 2 2 2 0 0 0 2 0 0 2 0 0 2 0 2 2 2 2 2 2 0 0 2 0 0 2 2 0 0 0 0 0 2 0 2 0 0 2 0 0 0 0 0 0 2 0 0 0 0 0 0 0 0 0 0 0 2 0 0 2 2 0 2 0 0 0 0 2 0 2 2 0 2 2 2 0 0 0 0 0 2 0 0 0 0 0 2 0 2 2 2 0 0 0 2 2 2 0 2 0 2 2 2 2 0 2 2 2 2 0 2 2 2 2 2 2 0 2 0 2 0 2 2 0 0 2 0 2 0 2 2 2 0 2 2 0 2 2 2 2 0 2 2 0 2 2 0 0 0 0 2 0 2 2 0 2 0 0 0 0 0 2 2 0 0 0 0 2 0 2 0 2 0 2 0 0 2 2 0 2 0 2 0 0 0 2 2 0 0 2 0 2 2 2 2 0 0 2 2 0 0 0 2 0 2 2 2 0 2 0 0 2 2 2 0 0 2 0 0 0 0 2 0 2 0 2 2 2 2 2 2 2 0 2 2 0 0 0 0 0 2 2 2 0 2 0 0 2 2 0 0 0 2 0 2 2 2 0 0 2 2 0 2 2 2 0 0 0 0 2 2 0 0 0 0 0 0 0 0 2 2 0 2 0 2 0 0 0 2 2 2 0 2 0 2 2 2 2 2 0 2 2 2 0 0 0 0 2 2 0 0 0 2 0 2 2 2 0 2 0 2 0 2 0 0 2 0 0 2 2 2 0 2 2 0 0 0 0 2 2 0 0 0 0 0 0 0 0 0 0 2 2 2 0 2 2 0 0 0 0 2 2 0 2 2 0 0 2 0 2 2 0 2 0 2 0 0 2 2 0 0 2 2 2 0 0 0 2 0 2 0 0 2 2 0 2 2 0 0 2 0 0 0 2 0 0 0 0 2 2 0 2 0 2 0 0 0 0 0 0 0 2 0 0 0 2 0 0 0 0 2 0 0 0 2 0 0 2 2 2 0 0 2 2 0 2 2 2 2 0 0 2 0 0 0 2 2 2 0 0 2 0 2 2 0 2 0 2 2 0 2 2 2 0 0 2 0 2 0 0 2 2 0 2 0 0 2 2 2 2 0 2 2 2 0 0 2 2 2 2 2 2 2 2 2 2 2 0 2 2 0 2 0 2 2 2 0 2 0 2 2 0 2 0 0 2 2 0 0 0 0 0 0 0 0 0 2 2 2 0 2 2 0 2 2 2 2 2 0 2 0 2 0 2 0 0 2 0 0 2 2 0 0 2 2 2 2 2 0 0 0 0 2 2 0 0 2 2 0 2 2 0 2 0 0 0 2 2 0 0 2 2 0 2 0 2 0 2 0 2 0 2 2 2 0 2 2 2 2 0 0 0 0 0 0 2 2 0 2 2 2 0 0 0 2 0 0 2 0 2 0 0 2 2 0 2 2 2 0 0 2 2 2 0 0 2 2 2 0 2 2 2 0 0 2 2 2 0 2 2 0 2 0 2 2 0 0 0 2 0 0 0 0 0 0 2 2 0 2 0 2 2 0 0 2 0 2 2 2 2 0 0 0 0 0 0 2 0 2 2 2 0 2 2 2 0 0 2 0 2 2 0 0 0 2 0 2 0 0 0 0 2 0 2 2 0 0 2 2 0 0 2 0 2 2 2 0 2 2 0 2 2 0 0 0 2 2 0 2 0 0 2 2 0 0 0 0 0 0 2 2 2 2 0 0 0 2 2 0 0 0 0 2 0 2 2 0 2 2 0 0 2 2 0 2 2 2 2 0 0 2 2 0 2 2 2 2 0 2 2 2 0 2 2 0 2 0 2 2 2 0 0 0 0 0 0 2 2 2 2 0 0 0 2 0 0 2 2 0 2 2 2 0 0 2 2 0 2 0 2 0 0 2 0 2 2 2 0 2 2 2 2 2 2 2 0 2 0 2 0 2 0 2 2 2 2 0 0 0 0 0 2 0 0 0 2 0 2 0 2 2 0 0 0 0 2 0 2 0 2 2 2 0 2 2 0 0 0 2 0 2 0 2 0 2 2 2 0 2 0 0 0 2 2 0 2 2 2 0 2 0 2 2 0 0 2 2 2 2 0 2 2 2 0 2 0 0 0 2 2 0 0 2 0 0 2 2 2 0 2 2 2 2 2 0 0 0 0 0 2 0 2 2 2 0 0 0 2 0 0 0 0 2 2 2 2 2 0 0 2 2 0 0 2 0 0 0 0 2 0 0 2 0 2 0 0 2 0 2 2 2 2 0 0 2 2 0 0 2 2 0 2 0 0 2 0 2 2 0 0 0 0 0 2 0 0 0 2 0 2 2 2 0 2 2 2 0 2 0 2 0 2 0 0 0 0 0 0 0 2 2 2 0 2 0 2 2 0 0 0 2 2 2 2 0 0 2 2 0 0 0 2 2 0 0 0 0 2 0 2 2 0 2 0 2 0 2 2 0 2 0 2 2 2 0 0 2 2 0 0 0 2 0 0 0 2 0 2 0 2 0 0 2 2 2 0 0 2 0 0 0 2 2 2 0 2 2 2 2 0 2 2 0 0 2 0 2 0 0 0 0 2 2 0 2 0 0 0 0 2 2 2 0 0 2 0 2 2 2 2 2 2 2 2 0 0 2 0 2 0 2 2 0 2 2 0 2 2 2 2 2 0 2 0 0 0 0 0 2 2 0 2 2 0 0 2 2 2 0 2 0 2 0 0 0 0 0 0 0 2 0 2 2 2 2 2 2 0 2 0 2 2 0 0 0 0 2 0 2 0 2 0 0 0 0 2 0 2 2 2 2 0 2 2 2 2 0 2 0 0 2 2 0 2 0 2 2 2 2 2 0 2 2 2 2 0 0 0 2 0 2 0 2 2 0 2 2 0 2 2 0 2 0 0 2 2 2 0 2 2 0 0 2 2 2 2 0 2 0 2 0 2 0 2 2 2 2 2 0 2 2 0 2 2 2 2 0 2 0 2 2 2 0 2 0 2 0 2 0 0 0 0 2 2 2 2 0 2 2 2 2 2 2 0 2 2 2 0 0 2 0 0 0 0 2 2 0 2 2 0 0 0 0 2 0 2 2 0 2 0 0 2 2 0 2 0 0 0 0 2 0 0 0 2 2 0 2 0 2 2 2 2 2 0 2 2 2 0 2 0 0 2 0 0 0 2 0 0 0 2 0 2 2 0 2 2 2 0 2 0 2 0 2 2 2 0 0 0 0 0 0 0 2 2 2 2 0 2 2 2 2 2 0 2 2 2 2 2 0 0 0 2 0 0 0 2 2 2 0 0 2 2 2 2 0 0 2 2 2 0 0 0 2 0 0 2 0 0 2 0 2 0 2 0 2 2 0 0 0 2 2 0 2 0 0 2 0 2 2 2 2 0 0 0 2 0 0 2 0 0 0 0 0 0 2 0 0 2 0 2 0 2 0 2 0 0 0 2 2 2 2 2 0 0 0 2 2 2 0 2 2 0 2 2 2 2 2 2 2 2 0 2 2 0 0 0 0 2 2 0 0 2 2 0 2 0 2 0 0 2 2 0 0 2 0 2 2 0 0 2 0 0 2 2 0 0 0 2 2 0 0 2 2 0 0 0 2 0 0 2 0 2 0 2 2 0 2 2 2 0 0 2 2 2 0 0 2 2 0 2 2 2 0 2 0 0 2 2 2 0 0 2 0 0 0 2 2 0 2 2 1 1 1 1 0 1 1 1 0 0 1 0 2 0 2 2 0 2 2 0 0 0 2 0 2 0 0 0 2 0 2 0 0 0 2 0 2 2 2 2 2 2 2 2 0 0 2 0 0 2 2 2 2 0 0 2 0 2 0 2 0 0 0 0 0 0 2 2 2 2 2 2 0 2 0 2 0 2 0 0 2 0 0 0 2 2 0 2 0 0 2 0 0 2 2 2 2 0 0 2 0 0 2 0 0 2 2 0 2 2 0 2 2 2 2 0 0 0 2 2 2 2 2 2 0 2 2 2 2 0 2 2 0 2 0 0 0 2 0 2 2 2 0 2 2 2 0 0 0 2 2 0 2 0 0 0 2 2 2 2 0 0 2 2 2 0 2 2 0 0 2 0 2 0 0 2 2 0 0 2 2 0 0 2 2 0 2 0 2 2 2 2 2 2 2 0 2 2 0 2 2 2 0 0 0 2 2 0 2 2 2 2 0 2 0 2 2 0 2 0 2 0 0 2 2 0 2 2 2 0 2 0 0 0 0 2 2 2 0 0 2 0 0 2 2 2 0 2 2 0 0 2 2 2 0 2 0 2 2 2 0 2 2 0 0 2 0 0 0 0 2 0 2 0 2 0 0 2 2 0 0 2 2 2 2 2 0 0 2 2 2 2 2 2 0 0 2 0 0 2 0 2 2 0 0 2 2 0 2 2 0 0 2 0 2 0 0 2 0 0 0 2 2 0 0 0 0 0 0 2 2 0 0 2 2 0 0 2 0 0 2 2 2 2 0 0 0 2 0 0 2 2 0 2 2 2 0 2 0 2 0 2 0 2 2 0 2 0 2 2 2 2 0 2 2 0 0 0 0 0 2 2 2 0 2 0 2 2 0 0 0 0 2 0 0 2 2 2 0 0 2 0 2 0 0 2 0 2 2 0 0 0 0 0 0 2 0 2 2 2 0 2 0 2 2 2 2 2 0 0 0 2 2 2 2 2 2 0 2 0 0 2 0 2 2 2 2 0 0 2 0 2 0 0 2 0 0 2 2 2 0 2 0 0 0 0 0 2 2 2 0 0 0 0 2 2 2 0 0 0 2 2 2 0 2 0 0 2 2 2 2 0 2 0 2 0 0 0 0 2 2 2 0 0 0 0 2 2 0 0 2 2 0 0 0 2 0 0 0 0 0 2 0 2 0 2 0 0 2 2 2 2 2 0 2 2 0 2 2 2 0 2 2 2 0 0 2 2 0 2 0 2 0 2 0 2 0 2 0 0 2 0 2 2 2 2 0 2 2 2 2 2 0 0 0 0 0 0 0 2 2 0 2 2 0 0 2 2 0 2 0 2 0 2 2 0 2 2 2 2 2 2 0 2 2 2 0 2 2 2 2 0 2 2 2 2 0 2 0 2 2 0 2 2 2 2 2 0 2 0 0 0 0 0 0 0 2 2 0 2 0 2 2 2 0 0 0 2 0 0 0 2 0 0 0 0 0 0 2 0 2 2 0 2 0 0 0 2 0 2 0 0 2 2 2 0 0 0 0 0 2 0 2 0 2 0 0 0 2 0 0 0 2 0 2 2 0 0 0 2 2 0 2 0 2 0 2 2 2 2 0 0 2 2 2 0 2 2 0 0 0 2 2 2 2 2 0 2 0 2 2 2 0 2 2 2 2 2 0 0 2 2 2 0 0 2 2 2 0 0 0 2 2 2 0 0 0 0 0 0 2 2 2 2 0 0 2 0 0 0 2 0 0 0 2 0 2 0 2 2 0 0 2 0 2 0 2 2 0 2 2 0 0 2 2 2 0 0 2 2 2 2 2 0 0 2 0 2 2 0 2 2 0 2 2 0 2 0 2 2 0 0 2 2 2 2 0 0 0 2 2 0 2 2 0 2 0 0 2 2 2 0 0 0 0 0 0 2 0 0 2 2 2 0 0 2 0 2 0 0 2 2 0 0 2 0 0 0 0 2 2 2 0 2 2 2 2 2 0 0 0 0 2 0 0 0 0 2 0 0 0 2 0 2 0 0 2 0 2 0 2 2 0 2 2 0 0 2 0 0 0 2 0 2 0 0 0 0 2 2 0 0 2 2 0 0 0 2 0 2 2 2 0 2 0 0 0 0 0 0 0 2 2 2 2 2 2 0 2 0 2 2 0 0 2 2 2 2 2 2 2 2 2 2 2 2 0 0 0 0 2 2 2 2 0 0 0 0 0 2 0 0 0 0 0 2 0 2 0 2 2 2 0 0 2 0 2 2 0 2 2 2 2 2 0 2 0 0 0 0 0 2 2 0 0 2 0 2 0 0 0 0 0 0 2 2 2 2 0 2 0 2 2 0 2 2 2 0 2 0 0 2 0 0 2 2 0 0 0 2 2 2 0 2 2 0 0 2 2 0 0 2 2 0 2 0 0 0 0 2 2 2 0 0 2 2 0 0 2 2 0 2 2 2 2 2 0 2 0 0 0 2 2 0 0 0 2 0 0 0 0 0 0 0 2 2 2 2 2 2 2 2 0 0 2 2 0 2 2 2 0 2 2 2 2 2 0 0 2 2 0 0 2 2 2 2 0 0 2 0 2 0 2 2 2 0 0 2 2 2 2 0 2 0 0 2 2 0 0 0 0 2 2 2 0 0 0 2 2 2 0 2 2 0 2 0 0 0 0 0 2 0 2 2 0 2 0 2 0 0 0 2 2 2 0 2 2 0 0 2 0 0 0 2 2 2 2 0 0 0 2 2 2 0 0 2 2 2 0 2 0 2 0 2 0 0 0 0 2 2 0 0 0 2 0 2 2 0 2 0 2 2 0 0 2 0 2 0 2 2 0 2 0 0 0 0 2 0 2 2 2 2 0 0 2 2 2 2 2 0 2 2 0 2 0 2 2 0 2 0 2 0 0 0 0 0 0 2 0 0 2 0 0 2 0 2 0 0 0 2 0 0 0 0 2 0 0 0 0 2 2 0 0 0 0 2 0 0 0 2 0 2 2 0 2 0 0 2 0 2 0 2 0 2 0 2 0 2 2 0 0 2 2 0 2 0 0 0 2 2 0 0 2 0 2 2 2 2 2 2 2 2 0 0 0 0 0 2 2 2 2 2 0 0 2 2 0 2 0 0 0 2 2 2 2 0 2 2 2 2 0 2 0 2 2 2 2 0 2 2 2 0 2 2 0 2 2 2 0 0 0 2 0 2 0 0 0 0 2 2 2 0 0 2 0 0 2 0 0 2 0 2 0 2 0 0 0 2 0 0 2 2 2 0 2 2 2 0 2 0 0 0 2 0 0 2 0 0 2 2 2 0 2 0 1 2 0 1 1 1 0 1 0 0 2 2 2 2 0 2 2 2 0 2 2 0 0 2 0 2 0 2 2 0 0 2 2 2 2 2 2 2 0 2 0 0 2 2 2 2 0 0 0 0 0 0 2 0 2 0 0 0 2 0 2 0 2 0 0 0 0 2 0 2 0 2 0 2 2 2 2 2 2 0 0 1 0 1 2 0 2 2 0 2 0 1 0 2 1 0 2 0 1 2 0 0 1 0 2 2 1 2 1 0 2 2 2 2 2 2 0 2 2 0 2 2 0 0 2 2 0 0 0 0 2 2 0 0 0 0 0 0 2 0 0 0 2 2 2 2 2 0 2 0 2 2 2 0 0 0 2 2 0 0 2 2 2 2 2 2 2 0 2 2 2 2 0 2 2 0 0 2 2 0 0 0 0 2 0 2 2 2 2 0 2 2 2 0 0 0 0 0 0 2 2 0 2 2 0 0 2 2 0 0 0 0 0 0 2 0 2 0 0 2 0 2 0 0 2 0 2 2 2 2 2 2 0 2 2 0 0 2 2 0 0 2 2 0 2 2 0 0 0 0 0 2 2 0 2 0 0 0 2 2 2 0 0 0 0 2 2 2 2 2 2 0 2 0 0 0 2 0 2 2 2 2 2 2 2 0 2 0 0 2 0 0 0 2 2 0 2 0 2 2 2 0 0 2 0 2 0 2 0 2 2 2 0 0 0 2 2 2 0 2 2 0 0 2 2 2 0 2 0 2 0 0 0 2 0 2 0 0 2 2 2 0 2 0 2 0 2 0 0 2 0 0 0 2 2 2 0 2 0 0 2 2 0 2 0 0 0 0 2 2 0 2 0 2 0 0 2 2 2 2 0 2 0 2 0 0 2 2 2 2 2 0 0 2 0 2 0 0 2 0 0 0 2 2 2 2 0 0 0 2 0 0 2 2 2 0 2 2 2 2 2 0 0 0 0 2 0 2 0 2 2 0 2 2 2 2 2 2 0 2 0 2 0 2 2 0 2 2 0 0 0 2 2 0 2 0 0 2 2 2 0 0 0 2 2 0 0 0 0 0 0 0 2 2 2 0 0 2 0 0 2 2 2 0 2 0 2 2 0 2 2 2 2 2 0 2 2 0 2 0 2 2 2 0 2 2 2 0 2 0 0 2 2 2 0 0 2 2 0 2 2 2 0 2 2 0 0 2 0 2 2 0 2 2 0 0 2 2 2 0 2 2 2 0 0 0 2 0 0 2 2 2 0 2 0 2 2 2 0 2 2 2 0 2 2 2 0 0 2 0 2 0 2 2 2 0 0 2 2 0 2 0 2 0 2 2 2 0 2 0 0 2 0 2 0 0 2 0 0 0 0 0 2 2 2 0 0 2 2 0 2 2 0 0 2 0 0 0 2 0 2 0 2 0 2 0 0 0 2 0 0 0 2 2 2 0 2 2 0 2 2 2 0 0 0 2 0 0 0 0 2 0 0 0 2 2 0 2 0 2 2 2 2 2 2 0 0 0 0 2 0 0 0 0 2 0 2 0 2 2 2 0 2 0 0 0 2 0 2 2 0 2 0 2 0 2 0 2 2 2 0 2 0 0 2 0 0 2 0 2 0 0 0 0 0 0 0 2 0 0 2 0 2 0 2 0 0 2 2 2 2 2 2 0 2 0 2 0 2 0 0 2 2 2 0 2 0 0 2 2 0 0 0 2 2 2 0 2 2 2 2 0 0 0 0 2 2 0 2 0 2 0 2 2 2 0 0 0 0 0 2 0 0 2 2 0 0 0 2 2 0 0 2 2 0 0 0 2 2 0 2 2 2 0 0 2 0 0 0 0 0 2 0 0 2 2 2 2 2 0 0 2 0 2 0 2 2 2 2 0 2 2 0 0 2 0 2 0 2 2 2 2 0 2 0 0 2 0 2 0 0 2 0 0 0 2 0 0 2 2 2 0 2 2 2 0 0 2 0 0 2 0 2 2 0 0 0 0 0 2 0 0 2 0 0 0 2 2 0 2 2 0 2 0 0 2 0 0 2 0 2 0 2 0 2 0 2 0 2 2 2 2 0 2 0 2 0 2 0 2 0 0 0 0 0 2 0 2 2 2 2 2 0 0 2 2 0 0 2 2 0 2 2 2 2 2 2 0 0 2 2 2 0 2 0 0 2 0 2 0 2 0 2 2 2 2 2 0 0 0 2 0 0 2 0 2 0 0 0 2 0 0 0 2 2 2 2 0 2 0 0 2 0 0 2 0 2 2 0 0 2 0 2 2 2 2 2 2 2 2 2 2 2 0 0 0 0 0 0 0 2 0 0 2 0 0 0 0 2 2 2 0 2 2 0 2 0 0 0 2 0 2 2 0 0 2 2 0 2 0 0 2 0 0 0 0 0 0 2 0 0 2 2 0 2 0 2 2 0 0 0 2 0 0 2 0 2 0 2 2 2 0 0 2 2 0 2 0 0 2 0 2 2 0 0 0 2 0 2 0 2 0 2 0 0 2 0 0 0 2 0 0 2 0 2 0 0 2 0 0 2 2 0 2 0 2 2 2 0 2 0 2 2 2 0 2 2 2 0 2 0 2 2 2 2 0 2 0 0 2 0 0 2 2 0 2 2 2 0 0 2 0 0 2 2 2 2 0 0 0 0 2 0 2 0 0 2 2 0 0 2 2 0 2 0 0 0 0 0 0 2 2 0 2 0 0 0 0 0 0 2 2 0 2 2 0 2 2 0 0 2 2 0 0 2 0 2 0 2 0 2 0 2 0 0 2 0 0 0 0 0 0 0 2 2 2 0 2 2 2 2 0 0 0 2 0 2 0 2 0 0 2 0 2 0 2 0 2 2 0 0 2 2 0 0 2 2 2 0 2 0 2 0 2 0 0 2 2 0 0 2 2 2 2 0 2 2 2 0 0 2 2 0 0 0 0 0 2 0 0 0 0 2 0 2 0 2 2 2 2 2 2 0 0 2 2 0 2 0 0 2 2 2 0 0 2 0 0 2 0 2 2 2 2 2 0 2 0 2 2 0 2 2 2 2 0 0 2 0 2 2 0 2 0 2 0 0 0 2 2 2 0 0 0 2 2 0 0 2 2 0 2 0 2 0 0 0 2 2 0 0 0 2 0 0 0 0 2 0 0 0 2 0 0 2 2 2 2 0 2 0 2 2 2 2 2 2 2 2 2 0 2 0 0 0 0 2 2 2 0 0 0 0 0 0 2 0 2 2 2 2 0 0 0 0 2 0 2 2 0 2 0 2 0 2 2 0 0 0 0 2 2 2 0 2 0 0 2 0 2 0 0 2 2 0 2 2 0 2 2 0 0 0 0 0 2 2 0 2 0 0 2 2 0 0 2 0 0 2 0 2 0 0 2 2 2 0 0 0 2 2 2 2 2 0 0 2 0 0 0 0 2 2 2 2 0 0 0 2 2 2 2 2 2 2 0 0 2 2 0 0 0 2 0 2 2 2 0 0 2 2 2 2 0 2 2 2 0 0 0 0 2 2 2 0 2 2 0 2 2 0 2 2 2 0 0 0 0 2 2 2 2 2 0 0 0 0 2 2 0 0 2 2 0 0 0 2 0 0 0 2 2 0 2 2 0 2 2 2 0 2 2 2 2 2 2 0 0 0 2 2 0 2 0 0 0 2 2 0 2 0 2 0 0 0 0 2 2 2 0 0 0 2 0 0 2 0 0 2 0 2 0 2 2 2 2 2 2 2 0 0 2 2 2 0 0 2 0 2 0 2 2 0 0 0 0 2 0 0 0 2 2 2 0 2 2 2 0 0 0 2 2 2 0 0 2 2 0 2 0 2 2 2 0 2 2 2 2 2 0 0 0 0 0 0 0 0 2 2 0 0 0 2 2 0 0 2 2 2 2 0 2 2 0 0 2 2 2 2 0 2 0 0 0 0 0 2 0 0 0 2 0 2 0 0 2 0 2 2 0 2 2 0 2 0 0 2 2 2 0 0 2 2 2 2 2 0 2 2 0 2 2 0 0 0 0 0 2 2 2 2 0 0 2 2 2 0 0 0 2 0 0 2 0 2 0 2 0 0 2 0 0 2 2 2 2 2 2 2 2 0 2 2 0 2 0 0 0 0 2 0 2 0 0 2 2 2 2 2 0 2 2 0 0 0 0 2 2 0 0 0 0 2 0 0 0 0 0 2 0 2 2 0 2 2 2 0 2 2 2 0 2 2 0 0 0 2 2 2 0 0 2 0 0 2 2 1 2 2 2 0 0 2 2 0 1 1 1 2 0 2 2 0 0 0 1 2 0 1 1 0 0 2 0 2 0 2 0 2 0 0 0 1 0 0 2 1 0 2 0 0 2 2 2 2 0 1 2 0 0 2 0 1 1 2 0 0 2 2 2 2 0 0 0 2 0 2 2 0 2 2 2 1 1 0 1 2 1 2 1 1 2 1 2 0 0 2 0 1 1 2 1 1 1 2 2 0 2 0 0 1 0 0 1 1 0 0 2 1 2 0 2 2 0 1 1 2 2 1 2 1 0 2 2 0 2 0 2 0 0 1 0 2 0 2 1 0 1 2 2 0 1 0 1 1 0 1 0 2 0 1 1 1 2 1 1 0 1 0 2 1 0 0 2 0 0 0 0 1 1 0 0 2 1 2 2 1 0 1 0 1 2 1 2 1 2 1 2 0 1 1 2 0 2 0 1 1 2 0 0 1 2 0 2 0 0 1 1 2 0 0 2 2 0 0 0 1 1 1 1 1 0 0 2 2 2 0 2 0 2 2 1 0 1 2 2 2 0 2 2 2 1 2 0 1 2 0 1 0 2 0 2 2 0 1 2 2 1 2 2 2 0 2 1 2 0 1 1 1 1 0 2 2 2 1 1 1 0 2 0 1 2 2 0 2 2 2 2 2 2 2 2 0 0 2 2 0 0 0 0 2 0 0 0 0 0 0 2 2 0 2 0 0 2 2 0 2 0 0 0 0 0 2 2 2 0 0 2 0 2 0 0 2 2 2 2 0 2 0 0 0 0 2 0 2 2 0 0 0 2 0 0 0 0 0 2 0 0 2 2 2 2 0 0 0 0 2 2 0 0 0 0 2 2 0 0 2 2 2 2 2 2 2 0 0 2 2 2 0 0 2 2 0 0 0 0 2 0 0 2 2 0 2 2 0 0 0 0 0 0 0 0 0 0 0 2 2 0 0 0 0 0 0 2 0 0 2 0 0 2 2 0 0 0 0 0 0 0 0 2 0 0 0 0 0 0 2 0 2 2 0 2 0 2 0 0 0 2 0 2 2 2 2 2 0 0 0 0 0 0 0 2 2 2 2 0 2 2 2 0 2 2 2 2 0 0 2 0 0 2 0 0 2 0 0 0 0 0 2 2 0 2 0 2 0 0 2 2 2 2 2 2 0 0 2 0 2 0 2 2 2 2 0 2 2 2 2 2 2 2 2 0 2 0 2 0 0 0 2 0 2 2 0 0 2 2 2 0 0 2 2 2 0 0 0 0 0 0 0 0 0 0 2 2 2 2 0 2 0 0 0 0 0 0 0 0 0 0 2 2 2 0 2 2 0 0 2 0 2 0 0 0 0 2 0 0 2 0 2 2 2 0 2 2 0 0 2 2 2 2 0 2 2 2 2 2 2 0 0 2 2 0 0 2 2 0 2 0 0 2 2 0 0 2 2 2 0 2 0 2 2 2 2 2 0 2 2 2 2 2 0 2 0 2 2 2 2 2 2 0 2 2 0 2 0 0 0 0 0 0 2 2 2 2 2 0 0 0 2 2 0 2 0 2 2 2 0 0 0 2 0 0 2 0 2 2 2 2 2 2 0 0 2 0 0 2 2 2 2 0 2 0 2 0 0 2 2 2 0 0 2 0 2 0 2 0 0 2 2 0 2 2 0 2 2 2 0 0 0 2 0 2 2 0 2 0 2 0 0 0 2 0 2 0 0 0 2 0 0 2 0 0 0 2 0 2 0 2 2 2 0 2 2 0 0 2 0 0 0 0 0 2 2 0 0 2 2 2 2 2 2 2 2 0 0 0 0 2 0 0 0 0 2 0 2 2 2 0 0 2 2 0 2 2 2 0 2 0 2 2 2 2 2 0 2 2 2 2 0 0 2 2 0 2 2 0 0 2 0 2 2 0 2 2 2 2 2 0 0 2 0 0 0 2 2 0 2 2 0 0 2 0 0 2 2 2 0 2 2 2 0 0 0 0 0 2 2 2 2 2 0 2 2 0 0 2 0 2 0 0 2 2 0 0 0 0 0 0 0 0 2 2 0 0 0 2 2 0 2 2 0 0 2 2 0 0 2 0 2 0 0 2 0 0 0 0 0 0 0 2 0 2 0 0 2 0 2 0 2 0 0 2 0 0 0 2 2 0 2 2 0 2 0 2 2 0 2 2 2 2 1 1 0 0 2 0 2 0 0 1 1 1 0 2 1 1 2 0 2 0 2 0 2 2 1 0 0 0 1 0 2 2 1 0 1 1 0 2 0 2 2 0 2 0 2 2 0 0 2 2 0 0 1 2 2 2 1 2 2 0 0 1 1 2 0 2 2 0 0 0 0 0 1 2 0 1 0 2 1 1 2 2 1 1 2 1 2 1 2 1 1 2 1 2 2 1 1 2 2 2 2 2 2 2 1 2 0 0 1 1 2 2 2 2 2 0 0 0 2 2 1 0 2 0 0 0 0 1 1 0 0 1 1 0 1 2 1 0 2 1 1 0 0 1 2 0 0 0 0 2 1 2 2 2 2 1 2 2 2 2 0 0 1 0 0 0 2 2 2 0 0 0 2 2 0 2 0 0 2 2 2 0 2 0 0 0 0 0 2 0 0 2 0 2 0 0 2 0 2 0 2 0 2 2 2 2 0 0 2 0 0 2 2 2 2 2 2 0 0 0 2 0 0 2 2 0 2 2 0 0 2 0 2 0 2 2 0 0 0 0 2 0 0 2 0 2 0 0 2 0 2 2 2 2 2 2 0 0 0 2 2 2 0 2 2 0 2 2 2 2 2 0 2 2 2 2 0 0 2 2 2 0 0 0 2 0 0 0 2 0 0 0 2 2 2 2 2 0 2 2 0 2 0 2 0 2 2 2 2 2 0 2 0 0 0 0 2 2 2 2 2 2 0 0 0 0 2 0 2 0 0 0 2 0 0 2 0 2 0 2 0 0 2 0 0 2 2 2 2 2 0 2 2 0 2 2 2 0 2 2 2 2 2 2 0 2 2 0 2 0 0 2 2 2 0 2 0 2 0 2 0 2 0 2 2 2 2 2 2 2 0 0 2 2 0 0 0 2 0 2 0 0 0 2 0 0 2 2 2 2 0 2 0 0 2 2 0 0 2 2 2 2 0 2 2 0 2 2 0 2 0 0 0 0 0 0 0 0 0 0 0 2 0 2 2 2 2 0 0 0 0 0 0 2 0 2 0 0 2 0 2 2 0 0 0 2 2 0 0 2 2 2 2 2 2 2 0 0 0 0 2 2 0 2 2 0 0 2 0 2 0 2 0 2 2 2 0 2 0 2 0 2 2 2 2 2 0 2 0 2 2 2 0 0 0 2 0 0 0 0 0 0 0 2 0 2 0 2 0 2 0 0 2 2 0 2 0 0 2 2 0 0 2 2 2 0 0 2 0 2 2 2 0 0 0 2 2 0 0 0 2 0 2 0 2 2 2 2 0 0 2 0 2 2 0 0 0 0 0 2 2 0 2 0 2 0 2 2 0 0 0 0 0 0 0 2 0 2 2 0 0 2 2 0 2 0 0 2 2 0 0 2 0 2 0 2 0 0 2 2 2 0 0 2 2 0 0 2 2 0 2 0 0 0 0 2 2 0 0 2 0 2 0 2 0 2 0 0 0 0 2 2 2 2 2 0 2 0 2 0 2 0 2 2 0 2 2 0 2 2 2 2 2 0 2 0 0 0 0 0 0 0 2 2 0 0 2 0 2 2 2 2 2 0 2 0 2 0 0 0 2 2 2 0 2 2 0 2 2 0 2 2 0 2 2 0 2 0 2 0 0 0 0 2 0 2 0 0 2 2 0 2 0 0 0 2 2 2 0 2 0 2 2 2 0 0 2 2 2 0 0 0 2 0 0 2 0 2 2 0 2 2 2 0 0 0 2 0 2 0 0 0 2 2 2 2 0 0 2 0 2 0 0 0 2 0 2 2 2 2 0 0 2 0 2 2 0 0 0 2 0 2 2 0 2 2 2 2 0 2 0 0 2 2 0 2 2 2 2 2 2 0 2 2 0 2 0 2 2 2 0 0 0 0 0 0 0 0 2 0 2 0 0 0 2 0 0 0 0 0 2 2 2 0 0 2 0 0 0 0 2 0 2 2 2 0 0 0 2 0 0 0 2 0 2 2 0 0 2 2 0 2 2 2 0 2 0 0 2 2 0 0 2 2 2 2 2 2 2 2 2 2 0 0 0 0 0 2 0 2 0 0 2 2 2 0 0 0 2 0 0 2 2 2 2 2 2 2 0 0 2 2 2 0 2 0 2 0 0 2 2 0 2 2 2 2 0 2 0 0 0 2 0 2 0 2 0 0 0 2 2 2 2 2 2 0 2 2 2 2 2 0 2 0 0 2 0 0 0 2 0 0 2 0 0 0 0 0 0 2 2 2 0 0 2 2 0 2 2 2 2 0 2 2 2 2 0 2 0 2 2 2 0 2 2 0 2 2 2 0 0 0 2 0 2 0 0 2 2 0 0 2 0 2 2 0 2 2 0 2 2 2 0 0 2 0 0 2 0 0 2 0 0 0 2 0 0 2 0 0 2 0 0 0 0 2 0 2 2 0 0 2 0 2 0 0 2 0 0 0 2 2 2 2 0 0 2 0 2 2 0 2 0 0 0 2 0 0 0 0 2 2 2 0 2 2 2 0 2 2 2 0 2 2 0 2 0 2 2 0 0 0 2 0 2 2 0 2 0 2 0 2 0 2 2 0 2 2 2 0 2 0 2 0 2 0 0 0 0 2 2 2 2 0 2 2 2 0 2 0 2 0 2 2 2 1 2 0 1 1 2 2 1 0 2 0 0 0 0 0 2 2 0 2 2 0 2 2 2 0 2 2 2 2 2 2 2 2 2 0 0 2 2 2 2 0 2 2 2 2 0 0 0 0 0 0 2 2 2 2 0 0 2 2 0 0 0 0 2 0 0 0 0 2 2 0 0 2 2 0 2 0 0 2 0 2 2 2 0 2 2 2 2 0 0 2 2 0 0 0 2 2 0 2 0 0 2 2 2 0 0 0 2 0 0 2 0 0 2 2 0 0 2 2 2 2 2 2 0 0 2 2 2 0 0 2 0 2 0 2 2 0 0 2 0 0 2 0 2 0 0 0 0 0 0 0 2 2 0 2 0 2 0 2 2 2 2 0 0 2 2 2 2 0 2 0 0 0 0 2 0 0 0 2 2 2 0 2 2 2 0 2 2 0 2 2 0 0 0 0 2 0 0 2 2 0 2 0 2 0 2 0 2 2 0 0 2 0 0 0 2 2 2 2 0 0 2 0 0 0 2 2 2 0 0 2 0 0 2 0 2 0 0 2 2 0 2 0 2 0 2 0 2 2 0 2 0 0 0 2 0 2 2 2 0 0 0 0 2 2 0 2 0 2 0 2 0 2 0 2 0 0 2 0 2 2 2 2 0 2 2 0 0 0 2 0 2 2 0 2 2 0 0 0 0 0 0 2 0 0 2 2 0 0 0 2 2 0 2 2 2 2 0 0 0 0 2 0 0 0 2 0 0 2 2 0 0 2 0 0 0 2 2 2 0 0 2 0 0 2 0 0 0 0 0 2 0 0 2 2 2 2 2 0 0 0 2 0 0 2 2 0 2 0 2 2 2 0 0 2 2 0 2 2 2 0 2 2 2 2 2 2 0 2 2 2 2 2 2 2 0 2 0 0 2 0 2 0 2 2 0 0 2 0 2 0 0 0 0 2 0 0 2 2 2 0 0 2 2 2 2 0 0 2 2 2 2 0 0 0 2 0 2 0 0 2 0 0 2 2 0 2 2 0 0 2 0 0 2 0 0 0 2 2 0 2 2 0 0 0 2 0 0 2 0 0 0 2 2 2 0 2 0 2 2 2 0 2 2 2 2 0 2 2 2 0 0 0 0 0 0 2 2 2 0 2 0 0 0 2 2 0 0 2 2 0 0 2 2 0 0 0 2 2 2 2 0 0 0 2 2 0 2 2 2 2 2 2 2 0 0 2 2 2 0 0 2 0 2 2 2 0 0 0 0 0 0 2 2 2 2 0 0 2 0 0 0 0 0 2 0 0 0 0 2 0 2 0 2 0 2 2 0 0 2 0 2 0 2 0 2 2 0 2 2 0 2 0 2 0 2 0 2 0 2 0 0 0 2 2 2 0 0 0 0 0 0 2 0 0 2 2 0 2 0 0 2 2 2 2 0 0 0 2 0 0 2 0 0 0 0 2 0 2 2 2 2 2 0 0 0 0 0 2 2 2 0 2 0 2 2 2 0 2 0 0 2 2 2 0 0 2 0 2 0 0 2 0 2 0 0 0 2 0 2 2 0 2 0 2 0 0 2 0 1 2 2 2 1 2 2 2 0 2 1 2 0 1 2 2 0 0 2 2 2 2 0 0 2 2 0 2 2 2 2 1 0 2 0 1 2 0 0 2 0 1 2 1 1 1 0 0 1 2 1 2 2 0 1 1 0 1 0 0 1 0 0 2 2 2 0 2 2 1 1 2 1 2 1 0 2 2 2 0 2 1 0 2 2 0 2 2 1 2 0 1 2 2 0 2 2 2 2 0 2 0 0 0 0 2 2 2 0 0 0 0 2 2 2 2 2 0 0 0 0 2 2 0 0 2 2 0 2 2 2 0 2 2 2 0 0 0 2 2 2 2 0 2 0 2 2 0 0 0 2 2 0 2 2 2 0 0 2 2 2 0 0 0 0 0 0 0 0 2 2 0 0 2 2 2 2 0 0 2 0 2 0 0 2 2 2 0 0 0 0 2 2 0 0 2 0 0 2 0 2
1 2 0 0 0 2 2 2 0 0 2 2 2 0 0 0 2 0 0 0 0 0 2 0 2 2 0 0 0 2 0 0 0 2 2 2 2 0 0 2 2 2 2 2 0 0 0 0 2 2 2 0 2 0 2 0 2 0 0 2 2 2 2 2 2 0 0 0 0 0 0 0 0 0 0 0 0 2 2 2 2 0 2 2 0 2 2 0 2 0 2 0 2 2 2 2 0 0 2 2 2 2 2 0 0 0 0 0 0 0 0 0 2 2 0 2 0 2 0 2 2 0 0 0 2 2 2 0 0 0 2 0 0 0 0 0 2 0 0 0 2 2 2 2 0 0 2 0 2 0 0 2 0 0 2 0 0 0 2 0 2 2 2 2 0 0 0 0 0 2 2 2 0 2 2 2 2 2 0 0 2 2 0 0 2 2 2 0 0 0 2 0 2 2 0 2 2 2 0 2 0 0 0 0 0 2 0 2 2 0 2 0 0 2 0 0 2 0 2 2 0 2 2 0 2 0 0 0 0 0 0 2 0 0 2 0 0 2 0 2 0 0 0 0 0 0 0 0 2 0 0 2 0 0 2 0 0 2 2 0 0 0 2 0 0 2 0 2 2 2 2 2 2 0 0 0 2 2 0 0 0 0 2 0 2 2 0 2 0 2 2 2 2 2 0 2 2 2 0 2 2 0 2 0 0 2 0 2 2 0 2 0 0 2 0 0 2 0 0 0 2 0 0 0 2 0 2 0 2 2 2 2 2 0 2 2 2 0 0 2 0 2 2 2 2 2 0 0 2 0 0 0 0 0 0 0 0 2 0 2 0 2 2 0 0 2 2 0 2 0 2 2 2 0 2 0 2 0 2 0 2 0 0 0 2 2 0 0 0 2 0 2 2 0 0 2 0 0 2 0 0 0 0 0 0 2 0 2 0 2 0 0 0 0 0 2 2 2 0 1 0 2 1 2 0 0 0 0 2 0 1 0 1 0 1 1 2 0 1 0 0 0 1 1 0 0 0 2 0 0 0 0 2 2 0 0 2 0 2 0 0 0 0 2 0 0 0 0 2 2 2 2 0 2 2 0 0 0 2 2 0 2 2 0 2 2 2 0 0 2 0 0 0 0 2 2 2 0 2 0 2 2 2 0 2 0 2 0 2 0 2 2 0 2 0 2 2 2 0 0 0 2 0 2 0 0 0 0 2 0 2 0 2 2 0 0 2 0 2 0 2 2 2 0 0 0 2 2 0 0 0 0 0 2 0 2 0 0 0 0 0 0 2 0 2 0 0 2 0 2 2 0 0 0 2 2 0 2 2 0 0 2 2 0 2 2 2 2 0 2 2 0 0 2 0 2 0 0 0 2 0 2 2 2 0 0 0 0 0 2 0 0 2 2 2 2 0 0 2 2 0 2 0 0 0 2 0 0 0 2 0 0 2 2 0 0 2 2 2 2 2 0 0 2 0 0 2 0 2 2 2 2 2 0 0 0 0 2 2 2 0 2 2 0 0 2 2 0 0 0 0 2 2 2 2 2 0 2 2 2 2 2 2 2 0 2 2 2 0 2 0 0 2 2 0 2 0 2 0 2 2 2 0 0 2 0 2 0 2 2 2 0 0 0 2 2 2 0 0 2 2 0 0 0 2 0 2 0 0 2 0 0 0 2 2 2 2 2 2 2 2 0 0 2 0 2 0 2 2 2 2 2 0 2 2 2 0 2 0 0 0 2 2 0 2 2 0 2 2 0 0 0 2 0 2 0 2 0 0 2 0 0 0 2 2 0 2 2 2 0 0 0 2 2 0 0 2 2 2 0 2 0 2 0 0 2 0 2 2 0 2 2 0 0 2 0 2 2 0 0 2 2 0 2 0 0 0 2 0 2 2 2 0 0 2 0 2 2 2 2 2 0 2 2 2 0 0 0 0 0 0 2 2 0 2 0 2 2 2 0 0 0 0 0 0 2 0 2 0 0 2 2 2 0 2 2 2 0 0 2 0 0 0 0 2 2 0 2 0 0 2 2 2 0 0 2 0 0 2 2 0 2 2 2 0 0 0 2 2 0 2 0 0 2 0 0 2 0 0 0 2 0 2 2 0 2 0 2 2 2 0 0 2 0 0 2 2 0 0 0 2 0 2 0 0 0 2 0 2 2 2 2 2 0 2 2 0 0 0 0 2 0 2 2 2 2 2 0 2 2 2 2 0 2 0 2 2 0 0 0 2 2 0 0 0 2 2 2 2 2 0 2 0 0 2 0 0 2 2 2 2 2 0 2 0 2 0 2 2 0 0 2 0 2 0 0 0 0 0 2 2 2 0 2 0 0 2 2 0 0 2 2 0 0 0 2 2 2 2 2 2 0 2 0 2 2 0 0 0 2 2 0 0 2 0 2 0 2 2 0 0 2 0 0 2 0 2 2 2 2 0 0 2 0 0 0 0 2 0 2 2 0 0 2 0 2 2 0 2 2 0 0 2 2 0 2 0 2 0 2 2 0 2 2 0 0 0 0 2 0 0 2 0 0 2 2 2 2 2 2 2 0 0 0 2 0 0 2 2 0 0 0 0 0 2 0 2 0 0 2 2 2 2 2 2 2 2 0 2 0 0 0 0 0 0 0 0 0 0 0 2 2 2 2 2 2 0 2 2 2 0 2 2 0 2 2 2 0 0 0 0 0 0 0 2 0 0 2 2 0 0 2 2 0 2 2 2 1 2 1 1 0 2 2 2 2 1 1 1 2 2 0 1 2 2 2 1 1 0 2 1 1 0 2 2 1 0 2 1 1 0 2 2 1 0 2 2 0 2 2 1 1 1 1 2 0 2 2 0 0 0 1 2 1 2 2 0 1 0 1 0 0 0 1 1 1 0 0 0 1 0 2 0 2 0 2 0 0 1 1 0 1 0 2 1 0 1 1 2 1 0 2 0 0 0 0 2 2 0 2 2 2 0 0 2 0 2 2 2 2 2 0 0 2 0 2 0 0 0 2 2 2 0 2 0 0 0 2 2 2 2 0 2 2 0 2 2 0 2 2 0 0 2 2 2 0 2 2 0 2 2 0 0 0 2 0 2 2 2 0 0 2 2 0 2 2 2 0 0 0 0 2 2 0 0 0 0 0 0 0 0 2 2 0 2 0 2 0 0 0 2 2 2 0 2 0 2 2 2 2 2 0 2 2 2 0 0 0 0 2 2 0 0 0 2 0 2 2 2 0 2 0 2 0 2 0 0 2 0 0 2 2 2 0 2 2 0 0 0 0 2 2 0 0 0 0 0 0 0 0 0 0 2 2 2 0 2 2 0 0 0 0 2 2 0 2 2 0 0 2 0 2 2 0 2 0 2 0 0 2 2 0 0 2 2 2 0 0 0 2 0 2 0 0 2 2 0 2 2 0 0 2 0 0 0 2 0 0 0 0 2 2 0 2 0 2 0 0 0 0 0 0 0 2 0 0 0 2 0 0 0 0 2 0 0 0 2 0 0 2 2 2 0 0 2 2 0 2 2 2 2 0 0 2 0 0 0 2 2 2 0 0 2 0 2 2 0 2 0 2 2 0 2 2 2 0 0 2 0 2 0 0 2 2 0 2 0 0 2 2 2 2 0 2 2 2 0 0 2 2 2 2 2 2 2 2 2 2 2 0 2 2 0 2 0 2 2 2 0 2 0 2 2 0 2 0 0 2 2 0 0 0 0 0 0 0 0 0 2 2 2 0 2 2 0 2 2 2 2 2 0 2 0 2 0 2 0 0 2 0 0 2 2 0 0 2 2 2 2 2 0 0 0 0 2 2 0 0 2 2 0 2 2 0 2 0 0 0 2 2 0 0 2 2 0 2 0 2 0 2 0 2 0 2 2 2 0 2 2 2 2 0 0 0 0 0 0 2 2 0 2 2 2 0 0 0 2 0 0 2 0 2 0 0 2 2 0 2 2 2 0 0 2 2 2 0 0 2 2 2 0 2 2 2 0 0 2 2 2 0 2 2 0 2 0 2 2 0 0 0 2 0 0 0 0 0 0 2 2 0 2 0 2 2 0 0 2 0 2 2 2 2 0 0 0 0 0 0 2 0 2 2 2 0 2 2 2 0 0 2 0 2 2 0 0 0 2 0 2 0 0 0 0 2 0 2 2 0 0 2 2 0 0 2 0 2 2 2 0 2 2 0 2 2 0 0 0 2 2 0 2 0 0 2 2 0 0 0 0 0 0 2 2 2 2 0 0 2 0 0 0 2 0 2 2 2 0 2 2 2 2 0 2 0 2 0 0 2 2 2 0 0 2 2 2 2 0 2 2 0 2 0 2 0 2 2 0 2 0 0 2 2 0 0 0 0 0 0 2 2 2 0 2 2 2 0 2 0 2 2 0 2 2 0 2 0 0 2 0 2 0 0 0 2 2 2 2 2 0 0 2 2 2 2 2 2 2 0 0 0 2 0 2 0 2 2 2 2 0 0 0 0 2 0 0 2 2 2 0 2 2 2 0 2 0 0 0 2 0 2 0 2 0 0 0 2 2 0 0 2 2 2 2 0 0 0 2 0 0 2 0 2 0 0 2 0 0 2 2 2 0 0 0 2 2 2 2 2 2 2 2 0 2 0 2 0 0 2 0 0 2 2 0 2 0 0 2 0 2 2 0 2 0 0 0 0 0 2 0 2 0 2 0 2 0 2 0 0 0 0 0 2 0 0 2 2 2 0 2 2 0 2 2 2 2 2 2 0 0 2 0 0 0 2 0 0 0 2 2 0 2 2 2 2 0 0 2 2 0 0 0 2 0 2 2 0 2 0 0 0 0 0 0 0 0 2 0 0 2 2 2 2 2 2 2 2 0 2 2 2 2 2 0 2 2 2 0 0 0 0 2 2 2 2 2 2 0 2 0 0 2 0 2 0 2 2 0 0 2 0 0 0 0 0 0 0 0 0 0 2 0 2 2 0 2 0 2 0 0 0 0 2 0 2 0 2 0 0 2 2 2 2 0 2 0 0 2 2 0 2 0 2 2 0 2 0 2 2 0 0 0 0 2 2 2 2 0 2 2 2 2 0 2 2 0 0 2 0 2 0 0 0 0 2 2 0 2 0 0 0 0 2 2 2 0 0 2 0 2 2 2 2 2 2 2 2 0 0 2 0 2 0 2 2 0 2 2 0 2 2 2 2 2 0 2 0 0 0 0 0 2 2 0 2 2 0 0 2 2 2 0 2 0 2 0 0 0 0 0 0 0 2 0 2 2 2 2 2 2 0 2 0 2 2 0 0 0 0 2 0 2 0 2 0 0 0 0 2 0 2 2 2 2 0 2 2 2 2 0 2 0 0 2 2 0 2 0 2 2 2 2 2 0 2 2 2 2 0 0 0 2 0 2 0 2 2 0 2 2 0 2 2 0 2 0 0 2 2 2 0 2 2 0 0 2 2 2 2 0 2 0 2 0 2 0 2 2 2 2 2 0 2 2 0 2 2 2 2 0 2 0 2 2 2 0 2 0 2 0 2 0 0 0 0 2 2 2 2 0 2 2 2 2 2 2 0 2 2 2 0 0 2 0 0 0 0 2 2 0 2 2 0 0 0 0 2 0 2 2 0 2 0 0 2 2 0 2 0 0 0 0 2 0 0 0 2 2 0 2 0 2 2 2 2 2 0 2 2 2 0 2 0 0 2 0 0 0 2 0 0 0 2 0 2 2 0 2 2 2 0 2 0 2 0 2 2 2 0 0 0 0 0 0 0 2 2 2 2 0 2 2 2 2 2 0 2 2 2 2 2 0 0 0 2 0 0 0 2 2 2 0 0 2 2 2 2 0 0 2 2 2 0 0 0 2 0 0 2 0 0 2 0 2 0 2 0 2 2 0 0 0 2 2 0 2 0 0 2 0 2 2 2 2 0 0 0 2 0 0 2 0 0 0 0 0 0 2 0 0 2 0 2 0 2 0 2 0 0 0 2 2 2 2 2 0 0 0 2 2 2 0 2 2 0 2 2 2 2 2 2 2 2 0 2 2 0 0 0 0 2 2 0 0 2 2 0 2 0 2 0 0 2 2 0 0 2 0 2 2 0 0 2 0 0 2 2 0 0 0 2 2 0 0 2 2 0 0 0 2 0 0 2 0 2 0 2 2 0 2 2 2 0 0 2 2 2 0 0 2 2 0 2 2 2 0 2 0 0 2 2 2 0 0 2 0 0 0 2 2 0 2 2 0 0 2 2 0 2 2 2 0 0 2 0 0 2 2 2 0 2 0 0 0 2 0 2 0 0 2 2 0 0 2 0 0 1 2 1 1 1 1 2 2 1 2 1 1 0 1 0 0 2 1 2 2 0 1 2 0 2 1 2 0 1 1 0 0 0 1 1 2 1 2 1 1 0 0 2 0 2 2 0 0 0 0 0 2 2 2 2 0 2 0 2 0 0 2 2 2 0 0 2 0 0 0 0 0 0 0 2 0 0 0 2 0 2 2 0 0 0 2 2 2 2 2 2 0 0 0 2 2 0 2 2 0 2 0 0 0 2 0 2 2 2 0 2 2 2 0 0 0 2 2 0 2 0 0 0 2 2 2 2 0 0 2 2 2 0 2 2 0 0 2 0 2 0 0 2 2 0 0 2 2 0 0 2 2 0 2 0 2 2 2 2 2 2 2 0 2 2 0 2 2 2 0 0 0 2 2 0 2 2 2 2 0 2 0 2 2 0 2 0 2 0 0 2 2 0 2 2 2 0 2 0 0 0 0 2 2 2 0 0 2 0 0 2 2 2 0 2 2 0 0 2 2 2 0 2 0 2 2 2 0 2 2 0 0 2 0 0 0 0 2 0 2 0 2 0 0 2 2 0 0 2 2 2 2 2 0 0 2 2 2 2 2 2 0 0 2 0 0 2 0 2 2 0 0 2 2 0 2 0 2 0 0 0 2 0 2 2 2 0 2 2 0 0 0 0 0 2 0 2 2 0 0 2 2 0 0 2 0 2 0 2 2 2 0 2 0 2 0 0 2 2 0 2 2 2 0 2 0 2 0 2 0 2 2 0 2 0 2 2 2 2 0 2 2 0 0 0 0 0 2 2 2 0 2 0 2 2 0 0 0 0 2 0 0 2 2 2 0 0 2 0 2 0 0 2 0 2 2 0 0 0 0 0 0 2 0 2 2 2 0 2 0 2 2 2 2 2 0 0 0 2 2 2 2 2 2 0 2 0 0 2 0 2 2 2 2 0 0 2 0 2 0 0 2 0 0 2 2 2 0 2 0 0 0 0 0 2 2 2 0 0 0 0 2 2 2 0 0 0 2 2 2 0 2 0 0 2 2 2 2 0 2 0 2 0 0 0 0 2 2 2 0 0 0 0 2 2 0 0 2 2 0 0 0 2 0 0 0 0 0 2 0 2 0 2 0 0 2 2 2 2 2 0 2 2 0 2 2 2 0 2 2 2 0 0 2 2 0 2 0 2 0 2 0 2 0 2 0 0 2 0 2 2 2 2 0 2 2 2 2 2 0 0 0 0 0 0 0 2 2 2 0 2 2 0 0 2 2 2 2 2 0 2 0 0 0 0 0 0 0 2 0 2 2 2 0 2 0 2 2 0 0 0 2 2 0 2 2 2 2 0 2 2 2 2 0 2 0 2 0 0 0 0 0 2 0 2 0 2 0 2 2 2 0 0 0 2 0 0 0 2 0 2 0 0 2 2 2 0 2 0 0 2 0 0 0 0 0 2 0 0 0 0 2 0 0 2 0 0 2 2 2 0 2 0 2 0 2 2 0 0 2 0 2 2 2 2 0 0 2 0 2 0 2 0 2 2 2 2 0 0 2 2 2 0 2 2 0 0 0 2 2 2 2 2 0 2 0 2 2 2 0 2 2 2 2 2 0 0 2 2 2 0 0 2 2 2 2 0 0 0 0 0 2 0 0 0 0 0 2 2 2 2 0 0 2 2 0 0 0 2 2 0 2 0 2 2 2 0 0 0 0 0 2 0 2 2 0 2 2 0 2 2 2 2 0 0 2 2 2 2 0 0 0 2 0 2 2 0 2 2 0 2 2 0 2 0 2 2 0 0 2 2 2 2 0 0 0 2 2 0 2 2 0 2 0 2 2 2 2 2 0 0 0 2 2 2 0 0 2 0 0 2 2 0 0 2 2 2 0 2 0 2 2 0 0 0 0 2 2 1 0 2 2 2 2 2 0 1 0 1 2 0 0 1 0 2 0 1 1 2 0 2 0 0 2 1 1 0 2 1 1 2 2 0 1 1 0 0 0 2 0 2 0 0 0 0 2 2 0 0 2 2 0 0 0 2 0 2 2 2 0 2 0 0 0 0 0 0 0 2 2 2 2 2 2 0 2 0 2 2 0 0 2 2 2 2 2 2 2 2 2 2 2 2 0 0 0 0 2 2 2 2 0 0 0 0 0 2 0 0 0 0 0 2 0 2 0 2 2 2 0 0 2 0 2 2 0 2 2 2 2 2 0 2 0 0 0 0 0 2 2 0 0 2 0 2 0 0 0 0 0 0 2 2 2 2 0 2 0 2 2 0 2 2 2 0 2 0 0 2 0 0 2 2 0 0 0 2 2 2 0 2 2 0 0 2 2 0 0 2 2 0 2 0 0 0 0 2 2 2 0 0 2 2 0 0 2 2 0 2 2 2 2 2 0 2 0 0 0 2 2 0 0 0 2 0 0 0 0 0 0 0 2 2 2 2 2 2 2 2 0 0 2 2 0 2 2 2 0 2 2 2 2 2 0 0 2 2 0 0 2 2 2 2 0 0 2 0 2 0 2 2 2 0 0 2 2 2 2 0 2 0 0 2 2 0 0 0 0 2 2 2 0 0 0 2 2 2 0 2 2 0 2 0 0 0 0 0 2 0 2 2 0 2 0 2 0 0 0 2 2 2 0 2 2 0 0 2 0 0 0 2 2 2 2 0 0 0 2 2 2 0 0 2 2 2 0 2 0 2 0 2 0 0 0 0 2 2 0 0 0 2 0 2 2 0 2 0 2 2 0 0 2 0 2 0 2 2 0 2 0 0 0 0 2 0 2 2 2 2 0 0 2 2 2 2 2 0 2 2 0 2 0 2 2 0 2 0 2 0 0 0 0 0 0 2 0 0 2 0 0 2 0 2 0 0 0 2 0 0 0 0 2 0 0 0 0 2 2 0 0 0 0 2 0 0 0 2 0 2 2 0 2 0 0 2 0 2 0 2 0 2 0 2 0 2 2 0 0 2 2 0 2 0 0 0 2 2 0 0 2 0 2 2 2 2 2 2 2 2 0 0 0 0 0 2 2 2 2 2 0 0 2 2 0 2 0 0 0 2 2 2 2 0 2 2 2 2 0 2 0 2 2 2 2 0 2 2 2 0 2 2 0 2 2 2 0 0 0 2 0 2 0 0 0 0 2 2 2 0 0 2 0 0 2 0 0 2 0 2 0 2 0 0 0 2 0 0 2 2 2 0 2 2 2 0 2 0 0 0 2 0 0 2 0 0 2 2 2 0 2 0 2 2 0 0 2 0 0 0 0 0 2 0 2 2 2 2 2 2 0 2 0 0 2 2 0 2 0 2 2 0 0 0 2 2 2 2 2 2 0 0 0 0 2 2 0 2 0 0 2 2 0 2 2 0 2 2 0 0 2 0 2 0 2 0 0 0 0 2 2 0 0 2 0 2 2 2 2 2 2 0 0 0 0 0 2 0 2 2 0 2 0 2 0 2 0 0 2 0 2 2 0 0 2 0 2 2 0 2 0 0 2 2 0 2 2 2 0 0 2 0 0 2 0 0 2 0 0 0 2 0 2 2 0 0 2 2 0 0 2 2 2 2 2 2 2 0 0 0 2 2 2 2 2 0 0 0 2 2 0 0 2 2 2 2 2 2 2 0 2 2 2 2 0 2 2 0 0 2 2 0 0 0 0 2 0 2 2 2 2 0 2 2 2 0 0 0 0 0 0 2 2 0 2 2 0 0 2 2 0 0 2 2 2 2 2 0 2 2 0 2 2 2 0 0 2 2 0 2 0 2 2 2 2 2 2 0 0 0 2 0 0 2 2 0 2 2 0 2 0 0 0 2 0 0 2 0 0 0 2 2 2 0 0 0 0 2 2 2 2 2 0 0 2 0 0 0 0 2 0 2 2 0 2 2 2 0 2 0 0 2 2 2 0 2 2 2 0 2 0 2 2 0 2 2 0 0 0 2 2 2 2 2 2 0 0 2 2 2 0 0 2 0 0 0 0 0 0 2 0 2 0 0 0 2 2 2 0 0 2 2 2 2 2 0 2 0 2 0 0 2 0 0 0 2 0 2 0 2 0 0 2 0 0 2 2 0 2 2 2 2 0 2 0 2 0 2 2 2 2 2 0 0 0 2 2 0 2 2 2 2 2 0 0 2 0 2 0 0 2 0 0 0 2 2 2 2 0 0 0 2 0 0 2 2 2 0 2 2 2 2 2 0 0 0 0 2 0 2 0 2 2 0 2 2 2 2 2 2 0 2 0 2 0 2 2 0 2 2 0 0 0 2 2 0 2 0 0 2 2 2 0 0 0 2 2 0 0 0 0 0 0 0 2 2 2 0 0 2 0 0 2 2 2 0 2 0 2 2 0 2 2 2 2 2 0 2 2 0 2 0 2 2 2 0 2 2 2 0 2 0 0 2 2 2 0 0 2 2 0 2 2 2 0 2 2 0 0 2 0 2 2 0 2 2 0 0 2 2 2 0 2 2 2 0 0 0 2 0 0 2 2 2 0 2 0 2 2 2 0 2 2 2 0 2 2 2 0 0 2 0 2 0 2 2 2 0 0 2 2 0 2 0 2 0 2 2 2 0 2 0 0 2 0 2 0 0 2 0 0 0 0 0 2 2 2 0 0 2 2 0 2 2 0 0 2 1 0 0 2 0 2 0 2 1 2 0 0 0 2 0 0 0 2 2 2 0 2 2 0 1 1 1 0 1 0 2 0 0 1 0 2 1 1 0 2 2 0 2 0 2 2 2 2 1 2 0 0 0 0 2 1 0 0 0 2 0 2 0 1 2 2 0 2 1 0 0 1 0 1 2 0 2 0 2 1 1 1 2 2 2 0 1 1 1 2 0 0 2 1 1 0 1 0 0 0 1 1 2 0 2 2 2 2 0 0 0 0 2 2 2 2 0 2 0 2 2 2 2 2 2 0 0 2 2 2 2 2 0 2 2 0 0 0 2 2 2 1 2 2 2 2 1 1 0 0 2 2 0 2 1 2 0 2 1 1 0 0 0 0 1 1 0 0 1 1 0 0 0 1 2 0 0 1 1 0 0 1 2 1 0 1 1 2 0 1 2 1 0 0 0 0 2 1 0 2 2 2 2 2 0 1 2 1 2 0 1 1 1 1 0 2 2 0 0 1 2 0 2 2 2 2 2 2 2 0 0 2 0 0 0 0 0 0 0 0 2 0 0 2 2 2 1 2 2 2 0 0 1 0 0 1 0 2 2 0 0 0 0 0 2 0 0 2 1 0 0 2 2 0 2 2 0 2 1 0 2 0 0 2 0 2 1 2 0 2 1 2 0 2 2 2 2 0 1 0 2 1 2 0 1 0 1 0 0 0 2 1 2 2 2 1 1 1 1 2 2 0 0 2 2 0 2 2 1 2 2 2 0 0 1 2 2 1 2 0 0 2 1 2 0 2 0 2 2 2 1 2 0 0 0 1 0 0 2 0 1 1 0 0 2 0 0 1 2 2 2 2 1 1 1 0 2 0 0 1 0 2 2 0 1 2 0 1 2 2 2 2 2 2 1 2 2 1 0 0 0 1 0 0 0 2 0 1 1 0 0 0 1 2 1 1 0 2 2 1 2 0 1 1 2 0 2 1 1 1 2 2 0 2 1 0 2 0 0 1 0 0 1 1 0 0 2 1 0 2 0 2 2 1 0 0 2 0 0 1 0 2 0 2 2 1 0 0 2 1 1 2 1 0 2 0 2 2 0 1 0 1 0 2 0 2 0 2 0 0 0 2 0 2 0 2 2 0 0 0 0 0 2 2 0 2 2 2 2 0 0 0 0 0 0 0 2 2 0 0 0 0 2 0 0 0 2 2 0 0 0 2 0 0 0 0 2 2 2 0 2 0 0 0 2 2 0 2 2 0 2 2 0 2 2 0 0 0 2 0 0 2 2 0 2 2 0 2 2 0 0 0 0 0 0 2 2 0 2 0 0 0 0 0 0 2 2 0 2 2 0 2 2 0 0 2 2 0 0 2 0 2 0 2 0 2 0 2 0 0 2 0 0 0 0 0 0 0 2 2 2 0 2 2 2 2 0 0 0 2 0 2 0 2 0 0 2 0 2 0 2 0 2 2 0 0 2 2 0 0 2 2 2 0 2 0 2 0 2 0 0 2 2 0 0 2 2 2 2 0 2 2 2 0 0 2 2 0 0 0 0 0 2 0 0 0 0 2 0 2 0 2 2 2 2 2 2 0 0 2 2 0 2 0 0 2 2 2 0 0 2 0 0 2 0 2 2 2 2 2 0 2 0 2 2 0 2 2 2 2 0 0 2 0 2 2 0 2 0 2 0 0 0 2 2 2 0 0 0 2 2 0 0 2 2 0 2 0 2 0 0 0 2 2 0 0 0 2 0 0 0 0 2 0 0 0 2 0 0 2 2 2 2 0 2 0 2 2 2 2 2 2 2 2 2 0 2 0 0 0 0 2 2 2 0 0 0 0 0 0 2 0 2 2 2 2 0 0 0 0 2 0 2 2 0 2 0 2 0 2 2 0 0 0 0 2 2 2 0 2 0 0 2 0 2 0 0 2 2 0 2 2 0 2 2 0 0 0 0 0 2 2 0 2 0 0 2 2 0 0 2 0 0 2 0 2 0 0 2 2 2 0 0 0 2 2 2 2 2 0 0 2 0 0 0 0 2 2 2 2 0 0 0 2 2 2 2 2 2 2 0 0 2 2 0 0 0 2 0 2 2 2 0 0 2 2 2 2 0 2 2 2 0 0 0 0 2 2 2 0 2 2 0 2 2 0 2 2 2 0 0 0 0 2 2 2 2 2 0 0 0 0 2 2 0 0 2 2 0 0 0 2 0 0 0 2 2 0 2 2 0 2 2 2 0 2 2 2 2 2 2 0 0 0 2 2 0 2 0 0 0 2 2 0 2 0 2 0 0 0 0 2 2 2 0 0 0 2 0 0 2 0 0 2 0 2 0 2 2 2 2 2 2 2 0 0 2 2 2 0 0 2 0 2 0 2 2 0 0 0 0 2 0 0 0 2 2 2 0 2 2 2 0 0 0 2 2 2 0 0 2 2 0 2 0 2 2 2 0 2 2 2 2 2 0 0 0 0 0 0 0 0 2 2 0 0 0 2 2 0 0 2 2 2 2 0 2 2 0 0 2 2 2 2 0 2 0 0 0 0 0 2 0 0 0 2 0 2 0 0 2 0 2 2 0 2 2 0 2 0 0 2 2 2 0 0 2 2 2 2 2 0 2 2 0 2 2 0 0 0 0 0 2 2 2 2 0 0 2 2 2 0 0 0 2 0 0 2 0 2 0 2 0 0 2 0 0 2 2 2 2 2 2 2 2 0 2 2 0 2 0 0 0 0 2 0 2 0 0 2 2 2 2 2 0 2 2 2 0 2 0 2 0 0 0 2 2 2 0 0 0 0 0 2 0 2 2 0 2 2 2 0 2 2 2 0 2 2 0 0 0 2 2 2 0 0 2 0 0 2 2 0 2 2 2 0 0 2 2 0 2 0 0 2 0 2 2 0 0 0 2 2 0 2 0 0 0 2 0 2 0 2 0 2 0 0 0 2 0 0 2 2 0 2 0 0 2 2 2 2 0 0 2 0 0 2 0 0 2 2 0 0 2 2 2 2 0 0 0 2 0 2 2 0 2 2 2 0 2 0 0 2 2 2 2 2 2 2 2 0 0 2 0 0 0 2 2 0 0 2 2 0 2 0 0 0 0 0 2 0 0 0 2 0 2 0 2 2 0 2 0 2 2 0 2 0 0 2 2 0 2 0 2 0 0 0 0 2 0 2 0 0 0 2 2 0 0 0 2 2 0 0 0 2 0 0 0 0 2 0 2 0 0 0 2 0 0 0 2 0 0 0 0 2 2 0 0 2 2 2 2 0 0 2 0 2 2 0 2 2 2 2 2 0 2 0 2 0 2 0 0 2 2 0 0 2 2 0 2 0 0 2 2 2 0 0 2 2 0 0 0 0 2 2 2 0 0 0 2 2 2 0 2 0 2 2 2 0 2 2 2 2 0 2 2 2 0 2 0 0 2 0 0 0 2 0 2 2 0 0 2 2 2 2 2 2 0 2 0 2 0 0 0 2 2 0 2 2 2 0 2 2 0 2 0 2 2 2 0 2 0 0 2 0 2 2 0 2 0 2 2 0 0 0 0 2 2 0 2 0 0 0 2 0 2 2 0 0 0 2 0 2 0 0 0 0 0 2 2 2 0 0 2 0 2 0 0 2 2 2 2 0 2 0 0 0 0 2 0 2 2 0 0 0 2 0 0 0 0 0 2 0 0 2 2 2 2 0 0 0 0 2 2 0 0 0 0 2 2 0 0 2 2 2 2 2 2 2 0 0 2 2 2 0 0 2 2 0 0 0 0 2 0 0 2 2 0 2 0 0 2 2 0 2 0 0 2 0 0 2 0 2 0 0 0 0 0 0 2 0 0 0 2 0 2 2 0 0 0 0 0 0 0 0 0 0 2 0 2 0 2 2 2 2 2 0 2 2 0 0 0 2 2 2 2 0 2 0 0 2 0 0 0 0 2 2 0 2 0 0 0 2 0 2 0 2 0 2 0 0 2 2 0 0 2 0 0 2 0 0 0 0 0 0 2 2 2 2 2 2 0 2 2 0 0 2 2 0 0 0 0 2 0 2 0 2 2 0 2 2 2 2 2 2 0 2 0 2 0 2 0 0 0 2 0 2 2 2 0 2 0 2 2 0 2 2 0 0 0 0 0 2 2 0 0 0 0 2 2 2 0 0 2 2 2 0 0 0 2 2 0 2 0 0 0 0 0 2 2 2 0 2 0 2 0 0 0 0 2 0 0 2 0 2 2 2 0 2 2 0 0 2 2 2 2 0 2 2 2 2 2 2 0 0 2 2 0 0 2 2 0 2 0 0 2 2 0 0 2 2 2 0 2 0 2 2 2 2 2 0 2 2 2 2 2 2 0 0 0 0 0 2 2 2 0 2 2 0 2 2 2 0 0 2 0 2 2 2 2 2 0 0 0 2 2 0 2 2 2 2 2 0 2 0 2 0 0 2 0 0 2 0 2 2 2 0 0 2 0 0 2 2 0 2 0 2 0 0 0 0 2 0 0 0 2 2 0 2 2 0 2 0 2 0 0 2 2 0 2 0 2 0 2 2 2 0 2 2 0 2 0 2 0 0 0 2 0 2 0 2 2 2 2 2 2 0 0 0 0 0 2 0 0 2 2 0 0 0 0 2 0 0 0 0 0 0 0 2 0 0 2 2 2 2 0 2 0 2 0 2 0 0 2 0 0 2 2 2 2 2 0 2 0 2 2 0 0 2 0 2 0 0 2 2 2 2 2 2 2 2 0 2 0 2 0 0 2 0 0 2 2 2 2 0 2 2 0 2 1 2 2 2 0 0 2 1 0 0 2 2 0 2 1 1 1 2 0 0 1 2 2 0 2 2 2 0 0 1 0 0 2 2 2 2 2 1 1 2 0 0 2 0 2 1 0 2 1 0 1 0 0 0 1 1 0 2 2 1 0 0 2 2 0 2 2 0 0 1 2 1 0 2 0 1 0 1 2 1 0 0 0 0 0 1 2 1 2 1 0 2 0 1 0 1 0 0 2 0 0 0 2 2 0 2 1 1 2 0 2 2 0 2 2 2 2 1 1 0 0 2 0 2 0 0 1 1 1 0 2 1 1 2 0 2 0 2 0 2 2 1 0 0 0 1 0 2 2 1 0 1 1 0 2 0 2 2 0 2 0 2 2 0 0 2 2 0 0 1 2 2 2 1 2 2 0 0 1 1 2 0 2 2 0 0 0 0 0 1 2 0 1 0 2 1 1 2 2 1 1 2 1 2 1 2 1 1 2 1 2 2 1 1 2 2 2 2 2 2 2 1 2 0 0 1 1 2 2 2 2 2 0 0 0 2 2 1 0 2 0 0 0 0 1 1 0 0 1 1 0 1 2 1 0 2 1 1 0 0 1 2 0 0 0 0 2 2 2 2 2 2 2 2 2 2 2 0 0 0 0 0 0 2 2 2 0 0 2 2 0 0 2 2 0 0 2 2 0 2 2 0 2 0 2 2 0 0 2 0 2 2 0 2 0 2 0 2 0 2 2 0 0 0 0 0 2 2 2 2 2 2 2 2 0 0 0 2 2 0 2 0 0 2 2 0 0 2 2 0 0 2 0 0 0 0 0 2 0 2 0 2 2 0 2 2 0 2 2 2 2 2 0 0 0 0 0 2 2 0 2 2 0 2 2 2 2 2 0 2 2 2 2 0 0 2 2 2 0 0 0 2 0 0 0 2 0 0 0 2 2 2 2 2 0 2 2 0 2 0 2 0 2 2 2 2 2 0 2 0 0 0 0 2 2 2 2 2 2 0 0 0 0 2 0 2 0 0 0 2 0 0 2 0 2 0 2 0 0 2 0 0 2 2 2 2 2 0 2 2 0 2 2 2 0 2 2 2 2 2 2 0 2 2 0 2 0 0 2 2 2 0 2 0 2 0 2 0 2 0 2 2 2 2 2 2 2 0 0 2 2 0 0 0 2 0 2 0 0 0 2 0 0 2 2 2 2 0 2 0 0 2 2 0 0 2 2 2 2 0 2 2 0 2 2 0 2 0 0 0 0 0 0 0 0 0 0 0 2 0 2 2 2 2 0 0 0 0 0 0 2 0 2 0 0 2 0 2 2 0 0 1 2 2 0 0 2 1 1 2 2 2 2 0 0 0 0 2 2 0 2 2 0 0 2 0 2 0 2 0 2 2 2 0 2 0 2 0 2 2 2 2 2 0 2 0 2 2 2 0 0 0 2 0 0 0 0 0 0 0 2 0 2 0 2 0 2 0 0 2 2 0 2 0 0 2 2 0 0 2 2 2 0 0 2 0 2 2 2 0 0 0 2 2 0 0 0 2 0 2 0 2 2 2 2 0 0 2 0 2 2 0 0 0 0 0 2 2 0 2 0 2 0 2 2 0 0 0 0 0 0 0 2 0 2 2 0 0 2 2 0 2 0 0 2 2 0 0 2 0 2 0 2 0 0 2 2 2 0 0 2 2 0 0 2 2 0 2 0 0 0 0 2 2 0 0 2 0 2 0 2 0 2 0 0 0 0 2 2 2 2 2 0 2 0 2 0 2 0 2 2 0 2 2 0 2 2 2 2 2 0 2 0 0 0 0 0 0 0 2 2 0 0 2 0 2 0 2 2 2 0 2 0 2 0 2 0 0 0 2 0 0 2 0 0 2 0 0 2 2 0 2 2 2 2 2 0 0 2 0 0 2 0 0 0 2 2 2 2 0 2 2 2 2 2 2 0 2 0 0 2 2 2 2 2 2 2 0 2 2 2 0 2 0 2 2 0 2 2 2 2 0 0 2 0 2 0 2 0 2 2 2 2 0 2 2 0 2 0 0 0 2 0 2 2 2 2 0 0 2 0 2 2 0 0 0 2 0 2 2 0 2 2 2 2 0 2 0 0 2 2 0 2 2 2 2 2 2 0 2 2 0 2 0 2 2 2 0 0 0 0 0 0 0 0 2 0 2 0 0 0 2 0 0 0 0 0 2 2 2 0 0 2 0 0 0 0 2 0 2 2 2 0 0 0 2 0 0 0 2 0 2 2 0 0 2 2 0 2 2 2 0 2 0 0 2 2 0 0 2 2 2 2 2 2 2 2 2 2 0 0 0 0 0 2 0 2 0 0 2 2 2 0 0 0 2 0 0 2 2 2 2 2 2 2 0 0 2 2 2 0 2 0 2 0 0 2 2 0 2 2 2 2 0 2 0 0 0 2 0 2 0 2 0 0 0 2 2 2 2 1 2 1 2 2 2 2 2 1 2 0 0 2 0 0 0 1 1 1 1 0 1 0 0 0 0 1 1 1 0 1 2 1 0 1 2 2 2 1 2 2 2 2 0 2 1 2 2 1 0 1 2 0 1 2 2 1 1 0 2 0 2 0 0 2 2 0 0 1 0 2 1 0 1 1 0 2 1 2 0 0 2 0 0 1 0 0 2 0 0 1 2 1 1 2 0 0 2 0 1 1 0 2 0 2 2 0 2 2 0 2 0 2 2 0 0 0 2 0 2 0 0 0 2 2 2 0 2 0 2 0 0 2 2 0 0 0 2 2 2 0 2 2 2 0 2 2 2 0 2 2 0 2 0 2 2 0 0 0 2 0 2 2 0 2 0 2 0 2 0 2 2 0 2 2 2 0 2 0 2 0 2 0 0 0 0 2 2 2 2 0 2 2 2 0 2 0 2 0 2 2 2 0 2 0 0 0 2 2 2 0 2 0 0 0 0 0 2 2 0 2 2 0 2 2 1 1 2 1 2 2 1 1 2 2 2 0 1 1 2 2 2 0 2 2 2 2 0 0 0 0 0 0 2 2 2 2 0 0 2 2 0 0 0 0 2 0 0 0 0 2 2 0 0 2 2 0 2 0 0 2 0 2 2 2 0 2 2 2 2 0 0 2 2 0 0 0 2 2 0 2 0 0 2 2 2 0 0 0 2 0 0 2 0 0 2 2 0 0 2 2 2 2 2 2 0 0 2 2 2 0 0 2 0 2 0 2 2 0 0 2 0 0 2 0 2 0 0 0 0 0 0 0 2 2 0 2 0 2 0 2 2 2 2 0 0 2 2 2 2 0 2 0 0 0 0 2 0 0 0 2 2 2 0 2 2 2 0 2 2 0 2 2 0 0 0 0 2 0 0 2 2 0 2 0 2 0 2 0 2 2 0 0 2 0 0 0 2 2 2 2 0 0 2 0 0 0 2 2 2 0 0 2 0 0 2 0 2 0 0 2 2 0 2 0 2 0 2 0 2 2 0 2 0 0 0 2 0 2 2 2 0 0 0 0 2 2 0 2 0 2 0 2 0 2 0 2 0 0 2 0 2 2 2 2 0 2 2 0 0 0 2 0 2 2 0 2 2 0 0 0 0 0 0 2 0 0 2 2 0 0 0 2 2 0 2 2 2 2 0 0 0 0 2 0 0 0 2 0 0 2 2 0 0 2 0 0 0 2 2 2 0 0 2 0 0 2 0 0 0 0 0 2 0 0 2 2 2 2 2 0 0 0 2 0 0 2 2 0 2 0 2 2 2 0 0 2 2 0 2 2 2 0 2 2 2 2 2 2 0 2 2 2 2 2 2 2 2 2 0 0 2 0 0 0 2 2 0 2 0 0 2 2 2 2 0 2 0 0 2 2 0 2 0 2 2 2 0 0 0 0 2 0 2 2 0 0 2 0 2 0 0 2 0 2 2 0 0 2 2 0 2 0 0 0 2 0 0 0 2 2 0 2 2 0 0 0 2 0 0 2 0 0 0 2 2 2 0 2 0 2 2 2 0 2 2 2 2 0 2 2 2 0 0 0 0 0 0 2 2 2 0 2 0 0 0 2 2 0 0 2 2 0 0 2 2 0 0 0 2 2 2 2 0 0 0 2 2 0 2 2 2 2 2 2 2 0 0 2 2 2 0 0 2 0 2 2 2 0 0 0 0 0 0 2 2 2 2 0 0 2 0 0 0 0 0 2 0 0 0 0 2 0 2 0 2 0 2 2 0 0 2 0 2 0 2 0 2 2 0 2 2 0 2 0 2 0 2 0 2 0 2 0 0 0 2 2 2 0 0 0 0 0 0 2 0 0 0 2 2 0 0 0 2 2 0 2 0 2 0 0 0 0 2 0 2 0 0 0 0 2 2 2 2 0 0 0 2 0 0 2 2 2 0 0 2 2 2 2 0 2 2 2 0 2 0 0 0 2 0 0 0 0 2 0 2 0 2 0 2 2 2 2 0 2 0 0 2 0 0 0 2 2 2 2 0 2 2 2 0 2 0 2 0 2 2 2 0 0 2 2 2 2 0 0 2 2 0 2 2 2 2 2 0 2 0 2 2 0 0 2 0 2 2 0 0 2 0 0 0 2 2 2 2 0 2 2 0 2 0 0 0 0 0 2 2 2 0 2 2 0 2 2 0 2 2 0 2 2 2 0 2 2 0 2 2 0 2 2 0 2 0 0 2 2 0 2 2 2 2 0 2 0 0 0 0 2 2 2 0 0 0 0 2 2 2 2 2 0 0 0 0 2 2 0 0 2 2 0 2 2 2 0 2 2 2 0 0 0 2 2 2 2 0 2 0 2 2 0 0 0 2 2 0 2 2 2 0 0 2 2 2 0 0 0 0 0 0 0 0 2 2 0 0 2 0 0 0 0 2 0 0 2 0 2 0 2 0 0 0 2 0 2 2 2 0 2 0 2 2 0 2
1 2 0 0 1 2 1 2 1 0 1 1 2 0 0 0 2 0 0 1 0 0 1 0 1 1 0 1 1 1 1 0 1 2 2 2 2 1 1 1 2 2 2 2 1 0 0 0 2 2 2 1 1 0 2 0 1 0 0 2 2 2 2 1 2 0 0 0 1 0 1 1 0 0 0 0 1 2 2 1 2 0 1 2 0 2 2 0 2 0 2 0 2 2 2 2 0 0 2 2 2 2 2 0 0 0 0 0 0 0 0 0 2 2 0 2 0 2 0 2 2 0 0 0 2 2 2 0 0 0 2 0 0 0 0 0 2 0 0 0 2 2 2 2 0 0 2 0 2 0 0 2 0 0 2 0 0 0 2 0 2 2 2 2 0 0 0 0 0 2 2 2 0 2 2 2 2 2 0 0 2 2 0 0 2 2 2 0 0 0 2 0 2 2 0 2 2 2 0 2 0 0 0 0 0 2 0 2 2 0 2 0 0 2 0 0 2 0 2 2 0 2 2 0 2 0 0 0 0 0 0 2 0 0 2 0 0 2 0 2 0 0 0 0 0 0 0 0 2 0 0 2 0 0 2 0 0 2 2 0 0 0 2 0 0 2 0 2 2 2 2 2 2 0 2 0 2 2 2 0 0 0 0 0 2 0 2 2 0 0 2 2 0 2 2 0 2 0 0 2 0 0 2 0 0 0 0 0 2 2 0 0 0 0 0 0 2 0 2 0 2 0 0 0 2 0 2 0 2 2 2 2 2 0 2 2 2 0 0 2 0 2 2 2 2 2 0 0 2 0 0 0 0 0 0 0 0 2 0 2 0 2 2 0 0 2 2 0 2 0 2 2 2 0 2 0 2 0 2 0 2 0 0 0 2 2 0 0 0 2 0 2 2 0 0 2 0 0 2 0 0 0 0 0 0 2 0 2 0 2 0 0 0 0 0 2 2 2 0 2 0 2 2 2 0 0 0 0 2 0 0 0 0 0 0 2 2 0 0 0 0 0 0 0 0 0 0 2 0 0 0 0 2 2 0 0 2 0 2 0 0 0 0 2 0 0 0 0 2 2 2 2 0 2 2 0 0 0 2 2 0 2 2 0 2 2 2 0 0 2 0 0 0 0 2 2 2 0 2 0 2 2 2 0 2 0 2 0 2 0 2 2 0 2 0 2 2 2 0 0 0 2 0 2 0 0 0 0 2 0 2 0 2 2 0 0 2 0 2 0 2 2 2 0 0 0 2 2 0 0 0 0 0 2 0 2 0 0 0 0 0 0 2 0 2 0 0 2 0 2 2 0 0 0 2 2 0 2 2 0 0 2 2 0 2 2 2 2 0 2 2 0 0 2 0 2 0 0 0 2 0 2 2 2 0 0 0 0 0 2 0 0 2 2 2 2 0 0 2 2 0 2 0 0 0 2 0 0 0 2 0 0 2 2 0 0 2 2 2 2 2 0 0 2 0 0 2 0 2 2 2 2 2 0 0 0 0 2 2 2 0 2 2 0 0 2 2 0 0 0 0 2 2 2 2 2 0 2 2 2 2 2 2 2 0 2 2 2 0 2 0 0 2 2 0 2 0 2 0 2 2 2 0 0 2 0 2 0 2 2 2 0 0 0 2 2 2 0 0 2 2 0 0 0 2 0 2 0 0 2 0 0 0 2 2 2 2 2 2 2 2 0 0 2 0 2 0 2 2 2 2 2 0 2 2 2 0 2 0 0 0 2 2 0 2 2 0 2 2 0 0 0 2 0 2 0 2 0 0 2 0 0 0 2 2 0 2 2 2 0 0 0 2 2 0 0 2 2 2 0 2 0 2 0 0 2 0 2 2 0 2 2 0 0 2 0 2 2 0 0 2 2 0 2 0 0 0 2 0 2 2 2 0 0 2 0 2 2 2 2 2 0 2 2 2 0 0 0 0 0 0 2 2 0 2 0 2 2 2 0 0 0 0 0 0 2 0 2 0 0 2 2 2 0 2 2 2 0 0 2 0 0 0 0 2 2 0 2 0 0 2 2 2 0 0 2 0 0 2 2 0 2 2 2 0 0 0 2 2 0 2 0 0 2 0 0 2 0 0 0 2 0 2 2 0 2 0 2 2 2 0 0 2 0 0 2 2 0 0 0 2 0 2 0 0 0 2 0 2 2 2 2 2 0 2 2 0 0 0 0 2 0 2 2 2 2 2 0 2 2 2 2 0 2 0 2 2 0 0 0 2 2 0 0 0 2 2 2 2 2 0 2 0 0 2 0 0 2 2 2 2 2 0 2 0 2 0 2 2 0 0 2 0 2 0 0 0 0 0 2 2 2 0 2 0 0 2 2 0 0 2 2 0 0 0 2 2 2 2 2 2 0 2 0 2 2 0 0 0 2 2 0 0 2 0 2 0 2 2 0 0 2 0 0 2 0 2 2 2 2 0 0 2 0 0 0 0 2 2 2 2 0 0 2 2 0 2 0 0 0 0 0 2 2 0 2 0 2 2 2 0 2 2 2 2 0 0 0 2 0 0 2 0 0 2 0 2 2 2 2 2 2 0 0 2 0 0 2 2 0 0 0 0 0 2 0 2 0 0 2 0 0 0 0 0 0 2 0 0 0 0 0 0 0 0 0 0 0 2 0 0 2 2 0 2 0 0 0 0 2 0 2 2 0 2 2 2 0 0 0 0 0 2 0 0 0 0 0 2 0 2 2 2 0 0 0 2 2 2 0 2 0 2 2 2 2 0 2 2 2 2 0 2 2 2 2 2 2 0 2 0 2 0 2 2 0 0 2 0 2 0 2 2 2 0 2 2 0 2 2 2 2 0 2 2 0 2 2 0 0 0 0 2 0 2 2 0 2 0 0 0 0 0 2 2 0 0 0 0 2 0 2 0 2 0 2 0 0 2 2 0 2 0 2 0 0 0 2 2 0 0 2 0 2 2 2 2 0 0 2 2 0 0 0 2 0 2 2 2 0 2 0 0 2 2 2 0 0 2 0 0 0 0 2 0 2 0 2 2 2 2 2 2 2 0 2 2 0 0 0 0 0 2 2 2 0 2 0 0 2 2 0 0 0 2 0 2 2 2 0 0 2 2 0 2 2 2 0 0 0 0 2 2 0 0 0 0 0 0 0 0 2 2 0 2 0 2 0 0 0 2 2 2 0 2 0 2 2 2 2 2 0 2 2 2 0 0 0 0 2 2 0 0 0 2 0 2 2 2 0 2 0 2 0 2 0 0 2 0 0 2 2 2 0 2 2 0 0 0 0 2 2 0 0 0 0 0 0 0 0 0 0 2 2 2 0 2 2 0 0 0 0 2 2 0 2 2 0 0 2 0 2 2 0 2 0 2 0 0 2 2 0 0 2 2 2 0 0 0 2 0 2 0 0 2 2 0 2 2 0 0 2 0 0 0 2 0 0 0 0 2 2 0 2 0 2 0 0 0 0 0 0 0 2 0 0 0 2 0 0 0 0 2 0 0 0 2 0 0 2 2 2 0 0 2 2 0 2 2 2 2 0 0 2 0 0 0 2 2 2 0 0 2 0 2 2 0 2 0 2 2 0 2 2 2 0 0 2 0 2 0 0 2 2 0 2 0 0 2 2 2 2 0 2 2 2 0 0 2 2 2 2 2 2 2 2 2 2 2 0 2 2 0 2 0 2 2 2 0 2 0 2 2 0 2 0 0 2 2 0 0 0 0 0 0 0 0 0 2 2 2 0 2 2 0 2 2 2 2 2 0 2 0 2 0 2 0 0 0 0 0 0 0 2 0 0 0 2 2 0 0 0 0 0 2 0 2 0 2 2 2 2 2 0 2 2 0 2 2 2 0 0 2 2 0 2 2 2 2 2 0 2 2 2 0 2 2 0 0 2 2 0 0 0 0 0 2 0 2 0 0 0 2 0 2 2 2 0 0 2 0 0 0 2 2 2 2 2 0 2 0 0 2 2 2 0 0 2 2 2 2 2 2 2 0 0 2 2 2 2 2 0 0 0 2 2 2 0 0 0 2 0 0 2 0 1 1 1 2 0 2 0 2 2 0 0 1 1 2 2 2 1 0 0 0 0 1 1 2 0 1 2 2 0 2 1 2 1 0 1 1 2 1 0 1 0 2 0 2 1 0 0 1 2 1 2 2 1 1 1 1 0 0 2 1 2 2 2 0 2 1 1 1 2 0 0 0 2 2 0 2 1 0 2 1 0 1 0 1 1 0 2 1 2 2 0 0 1 1 1 0 1 0 1 2 1 1 2 1 2 2 0 1 1 2 0 1 2 2 2 0 0 2 2 1 2 1 2 2 0 2 1 2 0 2 2 0 2 0 1 2 2 0 0 0 0 0 0 2 2 2 1 1 1 1 1 1 0 2 2 0 2 2 0 2 0 0 2 0 2 0 0 0 2 2 2 2 2 0 0 2 2 2 2 2 2 2 0 0 0 2 0 2 0 2 2 2 2 0 0 0 0 2 0 0 2 1 2 0 2 1 2 1 1 0 0 0 2 0 2 0 2 0 0 0 2 2 0 0 2 2 2 2 0 0 0 2 0 0 2 0 2 0 0 2 0 0 2 2 2 0 0 0 2 2 2 2 2 2 2 2 0 2 0 2 0 0 2 0 0 2 2 0 2 0 0 2 0 2 2 0 2 0 0 0 0 0 2 0 2 0 2 0 2 0 2 0 0 0 0 0 1 0 0 2 2 2 1 2 1 0 2 2 1 1 2 1 0 0 1 1 0 0 2 0 1 0 1 2 0 2 2 2 2 0 0 2 2 0 0 1 2 0 2 1 0 2 0 1 1 0 0 0 0 0 2 0 0 1 2 1 2 2 2 1 2 1 2 1 2 1 2 0 2 1 1 0 0 0 0 1 2 2 2 1 2 0 2 1 0 1 0 2 1 2 2 0 0 2 1 0 0 0 1 1 0 0 0 0 2 0 2 2 0 2 0 2 0 1 1 0 2 0 2 1 2 0 0 2 2 1 1 0 2 0 0 1 2 0 2 0 2 1 0 2 1 2 1 0 1 0 0 1 2 2 2 0 2 2 2 2 2 2 2 0 0 0 0 2 0 2 2 2 2 2 2 2 0 0 0 0 2 2 2 0 0 2 0 2 2 0 2 2 2 0 2 0 0 2 0 2 0 2 2 2 2 2 2 2 2 2 2 2 0 0 0 0 0 0 0 2 2 0 2 0 2 0 2 2 0 2 0 2 2 2 0 0 2 0 2 2 2 0 2 0 0 0 2 2 0 2 2 0 0 0 0 0 0 2 2 2 0 0 0 2 0 0 2 0 2 2 0 2 2 2 0 2 0 2 0 2 0 0 2 0 2 0 2 2 2 2 2 2 2 0 2 2 2 0 0 0 0 2 0 0 2 0 2 2 2 0 0 0 0 0 0 2 2 2 0 2 0 0 0 2 2 2 0 0 2 0 2 0 2 2 2 2 0 2 0 2 0 2 0 2 2 2 0 0 0 2 2 0 0 2 0 0 2 0 2 2 0 2 0 2 2 2 2 0 2 2 2 0 2 2 0 2 2 2 0 0 2 0 0 0 0 2 2 2 2 2 0 2 2 0 2 2 2 0 2 2 0 0 2 0 0 2 0 0 0 2 2 0 2 0 2 2 0 2 0 0 2 2 0 2 0 2 0 2 2 2 0 0 0 2 2 0 0 0 2 0 2 0 2 2 0 0 0 2 0 0 0 2 0 2 2 2 0 2 2 2 0 0 0 0 2 0 2 0 2 2 2 2 0 0 2 0 2 2 2 0 0 0 2 0 0 0 2 2 2 2 0 2 0 2 0 2 0 2 0 2 0 0 2 0 2 0 2 2 0 2 0 2 0 2 2 0 2 2 2 0 2 2 2 2 0 0 0 2 0 2 0 2 0 0 0 0 0 0 2 0 0 0 0 0 2 2 0 2 0 0 0 0 2 0 2 1 0 0 1 2 1 2 2 0 1 1 2 1 1 0 2 2 1 1 1 2 2 1 1 2 2 0 2 1 0 0 0 1 2 2 0 2 0 0 2 0 2 0 0 0 2 2 0 2 2 2 2 0 0 0 2 0 0 2 2 0 0 0 2 2 0 0 2 2 0 0 0 2 0 0 2 0 2 0 2 2 0 2 2 2 0 0 2 2 2 0 0 2 2 0 2 2 2 0 2 0 0 2 2 2 0 0 2 0 0 0 2 2 0 2 2 0 0 2 2 0 2 2 2 0 0 2 0 0 2 2 2 0 2 0 0 0 2 0 2 0 0 2 2 0 0 2 0 0 2 2 2 0 0 0 2 2 0 2 0 2 0 0 0 0 2 0 2 2 0 2 2 0 2 2 2 0 2 2 0 0 0 0 0 2 0 2 0 2 0 0 2 0 2 2 0 0 0 0 0 2 2 2 2 0 2 0 2 0 0 2 2 2 0 0 2 0 0 0 0 0 0 0 2 0 0 0 2 0 2 2 0 0 0 2 2 2 2 2 2 0 0 0 2 2 0 2 2 0 2 0 0 0 2 0 2 2 2 0 2 2 2 0 0 0 2 2 0 2 0 0 0 2 2 2 2 0 0 2 2 1 0 1 2 1 1 2 1 2 0 0 1 1 0 0 1 1 0 0 1 1 0 1 0 1 2 2 2 2 1 2 0 2 2 1 2 1 2 1 1 0 2 2 0 2 1 2 2 0 2 1 2 2 1 1 0 2 0 0 2 2 0 2 1 2 0 1 0 1 0 0 2 2 1 0 0 2 0 0 2 2 2 0 2 2 0 1 2 2 1 0 2 0 2 2 2 0 2 2 0 0 1 0 0 0 0 2 1 1 0 2 0 0 2 1 0 0 1 1 1 1 1 0 0 2 1 2 1 1 1 1 0 2 0 0 2 0 2 2 0 0 1 2 1 1 1 1 0 1 0 2 0 1 2 1 0 1 2 1 0 0 0 0 1 0 2 2 0 0 2 2 0 0 2 0 1 1 2 2 2 0 1 1 1 0 0 2 1 1 2 2 2 0 2 1 1 0 1 0 1 2 0 2 0 2 2 1 1 1 2 1 0 0 0 1 0 1 2 1 0 2 0 2 2 0 0 1 0 2 0 0 2 1 2 0 0 2 0 2 0 0 2 0 1 2 1 0 0 1 0 0 2 0 1 1 1 0 2 0 2 1 2 2 2 1 0 1 2 2 1 1 2 1 0 2 0 0 1 1 2 1 2 2 0 0 1 0 2 1 0 2 0 0 2 2 2 0 2 0 0 0 0 1 2 1 1 0 0 0 0 2 2 2 0 0 0 2 2 2 0 1 0 0 1 1 1 2 0 1 0 1 0 0 0 2 2 2 2 2 0 2 0 2 2 0 0 2 0 0 2 0 0 0 0 0 0 0 2 0 2 0 2 0 0 2 2 2 2 2 1 2 2 1 1 1 2 0 2 2 2 0 0 2 2 1 1 0 1 1 2 0 2 1 1 0 1 2 0 2 2 2 1 0 2 1 2 2 1 0 0 0 0 0 0 0 2 2 1 1 2 1 0 1 2 1 2 1 2 0 2 1 0 1 1 1 1 1 2 0 2 2 2 0 2 1 2 2 0 1 1 2 2 0 2 1 2 2 0 2 2 2 2 1 1 1 1 0 0 0 0 0 1 1 2 0 2 0 2 2 2 0 0 0 2 0 0 0 2 0 1 0 0 1 1 2 0 2 1 0 2 0 0 0 0 0 2 0 0 0 0 2 0 0 2 0 0 2 2 2 0 2 0 2 0 2 2 0 0 2 0 2 2 2 2 0 0 0 0 2 2 2 0 2 0 2 2 0 2 2 2 0 0 2 2 0 0 0 0 0 2 0 0 0 2 0 2 2 2 1 2 1 2 1 2 0 0 2 2 2 0 0 2 2 2 1 0 0 1 1 1 1 0 0 0 0 0 2 2 2 2 0 0 2 2 0 0 0 2 2 0 2 0 2 2 2 0 0 0 0 0 2 0 2 2 0 2 2 0 2 2 2 2 0 0 2 2 2 2 0 0 0 2 0 2 2 0 2 2 0 2 2 0 2 0 2 2 0 0 2 2 2 2 0 0 0 2 2 0 2 2 0 2 0 2 2 2 2 2 0 0 0 2 2 2 0 0 2 0 0 2 2 0 0 2 2 2 0 2 0 2 2 0 0 0 0 2 2 2 0 2 2 2 2 2 0 0 0 0 2 0 0 0 0 2 0 0 0 2 0 2 0 0 2 0 2 0 2 2 0 2 2 0 0 2 0 0 0 2 0 2 0 0 0 0 2 2 0 0 2 2 0 0 0 2 0 2 2 2 0 2 0 0 0 0 0 0 0 2 2 2 2 2 2 0 2 0 2 2 0 0 2 2 2 2 2 2 2 2 2 2 2 2 0 0 0 0 2 2 2 2 0 0 0 0 0 2 0 0 0 0 0 2 0 2 0 2 2 2 0 0 2 0 2 2 0 2 2 2 2 2 0 2 0 0 0 0 0 2 2 0 0 2 0 2 0 0 0 0 0 0 2 2 2 2 0 2 0 2 2 0 2 2 2 0 2 0 0 2 0 0 2 2 0 0 0 2 2 2 0 2 2 0 0 2 2 0 0 2 2 0 2 0 0 0 0 2 2 2 0 0 2 2 0 0 2 2 0 2 2 2 2 2 0 2 0 0 0 2 2 0 0 0 2 0 0 0 0 0 0 0 2 2 2 2 2 2 2 2 0 0 2 2 0 2 2 2 0 2 2 2 2 2 0 0 2 2 0 0 2 2 2 2 0 0 2 0 2 0 2 2 2 0 0 2 2 2 2 0 2 0 0 2 2 0 0 0 0 2 2 2 0 0 0 2 2 2 0 2 2 0 2 0 0 0 0 0 2 0 2 2 0 2 0 2 0 0 0 2 2 2 0 2 2 0 0 2 0 0 0 2 2 2 2 0 0 0 2 2 2 0 0 2 2 2 0 2 0 2 0 2 0 0 0 0 2 2 0 0 0 2 0 2 2 0 2 0 2 2 0 0 2 0 2 0 2 2 0 2 0 0 0 0 2 0 2 2 2 2 0 0 2 2 2 2 2 0 2 2 0 2 0 2 2 0 2 0 2 0 0 0 0 0 0 2 0 0 2 0 0 2 0 2 0 0 0 2 0 0 0 0 2 0 0 0 0 2 2 0 0 0 0 2 0 0 0 2 0 2 2 0 2 0 0 2 0 2 0 2 0 2 0 2 0 2 2 0 0 2 2 0 2 0 0 0 2 2 0 0 2 0 2 2 2 2 2 2 2 2 0 0 0 0 0 2 2 2 2 2 0 0 2 2 0 2 0 0 0 2 2 2 2 0 2 2 2 2 0 2 0 2 2 2 2 0 2 2 2 0 2 2 0 2 2 2 0 0 0 2 0 2 0 0 0 0 2 2 2 0 0 2 0 0 2 0 0 2 0 2 0 2 0 0 0 2 0 0 2 2 2 0 2 2 2 0 2 0 0 0 2 0 0 2 0 0 2 2 2 0 2 0 2 2 0 0 2 0 0 0 0 0 2 0 2 2 2 2 2 2 0 2 0 0 2 2 0 2 0 2 2 0 0 0 2 2 2 2 2 2 0 0 0 0 2 2 0 2 0 0 2 2 0 2 2 0 2 2 0 0 2 0 2 0 2 0 0 0 0 2 2 0 0 2 0 2 2 2 2 2 2 0 0 2 0 2 2 0 2 2 0 2 0 0 0 2 2 0 2 0 0 2 0 0 0 0 2 2 0 2 0 0 2 2 0 2 2 2 0 0 2 0 0 2 0 0 2 0 0 0 2 0 2 2 0 0 2 2 0 0 2 2 2 2 2 2 2 0 0 0 2 2 2 2 2 0 0 0 2 2 0 0 2 2 2 2 2 2 2 0 2 2 2 2 0 2 2 0 0 2 2 0 0 0 0 2 0 2 2 2 2 0 2 2 2 0 0 0 0 0 0 2 2 0 2 2 0 0 2 2 0 0 2 2 2 2 2 0 2 2 0 2 2 2 0 0 2 2 0 2 0 2 2 2 2 2 2 0 0 0 2 0 0 2 2 0 2 2 0 2 0 0 0 2 0 0 2 0 0 0 2 2 2 0 0 0 0 2 2 2 2 2 0 0 2 0 0 0 0 2 0 2 2 0 2 2 2 0 2 0 0 2 2 2 0 2 2 2 0 2 0 2 2 0 2 2 0 0 0 2 2 2 2 2 2 0 0 2 2 2 0 0 2 0 0 0 0 0 0 2 0 2 0 0 0 2 2 2 0 0 2 2 2 2 2 0 2 0 2 0 0 2 0 0 0 2 0 2 0 2 0 0 2 0 0 2 2 0 2 2 2 2 0 2 0 2 0 2 2 2 2 2 0 0 0 2 2 0 2 2 2 2 2 0 0 2 0 2 0 0 2 0 0 0 2 2 2 2 0 0 0 2 0 0 2 2 2 0 2 2 2 2 2 0 0 0 0 2 0 2 0 2 2 0 2 2 2 2 2 2 0 2 0 2 0 2 2 0 2 2 0 0 1 1 2 0 2 1 0 2 2 1 0 0 0 2 2 1 1 0 0 1 1 0 2 1 2 0 0 2 1 0 2 2 2 0 2 0 2 2 0 2 2 2 2 2 0 2 2 0 2 0 2 2 2 0 2 2 2 0 2 0 0 2 2 2 0 0 2 2 0 2 2 2 0 2 2 0 0 2 0 2 2 0 2 2 0 0 2 2 2 0 2 2 2 0 0 0 2 0 0 2 2 2 0 2 0 2 2 2 0 2 2 2 0 2 2 2 0 0 2 0 2 0 2 2 2 0 0 2 2 0 2 0 2 0 2 2 2 0 2 0 0 2 0 2 0 0 2 0 0 0 0 0 2 2 2 0 0 2 2 0 2 2 0 0 2 0 0 0 2 0 2 0 2 0 2 0 0 0 2 0 0 0 2 2 2 0 2 2 0 2 2 2 0 0 0 2 0 0 0 0 2 0 0 0 2 2 0 2 0 2 2 2 2 2 2 0 0 0 0 2 0 0 0 0 2 0 2 0 2 2 2 0 2 0 0 0 2 0 2 2 0 2 0 2 0 2 0 2 2 2 0 2 0 0 2 0 0 2 0 2 0 0 0 0 0 0 0 2 0 0 2 0 2 0 2 0 0 2 2 2 2 2 2 0 2 0 2 0 2 0 0 2 2 2 0 2 0 0 2 2 0 0 0 2 2 2 0 2 2 2 2 0 0 0 0 2 2 0 2 0 2 0 2 2 2 0 0 0 0 0 2 0 0 2 2 0 0 0 2 2 0 0 2 2 0 0 0 2 2 0 2 2 2 0 0 2 0 0 0 0 0 2 0 0 2 2 2 2 2 0 0 2 0 2 0 2 2 2 2 0 2 2 0 0 2 0 2 0 2 2 2 2 0 2 0 0 2 0 2 0 0 2 0 0 0 2 0 0 2 2 2 0 2 2 2 0 0 2 0 0 2 0 2 2 0 0 0 0 0 2 0 0 2 1 0 0 2 2 0 2 2 0 2 1 0 2 0 0 2 0 2 1 2 0 2 1 2 0 2 2 2 2 0 1 0 2 1 2 0 2 0 0 0 0 0 2 0 2 2 2 2 2 0 0 2 2 0 0 2 2 0 2 2 2 2 2 2 0 0 2 2 2 0 2 0 0 2 0 2 0 2 0 2 2 2 2 2 0 0 0 2 0 0 2 0 2 0 0 0 2 0 0 0 2 2 2 2 1 1 1 0 2 0 0 1 0 2 2 0 1 2 0 1 2 2 2 2 2 2 1 2 2 1 0 0 0 1 0 0 0 2 0 1 1 0 0 0 1 2 1 1 0 2 2 1 2 0 1 1 2 0 2 1 1 1 2 2 0 2 1 0 2 0 0 1 0 0 1 1 0 0 2 1 0 2 0 2 2 1 0 0 2 0 0 1 0 2 0 2 2 1 0 0 2 1 1 2 1 0 2 0 2 2 0 0 0 2 0 2 0 2 0 2 0 0 2 0 0 0 2 0 0 2 0 2 0 0 2 0 0 2 2 0 2 0 2 2 2 0 2 0 2 2 2 0 2 2 2 0 2 0 2 2 2 2 0 2 0 0 2 0 0 2 2 0 2 2 2 0 0 2 0 0 2 2 2 2 0 0 0 0 2 0 2 0 0 2 2 0 0 2 2 0 2 0 0 0 0 0 2 2 0 0 0 2 2 0 2 0 0 2 2 0 2 2 0 2 2 2 0 2 2 0 0 2 2 2 0 2 0 0 0 2 0 0 0 0 0 0 0 0 0 0 2 2 2 0 0 0 2 0 2 0 2 0 0 2 0 2 0 0 0 0 2 2 0 0 2 0 0 0 2 2 0 0 2 2 0 0 2 0 2 2 2 0 0 0 2 0 0 2 2 2 2 0 2 2 2 0 0 2 2 0 2 0 2 0 0 0 0 0 0 2 0 0 0 2 2 2 2 2 2 0 0 2 2 0 2 0 0 2 2 0 0 2 2 2 2 2 2 2 2 2 0 2 0 2 2 2 2 0 0 2 2 2 0 0 2 0 2 0 0 0 0 2 2 2 0 0 2 2 2 0 0 2 2 2 2 2 0 0 2 2 0 0 0 2 2 2 0 0 0 2 0 0 0 0 2 0 0 2 2 0 2 2 2 2 2 0 0 0 2 2 2 2 0 2 2 2 2 2 2 0 0 0 2 2 2 2 0 0 0 2 0 0 2 0 0 2 2 2 2 0 0 2 0 0 2 2 2 0 2 2 0 0 2 0 2 0 0 2 2 0 0 2 2 0 2 2 0 2 2 2 2 2 2 2 0 2 2 0 0 0 0 0 2 2 0 2 0 0 2 2 0 0 2 0 0 2 0 2 0 0 2 2 2 0 0 0 2 2 2 2 2 0 0 2 0 0 0 0 2 2 2 2 0 0 0 2 2 2 2 2 2 2 0 0 2 2 0 0 0 2 0 2 2 2 0 0 2 2 2 2 0 2 2 2 0 0 0 0 2 2 2 2 2 2 0 2 2 2 2 0 2 0 0 0 0 0 2 2 0 2 0 0 0 0 2 2 2 0 2 2 0 0 0 2 2 0 0 2 0 0 2 2 2 0 2 2 0 2 2 0 2 2 2 0 0 0 2 2 2 2 2 0 0 2 2 0 2 0 0 2 0 0 0 2 2 2 0 2 2 2 0 0 2 2 0 0 0 0 0 2 0 2 2 0 2 2 0 0 2 2 2 2 2 2 2 2 2 2 2 2 0 0 0 0 0 0 0 2 2 0 0 2 0 2 0 0 0 2 2 0 0 0 2 2 0 0 2 2 0 2 0 0 2 2 2 0 2 0 0 0 2 2 0 0 2 2 0 0 2 0 2 0 0 2 0 2 2 0 0 2 0 0 0 2 0 2 0 0 0 0 0 0 0 2 0 0 0 2 2 2 0 2 2 0 0 0 0 2 2 0 2 0 0 2 2 2 0 2 2 2 2 2 2 0 2 2 0 0 2 0 0 0 2 0 2 2 2 0 2 0 0 2 2 0 0 0 2 0 0 2 2 2 0 2 0 0 2 0 2 2 2 0 2 2 2 2 2 2 2 0 0 2 0 0 0 0 2 0 2 2 2 2 0 2 2 2 0 2 2 0 0 0 0 2 2 0 0 0 0 2 0 0 0 0 0 2 2 0 2 2 0 2 2 2 2 2 2 0 2 2 0 2 0 2 2 2 0 0 2 0 0 2 2 2 2 2 2 0 0 2 2 0 0 2 2 2 0 2 2 0 0 0 0 2 0 0 2 0 0 2 0 2 0 2 0 2 0 0 0 2 0 0 2 2 0 2 0 0 2 2 2 2 0 0 2 0 0 2 0 0 2 2 0 0 2 2 2 2 0 0 0 2 0 2 2 0 2 2 2 0 2 0 0 2 2 2 2 2 2 2 2 0 0 2 0 0 0 2 2 0 0 2 2 0 2 0 0 0 0 0 2 0 0 0 2 0 2 0 2 2 0 2 0 2 2 0 2 0 0 2 2 0 2 0 2 0 0 0 0 2 0 2 0 0 0 2 2 0 0 0 2 2 0 0 0 2 0 0 0 0 2 0 2 0 0 0 2 0 0 0 2 0 0 0 0 2 2 0 0 2 2 2 2 0 0 2 0 2 2 0 2 2 2 2 2 0 2 0 2 0 2 0 0 2 2 0 0 2 2 0 2 0 0 2 2 2 0 0 2 2 0 0 0 0 2 2 2 0 0 0 2 2 2 0 2 0 2 2 2 0 2 2 2 2 0 2 2 2 0 2 0 0 2 0 0 0 2 0 2 2 0 0 2 2 2 2 2 2 0 2 0 2 0 0 0 2 2 0 2 2 2 0 2 2 0 2 0 2 2 2 0 2 0 0 2 0 2 2 0 2 0 2 2 0 0 0 0 2 2 0 2 0 0 0 2 0 2 2 0 0 0 2 0 0 0 0 0 0 0 2 2 2 0 2 0 0 2 0 2 2 0 0 2 0 2 0 0 0 0 2 0 0 2 0 0 2 2 2 0 0 0 0 0 2 0 2 2 2 0 2 0 0 0 0 2 2 0 0 2 2 0 2 0 0 2 2 2 2 2 2 2 2 0 0 0 2 0 0 2 0 0 2 2 0 2 0 2 2 0 2 2 0 0 0 0 0 0 0 0 0 0 0 2 2 0 0 0 0 0 0 2 0 0 2 0 0 2 2 0 0 0 0 0 0 0 0 2 0 0 0 0 0 0 2 0 2 2 0 2 0 2 0 0 0 2 0 2 2 2 2 2 0 0 0 0 0 0 0 2 2 2 2 0 2 2 2 0 2 2 2 2 0 0 2 0 0 2 0 0 2 0 0 0 0 0 2 2 0 2 0 2 0 0 2 2 2 2 2 2 0 0 2 0 2 0 2 2 2 2 0 2 2 2 2 2 2 2 2 0 2 0 2 0 0 0 2 0 2 2 0 0 2 2 2 0 0 2 2 2 0 0 0 0 0 0 0 0 0 0 2 2 2 2 0 2 0 0 0 0 0 0 0 0 0 0 2 2 2 0 2 2 0 0 2 0 2 0 0 0 0 2 0 0 2 0 2 2 2 0 2 2 0 0 2 2 2 2 0 2 2 2 2 2 2 0 0 2 2 0 0 2 2 0 2 0 0 2 2 0 0 2 2 2 0 2 0 2 2 2 2 2 0 2 2 2 2 2 2 0 0 0 0 0 2 2 2 0 2 2 0 2 2 2 0 0 2 0 2 2 2 2 2 0 0 0 2 2 0 2 2 2 2 2 0 2 0 2 0 0 2 0 0 2 0 2 2 2 0 0 2 0 0 2 2 0 2 0 2 0 0 0 0 2 0 0 0 2 2 0 2 2 0 2 0 2 0 0 2 2 0 2 0 2 0 2 2 2 0 2 2 0 2 0 2 0 0 0 2 0 2 0 2 2 2 2 2 2 0 0 0 0 0 2 0 0 2 2 0 0 0 0 2 0 0 0 0 0 0 0 2 0 0 2 2 2 2 0 2 0 2 0 2 0 0 2 0 0 2 2 2 2 2 0 2 0 2 2 0 0 2 0 2 0 0 2 2 2 2 2 2 2 2 0 2 0 2 0 0 2 0 0 2 2 2 2 0 2 2 0 2 0 2 2 2 0 0 2 2 0 0 2 2 0 2 0 2 2 2 0 0 0 2 2 0 2 2 2 0 0 2 0 0 2 2 2 2 2 2 0 2 0 0 2 0 2 2 0 2 0 0 2 0 0 0 2 2 0 2 2 2 0 0 2 2 0 2 2 0 0 0 2 2 0 2 0 0 0 2 2 2 0 0 0 0 0 2 2 2 2 2 0 2 0 0 0 0 0 0 2 0 0 0 2 2 0 2 0 2 2 0 2 2 0 2 2 2 2 2 0 0 0 2 0 2 0 0 0 0 0 0 2 2 2 2 0 2 0 2 0 2 2 2 0 0 0 0 0 2 2 2 0 0 2 0 2 0 2 2 0 2 0 2 2 0 0 2 2 0 0 0 2 2 2 2 2 2 0 0 0 0 2 0 2 2 0 0 0 0 0 0 2 0 0 0 2 0 0 2 2 2 0 2 2 2 0 2 2 2 2 2 2 2 0 0 2 2 2 2 2 2 2 2 2 0 0 2 0 2 2 2 2 2 0 0 0 2 2 2 0 2 0 0 0 0 2 2 0 0 0 0 0 2 2 2 0 2 2 0 0 0 2 2 0 0 0 0 2 0 2 2 2 2 0 2 2 2 2 0 0 2 0 0 0 2 2 2 0 0 0 2 2 0 2 0 0 2 2 2 0 2 0 0 0 0 0 2 0 0 2 0 2 0 0 2 0 2 0 2 0 2 2 2 2 0 0 2 0 0 2 2 2 2 2 2 0 0 0 2 0 0 2 2 0 2 2 0 0 2 0 2 0 2 2 0 0 0 0 2 0 0 2 0 2 0 0 2 0 2 2 2 2 2 2 0 0 0 2 2 2 0 2 2 0 2 2 2 2 2 0 2 2 2 2 0 0 2 2 2 0 0 0 2 0 0 0 2 0 0 0 2 2 2 2 2 0 2 2 0 2 0 2 0 2 2 2 2 2 0 2 0 0 0 0 2 2 2 2 2 2 0 0 0 0 2 0 2 0 0 0 2 0 0 2 0 2 0 2 0 0 2 0 0 2 2 2 2 2 0 2 2 0 2 2 2 0 2 2 2 2 2 2 0 2 2 0 2 0 0 2 2 2 0 2 0 2 0 2 0 2 0 2 2 2 2 2 2 2 0 0 2 2 0 0 0 2 0 2 0 0 0 2 0 0 2 2 2 2 0 2 0 0 2 2 0 0 2 2 2 2 0 2 2 0 2 2 0 2 0 0 0 0 0 0 0 0 0 0 0 2 0 2 2 2 2 0 0 0 0 0 0 2 0 2 0 0 2 0 2 2 0 0 0 2 2 0 0 2 2 2 2 2 2 2 0 0 0 0 2 2 0 2 2 0 0 2 0 2 0 2 0 2 2 2 0 2 0 2 0 2 2 2 2 2 0 2 0 2 2 2 0 0 0 2 0 0 0 0 0 0 0 2 0 2 0 2 0 2 0 0 2 2 0 2 0 0 2 2 0 0 2 2 2 0 0 2 0 2 2 2 0 0 0 2 2 0 0 0 2 0 2 0 2 2 2 2 0 0 2 0 2 2 0 0 0 0 0 2 2 0 2 0 2 0 2 2 0 0 0 0 0 0 0 2 0 2 2 0 0 2 2 0 2 0 0 2 2 0 0 2 0 2 0 2 0 0 2 2 2 0 0 2 2 0 0 2 2 0 2 0 0 0 0 2 2 0 0 2 0 2 0 2 0 2 0 0 0 0 2 2 2 2 2 0 2 0 2 0 2 0 2 2 0 2 2 0 2 2 2 2 2 0 2 0 0 0 0 0 0 0 2 2 0 0 2 0 2 2 2 2 2 0 2 0 2 0 0 0 2 2 2 0 2 2 0 2 2 0 2 2 0 2 2 0 2 0 2 0 0 0 0 2 0 2 0 0 2 2 0 2 0 0 0 2 2 2 0 2 0 2 2 2 0 0 2 2 2 0 0 0 2 0 0 2 0 2 2 0 2 2 2 0 0 0 2 0 2 0 0 0 2 2 2 2 0 0 2 0 2 2 0 0 2 0 2 2 0 2 0 0 0 2 0 2 2 0 2 0 0 2 0 0 0 2 0 2 2 0 0 0 0 2 0 2 2 2 2 2 2 0 2 2 0 2 0 2 2 2 2 0 2 0 0 0 2 0 2 0 2 0 0 0 2 0 0 0 0 0 2 2 2 0 0 2 0 0 0 0 2 0 2 2 2 0 0 0 2 0 0 0 2 0 2 2 0 0 2 2 0 2 2 2 0 2 0 0 2 2 0 0 2 2 2 2 2 2 2 2 2 2 0 0 0 0 0 2 0 2 0 0 2 2 2 0 0 0 2 0 0 2 2 2 2 2 2 2 0 0 2 2 2 0 2 0 2 0 0 2 2 0 2 2 2 2 0 2 0 0 0 2 0 2 0 2 0 0 0 2 2 2 2 2 2 0 2 2 2 2 2 0 2 0 0 2 0 0 0 2 0 0 2 0 0 0 0 0 0 2 2 2 0 0 2 2 0 2 2 2 2 0 2 2 2 2 0 2 0 2 2 2 0 2 2 0 2 2 2 0 0 0 2 0 2 0 0 2 2 0 0 2 0 2 2 0 2 2 0 2 2 2 0 0 2 0 0 2 0 0 2 0 0 0 2 0 0 2 0 0 2 0 0 0 0 2 0 2 2 0 1 2 0 2 0 1 2 0 0 0 2 1 2 1 0 0 2 1 2 1 1 1 1 0 0 2 1 0 1 0 2 2 1 0 2 2 2 0 2 1 2 0 2 0 0 2 0 2 0 2 0 2 2 2 2 0 0 0 0 2 0 2 0 2 2 0 2 0 2 2 2 0 0 0 2 2 2 0 2 2 2 2 2 0 0 2 2 0 2 0 2 0 2 2 2 2 2 0 2 2 2 2 0 0 2 0 0 0 2 2 2 0 0 2 2 2 2 2 0 2 2 0 2 2 0 0 2 2 2 0 2 0 0 2 2 0 2 2 2 2 0 0 0 2 2 0 2 2 2 0 0 2 2 0 2 0 0 0 2 0 0 0 0 2 0 2 0 0 2 0 2 0 0 2 0 2 2 2 0 2 2 2 2 0 0 2 2 0 0 0 2 2 0 2 0 0 2 2 2 0 0 0 2 0 0 2 0 0 2 2 0 0 2 2 2 2 2 2 0 0 2 2 2 0 0 2 0 2 0 2 2 0 0 2 0 0 2 0 2 0 0 0 0 0 0 0 2 2 0 2 0 2 0 2 2 2 2 0 0 2 2 2 2 0 2 0 0 0 0 2 0 0 0 2 2 2 0 2 2 2 0 2 2 0 2 2 0 0 0 0 1 0 1 1 2 0 2 0 2 0 2 0 2 2 0 0 2 0 1 0 2 2 2 2 0 0 2 0 0 0 2 2 2 0 0 1 1 0 2 0 2 0 1 2 2 0 2 0 2 0 2 0 2 1 0 1 1 1 0 2 0 2 2 2 1 0 0 0 2 2 0 2 1 1 0 2 0 2 0 2 0 1 2 0 1 2 2 2 1 2 2 0 1 0 1 0 2 2 1 1 1 0 0 0 0 0 0 2 1 0 1 2 0 0 0 2 1 0 2 1 2 2 0 0 0 0 2 1 0 0 1 0 1 2 2 0 0 2 0 1 0 1 2 2 0 0 1 0 0 2 1 1 0 0 0 2 0 0 2 2 2 2 2 0 1 0 1 0 1 2 2 0 1 0 1 2 2 0 1 2 2 1 1 2 2 1 2 2 2 2 2 2 0 2 2 2 2 2 2 2 0 2 0 0 2 0 2 0 2 2 0 0 2 0 2 0 0 0 0 2 0 0 2 2 2 0 0 2 2 2 2 0 0 2 2 2 2 0 0 0 2 0 2 0 0 2 0 0 2 2 0 2 2 0 0 2 0 0 2 0 0 0 2 2 0 2 2 0 0 0 2 0 0 2 0 0 0 2 2 2 0 2 0 2 2 2 0 2 2 2 2 0 2 2 2 0 0 0 0 0 0 2 2 2 0 2 0 0 0 2 2 0 0 2 2 0 0 2 2 0 0 0 2 2 2 2 0 0 0 2 2 0 2 2 2 2 2 2 2 0 0 2 2 2 0 0 2 0 2 2 2 0 0 0 0 0 0 2 2 2 2 0 0 2 0 0 0 0 0 2 0 0 0 0 2 0 2 0 2 0 2 2 0 0 2 0 2 0 2 0 2 2 0 2 2 0 2 0 2 0 2 0 2 0 2 0 0 0 2 2 2 0 0 0 0 0 0 2 0 0 0 2 2 0 0 0 2 2 0 2 0 2 0 0 0 0 2 0 2 0 0 0 0 2 2 2 2 0 0 0 2 0 0 2 2 2 0 0 2 2 2 2 0 2 2 2 0 2 0 0 0 2 0 0 0 0 2 0 2 0 2 0 2 2 2 2 0 2 0 0 2 0 0 0 2 2 2 2 0 2 2 2 0 2 0 2 0 2 2 2 0 0 2 2 2 2 0 0 2 2 0 2 2 2 2 2 0 2 0 1 2 0 0 2 0 1 2 1 1 1 0 0 1 2 1 2 2 0 0 0 0 0 0 0 2 0 0 2 2 2 0 2 2 2 0 2 2 2 0 0 2 2 2 0 2 0 0 2 2 0 2 2 2 2 0 2 2 0 0 2 0 0 2 2 2 0 2 2 0 2 2 2 0 0 0 0 0 0 2 2 0 0 2 0 0 2 2 0 2 0 0 0 2 2 2 2 0 2 2 2 0 0 2 0 2 2 2 2 0 2 0 0 0 0 2 2 2 2 0 2 0 2 2 2 0 0 0 0 2 0 0 0 0 2 2 0 0 2 2 2 2 0 0 2 0 2 0 0 2 2 2 0 0 0 0 2 2 0 0 2 0 0 2 0 2
1 2 0 0 2 2 0 2 2 0 0 0 2 0 0 0 2 0 0 2 0 0 0 0 0 0 0 2 2 0 2 0 2 2 2 2 2 2 2 0 2 2 2 2 2 0 0 0 2 2 2 2 0 0 2 0 0 0 0 2 2 2 2 0 2 0 0 0 2 0 2 2 0 0 0 0 2 2 2 0 2 0 0 2 0 2 2 0 0 0 2 2 2 2 2 2 2 2 2 2 2 0 2 0 2 0 2 0 0 0 0 0 2 2 0 0 0 2 2 0 0 2 0 0 0 0 2 0 2 0 2 0 0 0 0 0 2 0 2 0 2 2 0 2 0 0 2 0 0 0 0 2 0 0 2 0 0 0 2 0 2 2 2 0 2 0 2 0 2 2 0 2 0 0 0 2 2 2 0 0 2 2 0 2 2 2 2 0 0 0 2 0 2 2 2 2 2 2 0 0 0 0 0 0 0 2 0 0 2 2 2 2 0 2 0 0 2 2 2 0 0 2 2 0 2 0 0 0 0 0 0 2 2 2 2 2 2 2 2 2 0 0 2 0 0 0 0 2 0 0 2 2 0 0 0 0 0 2 2 0 0 0 0 0 0 2 0 2 2 2 2 2 2 0 0 0 2 2 0 0 0 0 2 0 2 2 0 2 0 2 2 2 2 2 0 2 2 2 0 2 2 0 2 0 0 2 0 2 2 0 2 0 0 2 0 0 2 0 0 0 0 2 0 0 2 0 0 2 2 2 2 0 2 0 2 2 0 2 0 2 0 2 2 2 2 2 0 0 2 0 0 0 0 0 0 0 0 2 0 2 0 2 2 0 0 2 2 0 2 0 2 2 2 0 2 0 2 0 2 0 2 0 0 0 2 2 0 0 0 2 0 2 2 0 0 2 0 0 2 0 0 0 0 0 0 2 0 2 0 2 0 0 0 0 0 2 2 2 0 2 0 2 2 2 0 0 0 0 2 0 0 0 0 0 0 2 2 0 0 0 0 0 0 0 0 0 0 2 0 0 0 0 2 2 0 0 2 0 2 0 0 0 0 2 0 0 0 0 2 2 2 2 0 2 2 0 0 0 2 2 0 2 2 0 2 2 2 0 0 2 0 0 0 0 2 2 2 0 2 0 2 2 2 0 2 0 2 0 2 0 2 2 0 2 0 2 2 2 0 0 0 2 0 2 0 0 0 0 2 0 2 0 2 2 0 0 2 0 2 0 2 2 2 0 0 0 2 2 0 0 0 0 0 2 0 2 0 0 0 0 0 0 2 0 2 0 0 2 0 2 2 0 0 0 2 2 0 2 2 0 0 2 2 0 2 2 2 2 0 2 2 0 0 2 0 2 0 0 0 2 0 2 2 2 0 0 0 0 0 2 0 0 2 2 2 2 0 0 2 2 0 2 0 0 0 2 0 0 0 2 0 0 2 2 0 0 2 2 2 2 2 0 0 2 0 0 2 0 2 2 2 2 2 0 0 0 0 2 2 2 0 2 2 0 0 2 2 0 0 0 0 2 2 2 2 2 0 2 2 2 2 2 2 2 0 2 2 2 0 2 0 0 2 2 0 2 0 2 0 2 2 2 0 0 2 0 2 0 2 2 2 0 0 0 2 2 2 0 0 2 2 0 0 0 2 0 2 0 0 2 0 0 0 2 2 2 2 2 2 2 2 0 0 2 0 2 0 2 2 2 2 2 0 2 2 2 0 2 0 0 0 2 2 0 2 2 0 2 2 0 0 0 2 0 2 2 0 2 0 2 0 0 2 2 0 0 2 0 2 0 0 0 0 2 2 0 2 2 2 0 2 0 2 2 2 2 0 0 0 0 0 2 2 0 2 0 2 2 0 2 2 2 2 0 2 0 2 2 0 2 2 2 0 2 2 0 2 2 2 2 2 0 2 2 2 0 0 0 0 0 0 2 2 0 2 0 2 2 2 0 0 0 0 0 0 2 0 2 0 0 2 2 2 0 2 2 2 0 0 2 0 0 0 0 2 2 0 2 0 0 2 2 2 0 0 2 0 0 2 2 0 2 2 2 0 0 0 2 2 0 2 0 0 2 0 0 2 0 0 0 2 0 2 2 0 2 0 2 2 2 0 0 2 0 0 2 2 0 0 0 2 0 2 0 0 0 2 0 2 2 2 2 2 0 2 2 0 0 0 0 2 0 2 2 2 2 2 0 2 2 2 2 0 2 0 2 2 0 0 0 2 2 0 0 0 2 2 2 2 2 0 2 0 0 2 0 0 2 2 2 2 2 0 2 0 2 0 2 2 0 0 2 0 2 0 0 0 0 0 2 2 2 0 2 0 0 2 2 0 0 2 2 0 0 0 2 2 2 2 2 2 0 2 0 2 2 0 0 0 2 2 0 0 2 0 2 0 2 2 0 0 2 0 0 2 0 2 2 2 2 0 0 2 0 0 0 0 2 2 2 2 0 0 2 2 0 2 0 0 0 0 0 2 2 0 2 0 2 2 2 0 2 2 2 2 0 0 0 2 0 0 2 0 0 2 0 2 2 2 2 2 2 0 0 2 0 0 2 2 0 0 0 0 0 2 0 2 0 0 2 0 0 0 0 0 0 2 0 0 0 0 0 0 0 0 0 0 0 2 0 0 2 2 0 2 0 0 0 0 2 0 2 2 0 2 2 2 0 0 0 0 0 2 0 0 0 0 0 2 0 2 2 2 0 0 0 2 2 2 0 2 0 2 2 2 2 0 2 2 2 2 0 2 2 2 2 2 2 0 2 0 2 0 2 2 0 0 2 0 2 0 2 2 2 0 2 2 0 2 2 2 2 0 2 2 0 2 2 0 0 0 0 2 0 2 2 0 2 0 0 0 0 0 2 2 0 0 0 0 2 0 2 0 2 0 2 0 0 2 2 0 2 0 2 0 0 0 2 2 0 0 2 0 2 2 2 2 0 0 2 2 0 0 0 2 0 2 2 2 0 2 0 0 2 2 2 0 0 2 0 0 0 0 2 0 2 0 2 2 2 2 2 2 2 0 2 2 0 0 0 0 0 2 2 2 0 2 0 0 2 2 0 0 0 2 0 2 2 2 0 0 2 2 0 2 2 2 0 0 0 0 2 2 0 0 0 0 0 0 0 0 2 2 0 2 0 2 0 0 0 2 2 2 0 2 0 2 2 2 2 2 0 2 2 2 0 0 0 0 2 2 0 0 0 2 0 2 2 2 0 2 0 2 0 2 0 0 2 0 0 2 2 2 0 2 2 0 0 0 0 2 2 0 0 0 0 0 0 0 0 0 0 2 2 2 0 2 2 0 0 0 0 2 2 0 2 2 0 0 2 0 2 2 0 2 0 2 0 0 2 2 0 0 2 2 2 0 0 0 2 0 2 0 0 2 2 0 2 2 0 0 2 0 0 0 2 0 0 0 0 2 2 0 2 0 2 0 0 0 0 0 0 0 2 0 0 0 2 0 0 0 0 2 0 0 0 2 0 0 2 2 2 0 0 2 2 0 2 2 2 2 0 0 2 0 0 0 2 2 2 0 0 2 0 2 2 0 2 0 2 2 0 2 2 2 0 0 2 0 2 0 0 2 2 0 2 0 0 2 2 2 2 0 2 2 2 0 0 2 2 2 2 2 2 2 2 2 2 2 0 2 2 0 2 0 2 2 2 0 2 0 2 2 0 2 0 0 2 2 0 0 0 0 0 0 0 0 0 2 2 2 0 2 2 0 2 2 2 2 2 0 2 0 2 0 2 0 0 0 0 0 0 0 2 0 0 0 2 2 0 0 0 0 0 2 0 2 0 2 2 2 2 2 0 2 2 0 2 2 2 0 0 2 2 0 2 2 2 2 2 0 2 2 2 0 2 2 0 0 2 2 0 0 0 0 0 2 0 2 0 0 0 2 0 2 2 2 0 0 2 0 0 0 2 2 2 2 2 0 2 0 0 2 2 2 0 0 2 2 2 2 2 2 2 0 0 2 2 2 2 2 0 0 0 2 2 2 0 0 0 2 0 0 2 0 2 2 0 2 0 2 0 2 2 0 0 0 2 2 2 2 0 0 0 0 0 2 2 2 0 0 2 2 0 2 0 2 2 0 0 2 2 0 0 2 0 2 0 2 2 0 0 0 2 0 2 2 0 0 2 2 0 0 2 0 2 2 2 0 2 2 0 2 2 0 0 0 2 2 0 2 0 0 2 2 0 0 0 0 0 0 2 2 2 2 0 0 2 0 0 0 2 0 2 2 2 0 2 2 2 2 0 2 0 2 0 0 2 2 2 0 0 2 2 2 2 0 2 2 0 2 1 2 0 2 2 0 2 0 1 2 2 0 0 0 0 0 0 2 2 2 1 1 1 1 1 1 0 2 2 0 2 2 1 1 0 1 2 0 2 0 1 0 1 2 1 2 2 1 0 2 2 2 2 2 2 2 0 1 0 2 0 2 0 2 2 2 2 0 0 0 0 1 1 0 1 1 2 0 2 1 2 1 1 0 0 0 2 0 2 0 2 1 1 0 2 2 0 0 1 2 1 2 0 1 0 2 1 1 1 1 1 0 0 2 1 0 2 2 2 0 1 0 2 2 1 1 2 2 2 2 0 2 1 2 0 1 1 0 0 2 2 0 1 1 0 1 1 2 2 0 2 1 1 1 1 0 1 0 1 0 2 0 2 1 2 0 0 0 1 0 1 0 0 2 2 2 1 2 1 0 2 2 2 2 2 2 0 0 2 0 0 0 2 0 0 0 2 2 0 2 2 2 2 0 0 2 2 0 0 0 2 0 2 2 0 2 0 0 0 0 0 0 0 0 2 0 0 2 2 2 2 2 2 2 2 0 2 2 2 2 2 0 2 2 2 0 0 0 0 2 2 2 2 2 2 0 2 0 0 2 0 2 0 2 2 0 0 2 0 0 0 0 0 0 0 0 0 0 2 0 2 2 0 2 0 2 0 0 0 0 2 0 2 0 2 0 0 2 2 2 2 0 2 0 0 2 2 0 2 0 2 2 0 2 0 2 2 0 0 0 0 2 2 2 2 0 2 2 2 2 0 2 2 0 0 2 0 2 0 0 0 0 2 2 0 2 0 0 0 0 2 2 2 0 0 2 0 2 2 2 2 2 2 2 2 0 0 2 0 2 0 2 2 0 2 2 0 2 2 2 2 2 0 2 0 0 0 0 0 2 2 0 2 2 0 0 2 2 2 0 2 0 2 0 0 0 0 0 0 0 2 0 2 2 2 2 2 2 0 2 0 2 2 0 0 0 0 2 0 2 0 2 0 0 0 0 2 0 2 2 2 2 0 2 2 2 2 0 2 0 0 2 2 0 2 0 2 2 2 2 2 0 2 2 2 2 0 0 0 2 0 2 0 2 2 0 2 2 0 2 2 0 2 0 0 2 2 2 0 2 2 0 0 2 2 2 2 0 2 0 2 0 2 0 2 2 2 2 2 0 2 2 0 2 2 2 2 0 2 0 2 2 2 0 2 0 2 0 2 0 0 0 0 2 2 2 2 0 2 2 2 2 2 2 0 2 2 2 0 0 2 0 0 0 0 2 2 0 2 2 0 0 0 0 2 0 2 2 0 2 0 0 2 2 0 2 0 0 0 0 2 0 0 0 2 2 0 2 0 2 2 2 2 2 0 2 2 2 0 2 0 0 2 0 0 0 2 0 0 0 2 0 2 2 0 2 2 2 0 2 0 2 0 2 2 2 0 0 0 0 0 0 0 2 2 2 2 0 2 2 2 2 2 0 2 2 2 2 2 0 0 0 2 0 0 0 2 2 2 0 0 2 2 2 2 0 0 2 2 2 0 0 0 2 0 0 2 0 0 2 0 2 0 2 0 2 2 0 0 0 2 2 0 2 0 0 2 0 2 2 2 2 0 0 0 2 0 0 2 0 0 0 0 0 0 2 0 0 2 0 2 0 2 0 2 0 0 0 2 2 2 2 2 0 0 0 2 2 2 0 2 2 0 2 2 2 2 2 2 2 2 0 2 2 0 0 0 0 2 2 0 0 2 2 0 2 0 2 0 0 2 2 0 0 2 0 2 2 0 0 2 0 0 2 2 0 0 0 2 2 0 0 2 2 0 0 0 2 0 0 2 0 2 0 2 2 0 2 2 2 0 0 2 2 2 0 0 2 2 0 2 2 2 0 2 0 0 2 2 2 0 0 2 0 0 0 2 2 0 2 2 0 0 2 2 0 2 2 2 0 0 2 0 0 2 2 2 0 2 0 0 0 2 0 2 0 0 2 2 0 0 2 0 0 2 2 2 0 0 0 2 2 0 2 0 2 0 0 0 0 2 0 2 2 0 2 2 0 2 2 2 0 2 2 0 0 0 0 0 2 0 2 0 2 0 0 2 0 2 2 0 0 0 0 0 2 2 2 2 0 2 0 2 0 0 2 2 2 0 0 2 0 0 0 0 0 0 0 2 0 0 0 2 0 2 2 0 0 0 2 2 2 2 2 2 0 0 0 2 2 0 2 2 0 2 0 0 0 2 0 2 2 2 0 2 2 2 0 0 0 2 2 0 2 0 0 0 2 2 2 2 0 0 2 2 2 0 2 2 0 0 2 0 2 0 0 2 2 0 0 0 0 0 0 0 0 0 0 0 0 2 2 2 2 0 2 0 2 2 2 2 0 2 0 0 0 2 2 0 2 2 2 2 0 2 0 2 2 0 2 0 2 0 0 2 2 0 2 2 2 0 2 0 0 0 0 2 2 2 0 0 2 0 0 2 2 2 0 2 2 0 0 2 2 2 0 2 0 2 2 2 0 2 2 0 0 1 0 0 0 0 2 1 1 0 2 0 0 2 1 0 0 2 2 2 2 2 0 0 2 2 2 2 2 2 0 0 2 0 0 2 0 2 2 0 0 2 2 0 2 0 2 0 0 0 2 0 2 2 2 0 2 2 0 0 0 0 0 2 0 2 2 0 0 2 2 0 0 2 0 2 0 2 2 2 0 2 0 2 0 0 2 2 0 2 2 2 0 2 0 2 0 2 0 2 2 0 2 0 2 2 2 2 0 2 2 0 0 0 0 0 2 2 2 0 2 0 2 2 0 0 0 0 2 0 0 2 2 2 0 0 2 0 2 0 0 2 0 2 2 0 0 0 0 0 0 2 0 2 2 2 0 2 0 2 2 2 2 2 0 0 0 2 2 2 2 2 2 0 2 0 0 2 0 2 2 2 2 0 0 2 0 2 0 0 2 0 0 2 2 2 0 2 0 0 0 0 2 2 0 0 0 0 0 0 2 2 2 0 0 0 2 2 2 0 0 0 0 0 0 0 2 0 0 0 0 0 0 0 2 2 2 2 2 0 2 0 2 2 0 0 2 0 0 2 0 0 0 0 0 0 0 2 0 2 0 2 0 0 2 2 2 2 2 0 2 2 0 2 2 2 0 2 2 2 0 0 2 2 0 2 0 2 0 2 0 2 0 2 0 0 2 0 2 2 2 2 0 2 2 2 2 2 0 0 0 0 0 0 0 2 2 2 0 2 2 0 0 2 2 2 2 2 0 2 0 0 0 0 0 0 0 2 0 2 2 2 0 2 0 2 2 0 0 0 2 2 0 2 2 2 2 0 2 2 2 2 0 2 0 2 0 0 0 0 0 1 1 2 0 2 0 2 2 2 0 0 0 2 0 0 0 2 0 1 0 0 1 1 2 0 2 1 0 2 0 0 0 1 0 2 0 0 1 1 2 0 0 1 0 0 2 1 2 0 2 0 1 0 2 1 0 0 2 0 2 2 1 1 0 1 1 0 2 1 2 0 2 1 2 2 0 1 2 2 1 0 2 2 0 0 0 1 1 2 1 1 0 2 0 2 2 2 1 2 1 2 1 2 0 0 2 2 2 0 0 2 2 2 2 0 0 0 0 0 2 0 0 0 0 0 2 2 2 2 0 0 2 2 0 0 0 2 2 0 2 0 2 2 2 0 0 0 0 0 2 0 2 2 0 2 2 0 2 2 2 2 0 0 2 2 2 2 0 0 0 2 0 2 2 0 2 2 0 2 2 0 2 0 2 2 0 0 2 2 2 2 0 0 0 2 2 0 2 2 0 2 0 2 2 2 2 2 0 0 0 2 2 2 0 0 2 0 0 2 2 0 0 2 2 2 0 2 0 2 2 0 0 0 0 2 2 0 0 2 2 2 2 2 0 2 0 2 2 0 0 2 0 2 0 2 2 2 0 2 0 0 2 2 0 0 2 0 2 2 2 0 2 0 0 0 0 2 0 2 0 2 2 0 0 2 0 0 1 2 0 0 1 2 1 2 2 1 0 2 1 1 1 0 0 1 0 1 2 1 2 1 1 0 1 0 1 1 0 0 2 2 2 1 2 2 2 1 1 2 2 2 0 0 0 0 2 2 2 1 1 0 0 0 0 2 0 0 0 1 1 2 0 1 1 2 1 2 0 1 2 1 2 2 0 2 2 2 2 1 0 1 0 1 0 0 0 2 1 0 1 2 0 2 1 1 0 0 1 0 1 1 2 2 0 2 1 2 2 0 1 2 2 0 1 0 1 2 0 0 1 2 0 0 1 2 2 1 0 2 2 0 1 2 2 1 1 2 1 0 1 0 1 1 0 1 2 2 0 0 2 1 0 0 2 1 1 1 2 1 1 1 0 1 1 0 1 2 2 0 1 0 2 0 1 0 0 0 1 0 2 2 2 2 2 1 1 2 0 0 2 2 0 2 2 1 1 2 1 2 1 1 0 0 2 2 0 0 2 2 2 2 0 0 2 0 2 0 2 2 2 0 0 2 2 2 2 0 2 0 0 2 2 0 0 0 0 2 2 2 0 0 0 2 2 2 0 2 2 0 2 0 0 0 0 0 2 0 2 2 0 2 0 2 0 0 0 2 2 2 0 2 2 0 0 2 0 0 0 2 2 2 2 0 0 0 2 2 2 0 0 2 2 2 0 2 0 2 0 2 0 0 0 0 2 2 0 0 0 2 0 2 2 0 2 0 2 2 0 0 2 0 2 0 2 2 0 2 0 0 0 0 2 0 2 2 2 2 0 0 2 2 2 2 2 0 2 2 0 2 0 2 2 0 2 0 2 0 0 0 0 0 0 2 0 0 2 0 0 2 0 2 0 0 0 2 0 0 0 0 2 0 0 0 0 2 2 0 0 0 0 2 0 0 0 2 0 2 2 0 2 0 0 2 0 2 0 2 0 2 0 2 0 2 2 0 0 2 2 0 2 0 0 0 2 2 0 0 2 0 2 2 2 2 2 2 0 2 0 0 2 0 0 2 2 2 2 2 0 0 2 2 2 2 0 0 0 0 2 2 0 0 0 2 2 0 2 0 0 2 2 2 2 0 2 2 2 0 2 2 0 2 2 2 2 0 2 2 0 2 0 0 0 2 2 2 2 0 0 2 2 0 0 0 0 0 2 0 0 2 2 0 0 0 2 0 2 0 2 2 2 2 0 2 2 0 0 2 2 0 0 2 2 2 2 2 2 0 2 0 0 2 0 2 0 2 0 2 0 0 2 2 2 2 0 2 2 2 0 2 2 0 0 2 0 2 0 2 2 0 0 2 2 2 2 2 2 2 0 2 0 0 2 2 2 2 0 0 0 0 0 0 2 0 2 0 0 0 2 0 2 0 2 0 0 0 0 2 0 2 0 2 2 2 2 2 0 0 0 0 0 2 0 2 2 0 2 2 0 2 0 0 0 2 2 0 2 0 0 2 0 0 0 0 2 2 2 2 2 0 2 2 2 2 2 2 0 2 2 0 2 2 0 0 2 2 0 0 0 0 2 2 0 0 0 0 0 0 2 0 0 0 2 2 2 2 2 0 2 0 2 2 2 0 0 0 2 2 0 0 2 2 0 2 2 0 2 0 2 0 0 0 2 2 2 0 0 2 2 0 2 0 2 2 0 2 0 2 2 0 2 2 2 0 0 0 0 0 0 2 2 0 2 0 0 0 2 2 0 0 0 0 0 0 2 0 2 0 0 2 0 2 0 0 2 0 2 2 2 2 2 2 0 2 2 0 0 2 2 0 0 2 2 0 2 2 0 0 0 0 0 2 2 0 2 0 0 0 2 2 2 0 0 0 0 2 2 2 2 2 2 0 2 0 0 0 2 0 2 2 2 2 2 2 2 0 2 0 0 2 0 0 0 2 2 0 2 0 2 2 2 0 0 2 0 2 0 2 0 2 2 2 0 0 0 2 2 2 0 2 2 0 0 2 2 2 0 2 0 2 0 0 0 2 0 2 0 0 2 2 2 0 2 0 2 0 2 0 0 2 0 0 0 2 2 2 0 2 0 0 2 2 0 2 0 0 0 0 2 2 0 2 0 2 0 0 2 2 2 2 0 2 0 2 0 0 2 2 2 2 2 0 0 2 0 2 2 0 2 0 0 2 2 2 0 0 2 0 0 2 0 0 2 2 0 0 2 2 0 0 2 0 0 0 0 0 0 0 0 0 0 0 0 2 2 2 2 2 0 2 0 2 0 2 2 0 2 2 0 0 0 2 2 0 2 0 0 2 2 2 0 0 0 2 2 0 0 0 0 0 0 0 2 2 2 0 0 2 0 0 2 2 2 0 2 0 2 2 0 2 2 2 2 2 0 2 2 0 2 0 2 2 2 0 2 2 2 0 2 0 0 2 2 2 0 0 2 2 0 2 2 2 0 2 2 0 0 2 0 2 2 0 2 2 0 0 2 2 2 0 2 2 2 0 0 0 2 0 0 2 2 2 0 2 0 2 2 2 0 2 2 2 0 2 2 2 0 0 2 0 2 0 2 2 2 0 0 2 2 0 2 0 2 0 2 2 2 0 2 0 0 2 0 2 0 0 2 0 0 0 0 0 2 2 2 0 0 2 2 0 2 2 0 0 2 0 0 0 2 0 2 0 2 0 2 0 0 0 2 0 0 0 2 2 2 0 2 2 0 2 2 2 0 0 0 2 0 0 0 0 2 0 0 0 2 2 0 2 0 2 2 2 2 2 2 0 0 0 0 2 0 0 0 0 2 0 2 0 2 2 2 0 2 0 0 0 2 0 2 2 0 2 0 2 0 2 0 2 2 2 0 2 0 0 2 0 0 2 0 2 0 0 0 0 0 0 0 2 0 0 2 0 2 0 2 0 0 2 2 2 2 2 2 0 2 0 2 0 2 0 0 2 2 2 0 2 0 0 2 2 0 0 0 2 2 2 0 2 2 2 2 0 0 0 0 2 2 0 2 0 2 0 2 2 2 0 0 0 0 0 2 0 0 2 2 0 0 0 2 2 0 0 2 2 0 0 0 2 2 0 2 2 2 0 0 2 0 0 0 0 0 2 0 0 2 2 2 2 2 0 0 2 0 2 0 2 2 2 2 0 2 2 0 0 2 0 2 0 2 2 2 2 0 2 0 0 2 0 2 0 0 2 0 0 0 2 0 0 2 2 2 0 2 2 2 0 0 2 0 0 2 0 2 2 0 0 0 0 0 2 0 0 2 0 0 0 2 2 0 2 2 0 2 0 0 2 0 0 2 0 2 0 2 0 2 0 2 0 2 2 2 2 0 2 0 2 0 2 0 2 0 0 0 0 0 2 0 2 2 2 2 2 0 0 2 2 0 0 2 2 0 2 2 2 2 2 2 0 0 2 2 2 0 2 0 0 2 0 2 0 2 0 2 2 2 2 2 0 0 0 2 0 0 2 0 2 0 0 0 2 0 0 0 2 2 2 2 0 2 0 0 2 0 0 2 0 2 2 0 0 2 0 2 2 2 2 2 2 2 2 2 2 2 0 0 0 0 0 0 0 2 0 0 2 0 0 0 0 2 2 2 0 2 2 0 2 0 0 0 2 0 2 2 0 0 2 2 0 2 0 0 2 0 0 0 0 0 0 2 0 0 2 2 0 2 0 2 2 0 0 0 2 0 0 2 0 2 0 2 2 2 0 0 2 2 0 2 0 0 2 0 2 2 0 0 0 2 0 2 0 2 0 2 0 0 2 0 0 0 2 0 0 2 0 2 0 0 2 0 0 2 2 0 2 0 2 2 2 0 2 0 2 2 2 0 2 2 2 0 2 0 2 2 2 2 0 2 0 0 2 0 0 2 2 0 2 2 2 0 0 2 0 0 2 2 2 2 0 0 0 0 2 0 2 0 0 2 2 0 0 2 2 0 2 0 0 0 0 0 0 2 2 0 2 0 0 0 0 0 0 2 2 0 2 2 0 2 2 0 0 2 2 0 0 2 0 2 0 2 0 2 0 2 0 0 2 0 0 0 0 0 0 0 2 2 2 0 2 2 2 2 0 0 0 2 0 2 0 2 0 0 2 0 2 0 2 0 2 2 0 0 2 2 0 0 2 2 2 0 2 0 2 0 2 0 0 2 2 0 0 2 2 2 2 0 2 2 2 0 0 2 2 0 0 0 0 0 2 0 0 0 0 2 0 2 0 2 2 2 2 2 2 0 0 2 2 0 2 0 0 2 2 2 0 0 2 0 0 2 0 2 2 2 2 2 0 2 0 2 2 0 2 2 2 2 0 0 2 0 2 2 0 2 0 2 0 0 0 2 2 2 0 0 0 2 2 0 0 2 2 0 2 0 2 0 0 0 2 2 0 0 0 2 0 0 0 0 2 0 0 0 2 0 0 2 2 2 2 0 2 0 2 2 2 2 2 2 2 2 2 0 2 0 0 0 0 2 2 2 0 0 0 0 0 0 2 0 2 2 2 2 0 0 0 0 2 0 2 2 0 2 0 2 0 2 2 0 0 0 0 2 2 2 0 2 0 0 2 0 2 0 0 2 2 0 2 2 0 2 2 0 0 0 0 0 2 2 0 2 0 0 2 2 0 0 2 0 0 2 0 2 0 0 2 2 2 0 0 0 2 2 2 2 2 0 0 2 0 0 0 0 2 2 2 2 0 0 0 2 2 2 2 2 2 2 0 0 2 2 0 0 0 2 0 2 2 2 0 0 0 2 2 2 2 2 2 2 2 2 0 0 2 2 2 2 2 2 0 2 2 2 2 0 2 0 0 0 0 0 2 2 0 2 0 0 0 0 2 2 2 0 2 2 0 0 0 2 2 0 0 2 2 0 2 2 0 2 2 2 0 2 2 2 2 2 2 0 0 0 2 2 0 2 0 0 0 2 2 0 2 0 2 0 0 0 0 2 2 2 0 0 0 2 0 0 2 0 0 2 0 2 0 2 2 2 2 2 2 2 0 0 2 2 2 0 0 2 0 2 0 2 2 0 0 0 0 2 0 0 0 2 2 2 0 2 2 2 0 0 0 2 2 2 0 0 2 2 0 2 0 2 2 2 0 2 2 2 2 2 0 0 0 0 0 0 0 0 2 2 0 0 0 2 2 0 0 2 2 2 2 0 2 2 0 0 2 2 2 2 0 2 0 0 0 0 0 2 0 0 0 2 0 2 0 0 2 0 2 2 0 2 2 0 2 0 0 2 2 2 0 0 2 2 2 2 2 0 2 2 0 2 2 0 0 0 0 0 2 2 2 2 0 0 2 2 2 0 0 0 2 0 0 2 0 2 0 2 0 0 2 0 0 2 2 2 2 2 2 2 2 0 2 2 0 2 0 0 0 0 2 0 2 0 0 2 2 2 2 2 0 2 2 2 0 2 0 2 0 0 0 2 2 2 0 0 0 0 0 2 0 2 2 0 2 2 2 0 2 2 2 0 2 2 0 0 0 2 2 2 0 0 2 0 0 2 2 0 2 2 2 0 0 2 2 0 2 0 0 2 0 2 2 0 0 0 2 2 0 2 0 0 0 2 0 2 0 2 0 2 0 0 0 2 0 0 2 2 0 2 0 0 2 2 2 2 0 0 2 0 0 2 0 0 2 2 0 0 2 2 2 2 0 0 0 2 0 2 2 0 2 2 2 0 2 0 0 2 2 2 2 2 2 2 2 0 0 2 0 0 0 2 2 0 0 2 2 0 2 0 0 0 0 0 2 0 0 0 2 0 2 0 2 2 0 2 0 2 2 0 2 0 0 2 2 0 2 0 2 0 0 0 0 2 0 2 0 0 0 2 2 0 0 0 2 2 0 0 0 2 0 0 0 0 2 0 2 0 0 0 2 0 0 0 2 0 0 0 0 2 2 0 0 2 2 2 2 0 0 2 0 2 2 0 2 2 2 2 2 0 2 0 2 0 2 0 0 2 2 0 0 2 2 0 2 0 0 2 2 2 0 0 2 2 0 0 0 0 2 2 2 0 0 0 2 2 2 0 2 0 2 2 2 0 2 2 2 2 0 2 2 2 0 2 0 0 2 0 0 0 2 0 2 2 0 0 2 2 2 2 2 2 0 2 0 2 0 0 0 2 2 0 2 2 2 0 2 2 0 2 0 2 2 2 0 2 0 0 2 0 2 2 0 2 0 2 2 0 0 0 0 2 2 0 2 0 0 0 2 0 2 2 0 0 0 2 0 0 0 0 0 0 0 2 2 2 0 2 0 0 2 0 2 2 0 0 2 0 2 0 0 0 0 2 0 0 2 0 0 2 2 2 0 0 0 0 0 2 0 2 2 2 0 2 0 0 0 0 2 2 0 0 2 2 0 2 0 0 2 2 2 2 2 2 2 2 0 0 0 2 0 0 2 0 0 2 2 0 2 0 2 2 0 2 2 0 0 0 0 0 0 0 0 0 0 0 2 2 0 0 0 0 0 0 2 0 0 2 0 0 2 2 0 0 0 0 0 0 0 0 2 0 0 0 0 0 0 2 0 2 2 0 2 0 2 0 0 0 2 0 2 2 2 2 2 0 0 0 0 0 0 0 2 2 2 2 0 2 2 2 0 2 2 2 2 0 0 2 0 0 2 0 0 2 0 0 0 0 0 2 2 0 2 0 2 0 0 2 2 2 2 2 2 0 0 2 0 2 0 2 2 2 2 0 2 2 2 2 2 2 2 2 0 2 0 2 0 0 0 2 0 2 2 0 0 2 2 2 0 0 2 2 2 0 0 0 0 0 0 0 0 0 0 2 2 2 2 0 2 0 0 0 0 0 0 0 0 0 0 2 2 2 0 2 2 0 0 2 0 2 0 0 0 0 2 0 0 2 0 2 2 2 0 2 2 0 0 2 2 2 2 0 2 2 2 2 2 2 0 0 2 2 0 0 2 2 0 2 0 0 2 2 0 0 2 2 2 0 2 0 2 2 2 2 2 0 2 2 2 2 2 0 2 0 2 2 2 2 2 2 0 2 2 0 2 0 0 0 0 0 0 2 2 2 2 2 0 0 0 2 2 0 2 0 2 2 2 0 1 0 2 0 0 2 0 1 2 1 2 2 2 0 0 2 0 0 2 2 0 2 0 2 0 0 0 0 2 0 0 0 2 2 0 2 2 0 2 0 2 0 0 2 2 0 2 0 2 0 2 2 2 0 2 2 0 2 0 2 0 0 0 2 0 2 0 2 2 2 2 2 2 0 0 0 0 0 2 0 0 2 2 0 0 0 0 2 0 0 0 0 0 0 0 2 0 0 2 2 2 2 0 2 0 2 0 2 0 0 2 0 0 2 2 2 2 2 0 2 0 2 2 0 0 2 0 2 0 0 2 2 2 2 2 2 2 2 0 2 0 2 0 0 2 0 0 2 2 2 2 0 2 2 0 2 0 2 2 2 0 0 2 2 0 0 2 2 0 2 0 2 2 2 0 0 0 2 2 0 2 2 2 0 0 2 0 0 2 2 2 2 2 2 0 2 0 0 2 0 2 2 0 2 0 0 2 0 0 0 2 2 0 2 2 1 0 0 2 2 0 2 2 0 0 0 2 2 0 2 0 0 0 2 2 2 0 0 0 0 0 2 2 2 2 2 0 2 0 0 0 0 0 0 2 0 0 0 2 2 0 2 0 2 2 0 2 2 0 2 2 2 2 2 0 0 0 2 0 2 0 0 0 0 0 0 2 2 2 2 0 2 0 2 0 2 2 2 0 0 0 0 0 2 2 2 0 0 2 0 2 0 2 2 0 2 0 2 2 0 0 2 2 0 0 0 2 2 2 2 2 2 0 0 0 0 2 0 2 2 0 0 0 0 0 1 2 0 1 0 2 1 1 2 2 1 1 2 1 2 1 2 1 1 2 1 2 2 1 1 2 2 2 2 2 2 2 1 2 0 0 1 1 2 2 2 2 2 0 0 0 2 2 1 0 2 0 0 0 0 1 1 0 0 1 1 0 1 2 1 0 2 1 1 0 0 1 2 0 0 0 0 2 1 2 2 2 2 1 2 2 2 2 0 0 1 0 0 0 2 2 2 0 0 0 2 2 0 2 0 0 2 2 2 0 2 1 0 1 0 1 2 0 0 2 0 2 1 0 2 0 2 0 2 0 2 2 1 1 0 0 1 1 1 2 2 2 2 2 2 0 0 0 2 1 0 2 1 0 2 2 0 0 2 1 1 0 2 1 0 0 0 0 2 0 1 1 1 2 0 1 2 0 2 2 2 2 2 0 0 0 0 0 2 0 0 2 0 0 2 2 0 2 2 0 0 2 2 2 0 0 2 2 0 0 0 0 2 0 2 0 0 0 2 0 2 0 0 2 0 0 0 0 2 2 2 2 0 0 0 2 2 2 0 2 2 2 0 0 0 0 0 0 2 2 2 0 0 0 0 0 0 0 0 2 2 0 0 2 2 0 0 2 0 0 2 2 0 0 2 2 2 2 0 2 2 2 2 2 2 2 0 2 0 2 0 2 2 0 0 0 2 0 0 2 2 1 0 1 0 2 0 2 0 1 1 2 2 2 2 2 2 2 0 0 2 1 0 0 0 1 0 2 0 1 0 2 0 0 2 2 2 2 0 2 0 0 2 2 0 0 2 2 2 2 0 2 2 0 2 2 0 2 0 0 0 0 0 0 0 0 0 0 0 2 0 2 2 2 2 0 0 0 0 0 0 2 0 2 0 0 2 0 2 2 0 0 0 2 2 0 0 2 2 2 2 2 2 2 0 0 0 0 2 2 0 2 2 0 0 2 0 2 0 2 0 2 2 2 0 2 0 2 0 2 2 2 2 2 0 2 0 2 2 2 0 0 0 2 0 0 0 0 0 0 0 2 0 2 0 2 0 2 0 0 2 2 0 2 0 0 2 2 0 0 2 2 2 0 0 2 0 2 2 2 0 0 0 2 2 0 0 0 2 0 2 0 2 2 2 2 0 0 2 0 2 2 0 0 0 0 0 2 2 0 2 0 2 0 2 2 0 0 0 0 0 0 0 2 0 2 2 0 0 2 2 0 2 0 0 2 2 0 0 2 0 2 0 2 0 0 2 2 2 0 0 2 2 0 0 2 2 0 2 0 0 0 0 2 2 0 0 2 0 2 0 2 0 2 0 0 0 0 2 2 2 2 2 0 2 0 2 0 2 0 2 2 0 2 2 0 2 2 2 2 2 0 2 0 0 0 0 0 0 0 2 2 0 0 2 0 2 0 2 2 2 0 2 0 2 0 2 0 0 0 2 0 0 2 0 0 2 0 0 2 2 0 2 2 2 2 2 0 0 2 0 0 2 0 0 0 2 2 2 2 0 2 2 2 2 2 2 0 2 0 0 2 2 2 2 2 2 2 0 2 2 2 0 2 0 2 2 0 2 2 2 2 0 0 2 0 2 0 2 0 2 2 2 2 0 2 2 0 2 0 0 0 2 0 2 2 2 2 0 0 2 0 2 2 0 0 0 2 0 2 2 0 2 2 2 2 0 2 0 0 2 2 0 2 2 2 2 2 2 0 2 2 0 2 0 2 2 2 0 0 0 0 0 0 0 0 2 0 2 0 0 0 2 0 0 0 0 0 2 2 2 0 0 2 0 0 0 0 2 0 2 2 2 0 0 0 2 0 0 0 2 0 2 2 0 0 2 2 0 2 2 2 0 2 0 0 2 2 0 0 2 2 2 2 2 2 2 2 2 2 0 0 0 0 0 2 0 2 0 0 2 2 2 0 0 0 2 0 0 2 2 2 2 2 2 2 0 0 2 2 2 0 2 0 2 0 0 2 2 0 2 2 2 2 0 2 0 0 0 2 0 2 0 2 0 0 0 2 2 2 2 2 2 0 2 2 2 2 2 0 2 0 0 2 0 0 0 2 0 0 2 0 0 0 0 0 0 2 2 2 0 0 2 2 0 2 2 2 2 0 2 2 2 2 0 2 0 2 2 2 0 2 2 0 2 2 2 0 0 0 2 0 2 0 0 2 2 0 0 2 0 2 2 0 2 2 0 2 2 2 0 0 2 0 0 2 0 0 2 0 0 0 2 0 0 2 0 0 2 0 0 0 0 2 0 2 2 0 2 2 0 2 0 2 2 0 0 0 2 0 2 0 0 0 2 2 2 0 2 0 2 0 0 2 2 0 2 0 2 2 0 0 2 2 2 0 2 0 2 0 2 0 0 2 0 2 0 2 0 2 2 2 2 0 0 0 0 2 0 2 0 2 2 0 2 0 2 2 2 0 0 0 2 2 2 0 2 2 2 2 2 0 0 2 2 0 2 0 2 0 2 2 2 2 2 0 2 2 2 2 0 0 2 0 0 0 2 2 2 0 0 2 2 2 2 2 0 2 2 0 2 2 0 0 2 2 2 0 2 0 0 2 2 0 2 2 2 2 0 0 0 2 2 0 2 2 2 0 0 2 2 0 2 0 0 0 2 0 0 0 0 2 0 2 0 0 2 0 2 0 0 2 2 2 0 0 2 2 2 2 2 0 0 2 2 0 0 0 2 2 2 2 0 0 1 2 2 0 0 0 1 0 0 2 0 0 0 0 2 0 0 2 2 2 0 2 0 0 2 2 2 0 2 2 0 2 0 2 2 0 0 2 2 0 2 0 2 2 0 0 0 0 0 0 2 2 0 2 0 2 0 2 2 2 2 0 0 2 2 2 2 0 2 0 0 0 0 2 0 0 0 2 2 2 0 2 2 2 0 2 2 0 2 2 0 0 0 0 2 0 0 2 2 0 2 0 2 0 2 0 2 2 0 0 2 0 0 0 2 2 2 2 0 0 2 0 0 0 2 2 2 0 0 2 0 0 2 0 2 0 0 2 2 0 2 0 2 0 2 0 2 2 0 2 0 0 0 2 0 2 2 2 0 0 0 0 2 2 0 2 0 2 0 2 0 2 0 2 0 0 2 0 2 2 2 2 0 2 2 0 0 0 2 0 2 2 0 2 2 0 0 0 0 0 0 2 0 0 2 2 0 0 0 2 2 0 2 0 2 2 0 0 0 0 2 2 0 0 0 0 2 2 2 0 0 2 0 2 0 0 2 2 0 0 0 0 0 2 2 2 0 0 0 2 0 0 2 2 2 2 2 0 2 0 0 0 2 2 2 0 0 0 0 2 2 0 2 2 2 2 0 2 2 2 2 2 2 2 2 2 0 0 2 2 2 0 2 2 0 2 0 0 2 0 2 0 2 2 0 0 2 0 2 0 0 0 0 2 0 0 2 2 2 0 0 2 2 2 2 0 0 2 2 2 2 0 0 0 2 0 2 0 0 2 0 0 2 2 0 2 2 0 0 2 0 0 2 0 0 0 2 2 0 2 2 0 0 0 2 0 0 2 0 0 0 2 2 2 0 2 0 2 2 2 0 2 2 2 2 0 2 2 2 0 0 0 0 0 0 2 2 2 0 2 0 0 0 2 2 0 0 2 2 0 0 2 2 0 0 0 2 2 2 2 0 0 0 2 2 0 2 2 2 2 2 2 2 0 0 2 2 2 0 0 2 0 2 2 2 0 0 0 0 0 0 2 2 2 2 0 0 2 0 0 0 0 0 2 0 0 0 0 2 0 2 0 2 0 2 2 0 0 2 0 2 0 2 0 2 2 0 2 2 0 2 0 2 0 2 0 2 0 2 0 0 0 2 2 2 0 0 0 0 0 0 2 0 0 0 2 2 0 0 0 2 2 0 2 0 2 0 0 0 0 2 0 2 0 0 0 0 2 2 2 2 0 0 0 2 0 0 2 2 2 0 0 2 2 2 2 0 2 2 2 0 2 0 0 0 2 0 0 0 0 2 0 2 0 2 0 2 2 2 2 0 2 0 0 2 0 0 0 2 2 2 2 0 2 2 2 0 2 0 2 0 2 2 2 0 0 2 2 2 2 0 0 2 2 0 2 2 2 2 2 0 2 0 2 2 0 0 2 0 2 2 0 0 2 0 0 0 2 2 2 2 0 2 2 0 2 0 0 0 0 0 2 2 2 0 2 2 0 2 2 0 2 2 0 2 2 2 0 2 2 0 2 2 0 2 2 0 2 0 0 2 2 0 2 2 2 2 0 2 0 0 0 0 2 2 2 0 0 0 0 2 2 2 2 2 0 0 0 0 2 2 0 0 2 2 0 2 2 2 0 2 2 2 0 0 0 2 2 2 2 0 2 0 2 2 0 0 0 2 2 0 2 2 2 0 0 2 2 2 0 0 0 0 0 0 0 0 2 2 0 0 2 0 0 0 0 2 0 0 2 0 2 0 2 0 0 0 2 0 2 2 2 0 2 0 2 2 0 2
1 2 0 0 0 2 2 2 0 0 2 2 2 0 0 0 2 0 0 0 0 0 2 0 2 2 0 0 0 2 0 0 0 2 2 2 2 0 0 2 2 2 2 2 0 0 0 0 2 2 2 0 2 0 2 0 2 0 0 2 2 2 2 2 2 0 0 0 0 0 0 0 0 0 0 0 1 2 2 1 2 0 1 2 0 2 2 0 1 0 2 1 2 2 2 2 1 1 2 2 2 1 2 0 1 0 1 0 0 0 0 0 2 2 0 1 0 2 1 1 1 1 0 0 1 1 2 0 1 0 2 0 0 0 0 0 2 0 1 0 2 2 1 2 0 0 2 0 1 0 0 2 0 0 2 0 0 0 2 0 2 2 2 1 1 0 1 0 1 2 1 2 0 1 1 2 2 2 0 0 2 2 0 1 2 2 2 0 0 0 2 0 2 2 1 2 2 2 0 1 0 0 0 0 0 2 0 1 2 1 2 1 0 2 0 0 2 1 2 1 0 2 2 0 2 0 0 0 0 0 0 2 1 1 2 1 1 2 1 2 0 0 1 0 0 0 0 1 1 0 1 2 0 0 1 0 0 2 2 0 0 0 1 0 0 2 0 2 2 2 2 2 2 0 1 0 2 2 1 0 0 0 1 0 2 1 1 2 0 1 2 2 1 2 1 1 2 1 0 2 1 0 2 0 0 1 0 1 2 1 1 0 0 1 0 0 2 0 1 0 1 1 0 0 2 0 1 1 2 2 2 1 2 0 2 2 1 1 0 2 0 2 2 2 2 2 0 0 2 0 2 0 0 0 0 0 0 2 2 2 0 0 2 0 2 2 2 0 2 2 0 2 2 0 0 0 0 0 0 0 2 0 0 0 2 2 0 0 0 2 2 2 2 0 2 2 0 0 0 2 0 0 2 2 2 2 0 2 0 2 2 0 0 2 0 2 2 2 0 0 0 2 0 2 0 0 0 0 2 0 2 0 2 0 2 0 2 0 2 0 0 0 2 2 0 0 0 0 2 2 2 0 2 2 0 0 2 0 2 0 0 0 0 0 0 0 2 2 2 2 2 2 0 2 2 0 2 0 2 0 0 2 2 2 2 2 0 0 2 2 0 2 2 0 0 2 2 0 2 0 2 2 2 2 2 0 2 0 0 0 2 2 2 2 0 2 0 0 0 0 0 2 0 2 0 0 2 2 0 0 2 0 2 2 0 2 2 0 2 2 2 2 0 0 2 2 2 2 0 0 0 0 2 0 2 2 0 0 0 0 0 2 2 0 2 0 0 2 0 2 2 0 0 0 2 0 0 2 2 0 0 2 2 2 0 0 2 2 0 2 2 0 0 2 0 0 0 0 0 2 0 0 0 2 2 0 0 0 0 0 2 0 2 2 0 2 0 0 2 2 0 2 0 0 0 0 0 0 0 0 2 0 0 0 0 0 2 2 2 2 2 0 0 2 0 0 2 0 2 2 2 2 2 0 0 2 2 2 0 2 2 0 2 0 0 2 2 0 2 0 0 2 2 0 2 2 2 0 0 2 0 0 2 2 2 2 2 0 0 2 2 0 2 2 2 2 0 2 2 2 2 2 0 0 0 0 2 2 2 2 2 0 2 0 2 2 2 0 0 2 2 0 0 0 2 0 2 2 2 2 0 0 0 0 2 0 2 0 2 2 2 0 0 2 0 2 0 2 2 2 2 2 2 2 2 2 0 2 0 0 0 2 2 0 2 2 0 2 2 0 0 0 2 0 2 2 0 2 0 2 0 0 2 2 0 0 2 0 2 0 0 0 0 2 2 0 2 2 2 0 2 0 2 2 2 2 0 0 0 0 0 2 2 0 2 0 2 2 0 2 2 2 2 0 2 0 2 2 0 2 2 2 0 2 2 0 2 2 2 2 2 0 2 2 2 0 0 0 0 0 0 2 2 0 2 0 2 2 2 0 0 0 0 0 0 2 0 2 0 0 2 2 2 0 2 2 2 0 0 2 0 0 0 0 2 2 0 2 0 0 2 2 2 0 0 2 0 0 2 2 0 2 2 2 0 0 0 2 2 0 2 0 0 2 0 0 2 0 0 0 2 0 2 2 0 2 0 2 2 2 0 0 2 0 0 2 2 0 0 0 2 0 2 0 0 0 2 0 2 2 2 2 2 0 2 2 0 0 0 0 2 0 2 2 2 2 2 0 2 2 2 2 0 2 0 2 2 0 0 0 2 2 0 0 0 2 2 2 2 2 0 2 0 0 2 0 0 2 2 2 2 2 0 2 0 2 0 2 2 0 0 2 0 2 0 0 0 0 0 2 2 2 0 2 0 0 2 2 0 0 2 2 0 0 0 2 2 2 2 2 2 0 2 0 2 2 0 0 0 2 2 0 0 2 0 2 0 2 2 0 0 2 0 0 2 0 2 2 2 2 0 0 2 0 0 0 0 2 2 2 2 0 0 2 2 0 2 0 0 0 0 0 2 2 0 2 0 2 2 2 0 2 2 2 2 0 0 0 2 0 0 2 0 0 2 0 2 2 2 2 2 2 0 0 2 0 0 2 2 0 0 0 0 0 2 0 2 0 0 2 0 0 0 0 0 0 2 0 0 0 0 0 0 0 0 0 0 0 2 0 0 2 2 0 2 0 0 0 0 2 0 2 2 0 2 2 2 0 0 0 0 0 2 0 0 0 0 0 2 0 2 2 2 0 0 0 2 2 2 0 2 0 2 2 2 2 0 2 2 2 2 0 2 2 2 2 2 2 0 2 0 2 0 2 2 0 0 2 0 2 0 2 2 2 0 2 2 0 2 2 2 2 0 2 2 0 2 2 0 0 0 0 2 0 2 2 0 2 0 0 0 0 0 2 2 0 0 0 0 2 0 2 0 2 0 2 0 0 2 2 0 2 0 2 0 0 0 2 2 0 0 2 0 2 2 2 2 0 0 2 2 0 0 0 2 0 2 2 2 0 2 0 0 2 2 2 0 0 2 0 0 0 0 2 0 2 0 2 2 2 2 2 2 2 0 2 2 0 0 0 0 0 2 2 2 0 2 0 0 2 2 0 0 0 2 0 2 2 2 0 0 2 2 0 2 2 2 0 0 0 0 2 2 0 0 0 0 0 0 0 0 2 2 0 2 0 2 0 0 0 2 2 2 0 2 0 2 2 2 2 2 0 2 2 2 0 0 0 0 2 2 0 0 0 2 0 2 2 2 0 2 0 2 0 2 0 0 2 0 0 2 2 2 0 2 2 0 0 0 0 2 2 0 0 0 0 0 0 0 0 0 0 2 2 2 0 2 2 0 0 0 0 2 2 0 2 2 0 0 2 0 2 2 0 2 0 2 0 0 2 2 0 0 2 2 2 0 0 0 2 0 2 0 0 2 2 0 2 2 0 0 2 0 0 0 2 0 0 0 0 2 2 0 2 0 2 0 0 0 0 0 0 0 2 0 0 0 2 0 0 0 0 2 0 0 0 2 0 0 2 2 2 0 0 2 2 0 2 2 2 2 0 0 2 0 1 0 2 2 0 0 0 0 2 2 2 2 2 0 2 2 0 0 2 0 0 2 2 2 2 2 0 2 2 2 0 0 0 2 0 2 2 0 2 0 2 2 0 2 2 2 2 2 0 0 2 2 0 2 0 2 2 0 2 0 2 2 2 0 2 2 0 0 2 2 0 0 2 2 0 2 2 0 0 2 0 0 2 0 2 2 0 0 2 0 2 2 2 2 0 0 0 0 2 0 2 0 0 2 0 0 2 2 0 0 2 2 2 2 2 0 0 0 0 2 2 0 0 2 2 0 2 2 0 2 0 0 0 2 2 0 0 2 2 0 2 0 2 0 2 0 2 0 2 0 2 2 0 0 2 2 0 0 0 0 0 2 0 2 0 0 0 2 0 2 2 2 0 0 2 0 0 0 2 2 2 2 2 0 2 0 0 2 2 2 0 0 2 2 2 2 2 2 2 0 0 2 2 2 2 2 0 0 0 2 2 2 0 0 0 2 0 0 2 0 1 1 1 2 0 2 0 2 2 0 0 1 1 2 2 2 1 0 0 0 0 1 1 2 0 1 2 2 0 2 1 2 1 0 1 1 2 1 0 2 0 2 0 2 2 0 0 2 2 2 2 2 2 2 0 0 0 0 2 2 2 2 2 0 2 0 2 0 2 0 0 0 2 2 0 2 2 0 2 0 0 2 0 2 2 0 2 0 2 2 0 0 0 2 2 0 0 0 0 2 0 2 2 0 2 2 0 0 2 2 0 2 2 2 2 0 0 2 2 0 2 2 2 2 0 2 2 2 0 2 2 0 2 0 2 2 2 0 0 0 0 0 0 2 2 2 2 0 0 0 2 0 0 2 2 0 2 2 2 0 0 2 2 0 2 0 2 0 0 2 0 2 2 2 0 2 2 2 2 2 2 2 0 2 0 2 0 2 0 2 2 2 2 0 0 0 0 2 0 0 2 2 2 0 2 2 2 0 2 0 0 0 2 0 2 0 2 0 0 0 2 2 0 0 2 2 2 2 0 0 0 2 0 0 2 0 2 0 0 2 0 0 2 2 2 0 0 0 2 2 2 2 2 2 2 2 0 2 0 2 0 0 2 0 0 2 2 0 2 0 0 2 0 2 2 0 2 0 0 0 0 0 2 0 2 0 2 0 2 0 2 0 0 0 0 0 2 0 0 2 2 2 0 2 2 0 2 2 2 2 2 2 0 0 2 0 0 0 2 0 0 0 2 2 0 2 2 2 2 0 0 2 2 0 0 0 2 0 2 2 0 2 0 0 0 0 0 0 0 0 2 0 0 2 2 2 2 2 2 2 2 0 2 2 2 2 2 0 2 2 2 0 0 0 0 2 2 2 2 2 2 0 2 0 0 2 0 2 0 2 2 0 0 2 0 0 0 0 0 0 0 0 0 0 2 0 2 2 0 2 0 2 0 0 0 0 2 0 2 0 2 0 0 2 2 2 2 0 2 0 0 2 2 0 2 0 2 2 0 2 0 2 2 0 0 0 0 2 2 2 2 0 2 2 2 2 0 2 2 0 0 2 0 2 0 0 0 0 2 2 0 2 0 0 0 0 2 2 2 0 0 2 0 2 2 2 2 2 2 2 2 0 0 2 0 2 0 2 2 0 2 2 0 2 2 2 2 2 0 2 0 0 0 0 0 2 2 0 2 2 0 0 2 2 2 0 2 0 2 0 0 0 0 0 0 0 2 0 2 2 2 2 2 2 0 2 0 2 2 0 0 0 0 2 0 2 0 2 0 0 0 0 2 0 2 2 2 2 0 2 2 2 2 0 2 0 0 2 2 0 2 0 2 2 2 2 2 0 2 2 2 2 0 0 0 2 0 2 0 2 2 0 2 2 0 2 2 0 2 0 0 2 2 2 0 2 2 0 0 2 2 2 2 0 2 0 2 0 2 0 2 2 2 2 2 0 2 2 0 2 2 2 2 0 2 0 2 2 2 0 2 0 2 0 2 0 0 0 0 2 2 2 2 0 2 2 2 2 2 2 0 2 2 2 0 0 2 0 0 0 0 2 2 0 2 2 0 0 0 0 2 0 2 2 0 2 0 0 2 2 0 2 0 0 0 0 2 0 0 0 2 2 0 2 0 2 2 2 2 2 0 2 2 2 0 2 0 0 2 0 0 0 2 0 0 0 2 0 2 2 0 2 2 2 0 2 0 2 0 2 2 2 0 0 0 0 0 0 0 2 2 2 2 0 2 2 2 2 2 0 2 2 2 2 2 0 0 0 2 0 0 0 2 2 2 0 0 2 2 2 2 0 0 2 2 2 0 0 0 2 0 0 2 0 0 2 0 2 0 2 0 2 2 0 0 0 2 2 0 2 0 0 2 0 2 2 2 2 0 0 0 2 0 0 2 0 0 0 0 0 0 2 0 0 2 0 2 0 2 0 2 0 0 0 2 2 2 2 2 0 0 0 2 2 2 0 2 2 0 2 2 2 2 2 2 2 2 0 2 2 0 0 0 0 2 2 0 0 2 2 0 2 0 2 0 0 2 2 0 0 2 0 2 2 0 0 2 0 0 2 2 0 0 0 2 2 0 0 2 2 0 0 0 2 0 0 2 0 2 0 2 2 0 2 2 2 0 0 2 2 2 0 0 2 2 0 2 2 2 0 2 0 0 2 2 2 0 0 2 0 1 1 1 2 1 2 2 1 1 1 1 0 1 1 1 0 0 1 0 1 1 2 2 0 2 1 0 0 1 1 1 1 0 1 1 1 0 2 0 0 1 2 1 1 1 1 2 2 1 2 1 1 0 1 0 0 2 1 2 2 0 1 2 0 2 1 2 0 1 1 0 0 0 1 1 2 1 2 1 1 1 0 2 0 2 1 0 1 0 0 0 2 2 1 2 0 1 1 1 0 1 2 2 2 0 0 2 0 0 1 0 0 1 1 1 1 1 0 2 1 2 2 0 0 0 2 2 2 2 2 2 0 1 1 2 2 0 2 2 0 2 0 0 0 2 0 2 2 2 0 2 2 2 0 0 0 2 2 0 2 0 0 0 2 2 2 2 0 0 2 2 2 0 2 2 0 0 2 0 2 0 0 2 2 0 0 2 2 0 0 2 2 0 2 0 2 2 2 2 2 2 2 0 2 2 0 2 2 2 0 0 0 2 2 0 2 2 2 2 0 2 0 2 2 0 2 0 2 0 0 2 2 0 2 2 2 0 2 0 0 0 0 2 2 2 0 0 2 0 0 2 2 2 0 2 2 0 0 2 2 2 0 2 0 2 2 2 0 2 2 0 0 2 0 0 0 0 2 0 2 0 2 0 0 2 2 0 0 2 2 2 2 2 0 0 2 2 2 2 2 2 0 0 2 0 0 2 0 2 2 0 0 2 2 0 2 0 2 0 0 0 2 0 2 2 2 0 2 2 0 0 0 0 0 2 0 2 2 0 0 2 2 0 0 2 0 2 0 2 2 2 0 2 0 2 0 0 2 2 0 2 2 2 0 2 0 2 0 2 0 2 2 0 2 0 2 2 2 2 0 2 2 0 0 0 0 0 2 2 2 0 2 0 2 2 0 0 0 0 2 0 0 2 2 2 0 0 2 0 2 0 0 2 0 2 2 0 0 0 0 0 0 2 0 2 2 2 0 2 0 2 2 2 2 2 0 0 0 2 2 2 2 2 2 0 2 0 0 2 0 2 2 2 2 0 0 2 0 2 0 0 2 0 0 2 2 2 0 2 0 0 0 0 0 2 2 2 0 0 0 0 2 2 2 0 0 0 2 2 2 0 2 0 0 2 2 2 2 0 2 0 2 0 0 0 0 2 2 2 0 0 0 0 2 2 0 0 2 2 0 0 0 2 0 0 0 0 0 2 0 2 0 2 0 0 2 2 2 2 2 0 2 2 0 2 2 2 0 2 2 2 0 0 2 2 0 2 0 2 0 2 0 2 0 2 0 0 2 0 2 2 2 0 0 2 0 2 2 0 0 0 0 0 0 0 0 2 2 0 2 2 0 0 2 2 0 2 0 2 0 2 2 0 2 2 2 2 2 2 0 2 2 2 0 2 2 2 2 0 2 2 2 2 0 2 0 2 2 0 2 2 2 2 0 2 0 2 0 0 0 0 0 2 0 2 0 2 0 2 2 2 0 0 0 2 0 0 0 2 0 2 0 0 2 2 2 0 2 0 0 2 0 0 0 0 0 2 0 0 0 0 2 0 0 2 0 0 2 2 2 0 2 0 2 0 2 2 0 0 2 0 2 2 2 2 0 0 0 0 2 2 2 0 2 0 2 2 0 2 2 2 0 0 2 2 0 0 0 0 0 2 0 0 0 2 0 2 2 2 2 2 0 2 0 2 0 0 2 2 2 0 0 2 2 2 0 0 0 2 2 2 0 0 0 0 0 0 2 2 2 2 0 0 2 0 0 0 2 0 0 0 2 0 2 0 2 2 0 0 2 0 2 0 2 2 0 2 2 0 0 2 2 2 0 0 2 2 2 2 2 0 2 0 2 2 0 0 2 2 2 0 0 0 2 2 2 2 0 2 2 0 2 2 0 0 2 0 2 0 2 2 0 2 0 0 2 2 2 0 0 0 0 0 0 2 0 0 2 2 2 0 0 2 0 2 0 0 2 2 0 0 2 0 0 0 0 2 2 2 0 2 2 2 2 2 0 0 0 0 2 0 0 0 0 2 0 0 0 2 0 2 0 0 2 0 2 0 2 2 0 2 2 0 0 2 0 0 0 2 0 2 0 2 2 0 0 2 0 0 0 2 0 0 2 2 2 2 2 0 0 2 2 2 2 0 0 2 0 0 2 0 2 0 0 0 0 0 0 0 0 0 2 2 2 0 2 2 2 0 0 2 2 2 0 0 0 0 2 2 2 0 2 0 0 0 0 2 0 0 0 2 2 2 0 0 2 2 0 2 0 2 2 2 2 2 0 2 2 2 2 0 0 0 0 2 0 0 0 2 0 0 2 2 0 2 2 2 0 0 2 0 0 0 2 2 0 2 2 2 2 0 0 2 2 0 0 0 2 2 0 0 0 2 0 0 2 2 2 0 0 2 2 0 2 2 2 2 2 2 0 0 0 0 2 2 0 0 2 2 0 0 2 0 0 0 2 0 2 0 2 0 0 0 0 0 2 0 2 2 2 0 2 0 2 0 2 0 0 0 2 0 2 2 2 2 2 0 0 2 0 0 2 2 0 2 2 0 2 2 0 2 0 0 0 0 0 2 0 0 2 0 2 2 0 2 2 0 2 0 2 2 0 0 0 2 0 2 0 0 2 0 0 0 2 0 2 2 0 0 2 2 0 2 0 2 2 0 2 2 2 0 2 0 0 2 0 0 2 0 0 2 0 2 0 2 0 2 0 2 2 2 0 2 2 0 0 2 0 0 2 2 2 2 2 0 2 0 2 2 0 0 0 2 2 2 0 1 0 1 1 2 0 0 0 0 1 2 1 0 0 2 0 1 1 0 2 0 2 2 1 0 1 0 2 0 1 2 1 1 0 1 0 0 2 0 2 2 2 2 0 1 1 2 1 1 2 0 2 2 0 1 0 1 2 0 2 0 2 0 0 0 0 0 0 1 1 0 2 0 0 2 0 1 0 0 0 2 0 1 0 0 1 0 0 0 1 1 2 0 1 0 0 2 0 0 0 1 0 2 2 1 1 0 0 1 0 1 1 2 0 1 1 2 1 1 2 0 1 1 2 1 2 0 0 1 2 2 0 0 2 0 1 1 2 2 2 2 0 2 0 0 2 0 0 2 2 2 2 2 0 0 2 2 2 2 0 0 0 0 2 2 0 0 0 2 2 0 2 0 0 2 2 2 2 0 2 2 2 0 2 2 0 2 2 2 2 0 2 2 0 2 0 0 0 2 2 2 2 0 0 2 2 0 0 0 0 0 2 0 0 2 2 0 0 0 2 0 2 0 2 2 2 2 0 2 2 0 0 2 2 0 0 2 2 2 2 2 2 0 2 0 0 2 0 2 0 2 0 2 0 0 2 2 2 2 0 2 2 2 0 2 2 0 0 2 0 2 0 2 2 0 0 2 2 2 2 2 2 2 0 2 0 0 2 2 2 2 0 0 0 0 0 1 2 0 2 1 0 0 2 0 2 0 2 0 0 0 0 2 1 1 0 2 2 2 2 2 0 0 0 0 0 0 0 0 2 0 2 2 0 2 0 2 0 2 0 0 2 0 2 2 0 0 2 0 2 2 0 2 0 0 2 2 0 2 2 2 0 0 2 0 0 2 0 0 2 0 0 0 2 0 2 2 0 0 2 2 0 0 2 2 2 2 2 2 2 0 0 0 2 2 2 2 2 0 0 0 2 2 0 0 2 2 2 2 2 2 2 0 2 2 2 2 0 2 2 0 0 2 2 0 0 0 0 2 0 2 2 2 2 0 2 2 2 0 0 0 0 0 0 2 2 0 2 2 0 0 2 2 0 0 2 2 2 2 2 0 2 2 0 2 2 2 0 0 2 2 0 2 0 2 2 2 2 2 2 0 0 0 2 0 0 2 2 0 2 2 0 2 0 0 0 2 0 0 2 0 0 0 2 2 2 0 0 0 0 2 2 2 2 2 0 0 2 0 0 0 0 2 0 2 2 0 2 2 2 0 2 0 0 2 2 2 0 2 2 2 0 2 0 2 2 0 2 2 0 0 0 2 2 2 2 2 2 0 0 2 2 2 0 0 2 0 0 0 0 0 0 2 0 2 0 0 0 2 2 2 0 0 2 2 2 2 2 0 2 0 2 0 0 2 0 0 0 2 0 2 0 2 0 0 2 0 0 2 2 0 2 2 2 2 0 2 0 2 0 2 2 2 2 2 0 0 0 2 2 0 2 2 2 2 2 0 0 2 0 2 0 0 2 0 0 0 2 2 2 2 0 0 0 2 0 0 2 2 2 0 2 2 2 2 2 0 0 0 0 2 0 2 0 2 2 0 2 2 2 2 2 2 0 2 0 2 0 2 2 0 2 2 0 0 0 2 2 0 2 0 0 2 2 2 0 0 0 2 2 0 0 0 0 0 0 0 2 2 2 0 0 2 0 0 2 2 2 0 2 0 2 2 0 2 2 2 2 2 0 2 2 0 2 0 2 2 2 0 2 2 2 0 2 0 0 2 2 2 0 0 2 2 0 2 2 2 0 2 2 0 0 2 0 2 2 0 2 2 0 0 2 2 2 0 2 2 2 0 0 0 2 0 0 2 2 2 0 2 0 2 2 2 0 2 2 2 0 2 2 2 0 0 2 0 2 0 2 2 2 0 0 2 2 2 2 2 2 0 2 2 2 0 2 0 0 2 0 0 2 0 2 0 0 0 0 0 2 0 0 0 0 2 2 0 0 2 0 0 2 2 0 0 2 0 2 0 2 2 2 0 0 0 2 0 0 0 2 2 2 0 2 2 0 0 0 0 0 2 0 2 0 0 2 0 2 2 2 0 2 2 0 2 0 2 2 2 2 0 2 0 0 0 0 2 2 0 0 0 2 0 2 0 0 2 2 0 2 2 0 0 0 0 0 2 0 2 0 2 2 0 2 2 2 2 0 0 2 2 2 0 0 2 2 0 0 2 0 0 0 2 2 2 0 2 2 2 2 0 0 0 0 2 2 2 2 0 2 0 2 2 2 2 2 2 0 0 2 2 2 2 2 0 2 2 0 0 0 2 2 2 2 2 2 2 2 2 2 0 0 2 2 0 2 2 2 0 2 0 0 0 0 0 0 2 0 0 0 0 0 0 0 0 0 2 0 0 0 0 0 0 2 2 0 0 0 0 2 0 2 2 2 0 0 0 0 2 2 0 2 2 2 2 2 0 2 2 2 2 0 0 0 0 0 0 2 2 0 0 0 2 0 2 2 2 2 2 2 2 0 0 2 0 0 0 0 0 0 0 0 2 0 0 2 2 2 2 2 2 2 0 0 0 0 0 0 0 2 2 0 0 0 0 0 2 0 0 2 1 0 0 2 2 0 2 2 0 2 1 0 2 0 0 2 0 2 1 2 0 2 1 2 0 2 2 2 2 0 1 0 2 1 2 0 1 0 1 0 0 0 2 1 2 2 2 1 1 1 1 2 2 0 0 2 2 0 2 2 1 2 2 2 0 0 1 2 2 1 2 0 0 2 1 2 0 2 0 2 2 2 1 2 0 0 0 1 0 0 2 0 2 1 0 0 2 0 0 2 2 2 2 2 2 0 2 0 2 0 0 1 0 2 2 0 1 2 0 1 2 2 2 2 2 2 1 2 2 1 0 0 0 1 0 0 0 2 0 1 1 0 0 0 1 2 1 1 0 2 2 1 2 0 1 1 2 0 2 1 1 1 2 2 0 2 1 0 2 0 0 1 0 0 1 1 0 0 2 1 0 2 0 2 2 2 0 0 2 0 0 0 0 2 0 2 2 0 0 0 2 0 2 2 2 0 2 0 2 2 0 2 0 0 0 2 0 2 0 2 0 0 0 2 0 2 0 2 2 0 0 0 0 0 2 2 0 2 2 2 2 0 0 0 0 0 0 0 2 2 0 0 0 0 2 0 0 0 2 2 0 0 0 2 0 0 0 0 2 2 2 0 2 0 0 0 2 2 0 2 2 0 2 2 0 2 2 0 0 0 2 0 0 2 2 0 2 2 0 2 2 0 0 0 0 0 2 2 0 0 0 2 2 0 2 0 0 2 2 0 2 2 0 2 2 2 0 2 2 0 0 2 2 2 0 2 0 0 0 2 0 0 0 0 0 0 0 0 0 0 2 2 2 0 0 0 2 0 2 0 2 0 0 2 0 2 0 0 0 0 2 2 0 0 2 0 0 0 2 2 0 0 2 2 0 0 2 0 2 2 2 0 0 0 2 0 0 2 2 2 2 0 2 2 2 0 0 2 2 0 2 0 2 0 0 0 0 0 0 2 0 0 0 2 2 2 2 2 2 0 0 2 2 0 2 0 0 2 2 0 0 2 2 2 2 2 2 2 2 2 0 2 0 2 2 2 2 0 0 2 2 2 0 0 2 0 2 0 0 0 0 2 2 2 0 0 2 2 2 0 0 2 2 2 2 2 0 0 2 2 0 0 0 2 2 2 0 0 0 2 0 0 0 0 2 0 0 2 2 0 2 2 2 2 2 0 0 0 2 2 2 2 2 2 2 2 2 0 2 0 0 0 0 2 2 2 0 0 0 0 0 0 2 0 2 2 2 2 0 0 0 0 2 0 2 2 0 2 0 2 0 2 2 0 0 0 0 2 2 2 0 2 0 0 2 0 2 0 0 2 2 0 2 2 0 2 2 0 0 0 0 0 2 2 0 2 0 0 2 2 0 0 2 0 0 2 0 2 0 0 2 2 2 0 0 0 2 2 2 2 2 0 0 2 0 0 0 0 2 2 2 2 0 0 0 2 2 2 2 2 2 2 0 0 2 2 0 0 0 2 0 2 2 2 0 0 2 2 2 2 0 2 2 2 0 0 0 0 2 2 2 0 2 2 0 2 2 0 2 2 2 0 0 0 0 1 2 2 1 2 0 0 0 0 2 2 1 0 2 2 0 0 0 2 1 0 0 2 1 0 2 2 1 1 2 2 0 2 2 1 2 2 2 0 0 0 2 2 1 2 1 0 0 2 2 0 2 0 1 1 0 0 0 2 2 2 0 1 1 2 0 0 2 1 0 1 0 1 0 2 1 2 2 1 2 2 0 0 2 2 2 1 1 2 1 2 1 2 2 1 0 0 0 1 0 0 0 2 2 0 0 2 0 2 0 0 0 2 2 0 0 0 2 2 0 0 2 2 0 2 0 0 2 2 2 0 2 0 0 0 2 2 0 0 2 2 0 0 2 0 2 0 0 2 0 2 2 0 0 2 0 0 0 2 0 2 0 0 0 0 0 0 0 2 0 0 0 2 2 2 0 2 2 0 0 0 0 2 2 0 2 0 0 2 2 2 0 2 2 2 2 2 2 0 2 2 0 0 2 0 0 0 2 0 2 2 2 0 2 0 0 2 2 0 0 0 2 0 0 2 2 2 0 2 0 0 2 0 2 2 2 0 2 2 2 2 2 2 2 0 0 2 0 0 0 0 2 0 2 2 2 2 0 2 2 2 0 2 2 0 0 0 0 2 2 0 0 0 0 2 0 0 0 0 0 2 2 0 2 2 0 2 2 2 2 2 2 0 2 2 0 2 0 2 2 2 0 0 2 0 0 2 2 2 2 2 2 0 0 2 2 0 0 2 2 2 0 2 2 0 0 0 0 2 0 0 2 0 0 2 0 2 0 2 0 2 0 0 0 2 0 0 2 2 0 2 0 0 2 2 2 2 0 0 2 0 0 2 0 0 2 2 0 0 2 2 2 2 0 0 0 2 0 2 2 0 2 2 2 0 2 0 0 2 2 2 2 2 2 2 2 0 0 2 0 0 0 2 2 0 0 2 2 0 2 0 0 0 0 0 2 0 0 0 2 0 2 0 2 2 0 2 0 2 2 0 2 0 0 2 2 0 2 0 2 0 0 0 0 2 0 2 0 0 0 2 2 0 0 0 2 2 0 0 0 2 0 0 0 0 2 0 2 0 0 0 2 0 0 0 2 0 0 0 0 2 2 0 0 2 2 2 2 0 0 2 0 2 2 0 2 1 2 2 2 0 2 0 2 0 2 0 0 2 2 0 0 2 2 0 2 0 0 2 2 2 0 0 2 2 0 0 0 0 2 2 2 0 0 0 2 2 2 0 2 0 2 2 2 0 2 2 2 2 0 2 2 2 0 2 0 0 2 0 0 0 2 0 2 2 0 0 2 2 2 2 2 2 0 2 0 2 0 0 0 2 2 0 2 2 2 0 2 2 0 2 0 2 2 2 0 2 0 0 2 0 2 2 0 2 0 2 2 0 0 0 0 2 2 0 2 0 0 0 2 0 2 2 0 0 0 2 0 0 0 0 0 0 0 2 2 2 0 2 0 0 2 0 2 2 0 0 2 0 2 0 0 0 0 2 0 0 2 0 0 2 2 2 0 0 0 0 0 2 0 2 2 2 0 2 0 0 0 0 2 2 0 0 2 2 1 1 0 1 2 2 2 2 2 2 1 1 1 1 1 0 0 2 2 0 0 0 0 2 0 0 2 2 0 2 0 0 2 2 0 2 0 0 2 0 0 2 0 2 0 0 0 0 0 0 2 0 0 0 2 0 2 2 0 0 0 0 0 0 0 0 0 0 2 0 2 0 2 2 2 2 2 0 2 2 0 0 0 2 2 2 2 0 2 0 0 2 0 0 0 0 2 2 0 2 0 0 0 2 0 2 0 2 0 2 0 0 2 2 0 0 2 0 0 2 0 0 0 0 0 0 2 2 2 2 2 2 0 2 2 0 0 2 2 0 0 0 0 2 0 2 0 2 2 0 2 2 2 2 2 2 0 2 0 2 0 2 0 0 0 2 0 2 2 2 0 2 0 2 2 0 2 2 0 0 0 0 0 2 2 0 0 0 0 2 2 2 0 0 2 2 2 0 0 0 2 2 0 2 0 0 0 0 0 2 2 2 0 2 0 2 0 0 0 0 2 0 0 2 2 2 0 2 0 2 0 0 0 2 2 2 0 0 0 2 2 2 2 2 0 0 2 2 0 0 2 2 0 2 0 1 1 2 0 0 2 1 2 1 2 0 2 2 2 2 2 0 2 2 2 2 2 2 0 0 0 0 0 2 2 2 0 2 2 0 2 2 2 0 0 2 0 2 2 2 2 2 0 0 0 2 2 0 2 2 2 2 2 0 2 0 2 0 0 2 0 0 2 0 2 2 2 0 0 2 0 0 2 2 0 2 0 2 0 0 0 0 2 0 0 0 2 2 0 2 2 0 2 0 2 0 0 2 2 0 2 0 2 0 2 2 2 0 2 2 0 2 0 2 0 0 0 2 0 2 0 2 2 2 2 2 2 0 0 0 0 0 2 0 0 2 2 0 0 0 0 2 0 0 0 0 0 0 0 2 0 0 2 2 2 2 0 2 0 2 0 2 0 0 2 0 0 2 2 2 2 2 0 2 0 2 2 0 0 2 0 2 0 0 2 2 2 2 2 2 2 2 0 2 0 2 0 0 2 0 0 2 2 2 2 0 2 2 0 2 0 2 2 2 0 0 2 2 0 0 2 2 0 2 0 2 2 2 0 0 0 2 2 0 2 2 2 0 0 2 0 0 2 2 2 2 2 2 0 2 0 0 2 0 2 2 0 2 0 0 2 0 0 0 2 2 0 2 2 2 0 0 2 2 0 2 2 0 0 0 2 2 0 2 0 0 0 2 2 2 0 0 0 0 0 2 2 2 2 2 0 2 0 0 0 0 0 0 2 0 0 0 2 2 0 2 0 2 2 0 2 2 0 2 2 2 2 2 0 0 0 2 0 2 0 0 0 0 0 0 2 2 2 2 0 2 0 2 0 2 2 2 0 0 0 0 0 2 2 2 0 0 2 0 2 0 2 2 0 2 0 2 2 0 0 2 2 0 0 0 2 2 2 2 2 2 0 0 0 0 2 0 2 2 0 0 0 0 0 0 2 0 0 0 2 0 0 2 2 2 0 2 2 2 0 2 2 2 2 2 2 2 0 0 2 2 2 2 2 2 2 2 2 0 0 2 0 2 2 2 2 2 0 0 0 2 2 2 0 2 0 0 0 0 2 2 0 0 0 0 0 2 2 2 0 2 2 0 0 0 2 2 0 0 0 0 2 0 2 2 2 2 0 2 2 2 2 0 0 2 0 0 0 2 2 2 0 0 0 2 2 0 2 0 0 2 2 2 0 2 0 0 0 0 0 2 0 0 2 0 2 0 0 2 0 2 0 2 0 2 2 2 2 0 0 2 0 0 2 2 2 2 2 2 0 0 0 2 0 0 2 2 0 2 2 0 0 2 0 2 0 2 2 0 0 0 0 2 0 0 2 0 2 0 0 2 0 2 2 2 2 2 2 0 0 0 2 2 2 0 2 2 0 2 2 2 2 2 0 2 2 2 2 0 0 2 2 2 0 0 0 2 0 0 0 2 0 0 0 2 2 2 2 2 0 2 2 0 2 0 2 0 2 2 2 2 2 0 2 0 0 0 0 2 2 2 2 2 2 0 0 0 0 2 0 2 0 0 0 2 0 0 2 0 2 0 2 0 0 2 0 0 2 2 2 2 2 0 2 2 0 2 2 2 0 2 2 2 2 2 2 0 2 2 0 2 0 0 2 2 2 0 2 0 2 0 2 0 2 0 2 2 2 2 2 2 2 0 0 2 2 0 0 0 2 0 2 0 0 0 2 0 0 2 2 2 2 0 2 0 0 2 2 0 0 2 2 2 2 0 2 2 0 2 2 0 2 0 0 0 0 0 0 2 0 0 0 0 2 2 0 2 0 2 0 2 2 0 0 0 2 0 2 0 1 1 1 2 2 0 0 1 2 2 0 0 2 0 0 2 2 2 2 0 0 0 0 2 2 2 2 2 0 0 2 2 2 2 2 0 2 2 0 1 1 0 1 0 1 2 1 1 1 0 1 1 1 1 2 0 0 1 2 0 1 1 0 0 0 0 2 0 2 1 2 0 2 1 0 2 2 0 1 0 0 1 2 0 0 2 2 1 0 0 2 0 2 2 1 0 0 0 1 1 0 0 0 2 0 1 0 2 2 2 2 0 1 1 1 2 2 0 0 0 1 1 2 1 0 2 0 2 1 1 2 0 1 0 1 0 0 0 2 0 1 2 0 0 1 1 1 2 0 0 2 2 0 1 2 1 1 0 1 0 0 1 2 2 1 1 2 2 0 0 1 2 1 2 0 0 0 1 1 1 0 0 2 1 1 0 2 0 1 0 0 0 0 1 1 1 1 2 0 1 1 2 0 2 0 2 2 0 2 2 0 2 2 2 2 2 0 2 0 0 0 0 0 0 0 2 2 0 0 2 0 2 1 2 2 2 0 2 0 2 0 1 0 1 1 2 0 1 2 0 1 2 0 1 2 1 1 2 1 2 1 2 0 0 1 0 1 1 1 0 0 2 2 1 2 0 1 1 2 2 2 1 1 1 1 1 2 1 1 2 2 2 1 0 1 2 1 0 2 0 2 2 0 2 2 2 1 0 0 2 0 2 0 1 0 2 2 2 2 0 1 2 0 2 1 0 0 2 0 2 2 1 2 0 0 1 1 1 2 1 0 1 1 0 2 1 0 1 2 1 2 1 1 0 0 1 2 0 2 2 2 2 2 2 0 2 2 0 2 0 2 2 2 1 0 1 0 0 0 1 1 2 0 2 0 1 0 2 0 0 0 0 0 1 2 2 1 1 1 0 0 1 0 2 0 2 2 1 0 0 0 2 0 0 0 2 0 2 2 0 0 2 2 0 2 2 2 0 2 0 0 2 2 0 0 2 2 2 2 2 2 2 2 2 2 0 0 0 0 0 2 0 2 0 0 2 2 2 0 0 0 2 0 0 2 2 2 2 2 2 2 0 0 2 2 2 0 2 0 2 0 0 2 2 0 2 2 2 2 0 2 0 0 0 2 0 2 0 2 0 0 0 2 2 2 2 2 2 0 2 2 2 2 2 0 2 0 0 2 0 0 0 2 0 0 2 0 0 0 0 0 0 2 2 2 0 0 2 2 0 2 2 2 2 0 2 2 2 2 0 2 0 2 2 2 0 2 2 0 2 2 2 0 0 0 2 0 2 0 0 2 2 0 0 2 0 2 1 0 1 1 0 2 1 2 0 0 2 0 0 1 0 0 2 0 0 1 2 1 1 2 0 0 2 0 1 1 0 2 0 2 2 0 2 2 0 2 0 2 2 0 0 0 2 0 2 0 0 0 2 2 2 0 2 0 2 0 0 2 2 0 2 0 2 2 0 0 2 2 2 0 2 0 2 0 2 0 0 2 0 2 0 2 0 2 2 2 2 0 0 0 0 2 0 2 0 2 2 0 2 0 2 2 2 0 0 0 2 2 2 0 2 2 2 2 2 0 0 2 2 0 2 0 2 0 2 2 2 2 2 0 2 2 2 2 0 0 2 0 0 0 2 2 2 0 0 2 2 2 2 2 0 2 2 0 2 2 0 0 2 2 2 0 2 0 0 2 2 0 2 2 2 2 0 0 0 0 0 0 2 2 2 2 0 0 2 2 0 0 0 0 2 0 0 0 0 2 2 0 0 2 2 0 2 0 0 2 0 2 2 2 0 2 2 2 2 0 0 2 2 0 0 0 2 2 0 2 0 0 2 2 2 0 0 0 2 0 0 2 0 0 2 2 0 0 2 2 2 2 2 2 0 0 2 2 2 0 0 2 0 2 0 2 2 0 0 2 0 0 2 0 2 0 0 0 0 0 0 0 2 2 0 2 0 2 0 2 2 2 2 0 0 2 2 2 2 0 2 0 0 0 0 2 0 0 0 2 2 2 0 2 2 2 0 2 2 0 2 2 0 0 0 0 2 0 0 2 2 0 2 0 2 0 2 0 2 2 0 0 2 0 0 0 2 2 2 2 0 0 2 0 0 0 2 2 2 0 0 2 0 0 2 0 2 0 0 2 2 0 2 0 2 0 2 0 2 2 0 2 0 0 0 2 0 2 2 2 0 0 0 0 2 2 0 2 0 2 0 2 0 2 0 2 0 0 2 0 2 2 2 2 0 2 2 0 0 0 2 0 2 2 0 2 2 0 0 0 0 0 0 2 0 0 2 2 0 0 0 2 2 0 2 2 2 2 0 0 0 0 2 0 0 0 2 0 0 2 2 0 0 2 0 0 0 2 2 2 0 0 2 0 0 2 0 0 0 0 0 2 0 0 2 2 2 2 2 0 0 0 2 0 0 2 2 0 2 0 2 2 2 0 0 2 2 2 0 2 2 2 2 2 2 2 2 2 0 0 2 2 2 0 2 2 0 2 0 0 2 0 2 0 2 2 0 2 0 0 2 2 2 2 0 2 0 0 2 2 0 2 0 2 2 2 0 0 0 0 2 0 2 2 0 0 2 0 2 0 0 2 0 2 2 0 0 2 2 0 2 0 0 0 2 2 0 2 2 2 0 0 0 0 0 0 2 0 2 2 0 0 2 2 2 0 0 2 0 2 2 2 2 2 0 2 2 0 2 0 2 0 0 0 0 0 0 2 0 2 2 2 0 0 1 2 2 0 1 2 2 1 0 2 2 0 0 0 2 1 1 1 0 1 0 2 2 0 1 2 1 2 1 2 2 0 0 2 2 2 1 1 2 0 2 1 2 1 0 1 0 1 0 2 2 2 2 0 0 2 0 0 0 0 0 2 0 0 0 0 2 0 2 1 1 1 1 2 1 0 2 1 1 0 2 0 2 2 1 1 2 0 2 0 2 0 2 0 1 1 1 0 0 0 1 2 1 0 1 0 0 0 0 2 0 0 1 2 1 1 0 0 2 2 1 2 0 2 0 0 0 0 2 0 2 0 0 0 0 2 2 2 2 0 0 0 2 0 0 2 2 2 0 0 2 2 2 2 0 2 2 2 0 2 0 0 0 2 0 0 0 0 2 0 2 0 2 0 2 2 2 2 0 2 0 0 2 0 0 0 2 2 2 2 0 2 2 2 0 2 0 2 0 2 2 2 0 0 2 2 2 2 0 0 2 2 0 2 2 2 2 2 0 2 0 2 2 0 0 2 0 2 2 0 0 2 0 0 0 2 2 2 2 0 2 2 0 2 0 0 0 0 0 2 2 2 0 2 2 0 2 2 0 2 2 0 2 2 2 0 2 2 0 2 2 0 2 2 0 2 0 0 2 2 0 2 2 2 2 0 2 0 0 0 0 2 2 2 0 0 0 0 2 2 2 2 2 0 0 0 0 2 2 0 0 2 2 0 2 2 2 0 2 2 2 0 0 0 2 2 2 2 0 2 0 2 2 0 0 0 2 2 0 2 2 2 0 0 2 2 2 0 0 0 0 0 0 0 0 2 2 0 0 2 0 0 0 0 2 0 0 2 0 2 0 2 0 0 0 2 0 2 2 2 0 2 0 2 2 0 2
1 2 0 0 2 2 0 2 2 0 0 0 2 0 0 0 2 0 0 2 0 0 0 0 0 0 0 2 2 0 2 0 2 2 2 2 2 2 2 0 2 2 2 2 2 0 0 0 2 2 2 2 0 0 2 0 0 0 0 2 2 2 2 0 2 0 0 0 2 0 2 2 0 0 0 0 0 2 2 2 2 0 2 2 0 2 2 0 2 0 2 0 2 2 2 2 0 0 2 2 2 2 2 0 0 0 0 0 0 0 0 0 2 2 0 2 0 2 0 2 2 0 0 0 2 2 2 0 0 0 2 0 0 0 0 0 2 0 0 0 2 2 2 2 0 0 2 0 2 0 0 2 0 0 2 0 0 0 2 0 2 2 2 2 0 0 0 0 0 2 2 2 0 2 2 2 2 2 0 0 2 2 0 0 2 2 2 0 0 0 2 0 2 2 0 2 2 2 0 2 0 0 0 0 0 2 0 2 2 0 2 0 0 2 0 0 2 0 2 2 0 2 2 0 2 0 0 0 0 0 0 2 0 0 2 1 1 2 1 2 0 0 2 0 0 0 0 2 0 0 2 2 0 0 0 0 0 2 2 0 0 0 0 0 0 2 0 2 2 2 2 2 2 0 0 0 2 2 0 0 0 0 2 0 2 2 0 2 0 2 2 2 2 2 0 2 2 2 0 2 2 0 2 0 0 2 0 2 2 0 2 0 0 2 0 0 2 0 0 0 0 2 0 0 2 0 0 2 2 2 2 0 2 0 2 2 0 2 0 2 0 2 2 2 2 2 0 0 2 0 0 0 0 0 0 0 0 2 0 2 0 2 2 0 0 2 2 0 2 0 2 2 2 0 2 0 2 0 2 0 2 0 0 0 2 2 0 0 0 2 0 2 2 0 0 2 0 0 2 0 0 0 0 0 0 2 0 2 0 2 0 0 0 0 0 2 2 2 0 2 0 2 2 2 0 0 0 0 2 0 0 0 0 0 0 2 2 0 0 0 0 0 0 0 0 0 0 2 0 0 0 0 2 2 0 0 2 0 2 0 0 0 0 2 0 0 0 0 2 2 2 2 0 2 2 0 0 0 2 2 0 2 2 0 2 2 2 0 0 2 0 0 0 0 2 2 2 0 2 0 2 2 2 0 2 0 2 0 2 0 2 2 0 2 0 2 2 2 0 0 0 2 0 2 0 0 0 0 2 0 2 0 2 2 0 0 2 0 2 0 2 2 2 0 0 0 2 2 0 0 0 0 0 2 0 2 0 0 0 0 0 0 2 0 2 0 0 2 0 2 2 0 0 0 2 2 0 2 2 0 0 2 2 0 2 2 2 2 0 2 2 0 0 2 0 2 0 0 0 2 0 2 2 2 0 0 0 0 0 2 0 0 2 2 2 2 0 0 2 2 0 2 0 0 0 2 0 0 0 2 0 0 2 2 0 0 2 2 2 2 2 0 0 2 0 0 2 0 2 2 2 2 2 0 0 0 0 2 2 2 0 2 2 0 0 2 2 0 0 0 0 2 2 2 2 2 0 2 2 2 2 2 2 2 0 2 2 2 0 2 0 0 2 2 0 2 0 2 0 2 2 2 0 0 2 0 2 0 2 2 2 0 0 0 2 2 2 0 0 2 2 0 0 0 2 0 2 0 0 2 0 0 0 2 2 2 2 2 2 2 2 0 0 2 0 2 0 2 2 2 2 2 0 2 2 2 0 2 0 0 0 2 2 0 2 2 0 2 2 0 0 0 2 0 2 0 2 0 0 2 0 0 0 2 2 0 2 2 2 0 0 0 2 2 0 0 2 2 2 0 2 0 2 0 0 2 0 2 2 0 2 2 0 0 2 0 2 2 0 0 2 2 0 2 0 0 0 2 0 2 2 2 0 0 2 0 2 2 2 2 2 0 2 2 2 0 0 0 0 0 0 2 2 0 2 0 2 2 2 0 0 0 0 0 0 2 0 2 0 0 2 2 2 0 2 2 2 0 0 2 0 0 0 0 2 2 0 2 0 0 2 2 2 0 0 2 0 0 2 2 0 2 2 2 0 0 0 0 2 0 2 0 0 0 0 2 2 0 0 0 2 2 2 2 2 0 0 0 0 2 0 0 0 0 0 2 2 0 0 2 2 0 2 0 0 0 2 0 2 2 0 2 2 2 2 2 2 2 2 0 2 0 2 2 0 2 0 0 2 2 2 2 0 2 0 2 0 2 2 0 2 2 0 0 0 2 2 2 2 2 0 2 0 2 0 2 2 2 0 0 2 2 0 2 0 2 0 2 2 0 0 0 0 2 0 0 2 0 0 0 2 0 0 2 0 0 2 2 2 0 2 2 0 0 1 2 2 1 2 2 2 1 2 0 1 1 0 0 0 1 2 0 1 2 0 1 0 2 2 1 0 1 1 0 2 0 2 1 2 2 1 1 2 0 0 0 0 2 1 2 2 0 0 2 0 2 2 0 2 2 0 0 2 2 0 2 0 2 0 2 2 0 2 2 0 0 0 0 2 0 0 2 0 0 2 2 2 2 2 2 2 0 0 0 2 0 0 2 2 0 0 0 0 0 2 0 2 0 0 2 2 2 2 2 2 2 2 0 2 0 0 0 0 0 0 0 0 0 0 0 2 2 2 2 2 2 0 2 2 2 0 2 2 0 2 2 2 0 0 0 0 0 0 0 2 0 0 2 2 0 0 2 2 0 2 2 2 0 2 2 0 0 2 2 2 2 2 0 0 2 2 0 0 2 2 2 0 0 0 2 2 0 0 2 2 2 0 2 2 0 0 2 2 0 0 2 2 0 2 2 0 0 2 0 2 0 2 2 0 0 0 2 2 2 2 2 0 0 0 2 0 0 0 0 0 2 0 0 0 0 0 2 0 2 0 2 0 0 0 0 0 0 0 2 2 0 2 0 2 2 0 2 0 0 0 0 2 2 0 2 2 2 0 0 2 0 2 2 2 2 2 0 0 2 0 2 0 0 0 2 2 2 0 2 0 0 0 2 2 2 2 0 2 2 0 2 2 0 2 2 0 0 2 2 2 0 2 2 0 2 2 0 0 0 2 0 2 2 2 0 0 2 2 0 2 2 2 0 0 0 0 2 2 0 0 0 0 0 0 0 0 2 2 0 2 0 2 0 0 0 2 2 2 0 2 0 2 2 2 2 2 0 2 2 2 0 0 0 0 2 2 0 0 0 2 0 2 2 2 0 2 0 2 0 2 0 0 2 0 0 2 2 2 0 2 2 0 0 0 0 2 2 0 0 0 0 0 0 0 0 0 0 2 2 2 0 2 2 0 0 0 0 2 2 0 2 2 0 0 2 0 2 2 0 2 0 2 0 0 2 2 0 0 2 2 2 0 0 0 2 0 2 0 0 2 2 0 2 2 0 0 2 0 0 0 2 0 0 0 0 2 2 0 2 0 2 0 0 0 0 0 0 0 2 0 0 0 2 0 0 0 0 2 0 0 0 2 0 0 2 2 2 0 0 2 2 0 2 2 2 2 0 0 2 0 0 0 2 2 2 0 0 2 0 2 2 0 2 0 2 2 0 2 2 2 0 0 2 0 2 0 0 2 2 0 2 0 0 2 2 2 2 0 2 2 2 0 0 2 2 2 2 2 2 2 2 2 2 2 0 2 2 0 2 0 2 2 2 0 2 0 2 2 0 2 0 0 2 2 0 0 0 0 0 0 0 0 0 2 2 2 0 2 2 0 2 2 2 2 2 0 2 0 2 0 2 0 0 2 0 0 2 2 0 0 2 2 2 2 2 0 0 0 0 2 2 0 0 2 2 0 2 2 0 2 0 0 0 2 2 0 0 2 2 0 2 0 2 0 2 0 2 0 2 2 2 0 2 2 2 2 0 0 0 0 0 0 2 2 0 2 2 2 0 0 0 2 0 0 2 0 2 0 0 2 2 0 2 2 2 0 0 2 2 2 0 0 2 2 2 0 2 2 2 0 0 2 2 2 0 2 2 0 2 0 2 2 0 0 0 2 0 0 0 0 0 0 2 2 0 2 0 2 2 0 0 2 0 2 2 2 2 0 0 0 0 0 0 2 0 2 2 2 0 2 2 2 0 0 2 0 2 2 0 0 0 2 0 2 0 0 0 0 2 0 2 2 0 0 2 2 0 0 2 0 2 2 2 0 2 2 0 2 2 0 0 0 2 2 0 2 0 0 2 2 0 0 0 0 0 0 2 2 2 2 0 0 2 0 0 0 2 0 2 2 2 0 2 2 2 2 0 2 0 2 0 0 2 2 2 0 0 2 2 2 2 0 2 2 0 2 0 2 0 2 2 0 2 0 0 2 2 0 0 0 0 0 0 2 2 2 0 2 2 2 0 2 0 2 2 0 2 2 0 2 0 0 2 0 2 0 0 0 2 2 2 2 2 0 0 2 2 2 2 2 2 2 0 0 0 2 0 2 0 2 2 2 2 0 0 0 0 2 0 0 2 2 2 0 2 2 2 0 2 0 0 0 2 0 2 0 2 0 0 0 2 2 0 0 2 2 2 2 0 0 0 2 0 0 2 0 2 0 0 2 0 0 2 2 2 0 0 0 2 2 2 2 2 2 2 2 0 2 0 2 0 0 2 0 0 2 2 0 2 0 0 2 0 2 2 0 2 0 0 0 0 0 2 0 2 0 2 0 2 0 2 0 0 0 0 0 2 0 0 2 2 2 0 2 2 0 2 2 2 2 2 2 0 0 2 0 0 0 2 0 0 0 2 2 0 2 2 2 2 0 0 2 2 0 0 0 2 0 2 2 0 2 0 0 0 0 0 0 0 0 2 0 0 2 2 2 2 2 2 2 2 0 2 2 2 2 2 0 2 2 2 0 0 0 0 2 2 2 2 2 2 0 2 0 0 2 0 2 0 2 2 0 0 2 0 0 0 0 0 0 0 0 0 0 2 0 2 2 0 2 0 2 0 0 0 0 2 0 2 0 2 0 0 2 2 2 2 0 2 0 0 2 2 0 2 0 2 2 0 2 0 2 2 0 0 0 0 2 2 2 2 0 2 2 2 2 1 2 2 0 0 1 0 2 0 1 1 1 2 2 1 2 0 0 0 0 2 2 2 0 0 2 0 2 2 1 2 2 2 1 2 0 0 2 0 2 0 2 2 1 2 2 1 2 2 2 2 2 0 1 0 0 0 0 0 2 2 0 2 1 1 0 2 2 1 1 1 1 2 1 0 0 1 0 1 1 2 0 2 1 1 1 2 2 0 2 1 1 1 0 0 0 0 2 1 2 0 1 0 1 0 0 2 0 2 2 1 2 1 2 1 2 1 1 1 1 0 1 2 0 2 0 2 2 2 2 2 1 2 1 2 2 1 0 0 1 0 2 0 1 2 0 2 2 1 1 1 0 1 0 0 2 2 2 0 2 1 0 0 2 2 2 1 0 2 0 2 0 2 1 2 2 1 2 1 1 1 2 0 2 2 2 1 0 1 1 2 1 1 1 1 0 2 0 2 1 0 1 0 2 2 2 2 0 2 2 2 1 2 2 0 2 2 2 0 0 2 0 0 0 0 2 2 1 2 2 0 1 1 0 2 1 2 1 1 2 0 0 2 1 0 2 0 0 0 1 2 0 1 0 2 2 0 2 0 1 2 2 1 2 0 2 1 2 1 2 0 0 1 1 1 0 1 0 1 0 2 0 2 2 0 1 1 2 0 1 0 2 0 2 2 2 0 1 1 1 0 0 0 1 2 1 2 0 2 2 2 2 1 0 2 1 2 2 2 0 0 0 2 0 0 0 2 2 2 2 0 2 0 2 0 2 0 2 0 2 0 0 2 0 2 0 2 2 0 2 0 2 0 2 2 0 2 2 2 0 2 2 2 2 0 0 0 2 0 2 0 2 0 0 0 0 0 0 2 0 0 0 0 0 1 2 0 1 1 0 1 0 2 0 2 1 0 0 1 2 1 2 2 0 1 1 2 1 1 0 2 2 1 1 1 2 2 1 1 2 2 0 2 1 0 0 0 1 2 2 0 1 1 1 1 1 1 1 0 0 2 2 0 1 2 1 2 1 0 0 2 1 0 2 1 1 0 1 2 1 1 0 1 2 1 0 0 2 1 0 2 0 2 1 1 1 0 2 2 2 0 0 1 2 2 1 1 2 0 2 0 2 0 2 0 0 2 2 2 2 2 0 2 0 2 2 0 2 2 2 2 2 2 0 0 0 0 0 0 0 0 0 0 2 0 2 2 0 2 2 0 0 0 2 0 2 0 0 0 2 0 2 0 0 0 2 0 2 2 2 2 2 2 2 2 0 0 2 0 0 2 2 2 2 0 0 2 0 2 0 2 0 0 0 0 0 0 2 2 2 2 2 2 0 2 0 2 0 2 0 0 2 0 0 0 2 2 0 2 0 0 2 0 0 2 2 2 2 0 0 2 0 0 2 0 0 2 2 0 2 2 0 2 2 2 2 0 0 0 2 2 2 2 2 2 0 2 2 2 0 0 2 2 0 2 0 2 0 0 0 0 2 2 0 2 0 2 2 0 0 2 2 0 0 0 0 0 2 2 2 2 0 2 0 2 0 0 0 2 2 2 2 2 2 0 0 0 0 0 0 0 0 0 0 0 0 0 0 0 0 2 2 2 2 0 2 0 2 2 2 2 0 2 2 2 0 2 2 0 2 0 2 2 0 2 2 2 2 2 0 0 2 0 0 2 2 0 2 0 2 0 0 0 2 0 0 2 2 0 0 0 2 0 0 2 2 2 0 2 2 0 2 2 2 0 0 2 0 2 2 2 0 2 2 0 0 0 0 0 0 0 2 2 0 0 2 0 0 2 0 0 0 0 0 0 0 0 0 0 2 0 2 0 0 0 2 0 2 0 0 2 0 2 2 0 0 0 2 2 0 2 0 0 2 0 2 0 0 2 0 0 0 2 2 0 0 0 0 0 0 2 2 0 0 2 2 0 0 2 0 0 2 2 2 2 0 0 2 0 0 0 2 0 2 2 2 2 0 2 2 0 0 0 0 0 2 0 2 0 2 2 0 0 2 2 0 0 0 0 2 0 0 2 0 0 2 0 2 2 0 0 2 0 2 0 0 2 0 2 0 0 2 0 2 0 0 2 0 0 2 2 0 0 2 0 0 2 0 0 0 0 0 2 0 2 0 2 2 2 2 0 2 2 2 0 0 2 0 0 2 0 0 0 2 2 0 2 2 0 0 0 0 2 2 0 2 0 0 2 2 2 0 2 0 0 0 0 2 2 0 0 0 0 0 0 2 2 2 0 0 0 2 2 2 0 0 0 0 0 0 0 2 0 0 0 0 0 0 0 2 2 2 2 2 0 2 0 2 2 0 0 2 0 0 2 0 0 0 0 0 0 0 2 0 2 0 2 0 0 2 2 2 2 2 0 2 2 0 2 1 2 0 2 2 2 0 0 2 2 1 1 0 1 1 2 0 2 1 1 0 1 2 0 2 2 2 1 0 2 1 2 2 1 0 0 0 0 0 0 0 2 2 1 1 2 1 0 1 2 1 2 1 2 0 2 1 0 1 1 1 1 1 2 0 2 2 2 0 2 1 2 2 0 1 1 2 2 0 2 1 2 2 0 2 2 2 2 2 0 2 0 0 0 0 0 0 2 0 2 0 2 0 2 2 2 0 0 0 2 0 0 0 2 0 2 0 0 2 2 2 0 2 0 0 2 0 0 0 0 0 2 0 0 0 0 2 0 0 2 0 0 2 2 2 0 2 0 2 0 2 2 0 0 2 0 2 2 2 2 0 0 0 0 2 2 2 0 2 0 2 2 0 2 2 2 0 0 2 2 0 0 0 0 0 2 0 0 0 2 0 2 2 2 2 2 0 2 0 2 0 0 2 2 2 0 0 2 2 2 0 0 0 2 2 2 0 0 0 0 0 0 2 2 2 2 0 0 2 0 0 0 2 0 0 0 2 0 2 0 2 2 0 0 2 0 2 0 2 2 0 2 2 0 0 2 2 2 0 0 2 2 2 2 2 0 2 0 2 2 0 0 2 2 2 0 0 0 2 2 2 2 0 2 2 0 2 2 0 0 2 0 2 0 2 2 0 2 0 0 2 2 2 0 0 0 0 0 0 2 0 0 2 2 2 0 0 2 0 2 0 0 2 2 0 2 2 0 0 0 0 2 2 0 0 2 2 2 2 2 0 2 0 2 2 0 0 2 0 2 0 2 2 2 0 2 0 0 2 2 0 0 2 0 2 2 2 0 2 0 0 0 0 2 0 2 0 0 0 0 2 2 0 0 2 2 0 0 0 2 0 2 2 2 0 2 0 0 0 0 0 0 0 2 2 2 2 2 2 0 2 0 2 2 0 0 2 2 2 2 2 2 2 2 2 2 2 2 0 0 0 0 2 2 2 2 0 0 0 0 0 2 0 0 0 0 0 2 0 2 0 2 2 2 0 0 2 0 2 2 0 2 2 2 2 2 0 2 0 0 0 0 0 2 2 0 0 2 0 2 0 0 0 0 0 0 2 2 2 2 0 2 0 2 2 0 2 2 2 0 2 0 0 2 0 0 2 2 0 0 0 2 2 2 0 2 2 0 0 2 2 0 0 2 2 0 2 0 0 0 0 2 2 2 0 0 2 2 0 0 2 2 0 2 2 2 2 2 0 2 0 0 0 2 2 0 0 0 2 0 0 0 0 0 0 0 2 2 2 2 2 2 2 2 0 0 2 2 0 2 2 2 0 2 2 2 2 2 0 0 2 2 0 0 2 2 2 2 0 0 2 0 2 0 2 2 2 0 0 2 2 2 2 0 2 0 0 2 2 0 0 0 0 2 2 2 0 0 0 2 2 2 0 2 2 0 2 0 0 0 0 0 2 0 2 2 0 2 0 2 0 0 0 2 2 2 0 2 2 0 0 2 0 0 0 2 2 2 2 0 0 0 2 2 2 0 0 2 2 2 0 2 0 2 0 2 0 0 0 0 2 2 0 0 0 2 0 2 2 0 2 0 2 2 0 0 2 0 2 0 2 2 0 2 0 0 0 0 2 0 2 2 2 2 0 0 2 2 2 2 2 0 2 2 0 2 0 2 2 0 2 0 2 0 0 0 0 0 0 2 0 0 2 0 0 2 0 2 0 0 0 2 0 0 0 0 2 0 0 0 0 2 2 0 0 0 0 2 0 0 0 2 0 2 2 0 2 0 0 2 0 2 0 2 0 2 0 2 0 2 2 0 0 2 2 0 2 0 0 0 2 2 0 0 2 0 2 2 2 2 2 2 2 2 0 0 0 0 0 2 2 2 2 2 0 0 2 2 0 2 0 0 0 2 2 2 2 0 2 2 2 2 0 2 0 2 2 2 2 0 2 2 2 0 2 2 0 2 2 2 0 0 0 2 0 2 0 0 0 0 2 2 2 0 0 2 0 0 2 0 0 2 0 2 0 2 0 0 0 2 0 0 2 2 2 0 2 2 2 0 2 0 0 0 2 0 0 2 0 0 2 2 2 0 2 0 2 2 0 0 2 0 0 0 0 0 2 0 2 2 2 2 2 2 0 2 0 0 2 2 0 2 0 2 2 0 0 0 2 2 2 2 2 2 0 0 0 0 2 2 0 2 0 0 2 2 0 2 2 0 2 2 0 0 2 0 2 0 2 0 0 0 0 2 2 0 0 2 0 2 2 2 2 2 2 0 0 1 0 1 2 0 2 2 0 2 0 1 0 2 1 0 2 0 1 2 0 0 1 0 2 2 1 2 1 0 2 2 1 2 2 2 0 1 2 0 1 2 0 0 2 1 0 0 1 0 2 2 0 0 1 1 0 0 2 1 1 1 2 2 2 1 1 0 2 1 2 2 2 0 0 0 2 2 0 0 2 2 1 2 2 1 2 0 2 1 1 1 1 2 2 0 0 2 2 0 1 0 1 2 0 2 1 2 2 0 2 2 2 0 0 0 0 0 0 2 2 0 2 1 0 0 2 2 0 0 1 1 1 1 2 0 2 1 0 2 1 2 0 0 2 1 1 2 1 2 2 2 1 2 2 0 0 1 2 0 0 2 2 0 2 2 0 1 0 0 0 2 1 0 2 0 0 0 2 2 2 0 0 0 0 2 2 2 2 2 1 0 2 0 0 0 1 1 1 2 2 1 2 2 2 0 2 0 0 2 1 1 0 2 2 1 1 1 1 2 2 0 1 2 0 1 0 2 1 2 2 2 1 0 0 2 2 2 0 1 2 0 0 1 1 1 0 2 0 2 0 0 0 2 1 2 0 0 2 2 2 1 2 0 2 0 2 0 0 2 0 0 0 2 0 2 0 2 0 0 2 0 0 2 2 0 2 2 2 2 0 2 0 2 0 2 2 2 2 2 0 0 0 2 1 0 2 2 2 2 2 0 0 2 0 2 1 0 2 0 0 1 2 2 1 1 1 0 0 2 0 0 2 2 1 0 2 2 1 1 2 0 0 0 0 1 0 1 0 1 1 0 1 2 2 2 2 2 0 2 0 2 0 2 2 0 2 2 0 0 2 0 2 0 2 2 0 2 2 0 0 0 0 2 2 2 2 0 0 2 2 0 2 0 2 0 0 2 2 2 2 0 2 0 2 0 2 2 0 0 2 2 2 0 0 0 2 0 2 2 2 2 2 2 2 2 0 2 2 0 0 0 2 2 0 0 2 2 0 0 2 2 0 0 2 0 2 2 0 2 2 0 2 2 0 0 2 2 2 0 2 2 2 0 0 0 2 0 0 2 2 2 0 2 0 2 2 2 0 2 2 2 0 2 2 2 0 0 2 0 2 0 2 2 2 0 0 2 2 0 2 0 2 0 2 2 2 0 2 0 0 2 0 2 0 0 2 0 0 0 0 0 2 2 2 0 0 2 2 0 2 2 0 0 2 0 0 0 2 0 2 0 2 0 2 0 0 0 2 0 0 0 2 2 2 0 2 2 0 2 2 2 0 0 0 2 0 0 0 0 2 0 0 0 2 2 0 2 0 2 2 2 2 2 2 0 0 0 0 2 0 0 0 0 2 0 2 0 2 2 2 0 2 0 0 0 2 0 2 2 0 2 0 2 0 2 0 2 2 2 0 2 0 0 2 0 0 2 0 2 0 0 0 0 0 0 0 2 0 0 2 0 2 0 2 0 0 2 2 2 2 2 2 0 2 0 2 0 2 0 0 2 2 2 0 2 0 0 2 2 0 0 0 2 2 2 0 2 2 2 2 0 0 0 0 2 2 0 2 0 2 0 2 2 2 0 0 0 0 0 2 0 0 2 2 0 0 0 2 2 0 0 2 2 0 0 0 2 2 0 2 2 2 0 0 2 0 0 0 0 0 2 0 0 2 2 2 2 2 0 0 2 0 2 0 2 2 2 2 0 2 2 0 0 2 0 2 0 2 2 2 2 0 2 0 0 2 0 2 0 0 2 0 0 0 2 0 0 2 2 2 0 2 2 2 0 0 2 0 0 2 0 2 2 0 0 0 0 0 2 0 0 2 0 0 0 2 2 0 2 2 0 2 2 0 2 0 0 2 0 2 2 2 0 2 2 2 0 2 2 2 2 0 0 0 2 2 2 0 0 0 2 0 0 0 2 2 2 2 2 0 0 2 2 2 2 0 0 2 2 0 2 2 0 2 2 2 0 0 0 2 2 2 2 0 0 2 2 2 0 2 0 2 2 2 0 2 0 0 0 0 0 0 2 0 2 0 0 0 2 0 0 0 2 2 2 2 0 2 0 0 2 0 0 2 0 2 2 0 0 2 0 2 2 2 2 2 2 2 2 2 2 2 0 0 0 0 0 0 0 2 0 0 2 0 0 0 0 2 2 2 0 2 2 0 2 0 0 0 2 0 2 2 0 0 2 2 0 2 0 0 2 0 0 0 0 0 0 2 0 0 2 2 0 2 0 2 2 0 0 0 2 0 0 2 0 2 0 2 2 2 0 0 2 2 0 2 0 0 2 0 2 2 0 0 0 2 0 2 0 2 0 2 0 0 2 0 0 0 2 0 0 2 0 2 0 0 2 0 0 2 2 0 2 0 2 2 2 0 2 0 2 2 2 0 2 2 2 0 2 0 2 2 2 2 0 2 0 0 2 0 0 2 2 0 2 2 2 0 0 2 0 0 2 2 2 2 0 0 0 0 2 0 2 0 0 2 2 0 0 2 2 0 2 0 0 0 0 0 2 2 0 0 0 2 2 0 2 0 0 2 2 0 2 2 0 2 2 2 0 2 2 0 0 2 2 2 0 2 0 0 0 2 0 0 0 0 0 0 0 0 0 0 2 2 2 0 0 0 2 0 2 0 2 0 0 2 0 2 0 0 0 0 2 2 0 0 2 0 0 0 2 2 0 0 2 2 0 0 2 0 2 2 2 0 0 0 2 0 0 2 2 2 2 0 2 2 2 0 0 2 2 0 2 0 2 0 0 0 0 0 0 2 0 0 0 2 2 2 2 2 2 0 0 2 2 0 2 0 0 2 2 0 0 2 2 2 2 2 2 2 2 2 0 2 0 2 2 2 2 0 0 2 2 2 0 0 2 0 2 0 0 0 0 2 2 2 0 0 2 2 2 0 0 2 2 2 2 2 0 0 2 2 0 0 0 2 2 2 0 0 0 2 0 0 0 0 2 0 0 2 2 0 2 2 2 2 2 0 0 0 2 2 2 2 0 2 2 2 2 2 2 0 0 0 2 2 2 2 0 0 0 2 0 0 2 0 0 2 2 2 2 0 0 2 0 0 2 2 2 0 2 2 0 0 2 0 2 0 0 2 2 0 0 2 2 0 2 2 0 2 2 2 2 2 2 2 0 2 2 0 0 0 0 0 2 2 0 2 0 0 2 2 0 0 2 0 0 2 0 2 0 0 2 2 2 0 0 0 2 2 2 2 2 0 0 2 0 0 0 0 2 2 2 2 0 0 0 2 2 2 2 2 2 2 0 0 2 2 0 0 0 2 0 2 2 2 0 0 0 2 2 2 2 2 2 2 2 2 0 0 2 2 2 2 2 2 0 2 2 2 2 0 2 0 0 0 0 0 2 2 0 2 0 0 0 0 2 2 2 0 2 2 0 0 0 2 2 0 0 2 0 0 2 2 2 0 2 2 0 2 2 0 2 2 2 0 0 0 2 2 2 2 2 0 0 2 2 0 2 0 0 2 0 0 0 2 2 2 0 2 2 2 0 0 2 2 0 0 0 0 0 2 0 2 2 0 2 2 0 0 2 2 2 2 2 2 2 2 2 2 2 2 0 0 0 0 0 0 0 2 2 0 0 2 0 2 0 0 0 2 2 0 0 0 2 2 0 0 2 2 0 2 0 0 2 2 2 0 2 0 0 0 2 2 0 0 2 2 0 0 2 0 2 0 0 2 0 2 2 0 0 2 0 0 0 2 0 2 0 0 0 0 0 0 0 2 0 0 0 2 2 2 0 2 2 0 0 0 0 2 2 0 2 0 0 2 2 2 0 2 2 2 2 2 2 0 2 2 0 0 2 0 0 0 2 0 2 2 2 0 2 0 0 2 2 0 0 0 2 0 0 2 2 2 0 2 0 0 2 0 2 2 2 0 2 2 2 2 2 2 2 0 0 2 0 0 0 0 2 0 2 2 2 2 0 2 2 2 0 2 2 0 0 0 0 2 2 0 0 0 0 2 0 0 0 0 0 2 1 1 2 1 1 2 2 1 2 2 2 0 2 2 0 1 0 2 2 2 0 0 2 0 0 2 2 1 2 2 2 0 0 2 2 0 1 1 1 2 0 2 2 0 0 0 1 2 0 1 1 0 0 2 0 2 0 2 0 2 0 0 0 2 0 0 2 2 0 2 0 0 2 2 2 2 0 0 2 0 0 2 0 0 2 2 0 0 2 2 2 2 0 0 0 2 0 2 2 0 2 2 2 0 2 0 0 2 2 2 2 2 2 2 2 0 0 2 0 0 0 2 2 0 0 2 2 0 2 0 0 0 0 0 2 0 0 0 2 0 2 0 2 2 0 2 0 2 2 0 2 0 0 2 2 0 2 0 2 0 0 0 0 2 0 2 0 0 0 2 2 0 0 0 2 2 0 0 0 2 0 0 0 0 2 0 2 0 0 0 2 0 0 0 2 0 0 0 0 2 2 0 0 2 2 2 2 0 0 2 0 2 2 0 2 2 2 2 2 0 2 0 2 0 2 0 0 2 2 0 0 2 2 0 2 0 0 2 2 2 0 0 2 2 0 0 0 0 2 2 2 0 0 0 2 2 2 0 2 0 2 2 2 0 2 2 2 2 0 2 2 2 0 2 0 0 2 0 0 0 2 0 2 2 0 0 2 2 2 2 2 2 0 2 0 2 0 0 0 2 2 0 2 2 2 0 2 2 0 2 0 2 2 2 0 2 0 0 2 0 2 2 0 2 0 2 2 0 0 0 0 2 2 0 2 0 0 0 2 0 2 2 0 0 0 2 0 0 0 0 0 0 0 2 2 2 0 2 0 0 2 0 2 2 0 0 2 0 2 0 0 0 0 2 0 0 2 0 0 2 2 2 0 0 0 0 0 2 0 2 2 2 0 2 0 0 0 0 2 2 0 0 2 2 0 2 0 0 2 2 2 2 2 2 2 2 0 0 0 2 0 0 2 0 0 2 2 0 2 0 2 2 0 2 2 0 0 0 0 0 0 0 0 0 0 0 2 2 0 0 0 0 0 0 2 0 0 2 0 0 2 2 0 0 0 0 0 0 0 0 2 0 0 0 0 0 0 2 0 2 2 0 2 0 2 0 0 0 2 0 2 2 2 2 2 0 0 0 0 0 0 0 2 2 2 2 0 2 2 2 0 2 2 2 2 0 0 2 0 0 2 0 0 2 0 0 0 0 0 2 2 0 2 0 2 0 0 2 2 2 2 2 2 0 0 2 0 2 0 2 2 2 2 0 2 2 2 2 2 2 2 2 0 2 0 2 0 0 0 2 0 2 2 0 0 2 2 2 0 0 2 2 2 0 0 0 0 0 0 0 0 0 0 2 2 2 2 0 2 0 0 0 0 0 0 0 0 0 0 2 2 2 0 2 2 0 0 2 0 2 0 0 0 0 2 0 0 2 0 2 2 2 0 2 2 0 0 2 2 2 2 0 2 2 2 2 2 2 0 0 2 2 0 0 2 2 0 2 0 0 2 2 0 0 2 2 2 0 2 0 2 2 2 2 2 0 2 2 2 2 2 2 0 0 0 0 0 2 2 2 0 2 2 0 2 2 2 0 0 2 0 2 2 2 2 2 0 0 0 2 2 0 2 2 2 2 2 0 2 0 2 0 0 2 0 0 2 0 2 2 2 0 0 2 0 0 2 2 0 2 0 2 0 0 0 0 2 0 0 0 2 2 0 2 2 0 2 0 2 0 0 2 2 0 2 0 2 0 2 2 2 0 2 2 0 2 0 2 0 0 0 2 0 2 0 2 2 2 2 2 2 0 0 0 0 0 2 0 0 2 2 0 0 0 0 2 0 0 0 0 0 0 0 2 0 0 2 2 2 2 0 2 0 2 0 2 0 0 2 0 0 2 2 2 2 2 0 2 0 2 2 0 0 2 0 2 0 0 2 2 2 2 2 2 2 2 0 2 0 2 0 0 2 0 0 2 2 2 2 0 2 2 0 2 0 2 2 2 0 0 2 2 0 0 2 2 0 2 0 2 2 2 0 0 0 2 2 0 2 2 2 0 0 2 0 0 2 2 2 2 2 2 0 2 0 0 2 0 2 2 0 2 0 0 2 0 0 0 2 2 0 2 2 2 0 0 2 2 0 2 2 0 0 0 2 2 0 2 0 0 0 2 2 2 0 0 0 0 0 2 2 2 2 2 0 2 0 0 0 0 0 0 2 0 0 0 2 2 0 2 0 2 2 0 2 2 0 2 2 2 2 2 0 0 0 2 0 2 0 0 0 0 0 0 2 2 2 2 0 2 0 2 0 2 2 2 0 0 0 0 0 2 2 2 0 0 2 0 2 0 2 2 0 2 0 2 2 0 0 2 2 0 0 0 2 2 2 2 2 2 0 0 0 0 2 0 2 2 0 0 0 0 0 0 2 0 0 0 2 0 0 2 2 2 0 2 2 2 0 2 2 2 2 2 2 2 0 0 2 2 2 2 2 2 2 2 2 0 0 2 0 2 2 2 2 2 0 0 0 2 2 2 0 2 0 0 0 0 2 2 0 0 0 0 0 2 2 2 0 2 2 0 0 0 2 2 0 0 0 0 2 0 2 2 2 2 0 2 2 2 2 0 0 2 0 0 0 2 2 2 0 0 0 2 2 0 2 0 0 2 2 2 0 2 0 0 0 0 0 2 0 0 2 0 2 0 0 2 0 2 0 2 0 2 2 2 2 0 0 2 0 0 2 2 2 2 2 2 0 0 0 2 0 0 2 2 0 2 2 0 0 2 0 2 0 2 2 0 0 0 0 2 0 0 2 0 2 0 0 2 0 2 2 2 2 2 2 0 0 0 2 2 2 0 2 2 0 2 2 2 2 2 0 2 2 2 2 0 0 2 2 2 0 0 0 2 0 0 0 2 0 0 0 2 2 2 2 2 0 2 2 0 2 0 2 0 2 2 2 2 2 0 2 0 0 0 0 2 2 2 2 2 2 0 0 0 0 2 0 2 0 0 0 2 0 0 2 0 2 0 2 0 0 2 0 0 2 2 2 2 2 0 2 2 0 2 2 2 0 2 2 2 2 2 2 0 2 2 0 2 0 0 2 2 2 0 2 0 2 0 2 0 2 0 2 2 2 2 2 2 2 0 0 2 2 0 0 0 2 0 2 0 0 0 2 0 0 2 2 2 2 0 2 0 0 2 2 0 0 2 2 2 2 0 2 1 0 2 2 1 2 0 0 0 0 0 0 1 0 0 0 0 2 1 1 2 1 2 0 1 1 0 0 0 2 0 2 0 1 1 1 2 2 0 0 1 2 2 0 0 2 1 1 2 2 2 2 0 0 0 0 2 2 1 2 2 0 0 2 1 2 1 2 0 2 2 1 1 1 0 1 0 1 2 1 1 1 0 1 1 1 1 2 0 0 0 2 0 0 0 0 0 0 0 2 0 2 0 2 0 2 0 0 2 2 0 2 0 0 2 2 0 0 2 2 2 0 0 2 0 2 2 2 0 0 0 2 2 0 0 0 2 0 2 0 2 2 2 2 0 0 2 0 2 2 0 0 0 0 0 2 2 0 2 0 2 0 2 2 0 0 0 0 0 0 0 2 0 2 2 0 0 2 2 0 2 0 0 2 2 0 0 2 0 2 0 2 0 0 2 2 2 0 0 2 2 0 0 2 2 0 2 0 0 0 0 2 2 0 0 2 0 2 0 2 0 2 0 0 0 0 2 2 2 2 2 0 2 0 2 0 2 0 2 2 0 2 2 0 2 2 2 2 2 0 2 0 0 0 0 0 0 0 2 2 0 0 2 0 2 2 2 2 2 0 2 0 2 0 0 0 2 2 2 0 2 2 0 2 2 0 2 2 0 2 2 0 2 0 2 0 0 0 0 2 0 2 0 0 2 2 0 2 0 0 0 2 2 2 0 2 0 2 2 2 0 0 2 2 2 0 0 0 2 0 0 2 0 2 2 0 2 2 2 2 0 0 2 0 2 0 2 0 2 2 2 2 0 2 2 0 2 0 0 0 2 0 2 2 2 2 0 0 2 0 2 2 0 0 0 2 0 2 2 0 2 2 2 2 2 0 0 0 0 2 0 2 2 2 2 2 2 0 2 2 0 2 0 2 2 2 2 0 2 0 0 0 2 2 2 0 2 0 2 0 2 0 0 0 0 0 0 2 2 2 2 0 0 0 2 0 2 0 2 2 0 1 0 0 1 1 0 1 2 0 2 2 1 0 1 2 0 2 2 2 0 2 0 0 2 2 0 0 2 2 2 2 2 2 2 2 2 2 0 0 0 0 0 2 0 2 0 0 2 2 2 0 0 0 2 0 0 2 2 2 2 2 2 2 0 0 2 2 2 0 2 0 2 0 0 2 2 0 2 2 2 2 0 2 0 0 0 2 0 2 0 2 0 0 0 2 2 2 2 2 2 0 2 2 2 2 2 0 2 0 0 2 0 0 0 2 0 0 2 0 0 0 0 0 0 2 2 2 0 0 2 2 0 2 2 2 2 0 2 2 2 2 0 2 0 2 2 2 0 2 2 0 2 2 2 0 0 0 2 0 2 0 0 2 2 0 0 2 0 2 2 0 2 2 0 2 2 2 0 0 2 0 0 2 0 0 2 0 0 0 2 0 0 2 0 0 2 0 0 0 0 2 0 2 2 0 0 2 0 2 0 0 2 0 0 0 2 2 2 2 0 0 2 0 2 2 0 2 0 0 0 2 0 0 0 0 2 2 2 0 2 2 2 0 2 2 2 0 2 2 0 2 0 2 2 0 0 0 2 0 2 2 0 2 0 2 0 2 0 2 2 0 2 2 2 0 2 0 2 0 2 0 0 0 0 2 2 2 2 0 2 2 2 0 2 0 2 0 2 2 2 0 2 0 0 0 2 2 2 0 2 0 0 0 0 0 2 2 0 2 2 0 2 2 2 0 2 2 2 2 2 2 2 2 2 0 0 2 2 2 2 0 2 2 2 2 0 0 0 0 0 0 2 2 2 2 0 0 2 2 0 0 0 0 2 0 0 0 0 2 2 0 0 2 2 0 2 0 0 2 0 2 2 2 0 2 2 2 2 0 0 2 2 0 0 0 2 2 0 2 0 0 2 2 2 0 0 0 2 0 0 2 0 0 2 2 0 0 2 2 2 2 2 2 0 0 2 2 2 0 0 2 0 2 0 2 2 0 0 2 0 0 2 0 2 0 0 0 0 0 0 0 2 2 0 2 0 2 0 2 2 2 2 0 0 2 2 2 2 0 2 0 0 0 0 2 0 0 0 2 2 2 0 2 2 2 0 2 2 0 2 2 0 0 0 0 2 0 0 2 2 0 2 0 2 0 2 0 2 2 0 0 2 0 0 0 2 2 2 2 0 0 2 0 0 0 2 2 2 0 0 2 0 0 2 0 2 0 0 2 2 0 2 0 2 0 2 0 2 2 0 2 0 0 0 2 0 2 2 2 0 0 0 0 2 2 0 2 0 2 0 2 0 2 0 2 0 0 2 0 2 2 2 2 0 2 2 0 0 0 2 0 2 2 0 2 2 0 0 0 0 0 0 2 0 0 2 2 0 0 0 2 2 0 2 2 2 2 0 0 0 0 2 1 0 0 1 0 1 2 2 0 0 2 0 1 0 1 2 2 0 0 1 0 0 2 1 1 0 0 0 2 0 0 2 2 2 2 2 0 1 0 1 0 1 2 2 0 1 0 1 2 2 0 1 2 2 1 1 2 2 1 2 2 2 2 2 2 0 1 2 2 2 1 2 2 2 2 0 0 2 0 0 0 2 2 0 2 0 0 2 2 2 2 0 2 0 0 2 2 0 2 0 2 2 2 0 0 0 0 2 0 2 2 0 0 2 0 2 0 0 2 0 2 2 0 0 2 2 0 2 0 0 0 2 2 0 2 2 2 0 0 0 0 0 0 2 0 2 2 0 0 2 2 2 0 0 2 0 2 2 2 1 2 1 2 2 0 2 1 2 0 0 0 0 0 0 2 1 2 1 2 0 0 1 2 2 0 1 2 2 1 0 2 2 0 0 0 2 1 1 1 0 1 0 2 2 0 1 2 1 2 1 2 2 0 0 2 2 2 1 1 2 0 2 1 2 1 0 1 0 1 0 2 2 2 2 0 0 2 0 0 0 0 0 2 0 0 0 0 2 0 2 1 1 1 1 2 1 0 2 1 1 0 2 0 2 2 1 1 2 0 2 0 2 0 2 0 1 1 1 0 0 0 1 2 1 0 1 0 0 0 0 2 0 0 1 2 1 1 0 0 2 2 1 2 0 1 0 1 0 0 2 0 1 0 0 1 0 2 2 2 2 1 0 0 1 0 0 2 2 2 0 1 1 2 2 2 0 2 1 1 1 2 1 0 0 2 0 1 0 0 2 0 2 0 1 0 2 1 2 2 0 2 0 1 1 0 1 0 1 2 2 2 1 2 2 2 0 2 1 2 0 1 2 2 0 0 2 2 2 2 0 0 2 2 0 2 2 2 2 1 0 2 0 1 2 0 0 2 0 1 2 1 1 1 0 0 1 2 1 2 2 0 1 1 0 1 0 0 1 0 0 2 2 2 0 2 2 1 1 2 1 2 1 0 2 2 2 0 2 1 0 2 2 0 2 2 1 2 0 1 2 1 0 2 1 1 2 1 2 0 1 1 0 2 2 2 0 0 0 0 0 0 2 2 0 0 2 0 0 2 2 0 2 0 0 0 2 2 2 2 0 2 2 2 0 0 2 0 2 2 2 2 0 2 0 0 0 0 2 2 0 2 2 2 0 0 2 2 2 0 0 0 0 0 0 0 0 2 2 0 0 2 0 0 0 0 2 0 0 2 0 2 0 2 0 0 0 2 0 2 2 2 0 2 0 2 2 0 2
1 2 0 0 2 2 0 2 2 0 0 0 2 0 0 0 2 0 0 2 0 0 0 0 0 0 0 2 2 0 2 0 2 2 2 2 2 2 2 0 2 2 2 2 2 0 0 0 2 2 2 2 0 0 2 0 0 0 0 2 2 2 2 0 2 0 0 0 2 0 2 2 0 0 0 0 0 2 2 2 2 0 0 2 0 2 2 0 0 0 2 2 2 2 2 2 2 2 2 2 2 0 2 0 2 0 2 0 0 0 0 0 2 2 0 0 0 2 2 0 0 2 0 0 0 0 2 0 2 0 2 0 0 0 0 0 2 0 2 0 2 2 0 2 0 0 2 0 0 0 0 2 0 0 2 0 0 0 2 0 2 2 2 0 2 0 2 0 2 2 0 2 0 0 0 2 2 2 0 0 2 2 0 2 2 2 2 0 0 0 2 0 2 2 2 2 2 2 0 0 0 0 0 0 0 2 0 0 2 2 2 2 0 2 0 0 2 2 2 0 0 2 2 0 2 0 0 0 0 0 0 2 2 2 2 2 2 2 2 2 0 0 2 0 0 0 0 2 0 0 2 2 0 0 0 0 0 2 2 0 0 0 0 0 0 2 0 2 2 2 2 2 2 0 0 0 2 2 0 0 0 0 2 0 2 2 0 2 0 2 2 2 2 2 0 2 2 2 0 2 2 0 2 0 0 2 0 2 2 0 2 0 0 2 0 0 2 0 0 0 0 2 0 0 2 0 0 2 2 2 2 0 2 0 2 2 0 2 0 2 0 2 2 2 2 2 0 0 2 0 0 0 0 0 0 0 0 2 0 2 0 2 2 0 0 2 2 0 2 0 2 2 2 0 2 0 2 0 2 0 2 0 0 0 2 2 0 0 0 2 0 2 2 0 0 2 0 0 2 0 0 0 0 0 0 2 0 2 0 2 0 0 0 0 0 2 2 2 0 2 0 2 2 2 0 0 0 0 2 0 0 0 0 0 0 2 2 0 0 0 0 0 0 0 0 0 0 2 0 0 0 0 2 2 0 0 2 0 2 0 0 0 0 2 0 0 0 0 2 2 2 2 0 2 2 0 2 0 2 0 0 2 2 2 2 2 0 0 2 2 0 2 2 0 0 2 2 0 2 0 2 2 2 2 2 0 2 0 0 0 2 2 2 2 0 2 0 0 0 0 0 2 0 2 0 0 2 2 0 0 2 0 2 2 0 2 2 0 2 2 2 2 0 0 2 2 2 2 0 0 0 0 2 0 2 2 0 0 0 0 0 2 2 0 2 0 0 2 0 2 2 0 0 0 2 0 0 2 2 0 0 2 2 2 0 0 2 2 0 2 2 0 0 2 0 0 0 0 0 2 0 0 0 2 2 0 0 0 0 0 2 0 2 2 0 2 0 0 2 2 0 2 0 0 0 0 0 0 0 0 2 0 0 0 0 0 2 2 2 2 2 0 0 2 0 0 2 0 2 2 2 2 2 0 0 2 2 2 0 2 2 0 2 0 0 2 2 0 2 0 0 2 2 0 2 2 2 0 0 2 0 0 2 2 2 2 2 0 0 2 2 0 2 2 2 2 0 2 2 2 2 2 0 0 0 0 2 2 2 2 2 0 2 0 2 2 2 0 0 2 2 0 0 0 2 0 2 2 2 2 0 0 0 0 2 0 2 0 2 2 2 0 0 2 0 2 0 2 2 2 2 2 2 2 2 2 0 2 0 0 0 2 2 0 2 2 0 2 2 0 0 0 2 0 2 2 0 2 0 2 0 0 2 2 0 0 2 0 2 0 0 0 0 2 2 0 2 2 2 0 2 0 2 2 2 2 0 0 0 0 0 2 2 0 2 0 2 2 0 2 2 2 2 0 2 0 2 2 0 2 2 2 0 2 2 0 2 2 2 2 2 0 2 2 2 0 0 0 0 0 0 2 2 0 2 0 2 2 2 0 0 0 0 0 0 2 0 2 0 0 2 2 2 0 2 2 2 0 0 2 0 0 0 0 2 2 0 2 0 0 2 2 2 0 0 2 0 0 2 2 0 2 2 2 0 0 0 0 2 0 2 0 0 0 0 2 2 0 0 0 2 2 2 2 2 0 0 0 0 2 0 0 0 0 0 2 2 0 0 2 2 0 2 0 0 0 2 0 2 2 0 2 2 2 2 2 2 2 2 0 2 0 2 2 0 2 0 0 2 2 2 2 0 2 0 2 0 2 2 0 2 2 0 0 0 2 2 2 2 2 0 2 0 2 0 2 2 2 0 0 2 2 0 2 0 2 0 2 2 0 0 0 0 2 0 0 2 0 0 0 2 0 0 2 0 0 2 2 2 0 2 2 0 0 2 2 2 0 2 2 2 2 2 0 0 0 0 0 0 0 2 0 2 2 0 1 0 2 2 1 0 1 1 0 2 0 2 1 2 2 1 1 2 0 0 0 0 2 1 2 2 0 0 2 2 0 2 0 1 1 0 0 2 2 0 2 0 2 1 2 1 1 2 2 1 0 0 0 2 0 0 2 0 0 2 1 2 2 2 2 2 1 0 0 2 0 0 2 2 0 0 0 0 0 2 0 2 0 0 2 1 1 1 1 1 1 2 0 1 0 0 0 0 0 0 0 0 0 1 0 1 2 2 1 2 1 0 1 1 2 0 2 2 0 2 2 2 0 0 0 0 0 1 0 1 0 0 1 2 0 1 2 2 0 1 1 2 1 2 1 1 0 2 2 2 2 1 1 1 2 2 0 1 2 2 2 1 1 0 2 1 1 0 2 2 1 0 2 1 1 0 2 2 1 0 2 2 0 2 2 1 1 1 1 2 0 2 2 0 0 0 1 2 0 2 2 0 2 0 0 0 0 0 2 2 0 0 0 0 2 0 2 0 2 0 2 0 0 2 2 0 2 0 2 0 0 0 2 2 0 0 2 0 2 2 2 2 0 0 2 2 0 0 0 2 0 2 2 2 0 2 0 0 2 2 2 0 0 0 2 2 2 0 2 0 0 0 2 2 2 2 0 2 2 0 2 2 0 2 2 0 0 2 2 2 0 2 2 0 2 2 0 0 0 2 0 2 2 2 0 0 2 2 0 2 2 2 0 0 0 0 2 2 0 0 0 0 0 0 0 0 2 2 0 2 0 2 0 0 0 2 2 2 0 2 0 2 2 2 2 2 0 2 2 2 0 0 0 0 2 2 0 0 0 2 0 2 2 2 0 2 0 2 0 2 0 0 2 0 0 2 2 2 0 2 2 0 0 0 0 2 2 0 0 0 0 0 0 0 0 0 0 2 2 2 0 2 2 0 0 0 0 2 2 0 2 2 0 0 2 0 2 2 0 2 0 2 0 0 2 2 0 0 2 2 2 0 0 0 2 0 2 0 0 2 2 0 2 2 0 0 2 0 0 0 2 0 0 0 0 2 2 0 2 0 2 0 0 0 0 0 0 0 2 0 0 0 2 0 0 0 0 2 0 0 0 2 0 0 2 2 2 0 0 2 2 0 2 2 2 2 0 0 2 0 0 0 2 2 2 0 0 2 0 2 2 0 2 0 2 2 0 2 2 2 0 0 2 0 2 0 0 2 2 0 2 0 0 2 2 2 2 0 2 2 2 0 0 2 2 2 2 2 2 2 2 2 2 2 0 2 2 0 2 0 2 2 2 0 2 0 2 2 0 2 0 0 2 2 0 0 0 0 0 0 0 0 0 2 2 2 0 2 2 0 2 2 2 2 2 0 2 0 2 0 2 0 0 2 0 0 2 2 0 0 2 2 2 2 2 0 0 0 0 2 2 0 0 2 2 0 2 2 0 2 0 0 0 2 2 0 0 2 2 0 2 0 2 0 2 0 2 0 2 2 2 0 2 2 2 2 0 0 0 0 0 0 2 2 0 2 2 2 0 0 0 2 0 0 2 0 2 0 0 2 2 0 2 2 2 0 0 2 2 2 0 0 2 2 2 0 2 2 2 0 0 2 2 2 0 2 2 0 2 0 2 2 0 0 0 2 0 0 0 0 0 0 2 2 0 2 0 2 2 0 0 2 0 2 2 2 2 0 0 0 0 0 0 2 0 2 2 2 0 2 2 2 0 0 2 0 2 2 0 0 0 2 0 2 0 0 0 0 2 0 2 2 0 0 2 2 0 0 2 0 2 2 2 0 2 2 0 2 2 0 0 0 2 2 0 2 0 0 2 2 0 0 0 0 0 0 2 2 2 2 0 0 2 0 0 0 2 0 2 2 2 0 2 2 2 2 0 2 0 2 0 0 2 2 2 0 0 2 2 2 2 0 2 2 0 2 0 2 0 2 2 0 2 0 0 2 2 0 0 0 0 0 0 2 2 2 0 2 2 2 0 2 0 2 2 0 2 2 0 2 0 0 2 0 2 0 0 0 2 2 2 2 2 0 0 2 2 2 2 2 2 2 0 0 0 2 0 2 0 2 2 2 2 0 0 0 0 2 0 0 2 2 2 0 2 2 2 0 2 0 0 0 2 0 2 0 2 0 0 0 2 2 0 0 2 2 2 2 0 0 0 2 0 0 2 0 2 0 0 2 0 0 2 2 2 0 0 0 2 2 2 2 2 2 2 2 0 2 0 2 0 0 2 0 0 2 2 0 2 0 0 2 0 2 2 0 2 0 0 0 0 0 2 0 2 0 2 0 2 0 2 0 0 0 0 0 2 0 0 2 2 2 0 2 2 0 2 2 2 2 2 2 0 0 2 0 0 0 2 0 0 0 2 2 0 2 2 2 2 0 0 2 2 0 0 0 2 0 2 2 0 2 0 0 0 0 0 0 0 0 2 0 0 2 2 2 2 2 2 2 2 0 2 2 2 2 2 0 2 2 2 0 0 0 0 2 2 2 2 2 2 0 2 0 0 2 0 2 0 2 2 0 0 2 0 0 0 0 0 0 0 0 0 0 2 0 2 2 0 2 0 2 0 0 0 0 2 0 2 0 2 0 0 2 2 2 2 0 2 0 0 2 2 0 2 0 2 2 0 2 0 2 2 0 0 0 0 2 2 2 2 0 2 2 2 2 1 2 2 0 0 1 0 2 0 1 1 1 2 2 1 2 0 0 0 0 2 2 2 0 0 2 0 2 2 1 2 2 2 1 2 0 0 2 0 2 0 2 2 1 2 2 1 2 2 2 2 2 0 0 0 0 0 0 0 2 2 0 2 1 1 0 2 2 1 1 1 1 2 1 0 0 1 0 1 1 2 0 2 1 1 1 2 2 0 2 1 1 1 0 0 0 0 2 1 2 0 1 0 1 0 0 2 0 2 2 1 2 1 2 1 2 1 1 1 1 0 1 2 0 2 0 2 2 2 2 2 1 2 1 2 2 1 0 0 1 0 2 0 1 2 0 2 2 1 1 1 0 1 0 0 2 2 2 0 2 1 0 0 2 2 2 1 0 2 0 2 0 2 2 2 2 0 2 0 2 0 2 0 2 2 2 1 0 1 1 2 1 1 1 1 0 2 0 2 1 0 1 0 2 2 2 2 0 2 2 2 1 2 2 0 2 2 2 0 0 2 0 0 0 0 2 2 1 2 2 0 1 1 0 2 1 2 1 1 2 0 0 2 1 0 2 0 0 0 1 2 0 1 0 2 2 0 2 0 1 2 2 1 2 0 2 1 2 1 2 0 0 1 1 1 0 1 0 1 0 2 0 2 2 0 1 1 2 0 1 0 2 0 2 2 2 0 1 1 1 0 0 0 1 2 1 2 0 2 2 2 2 1 0 2 1 2 2 2 0 0 0 2 0 0 0 2 2 2 1 0 2 1 2 1 1 0 2 1 2 0 0 2 0 2 0 2 2 0 2 0 2 0 2 2 2 2 0 0 0 2 2 0 2 0 0 2 0 2 2 2 2 0 0 0 2 0 0 2 0 0 0 0 0 0 2 0 0 2 0 2 0 2 0 2 0 0 0 2 2 2 2 2 0 0 0 2 2 2 0 2 2 0 2 2 2 2 2 2 2 2 0 2 2 0 0 0 0 2 2 0 0 2 2 0 2 0 2 0 0 2 2 0 0 2 0 2 2 0 0 2 0 0 2 2 0 0 0 2 2 0 0 2 2 0 0 0 2 0 0 2 0 2 0 2 2 0 2 2 2 0 0 2 2 2 0 0 2 2 0 2 2 2 0 2 0 0 2 2 2 0 0 2 0 0 0 2 2 0 2 2 0 0 2 2 0 2 2 2 0 0 2 0 0 2 2 2 0 2 0 0 0 2 0 2 0 0 2 2 0 0 2 0 0 2 2 2 0 0 0 2 2 0 2 0 2 0 0 0 0 2 0 2 2 0 2 2 0 2 2 2 0 2 2 0 0 0 0 0 2 0 2 0 2 0 0 2 0 2 2 0 0 0 0 0 2 2 2 2 0 2 0 2 0 0 2 2 2 0 0 2 0 0 0 0 0 0 0 2 0 0 0 2 0 2 2 0 0 0 2 2 2 2 2 2 0 0 0 2 0 0 2 2 0 2 0 2 0 0 0 0 2 2 0 2 0 2 2 0 0 2 2 0 0 0 0 0 2 2 2 2 0 2 0 2 0 0 0 2 2 2 2 2 2 0 0 0 0 0 0 0 0 0 0 0 0 0 0 0 0 2 2 2 2 0 2 0 2 2 2 2 0 2 2 2 0 2 2 0 2 0 2 2 0 2 2 2 2 2 0 0 2 0 0 2 2 0 2 0 2 0 0 0 2 0 0 2 2 0 0 0 2 0 0 2 2 2 0 2 2 0 2 2 2 0 0 2 0 2 2 2 0 2 2 0 0 1 0 0 0 0 2 1 1 0 2 0 0 2 1 0 0 1 1 1 1 1 0 0 2 1 2 1 1 1 1 0 2 0 0 2 0 2 2 0 0 1 2 1 1 1 1 0 1 0 2 0 1 2 1 0 1 2 1 0 0 0 0 1 0 2 2 0 0 2 2 0 0 2 0 1 1 2 2 2 0 1 1 1 0 0 2 1 1 2 2 2 0 2 1 1 0 1 0 1 2 0 2 0 2 2 1 1 1 2 1 0 0 0 1 0 1 2 1 0 2 0 2 2 0 0 1 0 2 0 0 2 1 2 0 0 2 0 2 0 0 2 0 1 2 1 0 0 1 0 0 2 0 2 2 2 0 2 0 2 2 2 2 2 0 0 0 2 2 2 2 2 2 0 2 0 0 2 0 2 2 2 2 0 0 2 0 2 0 0 2 0 0 2 2 2 0 2 0 0 0 0 0 2 2 2 0 0 0 0 2 2 2 0 0 0 2 2 2 0 2 0 0 2 2 2 2 0 2 0 2 0 0 0 0 2 2 2 0 0 0 0 2 2 0 0 2 2 0 0 0 2 0 0 0 0 0 2 0 2 0 2 0 0 2 2 2 2 2 0 2 2 0 2 2 2 0 2 2 2 0 0 2 2 0 2 0 2 0 2 0 2 0 2 0 0 2 0 2 2 2 2 0 2 2 2 2 2 0 0 0 0 0 0 0 2 2 2 0 2 2 0 0 2 2 2 2 2 0 2 0 0 0 0 0 0 0 2 0 2 2 2 0 2 0 2 2 0 0 0 2 2 0 2 2 2 2 0 2 2 2 2 0 2 0 2 0 0 0 0 0 2 0 2 0 2 0 2 2 2 0 0 0 2 0 0 0 2 0 2 0 0 2 2 2 0 2 0 0 2 0 0 0 0 0 2 0 0 0 0 2 0 0 2 0 0 2 2 2 0 2 0 0 0 2 0 0 0 2 0 2 2 0 0 0 2 2 0 2 0 2 0 2 2 2 2 0 0 2 2 2 0 2 2 0 0 0 2 2 2 2 2 0 2 0 2 2 2 0 2 2 2 2 2 0 0 2 2 2 0 0 2 2 2 2 0 0 0 0 0 2 0 0 0 0 0 2 2 2 2 0 0 2 2 0 0 0 2 2 0 2 0 2 2 2 0 0 0 0 0 2 0 2 2 0 2 2 0 2 2 2 2 0 0 2 2 2 2 0 0 0 2 0 2 2 0 2 2 0 2 2 0 2 0 2 2 0 0 2 2 2 2 0 0 0 2 2 0 2 2 0 2 0 2 2 2 2 2 0 0 0 2 2 2 0 0 2 0 0 2 2 0 0 2 2 2 0 2 0 2 2 0 0 0 0 2 2 0 0 2 2 2 2 2 0 2 0 2 2 0 0 2 0 2 0 2 2 2 0 2 0 0 2 2 0 0 2 0 2 2 2 0 2 0 0 0 0 2 0 2 0 1 1 0 1 2 0 0 1 2 0 0 1 2 1 2 2 1 0 2 1 1 1 0 0 1 0 1 2 1 2 1 1 0 1 0 1 1 0 0 2 2 2 1 2 2 2 1 1 2 2 2 0 0 0 0 2 2 2 1 1 0 0 0 0 2 0 0 0 1 1 2 0 1 1 2 1 2 0 1 2 1 2 2 0 2 2 2 2 1 0 1 0 1 0 0 0 2 1 0 1 2 0 2 1 1 0 0 1 0 1 1 2 2 0 2 1 2 2 0 1 2 2 0 1 0 1 2 0 0 1 2 0 0 1 2 2 1 0 2 2 0 1 2 2 1 1 2 1 0 1 0 1 1 0 1 2 2 0 0 2 1 0 0 2 1 1 1 2 1 1 1 0 1 1 0 1 2 2 0 1 0 2 0 1 0 0 0 1 0 2 2 2 2 2 1 1 2 0 0 2 2 0 2 2 2 0 2 2 2 2 2 0 0 2 2 0 0 2 2 2 2 0 0 2 0 2 0 2 2 2 0 0 2 2 2 2 0 2 0 0 2 2 0 0 0 0 2 2 2 0 0 0 2 2 2 0 2 2 0 2 0 0 0 0 0 2 0 2 2 0 2 0 2 0 0 0 2 2 2 0 2 2 0 0 2 0 0 0 2 2 2 2 0 0 0 2 2 2 0 0 2 2 2 0 2 0 2 0 2 0 0 0 0 2 2 0 0 0 2 0 2 2 0 2 0 2 2 0 0 2 0 2 0 2 2 0 2 0 0 0 0 2 0 2 2 2 2 0 0 2 2 2 2 2 0 2 2 0 2 0 2 2 0 2 0 2 0 0 0 0 0 0 0 2 0 2 0 0 2 0 0 0 0 0 2 0 2 0 0 0 0 0 0 2 0 2 0 2 0 0 2 0 0 0 0 0 2 2 2 0 0 0 1 0 1 1 2 0 1 1 2 1 1 2 0 1 1 2 1 2 0 0 1 2 2 0 0 2 0 1 1 2 2 2 2 1 2 0 0 1 0 0 2 2 2 2 2 0 0 2 2 1 2 0 0 0 1 2 2 1 0 1 2 2 1 1 1 0 2 2 2 2 0 2 2 2 0 2 2 0 2 2 2 0 0 0 2 0 2 0 0 0 0 2 2 2 0 0 2 0 0 2 0 0 2 0 2 0 2 0 0 0 2 0 0 2 2 2 0 2 2 2 0 2 0 0 0 2 0 0 2 0 0 2 2 2 0 2 0 2 2 0 0 2 0 0 0 0 0 2 0 2 2 2 2 2 2 0 2 0 0 2 2 0 2 0 2 2 0 0 0 2 2 2 2 2 2 0 0 0 0 2 2 0 2 0 0 2 2 0 2 2 0 2 2 0 0 2 0 2 0 2 0 0 0 0 2 2 0 0 2 0 2 2 2 2 2 2 0 0 2 0 2 2 0 2 2 0 2 0 0 0 2 2 0 2 0 0 2 0 0 0 0 2 2 2 2 2 0 2 2 2 2 2 2 0 2 2 0 2 2 0 0 2 2 0 0 0 0 2 2 0 0 0 0 0 0 2 0 0 0 2 2 2 2 2 0 2 0 2 2 2 0 0 0 2 2 0 0 2 2 0 2 2 0 2 0 2 0 0 0 2 2 2 0 0 2 2 0 2 0 2 2 0 2 0 2 2 0 2 2 2 0 0 0 0 0 0 2 2 0 2 0 0 0 2 2 0 0 0 0 0 0 2 0 2 0 0 2 0 2 0 0 2 0 2 2 2 2 2 2 0 2 2 0 0 2 2 0 0 2 2 0 2 2 0 0 0 0 0 2 2 0 2 0 0 0 2 2 2 0 0 0 0 2 2 2 2 2 2 0 2 0 0 0 2 0 2 2 2 2 2 2 2 0 2 0 0 2 0 0 0 2 2 0 2 0 2 2 2 0 0 2 0 2 0 2 0 2 2 2 0 0 0 2 2 2 0 2 2 0 0 2 2 1 0 2 0 2 0 0 0 2 1 2 0 0 2 2 2 1 2 0 2 0 2 0 0 2 0 0 0 2 1 2 0 2 0 0 2 1 0 2 1 0 1 1 2 2 0 2 0 2 0 1 2 2 2 2 0 1 0 2 1 0 2 2 2 2 2 0 0 2 0 2 1 0 2 0 0 1 2 2 1 1 1 0 0 2 0 0 2 2 1 0 2 2 1 1 2 0 0 0 0 1 0 1 0 1 1 0 1 2 2 2 2 2 0 2 0 2 0 2 2 0 2 2 0 0 0 2 2 0 2 0 0 2 2 2 0 0 0 2 2 0 0 0 0 0 0 0 2 2 2 0 0 2 0 0 2 2 2 0 2 0 2 2 0 2 2 2 2 2 0 2 2 0 2 0 2 2 2 0 2 2 2 0 2 0 0 2 2 2 0 0 2 2 0 2 2 2 0 2 2 0 0 2 0 2 2 0 2 2 0 0 2 2 2 0 2 2 2 0 0 0 2 0 0 2 2 2 0 2 0 2 2 2 0 2 2 2 0 2 2 2 0 0 2 0 2 0 2 2 2 0 0 2 2 0 2 0 2 0 2 2 2 0 2 0 0 2 0 2 0 0 2 0 0 0 0 0 2 2 2 0 0 2 2 0 2 2 0 0 2 0 0 0 2 0 2 0 2 0 2 0 0 0 2 0 0 0 2 2 2 0 2 2 0 2 2 2 0 0 0 2 0 0 0 0 2 0 0 0 2 2 0 2 0 2 2 2 2 2 2 0 0 0 0 2 0 0 0 0 2 0 2 0 2 2 2 0 2 0 0 0 2 0 2 2 0 2 0 2 0 2 0 2 2 2 0 2 0 0 2 0 0 2 0 2 0 0 0 0 0 0 0 2 0 0 2 0 2 0 2 0 0 2 2 2 2 2 2 0 2 0 2 0 2 0 0 2 2 2 0 2 0 0 2 2 0 0 0 2 2 2 0 2 2 2 2 0 0 0 0 2 2 0 2 0 2 0 2 2 2 0 0 0 0 0 2 0 0 2 2 0 0 0 2 2 0 0 2 2 0 0 0 2 2 0 2 2 2 0 0 2 0 0 0 0 0 2 0 0 2 2 2 2 2 0 0 2 0 2 0 2 2 2 2 0 2 2 0 0 2 0 2 0 2 2 2 2 0 2 0 0 2 0 2 0 0 2 0 0 0 2 0 0 2 2 2 2 2 2 2 0 0 0 0 0 0 0 2 2 0 0 0 0 0 2 0 0 2 1 0 0 2 2 0 2 2 0 2 1 0 2 0 0 2 0 2 1 2 0 2 1 2 0 2 2 2 2 0 1 0 2 1 2 0 1 0 1 0 0 0 2 1 2 2 2 1 1 1 1 2 2 0 0 2 2 0 2 2 1 2 2 2 0 0 1 2 2 1 2 0 0 2 1 2 0 2 0 2 2 2 1 2 0 0 0 1 0 0 2 0 1 1 0 0 2 0 0 1 2 2 2 2 1 1 1 0 2 0 0 1 0 2 2 0 1 2 0 1 2 2 2 2 2 2 1 2 2 1 0 0 0 1 0 0 0 2 0 1 1 0 0 0 1 2 1 1 0 2 2 1 2 0 1 1 2 0 2 1 1 1 2 2 0 2 1 0 2 0 0 1 0 0 1 1 0 0 2 1 0 2 0 2 2 0 0 0 2 0 0 2 0 2 0 2 2 2 0 0 2 2 0 2 0 0 2 0 2 2 0 0 0 2 0 2 0 2 0 2 0 0 2 0 0 0 2 0 0 2 0 2 0 0 2 0 0 2 2 0 2 0 2 2 2 0 2 0 2 2 2 0 2 2 2 0 2 0 2 2 2 2 0 2 0 0 2 0 0 2 2 0 2 2 2 0 0 2 0 0 2 2 2 2 0 0 0 0 2 0 2 0 0 2 2 0 0 2 2 0 2 0 0 0 0 0 0 2 2 0 2 0 0 0 0 0 0 2 2 0 2 2 0 2 2 0 0 2 2 0 0 2 1 2 0 2 0 1 0 2 0 0 1 0 0 0 0 0 0 0 2 2 2 0 1 1 2 1 2 0 2 0 0 2 0 2 0 0 0 0 2 2 0 0 2 0 0 0 2 2 0 0 2 2 0 0 2 0 2 2 2 0 0 0 2 0 0 2 2 2 2 0 2 2 2 0 0 2 2 0 2 0 2 0 0 0 0 0 0 2 0 0 0 2 2 2 2 2 2 0 0 2 2 0 2 0 0 2 2 0 0 2 2 2 2 2 2 2 2 2 0 2 0 2 0 2 2 0 2 2 2 2 0 0 2 0 2 2 0 2 0 2 0 0 0 2 2 2 0 0 0 2 2 0 0 2 2 0 2 0 2 0 0 0 2 2 0 0 0 2 0 0 0 0 2 0 0 0 2 0 0 2 2 2 2 0 2 0 2 2 2 2 2 2 2 2 2 0 2 0 0 0 0 2 2 2 0 0 0 0 0 0 2 0 2 2 2 2 0 0 0 0 2 0 2 2 0 2 0 2 0 2 2 0 0 0 0 2 2 2 0 2 0 0 2 0 2 0 0 2 2 0 2 2 0 2 2 0 0 0 0 0 2 2 0 2 0 0 2 2 0 0 2 0 0 2 0 2 0 0 2 2 2 0 0 0 2 2 2 2 2 0 0 2 0 0 0 0 2 2 2 2 0 0 0 2 2 2 2 2 2 2 0 0 2 2 0 0 0 2 0 2 2 2 0 0 2 2 2 2 0 2 2 2 0 0 0 0 2 2 2 0 2 2 0 2 2 2 2 0 2 0 0 0 0 0 2 2 0 2 0 0 0 0 2 2 2 0 2 2 0 0 0 2 2 0 0 2 0 0 2 2 2 0 2 2 0 2 2 0 2 2 2 0 0 0 2 2 2 2 2 0 0 2 2 0 2 0 0 2 0 0 0 2 2 2 0 2 2 2 0 0 2 2 0 0 0 0 0 2 0 2 2 0 2 2 0 0 2 2 2 2 2 2 2 2 2 2 2 2 0 0 0 0 0 0 0 2 2 0 0 2 0 2 0 0 0 2 2 1 0 0 2 2 0 1 1 2 1 2 0 1 2 2 2 1 1 0 0 0 1 1 0 0 2 2 0 0 1 1 2 0 0 2 1 2 2 0 1 2 0 0 1 2 1 2 0 1 0 0 0 0 0 2 0 0 0 2 1 2 0 1 2 0 1 1 0 2 2 0 2 0 0 2 2 2 0 1 2 2 2 2 2 0 2 2 0 1 2 0 0 0 1 0 2 2 2 1 1 0 1 2 2 0 0 0 2 0 0 2 1 2 0 2 0 0 2 0 2 2 2 0 2 2 2 2 2 2 2 0 0 2 0 0 0 0 2 0 2 2 2 2 0 2 2 2 0 2 2 0 0 0 0 2 2 0 0 0 0 2 0 0 0 0 0 2 2 0 2 2 0 2 2 2 2 2 2 0 2 2 0 2 0 2 2 2 0 0 2 0 0 2 2 2 2 2 2 0 0 2 2 0 0 2 2 2 0 2 2 0 0 0 0 2 0 0 2 0 0 2 0 2 0 2 0 2 0 0 0 0 0 0 2 0 0 2 0 0 2 2 2 2 0 2 2 0 0 2 0 2 0 2 0 0 2 2 2 2 0 0 0 2 0 2 2 0 2 2 2 2 0 0 2 2 0 2 0 0 2 0 2 0 0 2 0 2 2 2 0 2 2 2 2 0 2 0 0 2 0 0 0 2 0 0 2 2 2 0 2 2 0 0 2 2 2 2 2 2 0 2 2 0 2 0 2 0 0 2 0 2 0 2 2 0 2 2 2 0 2 0 0 0 0 2 0 2 0 2 2 2 2 2 0 0 2 0 2 2 0 0 2 0 0 0 0 0 0 0 0 2 0 2 2 2 0 0 0 0 2 2 2 0 2 0 2 0 0 2 2 0 2 0 2 0 2 0 0 0 2 0 2 0 0 0 0 2 0 0 2 2 0 0 0 2 0 0 0 2 0 0 2 2 2 0 2 0 2 2 0 0 0 2 2 2 0 2 2 2 2 2 0 2 2 0 2 0 2 0 2 2 0 2 2 2 0 2 2 2 0 2 2 2 0 2 2 0 0 0 2 2 2 2 0 0 0 2 0 0 2 2 0 2 2 2 2 2 2 2 2 0 0 2 2 0 0 0 0 2 0 0 0 0 0 0 2 2 0 2 0 0 2 2 0 2 0 0 0 0 0 2 2 2 0 0 2 0 2 0 0 2 2 2 2 0 2 0 0 0 0 2 0 2 2 0 0 0 2 2 0 0 0 0 0 2 0 2 2 2 0 2 0 0 0 0 2 2 0 0 2 2 0 2 0 0 2 2 2 2 2 2 2 2 0 0 0 2 0 0 2 0 0 2 2 0 2 0 2 2 0 2 2 0 0 0 0 0 0 0 0 0 0 0 2 2 0 0 0 0 0 0 2 0 0 2 0 0 2 2 0 0 0 0 0 0 0 0 2 0 0 0 0 0 0 2 0 2 2 0 2 0 2 0 0 0 2 0 2 2 2 2 2 0 0 0 0 0 0 0 2 2 2 2 0 2 2 2 0 2 2 2 2 0 0 2 0 0 2 0 0 2 0 0 0 0 0 2 2 0 2 0 2 0 0 2 2 2 2 2 2 0 0 2 0 2 0 2 2 2 2 0 2 2 2 2 2 2 2 2 0 2 0 2 0 0 0 2 0 2 2 0 0 2 2 2 0 0 2 2 2 0 0 0 0 0 0 0 0 0 0 2 2 2 2 0 2 0 0 0 0 0 0 0 0 0 0 2 2 2 0 2 2 0 0 2 0 2 0 0 0 0 2 0 0 2 0 2 2 2 0 2 2 0 0 2 2 2 2 0 2 2 2 2 2 2 0 0 2 2 0 0 2 2 0 2 0 0 2 2 0 0 2 2 2 0 2 0 2 2 2 2 2 0 2 2 2 2 2 0 2 0 2 2 2 2 2 2 0 2 2 0 2 0 0 0 0 0 0 2 2 2 2 2 0 0 0 2 2 0 2 0 2 2 2 0 0 0 2 0 0 2 0 2 2 2 2 2 2 0 0 2 0 0 2 2 2 2 0 2 0 2 0 0 2 2 2 0 0 2 0 2 0 2 0 0 2 2 0 2 2 0 2 2 2 0 0 0 2 0 2 2 0 2 0 2 0 0 0 2 0 2 0 0 0 2 0 0 2 0 0 0 2 0 2 0 2 2 2 0 2 2 0 0 2 0 0 0 0 0 2 2 0 0 2 2 2 2 2 2 2 2 0 0 0 0 2 0 0 2 2 2 2 2 0 2 0 2 2 0 0 2 0 2 0 0 2 2 2 2 2 2 2 2 0 2 0 2 0 0 2 0 0 2 2 2 2 0 2 2 0 2 0 2 2 2 0 0 2 2 0 0 2 2 0 2 0 2 2 2 0 0 0 2 2 0 2 2 2 0 0 2 0 0 2 2 2 2 2 2 0 2 0 0 2 0 2 2 0 2 0 0 2 0 0 0 2 2 0 2 2 2 0 0 2 2 0 2 2 0 0 0 2 2 0 2 0 0 0 2 2 2 0 0 0 0 0 2 2 2 2 2 0 2 0 0 0 0 0 0 2 0 0 0 2 2 0 2 0 2 2 0 2 2 0 2 2 2 2 2 0 0 0 2 0 2 0 0 0 0 0 0 2 2 2 2 0 2 0 2 0 2 2 2 0 0 0 0 0 2 2 2 0 0 2 0 2 0 2 2 0 2 0 2 2 0 0 2 2 0 0 0 2 2 2 2 2 2 0 0 0 0 2 0 2 2 0 0 0 0 0 0 2 0 0 0 2 0 0 2 2 2 0 2 2 2 0 2 2 2 2 2 2 2 0 0 2 2 2 2 2 2 2 2 2 0 0 2 0 2 2 2 2 2 0 0 0 2 2 2 0 2 0 0 0 0 2 2 0 0 0 0 0 2 2 2 0 2 2 0 0 0 2 2 0 0 0 0 2 0 2 2 2 2 0 2 2 2 2 0 0 2 0 0 0 2 2 2 0 0 0 2 2 0 2 0 0 2 2 2 0 2 0 0 0 0 0 2 0 0 2 0 2 0 0 2 0 2 0 2 0 2 2 2 2 0 0 2 0 0 2 2 2 2 2 2 0 0 0 2 0 0 2 2 0 2 2 0 0 2 0 2 0 2 2 0 0 0 0 2 0 0 2 0 2 0 0 2 0 2 2 2 2 2 2 0 0 0 2 2 2 0 2 2 0 2 2 2 2 2 0 2 2 2 2 0 0 2 2 2 0 0 0 2 0 0 0 2 0 0 0 2 2 2 2 2 0 2 2 0 2 0 2 0 2 2 2 2 2 0 2 0 0 0 0 2 2 2 2 2 2 0 0 0 0 2 0 2 0 0 0 2 0 0 2 0 2 0 2 0 0 2 0 0 2 2 2 2 2 0 2 2 0 2 2 2 0 2 2 2 2 2 2 0 2 2 0 2 0 0 2 2 2 0 2 0 2 0 2 0 2 0 2 2 2 2 2 2 2 0 0 2 2 0 0 0 2 0 2 0 0 0 2 0 0 2 2 2 2 0 2 0 0 2 2 0 0 2 2 2 2 0 2 2 0 2 2 0 2 0 0 0 0 0 0 0 0 0 0 0 2 0 2 2 2 2 0 0 0 0 0 0 2 0 2 0 0 2 0 2 2 0 0 0 2 2 0 0 2 2 2 2 2 2 2 0 0 0 0 2 2 0 2 2 0 0 2 0 2 0 2 0 2 2 2 0 2 0 2 0 2 2 2 2 2 0 2 0 2 2 2 0 0 0 2 0 0 0 0 0 0 0 2 0 2 0 2 0 2 0 0 2 2 0 2 0 0 2 2 0 0 2 2 2 0 0 2 0 2 2 2 0 0 0 2 2 0 0 0 2 0 2 0 2 2 2 2 0 0 2 0 2 2 0 0 0 0 0 2 2 0 2 0 2 0 2 2 0 0 0 0 0 0 0 2 0 2 2 0 0 2 2 0 2 0 0 2 2 0 0 2 0 2 0 2 0 0 2 2 2 0 0 2 2 0 0 2 2 0 2 0 0 0 0 2 2 0 0 2 0 2 0 2 0 2 0 0 0 0 2 2 2 2 2 0 2 0 2 0 2 0 2 2 0 2 2 0 2 2 2 2 2 0 2 0 0 0 0 0 0 0 2 2 0 0 2 0 2 0 2 2 2 0 2 0 2 0 0 0 2 2 2 0 2 2 0 2 2 0 2 2 0 2 2 0 2 0 2 0 0 0 0 2 0 2 0 0 2 2 0 2 0 0 0 2 2 2 0 2 0 2 2 2 0 0 2 2 2 0 0 0 2 0 0 2 0 2 2 0 2 2 2 0 0 0 2 0 2 0 0 0 2 2 2 2 0 0 2 0 2 2 0 0 2 0 2 2 0 2 0 0 0 2 0 2 2 0 2 0 0 2 0 0 0 2 0 2 2 0 0 0 0 2 0 2 2 2 2 2 2 0 2 2 0 2 0 2 2 2 2 0 2 0 0 0 2 2 2 0 2 0 2 0 2 0 0 0 0 0 0 2 2 2 2 0 0 0 2 0 2 0 2 2 0 2 0 0 0 2 0 2 2 0 2 2 2 0 0 2 0 2 2 0 2 2 0 0 2 2 0 0 0 0 0 2 2 2 0 0 2 0 0 2 0 0 0 0 0 2 0 0 0 2 0 0 0 0 0 0 0 2 0 2 2 2 0 2 0 0 0 2 2 0 2 0 0 2 2 2 0 0 2 2 0 2 0 0 2 0 0 0 0 2 0 0 0 0 0 2 1 2 2 1 2 1 2 2 2 2 2 1 2 0 0 2 0 0 0 1 1 1 1 0 1 0 0 0 0 1 1 1 0 1 2 1 0 1 2 2 2 1 2 2 2 2 0 2 1 2 2 1 0 1 2 0 1 2 2 1 1 0 2 0 2 0 0 2 2 0 0 0 0 2 0 0 0 0 0 2 0 2 0 0 2 0 0 0 0 0 2 0 0 2 2 2 2 2 0 0 2 0 2 2 0 2 0 2 2 0 0 2 0 2 0 0 2 0 0 0 2 2 2 2 0 0 2 0 2 2 0 2 0 0 0 2 0 0 2 0 2 2 0 0 2 2 2 0 2 0 2 0 2 0 0 2 0 2 1 1 0 1 2 1 2 1 0 1 0 2 0 2 0 2 2 0 2 1 2 0 2 0 2 0 2 0 0 0 0 2 2 2 2 0 2 2 2 0 2 0 2 0 2 2 2 0 2 0 0 0 2 2 2 0 2 0 0 0 0 0 2 2 0 2 2 0 2 2 2 0 2 2 2 2 2 2 2 2 2 0 0 2 2 2 2 0 2 2 2 2 0 0 0 0 0 0 2 2 2 2 0 0 2 2 0 0 0 0 2 0 0 0 0 2 2 0 0 2 2 0 2 0 0 2 0 2 2 2 0 2 2 2 2 0 0 2 2 0 0 0 2 2 0 2 0 0 2 2 2 0 0 0 2 0 0 2 0 0 2 2 0 0 2 2 2 2 2 2 0 0 2 2 2 0 0 2 0 2 0 2 2 0 0 2 0 0 2 0 2 0 0 0 0 0 0 0 2 2 0 2 0 2 0 2 2 2 2 0 0 2 2 2 2 0 2 0 0 0 0 2 0 0 0 2 2 2 0 2 2 2 0 2 2 0 2 2 0 0 0 0 2 0 0 2 2 0 2 0 2 0 2 0 2 2 0 0 2 0 0 0 2 2 2 2 0 0 2 0 0 0 2 2 2 0 0 2 0 0 2 0 2 0 0 2 2 0 2 0 2 0 2 0 2 2 0 2 0 0 0 2 0 2 2 2 0 0 0 0 2 2 0 2 0 2 0 2 0 2 0 2 0 0 2 0 2 2 2 2 0 2 2 0 0 0 2 0 2 2 0 2 2 0 0 0 0 0 0 2 0 0 2 2 0 0 0 2 2 0 2 2 2 2 0 0 0 0 2 0 0 0 2 0 0 2 2 0 0 2 0 0 0 2 2 2 0 0 2 0 0 2 0 0 0 0 0 2 0 0 2 2 2 2 2 0 0 0 2 0 0 2 2 0 2 0 2 2 2 0 0 2 2 0 2 2 2 0 2 2 2 2 2 2 0 2 2 2 2 2 2 2 1 2 0 0 2 0 1 0 2 2 0 1 1 0 2 1 1 1 0 2 0 0 2 2 1 1 0 2 2 2 1 0 0 1 2 1 2 1 0 0 2 0 2 0 0 2 0 1 2 1 0 2 2 0 1 1 0 0 2 1 0 1 2 2 0 1 1 0 0 0 2 0 1 2 0 0 1 2 2 1 0 2 0 2 2 2 1 2 1 2 2 0 2 1 2 0 0 0 0 0 0 2 1 2 1 2 0 0 1 2 2 0 1 2 2 1 0 2 2 0 0 0 2 1 1 1 0 1 0 2 2 0 1 2 1 2 1 2 2 0 0 2 2 2 1 1 2 0 2 1 2 1 0 1 0 1 0 2 2 2 2 0 0 2 0 0 0 0 0 2 0 0 0 0 2 0 2 1 1 1 1 2 1 0 2 1 1 0 2 0 2 2 1 1 2 0 2 0 2 0 2 0 1 1 1 0 0 0 1 2 1 0 1 0 0 0 0 2 0 0 1 2 1 1 0 0 2 2 1 2 0 1 0 1 0 0 2 0 1 0 0 1 0 2 2 2 2 1 0 0 1 0 0 2 2 2 0 1 1 2 2 2 0 2 2 2 0 2 0 0 0 2 0 0 0 0 2 0 2 0 2 0 2 2 2 2 0 2 0 0 2 0 0 0 2 2 2 2 0 2 2 2 0 2 0 2 0 2 2 2 0 0 2 2 2 2 0 0 2 2 0 2 2 2 2 2 0 2 0 2 2 0 0 2 0 2 2 0 0 2 0 0 0 2 2 2 2 0 2 2 0 2 0 0 0 0 0 2 2 2 0 2 2 0 2 2 0 2 2 0 2 2 2 0 2 2 0 2 2 0 2 2 0 2 0 0 2 2 0 2 2 2 2 0 2 0 0 0 0 2 2 2 0 0 0 0 2 2 2 2 2 0 0 0 0 2 2 0 0 2 2 0 2 2 2 0 2 2 2 0 0 0 2 2 2 2 0 2 0 2 2 0 0 0 2 2 0 2 2 2 0 0 2 2 2 0 0 0 0 0 0 0 0 2 2 0 0 2 0 0 0 0 2 0 0 2 0 2 0 2 0 0 0 2 0 2 2 2 0 2 0 2 2 0 2
1 2 0 0 1 2 1 2 1 0 1 1 2 0 0 0 2 0 0 1 0 0 1 0 1 1 0 1 1 1 1 0 1 2 2 2 2 1 1 1 2 2 2 2 1 0 0 0 2 2 2 0 2 0 2 0 2 0 0 2 2 2 2 2 2 0 0 0 0 0 0 0 0 0 0 0 0 2 2 2 2 0 2 2 0 2 2 0 1 0 2 1 2 2 2 2 1 1 2 2 2 1 2 0 1 0 1 0 0 0 0 0 2 2 0 1 0 2 1 1 1 1 0 0 1 1 2 0 1 0 2 0 0 0 0 0 2 0 1 0 2 2 1 2 0 0 2 0 1 0 0 2 0 0 2 0 0 0 2 0 2 2 2 1 1 0 1 0 1 2 1 2 0 1 1 2 2 2 0 0 2 2 0 1 2 2 2 0 0 0 2 0 2 2 1 2 2 2 0 1 0 0 0 0 0 2 0 1 2 1 2 1 0 2 0 0 2 1 2 1 0 2 2 0 2 0 0 0 0 0 0 2 1 1 2 1 1 2 1 2 0 0 1 0 0 0 0 1 1 0 1 2 0 0 1 0 0 2 2 0 0 0 1 0 0 2 0 2 2 2 2 2 2 0 1 0 2 2 1 0 0 0 1 0 2 1 1 2 0 1 2 2 1 2 2 0 2 0 0 2 0 0 2 0 0 0 0 0 2 2 0 0 0 0 0 0 2 0 0 0 0 2 0 0 2 0 0 2 2 2 2 0 2 0 2 2 0 2 0 2 0 2 2 2 2 2 0 0 2 0 0 0 0 0 0 0 0 2 0 2 0 2 2 0 0 2 2 0 2 0 2 2 2 0 2 0 2 0 2 0 2 0 0 0 2 2 0 0 0 2 0 2 2 0 0 2 0 0 2 0 0 0 0 0 0 2 0 2 0 2 0 0 0 0 0 2 2 2 0 2 0 2 2 2 0 0 0 0 2 0 0 0 0 0 0 2 2 0 0 0 0 0 0 0 0 0 0 0 2 2 2 0 2 2 0 0 2 0 2 0 0 0 0 0 0 0 2 2 2 2 2 2 0 2 2 0 2 0 2 0 0 2 2 2 2 2 0 0 2 2 0 2 2 0 0 2 2 0 2 0 2 2 2 2 2 0 2 0 0 0 2 2 2 2 0 2 0 0 0 0 0 2 0 2 0 0 2 2 0 0 2 0 2 2 0 2 2 0 2 2 2 2 0 0 2 2 2 2 0 0 0 0 2 0 2 2 0 0 0 0 0 2 2 0 2 0 0 2 0 2 2 0 0 0 2 0 0 2 2 0 0 2 2 2 0 0 2 2 0 2 2 0 0 2 0 0 0 0 0 2 0 0 0 2 2 0 0 0 0 0 2 0 2 2 0 2 0 0 2 2 0 2 0 0 0 0 0 0 0 0 2 0 0 0 0 0 2 2 2 2 2 0 0 2 0 0 2 0 2 2 2 2 2 0 0 2 2 2 0 2 2 0 2 0 0 2 2 0 2 0 0 2 2 0 2 2 2 0 0 2 0 0 2 2 2 2 2 0 0 2 2 0 2 2 2 2 0 2 2 2 2 2 0 0 0 0 2 2 2 2 2 0 2 0 2 2 2 0 0 2 2 0 0 0 2 0 2 2 2 2 0 0 0 0 2 0 2 0 2 2 2 0 0 2 0 2 0 2 2 2 2 2 2 2 2 2 0 2 0 0 0 2 2 0 2 2 0 2 2 0 0 0 2 0 2 2 0 2 0 2 0 0 2 2 0 0 2 0 2 0 0 0 0 2 2 0 2 2 2 0 2 0 2 2 2 2 0 0 0 0 0 2 2 0 2 0 2 2 0 2 2 2 2 0 2 0 2 2 0 2 2 2 0 2 2 0 2 2 2 2 2 0 2 2 2 0 0 0 0 0 0 2 2 0 2 0 2 2 2 0 0 0 0 0 0 2 0 2 0 0 2 2 2 0 2 2 2 0 0 2 0 0 0 0 2 2 0 2 0 0 2 2 2 0 0 2 0 0 2 2 0 2 2 2 0 0 0 2 2 0 2 0 0 2 0 0 2 0 0 0 2 0 2 2 0 2 0 2 2 2 0 0 2 0 0 2 2 0 0 0 2 0 2 0 0 0 2 0 2 2 2 2 2 0 2 2 0 0 0 0 2 0 2 2 2 2 2 0 2 2 2 2 0 2 0 2 2 0 0 0 2 2 0 0 0 2 2 2 2 2 0 2 0 0 2 0 0 2 2 2 2 2 0 2 0 2 0 2 2 0 0 2 0 2 0 0 0 0 0 2 2 2 0 2 0 0 2 2 0 0 2 2 0 0 0 2 2 2 2 2 2 0 2 0 2 2 0 0 0 2 2 0 0 2 0 2 0 2 2 0 0 2 0 0 2 0 2 2 2 2 0 0 2 0 0 0 0 2 2 2 2 0 0 2 2 0 2 0 0 0 0 0 2 2 0 2 0 2 2 2 0 2 2 2 2 0 0 0 2 0 0 2 0 0 2 0 2 2 2 2 2 2 0 0 2 0 0 2 2 0 0 0 0 0 2 0 2 0 0 2 0 0 0 0 0 0 2 0 0 0 0 0 0 0 0 0 0 0 2 0 0 2 2 0 2 0 0 0 0 2 0 2 2 0 2 2 2 0 0 0 0 0 2 0 0 0 0 0 2 0 2 2 2 0 0 0 2 2 2 0 2 0 2 2 2 2 0 2 2 2 2 0 2 2 2 2 2 2 0 2 0 2 0 2 2 0 0 2 0 2 0 2 2 2 0 2 2 0 2 2 2 2 0 2 2 0 2 2 0 0 0 0 2 0 2 2 0 2 0 0 0 0 0 2 2 0 0 0 0 2 0 2 0 2 0 2 0 0 2 2 0 2 0 2 0 0 0 2 2 0 0 2 0 2 2 2 2 0 0 2 2 0 0 0 2 0 2 2 2 0 2 0 0 2 2 2 0 0 2 0 0 0 0 2 0 2 0 2 2 2 2 2 2 2 0 2 2 0 0 0 0 0 2 2 2 0 2 0 0 2 2 0 0 0 2 0 2 2 2 0 0 2 2 0 2 2 2 0 0 0 0 2 2 0 0 0 0 0 0 0 0 2 2 0 2 0 2 0 0 0 2 2 2 0 2 0 2 2 2 2 2 0 2 2 2 0 0 0 0 2 2 0 0 0 2 0 2 2 2 0 2 0 2 0 2 0 0 2 0 0 2 2 2 0 2 2 0 0 0 0 2 2 0 0 0 0 0 0 0 0 0 0 2 2 2 0 2 2 0 0 0 0 2 2 0 2 2 0 0 2 0 2 2 0 2 0 2 0 0 2 2 0 0 2 2 2 0 0 0 2 0 2 0 0 2 2 0 2 2 0 0 2 0 0 0 2 0 0 0 0 2 2 0 2 0 2 0 0 0 0 0 0 2 2 0 0 0 2 0 0 0 2 0 2 0 0 0 2 0 0 0 2 2 2 0 0 0 2 2 0 2 2 0 2 0 2 0 2 2 0 0 0 0 2 2 2 2 2 0 2 2 0 0 2 0 0 2 2 2 2 2 0 2 2 2 0 0 0 2 0 2 2 0 2 0 2 2 0 2 2 2 2 2 0 0 2 2 0 2 0 2 2 0 2 0 2 2 2 0 2 2 0 0 2 2 0 0 2 2 0 2 2 0 0 2 0 0 2 0 2 2 0 0 2 0 2 2 2 2 0 0 0 0 2 0 2 0 0 0 0 0 0 0 2 0 0 0 2 2 0 0 0 0 0 2 0 2 0 2 2 2 2 2 0 2 2 0 2 2 2 0 0 2 2 0 2 2 2 2 2 0 2 2 2 0 2 2 0 0 2 2 0 0 0 0 0 2 0 2 0 0 0 2 0 2 2 2 0 0 2 0 0 0 2 2 2 2 2 0 2 0 0 2 2 2 0 0 2 2 2 0 2 2 2 0 0 2 2 2 0 2 2 0 2 0 2 2 0 0 0 2 0 0 0 0 0 0 2 2 0 2 0 2 2 0 0 2 0 2 2 2 2 0 0 0 0 0 0 2 0 2 2 2 0 2 2 2 0 0 2 0 2 2 0 0 0 2 0 2 0 0 0 0 2 0 2 2 0 0 2 2 0 0 2 0 2 2 2 0 2 2 0 2 2 0 0 0 2 2 0 2 0 0 2 2 0 0 0 0 0 0 2 2 2 2 0 0 2 0 0 0 2 0 2 2 2 0 2 2 2 2 0 2 0 2 0 0 2 2 2 0 0 2 2 2 2 0 2 2 0 2 0 2 0 2 2 0 2 0 0 2 2 0 0 0 0 0 0 2 2 2 0 2 2 2 0 2 0 2 2 0 2 2 0 2 0 0 2 0 2 0 0 0 2 2 2 2 2 0 0 2 2 2 2 2 2 2 0 0 0 2 0 2 0 2 2 2 2 0 0 0 0 2 0 0 2 2 2 0 2 2 2 0 2 0 0 0 2 0 2 0 2 0 0 0 2 2 0 0 2 2 2 2 0 0 0 2 0 0 2 0 2 0 0 2 0 0 2 2 2 0 0 0 2 2 2 2 2 2 2 2 0 2 0 2 0 0 2 0 0 2 2 0 2 0 0 2 0 2 2 0 2 0 0 0 0 0 2 0 2 0 2 0 2 0 2 0 0 0 0 0 2 0 0 2 2 2 0 2 2 0 2 2 2 2 2 2 0 0 2 0 0 0 2 0 0 0 2 2 0 2 2 2 2 0 0 2 2 0 0 0 2 0 2 2 0 2 0 0 0 0 0 0 0 0 2 0 0 2 2 2 2 2 2 2 2 0 2 2 2 2 2 0 2 2 2 0 0 0 0 2 2 2 2 2 2 0 2 0 0 2 0 2 0 2 2 0 0 2 0 0 0 0 0 0 0 0 0 0 2 0 2 2 0 2 0 2 0 0 0 0 2 0 2 0 2 0 0 2 2 2 2 0 2 0 0 2 2 0 2 0 2 2 0 2 0 2 2 0 0 0 0 2 2 2 2 0 2 2 2 2 0 2 2 0 0 2 0 2 0 0 0 0 2 2 0 2 0 0 0 0 2 2 2 0 0 2 0 2 2 2 2 2 2 2 2 0 0 2 0 2 0 2 2 0 2 2 0 2 2 2 2 2 0 2 0 0 0 0 0 2 2 0 2 2 0 0 2 2 2 0 2 0 2 0 0 0 0 0 0 0 2 0 2 2 2 2 2 2 0 2 0 2 2 0 0 0 0 2 0 2 0 2 0 0 0 0 2 0 2 2 2 2 0 2 2 2 2 0 2 0 0 2 2 0 2 0 2 2 2 2 2 0 2 2 2 2 0 0 0 2 0 2 0 2 2 0 2 2 0 2 2 0 2 0 0 2 2 2 0 2 2 0 0 2 2 2 2 0 2 0 2 0 2 0 2 2 2 2 2 0 2 2 0 2 2 2 2 0 2 0 2 2 2 0 2 0 2 0 2 0 0 0 0 2 2 2 2 0 2 2 2 2 2 2 0 2 2 2 0 0 2 0 0 0 0 2 2 0 2 2 0 0 0 0 2 0 2 2 0 2 0 0 2 2 0 2 0 0 0 0 2 0 0 0 2 2 0 2 0 2 2 2 2 2 0 2 2 2 0 2 0 0 2 0 0 0 2 0 0 0 2 0 2 2 0 2 2 2 0 2 0 2 0 2 2 2 0 0 0 0 0 0 0 2 2 2 2 0 2 2 2 2 2 0 2 2 2 2 2 0 0 0 2 0 0 0 2 2 2 0 0 2 2 2 2 0 0 2 2 2 0 0 0 2 0 0 2 0 0 2 0 2 0 2 0 2 2 0 0 0 2 2 2 2 0 0 0 2 0 2 0 2 0 0 0 0 0 0 2 0 0 0 0 0 2 2 0 2 0 0 0 0 2 0 2 1 0 0 1 2 1 2 2 0 1 1 2 1 1 0 2 2 1 1 1 2 2 1 0 2 2 0 2 0 0 0 0 2 2 2 0 2 0 0 2 0 2 0 0 0 2 2 0 2 2 2 2 0 0 0 2 2 0 2 0 2 0 2 2 0 2 0 0 2 2 0 0 2 2 0 2 0 2 2 0 0 0 2 2 2 0 0 0 2 2 2 2 2 0 2 0 2 0 2 0 0 2 2 2 2 2 0 2 0 2 2 0 2 2 2 2 2 2 0 0 0 0 0 0 0 0 0 0 2 0 2 2 0 2 2 0 0 0 2 0 2 0 0 0 2 0 2 0 0 0 2 0 2 2 2 2 2 2 2 2 0 0 2 0 0 2 2 2 2 0 0 2 0 2 0 2 0 0 0 0 0 0 2 2 2 2 2 2 0 2 0 2 0 2 0 0 2 0 0 0 2 2 0 2 0 0 2 0 0 2 2 2 2 0 0 2 0 0 2 0 0 2 2 0 2 2 0 2 2 2 2 0 0 0 2 2 2 2 2 2 0 2 2 2 0 0 2 2 0 2 0 2 0 0 0 0 2 2 0 2 0 2 2 0 0 2 2 0 0 0 0 0 2 2 2 2 0 2 0 2 0 0 0 2 2 2 2 2 2 0 0 0 0 0 0 0 0 0 0 0 0 0 0 0 0 2 2 2 2 0 2 0 2 2 2 2 0 2 2 2 0 2 2 0 2 0 2 2 0 2 2 2 2 2 0 0 2 0 0 2 2 0 2 0 2 0 0 0 2 0 0 2 2 0 0 0 2 0 0 2 2 2 0 2 2 0 2 2 2 0 0 2 0 2 2 2 0 2 2 0 0 0 0 0 0 0 2 2 0 0 2 0 0 2 0 0 0 0 0 0 0 0 0 0 2 0 2 0 0 0 2 0 2 0 0 2 0 2 2 0 0 0 2 2 0 2 0 0 2 0 2 0 0 2 0 0 0 2 2 0 0 0 0 0 0 2 2 0 0 2 2 0 0 2 0 0 2 2 2 2 0 0 2 0 0 0 2 0 2 2 2 2 0 2 2 0 0 0 0 0 2 0 2 0 2 2 0 0 2 2 0 0 0 0 2 0 0 2 0 0 2 0 2 2 0 0 0 0 2 0 0 2 2 2 0 0 2 0 2 0 0 2 0 2 2 0 0 0 2 0 0 2 0 0 0 0 0 2 0 2 0 2 2 2 2 0 2 2 2 0 0 2 0 0 2 0 0 0 2 2 0 2 2 0 0 0 0 2 2 0 2 0 0 2 2 2 0 2 0 0 0 0 2 2 0 0 0 0 0 0 2 2 2 0 0 0 2 2 2 0 0 0 0 0 0 0 2 0 2 0 2 0 0 0 0 2 2 2 0 0 0 0 2 2 0 0 2 2 0 0 0 2 0 0 0 0 0 2 0 2 0 2 0 0 2 2 2 2 2 1 2 2 1 1 1 2 0 2 2 2 0 0 2 2 1 1 0 1 1 2 0 2 1 1 0 1 2 0 2 2 2 1 0 2 1 2 2 1 0 0 0 0 0 0 0 2 2 1 1 2 1 0 1 2 1 2 1 2 0 2 1 0 1 1 1 1 1 2 0 2 2 2 0 2 1 2 2 0 1 1 2 2 0 2 1 2 2 0 2 2 2 2 1 1 1 1 0 0 0 0 0 1 1 2 0 2 0 2 2 2 0 0 0 2 0 0 0 2 0 1 0 0 1 1 2 0 2 1 0 2 0 0 0 1 0 2 0 0 1 1 2 0 0 1 0 0 2 1 2 0 2 0 1 0 2 1 0 0 2 0 2 2 1 1 0 1 1 0 2 1 2 0 2 1 2 2 0 1 2 2 1 0 2 2 0 0 0 1 1 2 1 1 0 2 0 2 2 2 1 2 1 2 1 2 0 0 2 2 2 0 0 2 2 2 1 0 0 1 1 1 1 0 0 0 0 0 2 2 2 2 0 0 2 0 0 0 2 0 0 0 2 0 2 0 2 2 0 0 2 0 2 0 2 2 0 2 2 0 0 2 2 2 0 0 2 2 2 2 2 0 2 0 2 2 0 0 2 2 2 0 0 0 2 2 2 2 0 2 2 0 2 2 0 0 2 0 2 0 2 2 0 2 0 0 2 2 2 0 0 0 0 0 0 2 0 0 2 2 2 0 0 2 0 2 0 0 2 2 0 0 2 0 0 0 0 2 2 2 0 2 2 2 2 2 0 0 0 0 2 0 0 0 0 2 0 0 0 2 0 2 0 0 2 0 2 0 2 2 0 2 2 0 0 2 0 0 0 2 0 2 0 0 0 0 2 2 0 0 2 2 0 0 0 2 0 2 2 2 0 2 0 0 0 0 0 0 0 2 2 2 2 2 2 0 2 0 2 2 0 0 2 2 2 2 2 2 2 2 2 2 2 2 0 0 0 0 2 2 2 2 0 0 0 0 0 2 0 0 0 0 0 2 0 2 0 2 2 2 0 0 2 0 2 2 0 2 2 2 2 2 0 2 0 0 0 0 0 2 2 0 0 2 0 2 0 0 0 0 0 0 2 2 2 2 0 2 0 2 2 0 2 2 2 0 2 0 0 2 0 0 2 2 0 0 0 2 2 2 0 2 2 0 0 2 2 0 0 2 2 0 2 0 0 0 0 2 2 2 0 0 2 2 0 0 2 2 0 2 2 2 2 2 0 2 0 0 0 2 2 0 0 0 2 0 0 0 0 0 0 0 2 2 2 2 2 2 2 2 0 0 2 2 0 2 2 2 0 2 2 2 2 2 0 0 2 2 0 0 2 2 2 2 0 0 2 0 2 0 2 2 2 0 0 2 2 2 2 0 2 0 0 2 2 0 0 0 0 2 2 2 0 0 0 2 2 2 0 2 2 0 2 0 0 0 0 0 2 0 2 2 0 2 0 2 0 0 0 2 2 2 0 2 2 0 0 2 0 0 0 2 2 2 2 0 0 0 2 2 2 0 0 2 2 2 0 2 0 2 0 2 0 0 0 0 2 2 0 0 0 2 0 2 2 0 2 0 2 2 0 0 2 0 2 0 2 2 0 2 0 0 0 0 2 0 2 2 2 2 0 0 2 2 2 2 2 0 2 2 0 2 0 2 2 0 2 0 2 0 0 0 0 0 0 2 0 0 2 0 0 2 0 2 0 0 0 2 0 0 0 0 2 0 0 0 0 2 2 0 0 0 0 2 0 0 0 2 0 2 2 0 2 0 0 2 0 2 0 2 0 2 0 2 0 2 2 0 0 2 2 0 2 0 0 0 2 2 0 0 2 0 2 2 2 2 2 2 2 2 0 0 0 0 0 2 2 2 2 2 0 0 2 2 0 2 0 0 0 2 2 2 2 0 2 2 2 2 0 2 0 2 2 2 2 0 2 2 2 0 2 2 0 2 2 2 0 0 0 2 0 2 0 0 0 0 2 2 2 0 0 2 0 0 2 0 0 2 0 2 0 2 0 0 0 2 0 0 2 2 2 0 2 2 2 0 2 0 0 0 2 0 0 2 0 0 2 2 2 0 2 0 2 2 0 0 2 0 0 0 0 0 2 0 2 2 2 2 2 2 0 2 0 0 2 2 0 2 0 2 2 0 0 0 2 2 2 2 2 2 0 0 0 0 2 2 0 2 0 0 2 2 0 2 2 0 2 2 0 0 2 0 2 0 2 0 0 0 0 2 2 0 0 2 0 2 2 2 2 2 2 0 0 0 0 0 2 0 2 2 0 2 0 2 0 2 0 0 2 0 2 2 0 0 2 0 2 2 0 2 0 0 2 2 0 2 2 2 0 0 2 0 0 2 0 0 2 0 0 0 2 0 2 2 0 0 2 2 0 0 2 2 2 2 2 2 2 0 0 0 2 2 2 2 2 0 0 0 2 2 0 0 2 2 2 2 2 2 2 0 2 2 2 2 0 2 2 0 0 2 2 0 0 0 0 2 0 2 2 2 2 0 2 2 2 0 0 0 0 0 0 2 2 0 2 2 0 0 2 2 0 0 2 2 2 2 2 0 2 2 0 2 2 2 0 0 2 2 0 2 0 2 2 2 2 2 2 0 0 0 2 0 0 2 2 0 2 2 0 2 0 0 0 2 0 0 2 0 0 0 2 2 2 0 0 0 0 2 2 2 2 2 0 0 2 0 0 0 0 2 0 2 2 0 2 2 2 0 2 0 0 2 2 2 0 2 2 2 0 2 0 2 2 0 2 2 0 0 0 2 2 2 2 2 2 0 0 2 2 2 0 0 2 0 0 0 0 0 0 2 0 2 0 0 0 2 2 2 0 0 2 2 2 2 2 0 2 0 2 0 0 2 0 0 0 2 0 2 0 2 0 0 2 0 0 2 2 0 2 2 2 2 0 2 0 2 0 2 2 2 2 2 0 0 0 2 2 0 2 2 2 2 2 0 0 2 0 2 0 0 2 0 0 0 2 2 2 2 0 0 0 2 0 0 2 2 2 0 2 2 2 2 2 0 0 0 0 2 0 2 0 2 2 0 2 2 2 2 2 2 0 2 0 2 0 2 2 0 2 2 0 0 2 0 2 0 2 2 0 2 2 0 0 0 0 2 2 2 2 0 0 2 2 0 2 0 2 0 0 2 2 2 2 0 2 0 2 0 2 2 0 0 2 2 2 0 0 0 2 0 2 2 2 2 2 2 2 2 0 2 2 0 0 0 2 2 0 0 2 2 0 0 2 2 0 0 2 0 2 2 0 2 2 2 0 2 0 0 2 2 2 0 2 2 2 0 0 0 2 0 0 2 2 2 0 2 0 0 0 2 2 0 2 2 0 2 2 2 0 0 0 2 2 0 0 0 2 0 0 2 2 2 2 2 2 0 2 2 2 0 2 0 0 2 0 0 2 0 2 0 0 0 0 0 2 0 0 0 0 2 2 0 0 2 0 0 2 2 0 0 2 0 2 0 2 2 2 0 0 0 2 0 0 0 2 2 2 0 2 2 0 0 0 0 0 2 0 2 0 0 2 0 2 2 2 0 2 2 0 2 0 2 2 2 2 0 2 0 0 0 0 2 2 0 0 0 2 0 2 0 0 2 2 0 2 2 0 0 0 0 0 2 0 2 0 2 2 0 2 2 2 2 0 0 2 2 2 0 0 2 2 0 0 2 0 0 0 2 2 2 0 2 2 2 2 0 0 0 0 2 2 2 2 0 2 0 2 1 2 1 2 1 0 1 2 2 1 2 1 0 2 2 0 0 0 2 2 2 1 2 2 2 2 1 1 0 0 2 2 0 2 1 2 0 2 1 1 0 0 0 0 1 1 0 0 1 1 0 0 0 1 2 0 0 1 1 0 0 1 2 1 0 1 1 2 0 1 2 1 0 0 0 0 2 1 0 2 2 2 2 2 0 1 2 1 2 0 1 1 1 1 0 2 2 0 0 1 1 1 1 2 2 2 2 1 2 0 0 2 0 1 0 0 1 0 0 0 2 0 0 2 2 2 0 2 2 2 0 0 2 0 0 2 0 2 2 0 0 0 0 0 2 0 0 2 0 0 0 2 2 0 2 2 0 2 0 0 2 0 0 2 0 2 0 2 0 2 0 2 0 2 2 2 2 0 2 0 2 0 2 0 2 0 0 0 0 0 2 0 2 2 2 2 2 0 0 2 2 0 0 2 2 0 2 2 2 2 2 2 0 0 2 2 2 0 2 0 0 2 0 2 0 2 0 2 2 2 2 2 0 0 0 2 0 0 2 0 2 0 0 0 2 0 0 0 2 2 2 2 0 2 0 0 2 0 0 2 0 2 2 0 0 2 0 2 2 2 2 2 2 2 2 2 2 2 0 0 0 0 0 0 0 2 0 0 2 0 0 0 0 2 2 2 0 2 2 0 2 0 0 0 2 0 2 2 0 0 2 2 0 2 0 0 2 0 0 0 0 0 0 2 0 0 2 2 0 2 0 2 2 0 0 0 2 0 0 2 0 2 0 2 2 2 0 0 2 2 0 2 0 0 2 0 2 2 0 0 0 2 0 2 0 2 0 2 0 0 2 0 0 0 2 0 0 2 0 2 0 0 2 0 0 2 2 0 2 0 2 2 2 0 2 0 2 2 2 0 2 2 2 0 2 0 2 2 2 2 0 2 0 0 2 0 0 2 2 0 2 2 2 0 0 2 0 0 2 2 2 2 0 0 0 0 2 0 2 0 0 2 2 0 0 2 2 0 2 0 0 0 0 0 2 2 0 0 0 2 2 0 2 0 0 2 2 0 2 2 0 2 2 2 0 2 2 0 0 2 2 2 0 2 0 0 0 2 0 0 0 0 0 0 0 0 0 0 2 2 2 0 0 0 2 0 2 0 0 2 0 2 0 2 0 0 2 0 2 0 2 0 2 2 0 0 2 2 0 0 2 2 2 0 2 0 2 0 2 0 0 2 2 0 0 2 2 2 2 0 2 2 2 0 0 2 2 0 0 0 0 0 2 0 0 0 0 2 0 2 0 2 2 2 2 2 2 0 0 2 2 0 2 0 0 2 2 2 0 0 2 0 0 2 0 2 2 2 2 2 0 2 0 2 2 0 2 2 2 2 0 0 2 0 2 2 0 2 0 2 0 0 0 2 2 2 0 0 0 2 2 0 0 2 2 0 2 0 2 0 0 0 2 2 0 0 0 2 0 0 0 0 2 0 0 0 2 0 0 2 2 2 2 0 2 0 2 2 2 2 2 2 2 2 2 0 2 0 0 0 0 2 2 2 0 0 0 0 0 0 2 0 2 2 2 2 0 0 0 0 2 0 2 2 0 2 0 2 0 2 2 0 0 0 0 2 2 2 0 2 0 0 2 0 2 0 0 2 2 0 2 2 0 2 2 0 0 0 0 0 2 2 0 2 0 0 2 2 0 0 2 0 0 2 0 2 0 0 2 2 2 0 0 0 2 2 2 2 2 0 0 2 0 0 0 0 2 2 2 2 0 0 0 2 2 2 2 2 2 2 0 0 2 2 0 0 0 2 0 2 2 2 0 0 2 2 2 2 0 2 2 2 0 0 0 0 2 2 2 0 2 2 0 2 2 0 2 2 2 0 0 0 0 1 2 2 1 2 0 0 0 0 2 2 1 0 2 2 0 0 0 2 1 0 0 2 1 0 2 2 1 1 2 2 0 2 2 1 2 2 2 0 0 0 2 2 1 2 1 0 0 2 2 0 2 0 1 1 0 0 0 2 2 2 0 1 1 2 0 0 2 1 0 1 0 1 0 2 1 2 2 1 2 2 0 0 2 2 2 1 1 2 1 2 1 2 2 1 0 0 0 1 0 0 0 2 2 1 0 2 1 2 0 0 0 2 2 1 0 0 2 2 0 1 1 2 1 2 0 1 2 2 2 1 1 0 0 0 1 1 0 0 2 2 0 0 1 1 2 0 0 2 1 2 2 0 1 2 0 0 1 2 1 2 0 1 0 0 0 0 0 2 0 0 0 2 1 2 0 1 2 0 1 1 0 2 2 0 2 0 0 2 2 2 0 1 2 2 2 2 2 0 2 2 0 1 2 0 0 0 1 0 2 2 2 1 1 0 1 2 2 0 0 0 2 0 0 2 1 2 0 2 0 0 2 0 1 2 2 1 2 2 2 2 2 1 2 1 0 2 0 0 0 0 2 0 2 0 0 2 2 2 2 2 0 2 2 2 0 2 0 2 0 0 0 2 2 2 0 0 0 0 0 2 0 2 2 0 2 2 2 0 2 2 2 0 2 2 0 0 0 2 2 2 0 0 2 0 0 2 2 0 2 2 2 0 0 2 2 0 2 0 0 2 0 2 2 0 0 0 2 2 0 2 0 0 0 2 0 2 0 2 0 2 0 0 0 2 0 0 2 2 0 2 0 0 2 2 2 2 0 0 2 0 0 2 0 0 2 2 0 0 2 2 2 2 0 0 0 2 0 2 2 0 2 2 2 0 2 0 0 2 2 2 2 2 2 2 2 0 0 2 0 0 0 2 2 0 0 2 2 0 2 0 0 0 0 0 2 0 0 0 2 0 2 0 2 2 0 2 0 2 2 0 2 0 0 2 2 0 2 0 2 0 0 0 0 2 0 2 0 0 0 2 2 0 0 0 2 2 0 0 0 2 0 0 0 0 2 0 2 0 0 0 2 0 0 0 2 0 0 0 0 2 2 0 0 2 2 2 2 0 0 2 0 2 2 0 2 2 2 2 2 0 2 0 2 0 2 0 0 2 2 0 0 2 2 0 2 0 0 2 2 2 0 0 2 2 0 0 0 0 2 2 2 0 0 0 2 2 2 0 2 0 2 2 2 0 2 2 2 2 0 2 2 2 0 2 0 0 2 0 0 0 2 0 2 2 0 0 2 2 2 2 2 2 0 2 0 2 0 0 0 2 2 0 2 2 2 0 2 2 0 2 0 2 2 2 0 2 0 0 2 0 2 2 0 2 0 2 2 0 0 0 0 2 2 0 2 0 0 0 2 0 2 2 0 0 0 2 0 0 0 0 0 0 0 2 2 2 0 2 0 0 2 0 2 2 0 0 2 0 2 0 0 0 0 2 0 0 2 0 0 2 2 2 0 0 0 0 0 2 0 2 2 2 0 2 0 0 0 0 2 2 0 0 2 2 0 2 0 0 2 2 2 2 2 2 2 2 0 0 0 2 0 0 2 0 0 2 2 0 2 0 2 2 0 2 2 0 0 0 0 0 0 0 0 0 0 0 2 2 0 0 0 0 0 0 2 0 0 2 0 0 2 2 0 0 0 0 0 0 0 0 2 0 0 0 0 0 0 2 0 2 2 0 2 0 2 0 0 0 2 0 2 2 2 2 2 0 0 0 0 0 0 0 2 2 2 2 0 2 2 2 0 2 2 2 2 0 0 2 0 0 2 0 0 2 0 0 0 0 0 2 2 0 2 0 2 0 0 2 2 2 2 2 2 0 0 2 0 2 0 2 2 2 2 0 2 2 2 2 2 2 2 2 0 2 0 2 0 0 0 2 0 2 2 0 0 2 2 2 0 0 2 2 2 0 0 0 0 0 0 0 0 0 0 2 2 2 2 0 2 0 0 0 0 0 0 0 0 0 0 2 2 2 0 2 2 0 0 2 0 2 0 0 0 0 2 0 0 2 0 2 2 2 0 2 2 0 0 2 2 2 2 0 2 2 2 2 2 2 0 0 2 2 0 0 2 2 0 2 0 0 2 2 0 0 2 2 2 0 2 0 2 2 2 2 2 0 2 2 2 2 2 0 2 0 2 2 2 2 2 2 0 2 2 0 2 0 0 0 0 0 0 2 2 2 2 2 0 0 0 2 2 0 2 0 2 2 2 0 0 0 2 0 0 2 0 2 2 2 2 2 2 0 0 2 0 0 2 2 2 2 0 2 0 2 0 0 2 2 2 0 0 2 0 2 0 2 0 0 2 2 0 2 2 0 2 2 2 0 0 0 2 0 2 2 0 2 0 2 0 0 0 2 0 2 0 0 0 2 0 0 2 0 0 0 2 0 2 0 2 2 2 0 2 2 0 0 2 0 0 0 0 0 2 2 0 0 2 2 2 2 2 2 2 2 0 0 0 0 2 0 0 0 0 2 0 2 2 2 0 0 2 2 0 2 2 2 0 2 0 2 2 2 2 2 0 2 2 2 2 0 0 2 2 0 2 2 0 0 2 0 2 2 0 2 2 2 2 2 0 0 2 0 0 0 2 2 0 2 2 0 0 2 0 0 2 2 2 0 2 2 2 0 0 0 0 0 2 2 2 2 2 0 2 2 0 0 2 0 2 0 0 2 2 0 0 0 0 0 0 0 0 2 2 0 0 0 2 2 0 2 2 0 0 2 2 0 0 2 0 2 0 0 2 0 0 0 0 0 0 0 2 0 2 0 0 2 0 2 0 2 0 0 2 0 0 0 2 2 0 2 2 0 2 0 2 2 0 2 2 2 2 0 2 0 0 2 0 2 0 0 2 2 2 0 2 0 0 2 0 2 0 2 0 2 2 0 0 0 0 2 0 2 2 0 0 2 0 0 2 0 2 2 0 2 0 2 2 0 0 2 2 0 0 2 2 2 2 0 2 2 0 0 2 2 2 0 2 2 0 0 0 0 0 2 2 0 2 0 2 2 2 2 2 0 2 2 0 2 2 2 0 0 2 0 2 2 2 2 2 2 2 2 2 2 2 0 2 0 0 0 2 2 2 2 2 2 0 0 0 2 2 0 0 2 0 0 0 0 0 0 0 0 2 2 0 0 2 0 0 2 0 2 0 0 0 2 0 0 0 0 2 2 2 2 2 2 2 2 2 2 2 0 0 0 0 0 0 2 2 2 0 0 2 2 0 0 2 2 0 0 2 2 0 2 2 0 2 0 2 2 0 0 2 0 2 2 0 2 0 2 0 2 0 2 2 0 0 0 0 0 2 2 2 2 2 2 2 2 0 0 0 2 2 0 2 0 0 2 2 0 0 2 2 0 0 2 0 0 0 0 0 2 0 2 0 2 2 0 2 2 0 2 2 2 2 2 0 0 0 0 0 2 0 0 2 0 0 2 2 0 2 2 0 0 2 2 2 0 0 2 2 0 0 0 0 2 0 2 0 0 0 2 0 2 0 0 2 0 0 0 0 2 2 2 2 0 0 0 2 2 2 0 2 2 2 0 0 0 0 0 0 2 2 2 0 0 0 0 0 0 0 0 2 2 0 0 2 0 2 0 2 0 0 2 0 0 2 2 2 2 2 0 2 2 0 2 2 2 0 2 2 2 2 2 2 0 2 2 0 2 0 0 2 2 2 0 2 0 2 0 2 0 2 0 2 2 2 2 2 2 2 0 0 2 2 0 0 0 2 0 2 0 0 0 2 0 0 2 2 2 2 0 2 0 0 2 2 0 0 2 2 2 2 0 2 2 0 2 2 0 2 0 0 0 0 0 0 0 0 0 0 0 2 0 2 2 2 2 0 0 0 0 0 0 2 0 2 0 0 2 0 2 2 0 0 0 2 2 0 0 2 2 2 2 2 2 2 0 0 0 0 2 2 0 2 2 0 0 2 0 2 0 2 0 2 2 2 0 2 0 2 0 2 2 2 2 2 0 2 0 2 2 2 0 0 0 2 0 0 0 0 0 0 0 2 0 2 0 2 0 2 0 0 2 2 0 2 0 0 2 2 0 0 2 2 2 0 0 2 0 2 2 2 0 0 0 2 2 0 0 0 2 0 2 0 2 2 2 2 0 0 2 0 2 2 0 0 0 0 0 2 2 0 2 0 2 0 2 2 0 0 0 0 0 0 0 2 0 2 2 0 0 0 0 2 2 0 0 2 2 0 2 2 2 0 0 0 0 0 0 2 2 2 2 2 2 0 0 0 2 2 2 0 0 0 2 0 0 0 0 2 2 0 0 2 0 0 0 0 0 0 0 0 0 0 2 0 0 2 2 2 2 0 0 2 2 0 2 0 2 2 2 2 2 2 2 0 0 2 2 2 2 2 2 2 2 0 0 0 2 0 2 2 2 0 2 0 2 0 2 0 0 0 2 0 0 2 0 0 2 0 0 2 2 0 2 2 2 2 2 0 0 2 0 0 2 0 0 0 2 2 2 2 0 2 2 2 2 2 2 0 2 0 0 2 2 2 2 2 2 2 0 2 2 2 0 2 0 2 2 0 2 2 2 2 0 0 2 0 2 0 2 0 2 2 2 2 0 2 2 0 2 0 0 0 2 0 2 2 2 2 0 0 2 0 2 2 0 0 0 2 0 2 2 0 2 2 2 2 0 2 0 0 2 2 0 2 2 2 2 2 2 0 2 2 0 2 0 2 2 2 0 0 0 0 0 0 0 0 2 0 2 0 0 0 2 0 0 0 0 0 2 2 2 0 0 2 0 0 0 0 2 0 2 2 2 0 0 0 2 0 0 0 2 0 2 2 0 0 2 2 0 2 2 2 0 2 0 0 2 2 0 0 2 2 2 2 2 2 2 2 2 2 0 0 0 0 0 2 0 2 0 0 2 2 2 0 0 0 2 0 0 2 2 2 2 2 2 2 0 0 2 2 2 0 2 0 2 0 0 2 2 0 2 2 2 2 0 2 0 0 0 2 0 2 0 2 0 0 0 2 2 2 2 2 2 0 2 2 2 2 2 0 2 0 0 2 0 0 0 2 0 0 2 0 0 0 0 0 0 2 2 2 0 0 2 2 0 2 2 2 2 0 2 2 2 2 0 2 0 2 2 2 0 2 2 0 2 2 2 0 0 0 2 0 2 0 0 2 2 0 0 2 0 2 2 0 2 2 0 2 2 2 0 0 2 0 0 2 0 0 2 0 0 0 2 0 0 2 0 0 2 0 0 0 0 2 0 2 2 0 0 2 0 2 0 0 2 0 0 0 2 2 2 2 0 0 2 0 2 2 0 2 0 0 0 2 0 0 0 0 2 2 2 0 2 2 2 0 2 2 2 0 2 2 0 2 0 2 2 0 0 0 2 0 2 2 0 2 0 2 0 2 0 2 2 0 2 1 2 1 2 0 1 0 2 1 1 0 1 2 2 2 2 0 1 2 2 0 2 0 2 0 2 2 2 1 2 0 1 1 2 2 1 0 2 0 0 0 1 1 2 0 0 2 2 2 2 2 0 2 2 0 2 2 0 0 2 2 2 0 2 0 0 2 2 0 2 2 2 2 0 0 0 2 2 0 2 2 2 0 0 2 2 0 2 0 0 0 2 0 0 0 0 2 0 2 0 0 2 0 2 0 0 2 2 2 0 0 2 2 2 2 2 0 0 2 2 0 0 0 2 2 2 2 0 0 0 2 2 0 0 0 0 0 0 2 0 0 1 1 1 0 1 2 2 2 1 2 0 0 2 2 2 0 1 2 0 2 0 2 2 0 0 2 1 0 2 0 2 1 0 0 0 1 0 0 2 2 0 1 1 1 0 1 2 2 2 0 0 2 2 2 2 0 2 0 0 0 0 2 0 0 0 2 2 2 0 2 2 2 0 2 2 0 2 2 0 0 0 0 2 0 0 2 2 0 2 0 2 0 2 0 2 2 0 0 2 0 0 0 2 2 2 2 0 0 2 0 0 0 2 2 2 0 0 2 0 0 2 0 2 0 0 2 2 0 2 0 2 0 2 0 2 2 0 2 0 0 0 2 0 2 2 2 0 0 0 0 2 2 0 2 0 2 0 2 0 2 0 2 0 0 2 0 2 2 2 2 0 2 2 0 0 0 2 0 2 2 0 2 2 0 0 0 0 0 0 2 0 0 2 2 0 0 0 2 2 0 2 2 2 2 0 0 0 0 2 0 0 0 2 0 0 2 2 0 0 2 0 0 0 2 2 2 0 0 2 0 0 2 0 0 0 0 0 2 0 0 2 2 2 2 2 0 0 0 2 0 0 2 2 0 2 0 2 2 2 0 0 2 2 0 2 2 2 0 2 2 2 2 2 2 0 2 2 2 2 2 2 2 2 2 0 0 2 0 0 0 2 2 0 2 0 0 2 2 2 2 0 2 0 0 2 2 0 2 0 2 2 2 0 0 0 0 2 0 2 2 0 0 2 0 2 0 0 2 0 1 2 1 0 2 2 0 1 1 0 0 2 1 0 1 2 2 0 1 1 0 0 0 2 0 1 2 0 0 1 2 2 2 0 2 0 2 2 2 0 2 2 2 2 0 2 2 2 0 0 0 0 0 0 2 2 2 0 2 0 0 0 2 2 0 0 2 2 0 0 2 2 0 0 0 2 2 2 2 0 0 0 2 2 0 2 2 2 2 2 2 2 0 0 2 2 2 0 0 2 0 2 2 2 0 0 0 0 0 0 2 2 2 2 0 0 2 0 0 0 0 0 2 0 0 0 0 2 0 2 0 2 0 2 2 0 0 2 0 2 0 2 0 2 2 0 2 2 0 2 0 2 0 2 0 2 0 2 0 0 0 2 2 2 0 0 0 0 0 0 2 0 0 0 2 2 0 0 0 2 2 0 2 0 2 0 0 0 0 2 0 2 0 0 0 0 2 2 2 2 0 0 0 2 0 0 2 2 2 0 0 2 2 2 2 0 2 2 2 0 2 0 0 0 2 0 0 0 0 2 0 2 0 2 0 2 2 2 2 0 2 0 0 2 0 0 0 2 2 2 2 0 2 2 2 0 2 0 2 0 2 2 2 0 0 2 2 2 2 0 0 2 2 0 2 2 2 2 2 0 2 0 2 2 0 0 2 0 2 2 0 0 2 0 0 0 2 2 2 2 0 2 2 0 2 0 0 0 0 0 2 2 2 0 2 2 0 2 2 0 2 2 0 2 2 2 0 2 2 0 2 2 0 2 2 0 2 0 0 2 2 0 2 2 2 2 0 2 0 0 0 0 2 2 2 0 0 0 0 2 2 2 2 2 0 0 0 0 2 2 0 0 2 2 0 2 2 2 0 2 2 2 0 0 0 2 2 2 2 0 2 0 2 2 0 0 0 2 2 0 2 2 2 0 0 2 2 2 0 0 0 0 0 0 0 0 2 2 0 0 2 0 0 0 0 2 0 0 2 0 2 0 2 0 0 0 2 0 2 2 2 0 2 0 2 2 0 2
1 2 0 0 1 2 1 2 1 0 2 2 2 0 0 0 2 0 0 0 0 0 2 0 2 2 0 0 0 2 0 0 0 2 2 2 2 0 0 2 2 2 2 2 0 0 0 0 2 2 2 0 2 0 2 0 2 0 0 2 2 2 2 0 2 0 0 0 2 0 2 2 0 0 0 0 2 2 2 0 2 0 0 2 0 2 2 0 0 0 2 2 2 2 2 2 2 2 2 2 2 0 2 0 2 0 2 0 0 0 0 0 2 2 0 0 0 2 2 0 0 2 0 0 0 0 2 0 2 0 2 0 0 0 0 0 2 0 2 0 2 2 0 2 0 0 2 0 0 0 0 2 0 0 2 0 0 0 2 0 2 2 2 0 2 0 2 0 2 2 0 2 0 0 0 2 2 2 0 0 2 2 0 2 2 2 2 0 0 0 2 0 2 2 2 2 2 2 0 0 0 0 0 0 0 2 0 0 2 2 2 2 0 2 0 0 2 2 2 0 0 2 2 0 2 0 0 0 0 0 0 2 2 2 2 2 2 2 2 2 0 0 2 0 0 0 0 2 0 0 2 2 0 0 0 0 0 2 2 0 0 0 0 0 0 2 0 2 2 2 2 2 2 0 0 0 2 2 0 0 0 0 2 0 2 2 0 2 0 2 2 2 2 2 0 2 2 2 0 2 2 0 2 0 0 2 0 2 2 0 2 0 0 2 0 0 2 0 0 0 0 2 0 0 2 0 0 2 2 2 2 0 2 0 2 2 0 2 0 2 0 2 2 2 2 2 0 0 2 0 0 0 0 0 0 0 0 2 0 2 0 2 2 0 0 2 2 0 2 0 2 2 2 0 2 0 2 0 2 0 2 0 0 0 2 2 0 0 0 2 0 2 2 0 0 2 0 0 2 0 0 0 0 0 0 2 0 2 0 2 0 0 0 0 0 2 2 2 0 0 0 2 0 2 0 0 0 0 2 0 2 0 2 0 2 0 2 0 2 0 0 0 2 2 0 0 0 0 2 2 2 0 2 2 0 0 2 0 2 0 0 0 0 0 0 0 2 2 2 2 2 2 0 2 2 0 2 0 2 0 0 2 2 2 2 2 0 0 2 2 0 2 2 0 0 2 2 0 2 0 2 2 2 2 2 0 2 0 0 0 2 2 2 2 0 2 0 0 0 0 0 2 0 2 0 0 2 2 0 0 2 0 2 2 0 2 2 0 2 2 2 2 0 0 2 2 2 2 0 0 0 0 2 0 2 2 0 0 0 0 0 2 2 0 2 0 0 2 0 2 2 0 0 0 2 0 0 2 2 0 0 2 2 2 0 0 2 2 0 2 2 0 0 2 0 0 0 0 0 2 0 0 0 2 2 0 0 0 0 0 2 0 2 2 0 2 0 0 2 2 0 2 0 0 0 0 0 0 0 0 2 0 0 0 0 0 2 2 2 2 2 0 0 2 0 0 2 0 2 2 2 2 2 0 0 2 2 2 0 2 2 0 2 0 0 2 2 0 2 0 0 2 2 0 2 2 2 0 0 2 0 0 2 2 2 2 2 0 0 2 2 0 2 2 2 2 0 2 2 2 2 2 0 0 0 0 2 2 2 2 2 0 2 0 2 2 2 0 0 2 2 0 0 0 2 0 2 2 2 2 0 0 0 0 2 0 2 0 2 2 2 0 0 2 0 2 0 2 2 2 2 2 0 2 2 2 0 2 0 0 0 2 2 0 2 2 0 2 2 0 0 0 2 0 2 0 2 0 0 2 0 0 0 2 2 0 2 2 2 0 0 0 2 2 0 0 2 2 2 0 2 0 2 0 0 2 0 2 2 0 2 2 0 0 2 0 2 2 0 0 2 2 0 2 0 0 0 2 0 2 2 2 0 0 2 2 0 2 2 0 0 0 2 0 0 0 2 0 0 2 2 2 0 2 2 0 2 2 2 0 0 0 0 0 0 0 0 2 0 0 2 2 2 0 2 2 1 0 1 2 0 0 1 0 2 1 1 2 0 0 2 1 2 1 1 2 0 0 2 2 0 1 2 2 0 0 1 1 2 0 2 0 0 1 0 1 2 0 0 0 2 1 2 2 1 1 0 1 1 2 0 0 1 0 0 2 2 0 0 1 2 0 2 0 0 0 2 0 2 2 2 2 2 0 2 2 0 0 0 0 2 0 2 2 2 2 2 0 2 2 2 2 0 2 0 2 2 0 0 0 2 2 0 0 0 2 2 2 2 2 0 2 0 0 2 0 0 2 2 2 2 2 0 2 0 2 0 2 2 0 0 2 0 2 0 0 0 0 0 2 2 2 0 2 0 0 2 2 0 0 2 2 0 0 0 2 2 2 2 2 2 0 2 0 2 2 0 0 0 2 2 0 0 2 0 2 0 2 2 0 0 2 0 0 2 0 2 2 2 2 0 0 2 0 0 0 0 2 2 2 2 0 0 2 2 0 2 0 0 0 0 0 2 2 0 2 0 2 2 2 0 2 2 2 2 0 0 0 2 0 0 2 0 0 2 0 2 2 2 2 2 2 0 0 2 0 0 2 2 0 0 0 0 0 2 0 2 0 0 2 0 0 0 0 0 0 2 0 0 0 0 0 0 0 0 0 0 0 2 0 0 2 2 0 2 0 0 0 0 2 0 2 2 0 2 2 2 0 0 0 0 0 2 0 0 0 0 0 2 0 2 2 2 0 0 0 2 2 2 0 2 0 2 2 2 2 0 2 2 2 2 0 2 2 2 2 2 2 0 2 0 2 0 2 2 0 0 2 0 2 0 2 2 2 0 2 2 0 2 2 2 2 0 2 2 0 2 2 0 0 0 0 2 0 2 2 0 2 0 0 0 0 0 2 2 0 0 0 0 2 0 2 0 2 0 2 0 0 2 2 0 2 0 2 0 0 0 2 2 0 0 2 0 2 2 2 2 0 0 2 2 0 0 0 2 0 2 2 2 0 2 0 0 2 2 2 0 0 2 0 0 0 0 2 0 2 0 2 2 2 2 2 2 2 0 2 2 0 0 0 0 0 2 2 2 0 2 0 0 2 0 2 2 2 2 0 2 0 0 0 0 2 2 0 2 2 2 0 0 0 0 2 2 0 2 2 0 0 2 0 0 2 2 0 0 0 2 0 0 0 2 2 0 0 2 2 2 2 2 2 2 0 2 0 2 0 2 2 2 2 0 2 0 0 0 0 0 2 2 2 2 0 0 0 0 0 0 0 0 2 2 2 2 0 2 0 0 2 2 0 2 2 2 0 0 0 2 2 0 2 0 0 2 2 2 2 2 2 0 0 2 0 2 2 0 2 0 0 0 2 0 2 2 0 2 0 2 0 0 2 0 0 0 0 2 2 0 2 0 0 0 0 0 0 2 2 0 2 0 2 0 2 2 0 0 2 0 2 0 0 2 2 0 0 0 2 2 0 2 0 0 0 2 2 0 0 0 2 0 0 0 2 0 2 0 0 0 2 0 0 0 2 2 2 0 0 0 2 2 0 2 2 0 2 0 2 0 2 2 0 0 0 0 2 2 2 2 2 0 2 2 0 0 2 0 0 2 2 2 2 2 0 2 2 2 0 0 0 2 0 2 2 0 2 0 2 2 0 2 2 2 2 2 0 0 2 2 0 2 0 2 2 0 2 0 2 2 2 0 2 2 0 0 2 2 0 0 2 2 0 2 2 0 0 2 0 0 2 0 2 2 0 0 2 0 2 2 2 2 0 0 0 0 2 0 2 0 0 2 0 0 2 2 0 0 2 2 2 2 2 0 0 0 0 2 2 0 0 2 2 0 2 2 0 2 0 0 0 2 2 0 0 2 2 0 2 0 2 0 2 0 2 0 2 2 2 0 2 2 2 2 0 0 0 0 0 0 2 2 0 2 2 2 0 0 0 2 0 0 2 0 2 0 0 2 2 0 2 2 2 0 0 2 2 2 0 0 2 2 2 0 2 2 2 0 0 2 2 2 0 2 2 0 2 0 2 2 0 0 0 2 0 0 0 0 0 0 2 2 0 2 0 2 2 0 0 2 0 2 2 2 2 0 0 0 0 0 0 2 0 2 2 2 0 2 2 2 0 0 2 0 2 2 0 0 0 2 0 2 0 0 0 0 2 0 2 2 0 0 2 2 0 0 2 0 2 2 2 0 2 2 0 2 2 0 0 0 2 2 0 2 0 0 2 2 0 0 0 0 0 0 2 2 2 2 0 0 2 0 0 0 2 0 2 2 2 0 2 2 2 2 0 2 0 2 0 0 2 2 2 0 0 2 2 2 2 0 2 2 0 2 0 2 0 2 2 0 2 0 0 2 2 0 0 0 0 0 0 2 2 2 0 2 2 2 0 2 0 2 2 0 2 2 0 2 0 0 2 0 2 0 0 0 2 2 2 2 2 0 0 2 2 2 2 2 2 2 0 0 0 2 0 2 0 2 2 2 2 0 0 0 0 2 0 0 2 2 2 0 2 2 2 0 2 0 0 0 2 0 2 0 2 0 0 0 2 2 0 0 2 2 2 2 0 0 0 2 0 0 2 0 2 0 0 2 0 0 2 2 2 0 0 0 2 2 2 2 2 2 2 2 0 2 0 2 0 0 2 0 0 2 2 0 2 0 0 2 0 2 2 0 2 0 0 0 0 0 2 0 2 0 2 0 2 0 2 0 0 0 0 0 0 0 0 2 2 2 2 2 0 0 2 2 0 0 2 0 0 0 0 2 0 0 2 0 2 0 0 2 0 2 2 2 2 0 0 2 2 0 0 2 2 0 2 0 0 2 0 2 2 0 0 0 0 0 2 0 0 0 2 0 2 2 2 0 2 2 2 0 2 0 2 0 2 0 0 0 0 0 0 0 2 2 2 0 2 0 2 2 0 0 0 2 2 2 2 0 0 2 2 0 0 0 2 2 0 0 0 0 2 0 2 2 0 2 0 2 0 2 2 0 2 0 2 2 2 0 0 2 2 0 0 0 2 0 0 0 2 0 2 0 2 0 0 2 2 2 0 0 2 0 0 0 2 2 2 0 2 2 2 2 2 2 2 0 0 0 0 2 0 2 2 2 2 2 2 2 0 0 0 0 2 2 2 0 0 2 0 2 2 0 2 2 2 0 2 0 0 2 0 2 0 2 2 2 2 2 2 2 2 2 2 2 0 0 0 0 0 0 0 2 2 0 2 0 2 0 2 2 0 2 0 2 2 2 0 0 2 0 2 2 2 0 2 0 0 0 2 2 0 2 2 0 0 0 0 0 0 2 2 2 0 0 0 2 0 0 2 0 2 2 0 2 2 2 0 2 0 2 0 2 0 0 2 0 2 0 2 2 2 2 2 2 2 0 2 2 2 0 0 0 0 2 0 0 2 0 2 2 2 0 0 0 0 0 0 2 2 2 0 2 0 0 0 2 2 2 0 0 2 0 2 0 2 2 2 2 0 2 0 2 0 2 0 2 2 2 0 0 0 2 2 0 0 2 0 0 2 0 2 2 0 2 0 2 2 2 2 0 2 2 2 0 2 2 0 2 2 2 0 0 2 0 0 0 0 2 2 2 2 2 0 2 2 0 2 2 2 0 2 2 0 0 2 0 0 2 0 0 0 2 2 0 2 0 2 2 0 2 0 0 2 2 0 2 0 2 0 2 2 2 0 0 0 2 2 0 0 0 2 0 2 0 2 2 0 0 0 2 0 0 0 2 0 2 2 2 0 2 2 2 0 0 0 0 2 0 2 0 2 2 2 2 0 0 2 0 2 2 2 0 0 0 2 0 0 0 2 2 2 2 0 2 0 2 0 2 0 2 0 2 0 0 2 0 2 0 2 2 0 2 0 2 0 2 2 0 2 2 2 0 2 2 2 2 0 0 0 2 0 2 0 2 0 0 0 0 0 0 2 0 0 0 0 0 2 2 0 2 0 0 0 0 2 0 2 2 0 0 0 2 0 2 2 0 2 2 2 0 0 0 2 2 2 0 0 2 2 0 0 2 2 0 2 0 0 0 0 2 2 2 0 2 0 0 2 0 2 0 0 0 2 2 0 2 2 2 2 0 0 0 2 2 0 2 0 2 0 2 2 0 2 0 0 2 2 0 0 2 2 0 2 0 2 2 0 0 0 2 2 2 0 0 0 2 2 2 2 2 0 2 0 2 0 2 0 0 2 2 2 2 2 0 2 0 2 2 0 2 2 2 2 2 2 0 0 0 0 0 0 0 0 0 0 2 0 2 2 0 2 2 0 0 0 2 0 2 0 0 0 2 0 2 0 0 0 2 0 2 2 2 2 2 2 2 2 0 0 2 0 0 2 2 2 2 0 0 2 0 2 0 2 0 0 0 0 0 0 2 2 2 2 2 2 0 2 0 2 0 2 0 0 2 0 0 0 2 2 0 2 0 0 2 0 0 2 2 2 2 0 0 2 0 0 2 0 0 2 2 0 2 2 0 2 2 2 2 0 0 0 2 2 2 2 2 2 0 2 2 2 2 0 2 2 0 2 0 0 0 2 0 2 2 2 0 2 2 2 0 0 0 2 2 0 2 0 0 0 2 2 2 2 0 0 2 2 2 0 2 2 0 0 2 0 2 0 0 2 2 0 0 2 2 0 0 2 2 0 2 0 2 2 2 2 2 2 2 0 2 2 0 2 2 2 0 0 0 2 2 0 2 2 2 2 0 2 0 2 2 0 2 0 2 0 0 2 2 0 2 2 2 0 2 0 0 0 0 2 2 2 0 0 2 0 0 2 2 2 0 2 2 0 0 2 2 2 0 2 0 2 2 2 0 2 2 0 0 2 0 0 0 0 2 0 2 0 2 0 0 2 2 0 0 2 2 2 2 2 0 0 2 2 2 2 2 2 0 0 2 0 0 2 0 2 2 0 0 2 2 0 2 0 2 0 0 0 2 0 2 2 2 0 2 2 0 0 0 0 0 2 0 2 2 0 0 2 2 0 0 2 0 2 0 2 2 2 0 2 0 2 0 0 2 2 0 2 2 2 0 2 0 2 0 2 0 2 2 0 2 0 2 2 2 2 0 2 2 0 0 0 0 0 2 2 2 0 2 0 2 2 0 0 0 0 2 0 0 2 2 2 0 0 2 0 2 0 0 2 0 2 2 0 0 0 0 0 0 2 0 2 2 2 0 2 0 2 2 2 2 2 0 0 0 2 2 2 2 2 2 0 2 0 0 2 0 2 2 2 2 0 0 2 0 2 0 0 2 0 0 2 2 2 0 2 0 0 0 0 0 2 2 2 0 0 0 0 2 2 2 0 0 0 2 2 2 0 2 0 0 2 2 2 2 0 2 0 2 0 0 0 0 2 2 2 0 0 0 0 2 2 0 0 2 2 0 0 0 2 0 0 0 0 0 2 0 2 0 2 0 0 2 2 2 2 2 0 2 2 0 2 2 2 0 2 2 2 0 0 2 2 0 2 0 2 0 2 0 2 0 2 0 0 2 0 2 2 2 2 0 2 2 2 2 2 0 0 0 0 0 0 0 2 2 2 0 2 2 0 0 2 2 2 2 2 0 2 0 0 0 0 0 0 0 2 0 2 2 2 0 2 0 2 2 0 0 0 2 2 0 2 2 2 2 0 2 2 2 2 0 2 0 2 0 0 0 0 0 2 0 2 0 2 0 2 2 2 0 0 0 2 0 0 0 2 0 2 0 0 2 2 2 0 2 0 0 2 0 0 0 0 0 2 0 0 0 0 2 0 0 2 0 0 2 2 2 0 2 0 2 0 2 2 0 0 2 0 2 2 2 2 0 0 0 0 2 2 2 0 2 0 2 2 0 2 2 2 0 0 2 2 0 0 0 0 0 2 0 0 0 2 0 2 2 2 2 2 0 2 0 2 0 0 2 2 2 0 0 2 2 2 0 0 0 1 1 0 2 0 0 0 0 0 2 2 2 2 0 0 2 2 0 0 0 2 2 0 2 0 2 2 2 0 0 0 0 0 2 0 2 2 0 2 2 0 2 2 2 2 0 0 2 2 2 2 0 0 0 2 0 2 2 0 2 2 0 2 2 0 2 0 2 2 0 0 2 2 2 2 0 0 0 2 2 0 2 2 0 2 0 2 2 2 2 2 0 0 0 2 2 2 0 0 2 0 0 2 2 0 0 2 2 2 0 2 0 2 2 0 0 0 0 2 2 0 0 2 2 2 2 2 0 2 0 2 2 0 0 2 0 2 0 2 2 2 0 2 0 0 2 2 0 0 2 0 2 2 2 0 2 0 0 0 0 2 0 2 0 0 0 0 2 2 0 0 2 2 0 0 0 2 0 2 2 2 0 2 0 0 0 0 0 0 0 2 2 2 2 2 2 0 2 0 2 2 0 0 2 2 2 2 2 2 2 2 2 2 2 2 0 0 0 0 2 2 2 2 0 0 0 0 0 2 0 0 0 0 0 2 0 2 0 2 2 2 0 0 2 0 2 2 0 2 2 2 2 2 0 2 0 0 0 0 0 2 2 0 0 2 0 2 0 0 0 0 0 0 2 2 2 2 0 2 0 2 2 0 2 2 2 0 2 0 0 2 0 0 2 2 0 0 0 2 2 2 0 2 2 0 2 2 2 2 2 2 0 0 0 0 2 2 0 0 2 2 0 0 2 0 0 0 2 0 2 0 2 0 0 0 0 0 2 0 2 2 2 0 2 0 2 0 2 0 0 0 2 0 2 2 2 2 2 0 0 2 0 0 2 2 0 2 2 0 2 2 0 2 0 0 0 0 0 2 0 0 2 0 2 2 0 2 2 0 2 0 2 2 0 0 0 2 0 2 0 0 2 0 0 0 2 0 2 2 0 0 2 2 0 2 0 2 2 0 2 2 2 0 2 0 0 2 0 0 2 0 0 2 0 2 0 2 0 2 0 2 2 2 0 2 2 0 0 2 0 0 2 2 2 2 2 0 2 0 2 2 0 0 0 2 2 2 0 0 0 0 2 2 0 0 0 0 0 2 2 0 0 2 0 0 0 0 2 0 2 2 2 0 0 0 2 0 0 2 2 0 0 2 0 0 2 0 2 2 2 2 0 2 0 2 0 0 2 0 2 2 0 0 0 0 2 0 2 0 2 0 0 0 0 0 0 0 2 0 2 0 0 2 0 0 0 0 0 2 0 2 0 0 0 0 0 0 2 0 2 0 2 0 0 2 0 0 0 1 0 2 2 1 1 0 0 1 0 1 1 2 0 1 1 2 1 1 2 0 1 1 2 1 2 0 0 1 2 2 0 0 2 0 1 1 2 2 2 2 1 2 0 0 1 0 0 2 2 2 2 2 0 0 2 2 1 2 0 0 0 1 2 2 1 0 1 2 2 1 1 1 0 2 2 2 2 0 2 2 2 0 2 2 0 2 2 2 1 0 1 2 0 2 0 0 0 1 2 2 2 0 0 2 1 0 1 0 0 1 1 1 0 2 1 0 0 1 1 0 2 1 2 1 2 2 1 1 2 0 0 1 2 0 0 2 1 1 2 2 2 0 2 0 1 2 0 1 1 1 0 1 0 0 2 1 2 2 1 2 2 2 0 2 1 0 1 2 0 2 0 2 2 0 0 1 2 2 2 2 2 2 0 1 0 0 2 2 1 2 0 0 1 1 0 1 2 0 2 1 0 0 2 0 2 0 2 0 0 0 0 2 1 1 0 2 1 2 2 2 1 1 1 0 0 2 0 2 2 0 2 2 0 2 0 0 0 2 2 0 2 0 0 2 0 0 0 0 2 2 2 2 2 0 2 2 2 2 2 2 0 2 2 0 2 2 0 0 2 2 0 0 0 0 2 2 0 0 0 0 0 0 2 0 2 2 2 2 2 0 0 0 2 2 2 2 2 0 0 0 2 2 0 0 2 2 2 2 2 2 2 0 2 2 2 2 0 2 2 0 0 2 2 0 0 0 0 2 0 2 2 2 2 0 2 2 2 0 0 0 0 0 0 2 2 0 2 2 0 0 2 2 0 0 2 2 2 2 2 0 2 2 0 2 2 2 0 0 2 2 0 2 0 2 2 2 2 2 2 0 0 0 2 0 0 2 2 0 2 2 0 2 0 0 0 2 0 0 2 0 0 0 2 2 2 0 0 0 0 2 2 2 2 2 0 0 2 0 0 0 0 2 0 2 2 0 2 2 2 0 2 0 0 2 2 2 0 2 2 2 0 2 0 2 2 0 2 2 0 0 0 2 2 2 2 2 2 0 0 2 2 2 0 0 2 0 0 0 0 0 0 2 0 2 0 0 0 2 2 2 0 0 2 2 2 2 2 0 2 0 2 0 0 2 0 0 0 2 0 2 0 2 0 0 2 0 0 2 2 0 2 2 2 2 0 2 0 2 0 2 2 2 2 2 0 0 0 2 2 0 2 2 2 2 2 0 0 2 0 2 0 0 2 0 0 0 2 2 2 2 0 0 0 2 0 0 2 2 2 0 2 2 1 1 2 0 0 0 0 1 0 1 0 1 1 0 1 2 2 2 2 2 0 2 0 2 0 2 2 0 2 2 0 0 0 2 2 0 2 0 0 2 2 2 0 0 0 2 2 0 0 0 0 0 0 0 2 2 2 0 0 2 0 0 2 2 2 0 2 0 2 2 0 2 2 2 2 2 0 2 2 0 2 0 2 2 2 0 2 2 2 0 2 0 0 2 2 2 0 0 2 2 0 2 2 2 0 2 2 0 0 2 0 2 2 0 2 2 0 0 2 2 2 0 2 2 2 0 0 0 2 0 0 2 2 2 0 2 0 2 0 2 2 0 2 2 0 2 2 2 0 0 0 2 2 0 0 0 2 0 0 2 2 2 2 2 2 0 2 2 2 0 2 0 0 2 0 0 2 0 2 0 0 0 0 0 2 0 0 0 0 2 2 0 0 2 0 0 2 2 0 0 2 0 2 0 2 2 2 0 0 0 2 0 0 0 2 2 2 0 2 2 0 1 1 1 0 1 0 2 0 0 0 0 2 0 0 0 2 2 0 2 0 2 2 2 2 2 2 0 0 0 0 2 0 0 0 0 2 0 2 0 2 2 2 0 2 0 0 0 2 0 2 2 0 2 0 2 0 2 0 2 2 2 0 2 0 0 2 0 0 2 0 2 0 0 0 0 0 0 0 2 0 0 2 0 2 0 2 0 0 2 2 2 2 2 2 0 2 0 2 0 2 0 0 2 2 2 0 2 0 0 2 2 0 0 0 2 2 2 0 2 2 2 2 0 0 0 0 2 2 0 2 0 2 0 2 2 2 0 0 0 0 0 2 0 0 2 2 0 0 0 2 2 0 0 2 2 0 0 0 2 2 0 2 2 2 0 0 2 0 0 0 0 0 2 0 0 2 2 2 2 2 0 0 2 0 2 0 2 2 2 2 0 2 2 0 0 2 0 2 0 2 2 2 2 0 2 0 0 2 0 2 0 0 2 0 0 0 2 0 0 2 2 2 0 2 2 2 0 0 2 0 0 2 0 2 2 0 0 0 0 0 2 0 0 2 0 0 0 2 2 0 2 2 0 2 0 0 2 0 0 2 0 2 0 2 0 2 0 2 0 2 2 2 2 0 2 0 2 0 2 0 2 0 0 0 0 0 2 0 2 2 2 2 2 0 0 2 2 0 0 2 2 0 2 2 2 2 2 2 0 0 2 2 2 0 2 0 0 2 0 2 0 2 0 2 2 2 2 2 0 0 0 2 0 0 2 0 2 0 0 0 2 0 0 0 2 2 2 2 0 2 0 0 2 0 0 2 0 2 2 0 0 2 0 2 2 2 2 2 2 2 2 2 2 2 0 0 0 0 0 0 0 2 0 0 2 0 0 0 0 2 2 2 0 2 2 0 2 0 0 0 2 0 2 2 0 0 2 2 0 2 0 0 2 0 0 0 0 0 0 2 0 0 2 2 0 2 0 2 2 0 0 0 2 0 0 2 0 2 0 2 2 2 0 0 2 2 0 2 0 0 2 0 2 2 0 0 0 2 0 2 0 2 0 2 0 0 2 0 0 0 2 0 0 2 0 2 0 0 2 0 0 2 2 0 2 0 2 2 2 0 2 0 2 2 2 0 2 2 2 0 2 0 2 2 1 1 0 2 0 0 1 0 1 2 2 0 2 1 1 0 1 2 0 1 2 1 2 2 0 1 1 0 1 0 2 0 0 2 2 0 1 2 1 1 2 0 0 0 0 0 0 2 2 0 2 0 0 0 0 0 0 2 2 0 2 2 0 2 2 0 0 2 2 0 0 2 0 2 0 2 0 2 0 2 0 0 2 0 0 0 0 0 0 0 2 2 2 0 2 2 2 2 0 0 0 2 0 2 0 2 0 0 2 0 2 0 2 0 2 2 0 0 2 2 0 0 2 2 2 0 2 0 2 0 2 0 0 2 2 0 0 2 2 2 2 0 2 2 2 0 0 2 2 0 0 0 0 0 2 0 0 0 0 2 0 2 0 2 2 2 2 2 2 0 0 2 2 0 2 0 0 2 2 2 0 0 2 0 0 2 0 2 2 2 2 2 0 2 0 2 2 0 2 2 2 2 0 0 2 0 2 2 0 2 0 2 0 0 0 2 2 2 0 0 0 2 2 0 0 2 2 0 2 0 2 0 0 0 2 2 0 0 0 2 0 0 0 0 2 0 0 0 2 0 0 2 2 2 2 0 2 0 2 2 2 2 2 2 2 2 2 0 2 0 0 0 0 2 2 2 0 0 0 0 0 0 2 0 2 2 2 2 0 0 0 0 2 0 2 2 0 2 0 2 0 2 2 0 0 0 0 2 2 2 0 2 0 0 2 0 2 0 0 2 2 0 2 2 0 2 2 0 0 0 0 0 2 2 0 2 0 0 2 2 0 0 2 0 0 2 0 2 0 0 2 2 2 0 0 0 2 2 2 2 2 0 0 2 0 0 0 0 2 2 2 2 0 0 0 2 2 2 2 2 2 2 0 0 2 2 0 0 0 2 0 2 2 2 0 0 2 2 2 2 0 2 2 2 0 0 0 0 2 2 2 0 2 2 0 2 2 0 2 2 2 0 0 0 0 2 2 2 2 2 0 0 0 0 2 2 0 0 2 2 0 0 0 2 0 0 0 2 2 0 2 2 0 2 2 2 0 2 2 2 2 2 2 0 0 0 2 2 0 2 0 0 0 2 2 0 2 0 2 0 0 0 0 2 2 2 0 0 0 2 0 0 2 0 0 2 0 2 0 2 2 2 2 2 2 2 0 0 2 2 2 0 0 2 0 2 0 2 2 0 0 0 0 2 0 0 0 2 2 2 0 2 2 2 0 0 0 2 2 2 0 0 2 2 0 2 0 2 2 2 0 2 2 2 2 2 0 0 0 0 0 0 0 0 2 2 0 0 0 2 2 0 0 2 2 2 2 0 2 2 0 0 2 2 2 2 0 2 0 0 0 0 0 2 0 0 0 2 0 2 0 0 2 0 2 2 0 2 2 0 2 0 0 2 2 2 0 0 2 2 2 2 2 0 2 2 0 2 2 0 0 0 0 0 2 2 2 2 0 0 2 2 2 0 0 0 2 0 0 2 0 2 0 2 0 0 2 0 0 2 2 2 2 2 2 2 2 0 2 2 0 2 0 0 0 0 2 0 2 0 0 2 2 2 2 2 0 2 2 2 0 2 0 2 0 0 0 2 2 2 0 0 0 0 0 2 0 2 2 0 2 2 2 0 2 2 2 0 2 2 0 0 0 2 2 2 0 0 2 0 0 2 2 0 2 2 2 0 0 2 2 0 2 0 0 2 0 2 2 0 0 0 2 2 0 2 0 0 0 2 0 2 0 2 0 2 0 0 0 2 0 0 2 2 0 2 0 0 2 2 2 2 0 0 2 0 0 2 0 0 2 2 0 0 2 2 2 2 0 0 0 2 0 2 2 0 2 2 2 0 2 0 0 2 2 2 2 2 2 2 2 0 0 2 0 0 0 2 2 0 0 2 2 0 2 0 0 0 0 0 2 0 0 0 2 0 2 0 2 2 0 2 0 2 2 0 2 0 0 2 2 0 2 0 2 0 0 0 0 2 0 2 0 0 0 2 2 0 0 0 2 2 0 0 0 2 0 0 0 0 2 0 2 0 0 0 2 0 0 0 2 0 0 0 0 2 2 0 0 2 2 2 2 0 0 2 0 2 2 0 2 2 2 2 2 0 2 0 2 0 2 0 0 2 2 0 0 2 2 0 2 0 0 2 2 2 0 0 2 2 0 0 0 0 2 2 2 0 0 0 2 2 2 0 2 0 2 2 2 0 2 2 2 2 0 2 2 2 0 2 0 0 2 0 0 0 2 0 2 2 0 0 2 2 2 2 2 2 0 2 0 2 0 0 0 2 2 0 2 2 2 0 2 2 0 2 0 2 2 2 0 2 0 0 2 0 2 2 0 2 0 2 2 0 0 0 0 2 2 0 2 0 0 0 2 0 2 2 0 0 0 2 0 0 0 0 0 0 0 2 2 2 0 2 0 0 2 0 2 2 0 0 2 0 2 0 0 0 0 2 0 0 2 0 0 2 2 2 0 0 0 0 0 2 0 2 2 2 0 2 0 0 0 0 2 2 0 0 2 2 0 2 0 0 2 2 2 2 2 2 2 2 0 0 0 2 0 0 2 0 0 2 2 0 2 0 2 2 0 2 2 0 0 0 0 0 0 0 0 0 0 0 2 2 0 0 0 0 0 0 2 0 0 2 0 0 2 2 0 0 0 0 0 0 0 0 2 0 0 0 0 0 0 2 0 2 2 0 2 0 2 0 0 0 2 0 2 2 2 2 2 0 0 0 0 0 0 0 2 2 2 2 0 2 2 2 0 2 2 2 2 0 0 2 0 0 2 0 0 2 0 0 0 0 0 2 2 0 2 0 2 0 0 2 2 2 2 2 2 0 0 2 0 2 0 2 2 2 2 0 2 2 2 2 2 2 2 2 0 2 0 2 0 0 0 2 0 2 2 0 0 2 2 2 0 0 2 2 2 0 0 0 0 0 0 0 0 0 0 2 2 2 2 0 2 1 1 0 0 0 1 1 0 1 0 1 1 1 0 2 2 1 0 2 0 2 0 0 0 0 2 0 0 2 1 2 1 2 0 2 1 0 0 2 2 2 1 0 1 2 2 2 2 2 0 0 2 2 0 0 2 2 0 2 0 1 1 2 0 0 2 1 2 1 2 0 2 2 2 2 2 0 2 2 2 2 2 1 1 0 1 1 1 2 2 2 0 2 2 0 2 1 1 0 0 1 0 2 2 2 2 2 0 0 0 2 2 0 2 1 2 2 2 0 1 0 2 0 0 2 0 1 2 1 2 2 2 0 0 2 0 0 2 2 1 2 0 2 0 1 0 0 2 1 1 0 1 2 0 2 1 1 1 0 2 1 0 2 2 0 2 1 2 0 1 1 2 0 2 2 0 2 0 2 0 0 0 2 0 2 0 2 2 2 2 2 2 0 0 0 0 0 2 0 0 2 2 0 0 0 0 2 0 0 0 0 0 0 0 2 0 0 2 2 2 2 0 2 0 2 0 2 0 0 2 0 0 2 2 2 2 2 0 2 0 2 2 0 0 2 0 2 0 0 2 2 2 2 2 2 2 2 0 2 0 2 0 0 2 0 0 2 2 2 2 0 2 2 0 2 0 2 2 2 0 0 2 2 0 0 2 2 0 2 0 2 2 2 0 0 0 2 2 0 2 2 2 0 0 2 0 0 2 2 2 2 2 2 0 2 0 0 2 0 2 2 0 2 0 0 2 0 0 0 2 2 0 2 2 2 0 0 2 2 0 2 2 0 0 0 2 2 0 2 0 0 0 2 2 2 0 0 0 0 0 2 2 2 2 2 0 2 0 0 0 0 0 0 2 0 0 0 2 2 0 2 0 2 2 0 2 2 0 2 2 2 2 2 0 0 0 2 0 2 0 0 0 0 0 0 2 2 2 2 0 2 0 2 0 2 2 2 0 0 0 0 0 2 2 2 0 0 2 0 2 0 2 2 0 2 0 2 2 0 0 2 2 0 0 0 2 2 2 2 2 2 0 0 0 0 2 0 2 2 0 0 0 0 0 0 2 0 0 0 2 0 0 2 2 2 0 2 2 2 0 2 2 2 2 2 2 2 0 0 2 2 2 2 2 2 2 2 2 0 0 2 0 2 2 2 2 2 0 0 0 2 2 2 0 2 0 0 0 0 2 2 0 0 0 0 0 2 2 2 0 2 2 0 0 0 2 2 0 0 0 0 2 0 2 2 2 2 0 2 2 2 2 0 0 2 0 0 0 2 2 2 0 0 2 2 0 0 2 2 0 0 2 2 0 2 2 0 2 0 2 2 0 0 2 0 2 2 0 2 0 2 0 2 0 2 2 0 0 0 0 0 2 2 2 2 2 2 2 2 0 0 0 2 2 0 2 0 0 2 2 0 0 2 2 0 0 2 0 0 0 0 0 2 0 2 0 2 2 0 2 2 0 2 2 2 2 2 0 0 0 0 0 2 0 0 2 0 0 2 2 0 2 2 0 0 2 2 2 0 0 2 2 0 0 0 0 2 0 2 0 0 0 2 0 2 0 0 2 0 0 0 0 2 2 2 2 0 0 0 2 2 2 0 2 2 2 0 0 0 0 0 0 2 2 2 0 0 0 0 0 0 0 0 2 2 0 0 2 2 0 0 2 0 0 2 2 0 0 2 2 2 2 0 2 2 2 2 2 2 2 0 2 0 2 2 2 0 2 2 0 2 0 0 2 2 2 0 2 0 2 0 2 0 2 0 2 2 2 2 2 2 2 0 0 2 2 0 0 0 2 0 2 0 0 0 2 0 0 2 2 2 2 0 0 0 0 2 2 2 2 2 2 2 2 0 2 0 0 2 2 2 2 0 0 0 0 0 0 2 0 0 0 0 2 2 0 2 0 2 0 0 0 0 0 0 2 0 2 0 0 2 0 2 2 0 0 0 2 2 0 0 2 2 2 2 2 2 2 0 0 0 0 2 2 0 2 2 0 0 2 0 2 0 2 0 2 2 2 0 2 0 2 0 2 2 2 2 2 0 1 1 1 1 2 0 0 1 2 0 1 1 0 0 0 0 2 0 2 1 2 0 2 1 0 2 2 0 1 0 0 1 2 0 0 2 2 2 0 0 2 0 2 2 2 0 0 0 2 2 0 0 0 2 0 2 0 2 2 2 2 0 0 2 0 2 2 0 0 0 0 0 2 2 0 2 0 2 0 2 2 0 0 0 0 0 0 0 2 0 2 2 0 0 2 2 0 2 0 0 2 2 0 0 2 0 2 0 2 0 0 2 2 2 0 0 2 2 0 0 2 2 0 2 0 0 0 0 2 2 0 0 2 0 2 0 2 0 2 0 0 0 0 2 2 2 2 2 0 2 0 2 0 2 0 2 2 0 2 2 0 2 2 2 2 2 0 2 0 0 0 0 0 0 0 2 2 0 0 2 0 2 2 2 2 2 0 2 0 2 0 0 0 2 2 2 0 2 2 0 2 2 0 2 2 0 2 2 0 2 0 2 0 0 0 0 2 0 2 0 0 2 2 0 2 0 1 1 2 2 2 1 1 1 1 1 2 1 1 2 2 2 1 0 1 2 1 0 2 0 2 2 0 2 2 2 1 0 0 2 0 2 0 1 0 2 2 2 2 0 1 2 0 2 1 0 0 2 0 2 2 1 2 0 0 1 1 1 2 1 0 1 2 0 2 2 0 2 2 2 2 0 2 0 0 2 2 0 2 2 2 2 2 2 0 2 2 0 2 0 2 2 2 0 0 0 0 0 0 0 0 2 0 2 0 0 0 2 0 0 0 0 0 2 2 2 0 0 2 0 0 0 0 2 0 2 2 2 0 0 0 2 0 0 0 2 0 2 2 0 0 2 2 0 2 2 2 0 2 0 0 2 2 0 0 2 2 2 2 2 2 2 2 2 2 0 0 0 0 0 2 0 2 0 0 2 2 2 0 0 0 2 0 0 2 2 2 2 2 2 2 0 0 2 2 2 0 2 0 2 0 0 2 2 0 2 2 2 2 0 2 0 0 0 2 0 2 0 2 0 0 0 2 2 2 2 2 2 0 2 2 2 2 2 0 2 0 0 2 0 0 0 2 0 0 2 0 0 0 0 0 0 2 2 2 0 0 2 2 0 2 2 2 2 0 2 2 2 2 0 2 0 2 2 2 0 2 2 0 2 2 2 0 0 0 2 0 2 0 0 2 2 0 0 2 0 2 2 0 2 2 0 2 2 2 0 0 2 0 0 2 0 0 2 0 0 0 2 0 0 2 0 0 2 0 0 0 0 2 0 2 2 0 2 2 0 2 0 2 2 0 0 0 2 0 2 0 0 0 2 2 2 0 2 0 2 0 0 2 2 0 2 0 2 2 0 0 2 2 2 0 2 0 2 0 2 0 0 2 0 2 0 2 0 2 2 2 2 0 0 0 0 2 0 2 0 2 2 0 2 0 2 2 2 0 0 0 2 2 2 0 2 2 2 2 2 0 0 2 2 0 2 0 2 0 2 2 2 2 2 0 2 2 2 2 0 0 2 0 0 0 2 2 2 0 0 2 2 2 2 2 0 2 2 0 2 2 0 0 2 2 2 0 2 0 0 2 2 0 2 2 2 2 0 0 0 2 2 0 2 2 2 0 0 2 2 0 2 0 0 0 2 0 0 0 0 2 0 2 0 0 2 0 2 0 0 2 2 2 0 0 2 2 2 2 2 0 0 2 2 0 0 0 2 2 0 2 0 0 0 2 2 0 0 0 0 0 0 2 0 0 0 0 2 0 0 2 2 2 0 2 0 0 2 2 2 0 2 2 0 2 0 2 2 0 0 2 2 0 2 0 2 2 0 0 0 2 0 0 2 2 0 0 2 0 0 0 2 2 2 0 0 2 2 2 2 0 0 0 0 2 0 2 2 0 2 2 2 2 0 0 2 0 0 2 2 0 2 0 2 0 0 0 0 0 2 0 2 0 2 0 2 0 2 0 2 2 0 0 2 0 2 0 2 2 2 2 0 0 2 0 0 0 2 2 2 0 0 0 2 0 2 0 2 0 2 2 2 0 2 0 2 0 2 0 2 0 0 0 2 2 0 2 0 2 2 2 2 0 0 0 2 2 0 2 2 0 0 2 0 2 0 2 0 2 2 0 0 2 2 2 2 2 2 0 2 0 0 0 2 2 2 0 0 0 0 0 0 0 0 2 2 0 0 2 0 0 0 2 0 0 2 0 2 2 0 0 0 0 2 2 0 0 0 0 2 2 2 0 0 2 0 2 0 0 2 2 0 0 0 0 0 2 2 2 0 0 0 2 0 0 2 2 2 2 2 0 2 0 0 0 2 2 2 0 0 0 0 2 2 0 2 2 2 2 0 2 2 2 2 2 2 2 2 2 0 0 2 2 2 0 2 2 0 2 0 0 2 0 2 0 2 2 0 0 2 0 2 0 0 0 0 2 0 0 2 2 2 0 0 2 2 2 2 0 0 2 2 2 2 0 0 0 2 0 2 0 0 2 0 0 2 2 0 2 2 0 0 2 0 0 2 0 0 0 2 2 0 2 2 0 0 0 2 0 0 2 0 0 0 2 2 2 0 2 0 2 2 2 0 2 2 2 2 0 2 2 2 0 0 0 0 0 0 2 2 2 0 2 0 0 0 2 2 0 0 2 2 0 0 2 2 0 0 0 2 2 2 2 0 0 0 2 2 0 2 2 2 2 2 2 2 0 0 2 2 2 0 0 2 0 2 2 2 0 0 0 0 0 0 2 2 2 2 0 0 2 0 0 0 0 0 2 0 0 0 0 2 0 2 0 2 0 2 2 0 0 2 0 2 0 2 0 2 2 0 2 2 0 2 0 2 0 2 0 2 0 2 0 0 0 2 2 2 0 0 0 0 0 0 2 0 0 0 2 2 0 0 0 2 2 0 2 0 2 0 0 0 0 2 0 2 0 0 0 0 2 2 2 2 0 0 0 2 0 0 2 2 2 0 0 2 2 2 2 0 2 2 2 0 2 0 0 0 2 0 0 0 0 2 0 2 0 2 0 2 2 2 2 0 2 0 0 2 0 0 0 2 2 2 2 0 2 2 2 0 2 0 2 0 2 2 2 0 0 2 2 2 2 0 0 2 2 0 2 2 2 2 0 0 2 0 0 2 0 0 2 0 0 2 2 2 0 0 0 2 2 0 2 2 0 0 0 0 0 0 0 2 0 0 2 2 2 0 2 2 2 0 2 0 2 2 0 2 2 2 0 2 2 0 2 2 0 2 2 0 2 0 0 2 2 0 2 2 2 2 0 2 0 0 0 0 2 2 2 0 0 0 0 2 2 2 2 2 0 0 0 0 2 2 0 0 2 2 0 2 2 2 0 2 2 2 0 0 0 2 2 2 2 0 2 0 2 2 0 0 0 2 2 0 2 2 2 0 0 2 2 2 0 0 0 0 0 0 0 0 2 2 0 0 2 0 0 0 0 2 0 0 2 0 2 0 2 0 0 0 2 0 2 2 2 0 2 0 2 2 0 2
1 2 0 0 2 2 0 2 2 0 0 0 2 0 0 0 2 0 0 2 0 0 0 0 0 0 0 2 2 0 2 0 2 2 2 2 2 2 2 0 2 2 2 2 2 0 0 0 2 2 2 2 0 0 2 0 0 0 0 2 2 2 2 0 2 0 0 0 2 0 2 2 0 0 0 0 2 2 2 0 2 0 0 2 0 2 2 0 0 0 2 2 2 2 2 2 2 2 2 2 2 0 2 0 2 0 2 0 0 0 0 0 2 2 0 0 0 2 2 0 0 2 0 0 0 0 2 0 2 0 2 0 0 0 0 0 2 0 2 0 2 2 0 2 0 0 2 0 0 0 0 2 0 0 2 0 0 0 2 0 2 2 2 0 2 0 2 0 2 2 0 2 0 0 0 2 2 2 0 0 2 2 0 2 2 2 2 0 0 0 2 0 2 2 2 2 2 2 0 0 0 0 0 0 0 2 0 0 2 2 2 2 0 2 0 0 2 2 2 0 0 2 2 0 2 0 0 0 0 0 0 2 2 2 2 2 2 2 2 2 0 0 2 0 0 0 0 2 0 0 2 2 0 0 0 0 0 2 2 0 0 0 0 0 0 2 0 2 2 2 2 2 2 0 0 0 2 2 0 0 0 0 2 0 2 2 0 2 0 2 2 2 2 2 0 2 2 2 0 2 2 0 2 0 0 2 0 2 2 0 2 0 0 2 0 0 2 0 0 0 0 2 0 0 2 0 0 2 2 2 2 0 2 0 2 2 0 2 0 2 0 2 2 2 2 2 0 0 2 0 0 0 0 0 0 0 0 2 0 2 0 2 2 0 0 2 2 0 2 0 2 2 2 0 2 0 2 0 2 0 2 0 0 0 2 2 0 0 0 2 0 2 2 0 0 2 0 0 2 0 0 0 0 0 0 2 0 2 0 2 0 0 0 0 0 2 2 2 0 2 0 2 2 2 0 0 0 0 2 0 0 0 0 0 0 2 2 0 0 0 0 0 0 0 0 0 0 2 0 0 0 0 2 2 0 0 2 0 2 0 0 0 0 2 0 0 0 0 2 2 2 2 0 2 2 0 0 0 2 2 0 2 2 0 2 2 2 0 0 2 0 0 0 0 2 2 2 0 2 0 2 2 2 0 2 0 2 0 2 0 2 2 0 2 0 2 2 2 0 0 0 2 0 2 0 0 0 0 2 0 2 0 2 2 0 0 2 0 2 0 2 2 2 0 0 0 2 2 0 0 0 0 0 2 0 2 0 0 0 0 0 0 2 0 2 0 0 2 0 2 2 0 0 0 2 2 0 2 2 0 0 2 2 0 2 2 2 2 0 2 2 0 0 2 0 2 0 0 0 2 0 2 2 2 0 0 0 0 0 2 0 0 2 2 2 2 0 0 2 2 0 2 0 0 0 2 0 0 0 2 0 0 2 2 0 0 2 2 2 2 2 0 0 2 0 0 2 0 2 2 2 2 2 0 0 0 0 2 2 2 0 2 2 0 0 2 2 0 0 0 0 2 2 2 2 2 0 2 2 2 2 2 2 2 0 2 2 2 0 2 0 0 2 2 0 2 0 2 0 2 2 2 0 0 2 0 2 0 2 2 2 0 0 0 2 2 2 0 0 2 2 0 0 0 2 0 2 0 0 2 0 0 0 2 2 2 2 2 2 2 2 0 0 2 0 2 0 2 2 2 2 2 0 2 2 2 0 2 0 0 0 2 2 0 2 2 0 2 2 0 0 0 2 0 2 0 2 0 0 2 0 0 0 2 2 0 2 2 2 0 0 0 2 2 0 0 2 2 2 0 2 0 2 0 0 2 0 2 2 0 2 2 0 0 2 0 2 2 0 0 2 2 0 2 0 0 0 2 0 2 2 2 0 0 2 2 0 2 2 0 0 0 2 0 0 0 2 0 0 2 2 2 0 2 2 0 2 2 2 0 0 0 0 0 0 0 0 2 0 0 2 2 2 0 2 2 0 0 2 2 0 0 2 0 2 0 2 2 0 0 2 0 2 2 2 2 0 0 2 2 0 0 2 2 0 0 2 0 2 0 2 0 0 0 0 2 2 0 0 0 2 2 2 2 2 0 0 0 0 2 0 0 0 0 0 2 2 0 0 2 2 0 2 0 0 0 2 0 2 2 0 2 2 2 2 2 2 2 2 0 2 0 2 2 0 2 0 0 2 2 2 2 0 2 0 2 0 0 0 0 2 2 0 0 0 2 2 2 2 2 0 2 0 0 2 0 0 2 2 2 2 2 0 2 0 2 0 2 2 0 0 2 0 2 0 0 0 0 0 2 2 2 0 2 0 0 2 2 2 0 2 2 0 0 2 2 2 0 2 2 2 2 2 0 0 0 0 0 0 0 2 0 2 2 0 0 0 2 2 2 0 0 2 0 2 0 2 0 2 2 2 2 2 0 0 0 0 2 0 2 2 0 0 2 0 2 2 0 2 2 0 0 2 2 0 2 0 2 0 2 2 0 2 2 0 0 0 0 2 0 0 2 0 0 2 2 2 2 2 2 2 0 0 0 2 0 0 2 2 0 0 0 0 0 2 0 2 0 0 2 2 2 2 2 2 2 2 0 2 0 0 0 0 0 0 0 0 0 0 0 2 2 2 2 2 2 0 2 2 2 0 2 2 0 2 2 2 0 0 0 0 0 0 0 2 0 0 2 2 0 0 2 2 0 2 2 2 0 2 0 2 0 2 2 2 2 0 2 2 2 2 0 2 2 2 2 2 2 0 2 0 2 0 2 2 0 0 2 0 2 0 2 2 2 0 2 2 0 2 2 2 2 0 2 2 0 2 2 0 0 0 0 2 0 2 2 0 2 0 0 0 0 0 2 2 0 0 0 0 2 0 2 0 2 0 2 0 0 2 2 0 2 0 2 0 0 0 2 2 0 0 2 0 2 2 2 2 0 0 2 2 0 0 0 2 0 2 2 2 0 2 0 0 2 2 2 0 0 2 0 0 0 0 2 0 2 0 2 2 2 2 2 2 2 0 2 2 0 0 0 0 0 2 2 2 0 2 0 0 2 2 0 0 0 2 0 2 2 2 0 0 2 2 0 2 2 2 0 0 0 0 2 2 0 0 0 0 0 0 0 0 2 2 0 2 0 2 0 0 0 2 2 2 0 2 0 2 2 2 2 2 0 2 2 2 0 0 0 0 2 2 0 0 0 2 0 2 2 2 0 2 0 2 0 2 0 0 2 0 0 2 2 2 0 2 2 0 0 0 0 2 2 0 0 0 0 0 0 0 0 0 0 2 2 2 0 2 2 0 0 0 0 2 2 0 2 2 0 0 2 0 2 2 0 2 0 2 0 0 2 2 0 0 2 2 2 0 0 0 2 0 2 0 0 2 2 0 2 2 0 0 2 0 0 0 2 0 0 0 0 2 2 0 2 0 2 0 0 0 0 0 0 0 2 0 0 0 2 0 0 0 0 2 0 0 0 2 0 0 2 2 2 0 0 2 2 0 2 2 2 2 0 0 2 0 0 0 2 2 2 0 0 2 0 2 2 0 2 0 2 2 0 2 2 2 0 0 2 0 2 0 0 2 2 0 2 0 0 2 2 2 2 0 2 2 2 0 0 2 2 2 2 2 2 2 2 2 2 2 0 2 2 0 2 0 2 2 2 0 2 0 2 2 0 2 0 0 2 2 0 0 0 0 0 0 0 0 0 2 2 2 0 2 2 0 2 2 2 2 2 0 2 0 2 0 2 0 0 0 0 0 0 0 2 0 0 0 2 2 0 0 0 0 0 2 0 2 0 2 2 2 2 2 0 2 2 0 2 2 2 0 0 2 2 0 2 2 2 2 2 0 2 2 2 0 2 2 0 0 2 2 0 0 0 0 0 2 0 2 0 1 1 2 0 1 1 2 0 0 2 0 1 0 1 2 2 1 2 1 2 0 0 2 2 2 0 0 2 2 2 1 2 2 2 0 0 2 2 2 1 2 1 0 1 1 2 2 0 0 0 2 0 0 1 0 1 1 1 2 0 2 0 2 2 0 0 1 1 2 2 2 1 0 0 0 0 1 1 2 0 1 2 2 0 2 1 2 1 0 1 1 2 1 0 1 0 2 0 2 1 0 0 1 2 1 2 2 1 1 1 1 0 0 2 1 2 2 2 0 2 1 1 1 2 0 0 0 2 2 0 2 1 0 2 1 0 1 0 1 1 0 2 1 2 2 0 0 1 1 1 0 1 0 1 2 1 1 2 1 2 2 0 1 1 2 0 1 2 2 2 0 0 2 2 1 2 1 2 2 0 2 1 2 0 2 2 0 2 0 1 2 2 0 0 0 0 0 0 2 2 2 1 1 1 1 1 1 0 2 2 0 2 2 1 1 0 1 2 0 2 0 1 0 1 2 1 2 2 1 0 2 2 2 2 2 2 2 0 1 0 2 0 2 0 2 2 2 2 0 0 0 0 1 1 0 1 1 2 0 2 1 2 1 1 0 0 0 2 0 2 0 2 0 0 0 2 2 0 0 2 2 2 2 0 0 0 2 0 0 2 0 2 0 0 2 0 0 2 2 2 0 0 0 2 2 2 2 2 2 2 2 0 2 0 2 0 0 2 0 0 2 2 0 2 0 0 2 0 2 2 0 2 0 0 0 0 0 2 0 2 0 2 0 2 0 2 0 0 0 0 0 2 0 0 2 2 2 0 2 2 0 2 2 2 2 2 2 0 0 2 0 0 0 2 0 0 0 2 2 0 2 2 2 2 0 0 2 2 0 0 0 2 0 2 2 0 2 0 0 0 0 0 0 0 0 2 0 0 2 2 2 2 2 2 2 2 0 2 2 2 2 2 0 2 2 2 0 0 0 0 2 2 2 2 2 2 0 2 0 0 2 0 2 0 2 2 0 0 2 0 0 0 0 0 0 0 0 0 0 2 0 2 2 0 2 0 2 0 0 0 0 2 0 2 0 2 0 0 2 2 2 2 0 2 0 0 2 2 0 2 0 2 2 0 2 0 2 2 0 0 0 0 2 2 2 2 0 2 2 2 2 1 2 2 0 0 1 0 2 0 1 1 1 2 2 1 2 0 0 0 0 2 2 2 0 0 2 0 2 2 0 2 2 2 0 2 0 0 2 0 2 0 2 2 2 2 2 2 2 2 2 2 2 0 0 0 0 0 0 0 2 2 0 2 0 2 0 2 2 0 2 0 2 2 2 0 0 2 0 2 2 2 0 2 0 0 0 2 2 0 2 2 0 0 0 0 0 0 2 2 2 0 0 0 2 0 0 2 0 2 2 0 2 2 2 0 2 0 2 0 2 0 2 2 0 2 0 2 2 2 2 2 0 2 2 2 2 0 0 0 2 0 2 0 2 2 0 2 2 0 2 2 0 2 0 0 2 2 2 0 2 2 0 0 2 2 2 2 0 2 0 2 0 2 0 2 2 2 2 2 0 2 2 0 2 2 2 2 0 2 0 2 2 2 0 2 0 2 0 2 0 0 0 0 2 2 2 2 0 2 2 2 2 2 2 0 2 2 2 0 0 2 0 0 0 0 2 2 0 2 2 0 0 0 0 2 0 2 2 0 2 0 0 2 2 0 2 0 0 0 0 2 0 0 0 2 2 0 2 0 2 2 2 2 2 0 2 2 2 0 2 0 0 2 0 0 0 2 0 0 0 2 0 2 2 0 2 2 2 0 2 0 2 0 2 2 2 0 0 0 0 0 0 0 2 2 2 2 0 2 2 2 2 2 0 2 2 2 2 2 0 0 0 2 0 0 0 2 2 2 0 0 2 2 2 2 0 0 2 2 2 0 0 0 2 0 0 2 0 0 2 0 2 0 2 0 2 2 0 0 0 2 2 0 2 0 0 2 0 2 2 2 2 0 0 0 2 0 0 2 0 0 0 0 0 0 2 0 0 2 0 2 0 2 0 2 0 0 0 2 2 2 2 2 0 0 0 2 2 2 0 2 2 0 2 2 2 2 2 2 2 2 0 2 2 0 0 0 0 2 2 0 0 2 2 0 2 0 2 0 0 2 2 0 0 2 0 2 2 0 0 2 0 0 2 2 0 0 0 2 2 0 0 2 2 0 0 0 2 0 0 2 0 2 0 2 2 0 2 2 2 0 0 2 2 2 0 0 2 2 0 2 2 2 0 2 0 0 2 2 2 0 0 2 0 0 0 2 2 0 2 2 0 0 2 2 0 2 2 2 0 0 2 0 0 2 2 2 0 2 0 0 0 2 0 2 0 0 2 2 0 0 2 0 0 2 2 2 0 0 0 2 2 0 2 0 2 0 0 0 0 2 0 2 2 0 2 2 0 2 2 2 0 2 2 0 0 0 0 0 2 0 2 0 2 0 0 2 0 2 2 0 0 0 0 0 2 2 2 2 0 2 0 2 0 0 2 2 2 0 0 2 0 0 0 0 0 0 0 2 0 0 0 2 0 2 2 0 0 0 2 2 2 2 2 2 0 0 0 2 0 0 2 2 0 2 0 2 0 0 0 0 2 2 0 2 0 2 2 0 0 2 2 0 0 0 0 0 2 2 2 2 0 2 0 2 0 0 0 2 2 2 2 2 2 0 0 0 0 0 0 0 0 0 0 0 0 0 0 0 0 2 2 2 2 0 2 0 2 2 2 2 0 2 2 2 0 2 2 0 2 0 2 2 0 2 2 2 2 2 0 0 2 0 0 2 2 0 2 0 2 0 0 0 2 0 0 2 2 0 0 0 2 0 0 2 2 2 0 2 2 0 2 2 2 0 0 2 0 2 2 2 0 2 2 0 0 2 0 0 0 0 2 0 2 0 2 0 0 2 1 0 0 1 1 1 1 1 0 0 2 1 2 1 1 1 1 0 2 0 0 2 0 2 2 0 0 1 2 1 1 1 1 0 1 0 2 0 1 2 1 0 1 2 1 0 0 0 0 1 0 2 2 0 0 2 2 0 0 2 0 1 1 2 2 2 0 1 1 1 0 0 2 1 1 2 2 2 0 2 1 1 0 1 0 1 2 0 2 0 2 2 1 1 1 2 1 0 0 0 1 0 1 2 1 0 2 0 2 2 0 0 1 0 2 0 0 2 1 2 0 0 2 0 2 0 0 2 0 1 2 1 0 0 1 0 0 2 0 1 1 1 0 2 0 2 1 2 2 2 1 0 1 2 2 1 1 2 1 0 2 0 0 1 1 2 1 2 2 0 0 1 0 2 1 0 2 0 0 2 2 2 0 2 0 0 0 0 1 2 1 1 0 0 0 0 2 2 2 0 0 0 2 2 2 0 1 0 0 1 1 1 2 0 1 0 1 0 0 0 1 2 2 2 1 0 1 0 2 2 0 0 2 1 0 1 0 1 0 0 0 0 0 2 0 2 0 2 0 0 2 2 2 2 2 0 2 2 0 2 2 2 0 2 2 2 0 0 2 2 0 2 0 2 0 2 0 2 0 2 0 0 2 0 2 2 2 2 0 2 2 2 2 2 0 0 0 0 0 0 0 2 2 2 0 2 2 0 0 2 2 2 2 2 0 2 0 0 0 0 0 0 0 2 0 2 2 2 0 2 0 2 2 0 0 0 2 2 0 2 2 2 2 0 2 2 2 2 0 2 0 2 0 0 0 0 0 2 0 2 0 2 0 2 2 2 0 0 0 2 0 0 0 2 0 0 0 0 0 0 2 0 2 2 0 2 0 0 0 2 0 2 0 0 2 2 2 0 0 0 0 0 2 0 2 0 2 0 0 0 2 0 0 0 2 0 2 2 0 0 0 2 2 0 2 0 2 0 2 2 2 2 0 0 2 2 2 0 2 2 0 0 0 0 0 2 0 0 0 2 0 2 2 2 2 2 0 2 0 2 0 0 2 2 2 0 0 2 2 2 0 0 0 2 2 2 0 0 0 0 0 0 2 2 2 2 0 0 2 0 0 0 2 0 0 0 2 0 2 0 2 2 0 0 2 0 2 0 2 2 0 2 2 0 0 2 2 2 0 0 2 2 2 2 2 0 2 0 2 2 0 0 2 2 2 0 0 0 2 2 2 2 0 2 2 0 2 2 0 0 2 0 2 0 2 2 0 2 0 0 2 2 2 0 0 0 0 0 0 2 0 0 2 2 2 0 0 2 0 2 0 0 1 2 0 1 2 0 0 0 0 2 2 1 0 2 2 2 2 2 0 1 0 1 2 0 0 1 0 2 0 1 1 2 0 2 0 0 2 1 1 0 2 1 1 2 2 0 1 1 0 0 0 2 0 2 0 1 1 0 1 2 0 0 1 2 0 0 1 2 1 2 2 1 0 2 1 1 1 0 0 1 0 1 2 1 2 1 1 0 1 0 1 1 0 0 2 2 2 1 2 2 2 1 1 2 2 2 0 0 0 0 2 2 2 1 1 0 0 0 0 2 0 0 0 1 1 2 0 1 1 2 1 2 0 1 2 1 2 2 0 2 2 2 2 1 0 1 0 1 0 0 0 2 1 0 1 2 0 2 1 1 0 0 1 0 1 1 2 2 0 2 1 2 2 0 1 2 2 0 0 0 2 2 0 0 0 2 0 0 2 2 2 0 0 2 2 0 2 2 2 2 2 2 0 0 0 0 2 2 0 0 2 2 0 0 2 0 0 0 2 0 2 0 2 0 0 0 0 0 2 0 2 2 2 0 2 0 2 0 2 0 0 0 2 0 2 2 2 2 2 0 0 2 0 0 2 2 0 2 2 0 2 2 0 2 0 0 0 0 0 2 0 0 2 0 2 2 0 2 2 0 2 0 2 2 0 0 0 2 0 2 0 0 2 0 0 0 2 0 2 2 0 0 2 2 0 2 0 2 2 0 2 2 2 0 2 0 0 2 0 0 2 0 0 2 0 2 0 2 0 2 0 2 2 2 0 2 2 0 0 2 0 0 2 2 2 2 2 0 2 0 2 2 0 0 0 2 2 2 0 0 0 0 2 2 0 0 0 0 0 2 2 0 0 2 0 0 0 0 2 0 2 2 2 0 0 0 2 0 0 2 2 0 0 2 0 0 2 0 2 2 2 2 0 2 0 2 0 0 2 0 2 2 0 0 0 0 2 0 2 0 2 0 0 0 0 0 0 0 2 0 2 0 0 2 0 0 0 0 0 2 0 2 0 0 0 0 0 0 2 0 2 0 2 0 0 2 0 0 0 0 0 2 2 2 0 0 0 0 0 0 2 2 0 0 2 2 2 0 2 0 2 0 2 2 2 0 0 2 2 2 0 0 2 0 0 0 2 2 2 2 0 2 0 0 2 0 0 2 2 2 2 2 0 0 2 2 2 2 0 0 0 0 2 2 0 0 0 2 2 0 2 0 0 2 2 2 2 0 2 2 2 0 2 2 0 2 2 2 2 0 2 2 0 2 0 0 0 2 2 2 2 0 0 2 2 0 0 0 0 0 2 0 0 2 2 0 0 0 2 0 2 2 2 0 2 2 2 0 2 0 0 0 2 0 0 2 0 0 2 2 2 0 2 0 0 2 0 2 0 2 0 2 0 0 2 2 2 2 0 2 2 2 0 2 2 0 0 2 0 2 0 2 2 0 0 2 2 2 2 2 2 2 0 2 0 0 2 2 2 2 0 0 0 0 0 0 2 0 2 2 0 0 2 0 2 0 2 0 0 0 0 2 2 0 0 2 0 2 2 2 2 2 2 0 0 0 0 0 2 0 2 2 0 2 0 2 0 2 0 0 2 0 2 2 0 0 2 0 2 2 0 2 0 0 2 2 0 2 2 2 0 0 2 0 0 2 0 0 2 0 0 0 2 0 2 2 0 0 2 2 0 0 2 2 2 2 2 2 2 0 0 0 2 2 2 2 2 0 0 0 2 2 0 0 2 2 2 2 2 2 2 0 2 2 2 2 0 2 2 0 0 2 2 0 0 0 0 2 0 2 2 2 2 0 2 2 2 0 0 0 0 0 0 2 2 0 2 2 0 0 2 2 0 0 2 2 2 2 2 0 2 2 0 2 2 2 0 0 2 2 0 2 0 2 2 2 2 2 2 0 0 0 2 0 0 2 2 0 2 2 0 2 0 0 0 2 0 0 2 0 0 0 2 2 2 0 0 0 0 2 2 2 2 2 0 0 2 0 0 0 0 2 0 2 2 0 2 2 2 0 2 0 0 2 2 2 0 2 2 2 0 2 0 2 2 0 2 2 0 0 0 2 2 2 2 2 2 0 0 2 2 2 0 0 2 0 0 0 0 0 0 2 0 2 0 0 0 2 2 2 0 0 2 2 2 2 2 0 2 0 2 0 0 2 0 0 0 2 0 2 0 2 0 0 2 0 0 2 2 0 2 2 2 2 0 2 0 2 0 2 2 2 2 2 0 0 0 2 2 0 2 2 2 2 2 0 0 2 0 2 0 0 2 0 0 0 2 2 2 2 0 0 0 2 0 0 2 2 2 0 2 2 2 2 2 0 0 0 0 2 0 2 0 2 2 0 2 2 2 2 2 2 0 2 0 2 0 2 2 0 2 2 0 0 1 1 2 0 2 1 0 2 2 1 0 0 0 2 2 1 1 0 0 1 1 0 2 1 2 0 0 2 1 1 2 1 2 0 2 0 2 2 0 1 2 2 2 1 0 1 2 0 2 1 2 2 2 1 2 2 1 1 2 0 0 1 2 2 0 0 2 2 0 1 2 2 0 1 2 0 1 2 0 2 2 1 1 2 0 0 2 2 2 0 2 2 2 0 0 0 2 0 0 2 2 2 0 2 0 1 1 2 1 1 2 2 0 2 2 2 0 0 1 1 2 0 1 1 2 0 0 2 2 1 2 1 2 0 2 2 2 0 2 0 0 2 0 1 1 0 2 0 0 0 0 0 2 1 1 0 0 2 2 0 1 2 0 0 2 1 0 0 2 0 2 0 2 1 2 0 0 0 2 0 0 0 2 2 2 0 2 2 0 1 1 1 0 1 0 2 0 0 1 0 2 1 1 0 2 2 0 2 0 2 2 2 2 1 2 0 0 0 0 2 1 0 0 0 2 0 2 0 1 2 2 0 2 1 0 0 1 0 1 2 0 2 0 2 1 1 1 2 2 2 0 1 1 1 2 0 0 2 1 1 0 1 0 0 0 1 1 2 0 1 2 1 2 0 1 0 0 2 2 2 2 1 2 0 2 1 2 1 2 1 0 1 2 2 1 2 1 0 2 2 0 0 0 2 2 2 2 2 2 2 2 2 2 0 0 2 2 0 2 2 2 0 2 0 0 0 0 0 0 2 0 0 0 0 0 0 0 0 0 2 0 0 0 0 0 0 2 2 0 0 0 0 2 0 2 2 2 0 0 0 0 2 0 0 2 2 2 2 2 0 0 2 0 2 0 2 2 2 2 0 2 2 0 0 2 0 2 0 2 2 2 2 0 2 0 0 2 0 2 0 0 2 0 0 0 2 0 0 2 2 2 1 2 2 2 0 0 1 0 0 1 0 2 2 0 0 0 0 0 2 0 0 2 1 0 0 2 2 0 2 2 0 2 1 0 2 0 0 2 0 2 1 2 0 2 1 2 0 2 2 2 2 0 1 0 2 1 2 0 1 0 1 0 0 0 2 1 2 2 2 1 1 1 1 2 2 0 0 2 2 0 2 2 1 2 2 2 0 0 1 2 2 1 2 0 0 2 1 2 0 2 0 2 2 2 1 2 0 0 0 1 0 0 2 0 1 1 0 0 2 0 0 1 2 2 2 2 1 1 1 0 2 0 0 1 0 2 2 0 1 2 0 1 2 2 2 2 2 2 1 2 2 1 0 0 0 1 0 0 0 2 0 1 1 0 0 0 1 2 1 1 0 2 2 1 2 0 1 1 2 0 2 1 1 1 2 2 0 2 1 0 2 0 0 1 0 0 1 1 0 0 2 1 0 2 0 2 2 1 0 0 2 0 0 1 0 2 0 2 2 1 0 0 2 1 1 2 1 0 2 0 2 2 0 1 0 1 0 2 0 2 0 2 0 0 1 1 0 1 1 1 1 1 0 1 0 0 2 1 0 2 2 1 2 0 1 1 1 0 1 0 2 2 1 0 1 1 2 0 1 0 2 2 1 1 0 2 0 0 1 0 1 2 2 0 2 1 1 0 1 2 0 1 2 1 2 2 0 1 1 0 1 0 2 0 0 2 2 0 1 2 1 1 2 0 0 0 0 0 0 2 2 0 2 0 0 0 0 0 0 2 2 0 2 2 0 2 2 0 0 2 2 0 0 2 0 2 0 2 0 2 0 2 0 0 2 0 0 0 0 0 0 0 2 2 2 0 2 2 2 2 0 0 0 2 0 2 0 2 0 0 2 0 2 0 2 0 2 2 0 0 2 2 0 0 2 2 2 0 2 0 2 0 2 0 0 2 2 0 0 2 2 2 2 0 2 2 2 0 0 2 2 0 0 0 0 0 2 0 0 0 0 2 0 2 0 2 2 2 2 2 2 0 0 2 2 0 2 0 0 2 2 2 0 0 2 0 0 2 0 2 2 2 2 2 0 2 0 2 2 0 2 2 2 2 0 0 2 0 2 2 0 2 0 2 0 0 0 2 2 2 0 0 0 2 2 0 0 2 2 0 2 0 2 0 0 0 2 2 0 0 0 2 0 0 0 0 2 0 0 0 2 0 1 2 2 2 2 0 1 0 2 2 2 2 1 2 2 2 2 1 2 0 0 0 1 2 2 2 0 0 0 1 0 0 2 0 1 2 2 2 1 0 0 1 1 0 2 2 1 1 1 2 0 1 2 0 1 0 0 2 2 1 0 2 1 0 2 1 1 1 1 2 2 1 2 2 0 2 2 0 0 0 0 0 2 2 0 2 0 0 2 2 0 0 2 0 0 2 0 2 0 0 2 2 2 0 0 0 2 2 2 2 2 0 0 2 0 0 0 0 2 2 2 2 0 0 0 2 2 2 2 2 2 2 0 0 2 2 0 0 0 2 0 2 2 2 0 0 1 2 2 2 1 2 2 2 1 1 0 0 2 2 2 1 2 2 0 2 2 1 2 1 2 0 0 0 0 1 2 2 1 2 0 0 0 0 2 2 1 0 2 2 0 0 0 2 1 0 0 2 2 0 2 2 0 2 2 2 0 2 2 2 2 2 2 0 0 0 2 2 0 2 0 0 0 2 2 0 2 0 2 0 0 0 0 2 2 2 0 0 0 2 0 0 2 0 0 2 0 2 0 2 2 2 2 2 2 2 0 0 2 2 2 0 0 2 0 2 0 2 2 0 0 0 0 2 0 0 0 2 2 2 0 2 2 2 0 0 0 2 2 2 0 0 2 2 0 2 0 2 2 2 0 2 2 2 2 2 0 0 0 0 0 0 0 0 2 2 0 0 0 2 2 0 0 2 2 2 2 0 2 2 0 0 2 2 2 2 0 2 0 0 0 0 0 2 0 0 0 2 0 2 0 0 2 0 2 2 0 2 2 0 2 0 0 2 2 2 0 0 2 2 2 2 2 0 2 2 0 2 2 0 0 0 0 0 2 2 2 2 0 0 2 2 2 0 0 0 2 0 0 2 0 2 0 2 0 0 2 0 0 2 2 2 2 2 2 2 2 0 2 2 0 2 0 0 0 0 2 0 2 0 0 2 2 2 2 2 0 2 2 2 0 2 0 2 0 0 0 2 2 2 0 0 0 0 0 2 0 2 2 0 2 2 2 0 2 2 2 0 2 2 0 0 0 2 2 2 0 0 2 0 0 2 2 0 2 2 2 0 0 2 2 0 2 0 0 2 0 2 2 0 0 0 2 2 0 2 0 0 0 2 0 2 0 2 0 2 0 0 0 2 0 0 2 2 0 2 0 0 2 2 2 2 0 0 2 0 0 2 0 0 2 2 0 0 2 2 2 2 0 0 0 2 0 2 2 0 2 2 2 1 1 0 1 2 1 2 1 1 2 1 2 0 0 2 0 1 1 2 1 1 1 2 2 0 2 0 0 1 0 0 1 1 0 0 2 0 2 0 2 2 0 2 0 2 2 0 2 0 0 2 2 0 2 0 2 0 0 0 0 2 0 2 0 0 0 2 2 0 0 0 2 2 0 0 0 2 0 0 0 0 2 0 2 0 0 0 2 0 0 0 2 0 0 0 0 2 2 0 0 2 2 2 2 0 0 2 0 2 2 0 2 1 2 1 2 0 1 1 2 0 2 0 1 1 2 0 0 1 2 0 2 0 0 1 1 2 0 0 2 2 0 0 0 1 1 1 1 1 0 0 2 2 2 0 2 0 2 2 2 0 2 2 2 2 0 2 2 2 0 2 0 0 2 0 0 0 2 0 2 2 0 0 2 2 2 2 2 2 0 2 0 2 0 0 0 2 2 0 2 2 2 0 2 2 0 2 0 2 2 2 0 2 0 0 2 0 2 2 0 2 0 2 2 0 0 0 0 2 2 0 2 0 0 0 2 0 2 2 0 0 0 2 0 0 0 0 0 0 0 2 2 2 0 2 0 0 2 0 2 2 0 0 2 0 2 0 0 0 0 2 0 0 2 0 0 2 2 2 0 0 0 0 0 2 0 2 2 2 0 2 0 0 0 0 2 2 0 0 2 2 0 2 0 0 2 2 2 2 2 2 2 2 0 0 0 2 0 0 2 0 0 2 2 0 2 0 2 2 0 2 2 0 0 0 0 0 0 0 0 0 0 0 2 2 0 0 0 0 0 0 2 0 0 2 0 0 2 2 0 0 0 0 0 0 0 0 2 0 0 0 0 0 0 2 0 2 2 0 2 0 2 0 0 0 2 0 2 2 2 2 2 0 0 0 0 0 0 0 2 2 2 2 0 2 2 2 0 2 2 2 2 0 0 2 0 0 2 0 0 2 0 0 0 0 0 2 2 0 2 0 2 0 0 2 2 2 2 2 2 0 0 2 0 2 0 2 2 2 2 0 2 2 2 2 2 2 2 2 0 2 0 2 0 0 0 2 0 2 2 0 0 2 2 2 0 0 2 2 2 0 0 0 0 0 0 0 0 0 0 2 2 2 2 0 2 0 0 0 0 0 0 0 0 0 0 2 2 2 0 2 2 0 0 2 0 2 0 0 0 0 2 0 0 2 0 2 2 2 0 2 2 0 0 2 2 2 2 0 2 2 2 2 2 2 0 0 2 2 0 0 2 2 0 2 0 0 2 2 0 0 2 2 2 0 2 0 2 2 2 2 2 0 2 2 2 2 2 1 1 0 1 1 1 2 2 2 0 2 2 0 2 1 1 0 0 1 0 2 2 2 2 2 0 0 0 2 2 0 2 1 2 2 2 0 1 0 2 0 0 2 0 1 2 1 2 2 2 0 0 2 0 0 2 2 1 2 0 2 0 1 0 0 2 1 1 0 1 2 0 2 1 1 1 0 2 1 0 2 2 0 2 2 2 0 0 0 2 0 2 2 0 2 0 2 0 0 0 2 0 2 0 1 1 2 1 1 2 0 0 0 1 0 2 0 1 2 2 0 1 1 0 1 1 0 0 0 0 0 1 2 0 0 2 2 2 2 1 2 1 2 0 1 0 0 2 0 0 1 1 2 1 2 1 2 0 1 2 1 0 2 1 2 0 1 1 2 2 2 2 2 1 2 1 2 1 1 0 1 2 0 2 2 0 0 2 0 2 2 0 2 0 2 2 2 0 0 2 2 0 0 2 2 0 2 0 2 2 2 0 0 0 2 2 0 2 2 2 0 0 2 0 0 2 2 2 2 2 2 0 2 0 0 2 0 2 2 0 2 0 0 2 0 0 0 2 2 0 2 2 2 0 0 2 2 0 2 2 0 0 0 2 2 0 2 0 0 0 2 2 2 0 0 0 0 0 2 2 2 2 2 0 2 0 0 0 0 0 0 2 0 0 0 2 2 0 2 0 2 2 0 2 2 0 2 2 2 2 2 0 0 0 2 0 2 0 0 0 0 0 0 2 2 2 2 0 2 0 2 0 2 2 2 0 0 0 0 0 2 2 2 0 0 2 0 2 0 2 2 0 2 0 2 2 0 0 2 2 0 0 2 2 2 2 0 2 2 0 0 2 2 2 0 2 2 0 0 0 0 0 2 2 0 2 0 2 2 2 2 2 0 2 2 0 2 2 2 0 0 2 0 2 2 2 2 2 2 2 2 2 2 2 0 2 0 0 0 2 2 2 2 2 2 0 0 0 2 2 0 0 2 0 0 0 0 0 0 0 0 2 2 0 0 2 0 0 2 0 2 0 0 0 2 0 0 0 0 2 2 2 2 2 2 2 2 2 2 2 0 0 0 0 0 0 2 2 2 0 0 2 2 0 0 2 2 0 0 2 2 0 2 2 0 2 0 2 2 0 0 2 0 2 2 0 2 0 2 0 2 0 2 2 0 0 0 0 0 2 2 2 2 2 2 2 2 0 0 0 2 2 0 2 0 0 2 2 0 0 2 2 0 0 2 0 0 0 0 0 2 0 2 0 2 2 0 2 2 0 2 2 2 2 2 0 0 0 0 0 2 0 0 2 0 0 2 2 0 2 2 0 0 2 2 2 0 0 2 2 0 0 0 0 2 0 2 0 0 0 2 0 2 0 0 2 0 0 0 0 2 2 2 2 0 0 0 2 2 2 0 2 2 2 0 0 0 0 0 0 2 2 2 0 0 0 0 0 0 0 0 2 2 0 0 2 2 0 0 2 0 0 2 2 0 0 2 2 2 2 0 2 2 2 2 2 2 2 0 2 0 2 0 2 2 0 0 0 2 0 0 2 2 0 0 0 0 2 0 2 0 0 2 2 2 2 2 2 2 2 0 0 2 0 0 0 0 0 0 2 0 2 0 2 0 0 0 0 2 2 0 0 0 0 2 2 2 2 2 2 2 2 0 2 0 0 2 2 2 2 0 0 0 0 0 0 2 0 0 0 0 2 2 0 2 0 2 0 2 2 0 0 0 2 0 2 0 2 0 2 2 2 0 0 2 2 2 0 0 2 0 0 2 2 2 2 0 0 0 0 2 2 2 2 2 0 0 2 2 2 2 2 0 2 2 0 2 0 0 0 0 0 2 0 0 0 0 0 2 0 0 2 0 0 0 2 0 0 0 0 0 0 0 2 0 2 0 2 0 2 0 0 2 2 0 2 0 0 2 2 0 0 2 2 2 0 0 2 0 2 2 2 0 0 0 2 2 0 0 0 2 0 2 0 2 2 2 2 0 0 2 0 2 2 0 0 0 0 0 2 2 0 2 0 2 0 2 2 0 0 0 0 0 0 0 2 0 2 2 0 0 2 2 0 2 0 0 2 2 0 0 2 0 2 0 2 0 0 2 2 2 0 0 2 2 0 0 2 2 0 2 0 0 0 0 2 2 0 0 2 0 2 0 2 0 2 0 0 0 0 2 2 2 2 2 0 2 0 2 0 2 0 2 2 0 2 2 0 2 2 2 2 2 0 2 0 0 0 0 0 0 0 2 2 0 0 2 0 2 0 2 2 2 0 2 0 2 0 2 0 0 0 2 0 0 2 0 0 2 0 0 2 2 0 2 2 2 2 2 0 0 2 0 0 2 0 0 0 2 2 2 2 0 2 2 2 2 2 2 0 2 0 0 2 2 2 2 2 2 2 0 2 2 2 0 2 0 2 2 0 2 2 2 2 0 0 2 0 2 0 2 0 2 2 2 2 0 2 2 0 2 0 0 0 2 0 2 2 2 2 0 0 2 0 2 2 0 0 0 2 0 2 2 0 2 2 2 2 0 2 0 0 2 2 0 2 2 2 2 2 2 0 2 2 0 2 0 2 2 2 0 0 0 0 0 0 0 0 2 0 2 0 0 0 2 0 0 0 0 0 2 2 2 0 0 2 0 0 0 0 2 0 2 2 2 0 0 0 2 0 0 0 2 0 2 2 0 0 2 2 0 2 2 2 0 2 0 0 2 2 0 0 2 2 2 2 2 2 2 2 2 2 0 0 0 0 0 2 0 2 0 0 2 2 2 0 0 0 2 0 0 2 2 2 2 2 2 2 0 0 2 2 2 0 2 0 2 0 0 2 2 0 2 2 2 2 0 2 0 0 0 2 0 2 0 2 0 0 0 2 2 2 2 2 2 0 2 2 2 2 2 0 2 0 0 2 0 0 0 2 0 0 2 0 0 0 0 0 0 2 2 2 0 0 2 2 0 2 2 2 2 0 2 2 2 2 0 2 0 2 2 2 0 2 2 0 2 2 2 0 0 0 2 0 2 0 0 2 2 0 0 2 0 2 2 0 2 2 0 2 2 2 0 0 2 0 0 2 0 0 2 0 0 0 2 0 0 2 0 0 2 0 0 0 0 2 0 2 2 0 0 2 0 2 0 0 2 0 0 0 2 2 2 2 0 0 2 0 2 2 0 2 0 0 0 2 0 0 0 0 2 2 2 0 2 2 2 0 2 2 2 0 2 2 0 2 0 2 2 0 0 0 2 0 2 2 0 2 0 2 0 2 0 2 2 0 2 2 2 0 2 0 2 0 2 0 0 0 0 2 2 2 2 0 2 2 2 0 2 0 2 0 2 2 2 0 2 0 0 0 2 2 2 0 2 0 0 0 0 0 2 2 0 2 2 0 2 2 2 0 2 2 2 2 2 2 2 2 2 0 0 2 2 2 2 0 2 2 2 2 0 0 0 0 0 0 2 2 2 2 0 0 2 2 0 0 0 0 2 0 0 0 0 2 2 0 0 2 2 0 2 0 0 2 0 2 2 2 0 2 2 2 2 0 0 2 2 0 0 0 2 2 0 2 0 0 2 2 2 0 0 0 2 0 0 2 0 0 2 2 0 0 2 2 2 2 2 2 0 0 2 2 2 0 0 2 0 2 0 2 2 0 0 2 0 0 2 0 2 0 0 0 0 0 0 0 2 2 0 2 0 2 0 2 2 2 2 0 0 2 2 2 2 0 2 0 0 0 0 2 0 0 0 2 2 2 0 2 2 2 0 2 2 0 2 2 0 0 0 0 2 0 0 2 2 0 2 0 2 0 2 0 2 2 0 0 2 0 0 0 2 2 2 2 0 0 2 0 0 0 2 2 2 0 0 2 0 0 2 0 2 0 0 2 2 0 2 0 2 0 2 0 2 2 0 2 0 0 0 2 0 2 2 2 0 0 0 0 2 2 0 2 0 2 0 2 0 2 0 2 0 0 2 0 2 2 2 2 0 2 2 0 0 0 2 0 2 2 0 2 2 0 0 0 0 0 0 2 0 0 2 2 0 0 0 2 2 0 2 2 2 2 0 0 0 0 2 0 0 0 2 0 0 2 2 0 0 2 0 0 0 2 2 2 0 0 2 0 0 2 0 0 0 0 0 2 0 0 2 2 2 2 2 0 0 0 2 0 0 2 2 0 2 0 2 2 2 0 0 2 2 0 2 2 2 0 2 2 2 2 2 2 0 2 2 2 2 2 2 2 0 2 0 0 2 0 2 0 2 2 0 0 2 0 2 0 0 0 0 2 0 0 2 2 2 0 0 2 2 2 2 0 0 2 2 2 2 0 0 0 2 0 2 0 0 2 0 0 2 2 0 2 2 0 0 2 0 0 2 0 0 0 2 2 0 2 2 0 0 0 2 0 0 2 0 0 0 2 2 2 0 2 0 2 2 2 0 2 2 2 2 0 2 2 2 0 0 0 0 0 0 2 2 2 0 2 0 0 0 2 2 0 0 2 2 0 0 2 2 0 0 0 2 2 2 2 0 0 0 2 2 0 2 2 2 2 2 2 2 0 0 2 2 2 0 0 2 0 2 2 2 0 0 0 0 0 0 2 2 2 2 0 0 2 0 0 0 0 0 2 0 0 0 0 2 0 2 0 2 0 2 2 0 0 2 0 2 0 2 0 2 2 0 2 2 0 2 0 2 0 2 0 2 0 2 0 0 0 2 2 2 0 0 0 0 0 0 2 0 0 0 2 2 0 0 0 2 2 0 2 0 2 0 0 0 0 2 0 2 0 0 0 0 2 2 2 2 0 0 0 2 0 0 2 2 2 0 0 2 2 2 2 0 2 2 2 0 2 0 0 0 2 0 0 0 0 2 0 2 0 2 0 2 2 2 2 0 2 0 0 2 0 0 0 2 2 2 2 0 2 2 2 0 2 0 2 0 2 2 2 0 0 2 2 2 2 0 0 2 2 0 2 2 2 2 2 0 2 0 1 2 0 0 2 0 1 2 1 1 1 0 0 1 2 1 2 2 0 1 1 0 1 0 0 1 0 0 2 2 2 0 2 2 1 1 2 1 2 1 0 2 2 2 0 2 1 0 2 2 0 2 2 1 2 0 2 2 0 0 2 0 0 2 2 2 0 2 2 0 2 2 2 0 0 0 0 0 0 2 2 0 0 2 0 0 2 2 0 2 0 0 0 2 2 2 2 0 2 2 2 0 0 2 0 2 2 2 2 0 2 0 0 0 0 2 2 2 2 0 2 0 2 2 2 0 0 0 0 2 0 0 0 0 2 2 0 0 2 2 2 2 0 0 2 0 2 0 0 2 2 2 0 0 0 0 2 2 0 0 2 0 0 2 0 2
[truncated: 90,686,465 more chars]
