# Supplementary material for: Comparison of statistical models for nested association mapping in rapeseed (Brassica napus L.) through computer simulations
Source: BMC Plant Biol. 2016 Jan 25;16:26. doi: 10.1186/s12870-016-0707-6 (PMC4727311; doi:10.1186/s12870-016-0707-6)
Supplement: Additional file 7 — Table S8. Phenotypes for the 50 BC-NAM subpopulations in a scenario where QTLs = 50, h 2=0.8 with 25 replications. (TXT 2088 kb) [file 12870_2016_707_MOESM7_ESM.txt]

"replicate_1" "replicate_2" "replicate_3" "replicate_4" "replicate_5" "replicate_6" "replicate_7" "replicate_8" "replicate_9" "replicate_10" "replicate_11" "replicate_12" "replicate_13" "replicate_14" "replicate_15" "replicate_16" "replicate_17" "replicate_18" "replicate_19" "replicate_20" "replicate_21" "replicate_22" "replicate_23" "replicate_24" "replicate_25"
"1" 97.412794760862 107.293161031625 84.5835271791095 106.829802700866 54.8295082076205 77.8043418116171 83.4443496213665 105.10498223926 105.250250330911 84.5983845750278 89.26259741892 87.5215514667863 87.4059857209328 70.9286412333403 67.594103031628 81.408886683905 59.0646652154552 57.1556383366393 76.9189501672557 88.1211458777089 84.4895977843694 108.499994476888 88.8625623501123 84.0191637023325 74.5979106555604
"2" 97.8368245203498 114.20669081159 84.4671579312812 97.1143104806036 67.9320342860695 86.1138751292309 106.247443794319 101.346728583985 104.042285188317 92.6627293692447 67.4570092351573 69.3637547150097 87.6024589986265 66.0963521198216 89.5720925134986 68.7351265370511 65.3260132506272 65.4218375784903 87.79847283359 96.0366276590918 84.8871859014628 111.074923210535 92.2025127636728 83.5370146735936 88.4576011264926
"3" 90.566602825532 112.201230928846 89.8320590979387 99.3649028367358 67.4904641989311 80.9641578390016 106.836575596184 93.1014774806077 93.61160909546 96.656842816332 74.9661604501538 75.9007341398949 88.8977749459309 103.182214241168 86.0501746823055 75.8471683177653 66.3878864433911 65.1303043004416 64.361793136071 73.9409025484392 88.0187787357934 119.987068753346 76.1243543430018 80.604639986335 98.8143664032716
"4" 105.880595431225 93.0816123180887 90.4626824814484 105.999526068181 69.8985603503348 73.398717415317 97.1976828720996 93.1464894052303 90.5715435900232 93.3183837174822 78.5118925840664 85.4429670213695 98.1533177610706 76.3029097188688 79.1249982487707 89.6045808803293 82.6932545961436 56.9468650495765 65.5448479769795 81.4240676326857 83.7207793687486 117.514839216766 78.7564591346947 83.4670286293418 95.8209747207815
"5" 96.4364101211866 101.430857058691 84.9621454903607 93.8070263814885 69.8902857876499 87.4686722478169 89.229175752676 93.9847148598283 101.138730426166 85.141513174565 69.5016182446604 71.4417450872873 95.3311892497745 77.0186557523601 95.4463099588862 85.0583493308967 67.7570952103213 37.0487512168507 81.2775941725378 77.6751352782308 99.8253403037805 119.389893291728 83.4562063204493 75.6352012852776 87.0545371126824
"6" 90.8166655485033 98.4290271613418 95.5685182672235 95.651469976336 71.6417308388879 79.3936174226358 95.0675573986956 102.462986717879 93.9786603716025 96.7323120681438 70.2338714435628 67.703334211661 94.86124889926 83.0413491367767 74.3314615259856 87.5628287286329 69.3672287893644 59.3366513751014 89.2621384438841 78.4677385236049 90.5503617207825 121.609689520118 101.330594855474 70.327244826196 91.4712291992884
"7" 93.1962044326994 90.751199726121 93.5426844419328 110.774162125186 56.8212231996891 85.4580786319166 91.5928229280434 96.4899599330542 98.8830309165793 98.3783888557256 64.3851491111845 79.9141145182252 107.675174170232 64.3158964291215 73.0460111853124 101.471261423885 77.6151962105708 61.1226777903012 82.9589414561097 83.93042263973 79.2425474599259 100.476767416267 69.3507589608294 86.4927825626942 99.4471921698783
"8" 101.981024170281 97.0113212682806 70.0118566115171 123.074057020678 88.2466214427876 86.8895399552543 97.8775156548362 85.0699113663654 95.5718238102002 107.110237092059 80.8864261402652 84.1988710803454 102.222183050121 81.0027840025112 79.3258006958278 77.064706331276 85.4718019294604 61.4499317440183 87.41123134735 67.1044115807127 90.8554620925435 124.797645659392 97.1901700645318 84.576417318796 89.4732608542652
"9" 89.0638414900332 106.234833448004 89.339470934211 110.057821987508 73.3058858318954 76.2407774450398 81.7549900124288 97.0672982876943 91.3471451617352 92.566443057341 67.9692334066953 76.7311546765513 84.1801160845451 67.2994735681258 76.4349589370165 94.1232028574143 65.0840383215836 56.0131710423906 79.2839017992689 76.3980234652832 91.6599150660783 121.828513136335 84.9567105127984 82.5041817780611 85.9811098106787
"10" 103.154666210423 96.7512079615368 92.9373299790156 106.385018198456 80.0995045553102 78.3110203640945 107.924086194969 90.0354722102096 80.855398833108 96.072581457799 69.6724114069499 65.0542424849512 84.0535909156383 83.2388496744848 59.8693488580449 103.879755072287 67.6918384676536 59.8277608005997 87.0556231414997 87.2149623077278 98.3819314500954 103.979492910795 81.9288320844716 73.803138340394 92.6099138258088
"11" 88.9594292491337 98.9539810212655 77.3564200974418 106.262193375561 62.4895792925497 77.3236507535816 87.6989749902927 96.004918611011 78.3009653201237 86.2214460141914 73.2853016275261 68.1851367091236 92.081234302404 90.7822684673648 75.9799897902708 84.361718045876 62.2145166958407 49.0136304771951 63.2954944456031 92.6051893996558 96.8535511397952 109.612596161987 86.9074626406835 74.6737242205736 92.6382979937227
"12" 107.613287130522 120.757420413502 88.1324702503372 106.447257695985 85.8585292184128 69.5352477991234 85.7775622400726 89.906208413553 99.3654695459358 99.234715462342 63.1282359602504 72.9529481234601 97.278847797751 80.1809749629953 83.8035821330653 93.011928696548 73.7630798928674 69.461271984638 77.0176960826666 72.4876809396485 82.9984356272147 113.878897055761 75.4477165839027 70.5274260520664 94.5378310705734
"13" 94.4020180411256 86.2956607247942 92.4996066037303 104.85401008268 82.408382709834 75.5272246646664 80.7113359273099 79.5308390683602 94.4806778447866 102.772313104655 77.9962678267708 75.9654542244561 105.573548974159 71.1224244089598 80.6762178006342 87.4681417899343 75.5670122661076 57.1575462301006 70.0491452630341 91.3961005018532 81.3187482322836 88.7020612902352 88.6631681761331 83.3223837348346 87.4831058990017
"14" 108.209855587104 106.151163786921 79.8519471584792 110.694814951969 69.718008809397 77.2897680707798 93.6722441320016 89.2696933586273 80.0751499291895 94.3912814409416 71.7318645202265 81.1112837882714 105.015173883618 76.9240174303707 93.5985353548294 80.4119449420762 69.9797423834656 60.1839997834345 82.2823442078457 87.883412270352 89.0324068549227 113.071300549543 86.1956893123731 70.6247442118961 84.50054854231
"15" 97.8915381763776 119.050380844764 85.6995342259033 111.774346841138 81.2928131601787 102.763402399001 86.8026664803775 86.0168137115076 87.3967616240229 83.785160149919 73.203788100795 78.607591845092 100.699096256538 109.156206797537 78.3393688294614 86.9012350208007 71.0102965160878 76.1813058146583 67.0974254028553 83.7804443405269 97.128659042351 115.663734671746 99.256894896676 92.8597002053373 99.317451561351
"16" 113.468084790112 104.788393979039 91.9563223532509 104.96594243976 75.7142302037199 80.3104516027474 80.97241490011 92.9384735853219 75.8635966268742 94.1567332485966 81.6343091283134 79.036556815678 101.461237274477 83.942307010827 79.5580148421922 90.2252348655208 63.3961235490344 63.8033358473311 75.9574661286613 76.7427838630913 86.7511282268447 94.621912280661 85.1469776971023 75.7318275547067 81.1184880836748
"17" 93.8320318005852 116.637948615394 78.2373956870755 115.783523126145 88.4305444105171 76.5515772339026 87.6287057700531 73.5574900652746 104.007659421886 99.461318712241 84.4349824396945 80.7378325790855 82.0255712007308 100.659888247466 89.769275404764 100.552449472789 71.2978372024253 49.8621770412387 87.2923965669786 90.0813591980467 80.6542875970864 117.774282685267 91.4427294073353 90.1199651211106 92.4725724140858
"18" 84.8380505874004 115.486861816567 81.1578728032795 97.5057590115005 64.3761663964753 68.6240507359382 100.515219706303 100.620846240428 103.337062823732 80.8873098090918 79.7074910812652 77.1298365470964 97.3238485830354 77.0335135891524 79.9067972075032 89.5362552696532 66.5537238571954 59.8228649762105 81.0945649444627 89.3953292664759 75.0343598930702 94.4584607019853 73.9229865049627 66.4614901203272 88.901696385628
"19" 99.661289163979 107.519407904803 107.586895063733 92.6657446959044 80.932161173812 83.1959887740905 86.1349595293443 85.9945806890716 83.837793179299 95.0838014952673 59.7503104168788 78.9232745101569 97.7220448523252 82.910282083819 80.643387341839 81.6359716495862 75.0905624395244 65.059639273477 67.631566544365 94.1738224857444 90.533043208242 118.984600765691 91.0028505835143 82.888127572962 100.284004670717
"20" 100.153020509878 95.541524905857 87.4259679713518 102.143006558953 96.3393025094981 80.3301515454179 91.609036192996 102.52661040315 98.2304469809923 79.733180779507 62.4877400666418 73.7572753327333 99.5235230470256 87.7697763103967 75.8283492408529 88.6849622747931 69.5758635738874 50.8921288323009 76.4421629328333 90.2430912330716 73.6175034790934 112.103339735438 74.9752896214328 72.5951105326566 109.917582968799
"21" 105.361617350944 106.88033396259 80.8533072776592 96.7172402149053 62.5522386862567 91.4620214853013 98.6838611546264 99.857492884227 112.136701736531 84.7527160651712 71.0914816919565 46.8620161230046 102.577226607846 79.1972962354263 85.0809500734509 81.412181914158 72.9186085828212 53.2550921735957 62.5049483975342 90.281949090368 86.097989422053 121.039023940104 85.92415372771 62.4990044448791 89.0278557504017
"22" 89.7959582498833 107.989966528479 98.0449376402698 117.367223283909 74.636794004755 83.377446874382 84.4038294115224 89.2209847307685 83.283798149989 99.2613983756097 74.544808714997 73.0172511689807 101.576512246935 84.4402612924085 81.843558826389 73.1969475692203 73.2678043357187 74.9913472367154 92.712077497499 89.770318566154 87.7614270382103 114.958246412822 92.5287666933585 77.020912421952 92.5741197682289
"23" 92.8102928914436 120.615873727748 90.3704733342341 111.436733435412 75.1243728913378 77.3723646350884 92.4436732066165 91.1047060314156 83.958937578123 109.196130748564 61.3243675059491 71.6030622516419 89.5651870336924 92.891020967889 83.80346615244 83.1757135686999 77.5718595488646 76.8972201970097 77.6213999486414 73.7160161856062 74.1628057580414 112.91021750232 72.0245259998038 67.7241063544745 90.1357886213147
"24" 82.152629546878 114.153486569955 85.2652246763517 104.39852741278 74.0402671789509 79.3282346370058 95.6279837758201 111.406955116483 92.7275400434975 89.4892023898365 72.5409663101061 72.4622576362566 93.2767851937079 94.1539373817698 84.6854951510176 71.8127850025897 65.0427061651805 57.4106328783232 85.5800014927908 81.7330343024082 85.4880541046333 123.862238963307 73.238926177949 78.9994862478249 100.797808470616
"25" 92.1311953565916 115.471226370454 75.0425694755092 106.758803173379 95.6707267898385 74.0310343238107 98.0638957962763 78.2812568304619 90.8538266064036 108.862381599548 55.5464535950772 63.7782845979375 100.878312926147 104.584761445069 74.3307589653241 103.634435649098 75.6690013545824 67.4425725386041 88.7963124917813 78.5258552970462 94.178320366541 112.458646929948 80.302441238297 74.9582003762632 95.09132057331
"26" 104.369440220144 116.043459538979 100.342536998073 103.80420407009 79.9683820246126 86.9503242438348 102.316422698198 96.589698726464 110.810899678288 92.6216176142312 66.5119826371595 75.808578453325 93.3447826686688 103.017441925885 77.494113691199 98.828637223354 60.532453561194 68.2807472363888 68.4116993382712 86.9951751367906 91.7154028104123 99.55975316433 91.7749440087473 84.3946830077834 97.6530948612303
"27" 80.0949466766442 94.3304684281527 90.9019252635081 108.558958600652 72.1686061694327 72.817697790758 87.9411997775638 87.5070404649396 100.212244087871 86.9237888680746 57.5016616996905 56.9245351263146 98.1534675306018 73.2575037362331 80.662081417111 99.957223840127 68.2705284652743 55.2431311935296 70.417873679126 89.7035031764003 83.599190801299 109.87314773388 92.7455215440241 77.3230347013894 99.6287532480188
"28" 88.6859658867872 109.16539784623 82.2963927565254 112.214461168034 69.2164720772352 69.637859668572 107.785750105651 82.0091095586453 92.5712139233265 91.4294148683799 63.4026296231138 66.3091078018197 87.4633869211592 81.7366761397049 67.6217769753739 74.8726426619623 81.412255142019 60.5278786876886 72.4808645303909 84.0884636431603 91.6618275298033 116.946730690991 97.6466394353838 69.596126023071 95.959229289619
"29" 105.14262228999 111.70047871197 81.4196813445949 115.119250902599 64.2033514114455 86.1023824678232 100.335064097662 99.2328957497362 91.1231882344132 85.2901175390914 63.1250335415306 62.9556022738761 91.7030521263412 80.5439151698043 74.7620864152824 92.0677101464042 74.0902001254072 60.1315495862878 80.2627702684322 68.8748953648071 98.715918994554 129.43399868769 78.2104644471477 75.871009215109 96.3268147007564
"30" 106.524650192208 109.339072022865 74.9172493617414 102.923483974391 71.1094428343836 72.7083734779956 110.272608438913 96.1480215324 90.9211451011413 92.1240650235358 54.858254419131 58.0960317027994 106.518381705621 95.3582248522398 87.6105051232066 86.3949467658058 68.8025599933779 62.9843259694806 78.4342757031972 75.4680923094913 86.5435302505036 111.955181800354 85.4351831803095 78.2131835314037 99.5384487834161
"31" 97.2754437270376 117.978927033252 82.9083912744304 94.6193820729753 70.8052401708104 83.3400074527866 96.2051951178455 105.824269373407 97.8293496941693 87.7875433804377 61.598247145456 75.5555096289397 98.203054382896 111.127848645044 70.1400295429635 88.6634426242173 83.1406440870595 43.2356982899715 78.3259753282902 81.6929760460861 79.1045319461998 123.391032970667 82.7430267277459 70.4895168366422 105.105021024749
"32" 83.0803754233485 98.6180705543276 92.2341254270508 127.934754597826 64.2490810910339 67.3766855555054 109.22092559324 94.5085618611826 79.214473497737 101.174545450896 67.838465795034 71.6525491272744 98.0255088310225 77.0864016583079 67.4694489210863 108.803161033652 61.2629064066636 62.4405214189278 68.3736247674806 76.8370141553153 86.156881170961 112.442412686431 88.8118155023672 67.9323297902435 104.018463173737
"33" 101.600415661391 116.060787374249 98.8905454789574 95.9433964072044 58.3816488126747 80.9606985210096 100.255013154714 96.1725082010754 80.4271930418613 96.7811369436854 49.0745802445102 70.9675802879102 102.295727232164 82.8666706223494 68.7222965514999 91.062990860654 80.8586500231974 67.0542371113769 82.275307183709 76.4463436213692 88.947511760122 128.601646397573 79.344546299509 77.4570835706417 102.724447052027
"34" 97.185875247155 110.84635065666 92.6019403086852 107.247919448878 74.2758417499789 85.1729233799862 99.5426970071307 104.282999898881 97.5392463730222 85.067699385701 68.7949850921884 72.0303594499853 82.5399382583554 92.6395103364392 81.932630894808 93.0810600978853 84.6455259900588 72.214474126717 76.727706428248 84.5904120178071 96.686375497235 121.76624336863 85.3547349074578 87.122360585666 90.7589087174207
"35" 109.636788855501 107.728242155482 74.2717604536995 100.631682827169 61.0668160173536 78.1676347374926 108.224787966733 106.330416967777 96.4135788656565 88.1032451530332 62.6833135769885 80.3958327208565 91.9198320888655 96.4659146735598 58.3601617925191 97.4957543311084 76.2659316949702 66.9220132963738 73.0402638742206 88.164509513143 90.8655231605395 122.239732409951 79.863073104127 76.2642785506564 98.184822185836
"36" 84.6880273445094 102.424342639619 90.5857626807323 107.327861893184 66.1007487380921 79.6142266321159 78.7031177463025 98.793571016508 95.7439399786104 90.1719909960464 70.6855733987164 68.9198204511031 82.4047913193712 92.4756300797856 66.3041299736674 96.7680987411248 78.4631858293223 58.8153363747036 73.7884070139307 81.445349550099 93.6610637804164 111.788485739718 80.9030505144307 71.7471132163562 91.1723949847313
"37" 91.8376560893819 115.625483371168 82.1059378387378 99.6740406173335 84.7828954868267 73.4255552964232 101.599908015331 94.5914055400414 113.48196340776 94.2510376609907 66.053249765223 71.0730185280822 88.9992568289654 87.7043118074547 75.7644073681027 81.5942228145029 77.0797005144627 62.4250339069277 84.7277010855636 88.8154412400755 92.3977961402369 114.282744548354 82.5795163482228 63.1983390772116 111.298920479428
"38" 102.117342553786 115.614951418706 81.9252621802782 100.884835086473 72.7273496326008 54.8861331578418 95.3544120107247 85.3391608668966 83.8584491840925 106.689179003683 68.012760219114 72.3667459387457 94.576547834992 87.2917395357985 71.5748052296177 107.140328994878 75.7235513875626 68.712156554051 85.5048385857717 78.343830107952 84.3205964678148 114.573766271661 93.0526874826605 64.3335563363626 89.5359773088888
"39" 82.7316081832338 101.257821125079 94.027935888117 104.824114627434 56.188305655329 90.6229738586583 83.5119967346393 95.7601911037066 86.0270758972286 93.494139547027 95.9365678248406 77.3923826432873 101.730556616823 73.2963811637694 91.7209759656942 78.9970497402178 66.2010132076459 59.4019574777469 74.234075768745 81.9514623427727 78.6693189267877 110.393359867673 82.814504784064 80.9848742808522 94.2194464237178
"40" 90.0009124704584 109.459594934045 105.79204539765 109.370472138361 76.4106362729482 67.3571285994377 93.3092266947942 96.9826408280885 86.703564015736 89.0826035591807 70.5881139129329 82.9100255129973 87.252547294179 94.3101129602428 72.6649945139985 78.4180851790145 70.7360005090484 66.2376084930462 65.3560196310828 90.9684744635358 76.9226541849818 122.417641926806 95.8336235024289 71.7584785291255 91.7244367522506
"41" 91.7017505022184 108.955387607463 84.0293039435649 101.980347095244 81.4754970270626 80.7656390903107 99.6918214472426 88.3383332589354 83.7226360113837 98.8485983717075 67.2539303263638 82.6915941580895 98.394818354978 76.0486791833503 76.727248004885 86.2210148200506 82.322594409492 64.3434211216318 71.0351775223359 93.6712612281457 88.8756725268303 126.200099239061 86.3159167015318 59.2845724030201 90.3990395751354
"42" 97.4394133736868 120.46820056636 85.7403200117042 103.383603069847 71.2426771316879 79.8759681252302 92.8054955739775 102.600607933353 86.4193741828379 80.605036492597 61.8101177998419 68.258277589536 98.4787351596063 90.8512448990026 68.4260501157383 112.567734275236 75.3323044898392 63.0293516881272 68.3252162076148 74.4785881428021 86.362793124939 111.785434647333 85.8249446943407 70.0931880190652 83.600419196723
"43" 96.9002569836482 93.8918209781884 86.4368163286364 116.125114819183 78.027892510682 59.5702096607375 96.4769971731042 99.6390777576429 95.188992384227 110.35996215917 53.3807500664441 71.1803102358283 94.0614837551765 87.8565189027885 71.939926244951 99.6546699738218 75.0097460039192 54.5219902541646 77.797625429617 82.2527948159121 90.5935861705322 117.081201372943 95.694349091417 61.0629779029016 99.9935548743983
"44" 96.491799708148 103.497584748255 92.1709765916077 114.998539503578 60.8083016763029 69.5078744547444 81.6963481465747 103.518040537769 89.385819018884 84.1087701935718 69.6780694413854 70.0566636227473 94.1052321982657 79.7184208899518 70.135189145495 91.3287290399305 77.1617099847757 60.1760757020794 64.8097863270798 88.0855956006037 74.2438894096703 112.486672970072 62.0434016751708 68.3888949152579 93.679241343136
"45" 89.5527707714325 110.830997664884 94.5397269860351 108.826706003419 59.7739461276515 89.6798752275016 88.30512914596 99.2218147444937 105.084970155375 88.3858130649199 65.9275946269174 60.4050087682953 99.9417259517497 84.4389300290366 69.287385902658 103.306616337335 63.0715341285748 45.727423537189 77.5899833555226 83.0784684084262 81.6676763904361 111.058060585818 91.042309086426 69.5407882931387 104.377199534971
"46" 111.779218248702 103.699223492638 88.9457620201037 108.232545982745 77.2402844906282 78.5707265956976 104.572487329515 92.5513236683363 101.957277919974 96.8381769907254 72.2159199800346 72.827059177856 97.310447303744 72.6981247363888 59.0237412432771 94.3938809177063 77.8970734235194 62.5497243609103 81.2332675008176 98.2804932810543 93.8800480415652 108.075992406219 89.2372877379599 86.5894149861515 101.540313290759
"47" 96.0081822903444 97.464802290028 89.9253153185772 113.624007851223 68.4936009778494 68.0470541713978 99.799843521367 89.7327684309884 95.0095887084374 97.5112414095898 79.9048359027599 64.2100198814941 96.6309446839876 67.846848882543 79.1305461698948 91.207535189127 68.8641452649789 46.7731477506358 79.155166424667 81.6088607540585 76.3352670437789 116.687982261928 95.9641508931723 60.1949819459438 97.464384373103
"48" 109.3024287739 102.670841356605 87.538612135055 85.8537385673148 72.2112817454474 72.9612829296382 83.7761234232232 66.0892323186442 89.1041205491067 106.62144983689 73.0047942282899 79.1292169724144 100.64598361016 93.21701070689 81.0887768183483 81.4025244124197 75.101310510767 63.1931577564079 79.7883417258336 78.4990561159403 64.5070471732673 100.613825283564 78.5822855002362 73.2204340188173 92.2135237392532
"49" 102.438337895189 91.5196443499177 86.1240976129684 107.420246899155 82.0273915432746 71.3466249383349 92.2461131290626 83.5935464306599 77.2579592331627 95.0707609668426 60.8028162369164 76.0314141619366 106.918570030579 88.6918601796005 78.733789150297 94.530938015283 75.9664865182144 62.7385615011368 76.5223475012984 84.629641149693 89.3732173491685 115.658465095827 61.2236618992296 79.1095226151726 88.9517732629214
"50" 90.3758563913848 105.984935051014 93.8326567302238 98.5871349559705 80.3901817179734 81.5439795866258 89.3944435999076 101.694699027343 105.001617241489 102.487967548156 83.0787929001333 86.391589101165 89.7900021425513 81.4072617600329 80.5800548010733 96.2311738572835 66.4840245191932 80.5942845646063 79.5390625810893 90.457639588589 78.5418065486634 96.7285885913204 88.4963708468815 80.267683032875 101.548221143706
"51" 94.8632622219172 100.34893845026 89.2083510162196 100.663919371632 66.5072012929083 71.2851773261022 100.324906276277 94.5536049906512 95.0052179278285 97.7778595385237 68.148278100153 81.8804646300001 94.5440817543194 86.8586421336535 77.478949796774 71.6103976600319 85.9622378225124 53.79939424984 77.632132121977 83.0047333989339 81.6372851187704 109.502228046585 88.235536713954 72.9025564450849 95.84987241417
"52" 107.178973945082 104.449519657946 76.7931420272466 105.425750293417 74.4273803733783 82.1897093015822 87.5727899247692 100.211170658901 79.4923195521739 99.5188711462072 60.3018838990904 66.9501825741332 95.2241806859868 92.9047669034473 80.5081028842252 89.443073484367 77.3716385206949 78.9207329652521 78.7025291885504 78.9021130935413 74.4510780474177 129.580172586534 83.01970488981 68.4868974009597 82.9165896915603
"53" 82.3933770135666 109.323000381877 80.726806347014 111.631283981489 71.3742055582822 81.3621519667542 106.41592573779 99.3147737326252 90.9500691330042 106.152879170914 62.2727284142308 62.5212671381266 87.5684719441531 74.7358483705496 77.0403588927464 86.3375219112677 80.6790937136707 55.9190323950874 92.5642377643502 86.8017763163601 90.565890379304 118.589417637724 78.607523754118 76.5840519466276 87.663869369437
"54" 97.8713570024322 121.016675235933 90.9120555355482 117.944792245481 93.2940621820417 76.6946626676501 97.8860043854404 95.3205071068785 85.5567133609511 112.237168991748 65.2167427501115 81.5166409907382 92.770572406814 80.3626724441085 79.015342006736 75.1563642731167 77.493241546212 71.3527825533999 81.377840384425 72.1274395743913 82.6647362184774 109.243198253562 87.5005521415691 84.163029499827 101.095941999951
"55" 103.99535178379 104.153949932942 86.8924680531813 107.170781967734 71.583013790489 81.9368915771444 96.281944989027 83.5539303626674 108.452981356953 91.3158769822909 71.4329529243996 71.747717973344 87.5078874093278 88.6008990604585 72.651969056606 80.5189863294318 82.5262773500517 61.2558294175903 70.4311806086346 89.2718307512097 82.0634206116988 119.149123844921 87.9651577596532 79.953786884531 103.084307376778
"56" 98.9241572341545 105.934457107273 86.1823489903127 108.287495197541 80.2768545244482 61.1757768039128 99.3849780254484 97.553391971002 100.01769441837 91.739984103057 65.8434534692641 81.3401074556952 90.0053744958026 72.2896323872579 66.1528986987927 91.6501347556655 75.2853003578154 64.234749412489 77.409918404313 94.4345285879762 90.5719665645424 105.028504864028 102.449112888245 68.9401830044066 97.2961821167494
"57" 111.773334864058 115.892141715374 94.41585670752 121.002555648051 65.0185674471516 82.7901008175574 82.6487192087385 84.5502566151367 94.451042796761 93.4581500165913 83.5908968744 66.4825406708706 103.812808882637 91.1239531258105 83.9020894875674 107.945033985015 76.9832069847648 60.4518787028759 70.0861355245154 86.1703788060814 76.0820644238809 103.294128874864 87.7862282665272 82.1644623224389 97.106627747225
"58" 106.214342538851 119.803715644407 87.2809342944272 119.948705400092 69.007021807979 89.844981514609 102.530869176803 104.669891779805 86.5594925942676 103.401220075403 64.6788003408686 78.861907737134 101.224355715904 91.3993044642864 89.5433928545043 86.8177174392203 77.7944573397659 55.6918992770143 65.0661356106401 91.1095218296922 88.222106000977 123.395563919647 83.0953137571317 75.3453151476051 104.08037937788
"59" 98.8996914996767 98.961239594262 90.1131012105947 119.768708821026 60.0386464630676 103.614469711063 101.919153648253 102.977358957912 84.4437149289574 82.7288054404587 80.9454645481461 83.0070570246693 97.153330156727 88.9830125082655 71.420815994167 89.8706686485366 82.0952967512002 65.1299744991254 74.922519112529 91.5982906104038 91.2424511641056 121.445348348887 87.8168948931188 89.4961322683965 92.9651315556864
"60" 98.342106414623 114.70265407116 81.4320983514738 111.273666093178 57.6477148080689 85.8351484002186 102.577231735734 93.950200049928 101.815668643661 91.7423877428267 61.3018414273141 73.3582924236378 102.669039919975 63.3925957912739 86.2454387701076 78.554726473559 79.2541094741923 67.3523842744666 69.9889194124123 78.782388622999 87.384766593489 108.707153951344 88.374377323679 83.2100945618968 95.577867795404
"61" 92.3775465429494 111.390631444474 86.717079098774 100.551548202295 76.4060936387324 87.3186234650742 88.6098199003292 100.601734558507 89.1348675560509 91.0197343869669 56.6330060825252 62.4779837385138 87.034630985237 92.2844606648724 84.3996347288674 103.664934636555 62.320299952929 51.1632337420519 86.3618778860932 84.5845845818238 70.7062637922048 121.876658903015 76.9274830211685 73.8283250516867 100.162357890088
"62" 102.054522618549 114.397073026127 93.457819177307 105.281196047747 65.7220732571599 71.0987475055493 93.7046511191605 94.8396975560747 99.9088727749212 78.7845854207776 69.8011365973516 61.2158941548936 98.1274101316422 93.5456995028904 80.2745052303234 89.9541300533162 71.8683910885305 67.9779541191013 74.2705263115518 83.959843427298 85.1169258265256 115.051083094621 85.3627243429739 56.0136285437762 91.4807771711487
"63" 86.5381191052489 106.816785525487 94.2753494446902 111.511732125124 73.2446980341647 87.6860041581195 100.848545557775 99.0668303931846 85.2377988658287 86.9295905197457 68.462084081885 73.9370703771291 106.450402769952 83.6287825078703 82.7619429474165 87.7981769853665 71.8198865880633 52.6777323962189 72.3431844170757 84.8870300619097 89.7955963740495 105.397252245754 90.8178481452881 67.8515114723355 94.4069796605242
"64" 99.411990751145 99.107536045801 89.5019658670704 113.605586276956 67.9548860517937 76.8537319710049 108.177948509567 83.996317095535 86.0799107885097 91.2219407557113 69.5760002976906 62.8932902797503 102.838282846261 76.968789202192 85.3284553158205 85.9777505136915 72.5697310340999 58.7733065692461 69.6855234329822 68.5275544494204 75.0117006577482 120.164648374488 80.5886783976277 73.4676982549867 97.9200671672732
"65" 83.4669358901611 116.508154603823 100.003066330245 99.1985198710422 74.6096119220505 64.7585239627167 77.8779467838966 86.026494846998 96.9425785825794 100.355258121799 75.8317088396666 83.4437120600288 99.2293792850206 72.1705669209024 72.0440785616993 96.6763639412585 85.4025249801538 71.1478584942975 85.4811568976432 92.1228963879256 67.6545104353804 116.599593961019 85.5376575943777 79.1704329983953 87.3425166714426
"66" 92.798951999672 100.685814684922 94.6121787020015 105.343725682837 80.7392378500575 73.3421010044086 85.2650065431505 90.2332242348933 109.975867635583 79.6113764012909 63.4474023775009 73.2887587454275 98.0747946215234 78.206375151046 71.7935423014762 80.9761830381257 69.7055032595126 59.1768539945048 74.5360922704311 92.6577552449237 89.2432519908753 130.269047544684 92.6468291241313 67.095098270406 102.440748526357
"67" 105.40193229602 106.601911187342 99.690047886474 100.312279898454 64.877555690909 88.6227652087008 108.132532579581 82.3137937905054 70.44262683233 100.007964500792 55.2756088875564 69.7227673725242 92.4005764465063 91.8880272431562 68.6609548043104 79.6007374250125 59.0469275507349 71.5895501847514 74.4701083340864 93.757400175971 84.8053459387974 117.348553955358 98.0448220440567 72.2069847792366 92.9225090278818
"68" 99.4167580403507 105.497749266484 91.6292464623534 109.0651695517 84.6404802330659 55.3319289992243 87.905514148491 98.8378015905186 86.991081409024 101.722154563893 68.6030881437528 80.6262540071023 83.5264213285952 105.663723393978 71.4891540316058 97.9042326800044 66.3366046096991 66.7845537448806 77.3157153312336 95.33661186603 95.0323106212067 119.118090289811 91.4371541958524 73.8826350594477 91.8872853545191
"69" 101.942367661123 105.954430819849 81.14545100521 126.113165784469 72.9835512851485 77.6862142339648 93.8778876158825 88.6990980368128 100.202124788337 107.871673893162 78.1252296184136 69.05436429343 96.5959065106037 60.8865590292302 76.7346033336596 64.7848285062112 84.4866534741025 74.6305678152357 74.7915822771468 84.7724313221876 82.4220666703118 105.880847148083 88.8748091609528 78.0739780474004 100.206018024675
"70" 89.45915290343 93.73761687292 79.2631575481477 107.948347537419 67.481556494505 83.8250400776475 95.3830618540656 86.1543375129436 93.1305928952102 120.018538754275 64.6000203142219 68.7170966006808 91.1174043979796 67.760055482925 85.5892900362071 83.3995942912453 84.6343999122084 65.3605935406355 89.5789007427796 87.1676993788999 93.935402192904 110.407372938813 87.9526251766046 73.6723297548224 87.3460783236124
"71" 105.802283723515 99.6415121941468 86.9582173561846 107.614721214142 60.9316632116203 76.7492326627072 97.6082200159193 94.2302725052115 80.8323463056697 97.2431210876865 70.5557681200345 67.4410614802006 91.2776384123491 85.1810501068855 82.0496527596645 99.2633381003643 83.2255554503209 46.5773016924844 80.1004454291809 83.973924703995 78.3662564680538 123.897491883255 71.2165920810162 73.2166287834292 105.480177398189
"72" 89.6157650725107 119.880129952367 81.3690568196148 123.833701809669 68.1292690658506 75.9188432908969 96.6743704624685 92.9132486277956 86.6855355162736 102.296809815757 65.7976650232525 77.354619868939 112.26906517383 71.1213056143868 71.5976602436437 92.3229356368474 70.0383331941369 55.9621732302539 87.5846850759417 74.5074490577168 79.6776355143142 104.101661600982 87.5932340884411 81.4136919618413 95.2514105396752
"73" 86.1908712858963 95.5880204179077 84.776317496733 111.280003307827 69.1931604385003 77.2601784821195 97.9395747626343 83.6242639171144 104.713437388613 106.126083329641 65.3244496563776 51.1701087318157 100.813249742398 60.8551480216034 83.7115350736018 105.679979365456 71.4655143546973 50.7131607977475 71.7965985603328 88.3725118786056 93.684245702509 108.800938541357 79.6354266531317 76.1092988490992 102.859437327977
"74" 112.802129277519 100.705063577811 90.494902491447 109.871337201058 47.660120921853 85.2008893786452 99.5213122406528 91.479845709328 91.0799336398652 96.7329504254736 63.3898523115717 49.7024372083373 101.836007924494 88.8239377309462 72.7972395577145 72.4012119976926 76.9700075851474 61.2893186037566 89.2221035975265 83.2515622836807 67.9695802725487 119.88686059633 84.7744822736825 68.0611774361365 105.250079177197
"75" 114.158798938328 112.135225999001 89.0292748847353 104.937236537136 87.6350032279836 80.0482121361912 100.385606668872 99.85810843901 88.9311566518364 88.7938100430217 58.4644362509132 72.8843352092883 92.0285553895462 94.5357310491828 78.4253919580513 96.7558827836195 78.8599065632194 43.1754835056074 87.3352785107967 74.3986022773604 87.9916093468031 126.467167371617 80.7806658435897 73.4671497001655 99.572484305949
"76" 89.8221801724642 101.331371513219 92.2317318398407 104.515948923012 84.0332695448532 73.3207789000585 101.091005871118 94.5017501594722 98.9616334568926 97.107726716891 64.9192584877292 69.6590392920198 103.194053606816 72.5684094593523 82.8400999862482 81.9953129224072 70.2666199122078 81.4341968430109 71.5041549776557 88.812551057945 85.2373852453658 100.844524591107 96.3270087933356 74.8274475814662 85.8559429311237
"77" 96.5822559028432 105.376466506508 93.9102319567316 106.375429485701 81.1866808209305 86.4278384053592 101.170341219603 93.1759856949939 85.7089208009717 91.412089196932 64.6543546908983 66.2297869369493 101.611777243553 78.8673666584395 67.8592005040683 82.741344441704 74.0675648358877 56.9700211586045 63.2719206435848 83.3948830018448 82.5557429409481 116.020164498126 84.2868811642052 70.7992567214105 103.129746779856
"78" 89.7925784069226 104.298601012388 87.8229568980325 115.414390289719 83.500386444089 75.7211390202923 104.886103710298 94.9203962666528 73.7269615341364 89.824891256433 64.1058899213877 73.9687141260538 98.0540098456628 88.0837717339844 71.5166393957998 100.189454555933 64.6962159234879 49.3495127125201 69.273017184526 87.9543749061136 86.7566653826092 125.88437862849 80.8000933818007 77.5667417155484 95.3695059755954
"79" 99.873700383168 96.4221656223207 87.8690505340008 94.5993053031309 76.7553085117829 80.6151729308364 94.0270824391733 97.8547972199832 89.7623448633912 90.4897999167874 50.2141346588662 62.5485998103412 84.7818908782044 90.7730188996028 63.2080317828355 86.8016302682584 75.1184454461918 65.7426013564878 69.73380179376 73.2991995405895 86.1736630881478 109.634167613791 81.6763146005453 74.0443442163314 105.544234050366
"80" 101.883873120328 105.787647345105 88.3172687772786 116.778356030167 63.1791107658754 91.0422128428154 82.2450766201477 85.9708298818637 98.9191172940068 93.8262408971514 71.553028314353 79.4776624484822 94.3752148824854 81.7912161850878 89.9099955362555 95.3837790961752 68.8047678579089 51.4730372874883 77.6692680721107 77.9066574618604 91.6757334609344 101.39303710084 81.8594192747617 78.7307221442314 99.4338575655077
"81" 91.3258260248226 99.099740248484 101.446976706458 101.726346436063 67.4718734682902 85.6415174893546 94.7795001643616 105.417998136989 93.447969934364 89.8946409835772 64.7175366972422 82.197635092806 97.083326475846 98.3434511785013 69.27393263532 77.2027531433456 67.4209205144739 46.4126570938057 82.6155891347571 83.0293393879337 90.1346439906 126.41955583019 81.0676158435416 77.7472900803283 97.2539372373698
"82" 95.160915856702 110.753795218417 86.2532239747988 100.803266019224 88.0661669770855 77.5344890739414 94.3159950513885 99.5935687061414 88.4758328290411 101.110684716684 79.2616862261448 69.3608570311832 91.7335669189401 81.2728910001673 69.5544688646466 76.1669758591745 74.4314403814508 75.6984540852582 77.644036144831 87.200390881617 94.259133320387 119.041289873531 79.0331977685314 77.3228976705094 90.2087697249277
"83" 93.5882962536221 105.637385341752 84.0163084826098 108.898871520174 88.3746225861515 68.2301452321425 89.78758428367 91.1797855799555 103.543147987634 96.21102308802 57.9123530374031 92.3323812960374 93.5518712310406 98.166959204329 73.5576558077343 102.539058613181 82.0918626944044 60.6051058269206 81.8925151940785 81.4407011362431 90.5608574648638 121.99159903172 90.7973671327695 77.0537860384478 98.7746461447029
"84" 93.4776563178 92.7584450282116 87.2947788739885 115.924209177284 54.717607054244 76.0670818137066 101.94173244213 96.650426422881 101.453074269964 76.7469362650394 70.9858760842251 85.8948839797947 79.9128543640384 60.7607310436636 64.8942897670192 81.618446805519 78.2783729207897 65.0909436231118 70.0051549994938 91.80960255038 94.6794315232814 114.227972059936 93.614798136857 64.56896962643 103.596789979254
"85" 103.496752389682 113.035964472795 77.4929654401525 106.817169540206 67.3645892827656 78.5830608379945 81.6708833291867 76.1424035608813 93.3107732300715 84.5155546719734 90.6838511669442 75.4573479078373 89.5923137765817 93.0609079304791 91.28357578866 86.0046859383742 72.0967581639257 55.1292234613636 89.2010943283306 81.5944475173819 88.1084683529138 108.934850034862 85.2760658575694 60.2019303149084 104.803666547497
"86" 99.3353602576805 103.839410957198 94.375712403061 101.498568641955 65.4765685715166 60.7642553760418 93.4185083090185 105.287853433158 86.6557845793873 104.05300878667 68.1327610844932 79.8537897080987 100.580320392296 90.4906323012114 56.8592525406046 90.8098538347279 69.1721965276064 64.6285033716671 79.1173586763874 81.7347249031684 87.09952151887 102.068147845319 78.4716850680586 75.7916161213513 89.4694347022716
"87" 121.07298457474 122.351000061638 75.8408403763424 101.289772568266 89.8039529092887 100.035074269915 89.9664174410329 82.5486203419699 98.624360399295 74.862054336522 74.8946996731363 68.7764654098207 97.2539198960475 92.2579801315888 76.928224301556 96.518190209763 57.6233140617943 61.7946288930312 71.8858299195457 100.984591870731 90.6093631882747 111.371590033932 84.604662108715 74.2793971421739 86.6580219979633
"88" 92.9899007930658 99.2982963471373 87.1232421083048 115.911022590202 73.7275290048523 71.0426076761332 90.9769250582877 89.7391316002277 92.4727032125613 109.704130083412 68.8184796893948 61.2289460724747 88.705962121773 84.7803421823328 71.4165343715472 98.2470484437246 73.8864741842348 72.5082845244691 77.3027228093118 93.6988749491173 81.7953625764032 125.92657931383 80.3402553017904 66.7878118408262 88.9293820288817
"89" 90.3913475843318 104.806152145745 98.0904557208434 103.502837937205 63.701122712094 76.7897869792896 93.9292897900805 95.0408213742832 90.9465695255085 84.451892971154 71.3568484939676 70.4408624551322 92.6311997649114 70.3863702657084 67.0680322368505 70.4154006909317 64.6680446332565 50.0661287944786 64.5650827501981 99.9714145811169 84.1250027653705 109.190576530551 76.7219044994968 75.319645891965 99.2795611976719
"90" 100.635495463903 113.072351187581 91.1981815118765 119.425566904457 53.9394480287799 79.3556335729156 100.38120784027 95.481576505954 91.2758053755873 79.98941780604 76.2168792665492 68.5898263388947 98.6067947557536 93.7164786776955 90.535495490741 69.6919200945979 78.7382299240662 53.5523540213702 84.0250581012288 87.259150486935 93.233922662434 117.000593038656 75.8455812660441 67.3070840780796 90.7161468970537
"91" 98.738615063638 129.940296228943 73.4547637251122 93.5629984668349 81.463205424493 67.9543918382454 93.6345678720877 87.5789724494238 98.167066170007 92.714362062466 69.7725416854967 83.533260929075 92.1269348523322 88.0036508881344 80.4168902877154 86.9999802360147 70.1151497096028 54.5820228421134 63.1999870162812 88.334282376834 93.2797734878588 117.493606491345 91.1591244063846 75.6733555204658 105.155671814901
"92" 100.93409932553 107.168773399231 87.9872784327981 103.051071400081 69.2091246372243 84.0447742541067 99.0874316486668 89.7975306914472 110.053218514679 100.949791811029 72.0240171619642 84.4508760704137 90.0363058018618 92.688833620576 75.5941401203565 73.4825291051112 75.2728971248546 46.7922316263996 85.3654744410523 85.73311015048 72.2066366671333 110.304509717533 76.7949585387095 77.4718677471646 99.691940639701
"93" 100.281423580292 107.580762656188 78.8765340566692 101.860800898597 69.7425261652848 75.0612260950464 95.1940178092535 92.6927806304405 88.1131583299703 104.152070782517 73.1227333056168 85.9041886941578 78.7830540871481 73.036346569621 67.1922872426941 82.9046173977923 71.9216358577688 77.3423034331944 73.7794032325822 77.536521848974 88.1158555765528 107.408827478968 78.3128610433602 84.0083274155268 87.6094822586724
"94" 93.8866524005463 121.01689439771 89.6922352846457 91.192172846188 80.9843542617674 67.2489732203508 86.3790178029737 96.4810425238421 102.69846894223 97.6930886427085 62.21282378899 72.0403243820978 85.706249043717 76.3494207364603 67.2505168307946 96.1924693421435 69.4663983967847 57.7970300611165 67.2215774729966 79.5557777020947 86.0245072896515 111.543011935496 80.7143781187697 67.862622050016 99.3891261973982
"95" 100.008762683018 108.908280532726 96.6208491129093 107.067285114773 61.2677496782839 84.9994481104486 88.097867125576 104.192798264411 92.6992021834665 88.7518556489973 76.0088943965193 66.07123919024 91.7557439453915 91.9333511448928 86.946939940862 95.704608093353 82.9291162795787 75.1235203177468 82.5302665134393 86.317335641382 84.9888094931998 119.268403448911 81.9548680680172 74.2951847634268 98.2195701476653
"96" 92.6453989967982 113.807971984856 77.1805390823846 107.93571076855 63.6909365070981 69.5381860633259 97.258944385132 85.8980181277408 98.7243430184685 102.738763172518 75.4546329025765 84.3265013598614 93.0222120359879 98.5067004351774 75.771879108703 96.8659962611178 79.190643428498 56.4273023904825 71.3285648015622 85.7674564941473 82.6699507677603 120.622451439361 78.4891430270906 77.910059495891 97.3237637476803
"97" 109.814342622904 113.211783223337 99.9681930711056 110.000392042632 56.7660517290904 76.7707200024105 94.4940719970255 97.6653475551354 107.732663354613 70.2512540357475 73.488165193555 71.1336568803459 98.1395715003903 90.7767192745263 69.9970100569863 80.7399309167229 82.8020953099677 57.8837894427337 70.3492191474985 77.7276538703358 84.3347445314095 121.706451941612 81.3563486931886 80.7095518951697 107.556144130357
"98" 92.263984697192 106.302504027397 87.6694133883157 114.891041134061 64.0153124565691 82.8253900462444 82.174119211426 95.364808902638 83.2327446537525 96.2524901243543 66.0402623009591 81.4112339080178 97.231420977353 72.779818921291 77.603489725749 75.790769857368 84.5027122794802 64.9500832467475 82.8141562075343 73.4190003865532 70.9230661323253 121.754128880775 81.0505165239423 74.9345087425561 96.4937469568808
"99" 106.707922454422 106.515616333555 92.911305337694 88.3424920378412 69.1511409343202 83.0551509769033 101.631678659414 103.264136937244 87.3351164893624 101.017475484022 80.8074322085194 69.5831885774434 101.352492893626 91.6107369071823 70.662012827983 83.2507386229221 70.6084035450441 42.5739554590038 70.6842237057394 94.2398924128472 80.8987384689871 115.825935764073 84.7177187525056 69.7327418692592 102.952810708192
"100" 97.6135082924913 104.96788686641 93.2639445268917 115.122559190771 95.1154489142934 88.8002763925779 96.8975723375787 84.7812346287428 82.0290958104368 107.804675126546 62.9095391444338 80.6326160274195 99.1317011157645 80.0894823303878 71.40641643611 81.602706393832 72.5983875220398 54.1915822991291 73.9518245254783 63.0516179626323 86.8827699030543 123.526991271602 95.9334942488517 79.1007546942182 91.3702348285035
"101" 87.567492992929 87.1965140458009 88.6973000015469 120.594351594371 64.7380092928516 66.6609579403081 90.1631220849963 91.6550978982172 92.1555920396509 82.5522757239285 64.0113662186708 61.5851536651484 94.7867320310595 64.7361907332842 73.8228351519005 89.0588738877146 78.8280597902992 54.8108635736069 63.3484444752641 85.7670901518135 82.5893356545674 131.109669902285 99.5150513244492 67.8477613038447 99.6615196641086
"102" 97.640321225297 105.987821834518 89.7212893647718 110.339961132495 55.543635144531 75.1260185264912 104.371693097754 98.9731391147575 101.748814766796 92.0462754584994 72.9159707459725 76.4196862284 89.5688263281825 95.3376332841588 71.8269052108843 88.2116284292738 85.808705901025 74.9080691018182 71.0209727379839 76.5139744480524 80.3634404082528 121.141477987476 96.3513836152595 60.1481279763466 112.321665286673
"103" 93.1552700339933 89.4784869074416 87.6791259359405 112.937580266866 60.59106856335 68.0971559241084 105.010861837424 97.6328470709246 112.304463037183 81.2049646149413 68.6326953814345 69.4029440941152 86.4342885605647 78.2735181320165 78.7608388649124 88.8749106582327 74.0160722930837 58.1597876562779 74.4940402004354 87.2773855512363 94.44918708713 119.823647996294 83.0551041655227 73.6048411424329 81.4669829070486
"104" 99.0859369482996 107.015846454241 76.8422742932205 122.232467537085 84.1806321045978 75.273991309234 112.174367946275 104.697799945974 93.2604493924582 111.734357015541 69.9823656021334 72.201506254526 98.865606601513 73.445219697918 68.4507124418852 75.6811278594462 83.0770894469386 71.8661747282918 75.6404987804652 94.9568065240223 88.3173953305402 108.694787516317 76.8967378266192 57.3976777318215 79.3107919739354
"105" 89.3477489021027 98.7174366564183 88.8095725160118 123.957726618807 82.200809200658 68.4846788194855 95.3429695618308 109.11594784061 90.2961835122237 92.1785305863689 55.3813694720288 77.144856435568 96.8944475453436 69.4637784533033 80.509298700501 90.6814318195234 78.8746374881085 63.6651546810099 83.30672564278 80.8094487924196 78.7008236118587 132.831243374113 87.0486526102609 73.902691605933 81.8094979068444
"106" 98.5611435053368 109.233934682135 83.5346042258414 117.663253330683 82.684471790271 80.7147928470615 85.6818635957917 97.5117751730597 99.400169400282 78.2961129059196 76.7503453957617 60.4504660941047 90.187160359811 83.9721532703963 68.798731195701 78.4799882322337 73.2196344544458 68.1072358435832 80.1280541300228 83.0646290295308 95.0109829340314 137.240056902499 89.3843358730852 75.1219415958483 103.961744362745
"107" 90.7320587764548 103.126549186305 95.4209918079744 115.062188092465 60.6412846614305 82.3100978637152 94.6146383156677 93.3330124751513 98.6196052642543 106.90725057158 68.543118337519 80.1525520734564 95.4774098193918 70.1191594620366 87.1270849950457 75.6294531557215 74.9142852023125 44.7628106510346 59.4215397380491 94.3511986684408 101.360737549069 112.276215551012 98.0727757001507 66.2833533519884 104.320891753264
"108" 109.090829086738 106.493697794983 91.402407360617 102.709017163403 71.2326562852178 61.0890399249108 93.5865534683106 94.5548584450768 99.2898211640353 100.029455725966 75.8241655018896 76.070845505045 98.6586760173831 66.3110647444561 66.1421159245522 81.7390915830984 63.0014576281798 57.9384815846366 77.3589547363308 82.8366312883085 92.7826982245464 124.828615398001 80.3149046542507 69.3441216217462 76.454210313862
"109" 103.25855292659 107.388093268609 93.27277359596 107.861487211128 63.5664025613682 79.1001395542824 99.0741826520908 96.0283311165485 88.6473401091935 99.819048211456 63.5049393623335 64.1842343599267 102.207138397671 87.4477837517561 68.269594160333 81.1976557303431 64.862655855932 57.476708645241 66.9542605606986 74.3522431668887 86.4615489746315 111.741241888816 84.3139105822088 68.4545266488854 91.1469280135841
"110" 76.0295452834931 120.833407689268 91.3284928627121 125.67535818246 81.3496568469874 80.489896857949 95.018568719548 91.8126516777782 92.9915628491435 77.2074843778026 77.799705920911 65.1495651630616 94.5126178897905 93.1906606988527 75.237169325012 92.0300803622192 77.6368207192465 69.334000496598 71.1031790656064 86.3988194692171 80.099974182382 114.075569311796 95.4233399858742 73.2357063019456 97.7817235824968
"111" 86.4562568086015 100.184164618335 95.7927944054429 126.827216188801 79.8657615198471 86.2952570496674 86.7300786683009 88.5588885803867 77.5604070914266 106.272167219961 62.5365171102788 80.3553212440622 101.428735871068 74.7464618223709 69.2866091678717 86.6571863625172 70.1858438194778 53.9512402936111 68.2548422773045 76.5181280360381 88.9649571091361 131.37508177233 72.2587943265868 70.970428835603 84.9550506822188
"112" 95.6356883393785 101.06256765992 81.3274720320154 117.874488171629 59.5871538837522 79.0653875294715 89.145551848314 81.1669052212355 97.7146319414531 104.836704829014 69.2822104259357 76.4073452484249 102.823850867142 83.8170335290763 70.1785199896549 91.8651204428781 69.9323152487378 58.6114539521451 67.0466363568144 78.4633290749526 95.5375465516773 134.636888175628 103.825877641873 60.6621818143328 80.6285028267043
"113" 86.6922102738766 106.635711386197 84.3364617197075 103.865520975538 71.6473655043537 72.5474058568813 110.404303279016 79.152185156277 107.125301506869 97.6792337171114 74.073384894617 74.9906950210926 99.0369487310412 80.712170088146 74.5425849537604 91.4097951351278 73.1210379377572 57.79690708596 69.9391510634143 102.883069602063 94.8228727358898 124.633502631942 87.4073219497627 66.5945911033437 93.8574652015431
"114" 84.8112328491715 101.339845115564 92.1831708752585 117.152734521771 57.2813145993902 66.167517077948 90.6116905434637 101.968864648072 90.0244933458523 94.9651924031192 62.3646400349848 67.1500411372559 96.996240295917 64.1187933968591 77.2165932796907 77.3414672028711 85.6647883166567 67.1548438991954 85.3323299517048 80.0140360929023 90.7096830601265 116.252870055085 95.214369774905 74.969821701576 105.072978699562
"115" 78.8105401670036 98.9127632191403 80.1309708529349 118.71484102634 89.3411003030763 58.1697106558389 90.2238249356482 96.265422632484 90.806389768766 96.7506237481325 65.9755178318749 71.427538984636 88.5493570919943 84.805541249879 71.7006442670855 100.19825200978 90.8110095962262 71.7957397755379 75.5979203555049 77.8849636100601 88.6291404288645 121.434647530313 86.5854380051043 67.6058656857027 100.623141939555
"116" 93.8700659895822 95.0019032727045 93.0424854800614 124.453861844058 80.9237761223783 76.1301303572476 96.110149352578 109.316475652738 80.446185245408 104.906727958614 61.1449184795853 59.4704990639471 105.374295720049 88.623150170292 89.8804914529708 86.1759742691617 83.6650927824561 79.8989625735807 70.4356029959906 98.043608215863 76.678168358643 119.578835646718 96.7860324058582 71.5844179393299 102.383208555199
"117" 83.8106762044538 98.7130202136324 81.7312510059067 94.2071053415132 59.7907809943504 93.1280954642172 99.816198244972 90.5300689851596 94.819527179095 97.300858982536 78.7323031564446 75.8785645961225 99.2764887166173 74.7330319574357 81.8176764785919 86.4358970431551 82.310339875214 54.8704431791537 71.5798579596256 72.599674487778 94.7861260845455 103.67097691322 81.6266019779393 76.699178536733 96.1160135291784
"118" 81.1906195855774 121.372709475494 80.920212986774 117.777995108817 68.6552287473945 63.4518423812564 112.013766265466 109.791165241952 91.6672210776237 95.4986436875667 66.4998548434336 74.296959783458 87.2515917937912 80.0225288034666 71.8073105825218 85.1580092182114 67.6101277985715 58.2326032557533 65.3271919749253 83.0298390612114 83.5591089665085 113.051987651947 88.9028855626927 71.2877041348664 104.720910052844
"119" 89.98737027939 94.46837249562 105.172084712451 109.730865373372 49.2007631562341 81.9672204359572 100.893599414771 86.297275601043 81.470612595792 101.518532232255 66.7161935434557 75.5266225929509 95.116762106766 57.5812012745355 89.6231340429828 83.523428911585 68.8267833366314 65.0590364423135 65.7122622173927 67.5158146233792 98.6414829291614 120.285593293571 80.9355763926823 90.6007173815796 107.510240935023
"120" 79.7042397270575 110.983133312607 87.758181005885 104.920230639835 61.7789535008784 95.0852507112557 101.353671067973 100.599851172069 70.6063351196814 93.4653188320982 68.3315921953636 59.2017167001945 82.7540489440507 74.0985459065565 87.8860018045585 83.0314814818074 73.285111343565 62.0574805012403 86.6225561707411 82.4599217498527 85.82724668686 114.919724494606 84.5611504243749 83.2452644263339 106.179875009417
"121" 93.4593248452504 102.694427846539 93.8213046979647 114.088079025218 61.671817416454 72.5547876746802 107.10432937895 106.262761444416 84.7064229084113 93.6266760413127 62.6716552533675 66.6030122740409 95.0079946399471 86.7340434536505 73.0078823549043 105.478130533722 73.9199530292669 56.2107985350585 83.8726399830282 87.4289540551909 83.3922801184443 116.722753771786 90.1906411572362 68.6365310928766 108.198107606926
"122" 85.651233468913 97.2856739927984 82.5413892984402 117.507192387555 76.0686009833242 72.7201384062904 108.133338168281 88.3613326394651 87.854879865498 102.585146073221 66.1073555058708 81.4298454830661 100.258768367738 82.9653226333622 62.6710625550841 86.9903932377721 80.8991694269155 56.3396654593427 73.1464671411948 86.8773345104057 93.8057549485098 119.638632115042 78.3594193058725 83.960156332542 110.339579759309
"123" 83.902202243745 106.786300081045 88.7265941438782 115.163370217173 62.2941073537735 71.836748717004 103.801871236667 99.3716081761463 92.52141484711 112.382587685035 75.7142006073958 65.8901240654882 101.12338859901 84.0787900400671 63.8445721398473 91.2561388846305 74.8788815784055 66.331151963142 68.0492458413653 79.2526220736776 91.9130236525082 118.088633851324 89.9440500454502 80.8972607847005 111.839085930423
"124" 95.727889775339 106.333166241982 88.2698074196809 118.460262510843 58.9534235395718 79.2179190599392 105.312236448839 80.3387613069094 96.2202862866594 101.317017693697 57.7190708943234 79.1279823026966 81.637001838051 76.5860612892454 90.7931481683622 88.5740396369697 89.3329243293073 55.8084958252543 57.8667555883635 101.256937249013 85.3331662884622 134.093493284348 103.534988407408 67.8770438990591 101.72954413813
"125" 85.957854986735 119.401690364045 76.1992163428313 108.059887002077 77.1093544043541 66.9221029951473 99.8725265529805 90.5570359076537 97.4176035727615 89.628815368992 72.7100323781235 68.5331704596269 98.4821526934778 74.1587411094761 78.7382930839528 81.7310423629184 76.8302300293649 76.216577992705 65.5578203590411 78.80287733695 92.1790228291394 123.647770580813 93.921650511921 65.0003952513172 107.510642738638
"126" 95.318661126145 92.5358650059573 82.9399709143644 127.438583213936 66.588826709072 79.4030989374796 101.095850807615 95.9471057967829 100.095447273578 92.122250469888 77.9143109813323 50.8919434890964 97.637430863375 84.2118871746318 73.7645585768356 91.7132635789443 82.722828098241 56.659744914148 68.6070341802479 77.0322549995738 85.348306496393 129.283334198071 87.8557724300411 76.095348024609 104.934000446703
"127" 92.5340822646838 96.1993434072115 91.0276495959758 113.542378484594 70.3640906625878 86.3345721837004 127.047981519477 110.596822912882 88.571365046063 83.000833702463 70.0457419908568 54.9366129603756 97.5771097204265 79.1786821840069 76.2797413928595 95.7377563909014 70.8856115429921 56.1774218458955 74.4193829489916 82.371313110783 92.3041154351281 114.579075110416 83.3391371381058 76.0626327275345 108.512662429376
"128" 75.2886568520872 102.407361105658 98.0990552379266 119.970464202407 65.8266968327801 74.9809823905625 103.685003910002 87.4707217641445 81.2022313326581 96.3675583695548 62.370829697096 52.8651366842435 98.4938434326143 92.1445856740815 73.9291817892644 83.8366466598739 79.6294641217512 43.6328845504065 54.4340124110484 98.8806524774104 84.9664320031764 107.583820036578 90.1050641988562 68.483999003268 103.182147396203
"129" 84.2711365407861 109.979185871191 72.218030221958 104.301156463637 55.6744617197918 75.0175925445045 96.3206839829594 83.7266581475818 94.0266795423632 100.709413267212 65.5818727603549 62.8010507557626 99.9610447938377 71.664140317884 88.2915055093305 75.6049540794413 75.6386360178834 66.9304585502217 75.9935711811345 97.1866614976975 72.674389299262 114.80106390965 110.82903970555 65.0788493325012 98.990646766116
"130" 83.4666698671204 102.584555058035 81.3466674435453 99.6665574241687 45.0992416209753 63.65324695881 105.522309493224 88.690047358486 110.914159390516 90.2782572834323 65.3961366433156 61.4871094189881 92.6650588946954 77.0713421162694 73.4483281982663 90.953685499054 76.6312676360515 62.9679943967538 65.2936190555845 90.6941871273404 89.5922871398675 127.915307807493 103.479034461763 74.154842778863 100.435169303007
"131" 85.6905789740825 91.1455035220248 82.211378558705 103.778324139089 65.2997619014865 84.7178568403765 104.427466769468 87.6676954765738 84.2956453702671 86.5470862849814 66.4530990838774 48.9094297137081 88.839186035955 77.4777614456603 79.3887538871201 71.0309409653666 85.936026096249 44.8939864070151 70.1032321398831 80.6268678052515 81.9198200904851 117.478437083559 92.7468553849016 64.931242116009 96.7012339877212
"132" 95.117616509265 98.7718732929417 84.9806627823298 111.033104841123 72.1667033133415 89.02859862045 94.2948440863918 89.425971392206 101.070518822823 90.5839152349546 77.7684582395619 59.5509449753265 114.926724033225 81.8196218610657 79.0310681580767 92.9360768873154 62.3204781591736 51.9495333739909 76.761642579173 89.7610297664626 89.0775520981815 129.01861640246 94.2953883251751 78.5096008323996 118.913961465409
"133" 96.38130044164 100.82867574448 83.8093782783695 107.982383547133 79.7613421594999 75.7634125200193 88.7795030109443 93.470017793701 95.970319679407 98.6037244015405 62.08975822935 60.7997059992347 107.322276911801 66.6307123649443 90.4462552115936 88.9562133555184 68.8899964963864 57.4245190206953 67.3236193021673 84.3913017474873 82.0572342945243 119.842123061278 93.7046819016074 72.708225283608 84.0818715251552
"134" 76.3194999943106 108.121847275096 89.865048209276 103.351016351084 75.9642890469394 69.9390618633892 100.976754220777 82.192181741279 113.607937088715 85.5517874918236 71.5230690245441 64.871536116943 95.2746559502764 80.763647047867 81.5290648556678 83.9296301279293 78.7618054393437 51.2122709711793 74.1197483199826 87.0896067897924 81.6516194146734 121.100736015268 97.4026913135637 64.1667110207802 105.872356338712
"135" 101.755862807852 108.614561718813 79.9156284440713 107.394018396143 67.3708726903657 82.3576652550835 79.6868861109325 97.4104918173987 79.1726533089894 86.212548207365 62.0098807532823 65.8125418805015 92.6173108709721 73.2034465233838 73.0579283224496 95.1801869507635 60.1170332822584 67.1668855775916 72.027953389969 81.3549858480055 87.7642003791845 121.520690386784 92.477746230866 72.0442651268686 107.882171685781
"136" 76.9628019435079 102.065782216259 87.1910994054271 113.248499072256 70.9877764745933 71.1085751936905 103.705220355851 103.792537946793 96.1690240959524 95.275715221984 69.8927703653419 66.0623771003833 105.814400741333 79.4916019490892 91.338202712787 85.5281349132282 74.1648229159118 53.3449241171959 67.5569066488559 90.5024814260346 87.392421184855 118.430031889907 92.2917968226508 76.4060403025177 96.7533968488423
"137" 92.0338930658702 103.864806155907 99.765598498111 104.394754913962 75.9612917170661 77.6962219286225 92.540250290157 92.7660996748533 105.683066785766 93.4469028245599 75.0039119866659 72.2204780484227 104.265331796971 84.0621450586454 80.062978935844 81.5761581631399 68.8951152369029 62.5469873573105 71.2486203213402 82.4807266339819 100.856279885909 126.317818740871 86.0427768820021 60.5758108706373 102.039929514144
"138" 85.5680275648424 105.237148880196 87.5312204755401 126.721239572012 69.2306760755376 73.611216291385 88.250282217902 112.048236492179 70.0924130847001 113.446859852894 69.1988370784035 57.9160663714019 99.3676454387266 82.6705384492553 74.8120430106636 90.9907323229813 86.6040464168082 54.2060394948628 80.253673538551 86.5472687362203 90.0980558600086 119.694947040953 86.8875760473524 88.3748517991576 104.182085497974
"139" 92.3724104700097 113.699004131417 105.251736356904 116.391682149541 76.4204609214934 75.582170512293 96.1866908929574 88.6975998463229 82.1296150014639 94.7276689117922 83.8412862888068 79.1117553408902 100.662498384186 86.3510396822813 76.2948696882739 91.0011696945791 66.0184767382346 59.7559235613352 67.0936232082987 73.0114090690787 85.8791046997214 108.782495005052 78.7442461810984 87.5246109642854 92.8182970971859
"140" 91.1707974298597 101.447256276928 77.2831716258605 115.544304117159 69.4623563322912 86.9758470517702 85.9694447807913 101.412123628252 81.0609820563687 98.7412069713924 86.8424873057444 57.8130373916776 102.801401722019 60.8411228342989 81.417971499538 80.8029248121632 68.9082423531511 63.3480570996599 69.8649445718689 71.4256491360216 87.836473814626 115.111582837828 75.1740246029245 77.4360921349413 94.4255088928572
"141" 94.6123482344958 100.994448951901 86.0386168899588 102.19681121427 65.316619724308 72.0773234216931 88.6396644176046 93.1378769002385 88.5753459753403 98.4227686160387 58.5127550118591 73.2999862569683 96.6705347092172 78.2118576981042 86.148182415373 83.210999436295 74.3093390865001 58.786919886211 54.0313307285076 87.46104183866 84.7755344141726 130.259070711758 85.4427742588465 70.6798906286608 101.747472491892
"142" 91.5775998948192 112.219319376785 78.5315358455506 118.232141253488 78.7339603345555 78.7416983760382 90.9810555442024 110.845552149067 95.2951633302608 87.187680812298 68.5488804182922 67.8409828612829 88.5580679190751 62.9918177953761 91.6244303741984 81.8774537116062 78.4037334671965 66.9645849727724 81.0170699278841 87.6134186587616 90.2005376383516 112.733813054164 85.1855983336719 73.645934816016 111.267035244654
"143" 74.3328473001072 100.541942079699 90.1094544699753 110.071826708593 63.4058711125078 94.2852528485955 99.5399563712921 91.3355400080697 116.776258484507 89.6737978157619 95.6065833983084 59.8335978322356 100.562428240432 69.8995154497656 73.3533111629827 75.4058832617377 76.4760324363367 62.7608934870713 79.527155680315 76.0826441036559 89.9376987453909 111.228279107196 95.392628950871 73.2008943412693 85.028835982662
"144" 87.2626368250264 108.066333310416 86.6263358302587 122.194927525945 60.687216940838 66.9467867828667 95.835332842935 86.4871177368302 101.599975025632 98.388834554752 54.9574783106346 77.3936998767113 110.716963701425 70.2288165649912 72.8721611594923 88.1606520911798 65.4426227306238 61.4058965272677 70.52835762722 86.0836000250134 85.6434491619439 121.635230510701 77.6327281014535 69.8177880851015 95.9531243139796
"145" 84.5458663078189 110.703143263195 80.3693706243336 103.263207075084 52.4800295008298 68.4869521338098 91.046868910189 100.269998149301 96.0761414963408 98.8611195601475 79.2796501536997 75.889576686204 106.400858861677 90.5956893518674 81.529513475653 71.3701921334237 89.631062530317 49.017986678103 79.3069882227003 77.799809816382 87.4876026423794 118.902159093504 106.973753691291 76.7431088126803 95.588912087931
"146" 93.1897884733148 100.594130013385 102.085670797501 107.618029175551 60.4564317044248 82.2088443451566 86.0404541285763 97.2921452812328 114.680399524752 99.397334062432 69.1543982237095 76.3100635629009 97.8366062669867 81.1799647596605 73.9684001319403 82.7633007983181 77.7968574336679 46.729132179971 68.7084946762233 74.8565959358239 96.1874946542177 113.650054680459 81.7301442947578 74.5718052090207 97.0925347402398
"147" 87.3288492559185 116.594168854837 79.3539354789753 113.621406756679 72.6886338719786 71.3560732480444 113.184787854272 99.128845577937 89.9044675137416 99.6554508415164 73.5146337735043 57.2826139782214 107.237726941385 83.8108547077354 70.7548140045611 86.077584688901 77.6668401753105 63.613341723733 87.686447881625 78.1469066688776 81.7722781297022 113.702088497151 88.9525834555619 64.9203756971702 103.50927962503
"148" 92.0131413454701 99.090628190378 87.8624057891489 108.874959918471 70.6668975095221 78.4036333500527 108.968376864682 104.751054710129 91.091169440963 105.571979077155 64.0892692719772 64.9062247289961 90.9965175254487 89.7703654782293 86.2475187004478 81.4361699255828 73.3262555394137 66.285353873624 67.9616596455385 97.9617207651888 76.7117691800892 116.322245829168 95.0614741396327 65.7470933264217 94.1276110805416
"149" 89.409377528825 97.2393045954347 91.9256282254458 115.614722754821 78.2906472486746 78.504166101893 85.7267449214866 88.444786616313 99.3394302813038 97.947131754401 66.8285322513398 72.3180214110244 101.675195485712 76.3349972355018 60.8073579169314 84.2100743485539 67.4474773403347 68.8854603668184 60.0598646893093 82.5125407070417 85.8919923536939 128.224168168606 112.715579285787 58.7399957597379 111.794025926001
"150" 89.150052314615 103.900788136229 83.582622734944 121.489946389469 77.0318170562419 83.043548999338 98.3071576538325 99.7120747540915 84.6068498415762 96.2508819410026 67.714621089738 76.4874255723667 83.9827425683117 65.9118391458445 75.896923245173 108.989138644437 76.7093086121081 52.6408951371822 74.6871132147692 86.988131574208 81.0594737389576 114.097554652013 97.8588592716252 78.4453986222134 107.822851631258
"151" 105.275345725278 102.64958483536 94.0223765830819 109.120651726272 78.2096211977905 83.806023764106 97.411912049765 91.8965252969456 95.9065145064383 90.7137772612114 68.0075096350423 73.2786290451585 85.2150930759522 70.3068114894764 68.3312406332582 89.6617324156882 65.764939133819 71.8891354627517 62.7670666625393 88.6054039151444 93.7461043718085 119.686612464832 83.6800060525973 70.557546537629 103.326518706437
"152" 92.3081962321218 99.10035043777 79.2284284158457 120.232165932878 53.3755771374577 67.9798829794735 88.3136063377774 88.8760522053078 109.57908477691 85.1661834975605 55.5676055832081 61.0140230181388 88.349254521626 76.914334762467 71.0742135252786 98.9770505766247 84.6894090544542 60.3952100826039 85.3164159475481 86.0685696642843 85.520972959544 120.279853349257 78.094449291181 78.082472983919 89.8175296208841
"153" 74.5034746582727 108.232321310674 87.5364317146446 121.111893681411 80.9835200229304 64.2403661598083 96.6781361433662 112.21814112735 102.900633997317 100.11868225981 76.5543503603986 64.2428706919385 106.708228722939 78.6910697679947 78.026230668914 76.4770646726534 87.356689536257 61.1017991819278 68.0233124857782 95.5259435275431 86.4234217808673 116.730210441161 78.9500715902347 65.5870484527334 88.8570868604445
"154" 103.825563737154 102.862462356247 99.7899393451252 112.05428128071 75.7427996879062 101.695274335628 82.0348507379622 100.260887411172 97.1730607956742 94.9262285519866 76.5723938589022 66.9203669000112 104.218130277716 73.2218224554808 75.3780799538511 88.4780957396127 68.2718805275562 76.5123153905072 75.0697839601712 81.828436452209 87.0086252998853 135.03079513731 90.6787661540433 76.1456760652968 105.726398003735
"155" 77.3473749479639 101.783448128701 89.284895791575 108.658437328146 61.8487615509732 75.7974434633732 97.2278682174458 89.096130426557 91.3941666716038 104.38743003815 70.4398569190308 62.2888505746894 92.324115522303 85.4159747247383 76.9081767464045 92.7391796888669 74.4117143330077 53.5895247497351 82.622024479274 79.8030857877642 84.735584852554 115.625889010984 73.8403282862515 76.1189551141095 75.8604140477716
"156" 79.7099651369163 101.487449399136 87.6599279492857 112.765264463989 63.5231136516017 79.8447057245787 94.1762501387652 93.8966530597995 103.273215512845 75.324834798369 69.9350430460659 60.6914437524462 112.211368861598 81.3530721293403 77.1701436318518 84.0110276970327 72.3413743842088 56.6756365668879 69.2112124173772 76.7900166287053 86.0916356559449 115.43380461555 98.859535708274 79.7568723463486 100.582688558706
"157" 89.3205886554033 105.931720393004 82.3653524381905 122.658459893029 75.590958737759 70.9727288579351 105.430194275021 99.629385857537 108.184053170167 86.3890405032786 62.5095493928376 76.6621960751252 99.533093940298 99.3741011009835 70.1848507068747 93.6263981549081 92.0068713593428 69.0316826172327 73.8679281576421 71.1118514219682 88.6734885835206 111.143103468801 75.276119613292 69.6753655123867 86.521957620286
"158" 97.7295593289355 100.234452155983 82.5270441953886 118.574867324531 69.9139770088499 81.3676710603559 93.3495878291143 86.9317727571087 89.5310107095772 83.6447600204365 72.1669602186524 72.1042089470634 99.9700585186861 83.7360509611101 74.6561049549932 88.9814409741407 72.8716722350018 36.757890305665 76.2427973379795 76.9641321814079 92.4877978175246 123.569726232443 90.3420709446197 67.5225882965264 114.839453725424
"159" 90.9901969217265 109.228944091371 81.2224220593336 123.799745506836 89.2842576810137 78.2162223950583 91.7435843711774 103.9834483479 87.7282975754671 88.233988185402 76.7269235675056 63.0265276876143 89.8057067138837 87.7022948209007 89.046488477825 88.0298758294774 76.713857711556 74.3606003603165 67.5850788374243 71.4550877984321 96.785507497149 129.255098182383 74.5199223738176 91.0442588605808 100.539108232969
"160" 99.0553813687238 98.034310716715 97.6701483327278 105.287843755889 67.5965469041913 84.118950249177 97.4201284467536 102.95631849895 84.4820850044364 87.7905974710606 77.6790285150592 80.7716257709953 96.2106172702718 84.0811226481684 70.2604737280362 93.4995691935936 58.9406269583071 81.063002669002 88.074521361431 94.3500880340775 87.0405643432542 130.582727535776 81.9674354988222 68.569661485493 95.6948748652488
"161" 88.6644919347734 115.862026066323 88.0278271053756 109.32595486213 62.1675611627545 75.4770125359088 95.9798547327862 104.194293556467 86.661509988531 85.9044658138671 75.2437576468052 63.1117099318734 95.028431835648 81.4005445996938 88.4134309629161 94.1965014852375 69.2862467236107 59.1033743908842 72.5626287197987 80.9373844671139 81.8208083295381 115.77485156449 86.9107671643475 62.3586658583838 101.559184560587
"162" 88.3981252517333 94.4770846667863 99.6805970973977 112.023499626854 73.4505871274067 75.8571200320795 92.645223351581 96.1913432988056 89.9846711353063 81.3884436331855 79.6824885488915 84.8196347109922 93.1330248125644 76.4506445751715 75.6215568611675 100.912283337283 58.4150569639791 62.3702848950638 68.285065035716 84.6633359821982 83.741664075022 127.010886188793 89.4784627868121 66.4224819942163 77.0690170868757
"163" 87.2257299651204 102.028916371805 88.403562340021 113.690761508649 64.6289520134813 77.2217127863379 117.206667894953 96.8888707539737 76.3291449210024 91.4078804600229 74.1658624323426 65.4330246710315 102.646711319185 73.605487876667 77.9124121252594 76.7399247507952 77.1248057555111 50.2521718631347 73.3174400859501 79.928041407626 94.3323552621432 117.054720890916 104.537395744689 83.9785426293675 115.539567573432
"164" 81.162403603451 104.064225354934 81.6236598253683 120.695365338097 67.110726021977 71.6283941480031 97.7119633570943 86.5582445956193 93.3329128423504 90.9548292221481 60.0407449247578 67.8624909792625 97.5046130734601 84.6976823017197 65.5550778876191 96.0126021789964 91.4129718859259 67.00335289383 76.7443811222949 89.387408558405 82.2140557802487 108.122053340794 101.541356266702 73.6890820632988 93.2636766715686
"165" 81.845031131818 105.497227739955 71.3096797092105 131.159066908358 59.0068358952226 66.0697192777607 75.487753597425 88.24076182184 91.376631376862 92.9953074347144 73.7819134497697 58.5463329676609 100.263760627653 98.2235869739686 103.769157732877 84.7922000899762 68.9504013219055 47.2973757504064 75.6467545242916 80.4025438303058 68.3796927363482 122.434837560654 94.0642688287161 72.5831143512616 101.618164298977
"166" 75.3346455276418 116.27843794508 68.5728067493766 100.546527169808 65.2761147653579 71.7314298782394 82.4401797209793 92.504935960731 101.12735199394 99.0795005743558 63.5897886925157 70.9202523454074 98.6931852629027 71.8567130025255 70.9636185882674 74.8449413044411 101.386235776409 70.0711947863541 75.932627362429 95.7125067057695 85.8380720387892 127.132064583007 72.9187345267835 79.5546161487316 95.2541092207122
"167" 84.6695774815543 98.2940798895292 81.8452162701738 112.810867655052 69.7335487793406 78.4736378502877 88.699965716611 100.092300503149 96.9784611324563 98.6398773761427 63.9073721348483 73.5095590679716 111.707702736651 77.3748914978092 80.0206703629744 82.5698835776518 91.059373040825 60.0035137528623 73.5702657481938 81.4038493504793 88.0087092847352 125.873737958236 88.4433756099685 72.177998473656 116.967505198016
"168" 93.4329130573447 109.490483374843 84.2200982708784 92.91904804344 74.1239619591262 80.6836353732436 95.9055999977135 78.0955047831784 96.9888314613713 101.421501037528 69.0735154799829 52.827532103055 100.238768444261 76.4429276421942 65.2304855380244 83.2522735496405 74.6295329688896 70.2506141283215 82.0081688328475 87.892003569166 84.710058217391 133.903969589057 82.796691730421 75.2880606227892 98.5741192657315
"169" 75.7521778347327 106.306106397507 101.057871614776 110.437391749221 71.5957215993949 78.0169192518477 92.8856122437114 85.5244146363514 78.8096197005986 89.360727605181 60.2858408158545 43.0859248990371 101.353578274776 72.312621380541 84.700909423068 93.0933050546003 76.2407189473543 67.7497580656655 82.1104271561415 64.2262460231762 87.3586040066747 122.175062797764 91.4450547024036 65.9780399609137 112.66856878425
"170" 95.6338021541232 115.236284723099 89.3825368856244 106.027393011843 61.4354538927258 81.8197739255549 98.260464850369 93.7553628345335 106.160465679087 99.7093158212378 80.9689161576019 67.4659849042287 80.9897125938464 90.4638420868082 85.1413518073456 81.1065951662218 72.4864392254989 57.4090465961005 56.9542814606278 88.0577860497583 79.321174767053 128.65621040686 92.5248161181553 65.0354468016405 107.197408729164
"171" 113.744583951812 93.0554010340025 98.0169262807687 115.527551341507 70.0930622985053 81.2018292314017 92.8198658322931 107.208157429413 89.4616424308033 99.45035665994 66.6715831788791 69.8312957064055 96.4409771018577 90.4464197033326 71.238740762513 88.6067714365686 71.9878832232967 67.8066801217915 66.3273439312767 80.3800498430927 82.27503211809 118.996719736136 102.078572491276 62.63491443804 93.6082760212328
"172" 104.940332350369 107.216816825399 85.4787664495109 110.570100041341 59.561967682408 64.8158514424699 107.347551696073 102.027823636327 102.490635470015 102.019844804555 69.2417452590231 65.0432452195151 96.6244766029293 70.8611872909847 76.4040218270698 97.9640705338334 63.0174107920515 63.1999187399832 54.0861419865731 98.8597051629034 100.330519811913 107.099510164861 97.5528206651309 69.5649120753341 96.0970078949315
"173" 90.5884124118 111.999223593441 94.5909407870396 121.097634677959 63.4607444278592 77.7590954222672 94.8054121301249 92.294640164031 86.7959274046061 84.6964144657731 81.8418494490228 73.9785882715275 99.1767301262987 77.7503272391028 74.9776905884409 81.1468661711694 74.1251969036574 57.3888618482399 73.5545634029464 76.9096929477009 90.858544489456 123.847496060503 85.3569989128035 77.203413147838 97.6152110162562
"174" 99.4680988875257 97.6641366705895 92.2058291075616 92.072310807646 61.0283999265602 85.1691954643808 102.752271557438 103.968912134936 98.4870315885124 100.455967939175 60.9931158048917 66.2038815990831 98.9179668512525 71.2881572713365 89.7332616410637 85.3197490234134 75.9762490041071 61.453731539577 78.1543152391951 84.6422736021556 75.5431093514556 120.068757626376 76.5776873299261 63.8604263241106 95.3500622394415
"175" 99.7685789052347 97.7870127168266 85.0370172752663 99.150736418546 59.9334143559451 81.0106793609152 96.37352428984 73.1562098593695 85.0943548801137 98.5530237261413 78.091997672236 61.8335588025806 105.70379504917 70.2833543780659 73.433524181305 71.9807736765102 77.634162730555 48.5453664971468 67.210738113006 96.8237569128496 72.256516046433 116.417009028843 81.3827247026167 71.3067182454289 87.068448252017
"176" 78.1602468134292 108.072018508603 87.4880091123898 127.076244029111 69.0008525389959 89.8724168615589 93.8766085316985 86.5304802304106 91.8768025012173 104.308377647208 71.8302149631131 63.8052108824704 102.303493424458 71.3415170738865 80.7720030798356 87.868176489328 68.3761532890996 68.9432295297513 65.3334968895318 67.321338512545 74.3242737816394 128.618748331857 103.966435590999 62.8797370222378 114.807189811263
"177" 88.7870576490219 90.6859235059355 98.4798537027642 132.7971005112 66.8633923916857 68.5057174905349 107.833629699185 88.8853776125125 89.17497364886 111.465364878177 67.412695978257 71.0511251617215 94.5622847236318 75.0292680987148 86.7173004649873 96.4925922570725 70.9260720157211 56.3039581485142 72.396678764877 76.5567105868872 80.5112653177113 129.936898807684 92.1747958361543 64.3975922720323 107.639843041844
"178" 98.2364860142701 101.046019787635 67.6823570887616 117.587840128305 59.5180447872524 69.6081377382488 77.9716693963636 93.8159235806968 108.688488989427 90.080415201097 71.2440211960184 74.7743308951208 100.829755059651 72.1707607843528 81.1797375380984 85.101474687764 74.5796524121866 63.2970061041331 80.5143810516932 77.7612327951298 88.8661482950403 120.532475750955 90.174277022804 66.171961197146 102.037847641574
"179" 81.6353994049109 115.396650647355 88.316371141774 109.907710765456 83.0452487295337 68.0609841891398 97.680667050856 95.3207071676281 74.6903103100543 102.479244179698 72.3122428520197 72.7879494742409 93.5838150741317 84.3532688276426 72.8054684482136 97.1959426628998 63.6946696832209 62.1490039751119 66.162716227408 86.3870344656662 93.2855194454988 115.290787096273 97.1922482588692 79.9514528442652 102.528736151436
"180" 90.8783421153024 101.617993878711 82.2848166476102 115.502450814692 65.5435363800162 76.4562559257094 95.822303719269 98.7110176366812 101.651528894965 82.847409270256 61.1937929063785 50.8505666571461 80.0045132350926 65.8098127956794 73.8883628074698 103.092169783453 81.6394371943074 65.59792182023 78.0553748183032 90.6738555506263 87.7907066495494 130.444196258566 82.6111960834302 74.7075813329022 95.0826786886764
"181" 66.1944325520968 119.446039610246 83.1916485630311 107.984520627812 66.7319900816509 61.0747353171981 110.446002416525 89.385141376202 91.8700147307196 93.0310123429034 69.1626241135774 61.2153822611149 94.2111757039992 95.2090010218615 85.287724975972 77.524715497887 84.8006555348574 64.8025774308059 68.347943647599 92.2814064272087 100.725017676828 117.724481840242 87.0959326227559 75.6804621601465 101.008211414079
"182" 88.1124643523766 93.7615332878503 84.2932509495074 118.534993033585 55.1011183486966 72.7430364943295 83.6263980013452 90.9011548098878 89.5630012015897 105.633015921622 64.9916569295319 60.5474876716836 104.619779890549 76.8252543831476 75.1278847856445 84.390055480148 77.4245838104197 80.9847525870784 76.4513821010139 81.4060252832857 78.9685094235643 113.952064186761 87.4109206562296 64.2351004479494 94.1118661868576
"183" 97.9849270141417 104.363055551571 83.1249123213975 108.230536671868 80.7365350881297 72.1839126927767 89.3793823442141 89.6654452704191 104.3144495383 84.1726414263273 69.2501983290001 61.2222117375339 96.351188722729 70.5169067753558 77.7969135439468 71.9339899062908 78.3664107148615 65.2848945579237 60.8873043295697 89.9340822848065 81.848305472518 114.726089631507 105.790504043599 64.8771079721503 94.3351046632586
"184" 94.2550694664628 124.559664402534 73.7657801624254 101.113144906117 80.8285688259024 73.1619301531342 103.357385061054 85.0117205017635 113.536639776853 88.2363328279244 77.3641853531243 74.8180712627861 97.3252793580188 79.1758671001508 85.3671573188083 86.4955437332478 79.4460946868523 59.2490707495514 72.3640061172525 90.2908797291943 86.8928702860495 114.424804538906 96.4422485624863 71.3107779107722 92.360081275315
"185" 103.517206154166 91.6161168044175 90.3921954958912 112.328610900403 55.9372481864334 79.9483732208875 97.5641260053897 83.7542691580924 71.5840949888615 93.0903059085363 73.8379638588314 81.4133040359195 89.5589984396264 81.8810673726492 71.2107273574885 90.503936623246 75.5089771124715 69.0447001092108 81.3939173472494 64.8370385037467 90.4569800435225 126.520353901426 102.556000257325 77.6178627361422 108.492969453574
"186" 102.068532101328 102.643900486319 90.9437128884013 118.490447436486 73.3753877107594 89.4504352443874 103.909724779251 101.46771615801 95.66658257141 95.7011731120675 79.8446513240608 73.3608993832207 101.791373362538 82.724693448971 66.1241557831791 83.0253009425911 71.7021616629247 52.8004762631851 73.8032785701431 68.5192206011954 88.7834278314347 131.103663592116 84.7234178804161 67.1471340728202 107.63912675077
"187" 84.8848635476378 103.44705872142 84.7047321983138 108.234212858038 76.4256487581873 72.3148125550275 89.4020581664776 108.720437098589 89.0275988204102 107.400349355199 67.3044107295425 67.1250416810774 95.8553295177572 81.6772947207719 83.3677231720568 91.0036851509346 93.745804206021 53.1280246785462 81.7732415539683 86.6513847579 86.142669645936 126.785894611499 80.00214204597 75.5666266562553 100.928713019058
"188" 76.6697930518966 101.950532867638 93.7517948273492 105.236762771885 68.4764117492613 82.215890341521 102.639095922394 86.7967830002125 75.6912638491378 89.9160501668464 69.4676308345964 69.2736415752546 93.4361082830908 63.9423794513147 74.7209419469338 94.3032063311012 72.9260081899763 57.7850533570321 75.676917514857 72.5083724454696 96.3954801821224 110.16363925038 98.1791330340951 85.8145530348609 105.646852808187
"189" 94.7724776911676 111.24416338309 72.7723178629451 116.559314482855 82.4927211130338 69.833148237975 89.574630655509 89.7813818687887 102.468976258759 92.3996236742115 64.848555430036 66.3588531082437 97.927330916542 67.0125724819795 75.5304743001976 94.4136221229528 87.3759870590742 65.4496265283178 80.5528104303376 78.245692018694 91.1627399090413 124.051695855116 102.684870940035 79.8180114148059 100.263358181175
"190" 88.1117206082534 107.660221152996 89.6944447909397 113.366244296155 77.302943588419 78.7190418622473 103.656996442586 102.605128838957 82.3830623232185 98.2145030445715 83.3902353846246 64.2322064850353 95.3583432079556 79.8657662464174 90.46115406755 71.766071098212 84.5744597414444 59.2247888430463 66.0473495472348 90.199771448921 72.4916160627744 117.51434425614 96.629114029602 75.8035128981198 83.585773479247
"191" 90.6600959824846 99.5840415906006 77.0911798883626 121.682488876779 55.6479968446494 89.2846202118232 98.1938966734578 88.0782983782396 100.544940447884 105.168645474197 65.3459733537424 68.2496590827447 101.379049816509 73.3658165665267 68.3662473194615 78.1645292265168 70.5594073355074 68.3278616649906 71.7902349207456 93.8365392773985 80.8337625539377 103.115903565868 89.4751783927624 77.8990488811885 95.8615900673787
"192" 97.858481598719 106.31067376528 90.1633180404208 110.076339842117 66.5228109638691 77.927590481842 103.56708789665 108.645593109715 81.6035590626452 112.539433008409 64.6743184550795 62.5164404561482 93.8645635238244 69.2380430006862 66.4256328285992 72.2023533114498 79.5252540494852 62.8399217876632 78.1304790618145 91.7675164406093 107.04173421155 107.175554251453 80.3699374996426 74.9444316433796 101.027694672969
"193" 85.9517895439165 104.912780072215 73.9321314010811 108.944431070653 45.4178304234948 76.195937573604 113.598993722199 99.915998562082 100.132882954732 93.4609268196647 72.3780679612152 68.4336687426891 90.4505991252649 75.1000415148453 84.3064871542605 74.255217678655 78.2291251488257 58.5219876344785 66.7842440535019 95.4417811470184 89.1364856175145 115.292997159691 86.4061947334196 65.3565516397279 101.491352074982
"194" 99.5444182634214 101.804917777864 92.5090194278975 111.613066255797 73.8532113385207 84.8422905755087 96.641610970557 99.380863779081 99.8958628222377 93.8745711944027 66.6121794534967 71.8517316956049 97.4142240487532 62.6152004981167 74.5042781142726 83.206308988864 61.3650081563867 62.0568784801176 88.5006644881015 77.579812682952 91.4960548712399 140.140834979496 79.2519210953225 69.4860890911703 93.314465928067
"195" 105.864528261663 104.152265963294 92.1791668855205 105.007879136798 67.6529435222839 72.9254934455915 100.271080734049 95.593257737158 87.2208002560466 84.4332628522503 78.610999402549 58.0719850009567 92.3951097454972 73.4573131827658 74.0926668355591 77.4788154106739 61.7753472218506 70.4762504053283 69.3294932841856 83.7697430863316 91.5428004481218 119.246436978331 80.4174044286214 66.371097948253 100.489253249422
"196" 70.9384773806902 101.287171201425 73.3617642459069 114.876304264981 67.493548259502 70.8330836905545 88.3926431106746 91.3406252833382 106.611212700471 86.6611125913768 64.9881681218776 58.2902095890342 96.8704390417253 80.377753759335 87.9405309282135 92.001721231836 74.8578487701793 44.3156446838143 78.5164771968242 91.6802261637786 82.4572621609127 110.950739929026 81.0782561778445 80.6048907255812 91.2058392862385
"197" 88.1177468994836 104.832336161034 82.072809469046 107.143798774685 77.1974234370613 87.0510522376517 99.0405435140852 107.588373956248 104.069993463717 100.629021646594 83.845808188556 62.662547655905 95.1005884898816 71.8752075965384 93.5001674477072 95.245459117434 63.5520373447759 66.9666065247824 70.9953135318758 92.433044013621 85.6911393930576 110.955819977699 94.2337804744676 76.0654450417291 80.1417320533776
"198" 93.2403279128478 103.430172164328 83.9449699864935 118.993320467528 57.7167093940768 79.5389560493235 92.0147458119169 102.199999049478 91.8563547004218 92.9074354394227 69.7449487644936 70.7171448440966 99.4013999980457 77.7719618254115 68.3411165936661 101.281948896522 74.3304343464575 57.2689267438287 65.8865029662908 85.2862859858444 80.8923260799221 114.343677494108 77.0065544257214 74.126991941647 84.8983053965582
"199" 83.8663090379283 94.1448226194484 82.6872055137144 96.959847314535 58.2855369496823 72.8431542212944 90.2118787013775 95.4968772305472 96.3935752372353 97.40309644236 73.180394927547 60.8825664960478 105.1427455829 72.2572624428334 74.9506701845273 75.343861621424 75.4324070327997 65.736894727597 77.3433562069839 78.5308802051565 95.2190874865492 114.14269720547 106.542462778814 66.7856096314423 111.011481660078
"200" 94.1148655567958 94.4361220445692 100.869388802967 105.297196259557 66.3025388444644 76.8904058430088 97.7653376812974 104.376908151938 89.5083069367238 97.6694601350787 66.5874419431869 66.6785936390584 103.179117470337 81.397409551489 68.2243258846718 105.148571394206 73.1330852197732 61.2732858252753 69.7629853846347 74.0657527295553 91.0700848335906 123.197905332429 102.545963402862 84.7574761063165 105.97289697227
"201" 86.5598636706622 108.587727936847 89.0797485088106 113.210293792458 80.4290600202395 75.2763746680242 95.3318106449215 94.9921896807667 104.081511158812 95.9542305599018 82.363778738267 77.1627788557151 99.8100932498098 75.5872786201383 64.8441267624105 100.670946964691 58.6013649329042 65.6140931378798 72.8076913451404 82.0497612371008 82.6959549535728 129.495522910113 90.5936157352902 79.193895663299 98.019338041957
"202" 112.391161098332 110.207502244225 78.7552348428908 101.302290764283 65.0031490238031 87.427492763288 103.160896001356 83.7352924575664 102.450685065283 87.2388332702476 68.1025155759784 62.4267234128248 87.1610135105933 64.6293904805421 68.3563292722269 97.457302791561 65.0004668881084 59.2549567520961 92.9393256924376 75.9184799768277 94.9198616340223 122.955042026333 87.6499172802925 79.6236323881871 99.0093721155343
"203" 108.230296907475 106.585364962768 81.5758162037592 111.244781517529 72.938014261584 83.1621591783084 115.154597451729 105.022750430449 116.710152367767 93.3542278123615 81.2715628147674 81.0963149955658 95.1049311033716 75.8052698190208 71.4105473627398 79.7985130284003 74.9659578196578 62.4628542840327 81.7470785846825 70.3798932080155 89.4948357604417 117.725861033252 91.479511391749 76.0856758720323 97.8240568752572
"204" 78.507621285442 108.898194442916 89.3356433695473 106.486715025533 79.9284469571645 88.8436777096212 101.523482684867 99.1914402542634 101.27603945468 81.2651017321725 57.0213249345428 85.370096722041 89.4859930131441 76.1674130258626 79.4501547418059 104.482923152435 59.2997319796523 55.3013292690625 88.6685221441332 79.7323496533642 77.4949950846834 114.67414612442 86.5539537366084 79.0512751433146 107.635840630983
"205" 99.603109470541 98.0502937314346 85.5342143636456 90.9543696294465 77.3035810879294 71.8510216867332 102.267156806221 83.6241043546828 97.5665661585476 80.249531660601 75.0040154613815 68.4991956884141 103.491936241832 86.088682972149 79.5533862732235 87.8414865519921 66.5498326420148 65.8832335244005 82.4414393476977 81.890531612133 101.402295079415 126.887404820206 109.675712201498 68.0410386457429 88.3049404762972
"206" 95.2566217589864 111.778917564804 94.0361643348198 122.007761024867 84.114324537215 78.9296188108966 97.8066937221743 85.1631187208864 95.1346931934452 83.0600246638407 75.6742636872071 82.0272774958634 104.193796978527 84.5460301027034 78.391914011991 97.3481584128482 65.9109484066857 58.3580511013158 78.918507873482 82.4737224747805 76.1861152381762 131.246050717065 83.3802929036181 73.9658703935207 97.4589517817399
"207" 102.060038058126 92.9614386623404 79.727374420451 103.061234012515 71.0376602338698 79.999957420445 105.507397719243 94.8221241457474 93.9724031035924 87.5261649701723 76.7777979225839 75.7526817334127 88.0423867345183 76.657703267574 82.6126960793752 92.9628361574205 77.7891869456114 53.0674121831381 74.6515561334987 69.8092670432236 93.6606026045784 119.788120390549 95.1882599407724 85.609530283009 102.881909229749
"208" 112.442096868998 98.865086286345 88.6030081430253 112.540816991405 67.7586416522094 73.2313848031755 110.646482578817 96.1105488211566 85.625978912696 85.9732681223903 69.789815239096 72.6273315313434 93.2739567425954 76.448657123002 60.4097750971313 88.0459861600194 83.933497300458 64.2552121420772 74.6600129689504 92.2572522586062 93.6009294009301 123.402033364504 87.1230040584642 59.0896863202655 92.0571761405763
"209" 91.74904280447 99.19673791325 92.3725231031557 114.746138748079 81.5212857544178 85.4240140209765 102.03267737658 106.383444428185 90.0898283950485 98.9797823768422 65.7834184926256 72.6124548039085 89.6453081223271 68.880988556525 66.8257476182614 78.2892401638709 75.4529455176874 63.4981861206474 71.2911746291274 86.9913423692605 96.4175327434726 131.367311947721 92.5517135820527 72.564998998458 93.7297416825823
"210" 106.409261129807 117.219401411404 84.1174379943117 119.730453945384 83.8027281001452 83.6034592871213 102.498203224111 82.355943530023 103.519349412192 100.414256031024 69.567562101521 67.7013625421037 99.4606528893583 68.4117610658337 63.1861350432056 90.6463496038693 92.1053060534847 60.0748693260138 80.919261144897 88.5650863073871 100.334785754462 119.424766091495 79.1228414636336 69.859048051472 95.3361904178908
"211" 79.7857220593162 107.258486410362 86.9734537814373 114.60323478208 51.136152511572 68.0902016093103 114.687782943361 94.9202358095052 101.225053088055 101.662249826774 61.5385543523434 67.1974019279759 90.7758054694032 64.8292269975384 61.1915648055763 83.3946440910143 73.5413638500164 66.5613866297689 81.6282939358409 72.5927357144686 82.7390846929063 126.536768473917 98.9803621386022 65.9939161173824 104.84664001318
"212" 93.5055936449352 111.689593040117 74.0798386933252 127.225397050152 63.4370738018583 79.8240877112184 106.121381664147 101.827173734926 88.2590639007165 97.0403198844163 79.514410186595 71.4078094234426 88.2075707602463 73.1023401370241 71.213031917237 96.1345753801386 86.0403162015699 77.5778423555581 89.6815691604999 81.883503447304 89.1264597294925 116.741762672721 74.8221124646356 70.7767447584758 94.762019237647
"213" 91.4177105530608 117.659891088339 77.1336770000262 119.175513040955 87.5266656139012 68.4244289412582 103.146046778831 103.683130070531 98.1124473877033 97.242955877431 67.6225842526714 76.2243399265924 85.8046611245799 55.6471974186816 70.1522441249858 95.6253310310085 67.976909947906 54.2946334611105 73.3273876802959 76.0096230185236 87.5884779089146 125.235909564934 85.105493994086 81.1227159754007 88.6518220248972
"214" 93.558544499405 105.75071137348 96.385302093165 126.702014919429 64.3794463624956 80.2823911862064 100.814040561146 103.219423222617 72.6120648641926 81.0490451587804 61.1549899108433 61.2828042233295 97.9935327028065 82.5613336979076 64.9393838613685 95.3504383168633 83.8466581096632 70.7427097199498 85.0994383028237 80.3552437329493 90.7238241791038 120.145256719873 103.459433461721 71.7961762949341 98.6505973616314
"215" 93.3177328798925 97.7339269616066 82.8226561877166 110.51663036743 85.684639852399 84.962493650181 105.330356040012 108.624691367509 105.308311840717 90.6227920472337 63.9212107013252 81.0387282535123 91.3532984589786 64.4199878008822 76.0729074096025 105.752094075634 75.4612667052488 68.9565655573177 76.4492338392444 76.5422198927553 96.392001817004 118.476245787201 84.1137050811765 64.8484457757937 109.01403580106
"216" 90.2588862628553 98.5857984480082 90.6147720971386 105.036776601751 83.2139380662506 103.539367624208 84.6820594061986 89.729919242811 109.852672537561 88.0334550792336 90.1530797091566 79.5813833703988 94.2685057284292 76.7338258650395 78.6189132319997 105.296254251617 69.0447563439855 56.857719673604 72.2874680007709 75.8796092793085 98.477886919119 121.993155450633 93.5173577410167 84.0235120073322 83.0111305834064
"217" 100.200549084229 105.586459345196 85.1610885911686 116.902942790108 59.5271778151615 81.4362759371229 101.644528420405 73.6194121886917 102.566930174784 97.2481510409703 73.1961653458029 60.9790565189227 93.251507886231 84.2697903891148 68.9111970405533 89.3925696110663 65.7742928578398 51.9562866970971 73.663904682777 85.3407766960726 91.9493861377448 115.819666249717 86.8532371238959 69.2580176310407 89.5471695824466
"218" 95.5768830130106 109.627333245081 80.5526312333288 119.618218514507 68.9244835999208 88.317175342204 121.184194951134 98.1950317806274 101.178939259299 112.49032534144 73.778742085854 67.8238056471411 93.447112066892 63.4940530970408 63.1105622988336 97.2929707186076 74.8348975527552 79.491510174168 70.4215036131719 78.8971673534244 102.869198570978 111.8769446299 84.033338569557 76.5239000829704 93.4768895789129
"219" 85.5488830890631 103.932464771972 89.0167533834018 110.258222380125 87.1898207273986 64.2435224703832 104.312863768138 93.6598532359412 89.5835324656806 102.543738576617 64.0677015984797 53.9214762465767 93.1805465565637 85.626334548101 67.6255375550664 103.714676011651 67.2654781145929 74.6240872800298 88.7482509430506 82.686816298232 94.935417633813 126.308702802863 94.661534432699 68.8069829200018 88.0813058644426
"220" 108.983077026049 102.737560286161 89.7243857421121 100.818481775626 79.3146835599677 69.0911055046256 121.27269114325 90.030786945999 94.8516882683654 97.7009225303366 54.5067116177872 65.5587095522099 91.9657486037998 76.2187215336071 79.3847066883612 91.1639835552323 78.2781374745287 78.8704638441824 74.952127887099 93.9373943019296 87.52690728287 120.232840460748 105.423224011943 69.5250909838937 95.00247332791
"221" 84.9147467120664 97.4986254091705 93.4705677676552 108.455116019288 81.6013767663386 74.3685703964308 92.1990967813612 88.4944329955269 86.8394777799967 99.2141432245487 77.1218882582766 62.9832457177607 91.5557500298072 87.4964491835246 70.72014578516 71.9297578059426 82.8527520885148 65.954947871571 81.0870373150534 80.406852148572 92.7447513384422 117.470827112423 87.0732339600605 75.6026294090098 98.4396980683944
"222" 103.413442936588 107.192457294831 101.068889978829 123.429476334363 70.3514825249689 71.2573438371083 97.6634148498045 100.288512669114 74.635938175982 98.4782617184531 66.513847743981 68.8780198466792 101.583311942031 85.7333447496638 58.5951810445006 87.1611782403612 74.8148179495795 57.9287525156793 79.755623475585 70.2749435745239 99.074550411758 125.135161577195 74.3093702682508 63.3056090110368 91.5117439191571
"223" 102.451665225235 102.024356195989 92.294283418337 115.258798534254 82.5407869926938 102.893018142384 107.584142023624 93.9849794295702 73.3158534228022 93.800252775106 60.8130321272838 65.1297667871867 80.2140347718789 69.7942810116203 82.9310079828034 85.1479804465357 72.520953335445 58.799129951398 75.6595651197912 93.7685091247235 92.6269166345675 125.865290860684 84.4355963613793 79.5994164853502 102.479900253254
"224" 73.5608284783227 106.236060190255 83.0958692782182 118.225420558683 91.0856790867027 72.2792466219985 98.158573345375 94.1600781660284 102.363793203627 88.6014715755021 67.9521062467897 75.1195311031038 85.876251105565 64.5910951020598 84.2932255317719 96.6785312606181 71.644177096242 77.7906337324086 82.5241488664022 84.5045936412203 89.785945902051 122.367465329588 79.5135832092945 75.3862385957667 104.257942986907
"225" 109.340188867361 95.3673065917484 81.7719484948245 109.238378124238 71.631418831906 76.9494192197888 98.9566141986962 95.214687107401 105.985635628802 99.1494964611792 61.3566257220342 72.4509117411455 102.321148473069 78.0720782240369 62.6051529374269 94.5533736909082 72.2336884792826 56.9652052534476 78.3352737100842 87.9003867184534 81.8268832808765 124.72163721095 91.0665514153115 82.8020048101545 101.409272969015
"226" 97.8189356959848 105.679830821278 83.7327918312845 109.732906824782 73.8148945340417 59.2088204497338 102.470671327934 101.025278801142 94.5230642491193 78.0591561707184 78.380692070185 63.3150062752965 87.1765948459176 88.6288129827483 72.2386328482389 91.077019965009 66.5242270183059 64.4977470737059 84.6117120897486 95.6469920354477 90.9189424173223 128.820392624443 105.902848823266 64.409203612201 90.1839168329138
"227" 106.337047953028 106.335680348731 92.4122710502593 121.085514319978 69.4111180815056 94.5226836875728 98.1636121743456 115.691908017367 87.1211386912267 100.825679827351 76.3519857943915 59.0208671027274 98.53822596455 76.9623786443636 72.981228400542 103.239778435144 66.9279387083076 76.8321763743375 73.2551321364056 93.2078769928784 89.8567879360176 117.388981677395 84.8127095266217 63.161653098654 75.684377570167
"228" 88.1075424646373 103.936252312481 83.993947122791 112.875808398978 86.0748160436188 75.6092518215703 109.217039870584 97.82018923234 88.968570821285 100.437475397683 64.6128722866841 63.1191941200658 101.767710109417 73.390986434205 66.5259675841727 88.5520758579696 75.0105735631379 70.619700669241 82.4591905967565 87.5764286206695 87.790200032098 110.597349639334 84.5801532095742 71.236166288549 92.8986339469663
"229" 93.128613200618 108.813690845246 88.0340304023243 113.134185489226 73.2274696920906 85.236363256094 111.05706956784 91.9699548250312 88.1560069340763 96.2972664000692 72.945365035867 73.8288783023414 92.3345610135812 74.0752470085035 74.8917245203504 95.667904974132 58.3603132374463 50.243750621862 73.8388283757844 87.878386579386 90.6965746203857 129.835049294779 103.211491964896 62.5281840567145 85.189163863661
"230" 109.362623135036 103.141861619039 75.0707269505668 101.941982921661 76.5762018326965 77.5384063807596 100.553369614416 101.382283786897 98.2503628342894 103.036832156391 62.3269785116464 71.786873510928 107.011816754227 80.1686309955349 56.5207677019901 98.6139111418533 81.7706537291537 66.5232514574818 79.424961305929 78.4031809571477 90.3398731696934 117.68014016694 83.8382621096105 87.7825084698807 100.929881069934
"231" 113.983073451736 99.0129643595468 74.0197444364473 103.981458632691 78.7956703703182 71.1954031838673 93.9063256949334 95.883612690839 99.305303187198 108.008490634008 76.3816707738806 57.5305465139602 89.717885135797 59.7372860548026 72.1459536672295 90.2333747319625 68.663690563869 75.965567208608 68.6984004410894 86.166626461423 100.661202910818 109.919095967467 91.1105606553912 76.7723616026284 90.826015894102
"232" 113.52148631302 109.964757343085 89.5090295792717 117.994001088833 81.3956434574396 80.2707715391589 116.105509286408 109.131004591158 87.6025036407514 87.2070391184865 75.9022430931382 57.5249575981975 96.22561357947 83.0079229019024 66.80326909232 92.3836719418757 69.4899135699875 59.927155225484 91.7185473543661 86.2084876830852 84.3631089280421 128.990565838717 91.5834445902411 76.9913728791821 96.417719201477
"233" 93.9646488521417 108.180757794273 84.866671101732 116.952638019605 80.5228292297934 78.5563671683554 91.5181991126342 98.588634534251 102.585536520438 86.8303830627681 82.6914499316502 61.5256422866551 99.3488878599954 86.284010774975 66.4215279682144 93.1752177807956 74.9490860549854 71.9394452367845 78.6417107953575 80.0903691629141 89.8364477257253 123.682484885592 97.568774583382 81.2869774348575 82.1823807406342
"234" 80.9098698693802 110.989012172301 77.5917392272958 111.956371633014 82.0866659519735 63.0189390512049 114.314589591785 99.193835157981 105.693146934352 94.5119809817433 75.8902279307318 50.5239319790588 97.1560664306712 78.8607283117962 81.927336732213 92.234720012577 65.4044461756311 59.2218826963422 68.094942080434 80.8121026347816 95.136816226105 134.411019663457 94.886989092764 69.2443723187912 102.116331314454
"235" 97.825049057413 110.878091702867 98.5535782766115 113.36352518697 91.6193299272232 70.2494321989125 99.961459039695 88.3106852453947 82.2383875081418 87.1399085977217 70.7205579490768 59.2879888114351 100.855636397057 71.5830491214178 70.5177899796554 73.9260286988662 63.0116924386214 62.0398875593476 69.5592636084681 89.0025202676796 86.9164500108747 119.548609116342 82.0414068831605 66.7255515868903 78.773370316942
"236" 90.3130363492995 111.72386158674 90.04568028787 131.405479111329 79.6661644040387 76.4330144768042 97.6794036353417 104.560807635856 86.0795723991385 85.7905493886197 67.5289083968147 66.253288747611 97.297508209379 83.7460527910944 80.2777952414397 102.239135821152 60.4913558364712 64.2836736963256 72.517625918595 72.745916081109 104.197216357195 127.491706276251 89.115250929811 69.7650705971544 86.2343127775346
"237" 105.105788145402 109.652187901859 82.3352754078069 109.347984770656 74.7244431972253 74.768259845504 109.857053330675 94.6242565115777 105.777990074014 105.708991460287 67.3070987838173 67.00133481044 83.9823134711208 57.9695580675477 73.321991324684 92.2438954929175 67.7061463359972 62.5564072269926 81.708637759018 93.7556141577413 92.764355883771 118.054815995191 80.230443741999 65.863304225336 96.307228719667
"238" 109.689599841782 105.275386098023 93.7160099084001 118.41174198658 63.2134675278366 80.6886249844407 98.5733031355624 96.7064917413922 104.544999559135 98.3033013972598 75.4352440607145 64.807087107569 94.9864935852255 81.7600022839714 67.9590517385044 97.4795582898592 65.8861344202244 70.975812140722 78.0658517533459 87.5676654326291 96.514959203974 112.580906454052 76.2954854763293 77.8687620876701 88.460329778674
"239" 81.9813243407328 103.867351062804 90.3814970639814 111.164479356989 73.3128624553184 67.6867683493582 102.001663877357 100.972513489155 89.101270981225 100.685110162922 76.0690684728605 63.7288777262934 90.7487263901233 73.1823584291423 71.03512298051 95.4150281022262 68.169630866436 61.4128410324422 78.2645999010272 81.6954581829745 92.530837442592 135.886940214455 94.305053827198 72.7513584702712 91.5880137409468
"240" 88.3402561601778 103.458834771614 82.0681326384494 115.939896680441 80.4288330880651 78.0242066871163 102.993802513289 98.6934378872093 94.8688114222432 101.062582265781 56.8153645621667 61.3313838718826 91.7832492168779 73.4146478022371 62.4886071743479 87.5482980416747 65.3313098552652 57.9579323747363 77.406822437628 80.6824378564468 94.0738392543665 122.332223059143 87.1949844975061 74.2133646430123 98.9959844328762
"241" 96.9059060650996 105.672005581834 81.9528336113368 129.06083418596 82.6102123128246 66.1389106963334 105.941346586374 88.342268742507 78.62300016718 100.305658655962 77.6497451260483 57.1684323556542 92.1791941089399 57.6862600553987 79.7524314309471 89.3532436888453 90.9385122405146 56.5709235439115 101.923747579886 90.7779371803597 89.6062260588973 119.766944900827 88.097034754136 74.9378403951976 90.3262734073815
"242" 90.1615247164749 99.7651691376465 83.692153817453 110.936728694988 70.3780494201714 73.1744075216363 109.1149550867 85.81009279342 93.289694552665 95.9253848164982 77.814742337205 66.2060462562466 86.142694320776 78.700708979729 76.5416835146004 101.657540833557 75.5988439421938 47.75902627648 77.7136502263926 83.0729809625063 93.526749265339 126.170679654285 89.4969930380277 67.3147136118109 92.6352921158896
"243" 97.0500623485736 114.194462222721 87.2018388242054 108.888019840705 93.1165999662756 78.8800464490838 110.549957304364 108.713761789613 86.9626452183575 87.241567053201 51.9575618128147 74.060546907023 99.7021234628037 75.7967217578129 87.3736915738003 102.593993819068 66.991508958485 73.8140428796096 87.7583679021258 97.7952494937223 82.7383655983794 126.157168449375 87.4628440045728 68.448558508738 93.728661296089
"244" 103.72695044445 100.465174223386 86.7785574529628 123.306328532746 81.416522547119 83.9974645527605 100.062711706303 104.202409549066 73.954057412534 95.612668364367 61.6062291264118 59.2085575232021 83.8684681578173 68.5179232627739 69.253275392886 95.0571295260933 84.3302424192128 79.2774559118285 74.8244748081807 91.3309271687022 109.606103923804 124.084353583036 98.9448291660806 47.8858330759828 96.688238636631
"245" 83.7359506183645 103.682286168198 95.9098967138405 127.640284255748 80.1415987969543 82.1321990356179 89.0079214121365 106.985300911487 89.9763197824555 104.217831030201 73.4290068611626 66.682274525425 87.0397791245205 66.896237317764 64.7371473282391 90.7356752492298 71.1336068966044 68.8437662813513 90.7257424493506 82.0274246535219 86.0475776791563 121.086443559052 86.1551708202818 72.0330096133452 81.9557386862527
"246" 103.414381393479 106.652109248203 89.413869241579 115.053839677825 83.7681927020342 70.5363251424347 96.895847888506 89.3755248333874 113.310608018536 79.5132533766424 85.3273749157523 81.126419251957 70.6063711482196 86.3666320479856 70.5116491771308 112.495337545326 76.4986429912758 84.9651569745918 75.6910806609723 82.5652711005238 90.8936717650899 120.824863487877 104.393611071789 62.8796814664395 104.439501801573
"247" 96.408851374297 102.286071272858 87.1870673533702 108.948098929212 85.6752114387097 58.933800150351 95.9134739720653 97.4893599806835 98.3384614404217 96.5963482516702 73.342475634488 85.8247312138222 98.9116215580565 81.147604480971 68.152931282451 92.5557838974881 54.1757581290406 67.9106510980393 80.3593831759734 88.6265632734934 85.3959792586356 119.518705471902 91.6796463266586 59.4373225999326 84.152390694377
"248" 94.988140614062 117.49410742863 87.048796804278 115.402885993389 89.0739677817127 66.5434982562477 87.0239471290983 102.269355200094 87.4229125471972 86.0278163312204 59.2132300963413 72.2277788113093 87.5100375625807 85.9926650716768 75.675076949117 108.088570151744 83.2252045371549 70.1103082321074 78.5459794016354 93.1367276488642 97.7260829197125 124.171791365981 75.7510885506903 75.1577782702252 94.5693974346073
"249" 92.8360324665922 118.322258116541 71.8908331004354 122.113451319391 61.0670217426268 61.0750878004607 105.904270934904 102.412811894502 66.641222656048 87.9754832193428 70.734920316601 57.7424921557655 91.36904177093 79.7683897627065 70.3308916096215 87.3332928675514 74.4270987359752 74.2806422943195 82.6286716813538 81.8790426327621 93.3028618715332 121.072373416861 70.2847224882353 53.942564174535 98.808398157991
"250" 111.663400431253 110.280939244912 87.9805259236051 106.516622541191 82.5065110371011 99.1770891372627 118.557124506535 93.5789502497773 98.1942069795667 98.9056360175072 72.8842491405972 64.8113230609763 85.8374709728265 81.5096554103173 65.6892622980616 100.652557480502 72.8273940163896 71.5286261323669 74.250003264041 76.743920044283 91.29561485719 119.776055258047 85.4896895474454 72.741669169179 96.4246158440364
"251" 108.58037475001 106.711733900639 84.8834400704364 115.26769328285 75.873534734287 72.8439983902238 96.5789370419452 96.546798699026 88.9485933334274 97.0967845345138 61.2985761701547 68.2106496710036 84.4460889775878 74.0507259025775 77.974363708715 119.613120895258 60.6641798944397 56.4991730240734 74.9393731609446 88.7677400591475 89.291160505865 114.771555001509 88.378096258013 77.5527199675613 99.0045927406994
"252" 96.206222427885 118.616754948107 87.8813465770947 119.423844595604 58.6893466736617 81.8942326774807 96.2907915580142 97.405767911861 89.1327129883345 88.6005901795418 64.1613509191718 77.232347010969 76.2816668923288 66.6103473654617 81.4154076828095 99.5477433679512 77.5833603728027 70.4028860664068 90.3444011766716 89.7369868838533 100.23915499035 126.0864632325 91.559069325442 75.433268034401 88.9168368938227
"253" 84.9004403199302 103.816858986688 90.4315790242196 107.221631552677 76.8869317274648 94.6546115527618 97.9845991447864 103.203728441745 87.8962182714878 93.414474875811 79.512557596117 67.3681072973303 83.5729177796816 73.9897351170404 66.6895257768091 93.5202951614325 69.0541730574733 57.4062721407029 77.0935720360487 82.6285936211792 86.0748785189383 120.972961102125 88.6491109199044 76.1974490853926 95.8117387674808
"254" 94.1614364353028 106.903777306204 91.0100989861906 111.832184366738 82.3824397149993 67.0211160904912 96.6894504227396 91.3513587402516 77.2833907494685 88.3308333584495 69.989360829437 63.0112710297675 89.4553942002727 70.7732093471401 74.6100219469914 90.5814805689116 64.3059970330298 68.4074657485646 76.7511150309787 83.6795305723959 96.7058414531392 127.358154339702 84.2108017184263 71.247128662618 98.9230439502704
"255" 111.836931587305 92.9522659804968 80.879879070469 117.288060801561 62.8473253718313 75.8175029017452 101.31190006526 96.8678098127193 92.3028991309366 99.2399564534742 67.0678414076109 72.9745458542546 90.7458068502669 80.6602125818896 75.5813197374113 87.52351612589 73.7728075269915 64.4515783769011 85.7554898799726 81.4600575726436 86.9631095552477 126.380668985546 102.601216432926 85.3719577411914 90.813398255371
"256" 109.041478429682 91.3135885962455 75.2096459320836 96.7652690594932 87.6727727002694 70.6650194347613 111.409845009309 93.3192811600903 99.9317843370553 104.747091636697 76.208252680816 68.980320687572 92.5772956618534 69.5863293752054 87.5035854170053 85.135983222704 56.7544466565235 70.0884041461617 84.9012124795435 81.6165334188616 95.3290319568599 129.046037009484 83.1421623291382 61.090308437058 89.8380274377592
"257" 88.13891947461 98.633134471858 90.7090407118612 107.658173138421 65.8630432442457 72.6064815374474 106.875607463206 95.5412140728347 86.7011488433448 88.697924018385 69.8021323802801 68.7038160347613 90.4758028090341 82.0947338939792 79.8686758220029 106.381733307859 70.1020097551155 54.1358940129726 72.5973298632872 76.7223317792161 99.3473576754625 106.112119222731 84.8187507637893 66.8679683565654 103.306056284045
"258" 93.179076780427 106.850130481648 103.454548142424 116.624006249112 69.7780651901726 66.2469504257112 92.3638042153367 89.2206164044864 77.0578380729561 105.844115352349 81.8156081854681 58.6435475884565 98.0187262226378 78.5422637366138 68.5813566396663 117.664016877652 65.4234557066529 61.9825243806059 72.8229569961333 74.4400631858624 85.462940601349 126.529592164108 79.5673579416248 65.5775210039477 96.0480744381472
"259" 94.7467069036542 114.553519153013 88.8678090324438 120.335702259408 74.5116979366985 86.117302549984 98.0087976997134 98.2067910884876 96.2576684606627 89.5583507164762 64.5645917278358 74.390296150272 91.5477961181411 79.151694636756 71.5719722608398 98.8033622601031 74.2429624727408 60.2984731434396 86.3582496436449 77.0834062359446 87.9484164923355 117.39464500631 99.7831807645439 68.3332346612636 95.8420635993418
"260" 88.0122791891668 118.923113886991 91.6975648399047 115.42453951672 77.1521779794123 73.1027235930573 94.782657191353 99.5371707212829 103.550048651066 90.9319537678612 61.8836218656482 63.6415358408135 96.1471803425842 72.6613620031272 72.0725785802367 97.5584719754566 72.3311687967802 68.0492808300158 84.9932729849248 80.3080672344629 84.6361202285626 116.318595785978 88.833645647071 72.3446649242672 94.8860214734639
"261" 98.2154245646033 112.552319093828 78.1207085542552 115.075680278651 74.7585443349245 72.1790935676118 108.386244174587 101.06951793028 86.3571656227973 99.8734398895013 75.9937251413127 52.6365387422828 99.334322873917 77.6551293971981 83.2605525092346 91.217564230122 67.9674611768145 78.854568804327 74.3821222859439 82.6698928713888 91.6123058941721 127.356126087251 86.9184680265276 76.0838952012369 93.048277476369
"262" 101.919661720912 104.537163278226 83.9117609148545 123.670622081844 67.5967565607815 82.7368213472495 114.927220944844 96.2671904677456 78.5906765186424 103.290019443828 70.790946155493 70.94849172462 86.995214325886 89.632987792964 65.9754368393352 88.3898370207251 72.3092524939065 66.8134440777772 72.0191727839324 80.0856366435673 97.7419504434479 118.530278600213 68.2198809903651 77.1750676120006 94.306534409841
"263" 101.141268194819 102.306375490644 94.8707697365662 118.428102963394 84.2691007824226 77.3255593304547 101.898406226878 92.8343244008697 86.1877349027853 95.1267456541005 63.9234392379592 74.7921749010254 97.39607214903 70.3807484166545 82.8162648287584 82.2473732928235 67.700791865389 63.4850632217276 76.8908560114731 80.0226053773925 90.5043512512382 120.418738248806 85.9871158715863 65.7314279635828 91.8794903419459
"264" 100.1272735818 102.636361640417 85.3939034068976 118.643050867076 70.4656943295365 79.6780970873616 105.990183786685 100.058059393403 80.747360495784 109.099496054174 67.0369429021501 73.1923116537008 92.229071026632 75.2090638331558 66.8276720603797 106.213982275661 68.5059442654017 62.6124621827609 75.7043464412972 96.0839806353523 99.5573163496184 122.260811811761 96.642232656148 62.8085771841577 88.0093415231753
"265" 102.402208231913 104.373983306147 102.77256411125 123.979779995358 78.172669607919 73.657255742712 100.910686967292 91.4389930152656 88.2174538855155 83.3690169899787 76.2605960581372 77.4366317757015 93.821180111567 67.2943181445934 81.5442121748363 100.598672519582 75.2931896899962 51.1094830513735 81.8852953570407 66.7273321024275 81.1789354698574 121.471545126139 98.6337571692206 76.9416134453313 97.744685837754
"266" 107.748582858565 112.585076823354 88.7104304047453 117.555850616859 63.3358229595568 76.8127597927401 102.170150479756 106.094314001467 90.8845187515766 99.4230500661156 69.5098377134652 62.38285363954 98.0195517526463 90.6135511778598 71.6123742908507 87.0004332531189 94.2591825447254 54.4565348725682 69.2777042131374 76.021021184619 95.6363599015776 126.506773649954 85.7154973296284 82.3174157407923 90.597245684196
"267" 73.757030739205 104.932841183693 84.9908691585294 117.158320013914 71.8610138922259 76.330832561744 111.98490008142 94.100361441272 101.538515403533 88.569966992299 81.8561015601508 66.2915402676429 85.548520604781 73.636258874825 72.5217405446274 76.8657694967765 50.9604489936546 59.2941345912255 75.1401210084162 79.046351914676 78.0760836624306 113.471038557412 94.6630219706147 78.4681643386947 101.4073424929
"268" 103.150220770989 116.215289819597 87.5316170756585 126.7839133391 85.5053404521977 74.2995620664122 111.775031348251 83.5869144807065 90.7136511900042 91.7715207496415 71.634074783159 64.0384580371567 84.7987644519237 74.1510425221633 80.6085901489303 98.4781952971862 77.585742069894 53.2552413099045 91.6485864481777 89.0242547182 94.6712471802597 121.280283162527 87.091623950962 63.0581417731879 98.6350399946888
"269" 97.4497956561133 111.485981073297 89.2846125494793 119.689776390703 76.9297139289956 63.0215402267689 98.0919196276716 97.5596557397765 93.4527646589421 87.4184949261036 68.2070047992445 68.5384259598213 96.608750319003 82.7134467175464 78.3964347395638 85.7351082827742 68.2980775724936 67.9428862450405 81.1540767946706 93.842437846404 90.8992323864352 114.758677630082 90.366848603191 72.4026149920526 88.7544545490853
"270" 84.2383605143383 101.31956015074 94.558338618877 105.916302413259 70.0243976804805 95.453955744227 101.460272460904 95.7777410521326 90.734667031993 99.2395638136724 84.4282683191907 73.3434781475097 92.9547755601755 63.2439809366781 75.0524299450441 75.1577361973917 82.8541764874137 52.9040118599823 78.6501631920775 73.80676437119 84.1153774762143 124.91112182209 100.148619107985 84.6955530124404 88.1013380577314
"271" 96.6745750994632 107.863896591755 92.0882587473457 118.570449060752 82.9571192685822 72.7463725387972 95.2517392588106 101.747912029463 84.5047829485863 87.9016735130312 79.7400660271396 54.2551405676431 98.8230788379803 71.165706667964 79.4617231031017 105.271858678876 70.3942563754887 74.6407444111552 68.3234072050468 82.979173209648 91.0484377563898 128.418968096541 101.406902744239 70.655679978706 94.7233248865002
"272" 97.0997927963452 101.410561629968 90.3064314963627 114.733046185071 98.3525454818503 64.4027739815961 91.7052377776528 105.459976469875 93.1783226224657 103.509554907191 67.6652225876607 51.5709207976211 91.5192079368232 67.8651162982182 79.89169985941 91.0690410076859 68.8874489229405 63.5422223138537 85.0526719809012 88.0208172065455 96.7622033938844 134.509274418522 84.644954999397 76.8204867420636 97.6340510850742
"273" 105.389243721415 118.171640909814 92.2447297528446 102.428354908207 83.7516957871122 82.9380137223793 115.929620879197 100.730660783896 106.257050598663 85.589689879503 75.2966735809578 62.5699694675371 109.43805116116 75.9062988974096 76.8390096858955 101.239165015224 76.0387143420154 73.3907560094001 92.2412203521103 75.5346911717527 85.3996587981565 109.591565157099 91.3030399511192 84.1725376605182 94.9789224666434
"274" 92.3110490058335 97.0537849875755 88.3828591451774 119.770189788143 80.343999585495 70.6215392139719 97.0796320605065 105.819669584296 89.8017410720565 100.744013873517 60.1547775223212 69.280109933264 103.454803812682 96.474368470798 78.8026595950245 111.821797263566 82.2234799662977 66.0130156592613 77.0633016094537 83.4581789120994 99.5011356368673 115.880913838088 84.405975473231 69.6032017659531 109.733280159249
"275" 92.0647908756063 105.236391265554 83.2507899850565 119.994016349978 85.6624142777125 70.4744432562727 96.109290765788 97.6604183703088 98.9437905363836 91.1764959945902 60.1657840994313 71.2796933425816 96.9956356265742 76.2571886790366 73.4937002138157 93.8244701463043 83.5329841587978 57.9614697403018 82.295218012299 78.3174088941977 99.4142438563207 118.078236372168 73.2358555273472 66.1109200894995 98.1852332440204
"276" 92.248482367122 110.400628742407 99.982473613344 121.181988635466 75.7982912030504 67.5364058046944 102.886771790725 85.3026377258902 85.1506218686168 89.7250061111585 59.8098314424741 70.5807218489794 86.5088320026684 76.7596946300941 81.6299640544266 82.2303998583664 75.1166870203438 63.2217999871186 83.1051218629632 92.1349480904572 82.7264782897231 127.038545091986 84.366835880274 70.1114333368288 106.191344610335
"277" 96.831564545821 103.063478145533 93.7122746943974 108.769812961026 87.6343687699753 79.9109117141833 110.378507521906 85.9847900107964 84.878921304141 100.414632783346 76.8174022987875 74.7617968146489 88.932741247048 70.6200666484344 69.1986666320048 78.8737731008643 74.0719698396115 53.8759821186171 71.5759160409624 84.470096165025 89.5861094980611 121.654550307378 95.017673817859 62.2493011483922 102.961756206207
"278" 86.373006342115 110.268672554529 90.1216176270059 110.538464719926 79.3089871979752 69.0651146537625 90.1908743192865 96.4531354652381 88.1157350103274 86.516220185709 79.273565191424 69.0566782555496 80.2717943702834 73.0954520068716 68.7624886062801 88.4904944542501 69.925913101293 65.6499367683814 63.2681097455116 96.3248648051161 93.8822658544487 121.461102165003 86.0723898968828 74.803276575476 99.9207200800088
"279" 105.181327042487 115.528651543834 92.1972019673102 109.063474517285 84.6432785997457 75.4066045071449 103.471410615621 107.70036723205 91.7629279849343 82.6550466048376 48.5146638947229 74.0843279019843 94.326918033633 75.1918037516878 69.6161356446911 84.8483406927129 67.9750542697006 57.0552864145498 88.5077656225167 84.9961251838746 80.9495634154369 120.151066096458 77.8611081946327 70.988892557405 96.6081269423614
"280" 86.483673479089 100.089863600368 92.7840056450836 119.672247093634 80.9298373338043 101.327299403393 103.731728269428 84.3939965515255 88.0438934060788 93.485076839306 60.9197493609355 73.5753696893835 102.487447073576 63.4540323847256 77.037224815099 88.6913000225098 82.1359290116777 66.9756459004342 83.2263728926809 80.8866251164188 97.5604816137473 109.749988028352 97.6699922553717 76.9926838441012 97.3772239728247
"281" 94.0490174483054 109.263675311861 87.0710831199074 116.845780237939 83.3740204309709 74.6851085007253 118.577016591778 86.454909626706 98.416061206525 90.9557694397622 68.6764436872396 61.3838887925107 103.02115912852 78.6598927302434 74.7902551376632 95.86803715047 86.8806622216536 64.159039136114 89.9373108577202 86.3125557753894 88.1265118875864 129.998622784402 93.5956236244344 71.845812215977 97.9385365279143
"282" 94.0330237941651 99.0729383978374 92.472069555223 109.308438817829 76.7041158624791 71.278247589848 108.817914112061 97.313232012713 70.3875997233508 102.161261630997 61.6076562577526 64.538632083024 93.7584764630737 98.0717716646643 63.6510826515655 100.787918949187 61.2437723361532 62.7325028389899 85.9957286407977 93.4306760851425 88.301177866186 120.443184274086 97.5565521607141 74.1673121084932 87.0943315705769
"283" 85.9358622927715 103.016526037777 92.349740886113 121.874588725155 91.9880056158677 85.2500769019785 87.2236437617796 88.7149419581833 87.8687626268474 90.8961967920876 71.3869622571947 86.8028323569471 88.4541597506031 72.3404252589513 70.5192855375751 105.738924908209 80.1904037585134 62.0614923187659 92.3241462582657 86.7222289030298 88.0122384435727 124.685444302054 91.351801636882 75.0441156373009 99.9362226524007
"284" 95.2713023037102 111.668307224561 85.1957624793055 117.766160783352 83.8325578423176 77.5484500234092 98.6068883279204 95.5548320177092 108.466129587898 96.4273623493397 72.5025029342932 66.58706509506 93.8510569520937 73.4317206935754 73.3677268498608 100.696200625233 62.9757702545035 57.8980008162705 83.6299293507762 93.8882103183793 71.3740289515441 127.887026397356 105.816102895567 90.1602653116932 88.599074492443
"285" 100.801067789038 102.460509883443 85.0867939749156 115.980421461383 93.6064533414049 82.0168578741923 104.920506416613 98.954835616839 89.769476555217 104.427332600963 75.0094791399841 61.3566861913002 96.5968173706192 93.3990899095616 66.026231725477 96.0962886788193 73.4005810347724 64.4681619398058 64.1459144586507 79.9324901998573 93.517736015451 109.431094512241 74.715919053545 66.9249283787855 96.2294774599154
"286" 99.2985661976516 112.806642779317 85.8432371183084 120.305851766582 86.0963841751757 77.1668293958638 118.523766050775 103.218563064648 100.599584595495 87.683409426403 72.1500736871972 68.8141354062161 98.519414099683 77.8252803904589 88.189630794363 79.0769987023577 70.411518515142 66.8846404062122 75.7022916609173 85.6674741193402 90.3073839366168 118.069265798176 86.8179365161543 65.4374959969826 99.9983736614138
"287" 105.678526131015 100.418351230255 83.2298691123304 118.065007350802 83.5196528364775 78.5795497505131 108.726295056747 107.839347645397 90.770345766469 82.1383517110235 79.3149306450013 64.8032085610064 101.568799339864 83.2089078049127 67.5011415019543 84.7588915398673 76.0549279992151 62.918046943359 91.8816650928837 94.2314370666556 91.6698538780071 119.789332348468 87.7868033009729 56.370029251417 101.190819161837
"288" 78.2769050873132 98.6519963937334 80.128230727474 117.49254964613 74.1569729712813 76.7535906799524 88.0011782090885 109.354957737626 84.0221986759312 87.2195534041805 68.085403156506 80.2615881814906 100.344693146701 81.4881000994648 71.0749684073242 83.5957531449835 79.5008958188832 55.3339217722406 77.0308937649188 71.168772277962 93.2593334756611 122.608863409953 89.967485184018 69.1007787409604 101.549389476018
"289" 91.9732598266315 114.881058291285 86.3431860997077 103.792485577497 77.1999198895269 69.2967845250145 111.285173218321 98.004989771008 93.1421786127245 96.54014657117 60.6145897913714 57.0106248904188 92.1379788576154 83.9141956508427 87.8680062400912 95.934856140477 58.349261266827 56.6621781671007 82.0590082944748 77.0892703338993 84.1711506814968 122.191487556434 103.866141398573 68.7813511784878 96.4657629806876
"290" 99.6069262279796 102.431810570808 80.8035053845652 106.14494650983 69.2583331275411 83.7265960455992 95.6220359611742 101.077998956267 93.3348925273981 80.2615094732795 68.531228192751 78.732415148735 83.3709345158502 71.3608949504483 72.5600930343394 102.892121555812 55.5014577233382 64.7827413112447 78.9313846805128 93.6931340767876 82.332411519874 124.888572059724 91.991100441916 62.3345748310073 100.550303599705
"291" 100.606185960287 97.659311503496 92.8620638346753 115.277537924689 76.6083605522151 63.345639019639 97.7600645698179 87.3538506130886 84.854269957911 98.3062614661898 54.8534106331778 49.8483922461505 97.341219144237 82.5101547738468 69.7610598068077 79.4860282759777 75.3371431461641 70.321831963659 93.7827450883122 90.0101567452998 89.7858576809576 123.342275350824 93.6216126411003 75.0570595892367 98.7848429983307
"292" 97.023102339969 102.033203019694 86.5277704529289 115.559835716391 74.1594905270561 81.0092893710795 97.507787333816 96.8282428814365 79.1086747652263 102.420695041944 68.0433982500735 75.1525197031993 94.9794302694868 89.084843032441 76.003590224975 92.1111678836936 71.0533832847831 71.7226740870443 83.163280239917 74.052238107438 97.2702364710321 124.798697950971 108.437017506889 75.5492564882406 99.4042098201628
"293" 98.426413642618 106.500449683053 74.7386393867765 120.632586326315 88.235040597666 83.9376691328854 100.62380606381 109.711116163958 90.3345512830048 85.9902223971477 66.9178736654174 70.6128191625882 91.0582475932528 56.9481549321252 67.1575762433935 101.468822683139 85.3589088791323 58.0701085136492 62.9221109634712 82.7280333117893 79.7572205400004 122.107232675446 78.2106029081477 66.5347697222535 93.3883988162203
"294" 85.4195176526412 106.692849163039 78.4997805584777 109.504418647093 83.4970748276115 75.8156731990163 103.084695744037 91.0501173163481 94.5089305538254 87.7850118698494 67.4376440199964 73.8592570913055 103.042693428384 79.7598492954885 66.9399596941024 84.4348803897154 67.4846880134777 58.2503763653466 81.824039991687 78.6811228109105 95.5926445347547 106.848932784813 97.200917679704 82.8703607127734 99.8858558401592
"295" 101.560851681315 109.75652154194 85.5120718033147 122.886926487233 88.2639282399173 75.7383766308615 103.629069538135 106.066309029719 79.6675285079917 95.065471234988 52.4320681271155 69.3830684651348 87.4885799539913 82.3254933875281 78.624619970711 115.552301231794 77.8032826831383 68.0942449098973 89.2159480518717 80.9511538168595 93.6178870282624 119.519612923163 75.5553982869288 71.6633207156322 97.3697627237393
"296" 79.6503261474495 107.662485701799 97.7567821637237 123.150136822202 75.9587121485142 82.2401695551875 102.994622509939 102.210188143157 93.2289126006329 89.2132009095024 78.7402518187735 71.2676948688823 95.821452615512 78.4325571445932 64.4295238897999 84.6926606578041 73.4044082226438 57.9579299989795 77.9423772883119 90.3639625286705 88.5710227649731 120.570628086736 75.8017245119876 63.4429613543352 97.703982226094
"297" 100.077937846764 108.128888083596 91.0740729587386 114.889921316991 75.279408006932 74.37825032325 102.212590393413 117.016613299663 92.9063634990454 98.607468620551 78.3806810341613 65.4396953765081 84.6894176844714 67.3725625554826 72.9877134180797 101.787945119287 65.5850886771783 64.6026960904446 61.8477630183907 78.6033340523651 89.2502644089403 126.32069690201 89.929883146834 86.8981828993393 98.629524515548
"298" 101.053402964867 91.9583782111412 80.3993331977979 114.043019404657 88.6612325534476 79.4540686976433 93.9073248976742 102.465425014267 99.5950723991614 90.6264914072871 66.9045563318139 68.8052034108935 89.9899759686336 76.3572935235445 76.2433713380937 101.096090042956 54.1161913929424 71.5133257407377 70.356299492961 83.4105278334527 85.586384872028 121.452999265344 104.90870214412 57.5011192827487 94.2266383648226
"299" 111.573877856522 91.1792868385279 94.3870745986557 100.522193367151 74.6494598154162 68.1301534481064 96.3733189607767 93.1964257339068 93.8430640019646 94.0448170660753 75.0212063124945 75.8446255290055 94.9548962944321 73.6840735143455 75.9385578804084 89.1389253815995 60.1579676137294 67.1631061079488 74.5533126641571 87.7757322371547 91.0132187527719 118.214296299318 92.2887707073782 78.9043305636705 101.139033893338
"300" 82.9898315608829 101.559039579322 81.0255834917221 127.429690316224 83.9273006350377 82.8951417279168 96.700087647895 90.9455969784302 91.0788015556193 104.861495605068 73.1209544156924 71.8093645321734 111.699935814967 87.4459247540914 67.7330404688489 95.0530391898326 69.7743808303588 76.5334821410496 78.497158179425 92.0430686836453 90.6637316646935 123.657970556673 80.991153420027 63.7131866822146 74.4112210292499
"301" 101.455307627666 100.998464791952 92.1590396452478 98.7205520518733 60.5991625263716 113.148298913443 89.0991463775012 93.4708916196102 86.804951703439 91.1827795253312 66.4663571308538 72.712520036118 94.9345371163447 64.3168678988896 68.4444666970688 98.6260591372293 69.8540417170219 69.0643924888443 73.7130084041237 91.0799519746523 94.8503060858025 120.517514613911 91.8731291539364 80.1968791402689 106.904889877449
"302" 80.090298409362 123.516968482316 85.7403115999738 108.569728896555 69.0922856215862 76.3837305272156 89.8652963624823 99.6533840275104 108.412620527185 93.1512169543045 56.9635316416323 65.1778556636527 97.291307525447 76.2133479003088 80.7107240360803 76.4112231285426 77.4178584610439 62.2361521179228 71.9468290178868 81.9718112510797 99.1154758961523 106.074639639113 88.0601192281696 74.5614695689355 102.622882287937
"303" 92.4232448550302 92.9309690761365 93.3843364147242 102.652121795726 67.2074099441237 70.0102875011112 68.4813294114 84.7089194309748 105.156873186248 98.0873569560918 50.2442057009389 78.1455804977733 82.2433916681275 80.0892603789262 71.6329120897731 115.507328496693 77.3134717793969 66.1841841824182 83.2663198431902 76.5768636283398 96.0429632952676 113.852629209056 72.1220900194778 76.512523233012 108.959054033947
"304" 92.5229257712312 112.201326917922 86.2494701643588 107.540844409828 79.7541791349478 75.3140417897747 108.244793625012 100.713957444509 97.4632906710225 89.9360068778536 57.3594982367156 58.6464789684404 104.266133472574 79.68356450653 72.963220626678 98.6350011366889 80.0633320150439 75.5603204982024 78.6759294064654 77.017805010723 84.9001017785785 119.378201736619 101.324573688937 67.495750378881 98.480797628261
"305" 84.455252019239 95.32582481115 86.1597791620929 109.309226694143 69.5389498884999 77.3088422384754 86.358984172154 82.7681078049445 98.3576165719202 89.414246302285 67.6820770756667 76.046070639073 104.519560465184 77.7426762957091 66.8571652050348 80.9999198485366 70.8673584496723 58.9005863409814 66.0836170325928 82.7514683085675 96.587458243133 107.227965515521 96.6449082218938 58.7445719736319 94.4164078643866
"306" 103.156531453403 112.047739939196 86.3353072408944 117.065427891803 71.6733744475766 101.404989386341 82.6540660413118 84.3358758358995 103.284526917891 93.9295120071822 58.968272413877 77.3303605660969 90.0886495900827 67.5343622991487 75.5822551531044 78.7150573536708 91.3237609446053 59.9909083936586 88.259260120849 87.5581058480103 93.4357699930575 124.389971494621 70.1696959564018 71.2549242198537 112.775038600416
"307" 114.520700146503 114.064233814854 92.274829328714 107.156075800351 59.5653460019671 78.5465297968618 91.4186659056677 98.9746403840314 106.936848477461 104.447126927114 68.1587136083706 61.708104881534 85.4811025810396 77.7256565661893 73.025947081365 87.0202685356895 86.4285498815586 78.6185677889828 58.8926799014293 91.9252806077269 94.6344250029833 107.664337817003 88.9425424418436 94.0564297173476 85.5255519792864
"308" 79.9094544870736 107.725787548991 91.3193746701213 105.642737023156 85.3466812911418 70.7235314978584 71.0133122071973 100.948847867664 115.109908863459 83.4238238816589 48.5193188754613 84.7823786834723 103.451234503886 59.9873672701369 76.2199814328113 95.7090889941123 71.6495102053055 75.1141900433679 90.761832247751 90.5040286527983 98.5170086660542 125.378002109067 82.684794726653 80.2570257995662 98.2584893957315
"309" 90.3640469204571 90.3071495115186 94.8470767159238 109.768852234409 54.6394186584314 89.2921023283204 87.7787300643924 99.8158273265914 103.35763295425 101.625223934148 75.861553926125 82.4515053651214 87.3173014596033 69.3498483802697 63.7201921228274 80.3673211559699 79.3025077054214 66.852223569458 56.9370032443105 69.2790979548612 86.8424708126698 118.45836494921 91.6010138707413 74.0080246074157 90.6149661978573
"310" 99.4345234271283 102.848514223208 96.135884823259 108.859062769449 61.1537899121133 61.690284610966 90.1162421314401 100.794926412957 99.4983371945377 87.0022717332727 72.7001458243889 77.268779130189 85.813436708795 70.9282775839228 68.4254431941884 101.676121485818 80.2922389226425 62.70671903479 79.0389350279662 87.5659161255044 90.1539146801672 127.35708552425 98.223202668061 62.8858135438136 103.381980316686
"311" 89.7709681893262 125.103792236622 93.4469381242085 105.561623832616 54.6840807599998 79.0855147987233 84.4914224958946 100.000482142314 92.3797861813886 89.3499722470055 81.9647352697252 75.7726874689831 87.2425224514699 81.0633210858235 79.9809894955477 89.0833737956605 80.3891259408808 66.7640256339851 86.8984600354654 74.4866193617339 99.587360957725 110.265126128672 96.6804431885315 88.779640825346 114.181171272808
"312" 93.8405864156176 100.681699223925 88.4591172539338 125.452742867262 62.4001130176964 78.1673551432457 77.3608550773342 103.602032204937 100.788746467856 91.487017468855 86.8708769098489 80.0116588166454 83.6336848775409 72.9576895824207 69.3876903860817 105.322581108023 74.0215352030398 69.2622191336358 75.3910071981979 77.8045014060252 94.10674969138 116.386052271963 94.8185728027643 93.9348713042864 108.692517296986
"313" 88.493735502482 108.305323246396 94.181460808436 116.485862153877 81.5994016324958 83.9364607865355 109.640845449208 111.643763566589 99.118460035792 99.9304280310612 68.148577176487 79.0405567609361 85.9684402136577 81.9415609974333 73.6088242151518 121.635897801883 90.7664384398887 71.657154222221 76.3921138301614 91.2123249310884 79.6961039870254 116.26396111713 88.826033573097 67.498486614905 95.539419248024
"314" 111.03031654717 115.285193930517 92.5761444557361 116.123598378436 61.1753031039626 77.4629282704106 77.7783908252193 106.915218576673 96.1419647017528 102.0021283302 57.2276783182971 83.3839327879649 98.1820372654159 78.1736464248385 72.4429100409013 106.213176522058 78.2215614349155 67.4720245810434 81.1036924090827 83.3039618385364 87.20934002908 125.974467824001 88.4857434990743 70.9042189997418 92.6598764681194
"315" 95.7989934334706 104.666117691545 84.3195502567435 92.3685932122335 78.746986801583 81.2309670035584 97.1644787566273 82.5528413984752 82.6085043848242 103.936157890578 52.0966690835514 72.1625682954001 88.9386942657144 80.8842482093847 66.5758124366612 94.5340547165415 76.1292938252616 76.8818563839843 83.227965050509 81.286146548039 83.7196145913396 126.511312552326 89.8398374100316 67.254999350123 95.577167088828
"316" 104.310727690513 98.333823411757 89.3926069588056 109.28905872979 75.4153062700783 87.1113785870113 89.2778584523354 77.321887390711 93.45969764162 94.9480350935292 64.500616115125 66.5033516370558 80.620383671259 76.0000453098413 70.4296538676606 98.1737335364409 85.3286262355737 61.8572575641709 74.6018824816448 83.6663381867022 91.8435124513533 123.155765804621 73.2897966064644 70.2310994979466 88.7575478708173
"317" 91.4241446050112 102.584944737453 85.9676019317325 99.4558450904802 59.983473834655 79.1869074935007 93.1472509399322 94.1154329496101 99.3875177371713 88.0925135422707 68.2121505685754 70.5018261173082 94.0270466191622 72.7100611239916 81.958644284744 99.6223189676165 78.7773808786794 60.8746958899008 74.9667680535586 78.576758680389 80.2241404619133 113.381866373309 89.1581019057083 84.5280457925483 100.879585842116
"318" 91.9864382863163 105.218949252962 93.1088630184617 118.221385716132 78.6008533187192 88.7725860915454 107.845865982582 103.765434942204 95.650829509116 98.4169326572989 60.8108270583288 81.8561157840854 96.3754215975804 71.8302519861214 74.677408377624 106.513444389133 78.9553669224889 56.792680091085 77.2323468878427 88.232521063673 75.9322833197746 116.046653143501 73.333406169797 70.8847017826567 107.067201333201
"319" 104.659693275843 101.111537390727 91.1372345009775 115.382158992379 75.8869015211347 80.694829211417 97.3570773709337 105.221822936837 101.939727661055 91.5967656970635 63.6414992763552 84.8582690142402 93.4091069355615 68.4207858462318 75.4033371836857 100.859887637511 87.7988268650881 60.638274372096 77.3769363318496 78.3951764610185 92.1874147583308 140.293410489285 88.9153721232265 69.8956342744781 114.254670314678
"320" 98.1953025155371 107.012633118711 90.016256925194 111.114568359556 58.9023213006212 77.4223590474578 79.738246085254 110.522297475168 101.131948440905 93.545818525246 76.1522597107169 77.430457358141 98.9228318352567 67.1910460181177 72.2510918232801 93.3738784468749 67.8688654253863 67.3348106014833 75.6243323566018 69.8192744580578 99.8407605572788 127.855836744269 82.33908861999 81.3191927600006 101.427687742567
"321" 85.8022876879103 102.687150088121 88.6143376861742 115.504531483974 76.8775700487243 84.326175453829 105.895789524588 115.485598892505 91.033614942396 96.7641042099595 66.0893455588177 72.024362336503 91.3732528809617 61.3428185798885 63.4888036908659 110.010714323523 72.0185006346835 65.508335336641 74.9435472655367 87.047913854549 86.328101845289 129.899208694068 67.598139051915 83.6098187749112 102.656721470284
"322" 102.68333830507 102.731001072943 81.537112854473 118.648581144663 67.1205704367634 87.233839568942 94.0655421863733 101.811845039011 101.215975350533 100.006241825247 66.4421816847993 70.3956549329188 88.4744886101786 86.8351811013807 76.1880734772225 119.014247329612 75.7874757114567 65.6293852491021 77.4758053901976 70.5631481759674 94.7606074918117 125.789178053608 90.8141421579486 79.8309747521237 106.60141536796
"323" 78.1588141429195 94.453218402622 89.6452015231223 110.674794074267 59.4625945321851 95.1639506909852 108.238725898068 89.551046557751 105.429790131118 74.2311346783984 67.3487230088888 77.8502388826952 87.2537145523575 84.7423158374596 64.6387137828274 80.9681734278185 75.0261058244067 79.7893825059146 80.2926869624582 78.7896371280056 97.7648540910414 127.349741718441 107.915728943215 71.1233011935043 103.821168285264
"324" 93.5609155273672 112.383783772575 82.3006890940581 118.528841144301 73.553202685745 78.0357050356498 88.4886045197646 93.5004476614332 89.593340036959 95.2933216041973 55.4097818114105 78.2267735148475 88.903897581415 60.9883452244411 71.5763219844585 79.0716815547932 87.9652402346012 62.3654305360768 73.0922080907885 83.8771236813472 95.592495946677 127.173909822976 96.8463153027082 74.86422971248 98.3893094029358
"325" 83.5817074710603 110.1952823406 87.2780721958381 101.131865654671 101.203256403234 78.7288782235612 97.3553418120857 102.645742574276 92.8189597027279 91.7142521588984 76.5379651779075 64.3785981112516 82.5387563355388 72.9662148982088 79.7943520681878 127.137562474027 80.8301835802321 71.7048810070183 78.2536202271393 91.3060482667147 70.0672133673432 127.01149322773 86.3716987199073 75.6018895913408 99.0624172453756
"326" 96.2366906005204 106.963471382852 86.4324805943441 118.369294866752 85.815836790768 78.4657581160001 113.052660914313 96.155501219722 100.302140985555 87.0735975075161 73.2208602513066 83.1012355863008 81.5961684323905 77.2754699980357 67.8144005056182 104.876093306408 70.1052634425709 59.8876782380772 81.8965853028628 79.8453548337663 97.8651536259946 122.548109593955 86.6519412159691 66.8133691809506 97.0012802362633
"327" 93.6231545151432 101.790648689294 88.9420221996982 111.945891068482 81.5372520011963 65.5741151214002 95.912641339271 102.357014249484 93.8554745072804 102.120809588746 73.7321143107115 68.5994854318609 93.7236307629393 67.8124466049416 66.1009639795656 87.1187566308894 73.0426306325585 58.07897430806 73.2870055477161 74.7228490254344 97.0702596031488 124.670756552247 92.0536484429793 59.0191006438164 104.498340924629
"328" 95.0604654185116 97.1654854216786 81.0585260180192 111.912965820696 68.6202396629556 86.6511702737487 87.2283779768035 101.877280317245 99.99700184817 87.943364001621 56.3234206152981 79.1428953184143 93.08067058186 80.7255365900921 61.070543916466 114.673652404001 73.5027010229191 72.7110669840325 86.7878008650008 83.7495806323193 96.552069687579 112.15878305179 74.8264534836773 77.7163359353946 97.426252496401
"329" 98.6758194907107 110.967604462278 87.1732365878194 94.5593637537115 74.7939356966912 73.6295962090298 97.148496388022 94.6631237160675 96.0128991429614 74.6014665864718 66.2401211774587 70.7464590838682 83.6052481683635 63.8854774202489 71.0735330118421 101.289521545349 78.7443935883896 50.8048299588777 75.9507773744243 90.0912662518607 91.1177950656434 137.297134504266 92.0220404873298 67.8600177813239 107.979455811873
"330" 91.2137910858831 109.72624189387 94.5431896245312 116.551355502705 63.967798940427 61.4019872603149 95.1077327592835 100.026460350922 100.552626189768 101.825995819041 63.7787116698143 76.182770132455 90.4746632457082 77.9714525190126 70.1249733676653 98.9756245071738 73.3902315684824 74.4865396266224 84.3593278043569 81.346969795895 90.3642071798385 132.577497700556 89.0062414519282 60.5795451535006 91.3309315163119
"331" 115.831470675837 104.583465313226 83.3918879099059 109.889979418123 60.8838624467643 92.9888414242788 85.4351286645886 99.4476052671523 98.5548618465077 100.933932436286 73.7139184204853 70.5824579359568 111.270424542394 77.3598327493616 56.3860829916243 104.287096817142 86.8163083799563 45.3034413028072 71.880850496355 72.4939387586402 91.5667905214946 133.120018066291 93.826535418349 73.9677998636177 106.85021251519
"332" 86.9695375493065 100.949708538766 97.374111558024 116.099039002787 45.1067076240322 89.3580912225015 98.88102589303 92.07558716517 91.3862486419813 97.0256086240274 72.0760263734936 78.1717313608248 97.64148638897 85.173177877999 67.4143890915812 97.5325630828036 71.6234515785833 57.2860500056134 80.532533540816 72.7227054369735 105.648582570912 127.459763349963 87.9242933713451 68.6033567264107 112.578193857352
"333" 82.3271017484623 116.792456156551 89.0134143603862 113.54342280583 76.9090408051738 85.8436478343269 103.181780622204 110.303676905391 103.929505469048 90.5444140093365 47.2555956938232 83.3276928809259 89.1287948138717 70.5896388276334 77.9032519804368 91.0807000785628 74.7428647393291 56.2478256134098 75.7927283281008 76.2120923620558 104.136209477327 117.579570593385 83.2973483894111 75.5470490686556 95.8203710738924
"334" 97.692706579055 109.651528738088 91.5624242486242 94.9958973634754 77.5814954563226 68.7711181127422 106.914179277556 95.7077742533036 92.5263002011852 93.3723502540938 77.4270624342258 75.0073664714135 91.3638595749104 86.2364859465166 64.2722638584431 88.084995664691 82.6132049704619 66.9051671876466 61.1199894235114 84.2700206369477 86.4711712177201 124.954259124289 111.056032331734 65.8135799199717 95.088075177736
"335" 103.452681696469 101.86549841856 92.132779785702 125.769268423943 54.5108400279702 81.2495607527855 77.9930043297542 105.712893926362 98.1569574790543 103.74014640571 58.2349809063387 75.9490147834924 97.5048919425142 63.027681946483 61.492894051515 92.9615637468328 82.6190763452419 72.5410328708396 85.1797832292792 84.2151275132179 101.012696106733 109.452140469482 84.2525902212378 74.9705407431586 101.54324819693
"336" 83.224818004544 109.407138469021 89.6307838383448 109.055395420685 65.1030251157898 84.0209882325249 90.8115069561113 105.246262720118 90.4825941696237 102.024220552902 72.7298498410969 73.6235763178763 101.220679345879 73.0332627508611 79.3149179138919 100.443603513318 80.9654596839008 58.9416879749316 57.303191208747 80.2493651382633 80.3952502899602 116.010673240072 71.8092477175335 53.2722634608557 100.223999667898
"337" 95.0384488889088 110.67981454276 87.732418998902 121.311819997511 79.142592732993 95.2387185423046 93.943163242059 102.624110500983 99.4255124898258 95.6828323707802 67.1621224626849 78.8060825241459 83.509407073354 74.9651477717945 74.4789702080194 88.9810820116034 87.1401528609799 65.3021188020003 89.07881156314 79.976101862104 101.628787621236 113.047213427652 76.7797686061051 85.1968396770486 90.4975478430077
"338" 72.2356270529737 101.727863114738 90.170534793305 96.3806525281688 55.1487652674326 74.8456636732156 86.5498961373452 94.992642124165 101.389416074844 85.1842916521886 58.5572011788351 67.3757469902495 90.7813663749748 72.9252441299274 68.4367933072038 84.6538723119485 71.3396288211995 50.7219546098725 93.2642401098593 84.1084934007081 84.9877133637068 121.520605628507 97.8975238171745 71.0407585702231 105.640465623491
"339" 84.0246805630379 100.788118575834 86.714737987312 105.533062174386 88.165540521512 73.6322582777891 84.1738411089588 98.9308399492133 96.5484481239537 80.3272079557444 67.0587228796522 71.607143497158 100.857431038847 89.2726032536894 62.9774011529475 116.848263781502 82.7768508280571 65.0371363190471 69.0164905352926 88.7081907203403 94.0926088686733 121.219075089695 85.137023783781 72.6567117763215 97.775745799646
"340" 105.926880271757 104.822952584347 95.924066466542 133.129920595599 61.2860158061661 80.7749575799513 92.2711050238068 110.837847162247 102.273764173234 97.3980342989233 69.7386489430815 69.8793956542106 101.317699926181 75.3896478747606 75.2630563464955 91.2100077370833 70.5504662005948 68.5891222449151 88.7311316774811 80.169018866584 87.2435661785724 126.095232907096 79.8445204323953 74.5481358996968 103.111406553753
"341" 95.1912074776902 106.871129956389 82.2822894817406 128.349315262287 76.6528527940819 100.03499539189 77.0461174555448 95.923165822567 95.3297351262481 113.261639481996 61.3284854097356 69.4984560027973 86.0063219604605 83.0195962315018 76.0178977608887 111.461368811631 96.0042274792445 72.2235577286854 85.0047109718013 84.2853911924407 86.6109031822544 129.070493697071 82.735150377293 86.2735119162859 106.832130474657
"342" 100.313108419695 109.278215862657 87.9657422009473 102.903873531525 70.661389856016 78.0233831723317 106.03590383281 99.351377797974 94.882719484228 100.248727857421 77.6654438290477 62.7704546504477 99.2404842056802 75.9036829416213 68.2970974130465 74.9988527033682 72.4456777421615 56.1768557421368 78.0313970993396 79.9193311555148 76.4654277534233 114.709103525877 91.3405357905927 57.4983852088346 96.3997533920327
"343" 100.426805737863 103.40785120743 79.502358117908 118.611832352774 68.827042695583 86.264006306693 103.849093320569 85.1423707991984 99.476725730377 95.1613213975887 84.0272982922635 72.9314091272303 89.127148829451 73.3837733764598 60.2349423590623 86.0198220456679 84.4234469269677 66.7303489550908 87.1607877624587 72.4024561291033 104.898334456419 119.091914156999 83.896441059078 76.3063213167546 78.0388616044986
"344" 82.6729600153533 117.421921874539 84.7465893196875 119.212357571418 74.0609563241606 78.7260104959978 113.762889562527 83.110844447068 94.0843747856827 92.75765764427 64.3742974039241 67.6921247670181 92.8182391840894 69.5038663211728 71.2591868249858 91.9223834012577 75.7405979770654 53.3945617915773 75.1796438038419 79.8669573772673 87.8557208036784 125.284126440267 85.1051491130096 60.5026420519921 100.710379986703
"345" 95.6059666606785 101.795454718687 89.763989132403 109.282657096547 83.0154423002686 68.7927811593505 97.2859993970316 99.5283493859005 96.7936738492185 87.1658837295165 59.8440677449526 91.3742667423197 96.8030406665898 84.9119250265876 66.6198361098307 93.2836319671341 79.3610532492133 62.8236367083474 69.3414256927864 76.6849716499936 83.9697480981216 123.828581210547 95.1510011928373 65.8310162256867 112.465517964539
"346" 89.7628146902588 111.122481040122 84.529701472242 113.300103618664 62.7102109200299 83.332670175729 77.1596164153331 88.2871284920212 102.712414320647 84.693795451192 68.4961534274459 79.9390568758616 96.7502476260431 60.7625067081769 73.5386624649461 97.0672210594368 76.9407706532927 61.8083590786681 65.5708712577875 79.9098830040868 94.0993035757133 113.310226064477 75.3756113622769 72.3312885666008 106.591732395575
"347" 91.6046442781512 99.96751362879 80.7868234515161 104.515126913442 80.2136017282996 78.4410709539037 85.5245878471232 100.079535842324 88.3388951506879 79.9099608162517 71.6937372631347 76.2913311328763 89.4913308550519 80.5716903575235 75.7306083762694 117.290948697584 67.3171924622258 61.1355786275469 63.4494723021663 82.0967559766711 99.4062934547524 115.508644904767 86.125250943526 87.2603259634258 98.5646832401197
"348" 98.5209379778085 108.775999139734 85.3501152506971 103.161643329276 88.7729616258198 95.9699959742969 93.410098716155 89.4456392966178 106.34429962812 98.1992109279673 63.8408378672161 66.5422633968856 102.836138616711 71.471220107403 64.9691718793151 103.106509544484 80.4900784744556 66.748761987754 82.1275748201393 74.8481893804117 92.9559056916029 127.855750535566 68.8638554589792 67.741481069007 110.105514604147
"349" 104.823968254425 116.263122310663 85.3626912296001 97.0670818209827 62.7750976012719 74.7399341869004 75.7571833383004 98.7335461749946 100.396445320034 71.9287472086684 59.1180161167855 69.8805869058877 88.6559756638166 48.98336178936 72.5740640253231 87.396081187874 75.4148475090578 59.1016047310927 90.4778668832844 69.109282866777 98.591897474936 109.446535551499 82.779381468715 82.1079757586398 86.4859735964742
"350" 87.0468071372727 98.5868425875862 91.0367435640085 107.805211829126 80.7436537467984 80.6182344905544 95.8254432037694 106.328573440781 92.375323677041 100.869373256118 56.6729289984725 84.5532141622057 84.3152905063902 65.3564626883937 71.1295383441781 96.7382182425587 77.9501326722575 64.355208702829 80.9702153781926 77.5657675710395 84.1627517380918 116.928940714491 89.7349148024093 78.1609601307574 101.792349026669
"351" 83.7997102470538 104.875882367525 93.667732057274 111.310168064345 64.0300936564348 69.3978269199549 84.8025509306531 110.52270738514 96.8263174448464 96.418423364764 85.6001475514922 79.8376547133824 90.8726500965746 81.055597932128 80.4701675857124 85.7516487760254 74.3201052867869 69.1033023289783 71.9650273446057 71.5052196515295 95.6348889994916 124.22011773471 84.7228471018474 87.9470233040652 93.833281637613
"352" 82.0259624070509 98.458236648179 86.0815515615681 119.571501837491 63.401509850899 72.8903836038578 108.395157357219 94.133021171977 96.7705152779733 94.5547995706223 65.7875464131663 66.971631426472 89.0288391945313 75.6708750722455 73.6566544425077 91.9628333539395 74.501773239574 66.3657413494128 70.3747324017146 78.1691446310777 91.7341746983265 113.471543203544 97.8239163283361 69.4254000811503 90.4618206830353
"353" 89.5499225648107 111.842919098152 106.467874657132 92.3623233293558 76.1010858939282 91.8823842418066 72.5533773859507 96.4622469146822 92.7505564171743 80.7817358919352 74.991003882618 68.667323393957 82.8661871080695 79.5454062990551 76.2927619827384 104.778633387449 81.8798364466314 52.4975846420231 83.5929926179916 68.0437056588539 100.160756387116 112.783656933058 110.659163455771 97.0279864098672 91.4422907267513
"354" 82.4901858657057 107.924707186885 87.3174003569616 107.398057889465 67.8853132181144 78.0831839728729 83.4599358530891 88.8341366646634 95.08947284506 98.5056799475352 65.1820814048285 79.4954382053302 91.6966630594282 75.495231499787 74.6615405127752 98.3340705530062 76.8428820087499 66.645379848336 84.4250326052562 84.659174278026 96.0051976067892 119.358825410491 85.5731919115503 70.854700542752 86.8770584341265
"355" 103.306898952965 97.9552790344574 77.6685941877857 118.67504570539 79.4618579906655 89.0535144639761 105.823987373252 110.626651243492 101.693304140489 87.6311623821714 64.2490784327774 86.2553986162015 87.757446312964 74.4332939647438 62.7171617760874 116.014574886197 68.4488710730158 60.1480648701882 78.7892476348624 81.6290083803178 93.0199368862865 106.76285500025 76.6242852616728 75.979595504252 109.171876604309
"356" 88.660427531847 103.999047588088 97.139744332727 112.810788530264 74.0076753953287 77.0803128550155 104.334086548672 88.2029075113353 101.742408745417 106.994684092038 71.9420547232794 71.6069114626141 87.2666623922484 79.9322247879368 67.5284633514393 101.875520166557 78.9682424575537 69.6735623830702 77.7998958279182 86.6077232681381 87.7191229155057 120.137568827036 101.973181585686 69.2453979792817 82.4265080712807
"357" 89.422859439374 107.90657660348 92.571883553584 98.090646699067 50.5307761033649 72.5493509630448 102.189095329113 82.0158546054694 110.35037460191 89.9566156990015 86.7156595188766 71.1588928507804 99.3488091601703 75.8549956640479 72.1683830087112 99.7821106214208 85.0534044631888 75.295376726833 69.818112528979 77.5396364257427 91.084991192851 118.406479986802 97.8926594376676 71.704823077409 107.80948668723
"358" 93.8168533284381 108.306167875265 84.2117526152593 90.0715009778701 71.4712262790186 77.657583795212 72.2397472948796 97.8615498391715 93.2510330110949 98.0995592923303 55.8103536641858 72.8881923744332 95.8835382199336 62.8755312127497 77.0651934118293 111.784096132124 69.2082876721936 62.1435541329575 77.5597000341218 86.789112981796 92.0813302162265 120.062964701881 83.0838705413811 72.6011371105068 106.427211955705
"359" 75.5945722778719 107.619430731494 88.7749766106002 110.027826976684 72.1799165113887 79.7533671749832 95.2470850934394 97.0876908273165 90.8180216274806 89.4234989097721 60.5187674783663 69.3264766386555 100.473137443363 72.4688799892021 66.1444573344933 104.359381162847 77.020880607911 54.8361260015933 85.9310379384755 99.5147582993478 89.5681961522108 112.492642554127 71.9420083031476 68.0180615600602 101.386773772462
"360" 96.4559852040564 88.7085845512862 92.9867452875437 123.013343223834 85.9807276693051 81.0089946028504 102.7149790512 99.7019744783653 89.2165748623169 109.02778919768 75.1744929732244 93.2376259946315 86.9550403285864 72.5540084844168 65.477004613529 87.8488887651877 95.3785322673098 82.4326947519385 75.5377142969615 76.4000355182595 90.212237446161 126.387945999831 69.9460562434846 67.0982880131175 105.680495890464
"361" 95.6188063210947 103.461447796503 91.6029744163065 115.684432120416 74.167973165339 97.2812895080658 80.6240857573481 93.1783157155227 94.109505561841 94.660450820711 81.799280017024 70.1591002166733 90.0369005676734 84.0227115528272 68.7634821122619 94.349563653566 94.1577298057986 77.3918552099597 81.886176727805 74.3192911742247 89.4418755700972 129.260627797689 89.9640751329474 72.1827022822374 102.151879381065
"362" 110.854182300544 114.189305816082 87.272046450353 124.80084731691 58.576499148875 83.1321852336925 105.528716030917 101.211352831974 105.106437213891 101.891465314394 53.7397202205774 68.7117743990989 88.084817776104 68.878648305868 62.3814421915238 81.6874629057854 77.7741914936571 59.2113015907706 76.453623207924 86.8872895293963 84.7994396958194 108.042310954246 72.1844634084787 81.0068695559926 100.116556219289
"363" 92.666648280218 103.538588805669 87.5739728548696 121.418580199755 77.777463370192 79.794672076292 87.616814287653 108.837445986948 102.290920932463 75.1608672861525 74.2226738813132 73.717468326387 87.82129377564 74.8338487206918 77.6943310372492 114.735725141638 86.8629560460526 76.2736928244529 77.2108158425743 87.9129555094939 95.680315628979 123.757629865083 89.9670756497027 90.0426378688922 99.4290005463253
"364" 102.103234091659 104.4204120868 83.0022275540482 119.864732712123 85.4926724578105 85.7019141664774 90.817223052815 92.5848836213321 92.8967229842476 93.1822906870186 62.1686388472381 70.9900727689598 81.5381536368433 72.0557448385999 78.8135052273776 81.1457697605514 101.54771302065 61.8193724052599 74.502420090839 85.8474305927169 78.598565728836 145.14728993472 75.4726690147562 74.2284853075343 97.013792359705
"365" 101.093488692815 96.3501201679623 96.9053912482007 107.656061461829 72.0511926385455 83.2340029959008 94.3758282473692 95.6956961085138 101.934822028903 79.3843799767314 77.2573705661879 76.6118011521959 94.2419988435271 77.0786994468434 64.9879051800221 99.9751334571493 79.5914886759608 63.709318569385 71.9505028410763 75.0853028916153 80.1714362915705 134.837806147093 79.46204309033 73.1805094328654 105.800601472566
"366" 93.6883597670364 108.158031387402 76.397727478432 118.793223497385 64.0358684846294 85.644090894447 90.0314861749312 91.0282776745143 105.938842968465 102.62653748972 69.7025473445352 79.5234402032647 97.0361386262281 76.6096872543053 64.6485524190865 90.8992833606704 80.1295426784924 49.4039977900203 71.2438065457403 76.2522267080395 87.0343810069926 129.480899359801 84.9102360793918 71.0540036265085 93.0282302216254
"367" 89.1831169164313 107.089277099483 99.3848404094133 107.739048170939 75.8432350349025 78.0409852420938 93.722133035433 100.875995091379 87.2614869305421 89.536105309875 68.4356612581247 75.913332059931 76.623453312074 91.3348606042757 66.943929569867 93.5109564841744 80.2489702709272 75.8795530409176 64.0541497866056 83.1354471686042 89.1888070553652 126.918265391201 102.744884007292 68.0136890638199 96.9906559311582
"368" 96.211716372418 110.173212312791 93.5844424667488 117.562715411889 82.6561541854507 75.0144802104778 100.35025586302 103.520105126824 79.5539824069036 92.7500106601076 70.8072052966942 87.7632718933247 82.7099057186961 76.0141967764441 65.774398905883 93.376502883036 70.9664388910661 72.2419381622964 70.1060847051074 70.2770768057383 86.8568046584113 124.509605372311 88.8453609662408 75.6368947901857 97.0092796669593
"369" 76.9430936672748 92.0676586442346 83.0720514769746 106.30807077352 65.5217498094595 84.3485106212421 93.329007143698 87.9092925388455 88.2186081699012 99.9134982929827 46.9409253050552 81.3286330639127 83.8296071920869 74.3702017562738 65.9615690708468 110.425309199879 75.268937461808 50.4909390245176 84.1145268985926 69.915431065242 93.5462178303774 123.667974693486 83.5234753747238 82.0763344821322 109.3916692214
"370" 98.1617795072209 110.834456011874 87.8818746057288 110.36295613876 75.5775530667072 68.0963137712749 99.261319133985 91.2762812660168 105.107922065646 88.106873604602 71.0748653028872 74.4663669958608 90.8249857770215 64.6454181266572 65.1095971981342 98.5083808589837 80.0644069320546 65.1498555642871 73.0018441956909 81.8236526817888 88.649770561964 113.727760994315 85.154981763313 70.5623394312405 102.937854560414
"371" 98.1898971652428 101.663724533124 85.6267673683746 106.894585406559 76.3024219748093 69.8375409425907 95.9050495973281 104.388326724749 105.042233212545 103.188048527299 73.3541875578968 84.0219392805097 92.2950975744394 70.5605549607595 66.8115378131553 85.2287371614015 88.0301310496059 62.3998681773692 91.2094805226541 79.852239589099 85.4402599608103 131.384206747065 84.8299688150281 71.0059820416238 103.972938492675
"372" 97.4791681636722 96.0375017320956 84.7967648227317 101.301779147625 78.7179962834825 115.722360364323 89.734070441025 78.9793536283145 97.9056144825167 88.9032958037933 61.8893108424864 84.2042356094122 74.1582137231209 88.261527242746 90.5801521867618 92.6151945040213 79.4457171814125 70.545410788488 87.829773656883 95.4065365102568 83.9935885142382 119.000872941218 95.5064760704025 55.6382384440461 101.870608293166
"373" 84.1495271626247 102.762582691271 90.9819999278033 104.384945039801 73.5157755827502 90.2831230854634 108.237108140553 102.866855315655 103.440308484521 102.637131016021 61.101073317408 70.7339232185185 92.210129078315 66.5753315687515 69.1016140184374 88.370916994544 76.5261793541434 55.5045182336302 77.8138458264313 84.8112623189694 91.104362914017 122.393447288362 90.7215297618383 64.790580890634 102.882881860218
"374" 96.3043119135607 105.413547302708 91.9666066666205 97.1919088380601 76.7289065919908 84.3063856926617 94.3045114912345 102.761965150859 96.5824341160836 99.3266481471412 56.5306524548199 64.3660580052155 94.5141231734866 79.3083328948829 60.0875875478107 93.949349120737 79.3259386524588 78.495627634677 65.4643764771685 76.4473611609677 88.4411309760073 111.571372148446 90.6075133627707 65.7973358037969 90.7143355528984
"375" 91.4291522171657 111.506591760074 96.1528544930445 98.8282612492293 62.5009849694233 65.4867896438295 68.9549288070669 91.2941808342968 90.420596412553 92.0629853679974 74.7756295879664 80.7153997751505 104.53549083772 84.3223961330525 72.4216745402323 96.996739555345 73.5364669135085 73.0900006961415 81.930505833831 80.161106079943 106.258140766854 106.365253940563 80.5051164030766 72.2200399264243 100.049714290044
"376" 93.0059465708693 89.2568765129782 90.055706865656 114.844866077512 76.9641636487887 67.2150397970436 96.6201614003473 108.694404235004 88.5419325083668 95.855945096517 74.6163595493518 75.837537431281 91.7893722294613 75.9686552932954 74.1036890665702 93.5014127841796 85.6310863441486 61.4713076662647 66.4014953898505 75.0672939174897 73.6368292660576 123.758910629814 97.4596881101083 65.8744131852884 111.005210139302
"377" 74.4364996082903 112.042292343848 89.2075159169688 110.962517341595 75.575603800729 72.894393616598 90.6559433090974 104.315217125697 90.0604079568087 86.5873043320985 70.354840839653 77.020283805209 86.2784208923304 96.0151888382125 70.887701731446 106.411536022783 89.32151827979 77.5344392685468 73.4080544275022 86.433155130843 102.430838380736 116.114320167089 81.821941115969 75.407473183771 93.059580019681
"378" 106.419889170979 93.2139657938446 92.4155953567354 113.115456620166 81.0737421394852 82.5873924084135 82.236178877708 98.2903607636219 87.2986132066289 97.4583716862075 58.73487457402 80.4830487254305 90.7443794470363 62.8409646372301 67.3070832554674 111.049717097745 72.1499118381633 68.9262689955121 72.829155747997 85.964942651054 95.277086030002 115.58052450759 89.063390753305 75.033219671691 101.885532257673
"379" 86.7566633334692 114.549855706722 85.5345748126132 103.028435687548 68.1170158158643 79.5158587391547 94.4793739968357 96.798600123665 96.4467054663693 88.3611416293755 68.1172270203378 79.2889986295217 94.7701090735022 75.1698219018183 83.088326980647 82.1261683244145 74.8308135439475 48.4581177363935 76.0140394493108 92.6077836289154 72.056154620436 118.386208296083 85.9333841061782 74.8454793200348 101.509320658262
"380" 102.039085245375 106.840692416222 74.5889472154727 121.403894142244 75.3585147789002 108.141043779344 82.6536591801743 99.6621096064298 89.3057842360716 100.21113578998 58.6877482519089 62.5645906897501 90.6590929784717 71.7572915640265 77.9474724579177 89.5410250303926 82.3707311003336 62.0997440684858 68.4600816692282 84.8493743561232 91.2131403027727 130.156635112662 91.1058792296374 73.8198554375147 107.037601765092
"381" 103.341063116627 96.754190676518 94.8950817968495 107.021474616204 89.2546204268727 83.941438065066 100.64353549256 99.3026094641714 88.456592565103 95.9662342781875 64.6925963607513 74.0359031768616 95.1850075392127 71.9579321330368 60.6543946221546 90.43587611446 80.6890294586885 74.7830539802695 79.8563749698045 83.2080789566144 98.91719264355 122.087391370173 96.0087832616826 71.960704952473 96.1583671298903
"382" 110.258975686169 97.1553751568302 87.2943480113761 131.150016318826 75.5788919902681 85.975919902846 103.33334766564 98.7124316946372 91.5125359692732 104.490183320505 62.5898917092787 89.2150245978185 89.5215367002487 75.0502787305076 74.5887077947913 80.5774560899152 82.9699218500352 59.2105348949893 72.8178991316688 87.7498765070095 83.046302400202 126.438318075202 67.9830833424314 79.9750508394927 112.071863263044
"383" 86.8650822565432 112.191048889741 98.4079317174162 124.765102978389 83.3480450317834 74.1174560304542 88.2673631709423 106.983916575181 103.129023958957 104.633555379502 65.8479447558494 85.5590406318323 90.685520578001 94.7161835698224 68.3931175810139 104.806394906054 75.8004762978888 58.860093923452 79.6467482231935 80.4320235491175 84.6926784969838 123.768632932971 77.3741129212729 87.775595030837 96.2533763108895
"384" 105.799043631446 105.554029933322 90.2251371664054 113.419346930012 64.1474320777423 82.3504665555894 85.2299826879465 84.8504900661637 98.468810131814 88.9909662063573 81.1302072884822 64.4474576461011 78.3767706719325 79.3013972104519 82.9464221120047 91.7585245951492 73.7964624552336 70.9895677908902 74.7208429698618 84.105543078796 76.3551799196325 125.70445265431 74.6960458118243 85.2766988055287 83.0785677820634
"385" 88.9268871727609 98.9525196577403 88.3945284417216 103.414921882169 73.5206132586873 106.032760892071 71.2074633666718 106.617152664278 88.009641684717 94.0473287863572 67.2189410299098 77.6065442267444 89.5050356182019 79.5555498498081 70.2690596630622 109.696794778822 70.2642682917566 76.9738395495253 73.2979659878706 68.746457709317 108.059584959308 123.59944015498 80.5455649358152 87.3075668774164 95.4907110900283
"386" 113.110391134715 103.078428683912 89.358117762201 107.74094066026 71.655697865144 68.0370172333735 86.1407159971093 90.5294629353603 101.597798962718 102.191502151503 66.4674581584905 74.1802524410119 90.3861781680549 81.0987281655785 63.1069786226849 83.393708772652 74.9875493314847 63.7516368859667 78.8708268954243 76.7857503637189 81.2059391242943 126.878335142224 75.4722422653186 68.0051375381217 106.638228762346
"387" 107.342376511569 97.8571570466243 91.2008562091718 111.212546266304 75.4700617891436 79.9132255069442 91.5964357016888 100.021876272043 101.021859266423 88.0001284107936 55.936717056597 86.6498089785845 85.2323222119025 74.7433756213752 83.2653139999998 86.507384761024 77.9210458732984 78.4939156852548 72.3589551056435 86.5191980826546 98.611040806049 109.956419580686 97.673977141264 72.4983620815448 107.30622954108
"388" 88.9066013055441 109.138517911433 87.855917097104 93.5535012186713 70.3710710058204 88.6671576113128 99.181270253279 102.503642567179 95.391055881859 110.296900678316 69.2112796492557 72.4795803058831 88.1210449274099 81.2431117696327 73.1772264523369 106.105406218642 88.707974465224 71.447897095209 56.2165245661922 89.3170268178569 91.0948184291534 116.000170782401 87.847876814159 78.4728741809722 108.199042919492
"389" 91.4911487921293 102.188252317019 85.2242114486864 114.013461879571 61.5012303886843 69.9576240139892 96.1422632949774 103.60812964873 101.769962434415 85.0325998998367 59.8575872582615 83.7581457408649 96.004790741976 70.1634229009141 71.965146082956 101.036837908126 84.0477367337298 69.088048527498 78.5888463140455 67.1380795912205 96.6753843554568 122.497879334316 92.68075797939 52.6767644034751 92.2771367196186
"390" 97.0313506963438 92.0358660396652 94.8959317316356 124.357450138795 71.3124763002681 78.7230464084698 82.6826555329888 97.0913138292263 96.1330490989355 100.759469690307 62.5743967477079 72.1070248104702 90.5714450675804 77.6258794231181 64.7271573664566 77.8459231420856 81.8619027154162 65.1571379018313 83.7804545978562 76.2930413082183 92.6338668843407 128.222849088912 83.8396956661434 80.123202463482 103.946048061858
"391" 107.332050506913 94.8721581719708 82.5800663801651 118.993616372097 83.6230591740676 68.3987821723835 95.6919686022737 107.154347589597 97.4910723323493 99.3372082828848 68.0650199771494 66.847546376634 91.2204026269808 74.314582687151 74.1762923449833 93.3989185288264 77.4856381115273 64.2734556487594 77.834258960717 75.5711575478974 92.9382497270802 122.643930796884 87.1561811194682 95.5708744925142 97.882772681892
"392" 93.5193410295037 115.342360673818 87.1806839920786 102.702417994942 55.3375698755924 82.1539886188964 87.1604184029336 97.7957742903104 101.734355826247 112.372160530053 71.7476325980733 69.3953898286431 94.8232431678195 70.783649613015 79.903239947617 92.9202307447248 70.5341030665569 78.8128716616563 65.9318967289014 81.132731588287 91.6211304817465 114.738693483432 95.9567347538073 70.906059659795 94.6781740337719
"393" 84.083571080839 107.940685268963 90.6724933340212 118.048865793915 67.3606737487229 69.7040534342116 105.733670373827 96.1320745476396 93.1882979913563 107.717193107449 63.1682586985548 77.1662792369603 102.331622616781 90.8969495743571 69.301227405696 94.9773517849365 75.1949868695512 65.5601657876142 66.8391703147838 83.4900945536659 80.4874624383926 119.988660277153 62.0711281276966 61.3643626168176 92.3021044374194
"394" 95.1924102826248 111.739774563237 95.1427569356088 103.545444586881 69.8122169675971 85.3105961789386 92.0081299343324 96.995749273905 104.772062673366 98.6567981237686 74.3183276896846 74.238717938556 95.0276658197827 76.8372208826906 70.7263123513732 89.385056743681 88.704650399934 64.8666868708931 81.3239129799035 74.189155987376 89.0759279994782 140.536204535938 84.2128102702603 64.218186364722 107.565635242788
"395" 94.5285560486128 103.174269548295 89.3396377787138 119.041763377524 70.3609789073248 82.5356044606674 105.145744049647 95.5305596099965 94.2215508840058 101.94668720206 62.6243825786071 74.2903281709412 93.6777837310248 73.7968193724214 60.3496091268232 103.131313912915 67.479979358059 70.0238604320586 69.3488281760006 75.363011326752 89.820127805066 112.443260363705 75.4695095782699 68.6176760386696 111.648882760498
"396" 102.234597213846 92.087754339921 78.701565748077 121.886287459031 66.7611007820605 100.975204824016 88.4037663488851 90.265948148201 89.5867070908743 91.4300398415452 72.8889941805214 67.9797182329533 82.4757880917892 81.7599639622136 69.4006254654378 99.1236064680105 76.2428117159632 64.5596758598712 64.212883780675 77.6804157605698 82.345009875645 137.564242769961 73.3618355750347 66.1205887388679 99.124998942753
"397" 93.5421103804436 110.442165759478 78.8336136782418 121.629675707683 68.1329415600437 84.9825605579285 104.525754863754 99.9585840562524 111.329904233556 72.3510690711553 73.4248216743653 72.8258158919628 86.5484069789583 75.9927766776833 64.1413086281557 98.5052631438298 71.8930402136303 55.7699325922765 86.2064782802212 88.1137623985987 83.8011208138972 118.720071800898 90.4686551971745 71.8038555554449 109.305979764805
"398" 93.6474762597866 103.163476338092 88.5509877201437 122.126295782918 71.7112540156754 87.3943512896703 97.302550735269 112.259711010079 95.7948767172993 94.0423804292887 59.4783916063807 86.7020444663818 86.9861648002937 79.566507661472 86.6733525228832 88.370512887606 93.2385559150162 66.3004189701779 71.073468017997 86.2743307721034 98.2551553380601 127.707292192386 73.629609266868 83.9975461548812 97.0311789035307
"399" 108.827944101281 109.335363946831 93.63295921941 111.230879510043 61.6892131442227 84.8501357734426 90.5058625280172 96.502905716414 97.9206627932117 101.111895486592 76.8890335202987 70.0043128060044 77.971090593016 72.5536177701867 73.8523325720641 76.5655679797881 78.7299899616589 57.8870537865749 86.1526397226703 94.492383472925 105.811761245133 112.293105804479 84.1091335032617 82.1102503433451 94.2014120469124
"400" 79.9099969308753 107.731098166783 102.218207028071 105.520961385373 76.8069543214772 76.2566506659532 118.299294324981 90.0812982577595 89.5367624789058 93.5504165301586 75.3843577942518 86.4846586022018 87.7801299714913 82.4301766128156 72.086014162135 95.6581027051748 79.5300308735332 52.3079116235202 72.8036892523009 75.4404271635879 85.8876957108751 132.468048114389 97.4697833070242 77.1616361288041 98.7070825525145
"401" 96.1886313387266 110.031364691788 90.8255723889145 115.452122453559 94.1559011958212 69.7541557945292 106.693221019223 112.981943896133 92.8260590342271 98.8324809727468 72.1823780320234 74.4930224377784 94.3850985780152 86.103405036033 79.8699681375417 96.6846776018653 79.9451433293164 57.5897334932753 84.6477923483456 73.7682928602036 103.561628860835 125.412689779691 85.2958404314772 77.821877732214 105.957087901272
"402" 91.571271726044 100.166672015584 95.7850682367144 119.121712162325 72.7640596173436 70.738114762028 81.821392409214 93.9602241587335 81.8637234371742 99.8827014715538 73.0033660864933 68.8054782324057 99.718910146245 57.0336101116784 67.5153019611027 86.8976520793858 62.7596205476826 62.0433590367119 67.7070916811604 84.5805711052724 90.25541413267 122.835206756349 71.216628542137 57.5999639058507 96.0909019379514
"403" 103.307303559188 101.998134971118 97.6960396661908 102.859058503011 69.6056760373359 65.2466459979168 85.5346051590377 102.042590785475 92.7860414812451 95.303343337834 57.0416600866462 56.0735954707622 94.3255887745702 80.0494217603657 59.875824361488 99.6925002469316 68.2932486747306 50.9590284069106 67.8557819178323 86.6965284935386 95.920719263447 125.99858670338 57.9558711703552 74.7533804207675 90.4815882242346
"404" 111.348720714507 76.5328451497429 83.9035577592786 107.237488373198 64.6360542800391 87.6035693549278 103.201971153082 104.910295017203 92.6858221212669 103.29619827892 57.2800769907066 78.411091205235 97.8883582174758 76.12925766509 72.3293123726675 77.6526236165177 70.7124012497064 71.8549843207603 79.3084604635337 80.0074606999285 97.4219081924298 114.291907578317 93.7045560799389 71.2300940334651 102.341590642692
"405" 96.593967317748 100.807231529713 102.937348006521 104.884442484491 71.4297299823096 87.7288330088937 100.141635106469 97.4708046577556 100.852648261532 86.0895538341415 70.4978662591935 75.3148960526636 97.5722733019012 78.4516490771647 55.1946820468747 100.565698537534 70.9248256760002 70.0257874075947 76.1724528422941 79.2664261829691 79.8885237052907 123.312138249314 72.2132159300657 79.1486389432616 116.555950283585
"406" 84.6237134338443 103.782139617364 101.444626177884 103.923111908358 77.4208616412922 80.9076086993596 103.249952563428 88.2463208492517 96.4484327965328 83.2314596565667 78.4250277904094 68.365452408623 108.985870434924 87.8872862900542 72.9255067319161 85.0960740885697 67.3890205938824 62.49621014798 74.5710260547552 92.7578491091333 84.8340794827948 116.334394355249 85.19418305133 56.5130360663629 90.0884437156764
"407" 91.4301566228847 118.061395483005 108.434305621908 95.4674343696762 78.327920173043 65.5144201696717 100.464698735189 102.986285818861 95.0106740396667 91.990904209278 50.6789046420295 71.5510790748265 87.5666445195596 83.619728995372 70.508854689284 90.5870618605496 78.1838534433624 62.9682086955297 85.0909567538937 82.9792324494202 89.556520174265 124.674859869261 78.5550662537708 69.836666323007 101.900306192256
"408" 106.492919472129 94.1041225762578 93.3097208963115 111.941398079326 90.6925294918238 79.0825224140356 105.300045013586 97.9260507841963 77.2357930891184 96.2136258648967 67.7707575008516 86.1278552732506 76.988619135927 75.0298092625674 67.1128485824841 81.5503349287848 60.854019586063 71.4832408273397 76.2885231218142 94.726952184579 97.8237311883616 124.398584993054 57.4475437520696 70.2213114919745 83.381732083205
"409" 90.225899350958 101.892950081395 88.0786215940349 122.173684801428 71.7663008868426 78.1502432945911 112.612575615104 94.6170275450213 85.4440554099267 94.3605320972123 67.6595493543685 62.7933812580914 92.932169643458 80.0673854704274 73.4707739384384 87.1936314843577 74.2857539068501 65.638300419831 70.1208676644836 80.4824557094785 93.8489111488596 110.507058264444 79.5325485127935 62.5467752342054 107.186615326554
"410" 106.539017654007 100.191331697471 93.85943390971 113.790557467293 84.3530464028742 62.8708670711251 94.9656673210934 100.121321740063 104.543438528925 77.9120198272431 78.7088724611243 78.6809594756766 96.0327352172983 87.258843637882 68.2783402508032 81.9101644148855 70.1391296876711 43.4605015943279 73.583190012972 83.8616726783797 87.7162098406918 122.740364754466 66.5391060843561 87.3099790373923 65.9731461227236
"411" 98.6330654889513 110.203794626229 95.59882480948 111.206701416457 75.0295303452233 69.4034525559478 99.5313880439556 102.27441962631 76.8167958291332 92.8563925543646 67.851578379013 79.2447974338714 101.876744173627 84.7967766349553 67.4805321960706 96.757492840385 68.1475869251112 52.9478459507093 57.4723896372909 92.344999410786 90.2111827171876 115.940492497304 76.1356974209537 64.2126612420854 94.6732815569373
"412" 96.7269171295812 95.4384183801347 82.6974918371882 96.8899137387449 92.558065027083 93.2622789133098 87.0263355438703 116.983357938334 105.691357172431 105.379635947899 84.754249979518 74.1973379291296 105.06305121151 73.147627453592 75.4537001989126 84.1375631562834 78.6546966791838 57.9314848403622 103.418132442214 73.4358119182454 89.902356934958 105.75532717245 88.4005486622479 88.1260818783848 93.204071278965
"413" 95.4337960708368 99.902385047453 69.5192945532513 118.182763891716 84.2177273205848 85.2728808207383 97.2426304051708 88.3131021171455 93.882258385343 105.366357238693 81.2876747563716 65.2067643556662 79.4994375919269 74.784303878276 72.384862549125 94.5179320258887 81.879554788407 69.2163463963793 73.6283849238087 69.7518650747869 92.921745352531 107.720804407165 85.9176688685933 76.9225305458298 102.956827363446
"414" 97.7947109275773 98.5678717932968 86.7419115173006 113.10005155056 92.8133123281215 74.3295439019453 116.781350519623 104.703410021149 95.1468002275062 109.046469807407 70.2706338563332 84.4859136693228 89.2550798689745 86.5358551935381 74.8348887541293 94.8660595642658 74.2308439760661 82.9342562829064 75.1167336604922 99.7932312584578 99.5064215924937 119.981018173494 69.2580857219509 71.8717074690796 82.2023587712482
"415" 97.1371285353887 99.6111048449052 92.341427252102 113.824349738457 71.2899496940865 108.075734285814 94.7194868723153 96.0970305540462 85.0389141061157 89.43796071303 71.6688744747983 69.0783466893243 89.7610329808575 79.7193447669784 80.1907808033706 81.0559114790969 72.5449874409169 56.0230741774303 76.4288379898668 76.6380595066282 86.5490563746224 125.960647172513 71.0071568005988 74.2954196908187 98.9731887186422
"416" 89.3770064127312 95.893211606921 85.3778747003688 116.998758442868 76.0178592985943 71.4835913485627 96.4732444126027 97.7117267914053 84.047496293087 92.34541336109 73.4879811403239 64.0749754820663 97.4981126291114 78.5272875118057 63.1658907719491 94.8047662276842 76.6913241289719 75.3209400498915 63.5724858644244 90.8295077737856 97.0879016566087 115.277437005146 70.1135416308345 61.4225560549552 92.7617225154645
"417" 96.1327722617275 90.965870216163 98.0399307196545 117.124123092457 90.1172387328918 90.7787192140482 97.984994988421 102.671243346742 94.826807241799 106.051323003225 71.9043211422255 66.6072107138012 94.9261231693525 81.5157530109244 78.8155258108629 86.1601229952254 80.0902762822248 72.6801685076727 81.5839162343802 76.8384926846659 71.116744138071 126.016598373688 89.1450872688527 77.7932213979876 100.789366198999
"418" 101.689750520404 103.202108536461 100.487114813962 106.650683914888 85.7686470767309 77.486660516578 102.186253826145 112.997908692413 85.9159974893989 98.1705215490737 68.1407456758192 72.8506524237276 88.5882667227412 77.4577445695789 70.8414509675753 94.5081977872148 78.3989891744614 49.4633095885985 71.2587153672161 83.2056262386997 93.235990764541 124.131957632155 85.925119851195 74.0116144121372 94.3858574537942
"419" 105.606323596218 92.3519452788866 90.4081390044552 111.877023220503 89.4729593955118 80.3775620983342 115.563674677222 103.427326556983 86.3357607715073 98.2852192696476 74.7450613800358 69.0321684914707 95.5293367733242 74.1584788771392 64.6715046102733 99.9852995213045 85.3522935087678 74.3068524011896 65.191365975415 83.6540098012034 82.5788357426263 130.260049749459 74.5060756088194 83.2031477893942 100.394837727791
"420" 100.269617132819 101.967162028076 83.6813430917797 99.459051647717 88.699823360778 80.3589707069872 87.5168550101792 117.169617541085 92.1721667915432 92.672104854915 77.4375973034545 66.5226102085435 100.046038722131 67.0659017704128 70.0134010417286 96.550734809447 73.622620066191 61.6214537494263 69.2657041220211 96.7473426541384 79.3751376333636 115.064084279516 85.9321697167803 76.2852194956288 94.006285577244
"421" 100.99905908615 103.429206490885 98.3720109459237 97.7313141320487 92.6171560746263 83.7540046482728 85.0207545908783 89.202591446604 96.759296889149 94.3153130562172 75.0135454252007 80.486281174743 100.234198315664 81.3969145777384 74.6170404297964 99.8071656937863 75.8152683121702 65.3111511380589 85.3313892521117 92.5574059466576 91.5635582243826 122.662601413172 81.9560809409022 63.503295183281 93.1293156477021
"422" 94.322628525851 112.907880280311 106.545123933819 95.23271479769 75.2263445640286 92.6039685046726 88.3357131525209 105.022765499963 93.8005604261618 81.2627834461584 68.5375177044843 71.7335533992275 103.672425608435 68.2845534383884 69.7657207464273 85.4252455252863 77.0806138297687 63.9106261904293 65.7661011474299 82.5006423797623 86.4780966253273 115.096297889835 70.0379343761984 80.285614028645 94.925612560097
"423" 92.8225608468821 95.5752688035942 84.5470405059937 123.377410061835 86.60845077086 95.091459083639 93.2816709274534 106.984420893897 98.9719645686796 91.496058383271 63.143502526176 77.5254369610852 103.929605721767 91.2891337896796 77.5921672869265 105.874992388123 73.269507412929 75.6861159563553 93.8004891094633 55.3153625848241 84.084255573429 126.162012735851 85.0249963731689 78.01905974145 111.280123893478
"424" 95.0188161956657 113.398151552862 86.5116918460465 100.858830185388 78.287121634026 71.6952416071493 97.5052664061207 107.054837991652 93.487761444881 100.962952529779 74.803196823823 67.1099306568099 88.5838386677995 94.8679185103844 70.4081759143188 85.0467469674128 72.2204017093813 65.1769646315994 77.1173360474397 86.004740093706 98.6966363953624 115.210032548497 93.4889409610678 90.5048369413898 100.94181349715
"425" 109.041717766922 98.3456395400421 85.0356088196096 106.750849120847 72.3470126787933 77.2860656993048 89.022151350559 95.7100509066678 93.9374185840693 88.9561789227597 62.2574889670995 77.5416655159101 104.429484241251 76.2965920044643 66.0493460316165 92.3541446973577 74.1978646721705 61.1824906999552 71.6574117275364 78.4688590568923 78.257960562678 120.372103753863 76.6799725851851 74.87404359038 96.2061248642537
"426" 105.044191204546 100.399192913062 91.3997900696846 112.490917018845 56.9490798018793 66.5899156321989 89.1361288824497 124.060922023705 91.768414701185 97.76533556531 61.3088482042302 65.1721731538559 92.3090518784157 65.7844348802661 77.3216529248494 90.992981511972 77.3831442830962 67.2408660847143 87.2558728618134 94.346437533916 75.7403216047967 120.3625650005 81.0737201154015 76.2981249324591 103.490797357023
"427" 107.144161988399 99.330181009213 102.193390736753 124.242398579859 87.6440923957774 80.0259615663826 116.614678649832 98.008741667324 86.3313612058393 90.8440888818772 70.1062608185649 77.7774255868544 90.4275517764814 81.7150845184701 68.0875223703884 98.3782391718468 79.4938786623145 60.2198707914155 74.2080891295397 72.6684868963535 96.8699870184089 113.858003748141 78.4680744481736 79.5237618609347 105.678398980253
"428" 90.9533914743083 85.5956792811829 108.293819937278 121.116368945072 76.6017319071266 95.3358942823033 102.606964640725 103.492827416967 80.7809218513964 97.5728340727708 68.4922359358531 70.6407128778332 92.9617578561433 92.39190133948 66.328983740749 93.0629192819713 73.7707552759055 69.3380404903174 85.0940724064385 60.7035105540347 73.8078266023949 125.876804956422 92.0981643175447 67.3187726399644 110.216488861811
"429" 85.2656081303669 106.769676478001 88.8443363397852 113.902048855454 85.4268945758073 81.3549983264556 94.6306429638479 100.614643034326 90.9735803367237 89.5524565977272 67.3495705056424 77.1892835147887 86.4654348902744 81.6806249436708 83.201361261958 69.5484848443549 76.8084551453512 54.303016794695 82.8197766267952 79.1315044872443 91.2431807579806 125.299062595449 85.7622225095997 88.0015011984902 93.3179007645531
"430" 96.2705721698756 96.1487862372114 75.5913825194176 111.776420558801 76.465826206076 89.098585198693 85.5370552678051 106.268362801272 102.098676537896 88.4761217969581 91.0771789702578 82.0263186611535 101.754115779771 69.9455385011776 75.0697029984752 74.5783961240393 81.6724423846473 70.6928909719096 90.9292481243166 79.2318208674916 83.261966540187 109.014902013987 82.8845913591546 89.540168232323 82.5722792891193
"431" 99.5480821226515 101.20854049618 106.103644218612 115.97237881708 76.6636815639838 94.1591139173974 100.261871727824 92.1461677917427 91.6957612182908 92.2981851533966 63.056622167339 68.291843322251 90.2166792609162 82.811236784868 62.4571576660926 87.864101552315 75.767625007595 62.9016993655615 56.212341783339 77.9658877786468 81.6267160986607 114.451117308116 66.2293040664486 68.2967594164582 92.7382500033129
"432" 102.384169701936 100.698336854487 90.7725392438165 90.5602913989177 70.2886319499032 84.0375891151255 84.4494171150604 108.585858954403 99.6361696258794 102.217349956027 63.8185777556952 80.8829653086566 92.5535318297641 79.6035435988844 65.9206496792569 90.3849775275934 71.083502072387 72.7123406812264 68.362073578296 73.9281934632708 88.4429186338411 119.257799247389 85.2777163928457 70.6996651417592 110.329498543439
"433" 96.073685283826 101.746758542447 96.6500893497212 106.063874631082 89.3343923350251 80.7645905719473 114.740023380022 106.960493982742 92.9323055304926 98.148882931534 74.1872733406651 69.1602381757286 99.3764197313325 74.3068380177397 64.3820866710681 83.0746411592438 69.9270345094344 56.3375673951794 67.887823485742 67.3448701035318 95.7454096915689 115.961737758015 84.2689198308134 75.7081699238802 94.460968504855
"434" 85.5857801334527 101.885434677345 91.1655118642433 107.751967640854 95.0184280978592 90.0736397581742 100.257085461816 96.991109504438 105.139539509745 88.3583027747037 73.184857369047 75.1547139815134 103.684759622187 89.8664589432553 65.7424193033887 101.660549848963 80.805229109906 74.9821218454587 73.7591647504834 60.0391626955286 80.1756599908956 117.211605491741 87.3422379769564 82.2727801250277 109.811790610277
"435" 95.6074408780178 110.763553256135 86.9052738772464 106.027579806448 76.735911270665 70.2598342829376 85.194205356645 90.7007074163082 79.5203891885596 98.2542460313355 71.9703995006221 69.9840473610945 91.8758020376979 65.1043796722178 77.4650910547764 96.3642681892767 82.695587426539 65.5628786324336 80.562920967057 93.1995664336418 95.6096459790974 113.766604981764 70.8433340819489 69.8798123902906 104.613787248572
"436" 97.4029930706027 96.1104710048117 96.357769349493 110.698418282056 93.228007417322 108.4037532943 91.024654229794 103.195230199974 80.8782372867376 101.77253130582 67.0000781646118 80.6561354165681 92.1392891711544 81.2967150478561 75.5065534074742 67.1996265022992 76.6168554849668 70.1557787281818 70.9987348978435 85.865934038024 94.8929146757142 127.22257854415 95.9007790808063 69.4738339455341 96.1217076967488
"437" 85.7368944979356 86.3027784938969 83.8506497840483 111.782112783621 78.6005329039202 87.113382871148 101.932303105703 95.1736337836719 87.155752271295 96.1794285293611 69.0004501837752 59.3451174401992 98.857564880862 73.4208614714326 80.9882242321993 80.3205252425055 71.5759676550562 76.8987607546801 83.5983856886716 86.0900415877888 70.0778138050713 127.31934078845 95.829833791047 67.9497071947583 92.6770230479557
"438" 90.2484475960239 108.822988385393 82.7518602093257 112.100228860124 82.8167847164718 72.3128727863714 110.94254004051 97.5256081080817 88.3829330197306 88.5132044833038 76.460004906731 70.1785836814768 100.963982007849 65.6290411063495 63.5163470715992 91.914214528926 81.6577947213298 52.1561981327391 76.3000249249559 80.2467746574322 96.1014883291963 123.677552402046 71.2678027685458 74.9150829719786 101.362140918463
"439" 85.1632158499336 115.382887002739 95.7407323037895 111.906389621266 78.2334584919236 74.3650049691456 101.590782584375 117.431798589931 76.8815760326622 92.2998572690631 73.7530893311046 64.1231864528669 98.2795881280725 85.361719263552 63.0915424593166 88.2769290570626 75.1856096402569 65.0690845648466 75.4112521604872 72.2851054680725 89.2188325338613 123.278541460158 81.8516489737959 69.4248080466163 97.2073519706316
"440" 90.1773642774613 102.507137576346 93.5664777359036 107.808955953493 90.9763893692268 68.8522220800114 108.891418152635 85.8404310128602 88.421783052924 93.535716317675 81.885150501195 78.7749410026294 100.758665501239 71.8267707551222 74.7390487141892 85.6468062795254 78.7214738804109 62.5591978236614 68.3568875633343 74.669975390831 81.3486582185121 125.421110172671 80.2273508675105 71.1481668873178 82.1300357626366
"441" 85.907863594632 109.552424930161 78.4258810378357 103.33180495664 75.4155960022961 66.4011370053853 102.792464619125 98.4088800472722 98.3129945765027 111.871062264676 74.7291279579404 58.3897142118342 93.8015139533514 85.5231563225847 74.7713221726087 87.5160604059005 71.5210117056823 62.589588685029 84.7636284820123 83.6737902765658 90.3245544440812 119.620000254102 90.7097972661032 75.1961620606406 84.7534103583911
"442" 103.699872859474 101.510685703545 80.8078183305048 113.099453516749 84.9687259860056 72.7814803255438 107.327726249298 90.9162558410791 98.8966837587284 103.172704565883 64.8564481475667 83.0939358758825 92.3755375751 85.4044342181057 64.8006291408222 95.0374560404554 71.9636015399958 47.6133406339783 72.000870476863 68.2945615936975 94.2461325442546 118.571747572102 89.0999398410535 71.8630293718265 90.5038806005422
"443" 99.9004270325165 106.31456131216 92.2162474924037 112.809203273272 68.9639948087693 87.0999341234272 93.93472236241 90.6782307005826 96.919235273882 93.8005379488955 63.4892455063024 67.053372986982 80.0426559087079 75.4785643549393 71.384875749898 90.8393875635322 58.7856583104509 64.2657657326702 74.7404728443285 86.7039974804894 72.9308997527777 105.811618120054 86.4735590013708 75.1492016443137 110.137615254372
"444" 78.703315222546 109.260749766459 73.4243235835046 113.711179606319 96.9832135197832 68.1587284009088 88.0252583348619 103.151022547167 102.184460857611 96.1091535462704 70.1800311252881 64.4611536585776 94.3414752536377 82.1833647434058 64.7014223048687 95.3656988618252 68.4291818924128 69.4327259313547 66.9411993420579 82.5862465887031 84.8519777148113 117.986805035358 89.2657596877316 73.1168882553362 89.054909038815
"445" 90.4530750333805 101.159152635769 83.6576037615474 124.608332104569 79.202754706219 80.4817712008435 96.039109792764 91.3818156507117 88.1486906111306 98.200920248944 59.1089985823058 63.2821721927006 109.488449628595 74.9197542631797 78.4362640893869 87.1434014701369 58.0792852074033 67.484964759241 84.8508384855258 77.4642014039057 88.3311147086244 113.339816540303 95.5568869622648 77.2543338481706 90.359969554907
"446" 100.503822766442 102.140158678142 94.6198835893844 130.320657495393 71.1871279142577 84.0318317030037 100.130199258536 100.302127950295 91.433733726032 79.2659816115212 70.7375213332174 77.6593922309628 91.1579126134138 87.7266151253012 63.2454305591816 114.047918014803 79.4099835730839 58.0307866840391 74.1712071741603 68.1066928462347 94.0912700578516 124.917799797323 70.0419426951787 80.9234353844936 94.320574150414
"447" 100.564200461026 119.967577083731 88.1037554867874 117.967701635874 86.7133926717884 68.9538014284783 100.211564381976 107.988350588712 87.4065115298342 94.627149498936 60.9193065147931 69.0859857208724 89.7012335854115 82.8369571089 74.0608670189025 88.6746155262886 72.8745816108759 57.1150377521079 75.7189676295185 77.1527580224409 88.8088749033685 120.544121401766 85.959969712985 88.2921422396684 97.1525705066133
"448" 76.3110998656125 89.6556141391313 94.7117603562238 114.568984304319 91.3272324719875 88.9607412970135 102.365311969455 77.5110975916993 96.5341587489338 99.829425239364 70.6922084120675 73.2862774739498 96.897285343329 79.320290452357 76.1324305064368 83.7760447673393 75.3528453259194 66.7596254150994 58.0660048957021 78.5846585412963 90.58921459035 119.236248202965 88.5458881658276 69.3080483301903 96.3014565024367
"449" 86.8640793680214 104.559627779275 82.7543097933402 119.816794215845 70.1647838773451 74.0097630933365 105.302655051892 90.1813344398845 99.1273427359623 106.078486831549 66.184375411247 85.1133804853613 96.5696680139152 90.533316235554 78.5862180102018 93.424155943131 69.485308332364 66.0905062072187 79.5624047114248 65.381981591846 96.759106449495 122.116385478348 89.5530925309466 71.7532300467189 107.674983777441
"450" 114.117340910032 117.185014343082 82.4824828950326 107.728439715047 98.7496706761623 91.4572377353935 103.205850077678 104.101556208537 90.4418875924692 89.1347997085123 84.1999833384445 74.7143483804295 96.2036953870638 83.4855276761234 78.6130889862555 82.5560923040771 79.8284011426051 67.0994947105415 90.3910982823169 64.6198664012668 84.610981928727 119.118957534111 76.5134039516965 79.8968244760288 96.0237317796146
"451" 107.58061059296 104.363048748545 82.1629572987838 125.980273933949 90.8090677588708 77.9899693273698 105.252710086748 103.10855653422 102.237955745904 84.6300506447919 73.356538753817 70.4797607768538 100.793777208195 74.195934664043 73.8361413125927 102.098218513563 74.1102876514057 68.4593236082935 80.4327146697462 93.6646923812735 90.9257453488183 110.016238422475 81.7484157982142 76.4883792223964 99.633443100094
"452" 94.691728941876 104.55307467456 82.9090502965781 99.7645973674615 74.6199801884544 83.131504359071 87.076095063901 104.452643057985 94.128916014033 93.2765489319788 70.0400108886922 75.8154799558738 81.258948089855 74.069398455366 69.2266747864987 85.6021847171613 69.1103039344304 53.0282131278226 79.2476947296392 74.4781104266473 97.2492919829104 120.001017045492 82.0176829946773 64.5201046573035 97.0971641518706
"453" 99.7968433957985 110.054032637877 80.032983801838 108.635152051354 76.6750355562834 83.4757440502366 88.9976789688756 94.1353496071126 96.674284145781 94.1867261163403 78.8607550634 84.9687905165466 91.465398259213 80.62076805382 67.7922765200524 88.7571391206847 70.7274636251805 73.1625943777884 71.7829016262645 85.376791750945 97.2197281951565 113.438950197726 88.8437879227076 87.0465075638632 92.0409915898774
"454" 94.47449169908 110.375733177884 78.6009816973477 107.087556394017 76.9129879322665 86.2968422547646 116.341063354605 102.401101477622 109.894904560951 93.0572679171469 82.9428214950349 74.4406600555823 95.3607714148874 88.0948088508482 66.4787320180433 85.7141497308457 77.7085880128328 64.6933236302345 81.9989339937221 77.9200623468164 94.9795410586738 130.266697795551 78.6567830069633 75.7932014598832 82.5155417849767
"455" 114.694579073265 108.98288452835 95.235332792317 110.308874239504 69.1294359463818 90.3081524165873 94.8978787118006 101.74376986219 74.4773520562612 93.3410987959462 66.2383784189404 77.1238844710114 93.9997953488486 80.152125283249 61.4143995656846 99.7114852815434 71.5048622368593 61.6107565151216 78.6235341713947 82.6668354082202 74.8800369171623 109.131731489412 53.9944703440591 73.447428864352 104.671174467463
"456" 112.187889092329 110.845940067023 84.4377634386878 123.892974238886 68.2668458652016 90.69036435943 92.2662084946174 105.200960375782 94.2414163020314 84.5873907983683 75.1121553397828 75.9346340203198 93.2199877923489 53.7467577718024 79.554101735846 94.6552889965282 70.8276677309565 64.551574866563 76.198317780183 73.8586684161987 89.0196614987099 110.125899138517 88.4096938676657 88.9661381392595 110.334388220962
"457" 102.772907577986 121.95654078518 94.8537746741446 101.456878177367 79.4739556376605 82.2727363067442 81.1951930358516 112.898421036117 91.6802289072092 97.7013396127333 48.3523709757811 60.6990884540521 86.635945335953 90.1603733363178 66.0540394997747 112.203045714836 74.4869973662546 71.0181574928949 80.041255249165 81.9048581191882 71.406002531949 114.38308876526 73.8083785715608 86.3798527038417 104.820120347454
"458" 78.9267625754578 91.7037164835047 84.8786579118916 99.7556873204022 97.015858815751 94.621661181499 101.775805460178 96.981945468225 94.820817547978 98.3775696521207 90.992565211065 67.6131009937971 102.516844138872 88.732197508001 75.1301764025702 93.3928779469526 85.076413630179 70.5154673294782 71.0400467115495 63.3357345098454 85.7937009678385 111.307919112045 96.5963621143815 69.9700880801694 94.8095028934104
"459" 104.07400631834 106.697141975557 82.7354683409368 107.218364716506 66.2310201446112 70.0615415685668 101.146343987466 100.919906189152 117.572045051267 97.131930183132 61.5275460772671 84.3535801037882 78.9702111556562 75.2196977828759 65.3839846525576 95.5656746736703 70.5634150548138 77.7302309539616 75.2065513285447 89.9594012309936 96.6572640498592 109.807774103551 85.5597390058117 80.1471143633529 95.29608829352
"460" 92.3720578003628 102.482578413453 91.4186216683185 106.525522563716 78.2959636125747 86.2793799085586 96.819314707331 99.9550124915433 92.0750160680788 104.331608647132 61.2969624225541 69.4182186450096 104.557383832439 69.489583297103 67.5630792146392 90.101532848787 78.5716986251449 70.359253641529 78.9179029526377 78.8735225214631 90.850151600856 111.848556055756 73.7835375085331 62.5683630176206 104.564266369664
"461" 98.0954784905072 110.356655333512 103.696245763929 114.142010304257 95.089935496316 75.8090439013947 101.175031210049 92.6357369568821 77.1622911013974 98.2909382526485 76.0029867647917 71.8027831400146 78.045528696148 83.742791386121 69.7577717410872 87.309624696809 62.6198854025539 64.3833953260638 64.2443347550528 82.7006784171545 93.6681161383937 118.962784409624 77.5518888772871 81.1192351302035 89.1632995420886
"462" 99.567754391922 101.451245399869 98.4290348360159 102.654122252325 75.233359549958 79.8674294886286 104.583624396863 87.8643102622772 92.272154968416 101.743553141688 88.0880094323449 72.5429548892952 84.0194553762071 61.8637642150502 69.8815736693051 74.126865697989 73.4529596680086 78.4973551770635 68.531061330063 97.0785996008504 100.653894601581 113.343887331598 82.8979487223042 72.3346789183477 89.3540840708197
"463" 94.1892194204648 104.830338942417 75.770323438457 108.292075041718 73.8841313564117 73.9901061444317 104.173251193768 103.281290216768 93.5676039180389 93.947095620669 68.2457526135242 69.6354721123791 87.8957105836616 75.7202497833254 75.0726474009299 101.233061183895 72.2991404392591 67.389603204253 76.9403650324317 82.7487407781199 82.4626301162347 119.262134259907 80.6450033867698 78.4293418630728 100.913815225631
"464" 96.3233544807305 113.806347289782 83.4755504573523 109.748404698058 81.7809220425769 89.6865793134872 88.4295868301332 102.603497715317 85.0659055757495 93.4424543526632 85.5722206756768 86.9614222913246 99.330121308164 92.8429329659666 69.0315238907132 99.6903283593385 72.1376960074036 61.7180192323789 85.7675845752227 76.6034495961417 86.0830043146076 124.413360103246 61.5397117148726 82.9516322357446 83.425935785169
"465" 89.0778925053017 102.869166521739 88.979616376283 101.746760247086 77.3973121688148 69.4596695218696 94.2072272043557 97.8330680571603 108.705614721006 107.343529213516 79.756641708402 84.731237484471 87.6238523913583 90.9159769541581 71.3927945763838 75.9195904348244 63.0488761727665 76.4288258539508 90.581547323636 87.2600005792849 90.939140596201 113.335124296744 62.9949138427144 88.9824106930825 94.126572369587
"466" 90.4291369595032 112.102426584957 96.871620448784 105.134432962301 80.5511735577656 75.0439627469296 79.796579085053 83.3677546632244 89.5753871246025 103.547079744322 72.7147100520352 73.8841638868954 90.9799418413181 86.4704494107647 82.4403795026466 78.932017329125 68.3969006149096 49.2525158459323 68.2411700387045 73.1266789238526 82.775493070195 131.614209798353 85.9160855701797 67.1195157522219 84.2365963566951
"467" 93.943567312858 103.579201471403 97.8637772292747 101.416872125112 88.409101242271 72.2237362159661 79.3991160047027 81.3499613540181 89.0093241597496 98.521592786323 59.6023174739051 71.38875747465 90.3441240694696 86.7986233097786 80.5118823020702 75.7490526258812 78.275238395019 53.4635444406742 73.3885335930146 87.5300782284733 73.3719490937528 115.506318588632 76.850726556477 78.4846594843337 106.936278129627
"468" 81.7613035751672 103.151692526588 78.2449941819461 109.515333873625 76.6237170186134 73.9849381730334 95.2057370472165 96.8794969212013 87.1466397943974 105.925736529781 68.3771869599077 73.0986137497994 89.9388013124878 85.9440775702368 89.299924993198 90.8737937068796 73.4186317139546 69.9724265492317 66.6123207495966 67.3281146534409 82.8256844882637 136.25452446493 96.0422671968574 70.3262766093521 87.9452519686026
"469" 91.0530173948816 105.318439217702 105.498783069 109.05004079596 78.1882626254227 87.3559729782033 99.2995699730092 108.242039422325 81.7285033353975 109.330356475627 65.5529665012542 69.25084817917 103.244029438014 70.6202254407657 65.5982900581151 82.6152191066206 88.029431282221 57.7272130240549 79.69814602433 66.8908934285067 77.6855952415996 118.987001793909 62.5274099813404 79.5300101614432 82.3119261359753
"470" 85.9915112521578 101.392534464811 87.0802736483977 115.335601172333 86.5852016096154 84.7679741488368 93.3368472284184 103.423731220878 86.2429269920342 100.643487872925 64.1085269578081 71.5685956776987 89.2960059341707 58.4309029099954 72.083323291584 102.783728609052 73.4467999462328 65.5961674889527 67.5460790359835 70.4059919990772 79.7596796832078 113.512890231674 86.7203508985015 79.5851367707287 97.7392087214329
"471" 81.9953652796978 122.16738701351 89.816202319388 98.3833170260576 67.9513709047534 96.4732314101528 71.9694788186934 100.137231911102 87.7608924636346 98.8356685201028 72.6415050448439 74.4579864769014 98.030071513117 68.0069933437179 77.0313721564748 88.5237918775215 56.457822357751 63.2842342946657 67.5921732252574 78.2159887009947 88.4061389074276 131.332424200066 90.726497440492 71.7173058802952 92.9018652730832
"472" 87.6964064411381 109.238240857627 90.5705966615106 114.762771182409 66.8269379404029 67.2174777939772 103.38110639446 98.5373400230545 97.309976656844 86.3730642579543 62.9704567087802 64.108186567813 91.0528579118928 82.0842216573223 71.0234782049531 86.501115112613 80.1743904677279 60.9120548506746 75.8455756754198 81.9110590167921 99.0615070371177 117.294582493886 87.2325173742136 74.7767828270623 94.174460326198
"473" 93.996915442639 92.5254468565773 82.9773121927735 107.032961733868 83.778110409689 67.9216159155632 92.5441519849319 91.3742193234389 84.9331481367872 94.3666707720362 82.2084920459719 65.995151756234 97.9857869615655 94.5506997621668 82.9096756951532 98.5866198469988 76.1643005239947 65.6571538076912 77.6764761723909 81.6883208581928 81.3190989624872 113.090938141854 75.6738643176687 78.8570681203873 94.185751011282
"474" 96.7041951939236 103.089229299765 84.0687724125729 99.1475247133185 76.0810975981881 79.0802904928063 81.8314521058059 95.82322777866 90.8108971249403 102.613157731932 59.1050260724354 77.0959720154289 83.1013841690962 77.2734558185932 79.3852799921236 85.0579959837435 76.2749979214693 67.083156054917 75.1982292705019 82.671580708919 98.1079135385468 112.537545556898 78.7896554464767 73.9531747158856 111.256165896726
"475" 100.383931664694 103.768894284377 87.2096022607846 110.832848007544 81.5099550915908 75.3970626237517 108.758200300835 101.616801304313 87.2066794172048 103.951815852965 67.0741659611968 74.5782730763332 90.7204419696265 79.015842532583 66.2081883287053 97.6572191715833 78.4625174360375 67.7408126178561 75.6889150295648 84.456257398991 87.1388503916975 123.043748892951 77.6013513274276 64.038804222236 106.621517905887
"476" 98.575271179248 111.178435425099 86.460292231681 105.677799591785 61.9489609335227 71.2283984224174 99.8347014598815 104.71387343564 90.0861104821767 97.2150955803077 63.7121121165001 61.5144162189898 99.648126086973 91.9753160344948 66.0618954632268 88.3161400537495 74.0118829994848 71.5562173709295 76.0274792353292 68.3316086718633 84.2971010367738 123.524810880128 67.8892980594636 75.1813032661475 98.5680864218214
"477" 86.9405457165279 111.379987015831 82.1598669681403 104.337275891255 83.169916301337 66.616162464843 92.752685019208 107.4010795999 89.2850208389616 87.9860275885904 69.2395402878298 74.0880185127818 98.124178377755 92.383229829862 64.9171663766765 99.631565626137 87.7131606324293 66.7313841710486 69.4622040315711 88.4868793393346 93.9892689303106 124.055506937727 60.8397906901776 65.8527124901824 90.5015958641846
"478" 105.210699084232 109.738366115507 76.0855069816333 115.739929275876 81.7367748529691 101.822765383202 96.262932941419 105.408354128544 83.2370790999257 91.3324814653 69.1380970310152 74.12012346123 97.0435905852884 88.5202666461079 75.404361605174 86.0358070963056 87.2794065310158 55.1065006847818 68.5502379463308 75.2188349915105 72.6604314282799 116.363835021674 77.0740120309927 85.1512979520131 93.6028966748262
"479" 90.4837080401157 98.7953893960211 72.7174853082653 111.782300681909 66.2069403361813 87.9473212266938 98.4722086480538 90.702356956457 109.154952588665 96.9702111991526 65.7449130125024 73.2593221647187 91.0040914122766 82.3363639684316 70.9237064787852 85.0471037047977 87.1974024679164 54.3490303995304 71.24276321907 81.8954487567421 88.80237617749 128.489279217305 81.1224750688326 73.8782167762428 92.3703295946739
"480" 94.2428097501325 95.030081523156 89.0102359013914 108.989271115733 71.7754644136379 82.737413791546 97.1814225432829 102.306577182887 95.6358019141772 97.9677941187842 71.4593747803005 72.314527911758 95.8546457330634 65.7075006747923 84.0101674405696 92.2510098407482 68.7450935986563 72.7594824462408 78.6823453980244 93.4669245674334 76.9624841387596 119.942594700675 89.9924932653075 66.757232663286 102.158541604719
"481" 100.106581819908 109.136676844729 99.1840191840554 103.812608152011 75.0585171218049 77.039468114181 94.6123695449746 114.792859071889 93.683969163815 102.720247738729 64.1698358748934 69.6362113189366 81.9478346972225 79.8580617622894 75.6524929240316 100.062773996877 78.5218770455603 79.526471077989 86.1602223889157 88.4158643296253 107.576785485272 129.471228004841 86.5541607794795 63.3624409476762 95.3516516133298
"482" 88.7464947514329 93.6735140933022 89.1364369910505 112.395153779497 60.9046959330767 91.0623563551467 77.0335684921339 106.440337709944 95.719595438385 93.9946073776705 75.2239096925135 70.5668941719272 90.4618878402133 91.2291732504884 90.7409302572704 84.0004692103215 68.1321309520894 58.4169029850011 71.108975046658 82.1598486906114 73.0831455591809 123.346299213778 74.8990648583776 85.036184116053 96.9227540660408
"483" 87.5116432351519 101.974416373054 98.0492121313614 114.288564239704 95.389097261651 83.0972942743741 95.2833660827105 106.366150241185 82.3424546679819 96.8527864970004 73.2470367566962 72.2436723524523 94.354277789489 71.1526189083461 68.1327441185056 102.654445089236 68.7715013152814 90.4067566136083 75.6712675306645 82.749874793531 102.554158544214 124.208131455899 69.297012433159 81.6809274026315 92.4645815988877
"484" 91.5872651516301 97.782590325952 86.0254110203933 116.163296131874 74.843989441899 78.696614460279 107.545278611924 98.1459185116333 87.4023649210486 108.533913013398 70.8403618210415 67.7957710192459 99.3130129886944 81.3218065656293 67.7497421103042 89.447803561346 70.7875371481373 67.3454793524836 62.9045845315441 79.4646394697634 89.294372581739 120.659455474213 90.7951470018031 73.7808576872399 104.573560877907
"485" 89.4771139589894 105.982902672331 94.1871153244992 104.672319946829 89.4091576691665 87.9507711521487 84.3409665790723 87.8690246425936 87.769554897157 97.3840292640344 79.5359468512562 77.8923233427548 103.995580956258 80.2760711871089 81.524908667033 93.896344365372 74.9879609635552 69.4499449181453 70.304180528329 85.7769371502797 97.20365051316 117.092467895719 87.223744411263 73.5107487380714 96.5913354710685
"486" 92.0898255711331 106.855595459952 97.8359341596344 102.629627866237 56.161831296896 69.5073551298335 102.082448920691 102.000916071783 89.8854309311094 108.797953294923 79.7931752198835 72.7341491245974 97.748486375547 59.2859989087654 72.9981869462085 81.9798916011657 73.0893894263987 72.3570430861671 90.0227518435037 84.8046301670248 89.735908242001 118.088430857651 93.358868686378 66.1574880023173 92.8023372373997
"487" 101.896546288351 106.896750094205 84.5996281288272 95.6350630151724 71.6049486238108 85.8215078276934 100.681729756308 101.616001244225 96.7683218349108 93.865021555678 53.2280989706341 73.5491105374181 93.2487894871915 79.7295030594841 72.448411757156 103.218578487183 74.7223626522716 63.2770921869479 80.0166935323282 68.1369218079871 89.6620969390991 129.149294135644 80.5210113170605 67.1910036635645 98.7700760262758
"488" 89.8006407582866 109.76872945579 91.9630260161748 98.4202557529246 86.4595845578412 89.037641931696 91.5875380651669 92.888639664908 102.741203982121 100.384844085381 90.8955798657856 88.5176214659809 92.4511263543026 70.1005272830499 74.6147458647962 90.8791869970736 66.8219019805605 69.2690415528716 93.0598416932602 88.9618051757027 75.904298122872 115.263139895952 71.0239595422372 84.939184185289 74.401470663808
"489" 102.762533451087 113.998858109398 94.1369869700856 111.409643258553 89.487897406978 79.3304806038064 104.4860209831 96.118407456081 89.7811377203505 98.0309517845372 63.2763857716143 66.2372371260426 103.205960625218 74.591531113446 78.8543510249795 96.1341878454271 62.5043408283364 70.2809815062956 69.9632992129844 81.286613002434 94.5062555654883 105.012039679907 81.8269336768529 68.012210553279 80.664402530288
"490" 96.8066950634136 92.041420736258 87.213055280987 99.4319609686957 79.023750512712 75.6133495420702 89.3291148252523 94.6062984012893 101.741959656573 94.5923117004723 67.2029054305867 69.7629766761058 100.184312525301 66.8486002394202 78.6238658741913 82.3849632691924 83.1530936508484 65.0162727307807 66.4560747515649 83.4488708519395 73.4297954575003 126.770639415526 81.8850732171393 73.8243756888934 95.192324751624
"491" 92.1589040610192 110.625117779703 84.6246171974772 119.246616909162 73.2139778942896 78.7801245382342 94.1187250897232 103.622920848339 90.6761820741668 98.995148431081 63.7342024296249 82.7208525072933 100.716207231787 73.3442868455505 82.3955390940498 88.4289366481774 86.6830020225737 60.7979154099591 86.7836626467318 78.9159647928193 81.9368891860764 124.320766079173 86.0833707883324 76.6413173008011 103.389343665483
"492" 91.9196312799379 111.376990407652 93.0540659910704 109.034477953131 85.775097757711 76.672276735199 87.5551037083887 104.660119441723 81.8154759777773 89.9915700156574 79.7339406653624 82.3574082745514 83.81519009302 91.8659636719108 65.1030752044874 75.8635666501955 73.8219994458835 46.6554082255641 80.63057499519 82.024917388427 87.7420850744442 124.75532084807 91.060012573814 85.8742462272131 87.3930337118089
"493" 82.6308047630505 99.1155730856698 85.5861924818075 113.108428789659 80.7582880751419 81.4737481736604 98.3413751073188 104.970833619631 113.467807922373 86.3738619280377 59.5166389296972 56.9020166623473 94.801789767174 77.4524932444954 62.3410255463816 88.0339820511983 82.4879499896453 60.2051880941141 69.351713256296 77.5625453004377 81.4734551220544 125.768526778395 74.2729899953869 72.3660987443606 96.5345694945873
"494" 97.4337012030003 114.56055187782 82.3389839501437 106.050477247043 83.0638658339637 80.015958470034 101.033987699862 118.094260245872 104.660197163036 89.5279603361584 74.017489055618 74.7861527256308 97.3445632039524 78.9902934911139 70.8136724581632 88.7462258506201 77.657992885219 60.2435239962154 78.6298840203799 80.3522467829186 77.9877724099969 117.774770183754 84.1911945531042 89.9461289937036 85.2639836405653
"495" 100.303523234012 93.5292643908052 90.9451253602104 114.094770738995 77.6842426710893 80.9395331185823 98.7311949096058 108.136139379375 87.9296997546862 100.389159788261 63.7556778561077 72.7997448289315 95.1604014951815 80.8496585338211 68.8413813574397 87.4911815146773 73.3895260598235 52.1605494143835 69.1197245727033 88.1283706888232 104.884903060305 114.735218284562 79.9337398118078 82.9578364379688 95.1276001392012
"496" 99.9133718289843 98.3364100560152 91.3382874770692 112.503327732885 85.859883387674 70.1880714060448 87.4723726173438 116.809296325344 100.133980544204 93.5370340564615 78.35193033888 60.5268137157327 83.9713913940918 86.6302895837582 68.8312286832993 113.375857587154 68.8786084927058 67.8517282814463 66.4784618085996 85.7171751997313 78.4857862951034 126.52884876847 79.9017074218898 94.141419435319 97.530167983213
"497" 94.1903416456638 103.717946350015 84.0334770969947 89.6226720665167 81.3619181631634 82.4680384761893 82.1275258219525 97.6209360385433 105.221156713616 93.6823939737807 76.2178158056473 55.716306922647 108.887154313077 93.827282384024 67.3039687235575 84.6587331331598 71.0531601612405 67.3169330388742 88.4803927640252 70.0162629436338 89.3072543519814 114.839960503279 83.9411290907164 70.8457271022238 95.372463423075
"498" 101.235252568406 94.480350810618 102.188633265292 101.820523670463 84.44966664356 77.0669466763185 93.258911932028 111.346005562246 101.233020138529 89.9443720707783 65.9854032568985 64.7228781296526 89.882025714644 86.2321227398656 72.4576932414457 89.6961732360134 86.2716218830597 77.3999825636012 83.3577200023123 94.7513945997513 79.6068249164676 121.236459458912 70.0562086396503 70.5695936014208 95.053403890813
"499" 101.778127441923 107.575301218891 87.4203597652057 112.082622939239 65.208814641142 91.7892819563376 73.0520429861883 93.5399414121324 93.4660567219314 94.5851005596558 68.0364826184154 77.3041918882962 89.8760913746387 65.8000672654523 83.6951698446568 76.826561374359 70.966481604521 59.8635837966786 88.7836041027545 87.002311343946 95.7297575120161 118.649339053262 89.8879204628005 68.8369806696267 106.531360061017
"500" 106.433471180059 110.436270334608 94.0963443706695 118.465391816546 72.9835693896643 77.7439144690705 104.949516235132 96.3870862466582 101.041212588916 88.3691277667835 68.931195958607 64.0409171576078 95.6965180067787 56.7817987512113 64.3514703174916 75.0121391326849 69.1877955833483 55.5772701945534 72.1794307792957 70.3700639490525 92.4224547094277 127.163264459163 66.2143355954676 71.2604802363461 82.8827070886852
"501" 95.3860932633078 109.09094970064 80.2382144252565 121.497475930477 69.2674761469488 79.4937105222418 108.49435131949 101.54299881874 96.7996494251758 100.592345449218 74.5973560679862 61.4470287271329 98.0149281997183 77.8618486910615 81.8386716939053 94.4653058060746 75.0903008175728 54.3038761900795 53.0156359480442 82.4725374549227 98.7656557357598 123.01437297779 91.2232164643295 78.6692285873856 107.794514342079
"502" 90.1812275930008 98.705362270588 88.1296981471039 108.393674163739 93.0371753462617 87.2751841891882 103.831498511344 100.044619751789 87.1670594312719 95.6910679010056 61.4421452585255 61.3740843457629 86.8833011981745 71.004790524337 81.1452245262028 94.311071137064 62.955058734852 64.6836194861462 71.6679415026919 84.8041349874898 93.0581170120826 125.395398630414 70.3690412513179 70.4510113462352 96.192548188244
"503" 100.961254099468 104.925855446702 92.3977230806069 112.682605043164 79.1579153066253 78.5717390546331 99.0194072921556 95.8192754279302 85.4882497898563 96.1189659578583 75.2681843597223 61.4818888178072 108.856277034953 71.153442103982 77.6818866981106 88.0765504229823 66.3892565819703 60.2683459135652 67.2144929361775 76.0640543243564 99.798784354014 121.624946942135 79.5665763165091 79.9855675108594 94.142222564685
"504" 100.889175267655 106.284800694376 101.233732241751 107.239785333032 80.628773688452 89.8043547192642 91.0750478602035 107.462474790484 100.62197323418 103.787152266665 90.4119016865554 67.6084679532315 99.9508667825196 77.059011532089 65.027895686567 83.1526694715936 73.591629760395 56.4964954261996 62.805342426232 88.8574719161 78.8339051189264 127.568271793609 86.1595183979954 65.3890272114247 103.660278436462
"505" 96.9106534275924 106.707463951637 86.192572457221 106.412485611146 78.0842557034722 71.0539771561796 89.2960818202614 95.0243378040117 93.9178305161914 101.557287845427 75.6393655782342 70.5902539153958 102.389612634212 73.4490439807132 75.8879684744516 89.8427093047165 74.5201896480998 61.7874988152617 67.6366131354507 84.6466687740806 100.937253631046 140.801808392277 83.731836287742 76.2275050515982 89.7328249912331
"506" 101.339595652271 105.320785170075 92.5822425333863 98.5111188361232 75.4174573400199 79.5657741689513 108.504872096939 100.349141163279 113.157584784575 94.91352707489 78.1580624824757 77.1299462321056 99.2000300975229 84.7390001220823 67.2643503666944 81.6810433458103 71.9308798535983 60.4887993972904 67.4270411702853 72.3392450805874 97.8506331402078 114.378123183962 91.999868933307 83.0486461058268 116.373802673573
"507" 88.1539202274087 104.054186838671 85.5550464927414 112.645729920122 67.6936162208791 78.3553248999023 85.0154920447388 100.697889968305 87.2644503216376 111.82600963359 67.5133042642101 80.7862663381001 92.9010639882466 67.208401423922 95.8639899952131 86.6416693066477 71.8555679761603 58.6430624630314 73.9101254632559 79.690784496979 77.6223666965904 116.686204758585 62.08015017626 84.5628741572352 99.2844184079603
"508" 87.0172998149445 105.768206009272 87.2886256650469 109.535876749901 77.9934858596666 80.685505429258 82.839371619172 108.139483567511 96.443420696636 99.8956978813483 74.4183050315405 76.9130272217942 105.327663843197 74.7424336629894 72.7362431705448 103.308026031366 71.8750750770752 72.0784169247554 72.3340152115167 74.5788416110733 75.1023202450013 117.621633158186 94.5688648971973 72.039007256377 96.7712921733842
"509" 89.3038468371656 100.70746576362 90.9186623360032 107.559821701408 78.192990867029 84.5824817310823 94.8252475270306 107.415856766962 93.4384099578097 91.562442924868 59.2942172187399 73.4668325661699 88.0591124652746 66.443385986278 92.0220257724663 87.670849228263 70.9244179467718 59.604917935711 85.6743339923344 92.2442834778003 81.8328643958266 114.525052925399 80.717888077314 83.124009804773 107.856049233086
"510" 108.806859909339 104.003814401389 95.2805076254687 106.081722349487 67.2363929238767 83.4896225114606 98.4386526514782 112.5182320306 89.76529280188 101.52391722267 64.1395909614594 72.7384855770613 96.508601775454 67.9118706324235 70.0384123254265 95.857348893785 78.5701889144165 65.2640292187795 83.3963544674591 79.6401101502995 105.016068322052 108.622031918164 90.5937146717758 66.4574013510423 100.520344540647
"511" 95.561485403313 99.456648189159 88.8881865577375 115.367501852734 63.0624875149873 63.2070943965695 97.2865818909306 100.316823864529 88.807841716791 97.7330287402726 71.9734088520057 81.6218354548083 97.922752090598 68.6763228984416 69.5209915385894 94.502118233365 69.260070118973 78.1970418220268 71.6029530133418 72.7014774986588 86.9430358806064 113.416006498273 86.8330564757346 73.1659879706952 93.2234322896455
"512" 97.3185783892462 95.9295010914483 96.870930410498 100.329050136784 82.7618233991281 77.3364431791597 96.804332326082 107.953952292173 102.917518942768 92.6684746498962 63.0260720467401 81.064593984522 87.6315122951132 86.3420433925163 85.3963478964034 89.2576274117737 76.4359986971428 56.2894466837698 75.7782692220215 98.5965354203098 102.868710622397 118.965924730093 83.765647932213 85.9435186704818 110.022554400991
"513" 89.5416754454971 100.252174224673 76.9770819331123 100.807078163832 77.6102314620668 81.290077996231 94.5863443555824 94.347042571941 95.45749044647 86.1488731268183 73.6526346564476 73.8614393552281 92.7524465302841 64.19550759998 78.8686377391719 101.962586228035 74.6201113060566 68.8452181076631 65.5258572495227 76.998422836983 80.6696963647593 101.200453684234 85.0810426134735 79.2661765321547 94.291917961556
"514" 91.5683193356966 108.343204643364 80.7400839640565 97.7798991095321 90.4639241648446 64.2074637998199 96.3944625616092 105.525621025383 88.2699465139347 102.475917604099 69.5576231189469 74.5440025707009 93.64495598328 74.7736877117505 70.8199008889749 94.0484596627297 81.883027415791 65.5658123141015 75.3751727608795 72.8707152194568 91.2106352575795 135.658377400409 81.1639784978618 68.166273213608 103.580043491388
"515" 92.3096549788674 107.575189147223 83.0270062403773 104.216207981976 85.1245982788929 86.8727827120374 101.650679870039 113.875450386628 98.088177089292 99.1609219837014 71.7342433615038 80.8128701133692 97.1297394330876 74.4010666548511 74.0348316960502 81.9803439931523 67.596717997338 51.0515764696607 61.383913995802 68.6745199654723 93.8272372024093 114.452519688936 79.4942767395914 65.3546530619558 86.6215934627725
"516" 86.4791983899138 89.3337653180358 79.8152067004163 100.258480507347 63.891132542782 72.2912263007247 105.253630495455 99.1735512246439 96.4811008978236 101.58620521044 72.4885393211085 79.2393425384472 95.024181929719 93.4999333078065 66.9824758275024 83.1743060643763 72.4312127806409 74.6628471406155 76.485728624831 76.7283070596614 103.716581191549 113.34844581643 72.8124851817947 79.953450903063 89.5729809380934
"517" 100.134662562722 114.583995065685 85.4356410096158 113.625641421689 70.9803436847163 69.2460110015753 94.393588257213 98.5493065506384 92.9311798644737 105.644180200036 69.3826691002237 65.2666398925313 84.5026332556368 64.4679790266285 84.3829388033777 72.996285044434 79.7906562641656 52.1087262291104 60.7443704823897 88.3606487788383 86.7934520649759 120.646998073691 87.7163069972532 74.8399446909063 94.5435980247987
"518" 89.1689460312432 111.767438214975 73.6628810885722 101.652279296922 88.6548140511154 80.002822085837 94.3907360993379 98.2220719359634 82.5768002463977 104.840257332968 78.8100522692346 69.0699609334956 93.362441387013 79.6507217110245 83.8851662368926 105.237296934389 76.0775949901452 69.7428600891943 60.216320286306 81.2489615637206 96.428505643179 122.336756236363 74.7315814320321 72.4181176692443 97.0022556358073
"519" 84.664297128169 101.943699265152 95.941903958594 119.810594113025 69.2327842405377 62.837547227196 88.7056976317624 106.806459749336 93.13167757487 115.332165138771 66.6322750927656 77.1357797138625 98.583907246008 73.667624888764 84.1191543508162 82.2328605400942 68.0421001332008 61.2291639524083 68.157043762493 80.083913181208 99.579961496021 133.466011548862 83.623507332763 80.7855171300961 104.892665142514
"520" 93.829314621517 111.002095424709 76.7113955714076 100.082455251121 75.8794380409963 80.654057303016 92.802890124956 97.7169772571456 90.2068694806528 106.016217694751 66.8833467442417 75.9971444889923 96.3058742226484 70.165973480142 83.3007579219607 91.4393555612034 71.3544655588304 62.7823052512435 79.3318237124532 81.8452290801666 85.030308524405 135.138418188664 86.359013706961 81.0990363729865 100.278786394576
"521" 106.093360711695 105.523503325126 77.4006126465093 118.013537812477 76.1161834825365 88.5824511306125 95.9251987089131 99.6354110223895 87.361990765124 98.4892359071337 69.25489750842 69.3142715396555 91.8735149987554 68.7155219627931 70.9133605849504 83.8615376183885 79.3560062102164 58.1497754052618 58.9636518005196 84.5556141704732 65.0617097215047 127.622980511834 78.9632790179629 83.870988656572 105.996967787389
"522" 95.5237017062427 107.633732363475 102.535135273038 111.466980356448 75.9389537000046 77.9583515954786 83.3315959557337 107.274491792528 86.9552318118632 89.1428633223371 77.4249062245925 79.5274618184951 94.5728544406325 77.0569895874463 81.161702218479 60.0591655629983 64.3463042437332 52.4181975356057 66.7192217949985 85.5137006759084 82.1270900295277 122.095273870566 75.6631287149467 89.3285208569738 107.419324229639
"523" 100.95685924689 112.531831002076 98.425014025116 121.929658742134 85.2378430659777 57.1647888783291 104.650104718616 107.012992787687 85.7570354349616 109.707978888324 61.7376083633761 73.1282681323461 89.4263833259253 83.5813015586877 59.542293036233 85.5775465740625 66.1909289139647 64.8709638656244 58.2311246072457 78.4711791476713 100.484215832671 131.087740431732 88.1950858049627 72.2182123558501 92.9044899329983
"524" 104.227430410162 101.629209732548 86.8395272105685 110.712479599402 86.8313022720523 84.293706980731 89.6438726943915 81.7782265739838 90.8742555424537 111.525750631877 64.1288548992154 82.7082736847187 95.1027375981433 79.020865968527 67.3557783980861 89.6337977579475 77.0164377450734 66.6380951312148 77.207514353733 79.5493962188107 82.94971505474 111.670937484499 70.2366347741178 85.059870552243 93.1682877263057
"525" 91.9665858259014 88.3810061980245 82.0085388330965 95.537781006183 61.2933635323209 73.7730695881176 88.2916294461606 102.462397992134 100.703939244936 98.0210765180522 72.3726265624127 83.6760320115823 108.661954346241 98.4208949080175 79.4425714018065 91.4127746491205 68.3509326986448 71.62382445269 73.0659359045085 88.811204566635 92.7321429528766 103.751973385317 86.1575789832479 79.4114495131233 105.885471969578
"526" 107.774818324528 85.6719747069955 93.6762557371998 104.4640982725 84.3930622004899 86.2559562294883 90.2264605096174 103.196578278374 101.730206080334 104.813959809651 79.4119097161679 68.0573224644524 89.9710414906083 86.517400370494 67.6386760196954 99.9509528479162 72.7389648422965 67.1934773735816 65.750836750672 79.9489242534287 77.3518057489734 114.532992300407 81.8594894425385 78.8942856098543 95.0509093434434
"527" 99.46880614302 93.4511772807886 76.5610578436973 95.2539159741171 80.698754454505 92.7535738862522 93.7407378912828 99.7675135128756 96.0578749470086 82.9991960320362 71.8359703081762 62.4719908614333 101.274675765055 76.4882082184695 75.6347450709454 81.1731596122586 70.1099866175364 66.0825086577701 60.0804049799241 78.0432851133209 87.863689624226 105.194076358642 89.2264971646751 72.0667203217702 103.267591609924
"528" 97.5160949500725 105.852231562099 75.8855752519484 103.050224093465 73.2623212426994 88.1299524364695 89.0937229065541 104.008845093432 90.4856080556268 102.867101858317 74.8221835853815 78.3059382226271 104.225115770856 65.7092582438822 81.5990145837086 99.9967239036964 63.5397166759035 64.6683108065057 61.5051043408248 77.7169997471874 97.6311370944914 120.647438888202 73.648266066599 75.64006371023 100.61088851057
"529" 97.5641522512828 102.821185458808 88.3601660180018 116.732002981561 76.2985871375544 85.6940705953272 108.812324945749 90.8722832260718 91.5554726895118 113.541806361279 69.431219926471 67.4074431869959 89.8925339774777 78.7402974708503 73.3486398134777 77.5240191119246 55.7276307776328 60.0300735304609 72.1609105844192 76.1284422249557 89.8307096983604 125.014858511608 85.322265239233 78.1053054665709 108.503948779833
"530" 88.4991135226445 102.95263616133 96.707744477846 107.120138732675 67.2612943339248 91.3270422056944 87.921955196251 103.85912040743 80.4906740773717 87.9106396191966 59.9520007731179 78.1104129768709 106.91104597355 68.0621186467467 76.9495493992658 93.2544159532266 62.4186019028767 61.5438720545874 84.1564029953072 84.010859873173 86.4002819639839 102.152615108762 86.8600626549775 76.9660425818809 117.457476010974
"531" 89.2400518511587 100.902834688387 93.0100542840335 112.12420558749 80.1232694035246 77.9930212940977 89.3444507409177 103.259242293081 86.893131411582 101.764948103338 57.3719264931221 83.370732386209 97.6627754191588 68.4151569831039 75.9834647030115 89.4701038440618 70.5133296137015 66.2758218422905 63.5197326729526 76.9478496632294 98.529405773372 120.515731939071 88.195966635477 77.626740346467 99.253014634371
"532" 99.397209502413 90.750738315731 76.0249327457062 98.8427781415836 67.4910608620106 73.8222733999603 100.630313569819 92.2182392134625 85.8727073241543 104.490439694204 75.0866239296164 77.3277743350551 87.3794154738038 60.769693610392 74.3547935970316 101.377615546254 70.0646168820535 67.2744204961237 65.6597492024316 56.2014672739351 90.7423396872059 133.722904285921 76.91292254102 62.78656783864 109.296077299737
"533" 107.060549392541 99.6088770356862 77.4967539828004 107.284893605193 66.3001365151741 82.1350560035264 91.225026557854 91.1366258898112 87.4863820823276 103.865855714546 70.6220321807954 75.6941127866202 98.6257601700723 78.869282502068 68.8219281108948 87.9918829920863 66.5618826423338 53.6919161141628 60.9091756347439 83.8667277998194 89.6830499002255 127.227059739946 71.3261328741554 74.5059525662054 88.5085584063855
"534" 96.529259334447 98.3327727536986 76.3223665073712 128.172017101873 59.0427279170417 88.7813995416748 101.450550434914 84.793789953131 88.865214619096 101.106827181038 72.9830986123384 67.6465000090817 83.096618936203 64.5173669181088 63.3673034092192 80.650644510157 68.2219266443291 65.117453996497 68.8686158232373 81.5094449422707 76.2562958611046 121.60490233492 74.8544810493588 77.8488194254832 92.628613309894
"535" 91.4864457098033 98.436996999283 98.5050559080794 119.409195246359 76.972086742847 87.4050734179893 98.6599853101157 99.638398385523 91.8098866994519 93.3918538790415 67.6142091218056 80.348332602099 97.1536328398565 77.4967179744844 61.4313151944385 79.676291926735 80.5910966981005 70.0478415730758 69.6482922121922 83.9237656513405 89.0677237881395 118.215346214953 82.001684797424 78.9624082257683 80.4298961390834
"536" 84.3457275345757 103.888143492852 88.7850194645412 105.117537970107 78.8446721843376 71.9131817343693 99.2602328999495 94.1324272788968 102.209410388317 108.40806196516 74.6054132584599 68.5850265140443 88.1336166086375 70.0404713285705 76.1829517166697 93.543672404216 83.603889895703 79.7526585514399 65.0223025755081 84.2192977850183 90.394574877403 121.022763086416 77.599374099172 81.2380058779327 97.327699002958
"537" 80.5792315575248 100.647412753731 72.296512521876 102.499939738497 68.3313571846024 69.61994416754 107.764339418546 99.9920312220917 100.632523736359 93.6985560214801 73.5618990763722 78.4526689399954 92.1886256005286 93.3415775717738 82.5612307278826 97.8081139844421 69.5660271297184 65.249527384731 73.965074352813 80.3481284234637 92.2533633103161 113.402416238734 81.2074312565333 70.5930998107835 96.3636929213012
"538" 92.3863184189346 95.2538671493202 81.7727177436767 105.954424446274 70.2387559004532 73.0064503159794 82.8528261056527 104.543252154319 92.396000293883 86.6275986452312 61.0752480279876 68.390379345587 99.4152156268204 81.900475811223 69.0447806989208 88.890257460747 62.7801556364467 61.125383938276 79.9761413339155 71.6080713351084 99.8301503856457 120.608222720073 82.8299100933656 72.361201570935 92.1511004852494
"539" 100.066449003519 93.9620844496018 81.994002716941 110.633842510023 70.631178020661 77.1189779477293 110.870358023084 91.7673013328003 94.6358006466878 95.4710710591418 58.3893422370497 73.9185545452042 90.9648844662324 91.784685453379 67.1719857022654 88.213662456829 68.7544936293882 74.101257388209 70.8913876446852 75.1789197214368 92.5041278282543 122.35139071597 81.7946103427287 75.0679463644062 101.444541157422
"540" 80.6802799389134 91.4750011804885 73.6488162796181 90.4909340647234 75.8781340297855 63.8623195788946 98.1090660823988 97.351819404397 102.392207535643 86.2823683852067 72.1154082717678 84.8448388063943 82.6865462739378 86.3354944348744 69.3717569952134 83.1094737053622 75.3215489538973 61.2886344394387 74.3311451539603 86.8317542548827 90.3633688678954 114.781271062619 83.7744797509288 79.7555968044283 91.301068425866
"541" 88.6807880055666 96.1530012115717 91.8201181446585 109.43870744399 63.7074891240974 58.8258733163087 93.1946470050578 103.665097515333 79.2624729321634 97.1649053250015 79.388668945552 70.8232265460308 93.3783008091813 90.3921065959215 72.7822287580793 109.971980161424 68.6354216120703 65.6994251059279 70.3416201377879 84.6250468527678 84.0460265456138 104.091908214102 82.2598878970242 86.1901550010774 90.9898943913786
"542" 102.679520097207 105.761363073186 86.0150136313485 106.277627924415 81.022615616267 72.8558175792127 111.298000042234 98.9907807124384 94.010267349918 110.680311517505 60.5776063005909 73.6978437303466 84.2630886201404 79.4283331040358 67.2916746172741 97.722303588431 79.9604693120948 66.3466095539493 82.4382757415442 78.374370141313 95.5638255224923 110.334794920485 82.0124946490533 85.8753151393822 107.983840263148
"543" 84.6195497629103 93.8298040175157 86.0328733440629 110.289447801359 83.6892910883355 77.635108556454 86.5981269883394 96.6250273957893 81.633179092345 99.3850491348882 64.8448082095421 61.3688200410261 86.6052493803636 74.44279871506 73.8812401090075 92.8602116296701 73.6706510664043 68.5774631178929 77.9533788932611 78.3385201258052 90.7818869687735 104.67884466468 73.6827531029645 62.9478128224678 102.83084226603
"544" 102.379111377622 95.4960261779888 91.0009099809044 115.865227737013 82.2518434386976 77.3633436727008 109.71920614302 98.6170782864926 96.409246487969 93.1932578179871 65.5818816641258 72.8755557583582 88.872316936044 69.6737264180016 83.951832636769 95.6578084187605 72.585394122103 68.1348836497222 63.5101531704949 80.5992763913634 100.73724331265 129.786209476097 82.5871088302407 72.6491872384436 94.4533233350429
"545" 90.7500709805193 102.363692851027 93.9879973352807 104.648647344666 70.9708114565376 78.5056628831423 88.8355599785035 102.149156750818 96.6065922366043 102.824953954839 75.1430687533816 71.3704582040755 98.5396528136084 72.1718320080205 68.8396078238151 111.969007724935 64.697898388016 67.9746027487216 73.1030592489798 78.2282359309636 76.3805774226077 121.857006544592 91.677442692443 76.2542653516966 102.50382417038
"546" 97.2069863810756 93.1590296007987 80.8336454068404 102.403191632062 65.2958085760336 89.6086508043371 81.4091509423836 106.027459234925 93.7005906319765 118.722017786273 73.3772097918324 71.1005730098596 97.280082971517 70.626746048124 68.9591463904335 83.8793364302644 72.8051987011734 56.8826936328892 67.1317074655273 86.016545670779 87.0974311718569 115.748977724123 88.6326465253221 78.869288219386 101.248240988549
"547" 97.284836176783 110.729514631361 81.133190865292 104.463103898872 76.5486037821504 57.4817709712398 105.683274007817 89.7854022837435 106.835966783967 106.719294928679 86.523046863553 71.0426706628652 97.2969244665776 77.1164598440299 66.9050552911912 93.6164157576341 74.4282543295272 62.3636576473903 67.9871500730389 87.0271135427512 97.304342335433 121.753176836498 74.5051050796992 74.1858059761683 105.867655396526
"548" 99.5108841984438 99.0424217033182 87.9481784235005 97.3621745227062 81.8336171758563 77.4999133094334 106.860622801969 107.533082200152 79.0120261853959 97.788450569918 72.9693109662253 77.1263199575782 97.1531736225917 75.0877473307093 79.0944884593893 90.1582127072424 70.2242093395019 67.6662528184037 63.3680830597034 74.7930922724291 87.125302266263 110.588103158205 80.5069877009575 68.7414574605312 91.1693274703692
"549" 91.8398624758957 112.222556490261 91.149615840947 115.516748176915 70.316947811574 80.9695063031369 94.3902271247208 104.492886473855 90.6003652820277 97.2407114316906 72.0471913768408 80.461914636889 93.515917209659 86.3836185799536 71.6911442984616 96.2689093609422 75.7075036394971 55.9620204206133 76.3290923213205 67.8115571670555 86.182199964 114.225037790267 72.7241859767761 72.3396293465675 105.582505496459
"550" 96.3593056272187 93.4207552376513 85.8513827952294 100.742024768089 80.6021926229386 80.5228631927866 98.4865300347636 106.999443166529 111.154291618859 93.3857622087819 72.4130510052754 77.125410445355 82.7094782825558 74.9880576544234 76.6763197301195 96.7549871265416 73.7457174200778 65.1894916405234 79.6756235056313 85.1866862490046 81.5850386374192 121.115100189121 82.434063076011 72.913611413332 108.596903962141
"551" 87.530533959007 113.213237806028 93.1388104402992 112.24092703242 75.798297598512 84.3560958035563 103.215990297333 94.3250446314364 91.681377225013 91.455628607767 65.4076592262356 78.4618740799658 98.378893722269 70.1244776380638 73.6708091690196 76.7121889922595 58.0628578560564 62.9432265356333 72.1987604143186 70.9010902916933 94.4918786509643 129.291655519689 86.6143337079168 71.4168886482625 86.5859629047381
"552" 86.616516720066 99.2069595723907 91.2238627962151 103.43765493899 89.8358793167167 67.8817451571934 98.9781824236591 92.1988250314757 80.0416239946027 99.19653900855 62.1980090578551 74.1254004211154 103.60814934595 77.358700244715 76.8465423390871 78.787330949274 69.506048467552 54.9127030824971 58.7311192403308 82.893150566557 86.6274543275414 109.130200771836 83.5426911382391 84.6565853185403 90.2922686227486
"553" 98.8474812299885 98.1563191856605 95.2976006839181 107.854168112249 77.293319048144 82.3266497585615 106.960323321217 97.335921329978 93.7386274618987 93.4884595034836 59.4889547240866 80.1765856831935 89.9143485391879 83.9105181040028 71.0771959651061 97.8847631893477 71.6275370354078 53.028022430999 77.1678555285093 80.2627470688743 94.9362968644245 124.241453305411 78.1682241112689 77.635498170756 106.866276579968
"554" 80.6245562296852 109.299140680433 79.9716663294975 116.727727232153 77.4374365866274 69.0188296770854 96.4909414442303 98.5484031049245 92.9908979847347 99.3936996380833 65.8460119768584 71.3838837288292 98.0832990419543 55.1072876980015 90.9091779189386 79.0085817682848 75.0910732374536 58.3975088082539 76.3141826844432 77.5524168550804 66.2420726092337 107.392544228091 65.3072164412134 79.4996114382317 91.9934348126254
"555" 95.8900130479154 103.588576228341 85.9635980990251 112.165073114076 74.4436889321768 88.774327010825 103.764369506957 114.513135663044 94.5588264571277 94.7172768676656 67.5885901102553 69.924983723563 105.389266122525 81.6476685465805 73.7590394903955 89.8750888404835 71.9580002906836 58.5178012624694 64.8053810729044 74.9351231488689 88.6368660767826 107.572707198733 78.9660555605984 73.6007275032882 106.688144679716
"556" 89.7262661364667 98.5935286774472 78.982319618287 111.976377803593 78.8076065194706 100.305861873285 105.982422615357 87.1384420691804 95.8987037929817 92.2287965965724 62.1932149958683 75.027805204347 83.9976624947758 66.7411223832683 79.3801538126136 86.7047210795308 62.4850982247603 55.924802341236 61.2437589288156 79.6446205229769 91.7884618554907 136.182390199978 94.9057527009383 94.302957997531 98.6963023583678
"557" 88.6534880223217 101.050965876405 99.4328068515718 109.079297347316 68.7438142084532 80.1194328095582 100.242412280842 107.471757433654 93.3232164036827 89.1754049412732 72.198057074515 64.3675910347564 95.6119169020314 67.2724031682955 75.4422953729194 99.7299770861525 66.601874469286 70.7307416693129 66.5147278213227 83.1316358529544 89.7611135871775 122.560801242514 94.3283485327325 68.934391849973 102.603190080575
"558" 100.54515231177 101.770662056831 85.3490567950536 114.340332264438 66.6778221347208 77.4480018886711 109.069912662881 98.211689532185 90.041575643733 82.8195238926263 71.158528945612 73.842780763265 84.9550205188575 82.3914809655548 74.2680239873718 85.6489857819265 64.2031727387202 55.8868514333042 72.9620826297144 91.9601432548716 94.3803422138653 105.704699628093 82.513312535008 78.0668557820457 96.736596509348
"559" 100.634751182287 101.998971258974 78.3990396357978 111.125961180802 59.2232909529993 78.4419846275122 93.6363401440204 107.541892749164 102.282294272767 106.343798894009 73.2417709882407 75.3368970968702 93.0569338493658 64.0485997646054 64.7838724691285 92.3789351868924 63.7072793871156 60.5580357781216 75.6800898909378 85.9969412180237 90.7215807258398 126.839726237036 73.2832306500304 71.1925646779024 97.1830568030825
"560" 103.44670433931 108.716456924543 93.8914878266636 118.268363396922 71.1331998007053 87.717463877762 95.1899260713604 102.98093684733 98.5786947870007 105.047362102391 71.9204469152895 70.4079445378911 99.2649447812127 72.3134422262032 91.9439427165918 90.5229180781402 72.8616493039247 65.9222334409169 63.0679598935197 84.6684818459282 104.16894391415 123.803463439964 82.857800120161 78.5135934048196 107.039404024134
"561" 88.8888198656044 110.629857357131 86.8818112812996 124.600834754503 77.5492373429939 60.9172789981929 96.336470922303 102.170784028014 74.7860464388264 91.9773087394916 64.0747267237812 77.4069092221564 90.7773355138245 72.5366955628523 70.1529511648004 87.3339549104334 53.914802527044 60.9040776260342 49.9182563594905 88.4787538721923 88.8333567706895 118.330865537212 81.4660485499482 93.958573293785 94.4624502928462
"562" 90.68031410914 97.293958786164 81.1360289160546 109.556416422098 62.1332808575597 88.376355220635 100.110272395998 106.026992194548 92.574994810555 96.976156488795 65.0129028906241 79.9360345828202 95.4892909190337 68.8475593519717 63.5773269847543 84.4904016623623 69.5055945524782 77.6452549011864 68.0019230401565 79.8742328502482 86.393370760643 128.741542385384 83.7497291187506 90.3821199651787 107.268336383942
"563" 99.8927496326513 97.6450273324785 97.0005627763427 112.135736753535 66.9706095305776 81.882535456035 108.482299474394 95.3118633382224 89.1282007554229 83.624426714401 62.2863389330746 62.8049737089662 86.8461061419574 82.843389006452 74.6566884697148 85.4546655390301 61.4826432387193 55.7441689996483 68.4632520933306 64.3624446085871 81.9270130311066 119.791249573983 68.0137686238516 89.5072613511758 93.3502034808524
"564" 92.4405123641502 111.232754954655 83.6587374783981 104.768144429303 82.5217703522669 74.0867278316478 91.8068199890145 100.040805957064 90.5886676803972 106.370603076429 78.6044600505437 79.2783075575357 86.6719289641233 73.1055223877112 76.3496147694358 70.756570820449 56.904809231471 70.6738185792746 75.9834590234237 98.4596098639786 100.937421517075 115.809098261916 78.4594801043243 84.6925089660141 91.3011665484518
"565" 105.25623307815 122.187774514694 90.1903419238813 102.719917298312 77.5904767381132 66.5012790289771 102.66915484874 104.80108186683 90.4500820496164 97.9616803564258 70.380681535734 77.9697245963921 86.5162573413243 86.7357488672988 73.0394499689948 90.7452646832447 81.9366634026752 67.9117819533244 69.5234105055304 86.6001654402055 96.8407168376804 115.045243171322 92.3599273473729 71.4269241328279 98.6343629805882
"566" 94.95480931425 100.71164909896 70.2185281111896 102.119559842271 64.8564635624073 75.434167452574 117.528330491601 95.7172267042361 102.401748356306 95.995585039217 72.4638952564506 67.8833024753407 97.726640180011 86.0381197533117 60.8266399102364 101.853223301546 68.5148047803536 61.4242974332666 75.3061657895962 92.6121192640393 83.140579871134 133.774814915845 81.2732869852307 72.0649400063338 94.1714558062377
"567" 85.8878062928682 102.34871129043 86.0858358995274 109.135071631002 81.3868597407276 79.5141412364055 84.9135310469335 101.697271046677 90.470975438304 102.613827352096 74.4289220584264 78.1976344015917 85.1339922430902 82.7427127178347 70.6937884841063 92.3207805777742 58.056693379952 57.6783958811338 81.3010634847632 79.2117910250962 87.1432556891864 120.233588810304 103.032805789935 76.5725108659425 105.839325422765
"568" 105.346627424988 113.808501487841 84.533255557025 115.990160709145 81.30210075031 62.5008036643177 97.7404145342747 102.775811420908 95.4375538141986 97.8098398998022 68.4338805568184 84.3246477568301 92.5460828796775 62.9352986358858 71.052345629253 71.3738512593179 77.2386528430016 64.6166811709971 73.8034877916924 85.404421103782 89.2953671691109 121.258837889654 79.678635637634 79.8373832435222 102.098887673022
"569" 109.796820073666 90.753422156843 76.0821661479945 93.929281698258 80.0441058459612 84.536574994511 86.2856352764871 100.775828716716 84.4605335061318 93.8716251704763 65.2731380886773 72.5930641077 96.279827758617 78.0399274485009 79.8480798531355 105.278646605004 80.5101966153702 67.0622382663733 83.8456561992024 94.2611452428888 84.0409468652888 118.816619190207 100.295913250366 64.428610192462 105.21000300934
"570" 99.0731353163485 102.204878623157 88.9889259292602 98.5339106951482 75.9874801254525 68.1394986361393 94.7911774755669 107.084191171182 111.863707883506 90.2280259052608 63.0094956986605 71.4299191323075 88.9108026080502 81.335439044367 77.6713017203957 86.0476411834347 68.7241477539134 55.1398657958864 89.3259207561456 68.4437795338618 80.2819373283047 128.238528540179 74.7483754902721 78.7118019200113 99.979387156445
"571" 98.1926033863596 107.878314779274 85.1256236045236 96.136467531585 76.2057370768829 86.3156965024314 97.102493975287 109.180445335313 91.852206784007 89.22112032542 76.2735444663138 61.3684157164678 99.665476133231 72.6786682300285 72.4925541568134 93.6789607649576 71.1716512746125 69.4997951640688 65.6548354786295 61.5961738010881 82.0055425251878 116.505909980963 85.9469916942349 74.7946404080927 106.782785565381
"572" 95.990577609723 100.123679343623 86.24538530527 98.4404032107412 73.3731881697072 74.4160181125763 116.389883473346 100.722173533187 91.8594560198276 84.4346966721493 63.2850869472617 75.765243847637 97.6963075519787 85.4446927897613 87.2683876568158 81.9025050950244 78.2900407609668 60.9582827731719 69.1197804997806 81.9922417093981 84.7978722676932 123.991982259221 89.1917684009266 73.1103690555708 100.360811865189
"573" 105.273282815385 112.528442791039 83.757872624054 111.873575362928 66.8212614556457 73.5653401914704 113.786613414691 98.4898381071546 92.500711899515 86.360774590203 66.1202495250483 63.3563932485053 100.10333156627 78.4943732848024 67.2672481834612 104.506693089773 59.2521606972263 58.4227512052587 72.1997679609615 72.0551577776698 93.5228672636018 115.305418218804 94.4071137204634 70.1048304283552 109.240124954027
"574" 92.186957947689 109.398102887813 81.986923247105 101.512806938169 81.6858830296716 87.560103980353 91.8492778160955 104.819893450141 76.6809039692751 89.8977155482013 76.240831995792 80.9303976428103 94.32721134255 77.332975646282 67.8032204897313 103.24414205117 81.0928296117618 62.218811889918 65.3182278879908 92.7126342804412 95.150767521005 107.043710016555 69.8675945167365 87.9113630248744 98.2374627939157
"575" 101.551742986084 99.6813988596513 103.620349464229 107.244961186235 66.6183408208432 76.2295751073632 112.660851435027 102.915852289891 95.3656611689258 87.4679143948768 77.7560873417157 69.7492909962475 92.8213331762253 86.4587704459707 73.7766596545924 75.4108341873713 61.6686169248975 62.4733880949376 60.92487087358 73.1993316066002 102.796097620669 110.836537152684 101.679243622063 75.1111842337204 101.534520927056
"576" 112.137297956601 105.094694903697 81.225326866884 97.4947484343155 76.9276339650713 95.8273463949086 100.111199123857 96.3462410884552 83.9367477634827 90.5707203737956 73.2678932327297 67.702198808845 98.7559152313334 86.4631522212336 79.312379496162 82.249219615066 78.2884178423633 63.6199904849554 68.954054531591 74.6148353039246 93.9570526534588 117.981849254263 97.136508734656 79.4089057953264 116.748767058061
"577" 92.4911993145359 96.9870925759376 88.9842008343593 104.589882036688 69.5452989889412 96.034430935543 106.971482551235 91.417064179421 96.8405644344245 94.512580079915 69.775525384919 66.1313274933828 92.8634470772547 71.5244156560359 81.3086198142726 95.170897522358 63.7099475282293 78.1694794171623 63.8832053389788 88.4868815592856 84.184058918602 131.31646838774 106.965116907289 70.2320254918229 98.0620976317247
"578" 89.7564445683517 119.05951221496 72.5589073306129 102.914502071721 57.7359178554101 73.429136777665 96.4426646790633 102.803941097407 107.065910151634 97.5831909612765 73.685571309802 70.0871619600322 86.7028262731707 88.2389762648945 87.393394798427 95.6491452678542 62.8066028745104 51.9445947572788 77.9642599520062 89.7143002220221 96.0656836347922 124.88843022425 79.9290307901413 73.6571864627415 100.498346191158
"579" 99.9311686116873 103.544765016442 81.1454227742773 117.750155059216 83.4986490719878 79.607540722592 117.431851281455 80.7407144770098 87.8788822922622 103.246736040004 62.4635808070156 62.1747410915462 89.1648154590468 69.1635712524227 72.1711939030999 78.343743633701 75.311232139926 51.6353914697145 93.3472487502935 88.0710536314669 98.5470813179172 105.916013936156 72.8308586192173 81.381184877854 112.223739560727
"580" 93.4446562967499 101.822351728582 80.5618942783575 106.042625701117 86.1078938411679 80.394246222481 95.077202276095 90.9622047463 99.9156643340426 111.891605526008 65.1761740703655 66.2001120546756 91.0818880797197 75.0823063765713 71.4872639390388 98.6320157680186 66.049665168247 64.6622924093279 67.6378675519036 74.4013759167961 88.1286988724515 115.523100341076 86.1116651683508 78.808431798311 94.0600619711815
"581" 94.2684140786557 114.005510836189 77.733748151318 128.13410201326 65.6259209558658 70.3165328053618 89.4361002500455 105.04852111635 83.1580558893115 87.2862375742292 72.5000589609368 75.0730695767372 95.550031355133 65.2843596753064 73.0949828948879 92.2614853949644 63.9690045743562 78.682682532221 66.5178349040397 84.0348812990334 95.9815742336536 135.96576024923 90.1987217684814 82.0929128363912 96.2745970293205
"582" 109.630528053387 116.319064029572 85.5230152942556 111.74282283133 74.8846974786511 84.1411101536935 104.122728235173 95.058713374755 82.1070079474524 101.012868348176 78.1261154903071 68.8141274516377 95.6405314986464 70.1847196262982 68.7298651415041 87.1536709477938 84.0299722086934 61.7479226258446 55.8992055684272 86.09391752664 96.545176949045 126.163385300224 82.230612441975 81.4361465722733 96.8415987944631
"583" 85.5853542264757 113.656501328033 91.1703613961218 121.413212400172 75.2082880935522 85.8605733410846 97.0157144973082 97.6606101206824 98.2231414748013 99.6756672750548 64.1850516711657 84.7727208933371 97.8537149722802 82.2777533398667 78.3467590127894 92.5100987892587 77.8630293983848 57.307156930119 71.307795259298 73.4917291649392 90.7806700603166 124.007885590819 79.211105672173 70.5839391751829 96.7946117990684
"584" 84.802987148575 106.895839860032 88.6157660826214 112.707351083639 66.7718083075128 91.4489496977642 88.2931050422527 100.502152040726 92.6506039679522 90.8864366392958 77.3519634265988 66.8393609450926 88.7884640102342 73.1373719390687 74.4748279924383 83.3176928685896 63.2978024233065 69.9368171750283 70.5954670908998 81.5437072158388 82.7633455980765 115.401461317594 80.1371066268238 76.1293174685157 97.0764244884338
"585" 108.890763783012 109.13323661811 86.0138640124225 100.028134119018 74.5154744724424 67.105686455265 103.97860466539 95.9299075739968 101.122737359343 97.1981047740331 88.9709975141109 76.2335236421187 94.721865448359 70.5021330784998 65.93307017123 101.994007452097 78.7921825697445 72.6131267863685 78.8517506386276 85.4918999788545 96.3629207271562 125.933544934948 84.1237448442458 85.3034340112925 100.884311451105
"586" 98.8722836800197 89.3445666481364 74.2330696214518 105.351156169825 82.525965566755 96.3232710673108 106.839557832489 97.7933827350913 89.4626726809297 102.071568657493 70.9823717048466 75.3818498729167 102.801923172966 72.8722465757347 63.9666852498652 90.464454766735 77.1055918101748 59.6391108287266 64.812386663152 70.4102111038586 95.822631744842 139.174439151023 78.9681141425078 75.1512647951002 124.253449591436
"587" 91.0747412783314 102.226437399303 97.3291923758878 113.609778785705 80.4094448150368 67.0413767631135 92.0848133026777 114.115054137129 96.0597314704772 100.610734005254 68.443713213094 68.621654548893 91.8972506115697 70.3026224180439 76.1871173323366 89.0641041869496 70.8648600717389 61.724702467417 71.8637058599637 89.1242793520497 101.739485651124 120.755054005666 95.997990698639 69.9334256476501 96.749534966553
"588" 98.8440316799222 103.951065216857 87.7137927362033 110.357123829535 71.7534959710736 61.6799574472971 92.6391827328587 100.952405456478 97.2097234799382 96.3949249129082 70.0225803937037 83.5196855586529 88.32334315146 78.0718514604552 61.2901982961724 87.7993229979792 58.6090298036565 62.3813274702353 60.0535694058512 75.4325515383543 83.8877238732125 124.543370458825 85.1653543614132 68.5495062053801 107.279218719428
"589" 98.581586188396 98.2565518398536 96.7017747602718 106.599249667386 82.5532682310767 63.9229056796831 99.3515093099012 109.148202695294 96.350545974492 98.7158438700415 61.6968948215775 80.0796796796174 81.358956912222 81.5490906083855 64.0536419957823 103.56796328462 63.3426567282668 57.1854365452502 69.7350015208276 74.1343263521014 106.033291268489 121.96013122985 91.6766274579567 78.143530155319 83.7862805762802
"590" 108.437966991283 106.821652478158 85.7578954623942 105.575751001705 81.5255253292162 94.136228567855 106.611300526568 107.474020455384 114.788165660403 90.1971174804217 67.1559102909103 74.9676407556538 113.759619588938 66.3817560771455 68.7829345276355 95.22483824576 74.4436772530498 61.6069360658163 76.4615296492416 87.9883857074425 89.9450461725004 133.435755458724 84.4253326615362 84.7227713515128 104.983455780307
"591" 102.445009421058 98.976748106801 73.1312810783898 85.116697072949 60.9476627878767 94.5541818738788 101.946767510546 101.075251939253 102.791716607069 106.309841255331 70.582735878586 69.206320934256 87.9540516632352 87.7575376391846 73.5734815335145 83.5379929540926 83.0412077676526 62.7828392973606 70.7058301922673 80.3831870005713 86.593120419293 122.006497305501 84.7315330499487 73.9290254752381 107.610089171377
"592" 96.9352613749293 104.534586572138 82.0086607913918 108.029074765371 72.8995185980145 79.532144920477 93.811380364271 99.2670934372392 91.7169282258921 86.132971337339 65.8904608938922 80.8082625024988 105.241248395084 75.3820598271814 64.6168034672582 86.7701256105625 79.8731958012575 63.3814410596695 74.256070065022 65.9212427120674 82.569577439864 128.67795516254 84.925686831257 78.2991835754603 107.015533487756
"593" 104.392673285735 96.5019907095485 76.6557694847482 115.592262199399 75.3316146192082 82.2867406416057 104.553428729415 89.9162030968726 108.794120552407 82.7949797440694 68.7953237640217 82.6866608112084 99.2600279159602 73.6262065954188 79.4810869096746 99.3815877969093 71.9088181559262 62.0176117597083 84.213732104254 83.0263501304639 90.5834341528218 112.682403396762 91.0274358431123 73.7730116556093 90.0050244070998
"594" 84.2080295175613 104.54933229319 91.688022267211 110.655821186114 67.9462141830001 79.7387292868202 111.533930315415 91.4138975378946 98.610390433258 108.895190254599 64.1333792060649 76.493234810159 91.8369835963426 72.0414152887483 74.3626597085886 77.8374749252351 69.0229525835429 58.4523780537551 81.2151752754975 77.3302191447473 99.2133925895 127.46597273236 83.094005443794 74.5335490187523 99.8194871134771
"595" 89.235628335044 100.038520442176 87.9167206638047 107.483259863584 80.1153059155104 87.051233926302 94.2243491891299 106.57451601683 95.800634367721 85.567422299936 71.5440845236589 64.5970004552238 102.561012627227 77.8265836133949 68.5071362135717 98.0092463299125 67.2897427788256 57.673665174727 71.6385134326299 80.5208927822037 76.0759920397005 119.068717540636 87.3715262431143 65.9099068580108 87.2997845038154
"596" 86.37821953054 104.040474597643 85.8169251896575 104.887689268162 66.1505311657007 84.4031979649245 100.257423588766 101.029542848592 92.8208674904758 102.108087081308 68.7369529650403 78.2374632304046 89.3564047328628 96.008601293761 74.704226133388 105.840199535741 75.2014979784043 68.9506219747146 59.7437913392997 89.2859327341154 93.1595902832359 103.780423213632 81.291070968721 77.9040774069756 104.613518542211
"597" 98.8009749751295 95.9523892098875 86.803050453664 109.972083489784 85.5079430804801 80.0954912180967 102.592724227726 88.0450236149709 89.1516196595887 78.8016673887377 78.9244871096094 73.6548896240725 98.058413913295 79.165958061113 86.4047575984443 68.9713928013256 71.9582730961898 68.9532650391186 70.9205963015653 81.718786661373 99.476683384188 112.306556680858 89.3760068199737 92.3380532886226 103.28906170506
"598" 85.2764356247222 102.060250013514 95.2348621980925 112.204538756554 69.281831246367 65.2722673227544 102.293859793978 112.9188740233 94.9682225350542 91.8993487353387 78.1809869459939 74.3915088607674 96.437759360298 85.7009523644694 66.2399040292141 100.475644579112 67.695790635628 51.9308841377838 71.8278271895726 85.9021527068563 85.940597576699 122.688757685625 87.7673981114895 76.293975394912 105.392046112099
"599" 101.517195446175 85.7356951572837 87.2208487711584 111.415961213194 79.5216816385125 86.1002418012093 100.402435009992 95.1482129771847 105.763609637768 98.5141046850422 61.2764756250352 85.8629966667107 90.6053340441056 78.7495839101317 74.9566741927638 94.732049230301 73.7029417653937 60.3860906823255 68.9204671833069 86.23329614565 87.6868864590477 138.56675318711 83.3993361197421 78.8934538199117 110.62577855269
"600" 92.5246265464281 107.033283177428 83.8030167336882 112.92913384209 85.4394188586372 94.8791098412056 88.9003616437796 105.267258616417 89.5173060774732 97.6887258619238 77.4578604966291 68.007051931014 99.4613503912144 77.3811363441869 66.5939730436227 105.309715167128 80.881469617449 54.7119204506147 60.1465222529451 72.127989635754 85.8219329545313 112.27600460125 61.0541051881714 76.2439657915661 106.522595799119
"601" 95.742116252684 112.945027645198 89.5035140658726 103.523667253657 79.1209893650262 103.685036489923 102.764358292039 81.0155045210535 98.7906954162494 99.9825083217116 65.1104193497216 80.0355797149988 83.9106265378942 73.9678908145264 81.5246582311686 75.750572600676 77.5480865319131 48.1307416456916 88.8242220397703 92.0183981924639 95.2631603845736 110.9062126821 97.859984172236 68.2878261793419 103.387622829543
"602" 99.6636527442313 104.510301688542 93.9579280339124 108.598536850992 84.0119086942307 68.094235141476 89.168351169599 103.414376777739 95.8612031307895 103.743712279596 79.7464119973146 87.8256099566776 86.181208385295 80.0701941041341 66.61666330398 77.6288494027698 71.6742811366557 55.6354959468822 91.190606233647 89.6200370829368 94.969042115331 119.680046919605 94.6729802150285 81.5840672511228 102.550271472042
"603" 90.718970018626 99.193230635543 97.6871395921693 107.512186414512 78.6578974630188 55.8668278974574 107.767385689551 93.7062684430038 84.9323782121581 103.052135680386 73.6442425725218 77.5372755389409 81.3047215605421 76.1758376602737 67.6786942899491 81.6238850371586 72.2898543434846 64.885796944364 67.6684653853793 80.0378780659494 80.0436707394663 104.996200452778 88.604526004412 81.9574707812877 103.379410117892
"604" 99.582985157338 81.2779607507205 79.4264311056577 103.047766085132 98.6000460145133 72.7257390260807 99.2960978425026 97.9849026582513 91.3324043114077 87.8162966674325 54.6465372059859 70.1571385546317 96.1490399623914 83.2484599475814 74.1461110238769 85.8754018310272 76.7834222942724 59.3442620291795 76.2470417827211 88.984574586428 90.2791088856559 117.938524197827 69.1530327532088 69.6395390003809 112.572299126974
"605" 92.1131126686327 106.618011202851 94.9477916134606 117.620380147565 81.215613607914 75.240549617182 106.882781368809 88.1672099121497 97.0796450379453 84.5079145056207 64.59372354093 80.2054086045204 85.2291396794884 92.0372365765417 74.4525875375316 68.8534045015385 85.2257714138513 58.224808722838 76.0522221858622 96.1852847695963 100.336133757132 124.603595926174 83.6159307499594 70.9144875144385 107.565760712684
"606" 83.8369924335154 110.903669511991 99.6374059346942 98.8872131822934 61.0867436703993 81.156469303959 75.28116284185 101.506492707351 87.0205233156591 95.814467432023 79.4467825378427 78.1973152652222 99.8898777930337 93.741327814745 64.3729739099547 97.759018368453 59.1389817131964 78.8324348499159 83.1957919708109 82.191477379558 100.56167493463 119.995057030389 94.182304531416 82.3383208792872 95.255041252691
"607" 88.3987416744857 93.5842484018608 97.2445558705896 91.152036253665 82.5139901736584 70.399317286933 100.371404918976 97.7142722268242 92.255449274197 87.8843250097417 74.9546117276572 77.3526514415414 95.816652581248 72.9944395776689 84.3135714562934 95.4744579469913 59.9850174611972 58.5834480646277 75.0729308497156 92.1337246641471 76.7820995764953 108.522529048573 96.646432780549 86.7957966698423 101.461576327532
"608" 96.9368843348644 108.651772696963 96.1484047349773 105.29757227056 103.008161877256 65.0288981256697 111.362438319064 102.264155761117 105.137873585833 92.6472167000916 70.9118001305142 95.6890638040005 91.6252424995467 69.2877989286748 81.3438271751132 88.5019419864618 59.6783182093921 51.7203523220421 86.6065275343284 83.2319747366675 94.746621669995 115.971828372703 96.1399081513476 103.440070699155 103.782149137069
"609" 106.015204486288 105.828894809609 92.623260087161 108.410842276945 76.8954349060536 77.4346141215053 96.4473277902381 88.3788494611672 95.417560877364 96.3131774730964 61.4704891775685 70.4657066355026 92.8887549038565 85.5794212545306 76.0388545019707 86.3385095914154 69.4290540370925 62.101055875169 71.1382641026904 85.6289786391965 110.422993081565 110.917219945987 72.420656804761 75.6298421872213 99.53711079577
"610" 97.671576729062 113.555383063166 110.688588951789 105.503437778042 83.8976939386874 72.9832842422963 82.0194771056864 106.345401362881 94.7880845393752 94.8027238509666 57.3319166933519 81.0798501205852 96.527934634224 88.8832189121814 66.0507411026437 79.6451227197384 75.808972283106 60.6894199219347 94.7932956056184 80.351981741134 96.010357940511 116.756453201138 83.7664423536456 64.9711216967924 100.452203087441
"611" 74.0280092335654 102.440125446262 85.9144355184684 123.949870690477 69.7319567323986 64.8076658374163 98.3966119146435 102.786488332998 92.2817680402131 106.862766233623 61.4569460727615 77.8531768878217 93.6416333900167 85.2144801214467 75.789756841243 98.1004419821972 81.6833978138948 58.9993016613893 72.5731194006599 88.5904355160419 103.892246550893 123.651868301305 66.9292011582818 83.434696007346 96.634539438162
"612" 77.1088212336392 99.651706791438 97.6100927055438 117.727003753063 83.7248941207855 64.6948037725709 95.9556046560387 92.4296259529504 94.6376972564093 100.385155956265 53.0316102285426 72.5384664189719 97.8868490188325 86.8358817716413 70.1659784716162 82.4816118015312 84.3664207318027 59.5104109159999 80.9867132754546 78.835622277046 94.8558433350373 123.566655617905 94.851780690974 90.2979143570896 102.875784410021
"613" 85.4504828052293 102.056733003492 85.2420068231853 115.660186012474 62.2525250822951 80.6624386254784 105.196959323175 107.453154332321 98.1304523684686 106.923051507507 69.3214041895693 81.443373936407 94.214872069477 71.5811963884706 80.1755599529954 74.8413057926152 61.8316479201187 40.6165859360267 83.4753242003066 93.1452180329266 90.457205492141 108.633894567569 90.4785350997162 81.3834411676205 109.657545619654
"614" 66.5539879380827 96.221815347672 86.2542520908316 97.805355536813 81.6956621852608 60.1587749666462 83.2277449888432 103.918094357988 96.2693862475647 90.7126601144424 72.8929493508944 84.070999733881 84.0821252416542 83.4677540242047 84.338339514652 89.1872379709069 74.9849713345113 59.2464731453837 88.494128248796 83.6014501973844 87.2432006079472 115.847368450453 87.236250723853 86.1645203620252 91.1643808058595
"615" 99.6741376560964 112.851363333673 87.8066714550522 101.322065973009 67.4337777942583 84.7190180985174 87.4358350427059 94.7365440530427 90.3961099131568 98.378455336124 66.6622779868065 69.9459753548842 91.4905626103904 85.5512423590116 76.9675957201334 83.2456042402524 69.2446364606669 49.1256982012117 68.3430220801225 83.6948088418211 92.2506193792183 122.017070786394 89.6354808268714 90.9390523336485 117.02177969625
"616" 89.8907653364492 99.7589799406478 82.4617722644984 115.089604354003 74.6117661371715 65.9932367713415 99.1577065735145 101.789093140802 85.959375054688 90.9631437648508 82.8881205962826 74.9908810192455 89.1019706410964 93.236769784554 67.9047730702995 99.657200331771 77.8646968824547 55.7898757935998 73.9001446566951 77.9962152479621 102.452714999054 114.715071309929 87.553769397588 79.2567016231342 112.363491524034
"617" 86.2896057775742 113.113855548309 95.9083277554563 106.461267861865 77.7871808241066 83.892226658782 75.9278222059752 100.017553770367 82.6341003583085 85.3046946924843 81.4000691633055 67.2040854767176 98.8085062357138 91.0046104443235 79.9140391256594 104.939735766758 63.9686489169828 76.3604884958615 79.5834574638477 82.6045871604622 94.0973167418845 115.051632054906 104.356021876087 62.886242522599 102.354706509544
"618" 95.025040188495 115.229048782415 85.0702345674126 124.800638811512 87.8714166343335 78.7907973262367 95.1091935947713 96.2293468097086 86.818986409649 105.324218539595 66.2635782579068 70.0863572591305 103.90423323499 83.9328823063786 69.3522586063523 88.1515342217193 65.6744267376831 62.3854944346061 63.9504358281728 76.3539911145839 86.4969558659159 118.750012865236 89.863532667587 65.773112884447 106.056918550166
"619" 96.198527884649 98.047540595001 102.614618054045 115.654158832739 70.5023683509754 64.8364830876046 92.1576073667167 91.7707442112701 93.0380984608638 98.5974717092817 45.6463565505173 78.2682656740815 90.1812932735527 98.301956926438 65.6709080528065 86.6523497855466 68.9095356175346 67.5553345222414 67.6408960164207 90.3154387322053 91.6440343311878 112.713751569284 84.286009794103 72.2286285797301 96.8684461914778
"620" 88.4451146846812 118.537559373233 88.2471148562917 102.637044177947 80.0576433930504 69.6941580975936 83.9169076095114 89.7710061108158 90.4942377861362 90.3174286512816 54.5556977135275 77.0289116115808 91.230788626465 88.8240309976072 71.8223837591063 84.30192917565 68.1522530008381 61.641657895788 91.350394129196 88.5661943708026 85.2623066863702 124.306033219022 94.875735253855 66.0431014724027 107.379192751018
"621" 89.0683478416933 111.779685616584 82.3614033959543 107.998691363299 73.966785889824 69.0448668788867 104.95304025877 92.5744004722393 100.220589717272 95.7804021359377 61.843358690976 82.0126395255643 92.853897399001 70.6004753674358 78.7729714558102 79.296749782504 78.9404161229764 55.9408668851591 74.3056050648198 83.2167070942881 104.807977538808 98.4351284019315 88.729940008583 68.3581511703147 89.0135279957128
"622" 97.811622132212 99.1626339403866 88.6995982052447 109.055380910099 87.1980924300436 79.847108686066 101.159126254049 89.0717632027222 87.6153688753296 92.6021731515615 91.1875400210472 79.7526342392923 103.161949949606 91.0894054512878 80.0885438096056 71.9407511785403 84.783982632604 66.8738724380233 100.131615659268 88.6261992318299 93.1108602529201 123.664910859903 94.5833406450094 78.5389427675152 95.649219457028
"623" 84.1631817278855 102.352917010183 92.5655009854031 116.245616242828 70.9520292360448 67.7462281428839 100.275242711673 94.527603453738 77.8406773209963 86.305709437409 77.2510455829017 79.945175508057 95.2475587769942 79.1763680950997 59.8874851562734 81.7191318464229 81.5673096186912 59.8709223369507 71.6350911094665 84.9242695260928 96.179408196993 111.516668727819 91.2454718018544 77.4222617316682 96.0001668225783
"624" 83.086962662612 100.66156032307 96.1759808315188 115.198266221216 61.5595328354165 68.6720828688986 95.7384679981617 98.0653296352938 93.8527396626 109.287532785632 58.1108273785246 78.340750560145 98.8875089367736 74.641816006151 67.715345543329 70.8171466941929 78.7132479214124 55.4810935069778 89.6277151148252 85.6630782663474 87.8502003189034 112.393010248466 78.7197290965096 82.7005324804326 120.158117392619
"625" 91.4975943874922 101.80232836069 107.329461101412 114.806304407644 54.2670445221869 69.6711614059893 104.791622079895 96.5610927509569 96.6501069540775 88.0793919532317 62.0121587720312 79.398429367289 84.9015032793254 92.2541894639428 83.3509657540143 105.703566206771 68.506797005137 69.0875969641671 69.063361985608 85.0727499406881 100.445747299389 124.046305745514 89.6600917774706 68.8145297577812 91.6851852456218
"626" 85.3268720051492 110.96659580418 83.2377085018872 106.61504887712 66.2475530762486 78.1535191385105 85.6529217640349 96.7951929821588 90.3321737849889 86.292726952321 71.9914066554622 77.5606553481261 94.0459480188373 72.2245016821858 68.0500196057804 68.7410834828972 66.1792371894992 74.9638705921463 80.266285912016 87.619378692307 91.2077577227222 111.281398783129 105.483490212436 72.2460008476799 89.9751217299066
"627" 77.899653541604 104.614637366277 98.0142238196567 115.151037031525 74.5334431000137 66.4631359504494 106.883377260959 92.4280761962004 93.779685489006 107.573959759202 73.6934488850993 81.9563648546882 89.147768409207 79.8223193835615 85.0537699447133 77.6045201073947 67.30797237802 57.0039776943404 76.4660229683788 92.2491654885935 94.2790295646285 120.591145872058 99.277796157074 85.0838702177275 97.2553655714432
"628" 97.7076454170988 113.857864498321 98.710572587887 109.203165533121 71.5170917157297 67.0386516690913 107.580717799354 96.5169301272802 87.2861525301075 76.3777383263049 61.2171704384187 80.8996431011004 88.505462181048 74.2343400430865 75.7133117774452 98.870906666415 66.091671172548 63.1932151913019 72.6353499243993 80.9351463719077 96.717635090031 135.0629342446 91.7875928055464 68.5656240901624 92.5750791218457
"629" 77.9603883501616 105.806448583438 90.708001459668 102.354645544784 73.8460856198895 67.523876058518 84.7686821258642 99.860321465901 93.636708049946 91.7641493628076 70.048917552778 72.6450089207325 92.8065996496257 90.6541422778955 74.1773204609746 92.4937847217307 75.6217170953088 66.6067127749334 80.8112537821592 80.1369082739203 90.8623456991482 124.526344690155 96.9365694407807 80.8296920254122 97.7148331985702
"630" 93.6601073100856 100.696828690018 99.9460448190925 119.153766039317 61.2088323946179 75.552825168636 92.1483541635374 93.5279301475265 86.4039695575659 89.0576004106455 86.130107452742 77.8017326774171 86.3776684203416 85.533781094194 66.6746900362191 92.6666865617386 80.8660922466673 58.4274117821866 72.532086314209 89.9466458078146 84.3179693365226 118.062813076866 87.3117778332102 69.602374346991 102.341790745349
"631" 107.769254729324 115.342330284393 92.1052068841235 105.03679042804 75.951327879824 72.0077930881241 92.0549288212478 87.0927021775966 92.0185905675026 94.69859135652 73.9315033051663 76.1667962357113 88.6304122497797 93.542495357916 89.5183203029858 73.8340819923209 63.9606589358782 57.4038770965988 84.8794165590627 87.4483747029535 91.352804627761 107.810330631764 85.1476925030578 85.9046915142371 104.540244758853
"632" 100.213866908109 96.64159897542 90.1114289985565 109.526753203501 84.5370379788138 70.1712105688432 105.991768827607 105.127153315914 89.1933659567818 87.5131760857758 79.8461905756272 94.1616830209076 101.964818902826 77.5396467560612 66.847826970289 75.2639502166568 64.813494356414 50.165272576758 74.1276447522583 95.1068052336156 110.897642027879 124.843657066686 72.1112879348786 76.4944889918707 97.4340170316129
"633" 101.273469572719 102.075752878983 89.970282649693 111.444014618908 70.722985001397 76.282290695548 69.5730799860956 106.170997144589 78.994123120413 98.7243362962136 65.5130744038615 78.314118908677 94.8395311792797 79.8019294461057 71.7521138018473 86.7207959601768 66.2281382240116 61.840820605901 72.2765919810818 80.829534833444 81.0523536536691 110.300975457621 88.4365023960468 79.0676324014004 87.6651669911955
"634" 87.3306941412767 116.685538843961 97.8306038105697 102.380957467477 85.7467319167864 64.5296415927771 82.0163628657891 97.2574139131768 85.519269089559 102.673049930367 61.0507031478521 80.7815422498534 92.5923468367409 75.946968874301 74.5506823297631 84.7479153885797 67.3478766323564 71.5957296082902 81.4688529513662 86.6689142366327 95.320728219766 122.702452784476 86.5966105368603 84.6737446114922 110.157211386865
"635" 104.492284135063 103.417196360623 92.3014412603974 104.597604120602 67.4667701466414 73.1950892321076 96.1120164349142 92.6695102035812 80.9874218459647 92.656103456506 59.8676116143959 78.2956259418923 88.9211687460699 90.0913714128696 71.6568009786051 94.8917190860185 73.6457980706343 56.0324008906915 78.3747662921833 90.618007565158 105.660808738141 117.752706068192 97.4993195406687 73.5375598759211 109.962868472378
"636" 96.5942309311435 104.756035177676 90.5457847100882 109.564912433487 63.9719598422623 81.6922405981025 109.682793038109 94.0078045569952 90.0970052565584 109.615729954343 83.171372349925 72.0359945730279 80.3648294478728 76.2043670857234 78.971477817164 84.7607246356511 77.6394720770125 64.2551339595448 83.1756363872225 89.3613736147637 98.534712176434 122.642445012267 78.9464081523007 66.0070062010617 101.418507408348
"637" 74.1269828795079 108.670778026004 96.9167328020164 105.543526511913 76.4107487622641 70.768689192489 78.802299123978 102.466510552867 88.651594367834 87.8690526679673 75.952569290028 93.4409655572205 103.396006761908 72.4420175940645 86.7540590623362 78.661404130795 67.2123373861385 67.6506853180839 73.8000116848265 91.7738608002881 88.8688198519754 96.708767283018 87.3352965079239 83.0189461254737 106.747306691902
"638" 103.794091744722 99.596751669233 88.7513396805207 106.197375397399 66.8528295849504 70.803387798834 97.474266621282 90.9167705719343 85.0587191296961 95.639594908075 60.4442886136717 73.8768443564436 84.087227853127 71.9382409211212 71.1130942016568 76.9450779805008 80.0408765320972 56.9662845117793 82.9370903001765 83.4513323547709 87.2374191080854 115.50952087916 96.3607871525789 68.7258914269375 114.896586274312
"639" 79.596221124654 96.0058273599755 102.268148115424 109.763086405933 56.8932083667912 70.3991125109159 101.168446700471 109.009332059404 97.9449581803613 93.663837392432 47.0431240036093 71.6995358893164 91.0420694977198 97.424875679388 67.7878368855924 90.8541994045612 66.840692830364 65.721399203637 75.0392439954546 80.8639906065383 95.2817737204325 101.222615797093 77.6400112580295 73.2457561829237 87.2256767845562
"640" 111.929351303094 92.64289595908 90.413975136712 108.393966472367 72.7710660582042 84.6405932864506 102.054385241926 106.805695226741 93.7992733438599 101.010969051481 70.592579994785 67.7134224826932 86.572937437972 75.3581715585358 72.0473474093137 75.041729200347 72.7404918731988 62.9741729249202 81.8014835800142 81.6318250928114 99.28401365005 115.358880219659 98.7597564194977 79.5471156387336 106.119385211343
"641" 92.6089591026408 102.327910019583 93.568075607081 112.176949641915 71.2290828590483 67.3500633865267 86.8133092164989 76.4902746137729 111.767277942867 91.7375424381619 66.8191385751582 67.9752692374563 97.9726814707085 84.2742004276605 88.2941956574154 92.6230285769798 81.1701313050212 51.4714273618825 91.5627772348828 92.1002886419489 104.05922058184 132.591601649503 86.9037982853771 67.9558377736165 104.591367149672
"642" 71.8076107592018 102.987864458644 84.7135140636529 111.327707165857 67.8869535363471 73.593604145414 98.0687501799015 103.136191117178 100.256245021621 97.3891837283572 67.5598572371296 81.365891583651 89.5584016412174 88.4183754117665 79.2844589385228 85.934951598485 69.2301955538246 55.1279633855488 68.99410291541 105.000433848117 101.465145193806 122.537330100593 90.4331088762729 79.5154383090887 102.241476024628
"643" 90.9793365271912 110.600968390832 94.9517253590946 97.4144187378942 80.4114329728023 70.4471371122033 99.2084411394883 97.469870650109 90.8642475260404 93.6535169592005 59.5250612357499 74.4991328345682 85.2893238318025 99.324604752302 70.0763999976406 95.11793197858 79.3201744101184 56.6007356828059 72.9220548406077 72.2935672487713 93.0143439593555 116.650176895432 84.2972033378735 78.8080547909423 89.3986484238832
"644" 87.8279494769868 94.201236883595 87.2222019196714 116.109005054962 69.7595781376075 70.39327801824 96.05434227931 95.0564990757983 84.0764036339473 95.0568935012526 65.3784705842561 76.4930823230789 78.8277416413028 97.7416981772864 68.947892442282 86.3149071056036 67.8817820576881 54.781078954753 81.286345812591 83.7927168675752 90.1946487628537 117.360161123629 86.1811838789313 72.9964586128247 106.269841271025
"645" 90.2857944609697 112.861247541598 87.6393533799017 125.47440469883 70.3917080008347 83.8646314581229 97.738126254657 98.822741050436 85.25342299709 107.114851111228 66.0347098610474 76.7784316238619 92.9287139010153 76.7361455875267 71.0493254671414 87.6052692523593 78.1554150650358 73.3254668418651 81.4586715652012 74.9564254571662 87.870116162306 116.012874939857 78.6631021759062 70.7447608050017 106.676473955966
"646" 82.9986882606888 110.280851076356 88.6366496436227 115.021700512069 61.0934578472107 68.8297018269035 105.118421811261 102.869612160345 110.985280918158 99.266802712648 69.4834210366001 88.897518462741 88.1719804116394 74.8060799578804 74.6466288722654 69.4033198596371 61.0583319979962 71.2815285312859 72.6739290411376 73.3766740702584 82.8411835099972 117.199708963 80.075392013967 87.3276305607514 97.0267573430136
"647" 101.039328734862 99.6564193277166 105.142265647923 102.896642406576 75.8022266410878 86.9289056390919 106.374901098085 95.3662738090358 90.2208881719422 93.2678747691261 62.4328530950132 71.5349817437087 82.9794913829 76.3499231057805 75.6475100413873 90.6468193027716 67.6876206020058 63.033054157078 83.5480940089903 82.821413522647 95.709161465609 113.182099587875 88.0211632733916 75.1360084627282 100.862055214687
"648" 85.3831915742851 100.355216359306 79.920063883125 114.602854863104 85.7915162070054 73.9487471187215 94.5814305245583 98.0957317869088 91.6313774413786 83.0665077607801 69.8056526179475 76.2991671205258 92.952641126156 76.1388878551321 63.4960063812192 72.6839505892889 69.2791029203508 61.409681548522 69.2060487026687 95.2210324093916 85.8614560836513 108.556377701197 95.3099537906327 73.1310037931174 94.8583900917352
"649" 96.8138330175366 100.979201336387 97.840766599415 106.31914260717 83.2151094036843 83.1551122506672 96.9239408204013 99.4669106703574 102.347848975285 94.375086556881 62.2856023384984 84.2596131085965 86.445840099769 78.218334551185 70.9385203869563 88.9321702759107 68.0122815680104 72.1057693993187 69.7497875233089 90.6566813822498 89.4152627820748 117.616351087439 78.4420459695799 84.0763212725795 108.402655413574
"650" 99.468692949706 107.122591014406 90.0182941314525 112.148368538797 86.3072096080645 75.79523186797 111.242862378074 97.4590439309222 93.712570603986 77.7242643223118 61.5206260839882 82.0732976717064 84.6753193084628 80.5321715944056 71.1614015160967 84.9013552578299 69.3563376906474 46.2131139736167 79.3014836319827 83.0705004903956 88.2291388949975 106.34093062194 93.6094720950689 85.4564630202693 110.749068313394
"651" 83.102771407478 95.2707051057513 94.4602021225686 109.563069253382 82.2604402891399 90.7913034146925 81.7859557613052 100.544314008456 77.196400969001 81.7924762136962 76.3659484654856 78.858455511486 101.42622608181 87.5949226451676 78.3790865958991 93.030398335012 72.0671024101927 60.1896328534138 81.5994433215892 84.6909434923603 80.6117966925944 114.223751296752 79.6373304798451 93.2041436689878 102.347799062546
"652" 94.4769696569018 103.426245687793 92.6745708558265 110.804289485928 83.0712034675007 59.3332620657617 98.0698274452697 106.034422895191 91.6428953330724 91.7868720246862 68.353614648138 68.5278095325066 95.6706604986227 75.6258649487349 60.0886736579401 92.9931283346189 69.308525112505 77.4500318855227 75.9110146346033 84.9953649842587 93.7406896828591 110.235386803976 90.4091667474479 82.101323073996 87.8192239471365
"653" 116.190616931942 113.497847842144 89.6807766912952 115.260167013174 77.2648937949402 74.0272291965565 77.9308637647822 106.382885530557 92.39743580941 95.264742476238 59.819830752165 70.6141796720733 90.358450841825 83.0728130882292 76.6653690080163 84.587593867447 69.0326657928984 66.955588466337 78.0865195927965 83.7580525247454 84.4339530742445 110.951492485492 83.73076369568 86.4505816571005 91.8483834120348
"654" 111.84119209178 88.1440827405697 86.1677941121299 115.057128297314 87.8368086938205 54.8550163798466 113.039696078816 88.5519064215489 89.4353456092996 104.859472143637 50.167821758649 76.598405909298 92.1610271996381 86.6528439218862 72.8302306729102 90.9561676489502 71.2933346104781 67.5726385498363 73.8052498119696 84.555773083563 86.058226436176 114.414268568471 81.1735485550371 75.9313118021899 93.222478205517
"655" 90.1056128646806 93.4014672474942 98.2483864203275 93.7245902675997 74.6980859180876 81.815483645774 79.8992723937182 81.6175719126404 104.339999923611 101.259740518554 63.4643720482478 82.4607912232095 100.156178610214 79.926545658695 74.958871674595 99.3020563413256 60.7867379837608 61.6059232920519 70.5298573343073 78.9300126462062 94.44953131484 113.075007204489 81.3485280831212 65.1552189612095 120.299434268649
"656" 93.168563856447 103.958312679578 100.169768023498 109.652032160164 73.693344250526 71.2422675942614 100.843280411996 95.8307158263201 84.079197231204 89.877630640519 62.3811369747492 79.003734481254 98.2587111973541 73.2495421704686 74.1911215380377 94.0281569931241 72.3284021328162 55.1515219315346 81.009541279554 80.9293225937314 104.57326895298 123.429803438591 102.097983212927 80.3656974249137 82.9852757301116
"657" 72.9287845514835 113.603408557952 97.8158642025722 120.366525914347 70.8172562741636 62.0102818927175 101.173243131815 88.1706691122948 80.5044186023469 105.941245508703 64.1785787382573 79.8068241310485 88.0245506500056 90.8557105847648 73.5789811601719 78.0644636271355 74.3163788643991 61.0938105124307 72.560015965738 76.5130379811368 99.9551822735857 129.609830606781 77.9832578090037 79.2556337445553 88.9040957566582
"658" 90.247688879943 103.719383311105 82.2679526754274 90.1402857946397 66.5973273060119 70.2788640130384 97.586104742327 94.481867764614 95.682674189058 91.894945566172 59.3493678404243 76.7386517945218 104.812194902107 84.1452108911656 72.2704083216759 77.5610502588208 62.1579945119108 58.3793185507416 79.748979246557 81.7230051267602 78.8645026747372 115.484312286759 102.144609232723 83.2631156719508 90.443799212994
"659" 87.0274034953244 106.44193122409 95.555437579831 111.128714164552 70.2249964091154 72.113695574726 105.50024340707 95.255178782354 96.922723075469 100.771617071081 61.922224750098 87.5844795595398 83.843255772756 100.828267827665 76.3869885184375 71.9304833008515 69.5108522864399 66.1258332729018 71.7497559591875 88.6064947552414 98.398261630481 114.563407045228 81.8636154820608 80.7210014105603 83.8673510490414
"660" 95.814222020761 113.556605232116 92.0817533109725 111.929735619431 76.8265704810533 84.4750418060558 104.746721634825 97.8683720528308 76.0751623074898 86.8365608285947 55.6858824771677 62.1350219111653 93.5935952366214 84.5561212444394 58.4256782049415 92.4824909487793 76.3352729397184 63.5199148873737 92.3543142155617 81.6198433972181 93.6533241092652 109.326057635404 74.5396113636946 69.3654439865701 108.919227597808
"661" 112.818110647346 99.075577473642 96.862647534608 116.078314579626 81.9955593655725 71.5202415121252 82.2599401669479 98.9093659714668 93.4641047936649 106.335403095348 71.122550844057 76.9161418937657 82.4050957991596 68.5093549424917 79.197602165513 87.7470182042544 70.6836472082068 78.7507789764623 81.8608981127837 86.9342344457628 94.7106123159021 106.932067848289 88.2761323265875 77.127121854615 111.267669942417
"662" 103.4526528934 112.037406079188 91.4140378441281 112.586109583838 96.3453297553151 72.8745660073346 90.1769449248508 104.326941352276 94.062053881059 88.6902451157678 85.2961914097632 85.0346348868796 95.742360680859 74.2423084718659 78.1582900524606 77.8521567745276 59.0283943368394 57.3554650888123 73.0034179311812 77.0362755794191 82.0491954833019 111.013933607019 101.722184721352 89.0545582290654 117.756916119696
"663" 77.8464633964178 93.3606017941055 100.026875303167 109.663722711311 79.9833480166919 66.0406424184908 94.1761474571524 99.5841129138431 102.206527595923 102.837989732945 56.6097272615908 80.7693398675533 92.9252743690504 86.887840053254 70.4138403361172 79.1634957082363 73.5687559248297 65.8481984449826 93.2401853776376 78.795152546034 85.7493064944923 111.766649402738 94.1195562566233 92.52224448556 98.8448483314244
"664" 105.198181815401 108.755066966446 86.1767239776597 109.824227759954 80.5339745652723 68.3330552219151 89.9411968391522 118.166319091051 78.3574796155243 84.7171043315727 72.682070101496 71.2696196786254 93.7149019963044 87.9173037490314 66.5447435515789 87.2932346046715 65.0179900882481 63.8143969801965 75.0074545944578 74.534428551665 96.0329404761282 110.214986146253 102.825087862714 82.2678405466379 95.026135772157
"665" 109.44558862808 84.5871706278545 99.599156524004 115.739612110129 78.9668822157616 79.0073627211742 102.368543184922 89.7468087609676 100.37411453982 99.9973403954837 58.0405128526942 70.709902045585 92.9262452326588 65.7159051946324 67.792107383417 83.9242107295174 73.019589812754 59.4799084464945 78.1816372749087 78.7744575919123 93.2157151835394 125.498158363859 84.8026000462865 87.784100472547 109.051499225567
"666" 87.145897892485 112.557307052868 83.068976195344 102.062619486861 80.5330912636963 79.29310702102 92.4238201032427 98.9441154727007 89.1895074981908 93.6131545116335 44.4525535392213 82.7982526389407 77.3987459951042 91.6549687260705 80.6781322975119 76.9070267508316 67.4307141913485 74.5123387446827 87.3495331971653 90.854269974038 97.2411196711486 127.047755384272 84.2430258082693 83.3093727796383 97.5706501363182
"667" 94.940599606695 95.9834061006366 88.0441096251358 114.891406304865 79.9044887842315 61.9063582162686 96.7280230279489 106.571747238535 88.9912576788214 107.714169115777 60.7733181502733 58.4176597364485 90.889131907662 73.0018462524036 74.0954951499769 75.6671679138971 65.9897796682312 66.1810968816826 73.7132782485511 86.5269234118957 93.4807911342566 117.151821693918 94.238645253239 82.5486578279929 100.050051364789
"668" 95.650426005189 96.707677382456 72.742330127328 108.515552900251 74.9647645545561 83.2754370318386 102.833705907529 102.029869448458 97.7804123064327 90.8259217727304 65.5231980018139 84.906287375577 97.710597333925 85.2926186498935 85.0177910305462 87.0706105909597 77.1683796524634 66.5887102452822 70.3317657114608 77.1618298928438 97.643155419307 119.054924571559 93.5380331951733 53.9119807199385 100.344203411453
"669" 93.1639259305105 103.169031580959 94.7299525084768 110.524763887417 70.5322336811 63.7774573051048 107.602478831332 96.107083874031 94.8986434559466 100.17002827089 42.1595773508072 77.2384791287149 83.9896557473561 72.2622441528562 67.5140780376104 73.0663772156401 63.0171343883998 64.8040071138125 68.3381662663478 77.9726477013389 84.9082700729457 121.276693715337 83.8615445191008 63.53273812522 98.361360470858
"670" 93.0502771151685 114.640372248971 78.4591267327442 108.795648105334 78.0439975028947 69.234748760777 89.7915400431426 97.9628941592234 95.390063568889 89.2231697554114 56.692080218856 75.9640983085553 103.098236153883 101.634333715834 64.6259231371617 66.9895700086018 72.4293822335974 66.9772028290056 81.273234081394 82.418425045806 84.5856055565692 108.820924206701 80.5967584014847 71.5804233671613 92.0303978596785
"671" 82.9895196973721 106.17740473163 88.0367036955181 114.120350604582 78.82158072194 93.6187278787817 90.020038047064 106.645594833351 100.274568167075 114.069311196304 68.0653684205658 75.166110928852 96.4806474933823 69.0995581957858 71.0211531707349 93.3429607757324 69.1590444946568 72.261947068371 77.6861239967471 85.9627832420291 81.096524564645 112.67168774834 77.566791249731 87.5764511969171 98.7438604037438
"672" 93.2429265169172 106.768483617477 93.7078559712479 108.201065509738 77.8140824102384 69.5389761839972 96.0592333499495 106.743282588398 93.141581425398 96.9637568463512 52.4344906438197 83.725017635767 103.726919347857 96.9191356157988 75.603219511139 87.9526672670035 79.8183436224752 61.0526131851892 70.9060427409314 89.4724319435545 91.2548848133368 130.827165798349 78.9442871017546 67.0737870986056 107.445453549652
"673" 82.6118846480977 86.1059003863755 87.1428785748703 109.288769092184 87.1496060555218 68.5293755304344 92.737748972241 93.1213519951175 98.5729891402375 89.4274806739784 75.6475061471255 74.8745904165223 87.268675619251 57.9500129009162 63.5427163813336 107.967173125729 74.0946308506534 56.4169386481364 72.2544621312337 87.4546326675763 101.524758348925 112.105514499354 75.4441818537617 75.5770426166465 102.569800277838
"674" 91.1716297253723 109.742624464596 85.8904383734267 106.989746556743 72.7605282514938 86.5885533689413 97.583615134752 83.1069504249206 102.831937412364 79.9904979894593 80.0919874577353 71.2350746511476 97.684657237048 74.8330390669443 64.5071957063529 75.900938324226 79.2749407245943 72.2234260820909 68.8245781748004 89.809580278687 104.939350719557 113.910812680514 88.9452791005177 77.5505662505045 102.150604779875
"675" 90.9976291172669 92.8301616385402 87.3782818187923 97.993573752991 70.6231564989603 80.9214280595516 100.585284867915 91.046416032437 101.938054155159 100.355799536031 68.0076021420378 83.5602055179451 96.9655031443146 66.0364336576422 81.5255782396631 88.072241125189 76.8238351350864 65.9340339248045 79.6447196089284 75.4113386279537 81.3966318488205 93.1672684818778 95.3381362186153 85.649978869649 86.1256888432084
"676" 97.6159149517859 105.652999374533 99.323692617675 107.111801995019 62.1440020316088 66.8638690026162 103.480311306435 98.2081397968428 85.2439967853122 84.9389071284623 81.4324068677871 75.625255655526 92.870310296432 82.149475086367 72.9972562920915 92.2564897136587 71.4759377081937 50.7985733696811 80.477916586272 83.1254473661436 92.4091020318847 124.787858603087 78.8771875986623 84.9082470002827 117.213761579662
"677" 86.421307025149 104.004592509133 97.211412562556 108.819723648689 74.6506462215495 66.9534769790612 83.3469880836275 105.405197420767 96.8529183258496 90.3729209364402 51.3026142616621 80.101491054277 98.7441943462837 85.1220854619917 82.422470647723 93.7724509179126 74.5741040528472 60.3791683167043 86.529855329852 84.1322591510797 92.4622391409622 112.332685671427 93.6710402165976 71.0882755432659 108.687641880394
"678" 100.046562252546 116.636129352741 78.2264604105958 90.768609983227 92.3361044307991 79.1939418687146 80.6270818149617 101.566211759383 84.2041103371337 90.7559508188546 69.2718818154262 78.4753054276735 100.817637319088 87.5863123334297 72.8364030995647 79.1258389676628 74.4525543268778 68.1368387152151 76.8506213809761 90.4712370225887 88.353587723768 100.924298266108 87.2268900726132 80.271216489193 107.765018023435
"679" 98.549540662485 109.98660079222 86.6571562425151 107.48896289793 88.7424440457064 67.6790454194113 92.6572751363309 95.7744710337698 94.0845942510324 105.242599258996 67.9755544740214 72.2180332703672 85.0757851411692 86.5459022492324 78.0645713256501 84.6110041704472 66.7130861590584 59.8460563551563 73.550038951151 77.2718249060425 93.2634985158163 103.226972732653 82.618567716791 69.2192489569362 94.7215493437471
"680" 81.6148972676765 103.857471919823 97.2500424080922 113.244778804555 60.1362814782999 72.2951515500852 94.3713760568768 94.0794306163495 102.003511346138 86.1633428915224 64.1269736973785 81.874328548274 84.4592567526577 87.05436334307 86.1966770011396 89.051994484939 64.8377189882479 61.6598174476059 77.3663139960971 86.811749677857 87.6268671788386 117.18751308979 91.5494588951623 71.4527309484065 96.8149449776465
"681" 90.3872838400245 106.556524043454 105.481513237477 110.801880663752 77.3516454645989 73.0536781648688 101.072633985742 102.545518790779 99.1491252041635 84.2904648961783 55.2096785533861 78.4654229644108 90.3716340666791 94.7466019031405 65.3835948107923 91.4577861158925 77.6325864255216 64.7646186787953 75.0388908713626 85.7829242475578 91.8719404816726 120.184624476661 96.714876478304 68.6619518192271 98.5905195776
"682" 91.1697604907267 107.146159752673 93.0519331750818 112.461372942015 75.5705672011497 63.2738733328721 101.232221401214 106.331236592614 90.6990089903348 85.7999617929388 75.3874727802056 69.2874078984093 90.1280970366145 80.976757135622 75.8672947517892 92.8807718840034 81.536139264817 60.3922935962306 73.1131664662562 83.8551555688473 88.322279626239 111.217286999568 82.2586146938788 79.0491435207539 103.910456405582
"683" 97.4373954188955 100.961113547751 93.1666886703155 104.97067144402 77.1638745817115 83.1267929884008 111.696173389136 93.2345028418293 99.3898692894021 105.749973576645 75.3469487453896 77.7727082985328 92.7860751248342 76.080918300811 66.6909382880295 96.6018705745033 84.5453537269807 58.2127212323333 72.744195129112 91.4826665774592 93.2062723512482 110.74375370969 89.3550301713987 82.134332875249 101.865961973308
"684" 99.1297019934248 100.829216341454 92.6611246031568 102.48999190346 74.4213470681917 65.1025952218747 95.1221634260736 82.673342578373 97.0973142999902 97.9569087430306 66.2096058977402 88.1886118537293 99.9741977917384 87.6275396005847 69.1032540567751 87.6846403485542 65.3535896827815 63.1353752916171 84.2891563519845 101.524422621956 99.458307885439 109.106133530758 99.8198364289943 81.026351857195 92.7600265559841
"685" 77.1384995699356 107.083401372383 90.6770747467846 115.447733400018 79.8773981418775 78.8304668193899 107.33171496072 97.3930828454762 96.2751339405286 87.2066518697103 57.3640882225242 75.2589934953071 90.9571624564294 85.4706639092995 86.398720197434 80.108017313517 70.6839029236814 57.0619583284076 75.2933991775012 71.1283915392326 86.7262019695598 112.519171543224 95.3031763285315 70.3090458109383 106.217142369958
"686" 94.2761307935967 105.414595353343 91.4211315774065 105.847142351211 65.192524775231 77.4975937038452 104.332497189101 95.8283487835834 98.9062972882225 99.7491934979878 70.4545885442184 76.7060421615477 87.5767159017393 68.1336140754853 77.9730153253326 83.0621313731002 69.1613372286735 53.9870326373354 75.2975320435667 89.7003460123125 95.7716125613428 102.910777334465 84.8549215770084 88.3458691570257 93.0989096475486
"687" 97.235907688921 95.710408670495 87.0311001359727 111.355381310695 65.6167240282235 81.218497324295 99.2572823675367 88.3851600475741 83.1802417123017 103.505858869788 62.1480542963343 65.4991485628263 101.481286026695 74.1225031834615 72.566548569311 79.2381254491167 74.4044467501648 81.17680896234 83.8513014627556 89.373155038081 88.5806838280576 122.639029525071 76.470584693331 62.3117106618391 88.7951866344209
"688" 83.0388406988138 105.575305024803 90.2315546779514 104.870185235866 86.9614982580835 69.7459402396111 102.527302889187 86.3553607109962 89.5272119614665 84.2784273686993 57.2255120931178 71.2719876411881 97.3861232633732 94.024367967939 83.8377667586588 85.670487486848 85.111703518769 54.5163988144362 75.7162182590272 96.5073262617623 93.934297123204 129.040037802647 80.2631923521976 64.9881604230461 100.832055321763
"689" 95.4502505886772 95.1580192397692 91.9078857772027 115.475727790311 72.7342896736288 78.5653894625816 97.2258271915158 104.284673750089 73.9660586475354 104.417547747448 82.3689306444684 70.7574197133513 90.1681036069866 80.001079203445 71.5226651329443 83.7643845542813 81.910939458036 58.4826388437554 79.8261747949056 90.7315908405594 90.8496275817258 114.915175803481 97.1278066020615 83.4131379639788 107.279334462673
"690" 96.0357974437368 95.8463067857394 72.8621023569205 110.380206296682 86.4458537370813 64.149377382653 102.30862781284 99.4955388629145 93.0009722203157 104.351615432436 45.6961467214403 71.462078554682 91.5412831186416 90.15370855805 76.0075293957904 81.0348719833337 75.9395617332317 62.3001356591018 68.9370094605856 78.6855615127889 95.2858658232122 107.673403533583 87.424846249805 74.8617666931009 88.684137864051
"691" 100.095284680481 115.423288152098 93.8916977760945 114.167986773705 81.6760105635916 60.6805492846107 111.996016401381 95.3641342508505 81.7732378843634 91.0686731425517 58.3560544799395 80.6953249816834 95.357664255661 78.3215909148805 83.0711053827503 88.1854630898915 66.7989948215458 69.7481156146817 60.1742674154425 87.0022357491956 91.9332390935959 110.772864575919 89.645080200342 85.171638859819 111.413840121325
"692" 84.0780056913491 114.073229282055 83.9000853884585 113.083758805175 74.9367173591067 69.9555807841734 102.639691937819 105.649481296213 87.1576067216482 87.9498272336296 53.471224338519 77.327264848382 98.660943488228 102.030971200788 62.2547736100093 87.448280572807 73.4317684272192 63.1377891866147 92.506071488171 87.4303447513477 89.0459621084787 113.313736688857 80.2054164650251 76.9526631263818 110.249557574127
"693" 98.2225271175894 97.250175725834 89.9089085615416 106.476558748887 65.0824563331199 62.0047930076643 100.589868987313 99.293492388761 89.3467020713354 94.6296280831315 81.9653821521563 78.6002395254624 97.8707829042665 73.3458223242073 79.9442268005195 87.5786761772758 69.914306794971 50.8200328636446 71.2257783249941 74.856385530513 97.8083464152943 103.605542855135 98.654283062963 75.204860389137 111.111433233238
"694" 94.490928153959 97.3348607389848 82.3729975700338 103.423763178102 77.8148957014732 59.0442027095167 92.48382796142 100.658185976269 93.2796329865467 89.1376435010569 66.5065118375984 69.5640123044847 97.8088013798518 67.246332932585 66.678448443252 91.8872697043785 82.5276035232733 62.4899488053615 84.8052905150562 87.1829209795375 99.5146353403402 113.298671980794 86.1542773317034 75.0972406982176 97.9476629753592
"695" 87.2342013207084 115.5114119011 89.8917022833634 109.691272904661 65.2393173962645 77.8606397184673 91.1881969672974 90.501568350275 89.0773302119223 105.482651629387 72.6143993652265 71.513864365397 83.2230337242871 65.3839545778198 73.4909826392512 107.184576872669 66.5148614475515 59.5509798743626 81.7274564276818 71.3865940116687 93.8299513811722 126.590309179906 96.5100788448998 84.3742585061213 107.234746565095
"696" 84.9263766458745 114.402813728293 97.189893124074 104.089453936066 75.7937371231125 69.1105203991864 99.2226035478583 92.7274154208226 93.0616536657285 84.0664583067472 61.1546266957467 77.738703158987 81.2085811293943 82.6476241578141 65.0314482483524 83.1423588364668 71.6138724022333 40.8904629922603 89.9235197314286 89.6021149309881 85.059315149595 110.823014724219 102.448253201607 63.0908883522832 102.052164866753
"697" 96.6210016023414 103.731402996984 93.3219004745802 104.014575109418 70.432039863549 77.6307786014339 109.208994783703 99.0596275753883 87.0362996189117 96.6099792860243 55.5026955054067 87.841489154321 92.8597403304588 83.1524629421834 73.7207686121891 71.4714685883499 76.6817597982431 56.6976176991512 82.0018331168768 85.4986428599443 95.9867658504177 103.5812632732 83.214948486852 82.6184747359602 98.1624208222372
"698" 88.62277443396 94.128393049656 94.8933616255548 116.993711676374 70.0975767397071 82.728658599846 89.173788172796 99.5608003738745 91.1767876756716 85.9588391311778 63.3281966011242 76.5484144561214 88.241459496169 72.971170755209 63.1662375424054 76.4517080526729 75.7136168177282 61.6892044581554 74.372741249248 70.2614588716783 92.3070237436676 106.856812190705 86.9414658492663 77.9717992960388 99.5531216593006
"699" 101.290611293516 103.710964966866 79.2886280197578 113.376891537519 60.0219052571663 88.0855165572822 85.7069041283208 100.757490329888 90.4708636528384 88.5751510436595 81.7346173407565 86.1246756006965 96.45332075632 84.8309975599193 73.4751901219864 84.5241776466937 71.5638866744136 60.2036781994314 77.9350292952998 80.402901136656 99.0480942572227 113.057247731366 81.47524587419 78.0052205162928 102.940058835565
"700" 98.4994764343465 112.047363747981 95.2192410390554 116.078992531468 72.8440384665404 77.0609139508203 90.4913256960852 102.303941703892 82.1154546142503 98.4780008245746 70.7000167002224 80.2384640409456 101.458343554121 74.6668230680003 89.5137105228797 69.180287564833 69.5831412610481 54.3968621968604 86.4193624951686 77.9565547226523 79.375470919055 104.743414446534 111.556110143499 90.397415071825 93.0565615664066
"701" 88.9388050319342 125.188919407381 73.2470466002964 118.363708000434 79.1761993805757 79.2824334511456 101.054083798862 112.199587946474 103.807593874822 98.8107638155344 66.7236346068048 65.7875399367457 92.5645626641631 60.1863778976727 71.6648524419086 79.1676873442152 60.9947219018522 69.8234319110215 88.9568665540585 83.5302059326842 84.2430588971259 115.88095960048 77.5321356805413 83.687668745879 107.938964858719
"702" 117.555852866861 106.391649678672 81.5450533298461 106.791496829714 66.5294250500977 67.7368540423485 113.477293015169 94.6352164523246 108.988605903654 100.802321678268 77.5049181058974 68.1872173823823 81.1125869294089 74.7274203471423 63.9188955062065 82.5569934911927 76.9778449269124 63.3128025304346 81.3608142858497 82.4872832320309 105.542007195242 126.037226473673 82.646681053744 72.0716283701435 98.0041261756223
"703" 108.271049288133 103.493158137712 84.8682078116932 111.670091313473 81.7538875478904 66.62938066984 108.551865464337 108.539739585412 92.8148551002974 98.2535821440431 63.7993343693706 71.5160090030073 97.6772720613902 80.315873624879 64.4501679768302 94.123052337822 77.7273706675103 55.439070951962 72.5380729529644 86.2898739732607 86.148487613329 113.439237100057 76.810386809087 70.3124343183265 97.7492138834683
"704" 80.1346051461755 112.23536008071 84.3359804012426 112.48730606425 106.681856965316 82.4729571781006 101.630816741694 99.3751106550466 100.059764572544 97.5745739484997 68.5389100849236 63.2504333889583 99.2063887487574 76.5500435330687 61.7671992583095 68.2845044367466 71.0327646111774 75.1495017233244 85.13382064361 84.7906783391552 90.4812728321133 118.694049310735 70.7450114886897 72.5566773579885 96.3448334411664
"705" 77.7455579226102 107.473201702935 83.7147248992166 118.920110626549 74.7238304117861 83.5735386653169 91.0791108797777 99.491547315818 88.818620196815 98.362037130754 83.1762844762603 69.8944539963755 80.204855503975 75.0423607336463 70.9584038212269 74.1618427500707 77.8178381360536 59.8669454396591 89.421838473178 73.093540095762 71.4563346388957 120.444726891364 83.7869723633748 73.0022092887799 100.268276174876
"706" 87.3407799328055 111.492577148189 90.0664024372703 124.157293277188 72.6699758494363 59.4407403206189 104.590366621209 110.845764825687 99.4464534970533 98.391816221358 76.2936624991311 72.6687287550245 92.7901744190281 75.2786092438573 65.3181974416599 65.72226722283 76.5047616701148 69.6999924870987 67.7694680232237 86.1334913790544 90.960205908456 120.211963662406 75.737274914376 77.7303266665585 107.727778467074
"707" 95.8971857332653 95.2739504879854 92.4881210463631 112.889423694565 78.2519232184662 72.882900558474 112.167789022595 97.9232287053815 93.6743422584744 88.4256707698842 65.3040743418115 51.2498245795149 83.8957610212385 71.7396511680841 83.313264225668 80.2596727411628 82.2205214723195 74.9914729586316 80.6885342385864 59.5245300974083 97.9063677213022 125.934298810644 85.5290789030815 80.808850856225 122.458761395591
"708" 89.4458881097935 106.60349523584 71.1838644704312 120.263658224297 67.6454879893152 74.6981265547104 99.3734166020166 111.965237420227 77.7976521430264 106.052955055786 80.1847043061222 64.8900338554874 92.9864762007463 82.1165729803206 72.4102484715119 68.2216648933128 66.7872885364016 60.9242660000317 85.3884900837772 75.520794148457 82.0468740383343 130.288902582653 88.170726704449 69.8469084428083 107.516379949237
"709" 92.3138017054957 105.850352393583 93.650688402022 115.038015639462 70.4695520862126 73.6296325576457 122.943247101483 106.74190391326 95.7566170453857 91.8395536018823 70.2259481299204 75.1217073193205 87.3160208447916 83.084683192266 73.0664745925506 80.2166326488063 64.2874020230684 56.9958272652146 66.2983728326925 92.8209733520258 87.6307981211636 117.801478275393 82.2272135427841 71.0778517009837 112.285691779441
"710" 93.6657231731125 103.659700630133 96.5764684604137 106.155094259034 81.6950374937251 73.5473769913632 91.0564900736373 118.748002494647 88.718571199299 99.8451459607236 61.8873912141073 68.386403491324 94.1289093981943 87.3454192403883 68.7727973778244 92.7382312126544 73.0475850236696 79.7750644251686 67.5868114254384 95.4821834224571 83.1293213509831 122.925809285431 96.809047818857 75.4089164958848 106.56066032396
"711" 85.9008317461655 106.452216149869 96.165483505112 99.604762863452 83.5585728747316 94.5966056894155 104.322026083681 106.560646460744 91.3518594290334 92.8654527919498 67.3456123986439 58.0631782255786 88.4550544211278 76.6132289014278 83.136461610663 92.174787741413 74.6588903736953 53.6120039130793 89.6038695535034 90.7015620336302 72.6496909595844 111.828119718964 76.9317927387887 76.6147719988548 118.769965377784
"712" 99.1996551746402 105.368932006454 85.2131943438053 114.071033216151 63.6039528928046 83.7167851681752 90.7893508591417 91.8057367093944 80.4691496242744 78.4302394272324 66.0208411803045 70.0458854395757 93.1812995663055 81.9080231773403 77.8222281577735 92.4968436231596 81.8742228594162 80.3589433819699 65.570063911443 75.3432072837221 81.1418681803742 126.975759927028 80.7419095938762 68.0527013183217 112.705767676296
"713" 101.431961840514 108.002756924137 81.865329665815 106.486720810519 82.6653404978 77.854076375841 93.502973915014 112.624792904886 102.518361363439 91.335421476344 59.090511983583 69.0639210613677 105.735938700791 79.9302783267071 83.222332716695 82.7755476898306 78.9023319874916 49.5100367869991 88.1332772670042 80.1202643341613 71.6433929761723 126.149171156853 86.0316882035725 70.809801739129 110.178222922776
"714" 99.958260686654 104.457142299039 87.3038334811095 109.043957045165 74.6068857476616 82.769990738696 93.0800070594537 101.921837266017 91.0791039184273 83.3374745134303 62.8822919815321 64.5100541314767 88.7729602054615 75.371748484526 77.2467551781825 100.767694787513 75.5282268307867 77.248741529455 86.5821387114696 73.3647693107521 78.3157190809414 127.133421485113 72.4479804620906 68.5852984349901 99.3300559282834
"715" 101.272493215836 101.513695128392 91.0414982245103 112.080944317392 75.076433227437 82.294618044046 110.250796006801 97.773927431226 86.255362075976 98.442122298596 63.7780424041495 68.6343953810879 89.1484181616377 84.3627128097773 78.6805802837581 79.1565172501843 68.6966310799075 76.4766964919373 74.1727617068022 84.2241976690816 86.8747744658468 103.861956871637 77.7792859054687 70.886176714611 99.7663837012257
"716" 110.612371656582 99.2814694825108 91.8782986766144 110.283412167662 84.189144670888 82.6880714887756 119.355931043617 93.5261638333454 76.8982655508798 99.7274402641622 61.2559365694063 65.2119825489708 80.94372839091 76.3232105253217 71.3939536734534 88.2772153837214 70.4685124517607 75.4097667018316 83.933323710281 89.2223381572181 79.643396825305 121.198297605046 95.6625270845967 81.415560939314 96.2994698485248
"717" 81.748312647806 98.6119100694068 80.7671555861002 108.783712429404 79.6864467623192 91.0224609964072 100.061713493965 98.230034917099 92.401210227119 86.3585741166462 68.2476246886177 68.1371479819188 95.5145315010278 88.7962066065803 73.9267926208356 85.5780009945966 70.4771836481713 69.67200345926 78.9509036927471 73.1023445649742 89.1860241977153 113.081784455744 76.1574677063784 78.527369293261 108.535866149779
"718" 81.2951928832857 87.1161013001596 78.1403130927956 113.343726894093 74.7781820746386 75.3421345223251 104.078704322354 99.4980649475966 78.099294569625 85.9328471161546 83.5503064406489 73.1150729666034 84.4777285577651 73.9310606457063 86.1108906478182 82.9608091240087 82.3016131808572 71.9806568503983 77.1790949958289 99.2138295322692 88.3602245880597 126.6405262007 77.2497203383648 75.3081202816517 98.3427481158753
"719" 98.2395546778013 107.703554838406 96.6999117303623 124.475086598885 84.6053172347581 73.5570082031396 107.224127905327 96.3097990698725 86.1149108585602 96.4503769918637 69.0977605182117 61.1007567981059 102.504499943985 93.0743893720647 56.312836686302 82.0834049603529 69.3746187648174 55.7866835255223 92.9848006217219 79.8742000512858 81.6339193548959 128.130463902127 88.1504873336407 64.0969460168423 105.804327875429
"720" 94.2414812549246 100.656921401623 79.547080371279 100.488374254913 89.2883703612055 67.5721219639452 93.3680704509534 99.6452071447253 96.488313309395 96.427363371588 80.0514829359859 61.2173252112861 88.0545364835431 84.5176348744748 71.7439847865244 76.3624341089033 77.5325595841295 60.0923056843818 93.120130959243 88.0128608479784 74.8418772918165 129.932776606389 89.3231302976297 81.9503468018905 106.19403972791
"721" 90.7070621579265 96.891636465884 88.9480079342754 125.831608801658 90.1411987371246 74.8459525416969 106.745734261331 102.460422178129 105.788691701111 90.7744238160962 78.3089029971624 65.9056271522799 96.2191225463195 79.6247820777655 62.1671358891916 86.3669496899 81.939877576562 78.2734584525867 86.6041529811653 89.0866881310467 72.619755812141 108.901775633325 85.6934357221207 75.7602487078435 97.1366926124852
"722" 92.8299934431765 103.965888804434 75.7046075075181 109.602832829252 90.4435252447343 86.89686751227 101.799754691688 111.858965643405 90.947920990046 99.0561804012465 65.9763151395571 85.214022531841 70.577017061643 80.6368119360099 95.0544474197047 92.3677530444532 72.8812924980936 80.0946057303829 72.4107082454185 81.171864292314 83.4306436478563 133.81597221599 79.717276949368 78.7599116826676 106.235792715195
"723" 79.6356535269135 104.876270728703 92.874028317523 98.9390130654212 93.0133162324113 92.5578430971678 109.792311484603 107.122303119927 93.4237763092991 90.923344374935 66.9364923069593 54.9105440151647 84.5139326595814 73.623739842935 91.9229178505788 90.3329035556166 66.9912687520122 73.08840952425 73.8329065916532 80.4902109015392 80.4023988200195 125.342641544105 95.9534683446856 73.2625882776193 106.005790989077
"724" 100.578954736646 104.328522015322 86.0034420645087 124.895719547247 57.7926615090293 75.5951382752871 98.7499030168585 89.6072708209201 94.5782952607215 96.0086170057671 66.3544529880178 72.9693158521363 85.2567477085629 84.0849771706457 80.6066100028746 78.4111391487883 72.6321185382897 68.5735797620351 78.8728790717892 73.9496059295789 85.0708310626908 125.184381104362 84.0254739614492 71.3133346111461 98.5242753072271
"725" 94.971845726201 110.562231137692 75.2180571430905 108.508012028538 72.9860504400984 74.4970361065035 111.400314511437 104.294594739368 104.709958951295 90.021533756642 62.347228745626 53.8849910379354 89.4293738285041 76.577182634384 66.8020870774677 72.3959977206052 68.2855375429844 74.8337155686422 80.4591819617711 73.2778743007151 64.4828798302507 122.116018325021 81.6577016864367 78.000609555903 114.931753521554
"726" 108.825715016608 111.864194374044 83.9753078077443 109.435216790961 78.2937020420549 78.7076422851469 110.512644623762 99.9655874667827 101.470055155223 101.079588913877 61.6472103534215 77.6394813937899 89.5520802573234 81.870593958208 69.0206565209477 82.1153192412634 67.5312546104395 58.5706255473327 80.7604371326607 72.3341785726328 92.155367513824 127.033320191424 79.524916270855 69.9908070340665 96.6296685001619
"727" 86.7979578802248 100.699681030358 87.2261491789425 134.079989655402 68.3546446079799 70.4035728643874 96.2837456645095 99.940638135535 100.57678720737 97.247912305906 73.7078165244044 72.3249908712143 79.4649887900568 63.185611464007 65.9448457605252 99.4149205212446 73.8589301238204 54.5145540507864 72.0127046998548 80.8499828441952 78.4522156749878 124.742412014433 87.0592966445414 79.6629752125138 98.1476922502122
"728" 92.5585887070236 98.1032996639899 83.4587588028215 113.686352030293 73.4373669592606 80.6926832885476 114.883635207901 95.7669037333517 92.0956661365386 98.4235869760303 67.0598860434499 60.0403621056307 97.7969362532145 85.1065547444445 78.9492637278868 88.936231901976 76.2659470872863 76.1085777176646 72.5189131552232 68.2615156171725 92.0660745354914 113.787159247901 90.3956892239257 72.387326645276 102.611453268664
"729" 63.4754235649325 106.533993250048 91.5828095720861 118.490903563188 96.8219270116442 65.9602170322055 96.752415449185 97.4064941085546 103.900629095085 101.346853646093 69.6135847680922 60.1588926081402 81.7814503175077 57.3097162850335 76.3965088315461 86.7546664270413 78.6765402310617 64.3241100837088 86.2073167451568 85.3321815204599 86.2156058685645 119.689840911696 67.0255381525957 73.7674523388034 100.527951971909
"730" 89.2270612655728 109.211671324967 88.4889159454746 106.936786463186 85.181600220955 79.86496349172 92.0908147929943 91.4980599131312 83.3789705231104 85.9870575067775 59.9413763595113 64.5347399463362 106.125295811944 72.157870053338 73.5489745967767 82.627629929285 60.0962493813032 61.9172254147704 78.21151414482 87.0376241581277 83.9080138266197 132.203935423407 96.9813461159767 79.114877258787 94.2889340148623
"731" 92.6875769346243 111.990110456997 90.6347186241802 112.816583125784 76.4865828765246 66.5110604941826 93.0808481816673 88.9585736774699 100.076300574952 103.435359587747 67.242176717856 80.1545839294839 95.4891610701906 75.749202314078 61.7431847958505 75.3428582584188 74.8678663194555 67.7646000928371 73.167653246314 92.3841357409084 82.3511413103422 114.44383694886 67.2728579959476 81.1040586206473 88.242464526354
"732" 98.8015898154695 105.775011490679 87.6954480831758 122.590004074583 68.9988702755596 87.4741278080122 102.872746969125 110.813039909161 85.0183936750365 91.6966104021344 64.7842429052826 53.8502717451272 99.0908979043123 69.0361866632428 75.6677186180488 85.2151308029797 71.9781480649851 63.898750255288 80.0992893074813 79.3818839612811 92.0062383491457 124.156432136925 91.694944025083 80.737019199496 87.4542060400586
"733" 87.7571902060871 102.94201071452 80.8900721825596 112.09719037057 90.0731567112187 79.0337788513786 104.321721155082 95.8784924551506 98.3298238036004 89.8018123716062 63.7804324286069 69.3890663312202 77.9391474507323 82.3453411556302 75.5682353436936 59.8038051096567 73.0368121036496 70.9774749036365 85.8283838435878 87.00025353371 72.264091279052 123.764797333974 94.9943212030547 62.0496040474384 109.752024332108
"734" 89.019346998417 98.9729448510267 94.0277575792837 111.320538403842 82.9514883963213 80.7456016146574 88.3244838269554 94.0633355670413 82.454773711329 75.4093093067366 71.9142185512609 69.6200424375902 94.4744575252581 94.1716526195238 70.4879732583543 79.6784125255396 80.3771229108986 41.909040156318 81.3531275248615 86.3171001510127 90.3693053645918 114.580029146569 72.4400029975907 82.6805798005864 106.221366602448
"735" 86.2487165741642 111.670903172128 87.4098254408417 116.911225392621 80.0515426222658 64.01836336063 107.736080841823 92.2800524343544 89.3534900211372 83.9420577836758 81.3948734694873 76.5069911623455 83.803774578127 85.5056877010488 65.946911369077 82.8383916852645 73.3354790204898 63.9363195551581 87.9187889251002 93.9470685233642 94.645275994004 116.006342193794 98.2465680963062 62.6583474624828 106.755608701857
"736" 82.4993397491623 92.7773016947232 105.545198514288 110.440034166641 77.7671428923119 88.8692434822231 93.184310412308 109.006479137092 90.4408993217183 80.2588464407126 73.662340004638 63.369556237817 84.1879348342995 77.2182432417681 76.0430509568642 85.707354086292 71.5074894945337 65.1856823248472 74.4228388479649 85.6740226187122 80.9870157166938 142.975125251971 91.3432612711177 81.1641056245948 113.319520428335
"737" 96.209050466555 111.066632539192 75.6180060629604 124.423208225441 68.4738290907893 83.8188683047003 95.6827836429285 110.206904844186 97.3474852932144 91.4725129298355 68.4315313417042 72.4726670078603 98.8095483303455 82.4177001196625 68.5066325966751 78.9006613554714 72.1359631615315 83.0401922182665 84.2237376847787 86.7278853955885 88.2994388680795 123.865955672907 95.4712344672594 92.8769529053829 96.672963948248
"738" 100.143851036174 108.233662135704 91.1209060938686 108.502414812526 69.8083118710962 79.6595018003713 114.90146543178 101.262467981848 90.2292328556628 87.374472136056 63.284903485082 67.8815120060484 78.9079755245964 76.7547230893776 70.2654528971774 85.2098602922383 73.2654693911588 60.2685006527606 80.2182298538318 79.3082085972183 78.5860817447852 128.791023353925 88.0418767057126 68.0002377498629 101.664132454937
"739" 88.4572586031434 94.19190877703 86.2884760395879 109.945131844894 87.2481309049193 73.2186825977649 107.848136761199 101.600962079835 85.5873972052133 88.7235804239794 73.1576688269892 73.45761145688 85.5545165589977 98.3330108491263 77.0503469664006 77.0642212789076 68.9481719831532 61.7295668183663 72.0906068446779 88.5241026857176 86.740252245711 126.153917157388 76.1430064211849 70.2448417380971 111.07498899424
"740" 102.656823896213 102.69499879263 85.263116687722 119.851923951284 83.9589543091216 76.9638047928724 106.865895749386 101.989343431138 109.948804371997 101.389995051826 68.6704923152497 65.1867402365248 87.3423379999597 77.8384411052974 74.5320335198713 88.9170874388952 63.4418819495853 82.8667761103777 65.2484173856705 106.901574305983 86.8839361047026 107.763132573753 72.7197445620354 78.5847592064036 86.3034084635083
"741" 77.9886812483483 119.632661451065 64.1749351043014 106.278348986196 68.4868281211965 102.20335523419 100.13247451461 96.6290943137616 89.2304833726466 85.2284677097746 73.0695104925409 50.062092920833 71.0419281447468 80.6084347657156 81.5165745056513 91.8138689442215 82.367529890848 88.5570328806431 85.838837720786 91.9429284210025 76.038267160754 122.388606875851 78.4810402175232 77.0259271770465 91.9731025411572
"742" 85.9268403653131 97.8776049697498 81.434140966654 120.45878841243 80.2770374717577 79.1952080210777 93.2725608153375 105.069072455656 95.697136567249 97.69792558928 69.3458888920885 60.5618818777997 85.3664890920203 74.5608135411201 65.834910226794 71.8333296823821 72.3987378974888 66.817185258171 73.186262987104 82.7920218438313 76.3995811124037 116.493482107216 87.4742001722456 78.6732362966595 110.218911765284
"743" 106.229641160835 113.616955037372 97.0871957993744 121.459946377503 90.9484134461696 80.0755828651149 94.8555937034403 114.545016149166 82.9897988809912 100.311112594709 74.3398088282539 62.9322835908929 89.0030942702266 84.861209208255 61.3738234136657 81.9096786813123 81.2492042650421 62.4859623173022 79.2093184453447 73.056750893248 89.7882312447857 125.212778429062 72.4940493405476 80.4350740418325 97.3989872216088
"744" 94.9046035870919 105.36248550937 74.1527835533808 126.746103771691 75.6319928228069 87.6364775164704 106.517769180151 97.0730733344677 101.843413109199 95.0703378018892 80.3432416654647 67.5915088677474 95.6865810947744 84.3683505222822 66.3308996208041 74.2559467572465 77.9282893023552 61.1831377387066 69.7880008231992 79.226623995714 86.6909412367757 120.423694698967 82.2868069418921 76.856266918083 99.058373302419
"745" 100.94153488778 100.706390153921 82.0290732318398 112.418690914764 75.063132491701 74.4176457344902 83.53284868269 108.281733363694 100.283130988632 87.8555027395568 80.7173342965303 87.0218954753988 96.9745053639643 74.7545411314576 66.3810661155666 90.2614688248622 70.6371223468147 58.1180682277861 84.4721101540141 80.1220070904647 93.594178381628 119.067327487023 79.6196963882633 84.1873897747158 100.700379478104
"746" 95.5026936542164 110.748117536815 88.0682140959196 100.351575015405 57.6839802014875 88.6676745497307 108.170319147533 112.931445041395 80.4591105169147 87.2355527056018 70.491639835733 74.3262092094939 86.1240209195781 77.24436849934 75.9428620979875 74.7755087121934 71.5440985868077 61.1173485095568 68.0774673019021 101.57712127375 76.8195470268061 124.470854175373 81.3064878130901 74.1492128449757 97.682087744256
"747" 110.393357606166 93.7082842693578 96.129562108895 122.574041608506 75.7637362901058 73.852309150038 116.424179252879 95.9724433523217 88.7798561035501 93.8623181919065 65.3374108713257 67.609430593826 84.4540585763665 71.1490301274236 70.1452593043135 86.0343046689038 74.2486764196565 57.887148342869 85.373118648315 86.442155056074 81.7717054287318 122.766434308813 93.774624963934 75.4166540695284 96.7464872212344
"748" 99.5000432524984 104.224996847314 83.4699391606983 112.865696366561 81.1547238103635 75.5804792239489 117.703479392689 106.930830893726 93.902158182682 102.348500444967 69.5769712590342 64.010423244728 99.0822950618093 86.7355269197796 69.4076257645091 84.508421325363 72.991664195452 74.8909901273738 70.0560054836379 95.1612845935454 102.199655946199 129.090690999964 80.9933427904133 68.0926937703674 95.7210830575033
"749" 82.0941158153735 94.6119069276886 85.8014383065127 124.616303023562 67.0981301557154 94.82228849842 96.024887860649 102.455622428359 100.85029348956 99.9932294532018 75.6070065432908 50.6482312026288 78.4406236401258 76.24860268527 68.2981247489685 72.9114368736911 76.896830054232 54.756806327454 83.4489449609664 81.6058778538098 85.3211795068676 116.555863782921 74.1123855671284 66.5876562132854 97.961899468375
"750" 101.411367205125 109.853380104668 80.4573620601698 118.65029742286 83.6874874667507 75.1015082509071 104.452308288211 106.744349088957 110.10247318211 94.971556981813 69.644034044663 74.1973811410783 91.7106272481778 88.7841040063644 73.9225751858237 88.544047105795 77.600141211586 59.8553218817302 83.4101478635448 74.8094976887238 85.3680581459138 120.496662696964 88.192124672481 64.6492877568685 92.2565293508581
"751" 94.5726931791552 107.189160296978 85.1600968621444 99.6280622315444 92.7882857761142 77.6706868164326 99.7500305252448 100.223966908865 93.4564958111827 85.3616122333202 66.2938585018813 62.2574841529806 90.8850962332958 84.8056629609521 71.6105369312745 85.3125507892173 65.2262384710495 52.8191492607152 73.8196829695337 81.3946986111815 92.316643415811 130.40471792188 91.9605052051274 86.7798798279333 107.044697939808
"752" 87.1404687871146 96.6461608425326 81.809879986129 114.805364688402 62.901177688526 75.7001938104869 90.9404841250474 103.601153291892 73.5843379163236 105.791044482369 62.6973964481013 78.7093418802134 79.1274859094508 77.3119042624238 80.4352511200153 84.5977168920437 73.7786571859387 69.5631099689141 59.1764032526085 81.9706612188942 94.9870266888228 117.18321694293 78.3540023821298 68.6740423683891 89.9833414287947
"753" 100.603029871447 109.37074037247 83.7484253111466 114.471253734168 81.4226873467146 81.7765378109976 102.58532137377 98.643121078237 93.7797675884965 110.065262436316 72.8584969887613 56.6319703279333 103.125967428762 75.6983504322173 75.1045590122844 80.1896656084608 65.8996078808441 73.9920519201212 94.338023166643 92.020561190369 86.1806047418665 127.874342996688 89.5059852558413 84.981818700915 100.996196794406
"754" 83.8878530185798 110.49309966383 79.3907533005305 101.981820501591 89.8521388517407 86.7239779085133 95.3623520578429 114.539854357692 83.1213971787342 86.8978752785398 78.5042753356758 57.639370322231 90.1811829914448 81.0224260498084 75.6744822647517 75.6191355361043 72.3693177593427 61.597919965584 82.3269486233948 78.0473509254205 77.9246195803276 116.042876025646 74.5021632519016 81.0449856562533 107.143792727015
"755" 101.740271519961 98.6141402304429 80.6275506132447 124.69246681637 79.3313643256723 81.5864433234618 102.693822129055 107.818818586187 83.5978949978923 105.636245718985 74.3889284640588 73.4166399538549 78.3783006950933 74.2813879112633 70.3056130789393 77.7801489099102 65.1376959606128 74.0186642832139 62.0716722404394 85.0287856096881 87.4499545291235 128.449130953437 94.5190070337958 72.0102836658826 105.292866784047
"756" 93.9984198277833 91.3332522184639 79.4008856467646 102.147662146463 77.4823248797272 92.398099734207 100.115815230048 111.510559772713 95.9043570850888 78.9673217946498 66.3444959167541 65.471607856196 90.517844040999 88.1332859243994 78.2839669768768 70.726326618531 76.2302141993814 74.4944365030267 78.2148101897685 80.6683637756975 87.3514937831214 102.085730025288 83.5657878891905 79.4005629330498 84.0439174934784
"757" 78.71417847765 117.715075407292 91.941837923279 111.050566050063 92.2960974692596 66.557107519225 98.0126236506938 92.5362098904676 95.3714438794757 83.5301527292078 89.640011294431 67.1130467406861 72.6494100798742 70.4504170830071 74.3333108249459 89.2796493939504 75.0791097968974 67.292849004158 78.9397061352272 74.0064987676058 87.3027663160063 124.178443357287 72.9643446614541 84.715049040068 103.099838513005
"758" 92.0918194446287 99.2400310470673 89.086973360257 110.145548354411 87.8476728093856 88.3111410745246 97.6614164588087 96.9053995772872 97.8447635211131 102.928963460803 61.211156663063 65.0355304497534 95.8286867137328 84.511466341078 60.3670831843607 93.0365721877498 77.4440973400278 60.6598523235736 76.0479549099726 73.8865386957766 86.1569600844956 107.147318164304 85.4742895012173 70.920760125677 101.01505022356
"759" 74.9749097169693 94.689764317229 88.884382498383 109.829425550225 95.7735254889188 88.1766519349265 97.7494668422817 101.633811920184 93.0404463363543 93.6583193424081 81.367042127744 59.1328436746372 90.579126084711 83.277340588371 78.1906830477048 92.8714804384857 82.2227576244142 62.1719224004124 103.997476277887 76.8821682935991 80.3547044640013 113.378874448148 73.9253523864729 78.3695010449213 91.5798686950367
"760" 96.0126270135184 98.5401250270466 80.0717427828461 114.725416459732 93.8526719709603 66.9057465942992 97.9195839259143 104.16941217973 87.2991447553516 84.7260673156055 66.6764123473631 63.4737631934689 102.988656710586 86.2887066391467 72.993113386329 96.1829622118656 72.4336426339204 51.610115648176 63.9192669374 86.7121096500729 85.571977966748 103.947628653282 84.4187205988177 72.8031624669967 93.751888761612
"761" 73.7601162171566 105.151931519093 83.872959866099 109.275429710701 70.6895228123465 82.2126525303127 89.1949155259277 99.8595592104343 77.068853178646 91.5213350701056 78.1291863927151 81.6386218914717 85.111590178934 71.4101936033683 79.5249431977725 76.1550675406295 64.4979486391562 72.2004233802183 91.185112712435 76.9263045236985 81.7680162078178 116.859820860343 91.3621298718647 75.6480725151024 92.9463016415753
"762" 88.6945360861008 102.014697214813 86.729797766805 114.101421354897 70.945193772608 64.4302128724591 99.298744406822 99.7058042751286 101.271476174246 94.5965410842934 72.3219327911747 80.9419179579372 85.8002912109836 74.7323255435784 66.9732974671518 99.1168158460913 64.7229139467807 61.0876620479559 77.5276037034374 84.6585907383901 90.8434232022674 125.913197993752 82.2306310884597 81.1213923642245 106.623041915507
"763" 86.3070969207867 106.377158167388 88.7744511468144 108.37662542233 92.303889560537 66.9602471283443 126.668484263471 106.600523448875 90.8171221425077 114.155873834577 84.5150014945855 55.9049095340477 91.5648976328275 90.0572697362834 68.1404013783117 75.0579879294124 82.9322009622043 86.376099338163 78.9454708523493 92.7555153640152 90.3607947172537 122.464763288952 85.2184901868917 73.9471151132346 103.299158839764
"764" 96.4733366083473 89.2529766234824 83.7008414957839 114.534641748124 87.6107181282196 86.9776158604789 93.303367991042 104.320221254565 93.0159574710068 91.1668465180011 70.1445797193182 69.5741811170573 83.6291758097504 60.7773116161882 63.7633068194743 98.4964023074637 81.9656899820284 73.6379218766584 101.132732572861 63.2253399314974 73.379650805463 130.902750619087 69.4501009115797 76.5847227060842 101.973055509293
"765" 92.1005640619647 97.6105253382303 75.3381818928297 124.714034833207 79.1378239965386 89.0894521159747 99.3665660924644 106.276572007625 92.7275019580841 92.8425972836546 66.050302802366 75.4027232160365 98.5737303969285 73.1054746123574 68.4631347719408 95.9811999703196 70.609179979051 69.6569618613395 80.7314002995541 73.6802370205268 69.9276722731266 126.494770933912 93.6828022015296 72.2105596380703 104.870125488776
"766" 104.934039400858 97.7223976288936 92.6908863681797 106.628038010134 79.6271681821952 75.4094073322541 92.187377344183 101.942599542863 85.5098322867368 90.7247340934629 66.1287881554311 61.0779265032966 96.7590655318169 55.988043767694 66.2278454636028 94.1572001870162 77.6471221685135 73.6901704585591 77.1632851123798 69.7521114568543 76.2161538290466 125.651146730658 79.8836994516628 82.1909903448926 87.3033301044508
"767" 98.0014059775562 104.134449869807 78.973392840495 109.305111578878 77.8819904502523 72.9770453491227 111.488190673278 94.117286748299 87.4075001958332 97.533842918178 61.1058889731155 73.0962995077946 84.1509975183592 92.195706939599 64.9448467324957 93.6619364249417 77.1216721769816 56.2963961523878 79.2026600780274 98.4841088317715 85.7367879921216 117.467748179192 87.1144668952748 63.1750470768129 92.6421333645697
"768" 94.1300629586838 102.849242398505 92.288050998268 117.39639153499 51.8988701091611 72.6692481232277 103.743321460128 104.857028643812 91.8316409468946 97.6343832223804 61.6802465405995 56.8833853009738 93.2355760875181 86.102327935911 61.4811741818473 96.7707189701781 58.9105420906472 63.0072121679982 68.4448297938611 83.6664030857446 82.9011118356492 127.158511302595 100.986716027712 78.8373139492842 104.967655173234
"769" 98.89207436635 102.121851604518 94.8814141981596 116.529841947807 87.5111062707044 72.5707727523217 121.099976987104 107.863048489517 96.2506565748573 85.7683210135687 75.9031573309288 63.8485124581046 99.1497635717614 74.8236483707587 73.3795249001749 68.190856896449 75.4671993683369 63.9250661661426 64.2161631649883 77.469882078095 99.3601198650032 110.208561220838 86.9225807913934 75.3753565506292 98.1735623129928
"770" 93.299469686983 98.6753305501614 83.1651986453685 112.963361256332 84.9841831298006 85.6395327172837 89.990988897496 94.2346949380122 96.7391578601258 74.1514271588331 72.841497990766 74.2237826178724 97.3036030623463 72.6394641504113 67.2738296950785 92.7614033335308 64.8841944071687 73.8287618047719 82.7483406238412 77.6419469200902 77.8562969772368 115.616381719175 79.822744155029 78.284797832182 99.083752662446
"771" 98.7025535850618 100.674971032035 96.0509795503702 123.863445762895 79.7973962811383 72.8345466308926 109.888852075563 109.294133169858 101.444550203775 101.288912058491 62.5099362144838 68.6075932367846 88.1243880602283 80.6911809584238 74.0364380798862 87.2357722318657 80.24926426151 57.6879419204225 80.4969954812883 96.7551017737242 85.2440026274819 113.449707548858 93.6218128332485 68.6585490818492 95.0930131977209
"772" 98.4016928242476 110.932643059512 72.0143914697899 101.235309961122 79.6579696451192 71.4103057644442 99.5600553934286 96.2416003895902 90.6113120435768 95.540488095838 73.9363985733561 79.0362647151374 96.4730621757557 80.0783379393158 54.5756768900005 87.1894460853615 76.5832398353255 54.2996288527774 68.6252621958552 79.9421966239152 92.3650127627701 123.065397824651 81.4412758987754 81.6280739831046 93.8283084759406
"773" 76.1137837052336 109.883341595722 95.7877231658809 116.837801737082 74.358404425898 68.6914504807937 105.027805006161 100.147259896652 95.7785563841707 101.081934295811 72.3493671839827 84.7916098769781 93.9642929897808 82.0340968023574 75.9687847547832 83.1574442145944 63.9734557494232 68.0416313864303 70.157309291554 79.5396365265276 76.908846265217 126.549451093113 78.7374908651293 71.731628101893 87.635504134752
"774" 87.687226728981 101.957334066471 89.9484513173475 119.895358903018 86.6400085514308 86.4030633879858 91.8802137207081 92.3427628696045 74.9726640643408 94.918834465665 67.9317593329557 51.0134734110268 79.514890074134 81.7941403502561 79.6312996494285 80.2303017332797 80.946001909946 69.9830306398857 72.077023916522 83.7331718579527 89.3972795638889 119.188934530775 101.125868007036 69.844089860222 100.22715091068
"775" 80.8209775000945 98.4956162912338 103.824736408247 106.751379857186 90.8792673101767 78.5274638779786 104.817811576193 102.661290735369 81.1430168896257 111.330553875069 73.290779398567 66.6516209239066 96.4691773502446 88.5546881151354 65.8754194874655 87.9023402771783 70.3112553911691 72.4187916086295 74.7523760500895 80.2445027547662 78.4599263745359 106.576148288056 71.2917594408625 73.6780100927059 109.310984063612
"776" 94.8162995043085 92.2412870211898 95.0851481716814 116.637016042199 55.1659962681275 69.757920816674 112.009120300394 91.9970285555973 102.629953813702 92.7391388388295 74.453873152268 68.3247459145146 100.448834852736 71.8875519321988 71.9299791404136 73.5841320276305 75.9728397859637 69.113279975965 66.0940328126285 70.4459377376646 80.0717038612152 120.982731233536 94.360754240447 80.8370786585029 95.3551119438602
"777" 83.505372130969 119.430459876834 89.772648673138 134.59155309437 83.6655891364843 98.274077238137 96.13835230957 101.230670121246 116.22210702643 85.2572144829727 74.9841613042568 72.4037238613353 81.2968197718761 69.7661706999394 66.589536939961 74.1467470782787 70.3784835051184 72.9499476109066 77.1609008242975 88.7786891702718 86.7145626234304 129.945668988566 74.9581849517967 89.536400098951 112.681515374545
"778" 75.9046602136431 107.603229968111 83.0763425457169 118.192052105721 80.0664072458519 82.274827160768 120.592066537322 111.176768297823 106.690761449946 94.9825904655007 78.289590954459 71.7492721891591 90.2438806052983 73.5625997542413 63.945029879726 85.7515664284313 77.8928293308595 61.2727403909931 59.89059641897 79.8353743876818 88.9909211344327 116.563521633136 73.873559873438 86.9995878983419 104.276445118285
"779" 88.9581850818371 96.8270121362351 85.2954281368637 115.958407176974 63.2742486979287 76.3798619906198 122.646422574624 88.9194288190602 82.3656310900643 88.8118489525076 74.4146492037186 64.7782511480073 94.9805805239702 86.7336655469306 67.3052494878729 93.097926620701 69.8772554963984 79.443691552467 76.7398231990855 89.8897579379285 83.34661496867 104.265697508193 77.9783924577788 70.5621797582588 85.1872210717864
"780" 98.559115224594 105.192444223452 79.5001763963727 111.321212622678 90.714736864815 73.7229279235727 92.0889603218899 95.063868603521 87.7584102791095 87.2318951806829 73.2505694917669 66.774351042166 89.5958100322792 100.606171715259 68.6433273064284 82.9146750605788 88.0043489331757 70.6662975564338 68.2054021499201 84.8480450117849 83.7212750753503 128.229683884261 76.3230404390052 72.4450762112016 93.1846285085855
"781" 92.9729284515945 96.5313880763056 80.3397047378442 109.602244736837 74.4978009268476 68.8938364263439 105.479730270686 111.089042244141 91.433827856368 106.993235407456 72.8287039741395 82.778776566509 85.0744630434018 70.8203769450406 77.7785987836325 76.9475191544549 72.9720251615328 56.9033509034415 80.5178861890895 80.1991508548373 95.39361815478 123.843379555991 82.646291125288 86.1076631560584 107.034419125114
"782" 98.3621579387907 100.985686251785 81.2113299694014 116.700376650241 68.0015216670099 61.9164557840544 101.209809477215 107.955776574581 102.242069345233 86.2473415498704 56.8562642695186 68.9803250910268 95.4632679514172 67.592351612257 84.1295330340212 83.3190615307038 80.366927635778 62.0331466561862 68.2370745109557 87.747694014929 98.0035801020332 116.031848382661 87.3969572892325 71.3729075617022 108.086469228061
"783" 96.8922574604833 90.2651168427224 74.0393167055145 115.596230253585 84.521621389992 71.8144184539917 95.31259685332 103.635769622003 92.0288688321574 95.0574281380509 72.0464008914036 71.4147095561986 81.3030919288973 81.9886724337125 80.8980688790678 99.5169539193193 88.7041040040846 75.1776788600548 73.5279613483916 88.5843743337784 85.834427777124 117.901643331774 81.172885876159 75.2727390823704 86.4799776230992
"784" 84.650933624601 94.8332547877937 76.8917995942996 117.31717858734 80.950594509307 91.4051559516699 108.562318753975 104.917308993915 87.2429878190955 99.6244019025462 76.1093678579103 64.4757268662 84.3700466455448 85.6437522411229 60.6943856689985 94.189422915219 79.7693189242884 75.5404609589029 84.3273412165692 84.3137233972793 81.344977789457 119.537865768729 71.1840794548073 75.2898538986832 94.7082610495558
"785" 102.587870358878 98.4772689719843 91.5163566401406 104.511442614749 62.6709278331589 79.0026926389532 102.834637696914 100.173267804548 110.647637291848 89.9169772572366 70.0672725052897 71.1174716169695 86.3472561168018 76.9444320448699 69.7408952388167 81.9006497850855 77.4602401332057 62.631749612663 68.5775423805639 75.1645786014855 95.992759170985 129.88618101882 98.2048571939013 72.8582530366539 99.2520725534636
"786" 97.4500602817507 107.495466229536 84.5193002366673 115.123354880158 88.4823698359912 89.80539128347 101.420785230366 98.8374277841802 93.420629750063 92.2401385110047 73.8680748975381 76.645264788898 80.8283213916315 77.8514296487715 75.18357672224 85.8718203587353 84.7758137588057 57.5359789572579 80.6039009047115 79.192962228283 89.740335522802 112.911276193355 81.7223840626374 78.339006713654 101.99601837338
"787" 85.1969598628448 109.543711216282 81.8711044160145 105.276091421164 66.5391405078784 85.545326053285 95.117820462599 91.6663824218034 87.8892358944678 99.572633200626 64.7325957423632 61.7527646431746 85.945812349213 84.7261227217403 69.3446330445466 91.4832174616468 82.4589185516948 73.8440121379684 87.7383285344507 86.3262726700069 82.5104140964524 108.775763019014 86.4765029801882 73.9443515930213 105.119398684994
"788" 79.859171425939 107.210451276498 86.9343115536606 126.01457774031 87.2935179298866 85.992000712051 90.2591749192587 105.15141536485 89.26680945692 95.8039954209433 80.4356561920493 71.6855026279604 86.6980384361525 75.6011255011323 77.0253531832027 84.2489917793771 69.5397077505502 53.2642292039873 77.6443586956459 72.2503128638051 84.4393059263982 131.160412245916 71.5153658032536 75.7817493415455 89.4971946812343
"789" 92.9525593036216 108.413549835499 77.3972146658593 116.87061865211 66.5748037117741 94.252380168957 106.302147243089 87.2732836294689 72.667894971444 91.9829514951654 59.1828389060157 70.7892247477614 86.2992205475982 78.4837087065182 74.868460191975 81.8785970261056 66.1382397278977 55.3925619204381 74.9817583748916 89.5199936989786 85.7712959825085 121.555541242396 81.5576276857042 76.5638771381785 105.296079626353
"790" 58.6999031528428 115.328118724983 85.8519685391894 116.141465353414 94.1851851401953 81.2600817320013 105.841426086917 99.0304553004655 83.2304265087174 97.6359303355997 63.6456136426526 61.5326915907862 94.3230025118477 82.2449710103397 75.8858853301838 70.3748128081022 82.1494069592197 68.0255394075609 75.6129316229427 79.5418093182448 74.7558116069631 107.504941688772 68.1516544566117 84.8467541357198 104.120042261241
"791" 93.6513583071803 111.493953220884 79.0117081732319 105.592773220933 91.9530373979542 100.605529099214 105.242404282916 97.9126032262322 88.2777817076452 88.4050128749 71.0342347167035 73.1064296840593 76.3435712117354 74.6478286795774 71.4771965358532 74.1264199680821 77.3644704661566 79.439819000849 80.8864400302978 64.7234986335672 77.2731852380624 120.06243023255 65.3906500703555 69.2799191505362 94.5854406400028
"792" 79.7109244184836 102.074847168692 94.5192045846272 122.706240286848 87.6954983333466 78.3251202851335 103.302790839231 119.057396725216 69.9074293745474 98.2303481520049 80.9680181575222 62.4257679054856 95.0610364348638 86.0894302121905 74.0500086912952 90.8478357036154 73.3118030900797 76.2434788015708 79.8261073769193 102.157676286571 65.968790569954 116.487215190364 88.0516338406654 76.47999557659 99.590670992312
"793" 79.46333163373 107.41436895081 77.7783010220417 104.229770810557 88.0098788542595 99.3404988895734 115.705952173952 102.976299762639 101.006600905949 87.1513410183296 65.1157024560812 65.8932027535863 82.5147066576057 72.1225274946049 68.3960784991373 79.1461620813148 71.9253956066195 66.4153073901546 80.2361807301523 76.4183974066876 84.2590452445943 116.950805156612 84.357343401744 76.3003856125708 104.099731580768
"794" 105.096498493079 99.423198578154 81.528511027576 112.655956028703 88.358832384883 79.2598773953077 105.320274431498 93.3861250001502 94.88741386145 110.729277528027 56.3904055818861 69.1568772983126 93.5618743044509 80.9854635495801 70.3901404400639 84.633631347378 86.735923676206 50.2104748251147 81.3320410392876 88.4459501636034 87.2250339862505 112.275593535293 96.3765234092546 66.2252388568184 103.577789414495
"795" 94.654870023477 103.330381955099 85.922208318619 110.355607561906 82.2207128014756 77.3257267263088 109.439493171159 105.681939597654 100.659200884127 101.625642765354 69.5552802350018 64.1006166291913 85.3230851360756 79.8816212500134 82.1302170383583 86.85151895474 77.8933749126122 62.3676671980518 86.1447132280825 83.1477938790824 87.8727487188836 140.219237479865 88.4830819746088 75.3434619176988 98.7491677197143
"796" 88.1558551036956 98.4162005127664 88.4088119789389 111.741108519744 78.4518835327843 90.1175486834916 99.4248758383256 112.755429895174 92.6540539722462 96.4629887653185 64.463088143681 78.5230168619673 89.616492230699 67.8100517980602 72.4007494514503 95.9188066475755 80.4296870260468 58.9552278483523 69.735530796048 83.8666260568096 71.2069966812185 126.301700475135 64.4763411285358 88.6664123060674 89.7521127032553
"797" 94.429254744378 108.699185223855 99.7473517159212 123.786294231594 86.1987105618173 71.3828342251562 101.059433273784 103.096140106999 96.3645903539569 89.8583256442435 54.9819763235805 77.5658498036043 87.5966817131362 65.671894550446 80.9652732118924 87.7585282813886 79.1759612166199 68.6528161172562 86.3834467824935 76.6462292154761 83.6469801821627 113.436040143699 80.082357515754 85.7435836367751 90.7825806331706
"798" 109.877812423937 96.0640578699716 90.5524257172469 121.789279736823 72.5322900362974 83.2459225896443 103.737790427903 98.1104184433355 99.9693350555183 104.110780878137 69.5846318264632 60.1509558814385 97.9021144414378 69.2145006629074 64.4229741397131 78.0995035798624 59.2108414728706 51.713966665246 83.485492602376 66.919118157656 80.4594922738874 121.861324979388 88.8032557564325 72.6908158460824 101.134772608776
"799" 88.1922135017346 105.031198358169 90.5191387163656 127.444363825084 65.4310013066692 70.552743838746 91.352414254263 91.9862420554347 86.7768883786017 99.236428554693 69.5358086634972 66.2241039318358 81.8531783241063 64.92430204186 79.9492982387273 69.7011427806678 74.6468564344873 72.7051729563557 76.5186510479982 83.9811902166005 92.4890477871284 124.847702832019 88.1613299479716 59.9560915425567 86.7129936985104
"800" 92.6388472078374 117.718949789545 86.780222581134 104.760536666555 77.9721159969116 68.5327360870028 99.5442338599586 107.008334188882 80.0256982230058 88.5783777403632 61.4591248561743 64.868663611334 94.9798070972037 67.9859652279341 70.8956169771714 93.4889853016158 80.944077929203 61.846118136569 73.9303409364696 70.5381803819367 87.4571577224145 111.034432869763 82.4574316748528 69.6362214285611 98.7469263846276
"801" 81.7529010997103 91.9142263527012 80.3583206193522 102.222512293537 69.7735789521192 74.2598426264706 91.3274471094982 98.4692892155898 98.3393041168317 90.5774836029572 73.9315434224347 71.0164917878285 101.897523006918 77.1907340644325 87.0620046074137 83.5148175462428 71.3018744257962 70.925982619015 92.0905078910822 70.5010907765884 98.906392337473 128.134507813615 100.933015352923 82.2264490524183 110.766125714535
"802" 91.5335144968898 96.1168788348951 72.673056705709 100.831854436939 68.0007856593557 90.2406558958967 80.9790451905688 85.454928946261 108.071368818931 96.2655923274262 75.285060165191 81.0828657729811 91.3322267514839 74.252163010498 76.8472943312844 84.5486102079114 78.7097916136912 62.3144607338139 82.4149341942564 70.9060234838105 88.5753680061796 116.133289602313 81.7102525229841 86.47230035248 115.98150810685
"803" 84.351933659899 105.954291149855 79.2516168514384 120.873562623452 85.7868006369434 81.941555725044 88.88143873316 84.4144586126127 91.5442020721684 104.45046347164 77.9953749487682 68.939075107255 100.140029491787 80.9194410301658 83.347878629744 81.1587625838163 70.0696502198003 70.3598827617634 79.8527468363265 78.3956807245048 77.0889814175282 113.016065305288 93.1098170316957 63.8900601733502 87.7342798643424
"804" 97.1159794149008 97.2341991737336 73.6151067404207 105.909563087994 79.7123111228178 82.4286722201671 94.6138778754267 93.637028101437 91.3818158210203 95.746645297705 60.9683525473206 62.1264782840199 101.935017424712 78.9648811956427 82.6655823673063 101.398367629221 70.288052107194 87.6579652469507 84.9727424799554 100.175476647881 90.2680015543496 108.130254108461 88.494434453118 94.9886282628993 103.356468130881
"805" 102.292300023104 102.95440609102 99.6912710076095 106.245975806796 67.8923578999484 71.3684525667826 108.21985831412 95.6313462593718 98.0951508818838 84.904148296599 61.3235232602227 81.8131412326405 92.6325633095934 87.6508772735413 62.8719241073036 88.4091047311535 74.4666040437023 65.8517903746021 73.2607019969712 64.2283892622811 76.4511306011889 117.166985491506 87.9586149512607 78.6003416961076 114.310588771234
"806" 91.555435918313 95.8222836540265 88.2261966014772 109.036696168962 65.9329767820253 68.2556516928736 104.991294189329 104.643476734014 96.2461710446008 92.5795597588592 71.507574210118 79.9797125239064 90.9109893812616 70.1276806053266 70.5222786460763 83.1648393686871 73.6402232642324 59.5450532498738 74.3719295710047 88.2725772997046 95.2200944867212 125.226456776632 83.0133877864847 74.8936309348436 109.526164309272
"807" 114.948359649887 91.4338420899298 89.673740559272 106.257058388814 75.2179769730046 78.397349333744 94.3520236634247 102.133988085458 94.984023155654 84.2813030723047 70.3149828459599 81.717671418395 97.4264138992324 63.8252608995125 65.9618153703302 76.767477249276 73.139993985481 58.5150073152691 79.8893611515658 78.549357570216 90.7033698781782 123.289245911375 93.6909444623524 80.60404639388 119.830817146553
"808" 86.1855729807324 110.000529965462 77.6537962082138 105.722893179895 73.2716315264745 64.6485540248939 91.687144251463 93.159283422063 95.3256115345234 100.403953312185 74.2666817500214 71.0053414721466 87.48417815782 81.4138545076949 71.5357688516683 91.0405686146224 67.9442695272185 61.8125055553692 66.0057734985078 89.0742549080574 91.2669233332872 117.727952521843 92.1105064001357 78.246579490945 104.459966349073
"809" 92.2879797273009 101.0368627316 85.3974265684636 97.9321832604173 88.5492366759108 75.1606782457753 91.9814793566063 99.1326971140523 95.044805038295 103.983937967869 70.487524997081 81.2071288255978 86.4316945371947 79.6576877643377 80.5726772665495 84.9331149685675 65.714337244961 53.7317727493932 94.2263772693104 59.3912406078299 101.398745094356 112.170181771818 96.6321665987219 87.4179791207197 107.617385352727
"810" 105.165549608444 104.425536158147 87.656612283832 116.507093520274 64.9793652325546 86.9458900609558 108.743957783287 96.8687302895948 95.7466378036337 99.7060846364604 60.163310548943 75.5983917960988 101.875252911886 75.1099579171339 73.559749930341 87.58859401133 73.3152848767834 69.600566617805 71.3266250133775 81.1140898820469 92.2079265476791 111.009136066549 78.3348239664441 81.5410117604414 104.635378734157
"811" 88.7109308481018 101.72493178193 97.0888317020376 114.498479250233 62.2914576814165 71.3386692747784 101.198566640773 98.7277276380578 93.9457223728493 96.0941782444906 63.4780266463195 73.2942491797587 101.789632027839 87.8875178406852 73.3922992300483 84.446792699039 83.8940849572406 66.9517847436335 80.4446523810899 83.017958751104 86.1959706437184 119.296993321613 82.6121961777477 70.7719099828417 97.4796833540785
"812" 98.6394150237257 103.805800821096 95.7275113924951 107.351238976232 59.018768247062 96.6513729642308 97.5813302576518 102.843897321102 96.324898168843 92.1907392860536 78.1804010834614 87.2235415421434 86.4557083072249 83.7720264651885 75.6927149634022 79.5049408490791 73.5667008457067 77.1051023496952 91.1782455943454 78.4425349426657 89.4047227705038 125.017768266773 101.064812136269 84.515536357602 109.001352282034
"813" 102.379993962907 93.710652301972 81.06256894291 93.0194055805094 82.3877691405359 71.1756759432215 86.4482462736526 107.494402445758 90.348997076409 88.2385567825756 71.918763740445 70.2675317099316 85.0633030897138 77.927376364624 67.7663448467285 78.0817865296632 74.8854774014893 59.5284216869535 96.394880384541 85.7689722876973 81.3610542091943 129.222237690448 79.3981807831233 73.5981689594252 117.829586070072
"814" 103.471052233625 101.808792193818 89.2235301705174 108.565365657908 73.2985920425965 78.361309332877 100.677444943754 98.0562086786385 94.1535827672015 102.095880866222 70.2357408830946 70.5498512029141 103.254237994772 54.7755636355975 80.9683811974299 63.3653966307818 61.2592837671386 63.7861758357963 75.1602796256801 68.402359467655 103.049222086208 117.642968146152 84.2330036817017 68.615374739765 101.370319649765
"815" 103.337316957558 112.78063811884 83.8748881788888 98.2945986242423 88.9266146927534 72.6735140679875 86.3001140183757 78.6052082241655 96.2852416624456 105.969112954662 75.1980021818248 61.7772155847789 90.641355069168 88.293006531117 82.0097459914745 86.8563823482748 66.2137947305603 52.750532371462 74.958786321193 94.1199406065557 95.300549415022 121.015885988881 101.358533153234 71.1559905624425 85.496539505623
"816" 99.3243313757878 97.0976944339164 88.5454425289806 119.514352461995 77.0854717207742 63.295294586347 103.604020007071 93.1855111406 84.6294993018064 89.3053593131198 77.4439669301107 61.1804838867651 103.978164482806 80.1900666691768 63.3519082082549 91.4805070017773 79.2259092775696 70.5133207726651 75.8204207287737 83.6324383355925 88.8600781317691 128.70880292828 85.7200076755035 69.1551854151575 109.797826227204
"817" 98.32629318759 89.422618812835 82.2105237396978 118.455595368082 108.802226505416 72.8579160191523 89.9198543235824 92.3799144500857 95.858640788621 78.6535381229392 79.4186437145824 89.0121896979161 89.3484453478242 84.5282547729477 88.880069563524 81.300653372747 69.0774146869049 83.0458441005392 85.4935997821952 84.747501024549 86.7009776229593 131.373240148156 90.1115784572107 75.4063778824076 101.051498497141
"818" 85.3364586333299 97.9337166863313 91.5819137527203 122.339266531619 76.6886555628489 60.3982077888393 107.888353353908 90.4467186475248 88.495671973272 100.684317613659 77.9926027725918 64.3534998074577 100.657907444008 76.9466570216325 84.6792469764705 74.461239293214 71.7492555764759 62.6907320918009 56.062275278273 98.670606385769 82.4316643778991 119.073401350261 80.9638424876456 64.1505725319027 107.533918666933
"819" 91.7983566157972 105.740385823409 106.570255627588 99.3385451711715 68.7849194427476 52.5138043833113 97.660733943034 95.8239699298974 84.0015669479942 87.8169489053103 59.246928873204 64.8978236420541 90.6629259475332 85.5215300291526 86.0775894313146 78.6830488153493 68.3476742899999 71.2940257875724 69.3244498536668 77.4005020262365 78.813677294551 131.680271777132 75.9313502115817 74.1849120184621 93.890412842891
"820" 84.7177404878973 96.5145149782084 89.545540736307 113.198843140216 60.2281159619752 76.4388376203671 88.8920870555602 107.15114766727 90.8457319935356 92.6578455064664 69.7206393231557 78.1108929856867 81.8037638535573 96.7559477763646 70.3624160356574 99.7015244638797 69.6379412972258 61.7558256144797 72.6988037896239 72.992317555751 88.6460191310126 117.714053498202 95.119549100787 71.1816556991162 102.256921718164
"821" 88.8077434760592 98.562970178613 99.6332118732052 109.269447428822 79.2661742672698 65.3967855588606 91.2378526720252 93.1315151536638 98.4017112834321 92.095575734977 71.2789801978198 70.7297134016556 100.450780630131 82.9364810953103 81.2982369644043 94.8616129740076 71.4744912320305 67.1854227812724 69.8549150928786 81.3889793152715 88.8836246321721 115.352031117605 91.0139323584816 77.839816161024 96.3249179632638
"822" 93.7889600927538 121.497329441945 94.640290243535 105.387357531419 75.3573875343818 78.7662510547173 93.7434245727583 98.6604463794908 88.2860735772349 93.8766498845196 68.9837310514905 70.0638635934998 98.6299431841864 84.8376932549564 83.9517172773954 75.9035323405462 71.1657926402626 53.1561554930922 86.7178378074215 75.047533440105 99.4332471220806 116.014802819841 85.2711118970205 62.2201964892964 109.782412613621
"823" 92.8242376707343 94.202548286808 85.7533872624719 120.999711920951 77.4093869912933 68.6349351936574 85.9928343646565 94.8068955530588 100.741378231259 106.399078920281 72.094509551099 57.2900708892785 91.2853412066678 85.9773250640988 88.4294929624498 75.8193175370291 74.6156237871052 61.3480941262868 64.0391578990804 71.043461626206 82.9549921092916 121.15625086059 91.9841416949974 79.3411647815881 108.153880551218
"824" 80.691625795658 113.154727521079 80.2520211530756 99.5611289334698 80.8407714163901 70.9563477142618 96.2326302194995 100.029005684378 101.338178208586 89.7955428321153 55.9587661137705 64.0132341701958 102.712330657828 94.7805199151236 75.0161952680893 75.9009919454728 76.4646539991353 49.0062766824732 81.9373341641556 78.9303041102108 87.579991103987 120.213005477829 84.6477186294053 67.914555267647 107.037692164898
"825" 82.0299530662124 76.8524716608908 82.0196246217121 98.0789992153895 71.8095841945666 93.5425160553176 95.7747277003835 88.124401120039 103.711121070322 81.0293518711633 81.8705077570198 71.5096734577834 108.535100429298 86.4536461669467 67.0023886312395 92.1195108825293 74.4416638751409 81.7257551859892 78.2255741694472 83.522351084189 105.031977949723 122.33430273036 81.039306361128 75.4296337645182 108.114772487398
"826" 80.1562401009824 100.441523478237 80.2212769965835 113.967324132599 93.018022987319 61.6321129411006 118.562572960586 93.4632418335748 100.524027690988 101.676962101104 82.277032146867 63.8300127258384 77.2376203697018 75.9182309811538 70.6826112255728 69.5619133245 69.3126344036682 75.3008933030254 91.134980601856 81.7463587272487 91.6062132727621 110.760111351845 93.8664261432485 70.6214171867275 92.9873421639795
"827" 90.1242192153402 104.271669581892 82.395307125646 103.973986481356 64.1546908308918 84.6710978774631 90.4111941074252 98.1685555293338 100.273394412237 97.2751769972704 62.8105002294169 69.419727844457 93.2473279533219 77.9846961198444 64.9091567350377 98.2732449915443 75.2218833179144 77.0386280578969 82.1458152478626 59.9497588152722 104.502866171204 118.645410932018 92.0688975945961 87.8880922436935 105.016035882166
"828" 106.409815439349 100.817564781882 76.7601294878488 107.386912780898 86.7925449601692 86.9331872019844 83.90754480199 95.9034846772619 93.451252910322 84.6284867166125 78.2398649901305 72.7895852359506 105.35729726581 83.5093774765486 74.5168466654654 93.307590477759 72.1292630565797 76.611619818769 77.6241893124155 92.5145377400131 98.3396454337547 120.211173471734 104.524193714784 74.9825025676695 111.972357057199
"829" 100.574602204892 99.952573566426 86.7300366554772 121.146875250643 70.8732588357395 89.5500891194511 91.4053439956534 99.9370507556672 100.909039301305 98.9765204167549 75.0498484731654 63.9531598953996 95.3271718118954 82.9492327737496 74.6850963251876 85.4864710395734 72.3858647493859 61.8753279215697 86.8977137896281 59.2186606309013 87.1630256255008 131.317596520764 93.4299203091556 63.6778399285037 115.403428560339
"830" 92.7265092359443 102.664217538437 90.9972963769066 90.3714675385143 85.289130987318 70.3296474072791 103.272098235022 95.1330672787769 104.549429339231 86.3394719099059 85.461939530202 53.3234003100389 93.9930711099233 81.9321532686572 76.9827879455366 64.9135272089302 71.3303526322443 66.171606546061 76.7453251169934 88.0021094756995 84.6730568047342 112.946760183185 91.7087299066055 88.1169128754643 112.903801387626
"831" 117.005364069278 114.875495706414 83.318968858913 111.571924822295 64.4249295172923 68.3529274207313 94.9986951017339 94.7118464104348 93.5985860490255 92.251021460006 67.3273996657853 62.4901287049344 79.3296444716874 76.7307598861513 64.7570682790255 90.8845501041172 61.0609663438582 58.2418396452329 69.8302887720739 85.44957089024 95.4950242979612 113.939177707787 98.6896581024962 87.3231156661081 102.73691860487
"832" 106.509284817216 103.311226825565 85.6047484796634 106.123678972113 82.6744911218017 73.8713835533806 89.18089157884 111.077650757111 94.4194547306817 85.5614834928996 74.8500945926107 73.913834507288 87.5826401653263 77.6202917861613 75.7990399791836 99.3020127283187 70.7375555062128 63.0751489178349 83.1582580198155 68.8130948304549 103.009653116183 130.287205001121 96.8076898508133 75.5066903465582 107.037956084336
"833" 91.9059022753469 101.381226738782 77.6475930055863 101.42496665183 66.635665875527 79.2155148843265 97.0239705627325 104.125233588254 104.220132299121 101.45377235727 63.714653624524 79.75372745376 92.2894170511313 72.6610245275957 76.0423338721329 79.9373424647083 86.4657854494499 68.3676115971182 74.0167662145307 81.5775945583645 72.0341822916458 126.06233602149 93.2226353003355 68.4985743702589 116.945236763106
"834" 101.358807635961 101.612783648641 85.9254001581246 114.052162603013 78.5520919908637 70.1240441859104 111.699741437698 94.1549599804942 94.5147098992466 95.6104310433333 69.7190022598181 60.5501576776782 91.3116775727986 91.9762322946262 64.0599330398725 102.959573327151 75.0550405855975 62.8856707010776 88.2937972514468 78.4059080047704 97.7651068524728 123.082246615255 101.117963069701 81.1050407159523 100.944993458129
"835" 95.2869069934397 113.55921986568 92.031780906656 116.867691309257 69.6119695866266 73.1935423844008 110.569281873927 104.44550707167 93.3183734439021 94.6459055880128 73.0824475241314 65.5891488102954 95.9852892970815 79.655675722394 76.4703125216988 86.658568692948 75.8799748655012 68.8885824448976 73.5335238974264 73.3337764519437 89.5606188941147 115.365791364735 80.384244848487 82.8580716870089 98.2216097793325
"836" 103.05955396287 108.359040743701 88.4320989899524 117.471655530435 66.6469972169926 76.2313696841773 97.337919130417 114.136804659074 97.7360854343536 92.4071624935203 58.0225444483013 67.2165624808727 100.128112811974 75.7408971875566 69.356700902975 93.66592405777 69.0042332441216 68.975111231533 91.4603860799787 90.9790136951153 81.5002730015631 116.251112828635 93.9113665132077 69.6504124025071 98.6918413357442
"837" 86.3642466952545 114.131778357444 86.3571822786235 102.986981660671 78.9671091977333 68.5927656024741 96.869910204432 95.8747150986267 93.5053729758626 89.452167719207 69.42173583396 46.2212680858073 108.966042942194 87.0203430807673 74.7951624582561 91.7990325404367 68.7018049074341 76.2921736894008 74.6467969983156 77.7432962096827 83.682393224093 124.167412199517 95.4352859969112 69.8586849446625 95.290571259412
"838" 89.6308093254579 104.986321215748 98.008840699589 107.001700084857 69.1717379147123 72.768822001351 99.2534519676566 88.5847456661616 104.858755007963 74.8164553064974 76.8907914040888 65.9897461206604 93.9814912005352 89.349776872916 91.5848536314805 80.0900468190779 71.8089860993494 59.248498470568 83.6239661273721 86.4679804417942 89.5692653524903 118.210053921595 96.8221625210522 88.5653630485769 87.2577327687951
"839" 106.913803792001 84.6665556551391 98.4292318680077 104.020809139107 82.6009814735486 63.1924526260305 91.8421052522566 103.176791165706 84.1805835005069 95.6379716977825 69.4835411471407 62.9990872221175 100.368852161712 73.4245593085 70.3974476427433 103.718447936492 76.1194776067208 64.6189488880249 72.3018691093344 72.49672844125 81.832220997602 116.114048296555 89.1200658780908 84.3050090038413 103.702047402395
"840" 89.4220134363139 95.1647890662637 74.1463897283425 108.942675194094 73.7059754932388 82.8091707565567 99.1448101201015 97.2686817928818 98.0848538803384 95.483514144338 64.2154985736869 67.339214080796 88.6003398266304 66.7375790340886 81.4755554403863 87.652842068396 87.2315638261074 68.0380491327733 91.4901408819035 83.7494375648511 94.4591880709995 110.694084206092 105.053892047019 62.6918113174903 107.00661438517
"841" 81.0361068034552 95.2342179404635 85.4577494745084 107.159218495323 86.88113377804 59.0615075155538 93.0411265612994 106.355429598626 101.304589540221 104.891446653007 66.2932946854711 70.1007777897322 99.0581265395776 87.879432978652 70.8183978110785 88.7933066440479 72.4352460175346 63.7547266348864 76.2307549710871 74.5609531597638 97.5965152167596 131.670078668642 82.109851294259 70.0044745502177 104.895840603316
"842" 116.003292868336 93.1897929610152 77.1796991830036 120.274995568156 84.466076534079 74.4631034252226 90.3984612279568 99.317821177082 96.3339231483148 101.028456638268 62.9165243478828 60.3923775036458 103.920364192191 71.348892608041 73.0681859538618 89.0464009825311 77.0662903834638 68.6660418401846 87.1435422560783 86.1351844120558 77.1157258830878 121.564644007171 82.9468393303621 81.9977699652708 100.55990441357
"843" 103.572109146119 95.9507048437706 85.4927303067202 108.036501615946 70.3951388647654 68.5836272302601 100.930087234105 99.2229189208445 100.2723582131 96.448047364809 65.5443385351576 59.0998562960714 95.022902246995 74.2871637332144 77.9624104209658 84.8883556603102 77.1710062248103 67.4631678394304 74.1151823836951 95.1100744904873 83.655100892658 104.500692474089 78.7161626343979 82.0594955828382 95.5518886338906
"844" 98.9730625656608 104.153070175107 79.047085385614 121.015538263453 93.981056882018 71.3205202822316 87.7021897351684 102.906560948181 92.4886936764623 97.5898721714562 62.832530811619 63.5518646790914 96.1163813477878 73.8453853409018 63.5117473440151 104.368411323167 79.2835489248 71.4591949433357 76.3898324065095 84.1363923619319 79.3267498430887 128.076811659977 79.956449569956 71.152849311821 113.473043803037
"845" 106.53010347108 92.866866307004 90.0945468395917 102.633025956258 69.2625495434572 64.3458631295312 96.0465262758105 102.96336284688 95.0869162754938 94.2707180745484 59.9318074790829 75.923458645577 96.2045606976022 86.8756506040401 68.552091301568 104.530778029198 71.7757339103323 67.5958874826801 78.5111862852026 87.4803451647085 81.11179749518 120.017023208781 106.458405904175 85.4880536693094 98.2797788965745
"846" 114.798688284093 86.1408286458784 87.5504377713681 104.781905369278 75.712206695794 74.7303149731451 97.9834455844992 95.591674412254 94.0676459685022 95.0423941529233 72.2494144247452 63.7838662696545 98.9900232193785 83.342351070225 78.1644463958952 86.6623880956376 80.5726065209087 65.8188220737127 81.4554065254652 65.4642813713418 96.2788256161268 134.386489578594 89.390128362227 81.5454120035821 118.285679985786
"847" 114.663264935837 104.74815312195 90.1410423151685 99.3612819152098 69.5395198950211 73.0112452851099 93.0259108784832 89.9882317215288 97.254892891066 93.813587259532 67.2456225191387 61.5118455301588 107.282537333556 78.8449595316496 81.0801153176056 94.812106228507 69.1566681289383 74.0478228109786 83.4556151740553 87.7358986432497 99.172579904151 114.204680631996 109.783071847763 65.9126454557357 93.0451343474109
"848" 81.0232531169967 100.894203314179 84.3520328088962 112.361099393997 74.2156647344982 68.0898409365779 96.0924761765912 111.07195422496 102.381487241964 96.4493380860955 55.2667904692468 71.0940897946763 89.7870021268856 95.4234904986717 71.5716955298903 85.9978637832367 67.3116640078551 77.0485577664579 85.8203349259602 89.5389726164317 108.658942253927 111.894111368711 86.434827620866 82.2680745108084 96.188357300732
"849" 113.156362479382 110.64446015555 86.5875931086808 100.310074175156 57.3736759891888 83.6856309571957 104.569074136925 102.458307191498 84.5801312210157 100.462930306537 76.5822520726881 68.9972974675408 102.481819546284 61.5301579216437 69.5320427744058 98.471274256925 84.383337993524 65.0028394267682 78.0087725777869 83.5841368726489 96.300706948977 110.349966456116 94.2837425169584 74.0574544336285 106.114092983553
"850" 93.521981408555 106.474363044308 88.5117827228469 108.364195510477 73.2700918244976 73.1185435204586 91.064468496607 98.9133584766918 90.3538664686909 93.0890187860213 62.8661421091313 69.241660124493 89.9706090461967 89.564587232197 70.1819359616866 75.2861365076988 79.7019975647216 55.0933769536162 81.6024456906889 78.7526522933216 84.2741993081447 124.838591647739 86.236121864775 72.3763652811414 109.230065933121
"851" 114.937068611586 108.502843355726 71.518187754254 124.352197675718 96.4793682135355 80.3153766217278 88.3631896730404 105.596367586719 105.185979865296 102.227156814319 65.6446013878158 84.0515936097769 98.982221852935 81.3038238713331 71.6264616999683 93.8570422940014 71.0212947528622 83.0938195567874 68.4451655185803 61.6575742550497 93.1080717009377 121.065549380448 86.905699467247 72.9306531455256 116.367286472042
"852" 101.819363858681 100.098946824768 84.8766686535526 113.058700526211 82.4088856797894 67.6697569044207 103.281449841967 103.074296268901 94.203468369434 104.657937740857 67.930049890433 82.258151907011 87.0520176112613 64.6574010450802 75.0513605512064 97.7588914951766 70.1803059867067 69.8214145762562 75.1255585593056 94.5311405060497 73.0734663658003 125.615130649086 104.545841611666 63.5706734706121 87.9659088929472
"853" 90.7303744827635 104.261242596993 99.9803352650298 118.455739026458 84.9628750867114 72.2818420506575 105.366803374048 104.763707567499 85.1567358108915 97.8672435735664 76.6448304579982 59.7418699122807 101.207855554241 74.7265757092986 80.180762606607 93.6235394411669 69.6557788814968 59.3504345913023 65.3502099216477 91.1418235416359 84.4797037429496 123.547591727228 97.2232609427272 62.7887313116588 90.0866204158483
"854" 88.7691559335064 119.450557420489 92.0374969587496 98.213485295198 70.7564667647343 65.1526124689739 78.5101745685158 97.8389255287535 105.30081445506 94.7813488066432 89.2134365987157 79.604675446511 98.2920659605067 89.1266341376975 72.1143728319581 84.1108921727141 71.5644736763574 56.9967703006045 70.7947899008261 83.5852623765648 81.7227122829699 114.673113682565 80.6986247215616 77.8928297917547 102.68095806485
"855" 103.427457522375 102.294737927623 84.0696316729074 109.451800273286 54.8576061480988 94.81411344027 101.307620570267 98.0459788715547 92.2835878348703 92.4224409036644 74.6349649742362 69.5924165512064 99.6588599996707 87.6743750707223 81.5501047682937 75.770309588798 72.0615088173461 63.9241855960139 74.1538772945001 78.6580211404646 94.0229196274173 113.921535448647 82.9769642869686 82.6949874881981 104.503114851905
"856" 89.6525478635096 96.6084943331624 82.8823980124826 105.341059848838 72.7302848354246 63.0971741044527 100.861502454426 90.056591109531 93.9111921702637 88.4226434892034 65.9905932220074 55.528311791897 98.2172702375728 77.3238141653038 67.1662243383089 71.7167968533133 77.1192185761711 79.2218415762274 70.9562403055424 82.1914888179403 96.715714866665 127.212093243152 97.4636408123479 84.2673305618436 100.291385462473
"857" 93.0155981135368 96.9452052925776 90.102344362432 120.801813627365 99.8951599506585 72.9016609597355 89.8171502867556 102.976404816811 101.007344939859 111.526755326997 49.5437299700401 74.4793096343833 87.109730922973 82.3262264935504 77.692198638856 82.3172737571188 70.5584972251739 72.180464647811 90.3508868197527 76.184306323176 85.9667499499298 124.198051003592 88.4970389177134 82.0986645083347 96.9694438288415
"858" 95.3769545691988 96.4425466380433 98.8926672014187 114.246787288372 86.358040123474 76.2341654585993 103.514379651604 102.696080044373 89.915754113804 97.9207028330945 68.994347283721 71.8004785229974 92.9084486887155 74.5197857873415 74.8111514271601 81.9139200815995 73.2687357300145 66.491893528512 81.429157531131 80.6261203367381 88.3817707532589 125.035628818992 78.8362703249103 93.4387788497241 105.029495637834
"859" 110.042749426337 95.2185454256757 68.107331793036 112.525693806317 87.0129919083902 69.3894197028543 104.049049581021 102.967273340959 101.150639630575 100.355950555383 76.2935730691501 81.7110609042693 80.0339970797779 83.5111958624058 74.4334855246642 80.3623867727054 63.3184359988741 66.7271822911886 86.0985177575901 87.8968239985069 90.6006950351815 114.030006308017 80.3677301639145 78.6586036790134 98.5322572687503
"860" 97.7704110014316 94.88075807247 91.161497880619 112.809480518504 74.517507881399 73.9995011786075 90.2095339320894 89.273702487144 95.6481544834214 92.850643825682 70.8583424394363 71.4023872336901 93.4179811237722 85.6380990858744 68.044230733356 92.5406377576204 64.9005713180328 55.7172237247577 73.6593404435938 80.1777170412697 88.0944963973064 125.574964945603 94.5584412300564 70.0254822275052 106.518968413081
"861" 106.644632552491 95.3620461707252 81.9922542331474 106.677214719026 72.9183154476447 77.3282677258505 90.269125373186 100.443611414242 93.7377797957237 106.354447733721 64.5637522735396 69.7425896818484 99.5217283691083 94.021480158045 72.58411496685 86.923035453536 76.9318550930405 73.9607775318701 81.0595997807803 74.701928930425 100.419590896 130.895052061757 96.1732655744975 76.5590574604377 98.3059012384103
"862" 86.6473284498613 95.373481067856 70.3569338118515 118.06411149776 88.629684301281 86.015794529609 92.1768410903766 103.854934811211 97.6890588595784 101.919027386087 78.394338349548 80.1714490885907 95.6767108646397 85.1762539210043 78.0400389474143 87.4450977794278 59.4259617997242 79.5576683684505 73.5900192078815 81.4299735472892 91.4289333250105 116.707770568849 84.7446113893852 86.4125252619679 95.7485301526203
"863" 98.7296742009354 116.831258646141 82.7481504753864 102.915432757715 66.6908848400808 73.1136087879808 89.0689571500548 102.870886978676 88.7650512679235 94.0655465232944 69.914779867616 59.6512589253378 92.0028438492927 85.3092443610882 71.0016552903856 77.3715375042524 83.8250674196897 63.8193866970101 81.6530096565824 87.8982290954677 85.9208401335101 136.276971279834 96.8799900974247 68.6412607670895 93.123806557892
"864" 99.5766684971634 129.735880446328 95.3152094252982 102.28220980386 87.197200996383 83.8226357735756 98.386169586121 102.430654525987 95.521763225649 98.2087762399167 71.7569758757634 61.5009085427573 95.0055272973281 81.7645930386819 82.9563390169841 81.0236929033268 70.5975477868187 60.7413239123475 81.4219664854353 80.590476443347 89.9447464622146 130.859311229642 88.5635679404627 92.3112066651918 98.225759554274
"865" 86.116631702862 78.5980731195553 93.8879673135067 106.96204859234 76.411234967957 63.5328066221733 112.705912799968 105.363361314356 79.07276971226 95.5094695475324 87.4491511215481 62.2636292058492 109.711537934554 76.1836988957904 77.3847299312559 83.127976452843 67.0275167331797 62.5987764546939 81.372022245529 74.2522187877179 94.8865902952588 115.385370101059 98.0058852367895 77.370129505996 98.46742070591
"866" 101.707278086291 121.176863206676 82.3697844505441 94.9794136834144 73.5697905033703 68.4382248665312 90.488713501588 94.6921648054504 97.3291781251702 99.6850989657152 71.788443338494 60.1420190195474 94.2692759770843 83.4585592911624 94.60797481465 90.7760115081205 76.914257206562 64.1636360347982 85.584388412078 76.9692033068054 96.9989144386038 120.387058774699 96.8121266188124 83.912603314345 97.832874034063
"867" 103.733215901556 104.946382590554 83.365870739774 115.494113804933 76.2465854597523 68.2788564095955 98.1910659136668 99.367309624726 93.4349201828014 98.4446179020596 71.174689544333 91.6093720492942 94.3801779519588 78.9166526435672 67.9164567198183 84.0326823051312 82.8378300719075 67.8185272912273 85.4079437909504 67.7181667576068 88.7787051323923 112.628387042787 76.4703007109946 58.3404299691653 95.131096846518
"868" 103.857967836221 100.010860457107 88.618934471404 108.046940749582 81.9384165528117 72.4167741555255 100.600741752564 103.9927931072 91.67008758194 98.3982863052617 67.5444458926104 62.7452793219448 93.9811676779597 82.377345433895 64.7824718864071 103.061946818307 81.4389848527749 65.7697521677009 76.596366723033 86.5448345732595 99.3405235855984 120.306701256215 81.4692706869828 81.699859557994 101.777030746705
"869" 99.689097389062 101.262522058783 103.472759254964 112.452490312798 78.7311927868981 62.3728976824592 92.7514443524478 98.663278228779 94.1620121284338 86.5015842143095 71.4553123463936 63.7043725763632 105.534442939999 70.5552835951424 78.322547447006 82.1552035276437 78.9439058565519 68.1425382447929 78.9673279343896 74.8246671983105 82.4895746892125 126.916791762754 102.100661548198 74.8754262168839 114.837617096395
"870" 109.728539631436 98.974933563228 90.1281856526609 114.080047760826 56.5394649863274 74.1384775569731 99.9365215252467 94.6307020831458 91.2743133826018 101.900083149628 66.1898683625254 71.4082923756578 98.6382762508067 86.7018727691079 62.095572558403 93.8992263723727 70.831273504993 76.7559720398936 81.075349541811 70.4484721720367 98.6014074356154 114.278161607279 84.5437590694298 63.6616980896721 102.396284667476
"871" 97.3882042600235 98.6093986870867 98.6373826867561 121.766113983834 74.7523172424859 67.8269627098424 88.3781619583071 97.4990416907068 97.9604358058988 87.9470523498206 69.3199928632341 60.5042367338239 110.951992675434 84.2836396141147 77.1205671338569 102.035051771897 62.6067076663779 82.6406906924427 82.6795668008788 79.5962011600584 90.1235134082847 128.354558091013 103.024338059352 86.576135114514 100.923849591171
"872" 95.5029699327781 106.191907560823 97.4622564148657 103.002936808041 77.2993727157851 75.4252636328218 97.6017571944198 109.400959224357 84.894024368497 95.616486125073 67.9906925225878 77.6311709688311 90.3106533339404 84.951410795079 77.7449033355272 76.8983906485457 67.9889732092057 64.814336009997 75.1214261081402 91.9319791795264 80.849801131756 138.334599068262 100.525305462141 69.2455127551317 89.2716998339506
"873" 94.5370976208247 103.567439598539 76.988772778727 109.247758614111 85.627327989716 77.4755086217871 91.3854732427966 101.790819031849 96.0166528909752 95.6871536135156 56.3042528099246 86.6066479135196 100.094332740426 69.7484745761124 84.7255089612383 77.8918743548145 78.9099600937755 88.817232632613 85.3798667364678 64.7354011993087 88.0135455261692 108.73985129091 105.01836502979 80.2200204785485 109.865174433669
"874" 102.991559657445 97.7795445387919 97.2528954301495 109.168382839262 81.0432594702777 73.0631295576751 86.3943150660437 99.4930474699742 94.4906027598894 98.1162886409723 62.7459478809367 75.7929565321258 91.8529262498271 85.7540396239728 73.7266685007806 79.191608415808 66.6884491978811 77.7209666128694 77.7638195683242 79.3732788611039 97.1920659103113 116.024019350179 91.6353070290079 87.4142346858995 97.5178982945786
"875" 98.7738993703814 100.009429071246 75.417474143422 122.73547065458 73.6006352058775 79.7878428656325 98.9110330437916 101.156728939041 110.711056357075 84.7246986229662 76.8442483546308 63.1023484644409 84.4338796179421 77.5255432389866 79.7728136445655 75.5462603937498 72.4257256390963 70.5709356896553 89.9991932483257 88.5008292407923 87.1418483336898 124.479991884888 104.226115386601 78.3908365716735 101.70122562552
"876" 80.8112873176183 98.9051270970893 84.825455702151 120.007073757103 92.3656089044161 63.7531671138744 94.5350607464395 99.3977342604198 97.7195087844137 95.3340791569535 61.8770950082703 57.3108522432058 98.0647645352585 92.620764727437 73.115198037307 92.4883172464926 52.7188336857259 65.0101254701477 85.2031503393619 81.5706269818274 67.402842625396 117.130796702187 82.871924435669 70.0910407383462 105.094627731679
"877" 106.217335019784 95.6314673031612 99.1247865199033 94.5537782157648 94.2222620782635 84.2140467047527 88.006692819068 107.332121525766 93.7988516178844 83.8708143907787 61.9377551110714 61.19805652726 86.1245300478726 81.148459695216 82.5560038277447 61.1763224314805 72.8529955542108 57.5976172769222 86.6417319145371 85.520366932545 86.8111396159704 116.284149067993 107.17222814965 71.621151277423 94.8442908488347
"878" 106.606132731449 105.250216618849 82.7704578822195 113.477940944768 82.4741276615958 59.3978580476427 105.136880380543 103.904465320545 93.1860877498583 112.738636431239 69.3901876255562 62.5006740373523 110.55193840135 61.8142349048953 67.4985793552097 84.3928340566335 66.3045827720081 75.4271857099851 77.9978765962955 78.6324554441818 100.15770127944 134.405342639101 88.0627758594454 74.085619890404 101.262698236707
"879" 99.7402032063075 103.603766868669 80.757113406903 97.1162387033618 71.4477072148801 61.7218772939385 92.0931845414563 109.207252186449 103.909286598597 102.41464205192 78.5904497802776 74.1179514606224 109.046224890891 86.8157861564246 66.9825406540164 104.500103807148 70.2339596480271 68.4910927822183 77.4354035644551 86.5125872778128 95.2367391267954 107.099308160416 87.5237416710576 84.1458767945385 99.2178126746864
"880" 108.143803068404 113.453804254993 91.715057529377 107.110085899671 73.2341214202429 77.8860959172284 111.254129349139 103.338221768671 84.312195696857 110.532647906269 74.4266689519211 69.7585069914835 86.2705790537219 87.3871233192337 78.4962167254518 83.156969478225 69.3557517574743 57.8371636835917 79.7783445399242 91.6576126633562 75.577775010639 121.359534512909 93.7937548381057 69.8763790173391 99.1669951823067
"881" 88.952542685962 95.7124588914585 99.1015388746132 106.475933280496 87.654571626289 67.5085251937949 98.3660701317882 104.006414416179 96.9347599566736 97.2323216945153 62.2284556076222 63.2252370251417 92.0305286088745 88.9684846886436 78.7537224184001 74.9617670088789 85.546448287495 62.0233038355446 76.9005507779421 77.5169581346183 87.4101775956115 124.565137657054 104.004847161753 82.0611168539047 107.444415276483
"882" 94.0273882437137 104.246258798187 80.0147065394951 104.962068457428 92.870928870887 63.0402382942937 105.872140986406 91.8394700883217 84.3910963237647 96.7952141086224 69.775396239799 51.4069669217076 107.732044864025 74.3758969307285 78.0432838007304 83.3162041788066 70.8461287738337 69.4574613625821 65.1762441892173 81.1612029216875 96.5467287616254 118.991524373124 86.9667608299217 69.9580681967258 117.112173643601
"883" 94.999633318542 91.4667676322068 80.3625582306376 104.198061025632 94.085331386785 62.2204692897013 107.392014786279 103.620191410008 95.6933163679215 100.03957230072 63.0010826942714 81.719183748911 92.20703701307 89.9451546740919 80.910759247517 84.4613373619936 69.2938217973722 69.6543316910236 75.6021043073762 65.0662601862204 89.2169089135649 121.018382549079 84.4020881295938 72.4552026459433 103.942333035812
"884" 97.253621578969 111.891888360385 87.8400526918519 104.924711175385 76.830277245908 68.567932669947 89.9744571688784 93.3223102113826 85.9965873286674 99.0772953478969 67.9417154872664 70.5838659720477 98.5235412852125 81.2795945307812 80.8491724454597 66.9220492317226 67.8713984046278 62.9483622542189 77.872778014989 81.2584453746331 80.8632425256736 125.269378894624 82.4856022115259 67.4393549154966 103.819138235417
"885" 86.1677918715542 104.815088659894 102.918518831109 114.845900224854 74.4006278346312 76.8810401060648 105.876342854329 103.663113444294 94.0894427677195 97.1761250739507 65.4161914395102 67.283591621268 98.4895679183852 87.5476983297732 89.3673033816373 84.5317815292896 61.8487509542048 56.2316600261347 79.4571342573945 82.7354506849583 78.6381928923666 109.574362779294 95.5747515997338 73.2697323073892 89.9993761028115
"886" 89.3763742723187 108.000036803056 100.670533331713 105.617500002707 74.5596208803579 80.4045820771346 86.0202633704601 104.733835810668 101.925240178403 92.9222487016505 74.3712887762584 66.2196401080606 104.696879568652 91.2019111826177 68.5878406610514 72.7407471071105 63.0385288036196 68.8899860213493 70.5580537248787 70.8670108729011 93.7930238972797 123.856537269189 103.724050997842 70.9789041179035 97.5024263833702
"887" 98.8051158854316 100.616568810707 91.3519541934255 103.602442324611 72.948693781553 59.8672949894292 103.628812359448 92.9865336055305 89.8522809370406 93.5993467306747 75.8799886313755 61.9844043647282 95.0741898094594 87.4482670629936 87.4706675225532 80.0670747649781 75.7516218864463 71.4787591344817 83.005719043253 75.7201172141164 81.3839708696405 124.436665820093 97.4632123454783 57.9303746123307 91.880399922886
"888" 99.9508772035058 106.929668581985 80.3065310269155 120.727939486389 90.0067125014227 71.6021536695952 95.358429469573 98.736634732543 102.421578019326 108.059416851273 71.3136240274132 76.5295367179206 85.075541379386 80.8325720584028 71.6627893301586 90.1484605595063 78.0155143145217 61.1672323126825 81.1692726346144 87.9723029493497 81.7923514752232 123.548584219077 67.782835326214 79.903449150062 110.608034597308
"889" 103.82363330668 93.7178882563485 68.7413412233684 104.806875356439 74.7731669116476 60.2680521812344 93.7103125150977 95.3096714916476 96.1325811336904 86.1120835737614 77.5960574838134 75.101496840162 111.939209998524 78.8088830089392 78.3068209189077 81.9426157310513 73.2792075478168 73.9147785931703 80.1084516954579 71.450452102263 81.9587765253243 116.358671309569 82.8542203457803 77.6062828842364 107.325621266055
"890" 110.170873176488 105.135654908469 71.3526939299428 93.8261964154411 81.4791368642092 83.5292123400583 95.934697381712 86.4251639189123 106.271101180322 86.8988639452906 86.6520967723818 73.1908308430569 96.1512219333198 100.705079262237 70.381107761443 73.7971808920945 73.2532493169698 75.8739440266024 72.4778563746551 90.592672985953 88.1290213984802 121.409931820066 104.509305273654 67.9964956212213 110.704040807788
"891" 95.7866566321995 94.9871672855347 81.9976892082069 119.141927257885 68.4556893937693 85.5222449289519 94.7808428157307 100.24193121025 97.8942865733346 101.402598823176 57.693618221443 93.8162577849667 100.045089160304 81.0855959597919 80.1343015120315 87.768787425019 74.5914563811036 77.2829686723322 85.0437635808978 66.9361919122073 101.516868642232 126.470869966228 99.74695078452 79.8083180368992 109.948572332781
"892" 90.8385134994748 88.6089123016895 95.8738167261712 121.193415929375 63.7104003282306 72.2241614773088 97.3335588411214 95.95241845488 92.9567507203998 96.0371967780566 66.2151438396861 87.1879799718773 90.189463673543 82.7368370808353 83.5686411577663 93.8112091293954 73.9738677419891 71.6047325835621 81.078940622014 93.2529885182506 78.2006700226205 133.648133573016 84.718118292026 67.7266939655633 99.7550483508867
"893" 100.888656833413 113.490844866698 78.1429054727726 100.114927531643 75.1188194362102 69.0384796523376 91.488555777162 111.982072696089 98.1357848509956 104.472721731369 60.0026234071687 60.633629943673 88.9391350488407 77.392518548133 67.7497391262136 80.176239021257 75.1183126936082 73.5497221179289 77.9147497063087 89.9945846103663 105.2454482458 113.895261084829 98.056451598471 70.5324239824298 97.58322333626
"894" 91.8186653765923 102.263206675602 101.70580471791 115.907301564855 68.2699101218113 67.1597004751334 104.852044022315 97.1302270776505 104.857055840842 99.341108807161 76.5987034705131 45.5505235418494 96.3635869069258 80.5393590219028 70.5303558036282 87.6054162520629 79.2836371321243 72.1316381372328 63.9471953529695 69.8180580556029 86.8103847262636 128.69115632017 80.7780302473547 48.6999243107325 106.894691168778
"895" 101.870353176184 103.510095401895 86.8840221928826 113.088460707863 74.4994304884736 66.9413683240646 99.0941688237934 98.1222048041385 104.643940745297 105.265983397845 78.7366912351694 59.814450138238 105.276405852782 76.8048025872467 70.84775128238 78.423889641225 73.1177850002078 65.3050802452459 68.6860513101012 82.8892776508122 92.5436254139033 133.728830304692 84.2911906711975 73.2972311363462 95.176506535491
"896" 95.7434112118864 90.8149253487127 80.839220631654 98.7983405012356 86.7582371839488 66.3545572593106 98.7197770770162 100.090937444031 91.4999177670509 97.4514756910853 76.9067892912818 78.6644215658419 105.179934801398 67.0224575700051 66.4669383501976 99.7108107645732 73.099698852592 69.9632826800139 59.4533312551859 83.9733391923668 93.2639132502661 126.976266519492 82.9148869253027 75.533363818341 101.730572212881
"897" 98.4669793980512 118.030057281744 82.2722799186286 115.579537284208 93.4541730547707 68.8296414136186 105.397600160041 97.5167852535005 90.6618038251248 102.35678927588 61.4399034790562 72.1950379525674 82.2237451599734 84.086451640286 60.1174920373686 93.861461052947 61.9583367824055 56.0440181610489 74.3010534652349 68.6889590190305 89.4990958280255 129.294399712538 89.3854084421024 72.0188011413758 101.967336630389
"898" 101.14698205331 99.2987077701292 92.9903000898523 103.784687059642 71.8290264583807 87.3148461118392 94.3499500412055 97.4760551155052 97.0301096723257 104.953320586596 81.3621761755305 72.793818799856 88.7326550047966 71.8851819353286 75.1219367012134 97.4930148371494 73.4758108401846 60.8934819715732 89.6433774655255 86.7668189777612 94.5003715580486 128.14623117833 105.044290960793 81.9376775098873 116.923096612373
"899" 100.205308881239 115.510871480607 103.659803140309 102.805319045563 84.4637076368367 69.5283251011055 93.65159233319 94.8091798792968 92.6291447343154 94.775778712425 74.9643264384219 79.0793277612251 87.6179671085754 85.6443085067494 72.44660681093 82.7698133876461 92.2101747095252 60.1891401152128 74.9737947025521 84.0022762588264 102.376174029304 127.188051158648 101.601789452997 74.4760366028506 114.07969485351
"900" 88.3512649859952 110.832466816869 85.929438804954 106.942221744455 82.2617733009185 79.9167498428921 95.6649010131649 100.907385325861 95.993117256446 105.740140482628 66.4319597302231 44.3076900327466 92.94893857354 81.1807422947298 91.3730214394594 70.6738538747638 69.2955744699666 63.7424980388005 71.5514087641203 84.1571600283117 90.1226863337072 125.094952784414 87.1189554375057 82.4349054532435 108.548726764997
"901" 91.187177988717 97.489903588565 87.7227899125344 123.039808205791 78.4980198195969 94.463787772112 79.3909894502378 96.4843808780057 97.4013827399366 88.1175254083868 77.1393712731935 78.3357409378948 106.214848293606 81.824001695361 71.8329996314516 81.1016612833485 80.4616343618495 63.3399200971087 82.6589371276684 77.5630063059411 86.3553789810214 119.582616940109 76.6672602867353 81.0341646113263 105.089058908709
"902" 96.783454403978 98.3127000746645 90.5706950156743 110.133415426716 83.4297464784789 70.9086044901429 97.0435405135336 103.044220215981 91.2152717147396 73.5289393664406 78.2339595103964 74.0818665147494 103.12791946301 81.7407414058047 85.0539229391495 78.4453693747445 80.0083431784616 62.7902145080118 71.8985306858594 91.32607602996 78.1611357302674 120.036251897688 90.7674783139753 75.2340418294904 106.270792575082
"903" 102.411587248384 105.019626926796 74.3724713473992 112.884743986775 60.0787294646875 91.3822807916206 88.695545483125 101.812188131294 82.9048668941924 81.8958382455028 71.4043834692387 71.9474702132332 97.2741894283523 90.894333568706 60.975255198688 83.8031940783715 81.3371856284098 71.0235310115086 82.6062279024126 87.3356520460844 97.1406696198784 123.673221977914 74.087081157205 73.9756928280377 98.9700902255478
"904" 82.1699976085468 97.282052793692 84.5288489957877 121.018572517126 74.8479214313918 82.2135214350837 101.943569701968 104.780538791606 91.8292779277224 88.2246804931678 67.793995243388 79.9515990061264 91.7057295259008 79.3688708424886 65.7453293127473 94.3029198901174 71.7595834889976 65.009366878834 73.6953408521916 71.3568656934239 93.902724195311 123.998735755888 80.4454212011887 73.8003329809304 96.84984176671
"905" 93.4708792135921 82.2853511156135 82.443101980879 116.39776820515 76.2544015671317 64.492027216816 88.8796163353176 99.7587160629592 93.6153905523403 86.4879229915822 71.4450570589175 74.8788626636015 94.0862309101365 78.2707824041345 87.372989714707 85.5853208068597 76.4440303305491 66.0274266373563 94.1172898039367 91.6824901478173 109.681030923992 119.90379530043 82.597569999956 73.2511655071231 96.0966209024886
"906" 99.9526526124216 98.0689364563477 86.6726276874097 117.585768442812 79.096440413474 77.3896022081064 108.224561958056 89.9108780262683 74.1014237103269 87.292574775351 71.1202427057619 73.4697429109247 100.21810756295 84.9163618712095 68.4030418049473 75.8116982099064 64.2818457882322 66.9870772583498 77.8959214886828 73.2624324243403 85.343895795508 122.182534715709 87.0646581189014 81.2587590703236 105.500361563393
"907" 101.053281682788 92.678952800866 94.315183291141 109.339520600576 70.6565709103673 71.806050416204 109.153617759271 103.013438247376 89.9276694348363 77.2972222855022 65.7065694253444 71.6751908554288 94.3201819158757 76.006064021309 68.3009863197201 96.7683709031825 75.0272890254518 62.9088430438091 80.2884795084371 81.2995834761057 92.7882433799484 124.185422838464 83.4894147659974 66.4343153257066 94.5615468087117
"908" 90.6648678194925 113.815665015837 107.487393540186 112.74406386848 71.9920918357568 81.599546309327 96.1120539474597 82.16818658308 88.4041072598992 88.364162652542 72.3971808299978 72.0868187936049 100.816252523156 82.655943595882 69.4465313634554 85.866627370257 70.7385668845296 74.9332467291122 83.698759289571 81.1408252592726 99.741561810446 125.712102032899 79.3320825769204 72.1233757655438 91.4509815658862
"909" 115.730572728514 101.668777160418 77.4824250908475 115.294349402053 83.6845836100659 78.903601084264 98.8346680090896 105.051331024965 94.9812987442176 86.8478191376338 74.1841257895233 69.0525426633755 90.8618663164693 83.4612805129925 70.8769110673865 96.1233745322089 71.0084705075518 58.1077568770596 73.8494268221413 78.8249815760203 102.098634263027 121.378911165726 73.8863558182954 67.2955040938679 108.286417522752
"910" 96.0606514091127 108.777450111495 89.679385667859 115.335740726536 73.6012421615763 104.452546634674 81.4659488323854 90.0831716176725 81.2459789848162 90.6536427272496 81.0092714509489 75.0115259572283 105.170068576406 80.437635523687 58.454069632132 96.5234085043606 76.5158682674463 71.2209345678552 85.9636200501338 86.717037160437 88.9360641241069 118.87701152714 80.516276416428 81.0650199747862 100.011338245084
"911" 87.0060668644302 104.188529143392 86.2887602748332 122.85460972231 70.9835878838693 93.4707730019619 95.6388413078354 90.850438762185 87.853007119549 81.786814931123 81.8595258479894 63.4843389067883 92.0632610180853 76.2642411785897 70.9036681778764 71.3574264734209 77.2652991774424 62.014992097193 85.8964204574321 60.384646473732 80.9039574044717 121.212618385441 75.1067680591139 71.2885292411557 98.3366820036204
"912" 94.9505165462402 90.871717863728 95.986859876242 112.210937669363 76.2456323325742 70.6205744009194 93.3878496319273 107.552380391489 89.925522414419 82.3708105689733 88.0363094040747 70.1761486575094 99.8096938929266 84.5832912521094 80.1767334519907 85.9684201557467 74.0015128860739 65.9797313630521 92.7882952271825 88.2229675978782 82.9304719010175 123.152042923353 93.586027154981 78.366729512496 91.2915181316732
"913" 65.245756307999 97.6792154153256 90.2745038941838 119.429496572089 83.810708234954 81.2293699365818 101.689252135216 105.119509423249 102.462586476817 86.101381805687 85.397613424389 75.0623801289484 84.9610738105658 81.2652814032095 68.1710251197327 94.766460366591 76.4934679571606 64.9890192544837 83.875949191558 81.4252753745237 87.198653275494 113.891527603868 81.10009057298 80.305447311136 90.8966437984417
"914" 93.0596717686369 105.370028173141 86.7625922462407 107.020900487722 84.3311878674752 81.2209961854422 105.297882399454 97.3479592709675 96.9856333443709 91.489125287349 56.9744353818247 71.493282749067 85.6147474649194 74.2943621180122 64.2579808937835 73.9370130806513 72.0473125932853 61.2106173719434 69.8238659089104 82.0127605604646 91.9473396832926 122.323045943829 75.6937735702249 70.1944351093533 93.541905391916
"915" 92.5324244455003 103.053990366425 89.6372923015555 102.198969956774 73.9433203999372 70.0992171339934 87.3859696982024 109.841963471762 90.668000855796 86.3819115455353 70.0568180312096 61.3795356797226 99.1316314885923 90.3574448165072 82.5210713735883 83.7801838408839 76.1263960886617 59.112476814228 77.6832129721054 64.3502069721944 79.3746796961756 131.316973812229 86.9902884390799 66.521862908949 98.6723979353044
"916" 102.129644778557 95.878523340838 84.4630658062637 120.698589193808 72.2402406787654 83.1240216828034 102.935465492867 107.439410427877 92.397849630354 106.948186970871 77.6237657945271 66.2121370553212 90.8519500162064 82.1602460956473 59.7636118944699 79.4691741453288 56.2243813512209 80.14209995866 68.2300028166076 78.7496683462335 92.8182579902683 116.644967343033 77.4934781728008 66.5222446772054 105.875875916609
"917" 87.512528396805 71.8719767347359 82.0275672823136 114.970409418666 69.9337523478537 89.5463088945611 82.5020647813548 85.7682484741256 94.6831461350885 92.0297413186809 78.9179084656291 70.4110208384857 93.1078724447514 93.262315306736 79.8232615827302 83.0137330575103 55.5839274634757 70.0859536608513 84.3289225841091 85.3359360952395 112.998901035106 107.745627303541 88.137291493302 76.0216492082202 88.6658308045797
"918" 102.60204903176 84.0951139054514 90.8311030312374 118.467536703209 56.4001806480008 89.4336773349343 104.8034780891 78.6935594102664 86.6926797750404 97.4556718670197 80.9706163043738 75.1328858122426 86.5617780688417 79.1275617459714 53.0559729434118 97.761457861434 69.7836661776261 56.8061215844025 75.1759088396 74.1391439954191 94.711067460802 130.05465733009 99.313204602337 86.5780263426728 88.4851373790267
"919" 99.323072611639 96.9924127475814 85.6438405819147 111.880802398 72.1017566124392 80.6011828064852 103.115323124834 103.215631968728 93.9612970036486 84.7448851304337 60.7860385746251 64.0386123810389 90.7055645691152 83.9260348058736 77.7788869644102 99.6173691452507 57.9995124081157 75.1982398329826 79.4067614916095 90.721259675912 95.521277363481 106.943203400538 80.1110980974675 61.8807829956807 100.767278676194
"920" 107.545869996269 99.7109843263188 88.6225170103086 104.440585150576 79.5910639411022 80.5731479186868 77.9286941448364 90.2128633694892 92.190964957504 97.4208704355672 77.0174468777839 65.9050561172378 97.865994492017 87.832262029384 71.8157294645576 83.655914377299 74.8777491343334 68.0354469940453 92.0242766140233 84.9015428413665 77.3351641314504 109.543788942015 77.2179394682465 65.908319920559 108.481806918449
"921" 75.6369862693422 91.6400713056033 97.0009557105142 109.51453912881 71.776283451078 88.0281073755727 91.8246648644613 107.953277484505 86.7358807678233 85.784493778616 64.4945222503474 77.8618913844156 99.6875240770267 84.316703701222 70.1642057957647 83.569284109286 74.949098491161 64.0325581491181 75.6023817037784 96.7774745929162 85.1310043951966 111.574508281706 78.3598718143578 76.1478762173395 86.0141005796915
"922" 113.461409808776 108.054620608704 86.6363360744742 106.254015467323 62.9011920206908 91.0609582552016 88.3885197407699 99.6640350001886 89.4875654336049 95.8137951551633 87.0164739399408 63.548175717432 110.480810146854 71.7009497994444 65.5056227272673 83.1997171752027 66.0048551451624 56.950266777397 87.7359470653054 76.3036216130693 92.143521387928 125.035020972112 76.2047603251427 72.2724334816437 107.371658433337
"923" 88.7152736997049 99.3976898393406 87.2217958741352 112.463969680824 88.3943596642042 87.4501128108487 101.147390436577 96.1107296295192 86.6195679651795 99.1068522771333 77.0709455458557 70.9027562057746 94.9533803024706 76.6215370138783 65.0360089230909 88.3387830829426 72.7484583416261 50.2109771857269 83.8922188325232 80.411975544132 90.8472990913447 129.905323277641 75.9824344470358 77.6055814178942 100.228702314638
"924" 89.5303689153635 100.488445092211 88.2964536814714 101.419074585463 62.979269279212 94.5723804159088 109.188773520765 107.252439738289 81.4445421888997 98.5076168936248 67.6971118809431 70.8279383543865 90.5891855900356 71.5929537430755 80.9993843223964 95.5864507989895 78.5644596437693 54.2982091423735 77.7530596036647 83.59618890409 89.5219326541244 127.231381986759 85.7909485356563 77.9470524425698 100.578769196456
"925" 99.4582998678356 96.6620346335875 92.754209196958 122.826130182925 81.8681090395284 67.9386674793448 102.080916549035 102.549793567262 89.878113077211 81.7691124757537 84.6896082887357 73.259333891154 99.5999307984953 67.0726484428555 70.141082035373 100.789840650034 83.4956809508457 75.834349609459 66.0038514258951 95.1063015682137 103.505417120129 125.894203219113 76.1218143800503 91.2142688950372 100.472307266425
"926" 102.827629686331 99.555285200564 99.336469203811 121.434590874826 63.737907997823 73.117150829835 86.5761944284625 98.2425137202524 86.22454546814 96.17789770965 67.7259200255386 66.9786955027348 96.1939635532353 82.1092780592405 69.9877435499761 81.2906589662686 64.664005412444 65.3879350561971 97.220235340188 84.2513058577503 82.7467887101 124.02126260399 81.4195359539921 82.6083711685577 100.377900508393
"927" 106.972570971951 106.54794688835 94.8904334778585 119.142273362384 60.7357985082066 85.413907539008 98.2463706181968 99.7987640094264 83.3634511762537 90.036386422042 72.602393591725 63.4231737579744 95.445810320194 80.9430441152576 64.4612329039853 83.6001476090382 83.0684548278913 78.7683422988085 86.7990359343217 76.1903190422543 86.5294300034388 121.608582609482 88.812014393565 75.9302667753522 102.882838166264
"928" 97.86273845538 106.619006001282 91.9198957642573 109.000412882585 73.3890724022078 86.3124199389442 98.3071640489598 110.309244418166 102.203209974841 83.9255861912945 72.7245057353959 68.1229089597584 80.3897376042511 87.1432250211687 66.1920328145236 87.3189481406601 61.3884354171525 70.8880671454096 72.8617209203739 82.9466519014929 85.3816336870534 123.722596955949 72.8010399344335 71.7199143951369 89.3589379844153
"929" 107.572551737244 99.340371570871 96.0774142806393 109.402014402627 75.7162258201792 89.1791822222557 98.5882572001124 99.7497830357396 100.848445069337 89.501366522135 67.9179261191668 71.9024155589656 97.3563965685588 77.3649642593692 72.653071456415 77.0403803657062 82.2898636308121 56.7815746679084 83.1024077480288 78.4114128843239 77.9205358654703 118.846334300409 88.2701716314236 74.3668597951576 114.229068905025
"930" 98.5194966186608 97.6911082382907 71.0688017013864 112.037098301066 76.2403302190307 63.8152330534361 102.282439423751 104.157852896307 86.8834721915079 96.6139981960728 66.62787703461 73.5399451133932 93.9542875029286 85.0278671738796 61.9403344527845 84.961362580601 76.0790777778888 71.1386314094154 72.3880301903788 84.846405282356 74.8970557074434 126.154771458052 82.8982951007435 67.701606600856 102.115979336818
"931" 78.0714098113166 95.389219976595 97.8315334197525 110.605896775011 83.04036365792 54.3647201668666 97.777413565401 94.4970882644534 92.5835487158927 87.7192178150852 84.1987291367922 70.4342499286058 91.2332252166976 98.368889211102 73.2987168660425 76.6313610605681 83.2900927017229 74.0984894551887 80.3009708801812 86.0224606030903 115.173688137317 104.136763770114 89.5385390765384 69.9051602197122 107.3777741379
"932" 103.413262657581 93.2440504751441 78.0680442674513 111.796036536501 59.3449775326625 96.6507634464543 92.5726574934736 92.9073633937931 81.3366504645283 82.884056590944 65.4924994860456 66.4498186461624 95.04648739282 84.058606549707 79.8167802286618 80.4727382072874 73.7932983445857 52.9730203298898 85.8805236530281 80.8125127495763 75.7337391127615 112.17884933697 89.4051064232717 79.489446824611 101.955789945168
"933" 86.4693784122677 73.3099930258772 83.8578538938243 103.386552188775 71.9215882918268 85.1151029243875 91.041335115544 104.325959271282 91.708332382498 84.3366297027934 75.0304690223558 67.4304091492649 109.147540589281 72.0491520596286 79.4169676562798 85.902645856118 79.475383591283 63.8753300494562 88.6985862613768 86.0386928082303 87.9312496057007 111.930032894647 98.5771315788612 74.6169734055324 91.416598712073
"934" 98.076483890396 117.484758349656 89.4943567326521 111.215072166254 60.6528296750275 84.8374642373462 86.8470337555572 92.9674467799386 80.623085359364 101.21918828215 76.4587449149657 62.6578822612012 108.723355295496 90.7655876888494 63.1349177495142 78.814058132302 80.5809146386802 66.4503792176288 73.6056727463984 84.5043371889475 89.7212107365698 118.372897376158 77.6784870218722 64.218637526479 100.93998698398
"935" 101.569608770716 86.6939688110365 92.8668527905024 112.701490579829 78.1595733680328 72.946896366715 88.3840169737241 99.205651538246 85.1771649001139 80.532252487915 78.5627357858889 67.706994069252 93.1918343454101 88.7494031240013 70.2012338428814 81.0589452378925 66.8138467848591 74.9310762617063 84.8130116421917 88.5446365809501 93.7576919447636 116.255743903908 86.082723137688 83.7675391142075 99.414785338894
"936" 101.741883073129 112.393319516429 84.263409675162 110.910281843926 65.9374864254117 77.7968104410843 99.370696088788 108.619323218421 81.1145015540651 96.6396299748805 82.1580294249538 59.7005510875373 80.2297977604656 80.8085113731864 68.5000567537351 98.5290277541292 68.355335754551 56.2415292091781 78.9442910985199 85.4322429269262 103.851689385854 117.699245807334 80.6705329260775 75.1061208518807 105.580151720776
"937" 107.016666615978 82.307293727324 90.0069734119432 117.340945070843 70.3166153978944 70.8080805395006 95.3647313587793 79.8638880900766 87.2232084162531 84.8693644872879 80.3257114291183 53.6071275562506 100.243852370267 82.2656525158852 87.0875996233299 78.2747027343691 78.282868025524 60.2879186770416 95.768753137382 78.5574628818972 93.2432206925604 122.429012541679 100.605811256516 65.1703296228812 87.6455241728682
[truncated: 1,737,256 more chars]
