# Supplementary material for: Comparison of statistical models for nested association mapping in rapeseed (Brassica napus L.) through computer simulations
Source: BMC Plant Biol. 2016 Jan 25;16:26. doi: 10.1186/s12870-016-0707-6 (PMC4727311; doi:10.1186/s12870-016-0707-6)
Supplement: Additional file 9 — Table S9. Phenotypes for the 50 BC-NAM subpopulations in a scenario where QTLs = 1 which interacted with 5 background markers, h 2=0.8, 0.5 of explained ratio by QTL × genetic background interactions to the total genetic variance with 25 replications. (TXT 2078 kb) [file 12870_2016_707_MOESM9_ESM.txt]

replication_1 replication_2 replication_3 replication_4 replication_5 replication_6 replication_7 replication_8 replication_9 replication_10 replication_11 replication_12 replication_13 replication_14 replication_15 replication_16 replication_17 replication_18 replication_19 replication_20 replication_21 replication_22 replication_23 replication_24 replication_25
1 176.760241094136 141.365220638199 94.900496780838 88.8935649704416 41.3986097787827 195.94672480705 167.920203983273 187.101652707969 171.160021011237 190.071959281675 181.417187501034 76.7145842996112 119.156706174852 164.970795434947 87.5312290245569 122.946160992078 130.890280150603 109.302883707686 76.4925216399712 100.963140466938 178.375725450263 130.288890640824 168.551467359375 103.633621313977 143.288049639506
2 194.675670049079 84.4231821158654 91.8654412593668 106.097837285415 62.335002874347 199.048608432442 147.928314093849 212.499938458116 159.267232124263 168.96034990802 200.607565906084 64.966790271398 91.1510343443653 179.214399046195 85.8474860666182 114.786195928301 86.704310214308 129.91203892184 105.400761898174 115.774780223549 213.112725187176 165.088600171023 146.657502080729 83.5511847311635 137.098100713439
3 154.709320997043 102.247941870635 104.161016540376 97.5824361236277 58.1575375097352 160.951586269054 159.385847350971 199.349758133916 183.295524810206 163.6922285174 220.160299222212 51.9199568591084 113.858854935015 168.184610306887 98.78159218084 94.2544491049619 128.986174629041 124.327014239152 77.8675547782511 79.0707226188356 147.986544494994 104.783166930758 120.609394618733 105.794910284094 135.075406796751
4 179.545459423768 85.7053157002454 101.529485308339 118.693846828039 48.9531454898788 192.114488857364 159.335841946113 205.138329106326 174.619014094715 178.274818174306 206.819711439783 82.8372422778776 155.4582748371 163.499838768801 85.7921911565635 156.732918466619 90.7702727349411 138.523211054806 88.552855692 115.505167121155 193.290157551428 110.472445406339 186.536855535824 99.1340686733286 146.444394850987
5 167.324550435233 45.6141544552949 136.308584458146 73.4248085509469 43.7287560679474 146.264586507537 170.321117815572 241.815395076217 204.72317196684 161.198013112543 180.219122201879 207.571198763719 108.498617958482 166.218907246248 64.2289524989069 148.090937116443 124.401971093571 94.7122208615383 71.8420749511057 108.978785586109 181.487411880577 141.797787410507 131.248557225587 79.9554435040328 138.19748162485
6 174.359937921287 106.295382415128 86.9935835424951 85.7151733612452 48.1000228444075 174.947910193518 187.175161597425 198.616412448857 161.944242881831 177.2569456373 209.467359432302 75.1395753839139 145.03779280848 171.473821062028 67.938431010956 131.339109165201 134.841227687737 121.45755829307 76.0943658751075 83.5718438050246 188.608833079937 138.479995340522 180.289743789969 85.0112517000356 150.993176214474
7 177.849228404613 100.70263323093 90.2769303687916 98.1643197953874 14.3625974413892 175.829024717324 187.895171480374 216.873971031802 157.81253063945 191.492772020224 235.273834112405 92.0573468810946 102.507871728905 171.89773798916 96.2978809079657 121.938866650409 136.56880106489 127.809329041478 62.215549068365 92.123531984424 182.118017990167 181.66646608188 180.726199053601 107.408037102262 177.968462640176
8 164.85627939019 76.0330600461895 101.019499143333 78.2402695000044 49.5147399153176 196.30025372451 182.041159060952 208.651140624752 149.549265575461 167.258434274856 189.036336305498 163.52739403779 92.2523999921258 156.730365007269 68.3529672825794 137.048447108561 124.940462624968 166.553706108152 94.485049585503 89.8769333000872 151.69521544034 104.550525403765 183.767957762762 96.14495464193 128.025212418615
9 171.815428536492 103.559720486317 124.257451974241 83.7616571219004 65.9653569072371 162.767505277446 170.70980496322 204.880409979918 190.945950119744 165.826146232206 191.761217988834 73.0026704632553 85.4836115934729 171.883010239992 56.2774249590313 99.8251322388823 138.122657714647 123.02100641719 91.3988016355288 62.6168712686577 192.370619650391 149.40842311606 217.813983804283 83.669206799874 166.392223226747
10 185.451400287616 123.619223532959 120.863864907689 81.6171102850489 32.5263557302904 155.875658076171 147.500841927287 183.297891358053 198.543741840431 165.710493622499 187.4067030876 57.215389759538 124.029307184796 175.176131726745 62.5071531495683 126.869985894953 134.894802198396 126.225186108131 79.8063952920022 132.479829108404 166.840054925864 100.913153566811 167.218782199879 107.501694324581 131.976161790196
11 216.094362971614 83.7435665488812 83.7934216613763 106.112923899442 45.9715072398992 191.308155941268 177.802865980965 142.911539437462 145.154891957687 172.472634691094 193.649477595484 128.770124387545 100.169381541349 176.378093833988 75.7608193705308 149.385757284194 119.636126629398 128.63339606804 82.3909465093218 108.961421937556 170.822908219049 127.571587640621 157.373571139551 112.808517721741 158.722972179351
12 170.607616176429 115.109625334503 91.7196951348581 132.75595946823 69.9332122668828 131.672327923043 150.203066092768 241.073171662764 169.246860911854 180.712916767044 207.090237214137 99.3720827181901 141.669311019296 173.922339857099 56.3504319535111 105.996471759808 143.212644963209 119.812355368146 91.7788156005587 108.413021446001 165.846427692373 137.630231891507 134.473430716173 121.931936065019 154.323260174812
13 172.522685995445 110.074296770276 78.5498309110472 73.9025659902927 47.6930313503988 153.361538712487 182.05008166097 147.829539988622 199.589014975258 185.026311506426 214.989045154614 220.559499304649 85.707650456397 179.108864609531 67.335824237525 87.9412112401488 103.087145615773 149.666153320192 99.8929889634257 93.5594283020882 147.920800355104 177.376460871642 144.838545883049 120.913195021507 139.721733877752
14 195.833853574335 123.247140977697 74.9342660048012 110.497275172876 64.9929442714991 209.201170659387 189.158436416109 62.7656473670829 169.686232093963 167.723897930369 190.585999440935 172.694144110501 149.669702495314 185.785574167379 103.581272660816 128.150802203716 106.014510012071 122.273021924861 99.669794020179 127.624582460475 166.663162160526 97.5967509140454 210.179500575325 100.880783918521 109.10631837698
15 182.944841483952 101.007787884862 91.0485981044057 101.336451127101 61.7624274197362 189.9645467091 172.784135671004 119.573406954732 174.003706489682 187.3303140301 180.557572500118 88.5384863273418 115.211856027241 173.379792982863 73.0208854119656 178.586367126886 132.642828944805 177.753644951241 72.5939562672868 116.103283279952 182.028365537264 140.119237626217 185.212514713392 129.133292833584 177.200196189196
16 183.279320846612 127.619620809498 116.246700185542 94.2041392658827 47.0126515870196 195.058296845172 199.684143750032 98.5240049118555 151.108258758596 181.283387816622 185.996069186775 71.607300203361 60.5085189369833 160.092332375575 59.8531474977559 112.509972402409 109.734102405525 167.170407545458 106.02188891699 88.2141330553514 177.678929979105 114.549702579927 196.012864179972 77.9141695462854 146.06257151664
17 109.926112902191 122.712050165824 69.8780142928675 91.080870808002 42.4945500057314 228.617923336853 182.013750370244 220.577819679476 167.240318067268 194.744594317943 198.620483137806 135.972713859552 123.460958054219 168.972194027228 81.445907490169 87.7769153907581 127.818973299521 190.642910421209 81.8756923125268 70.7288728146618 174.670307916876 71.9948338307353 156.876501509998 114.528897544886 156.463974615862
18 170.902265318339 89.8584438276302 105.96267031755 118.998074899611 69.0919310242048 147.602923914972 202.713831686323 148.954540235809 159.937770236763 180.566235089517 197.507265286158 93.2901829106714 156.815758587583 177.570742024348 46.2684407748934 75.5005593392702 120.93168430939 119.19051758647 102.919756822956 123.416455761878 182.649511538551 115.263337673731 197.464410027227 85.5140100752086 163.478550548384
19 124.07249090992 110.268780082377 92.4277968122489 63.0565148001615 92.0523721389154 186.240303079917 213.979847151805 219.554816893683 152.711440372003 170.72305829822 179.992740739056 72.1705867592066 143.711082651356 173.099579608018 63.411643882741 111.509772125824 80.5031592347874 116.244077235983 65.975731516509 96.2994750122337 171.29056668983 85.7775405318789 152.738112491555 113.542388762385 165.924133177265
20 183.103724320213 100.838707346749 91.1544609973809 88.754312761564 64.7294141539123 137.872116026615 197.258923871047 220.47941792311 171.171468416819 185.962013652581 200.407062915267 73.4922250319988 76.4574632834269 184.473792952577 76.3317858680123 99.0801369051738 124.386371615278 95.089117446927 75.4979367726622 73.0990810359975 158.039647343208 123.936771826458 137.691552558576 126.698691368448 121.093971133853
21 158.418818028917 42.9421211572041 96.018035450861 106.593366648798 60.4217444894916 117.430000204413 203.445023034225 228.494181111301 179.838002332369 184.678118887802 204.616473120287 161.72192955595 125.969916317652 174.605513332767 73.0785487089033 115.948779239077 121.393481993809 94.0920443358444 78.2087023092533 93.9351153796264 171.156929333015 111.503933219103 155.964994282321 99.3718447346222 147.973181492127
22 171.332540000104 76.1074745570016 90.8199474174571 110.753455836365 56.0347767718531 177.720204942834 175.628411762835 241.36667038034 194.54326423469 172.757886055619 190.208133196448 148.89864638394 112.736021235838 159.689958701862 49.2641928529022 126.060186526549 96.13712707907 121.873574680253 72.775938582486 101.717124183396 188.506318283228 174.990798753504 172.5811120311 98.9552952070485 168.737883361721
23 184.996225384117 126.196732619418 107.615170759174 134.397071527835 51.6803359988429 166.328481358198 176.30157873975 129.246754650161 158.616362008201 179.156535410003 225.681255538782 61.9968250025744 121.90049295813 163.280129985927 87.9296184436698 172.346183264502 100.796563274778 149.3721371986 77.3449088574479 140.515165103351 191.222806144962 125.063402436402 158.456756560999 113.848205966891 128.728265765858
24 154.381665025773 77.0356336651174 84.6938877698712 67.7339588866919 44.9991586819275 170.812470609295 220.23910714328 221.962232261975 164.590992619551 174.243694435941 204.073347050045 114.859096360522 124.555307489808 161.851688040434 93.0560196787043 100.376001941512 114.445634499366 110.684747378602 79.5583427714567 108.172078732945 151.801859411566 120.831483391798 161.986959294356 104.676065917139 149.643698688099
25 192.368341567948 130.527591707204 91.5663092521932 94.83229521491 47.8196643831458 164.038477608476 178.129170163931 129.172236048322 142.445181979445 184.592199127642 199.387613242486 65.882477326506 111.64898590986 159.528464369899 68.7366787225274 154.539066519584 134.608653661214 123.708173381782 78.3244438294517 91.7420985771938 135.518482911163 129.695306990433 196.721292691573 98.8463733697528 151.614908519284
26 189.794163659703 110.889576496114 122.87485032664 115.871922329649 56.8548036854338 156.231458416701 185.390015851711 210.63825562748 128.742185208462 176.141881554183 205.590756261698 125.052852889285 111.186447647253 169.298555588549 76.7993807882967 96.9383011063933 106.960645109708 137.857751416278 77.4855798878378 99.1265585702023 205.259524620081 130.078603244639 137.891983643351 122.779373709 165.164841331904
27 160.76356228711 138.737431744143 118.419674015491 34.1626708170108 50.8035731537275 134.99928780319 181.911002343841 170.283664299959 154.122430608892 155.820160795697 229.46961469298 80.109079818561 101.885037334506 168.104179749956 66.6331381421793 121.146523820987 118.065457126878 184.891860175505 81.1246613127244 101.554360107022 191.246580519293 149.283915197436 181.149030881149 82.7002028900469 132.588238204215
28 191.883389655771 82.0029004167593 109.843951283044 106.462834062358 41.211432759827 181.121320983846 180.376236763513 207.118470125894 165.432794801484 168.34401445575 239.193151958885 65.1105604630038 122.681129896883 143.685039658082 58.3345915942458 95.1163473197968 111.964403369147 138.360480784994 63.0359282122369 100.422641484364 143.271439707082 105.984536661276 192.834239879316 79.5640617986983 139.316111715989
29 169.290642291189 93.0039386608227 88.3917729451394 108.593395123285 47.6542342544276 156.493407604499 157.750557198188 236.761709297628 206.169910271298 173.986652573916 192.195008322542 113.249297626053 103.80628295881 154.755607710292 93.5064811707313 92.9890660093384 119.112564853669 153.841680669083 90.7693544530001 115.192475017354 159.805610039374 186.224461985808 168.44579941559 104.88985536367 111.606713762912
30 161.41322479274 110.447665995984 72.0090010405777 92.5423248226378 41.4693001279949 182.808098414486 175.101020065923 207.786113465984 158.844380752626 184.595377958625 227.324096084523 101.594393526873 135.90853528236 166.642116065305 77.0617310162465 95.629590997798 117.076372238696 141.225264420509 70.3004008064941 79.2998696632278 179.80471987536 154.139678808255 184.048212807955 88.7027321661716 149.651968225589
31 176.469081812373 90.3236298015687 103.528575969414 78.0664844222537 38.8291638610503 177.250902823806 188.906956550608 210.651077999555 156.527991529508 170.419869513931 189.756118593023 93.1594124504131 143.29354712856 156.853623209469 66.1646987759733 118.100884169094 142.612569794355 112.945034539482 75.275120707373 101.963703744636 174.500036860375 118.852684938488 175.249427650927 91.6993052447725 169.824364544111
32 180.960932676946 86.3329088517896 107.010330702607 91.6628518256507 71.3905647979538 170.481039229627 171.855973494464 65.4365694103063 164.771879031255 165.223665959206 200.924314857151 110.533866388201 101.317867211333 168.403554872689 43.0440628582605 167.22202731866 134.879989793024 131.819255250465 86.4316644141028 110.386844487566 190.759755014212 83.5947928332053 197.894918454283 119.944515377955 141.348824926286
33 159.522648756418 96.4862442688364 112.370467087027 95.9812094786936 25.7341038696252 152.429301982299 169.392549357497 195.801516994416 152.053384415298 177.861004436693 182.908886427225 99.2410525981437 118.496770107477 163.674636408663 51.8064519183225 118.900137856419 130.496560283531 188.923812486104 92.2752949077621 107.121838225088 195.744176113916 141.169123649776 198.964537931877 95.3753809704511 111.779107782795
34 149.456913961898 82.3496302507817 104.364355570651 86.6753746225462 23.2021399842594 148.009057184877 182.792881036811 206.503160490671 184.51564810719 166.589169314277 226.175928225969 72.2511295271893 136.079856763129 177.234934502772 78.243892483868 108.653088527006 93.4501300759258 156.28444911623 94.2626823911325 82.1681264843128 167.748599426239 116.162252397454 194.746927726759 104.302076962222 126.958166008319
35 173.785080697743 97.970868236226 89.129456089774 97.225370989032 58.3161224556215 149.425045790504 210.181199214674 170.829647362364 136.852605602264 186.358051394485 207.548974624418 92.6032027489747 80.4262134801785 169.477527855005 47.9696787000192 94.7654459443756 130.941080621084 161.990529217244 80.5253561841809 101.399702530681 186.871123398489 154.709510342129 240.711651158438 87.3835291859022 157.769043458435
36 184.671308879681 85.2036946534601 107.409936543717 63.7571927356896 37.9088775938774 146.816191760957 200.226499213293 230.972898610715 153.557289869962 164.519972887674 196.462414331317 46.4286846177123 134.479857239556 154.95348015069 65.7196960732543 78.273724497142 122.92620106852 103.644137700031 91.2743349226015 103.096205622917 148.031379058893 94.7906155527934 109.264885025663 97.4915143144223 141.891805341558
37 170.208007815841 97.1864385187284 91.646717788884 81.402431951791 57.7587153407241 154.535255929421 210.540097118984 198.55266381906 152.068980714074 167.901103102923 183.665829969541 73.8211054988952 128.281582237802 178.569588983815 57.3446157240933 120.134722687548 110.343820038941 130.930255635308 84.927452198503 111.216100865733 165.935625981404 110.986500444573 148.969258359011 105.399161221511 140.638255376371
38 146.756169689117 93.8196369056695 109.316194062322 90.5372717362791 63.8277618886345 166.944946181422 190.275833588282 222.767343863916 158.639257187645 171.626451494967 211.745974796025 53.9733663781243 126.694563026622 153.947450955699 61.2454522309119 106.754562972109 139.395776511165 133.869798900351 82.9121205014735 144.860527774135 164.536416621587 102.915325330694 204.045847073411 90.401723371654 127.52373356636
39 181.464989589249 113.909635547288 60.9211515727923 82.0473523659912 51.3515628843951 154.436786801149 148.161562031578 216.553210020632 159.539234231602 200.433092514138 215.830072940986 122.035833757934 109.463415953568 160.675160199751 74.3544151305407 82.7460470013332 125.753963543546 111.364494705406 101.612467741739 105.822900782056 194.627145722331 139.012022651851 152.424680372977 99.0016785571704 135.664324239083
40 153.219563792357 114.074569862932 105.708404151283 69.9572824630082 56.4231865379416 171.039636647389 171.9891692562 185.005191264508 165.220864704409 176.860423221948 212.88183059188 173.561268623241 125.159087445162 186.024010235409 51.1250540754757 113.304263945872 84.6037191488273 138.331832018781 91.1686818981376 132.752200610652 144.592970809104 74.681016659223 179.486604455598 96.4971375237292 135.453579915434
41 177.78203650857 94.4631390271458 80.9627283132631 101.279643278081 46.656717800533 195.906559590528 164.066863928263 195.075569274618 154.869346248117 189.804348028938 213.87527158034 88.5195875854956 87.8964867846738 182.914462379384 74.5345835502116 125.162816338208 145.834363894749 154.900972282024 67.9449910675846 110.376807661566 190.266092435511 150.975111404349 99.1777123355096 98.8688274286806 146.339924918196
42 125.170988934072 122.643691566735 105.563851039065 105.728373866144 52.29410425144 144.746596824499 177.980264526376 158.959880602437 173.99525977855 172.318377732079 189.209780020136 84.8407230028052 121.038553600445 141.583215861696 89.474715909059 139.674065690791 146.811275909237 114.289719618083 72.4109742303505 117.302270230856 147.978392607819 99.3800431968705 166.298543603693 78.5148082943067 155.419706837082
43 174.281216897112 57.8919676787333 124.415816388088 90.0678598673237 51.4261927498577 170.471750063409 166.697171208492 227.956486613467 189.641117594539 180.166978366142 173.468152411015 131.071819996139 116.573717969458 157.477270905689 40.6352055433725 87.4370986953131 135.346510453313 131.883089644042 75.1930332583375 92.4673799493271 139.013628011079 97.6428975753949 123.176089525783 95.163533350805 147.429763300792
44 152.542314115345 135.26729945734 70.5197395112063 67.0224476791003 58.8024547648291 212.864469408336 189.61688765079 80.6651530583526 183.897907404704 168.461345688565 228.170326910178 82.2440239342288 133.843157885168 181.270717804722 86.7954590001583 157.296756161607 136.912756078291 138.84387051908 72.2067101105142 113.334644200069 161.267006509778 118.386619921743 191.039077946895 99.6497039552765 126.932597507718
45 161.680682238176 84.058762507748 70.4485850278672 97.2002488972808 46.3112967130067 199.399202491375 153.682750617306 180.629562523828 167.884172461401 175.664782913922 195.462200665012 94.3305511417174 131.886113167759 162.335703473482 85.7750449196567 118.253460410383 124.137004543246 95.8523388926021 87.8967461119106 114.351565868252 156.51876358417 112.297350432692 163.852001823943 112.910899696371 144.419210646681
46 196.267599008719 94.7516769580784 86.9659271266234 99.005545821871 51.0951860693654 181.803632471727 183.761430408476 230.360157168312 178.481927357729 188.704771419707 243.909948314321 86.0518793201581 145.90348032555 174.535511433948 61.6303554914289 110.198385968327 128.226575920039 180.917000848649 85.2138195414846 115.935512892753 163.487291041486 113.153678688792 172.357114131033 116.754634199147 151.906031378021
47 185.946163718945 99.626715634301 94.0376160976127 95.7371780883302 56.7137211932926 184.580805543601 175.364347480101 248.183416422861 163.680852278286 168.478531977479 216.070732430141 80.2935119012676 95.5693805660157 187.063595765236 47.8060627656338 121.361260642883 117.250283220445 174.166403553088 86.3173604196297 117.971664105385 141.414380054045 73.9666371447479 156.199760740932 100.279171368639 149.708042134805
48 179.792592030774 102.704852534219 75.9449791116667 81.9232775821187 64.4864848533627 171.867240047552 171.701667928936 42.0972253758134 168.925312416906 189.565632650399 191.568192228148 53.8052420355279 140.304890566526 171.542990297968 54.9946467621602 114.09247690854 135.717217760408 139.595048655956 99.0232334631987 111.852844977315 147.530580179049 110.418663871763 167.438049737221 132.484064113165 145.638515177033
49 139.203660297069 109.505604435509 103.320846469424 102.517337925247 65.0800525267303 178.256308782309 211.655926643318 96.6410850292756 183.215749676463 178.158787644474 185.420143893774 56.9647877641311 136.22702862057 161.608267378057 33.0872722390078 167.960726890605 100.042892396184 118.078289110956 74.7295557233418 107.297286394213 139.281879074782 121.120030727153 173.931387996114 63.9586739561236 145.993435929031
50 178.159749976649 117.020680288211 133.320601531448 126.024532190641 48.6643308281487 173.837102767987 187.6143818017 72.4889701099923 154.115895748351 189.953528594649 203.035728826989 64.7674596589823 145.699394536287 167.542196245296 64.671965475883 114.998570956062 121.425085259675 134.701540695769 97.9972671810985 106.159809660334 144.61711141955 130.053895082276 122.201338681757 102.071773053465 176.04972741573
51 160.01904457066 92.4380580860174 100.47271893539 102.940253937279 46.09172929401 171.148579462242 161.84193581494 189.575365065061 146.710277619504 179.691391245582 167.605509756368 156.920084986875 146.449848203718 168.617671754078 76.9434026263529 136.018685389208 104.065171312152 134.257627964718 77.3164415078314 99.0490357463724 165.48979276533 110.230958393614 180.367300106424 106.7035703351 171.265683292941
52 181.135253263695 139.745128563151 125.794144298428 106.174027018746 38.0336405530781 123.92103285533 195.942530192411 195.221538524234 149.778337413983 164.012546929453 202.233058250839 90.896726908729 145.805669491509 181.82965710039 55.4313834956591 86.7067788463939 123.355451702598 91.6616328772018 83.6726183758189 76.745378457475 142.597941862057 103.188112934786 157.039929105328 97.688418262061 153.591479396134
53 131.935481682466 124.223573143067 78.9204239587697 114.661262108744 66.3436160323524 218.062261037737 180.135448960545 201.58896437951 180.881568953793 168.736919267343 211.846889776356 120.904627728997 121.944818695843 146.051762670908 117.684715283703 133.168779539478 94.2575361968987 134.944915834034 62.6470964619618 121.236763674525 161.369451497842 113.283943254507 112.286031556601 104.858103623983 136.97901685785
54 140.394448400628 151.471826156304 91.9713656887944 100.627906891666 64.065684165115 227.094980476717 146.729160183222 53.3069378230166 153.137686825552 182.178705105949 190.145458083959 125.701945878803 110.035352486169 151.288711522153 87.2549388945034 160.986670624295 133.474361023551 125.186541210639 91.2624055065852 93.9613842238961 170.936369121201 109.861426457386 207.224137498476 81.9510894065703 114.070989618353
55 183.790324103633 88.6005046150548 88.4206502899066 110.969877162229 53.1232986438239 183.56966067215 144.973004507802 245.797049035085 148.810611754749 166.791381394109 190.270995370405 88.1351462432595 109.679031158289 169.108130762549 104.43495154137 116.321478320985 113.586045723873 163.783364890915 94.1995606702167 89.4666926780746 158.796919065061 121.249414274132 134.221992966306 101.038946578938 141.693899663774
56 188.188880674886 95.804565799551 81.7368981386115 103.864392073348 44.6360943637594 162.976596476991 152.368969857187 192.140520208634 165.528453536547 173.752798928355 195.805098202922 84.9075264951658 100.872854806114 163.933166730693 66.9463626104018 113.475648428916 141.528753868765 122.820179690897 92.1628225483383 116.488679822321 148.234460011059 55.8926626755432 177.510724999365 105.531834024962 137.306692311644
57 182.529503518918 89.9288602586441 113.978907041465 78.4212710982788 20.7057747352256 175.486060587273 165.113454996885 145.556156841543 153.150076327809 169.887498460797 183.423316696723 72.8495968179474 116.657055472351 155.375176943189 58.3281272816186 106.517867895163 122.862093782098 151.549659582676 111.727755373074 96.5429980376496 146.577307388789 175.330519187432 183.506955726804 112.245262107596 166.178385835771
58 130.405951706679 93.8549045845642 80.6218781448182 59.9631790041014 53.1279219324469 155.85420541013 206.101089793819 214.163806894152 163.584760098073 168.018507400955 170.027597148706 89.0299693364473 117.765027435665 181.144712577783 64.4218248920055 100.31101742569 124.011912067549 153.239211430047 106.049768435172 114.980278705467 159.569665193778 98.7178829267538 175.0838344717 127.10240498498 133.616991410137
59 156.896722488221 80.0463583171623 101.233231807274 72.4631445624451 62.4935023657636 146.093744711386 185.335654206186 220.874150313947 144.1209030999 197.737591204626 242.032440860554 203.478616902925 108.640249062267 151.699071197784 67.4598874983964 131.041063223403 116.547980447991 152.094866713563 91.4382689816429 121.584425767767 182.067683215563 144.758780906663 189.839071312418 96.0821663092174 183.427499674147
60 171.809583920906 103.187079971314 106.170853080555 95.8142560203647 45.1231085418856 151.096876524751 218.970550318344 218.25132790844 181.09881574109 177.543152734547 190.221966845473 95.1756689924677 70.9904649199652 183.832118338425 68.8096349841481 113.730253583887 114.045385135434 165.504348797569 89.9655490928816 123.248052049523 186.096642658915 152.857972632798 148.95389301277 107.040429360289 156.356333016254
61 123.220532460522 81.8725264936178 60.4489331043975 64.4688321190202 50.7861375161616 178.493152473935 186.59326439581 196.948844768047 170.382731571005 165.148738160545 171.280895228046 80.7810619606637 120.717575367705 156.904286881294 58.3010148537609 128.928323087721 112.200862703808 129.370739028238 70.41505234161 121.934382520184 205.548302323341 164.413988543088 189.027090155147 95.7546882866703 153.818479341799
62 173.879347989958 107.069497624863 131.48246621439 71.6184035230093 50.2981982777145 145.581187567793 173.486865087539 205.459452392639 151.244167679964 179.927720067281 199.98402738394 59.8089935037566 141.92079008037 187.409697244624 50.3341869423088 118.285049787879 106.516602074679 124.164556959418 78.7661675810661 95.1906446842678 133.529399125209 112.820356245823 190.213763599658 107.038805961277 145.43367932218
63 153.521503447486 127.50153121416 105.424952656893 97.400018551156 53.4223504532116 198.989651524966 188.976164858332 183.226922909333 149.836919697463 183.590863689834 213.60617700851 85.7563620050658 90.847284545444 173.23140103137 90.2843514069323 134.227604983231 140.003294627476 133.026021893953 65.0369913143548 109.726205615722 164.202794310175 118.528232429341 101.387513351688 102.228450672824 144.924277568682
64 164.096646865359 102.911965049418 111.480056460092 60.4008832747716 66.5000587899263 167.291366893202 170.979951780994 119.523131219409 154.791755604397 172.117902712978 197.25925940801 53.4602116697404 115.409302324796 194.745284093461 63.4683899879074 80.0854386136225 131.298481414157 122.985567689445 78.5723199471582 88.8019810303417 163.792714250793 112.481354296855 159.757208472641 78.8384241699391 150.419531554775
65 207.721796064955 94.0826555686608 148.713185935409 71.7675306499925 89.0339303667412 143.112075861655 152.28176005375 222.897530303788 137.843365980177 169.223860729966 217.561715831535 80.560296010642 98.2160541952535 170.245649545816 89.8417700417237 108.411589580984 119.964036847805 92.8682524746836 115.474124505832 120.012812030109 178.953533781425 187.435327668138 170.780735759963 89.247947391277 126.667794738925
66 143.508354632631 117.082169939967 92.9360211086059 65.2156262284279 52.027046661596 161.869331586933 197.936981771872 208.197189321296 158.369016863458 170.128431611101 219.85363492007 106.533095237736 133.598904483515 168.001167312213 90.3884297835647 126.539652617328 90.2451230023037 121.583339145316 79.3808859671326 104.253357028655 173.747500359015 129.879398403281 155.658867987537 114.062441358193 139.368961244696
67 140.348204994773 120.252645528921 102.747336846651 81.0795032964983 41.4718708158506 142.311953746425 196.841455259848 68.3898122930719 172.806227780981 166.666442863905 192.093826566107 44.6352634923373 126.084240116941 145.81568328146 30.2788621827117 121.713723779498 118.815156173237 112.531291927842 81.2833428970577 90.287046115065 179.219821038706 137.169205284695 111.699002986394 96.9437689445915 151.974018037203
68 183.351873688224 83.373489310903 114.1344135037 54.674675937232 68.7968974754825 167.40881276054 173.606069188532 225.724675907908 131.755536472811 186.340582817474 195.400353029957 187.745539032038 142.337008001873 167.075781748515 44.0275295214765 115.874410872001 106.396385412854 105.379666654163 67.0329676846037 93.859999896816 159.502189664124 77.632436872711 199.804293810721 101.236073152895 133.90260980796
69 176.954270684102 131.435678178189 144.670414992117 67.5868697968937 43.5202899285166 177.143552002 220.073594483474 186.28098527423 172.622531877651 174.067022255979 178.985123991719 93.5686579884374 95.2180688941626 171.371045938887 64.0520191524124 115.06827352511 100.49661755048 125.425195111415 72.9237334305095 107.109678947342 179.538888754146 166.004384731292 185.009220828472 113.085817518651 158.453546439265
70 180.554052195339 75.4142653337127 82.2322043902537 83.7537876023632 53.469219848606 127.91298904478 217.230830359099 231.443915181108 158.350257692036 181.677046055438 196.929238281029 166.954523839725 119.413275618704 174.85739955563 68.3209784900462 114.274413249984 132.95060595706 75.9959425980316 60.5894008236225 73.1821111085492 148.333509233539 71.810660870265 146.214939604965 90.4969882263557 114.057070290614
71 162.511587846242 86.369654535342 72.3165636933138 85.9738941550706 61.2518679216224 170.731160138096 188.798107203929 126.164804244018 162.954928985912 173.681640522262 206.508905203143 37.4382273896152 145.76129388234 163.663291376074 39.8999522264603 74.355898414422 129.476157605467 141.119524174272 91.720119987612 108.675002711054 136.721115711595 79.1093784176055 209.977103436641 108.788864599688 127.653394920756
72 153.699547132329 119.159181303403 99.6895619360704 98.002630067752 42.4959342313146 179.462118777038 185.37552702795 224.682094639467 178.840452760687 163.162264939029 202.806007281157 190.103995961636 126.250862552316 160.287843656649 45.4065163092242 103.065672219617 139.944530432733 190.78054867606 101.531768815167 83.4940803314283 149.183064475433 105.001259711025 164.746276355063 105.645804053423 172.957099549094
73 146.768143424982 90.0930966124255 139.786183369493 104.72885894883 59.7216019158218 156.586244046216 161.771958097944 186.551539181065 172.874711921091 176.018044233578 212.383650312446 170.999237591343 87.0676025679529 168.851825879305 31.9522507658791 100.150521753742 123.971790397632 171.627594604746 64.4844125276928 98.2418981029468 150.646863617406 185.096165079771 149.253169017703 98.0080732459264 122.996325041687
74 166.798395833038 133.752360351555 88.615812135934 70.3506806632289 67.14249478792 171.316505155892 139.630409949893 154.714425273539 149.680288925778 180.183571375769 205.322555221539 65.8118631239341 131.938423234085 154.402808910128 66.9002304327046 136.140685618678 122.39453268789 157.888808906026 90.1603578289282 99.504382413592 158.802772450208 76.2722002923227 207.986596997907 90.2556941680075 128.505941414642
75 166.902127932459 116.787398901156 97.1918545084407 108.342033517154 49.2430025746897 195.941258906071 160.148993247646 220.681428558268 157.470504008936 185.584712799163 185.253246844549 134.788931493189 162.308471265782 153.362879324304 56.5085697706253 87.0682693679114 98.1641868466198 153.475038451578 114.28783191584 93.8887248404865 145.265078002622 106.055755418119 194.649528507564 109.229947917337 171.47865642716
76 175.711092208093 63.6575068147828 95.7397950676854 106.703765848824 57.6166381200597 168.14106164019 187.347858786276 241.21257650252 163.452978535751 175.90208012903 209.647465803501 109.934945967262 133.638626125384 191.503798768102 60.8227771589969 156.86970966749 118.919055733977 166.896881962373 63.202678875835 95.0264775588652 159.839712683096 93.6240219359805 174.105140879606 114.38838256004 132.263891726615
77 125.891544144421 98.5718518975541 128.584881631379 104.825585664352 49.2749135007058 138.225579298071 173.354482674708 196.082637760257 151.701665329058 177.130837562962 202.952883413607 114.960865045968 130.443426025301 176.188351659424 59.9005080500769 87.9297308906283 121.778085698839 85.4460137930062 75.6266339704401 74.2004867186619 173.52466708513 110.929120865165 125.783520181222 115.571964532448 118.732079948634
78 148.755125408473 114.994675006653 93.2780503833234 81.3405848790121 37.4462996322541 168.307666004022 201.202836626489 151.768293777143 158.180365656359 174.683337332009 199.093889863308 93.8326719940831 107.519919992256 140.965988163628 84.5250618957414 145.535364786919 127.043504445141 153.556558442945 82.8093261879121 104.017127443796 179.69581865825 76.3553957278016 122.726450775416 103.337638086779 116.651508699208
79 164.455391637749 104.603943454329 109.723948239602 80.358043085667 59.301873281928 158.858155087962 188.139267171357 42.3988331558241 151.215023143106 165.245667185541 199.910039321091 118.347782098897 112.960475575397 160.699802288002 61.432911611356 149.375134460121 107.807853462836 120.819492150466 77.0191170255053 68.3819947332845 121.89339920447 129.380216219279 148.82580236772 105.632178441491 149.504917153961
80 141.092205032662 76.057611993318 100.363687607429 93.8763789965075 47.7363737817171 139.811782694446 141.42825562045 65.2653696897174 147.229888221158 190.751312079868 231.854952113696 144.054085297717 107.77959212949 140.50979141511 65.2017803887279 111.873383950287 121.732878610538 184.252815449549 99.7119492885813 118.201270977943 148.827224223275 117.803519178056 175.521679282869 91.600706869924 132.487122669931
81 177.930632632318 113.051413949252 151.629959756519 77.2855661442423 48.4911982509373 171.077397910641 186.088838716911 242.94700547926 151.57726800459 181.025106661191 194.600615661399 48.1980288944027 111.851662050345 171.029861928059 69.5927423480501 131.511251125528 141.391168218925 119.952826270234 87.1403619173764 118.622163446718 177.41710151076 140.437215993326 228.609535618478 96.6240797205049 125.102876208738
82 175.435613390779 84.1950789263581 94.7295559393885 112.014478119787 43.2644071909861 176.507815604306 167.404907787774 167.133168717363 179.93311790695 172.549354335436 204.623522421395 168.881475192938 89.9893710453326 157.717483864232 66.7300047024046 98.189392801162 77.273838937057 176.508561278441 75.1319518697202 128.598956886016 214.569530156633 143.471761060169 161.455984758584 96.4240434645685 130.333006922544
83 150.622586017323 63.49314999121 122.84603341535 99.8378742574637 42.042176304786 166.312398369396 182.779560342093 203.820810371598 157.363151646611 175.494666475659 203.164922209923 159.628653412522 101.864865528333 179.51688119964 66.2728265697142 94.4563578601684 116.113854629334 145.531865303869 102.322681595065 96.0041743421515 195.320602967911 100.907846691213 176.078152628646 101.697237331473 166.779880640595
84 152.60097730304 111.518571918036 105.557987499122 117.533119161015 68.817939962679 170.433017834483 198.4452212512 141.476140738753 196.220144017941 179.386453000898 187.563233699583 96.5157029810555 106.27244352252 174.212875688565 58.9028480984903 137.23183389496 115.644914935374 115.787556935521 81.1191371611896 127.988695660066 155.187911097782 93.4538441815082 183.01322197814 130.342582326314 112.008143512178
85 148.972045227901 127.400293548431 128.786123201364 114.220970114383 47.8734717777874 170.808494072329 188.235717353069 61.6916830799722 185.950652687584 174.233430721638 180.029166909664 178.558499603188 101.697152754834 157.050574816324 56.4377089201883 111.734582822316 82.4198906588073 126.152741686447 112.703555216858 121.666687520116 167.903162690648 115.906716219083 147.173240960071 104.704068256154 166.498034634889
86 183.39872580626 108.851225721233 119.772130760562 85.4806357596453 58.5388648931813 168.929919828802 164.285196147841 137.720009186433 198.444982385808 176.164358664832 189.731618420152 88.1242912594528 145.688589687325 184.109038935062 65.3313899223522 135.733129810203 137.716049431049 144.9358297798 80.3817725291798 107.916233062424 149.945709139563 79.8983416134663 141.23987756721 77.539893213332 123.502738395298
87 212.418127792664 61.2338618936642 88.8097924522158 95.4989555398071 48.8381983253725 177.56977954902 194.315452730742 222.712319165981 176.75704191896 174.759813203734 165.727389485333 100.147612402468 116.811407460299 159.70633111629 109.853420837145 136.146653736132 114.96215469455 107.059506515801 72.254770354313 119.029449463832 171.899718336271 94.7669417120376 136.356585989939 64.4781996266408 148.380706838004
88 171.146644269482 124.94793498311 98.5971237548564 104.203895089648 24.7103144826945 187.388682159939 176.580294209454 212.479245619236 162.022848560176 176.342553057249 196.938730738894 113.103100460231 121.147319228951 158.727196154439 72.098891181514 134.860662761876 139.274473977956 125.111069418412 83.0756915369358 114.611700386089 186.86403712958 76.2744536641345 155.09721465505 55.5765057935963 132.672566281088
89 166.292266056497 140.24644519596 95.2476591343745 70.4666644753571 47.4777953701592 144.993996549562 187.718878282935 61.5885860306269 164.633041231903 176.362143360185 199.112242359757 54.5037375300401 120.056962914226 149.79665176503 76.9022378166086 103.451687085334 116.132492129435 98.5481086717891 79.339933877201 105.632130938507 195.948154003114 119.972833654761 177.819121052084 105.87761634702 140.110656344496
90 157.14816248376 75.163452262703 113.101308818512 106.615473757431 41.2146143855254 153.077482102172 142.295248719477 182.574625365532 123.489937985167 170.471854905143 205.965217866726 180.225314827519 125.69397128214 180.265835906732 49.8202194455315 111.746776181155 98.7611119611312 147.540292026657 92.4834872284952 98.1352658271374 149.339483070607 92.0855035687867 208.428602132656 66.8159287379402 121.246764628559
91 197.904571433738 90.894508734139 112.183371522474 76.0358960136326 58.1754660537873 149.424891649497 166.615866940162 200.244965791446 147.811214366014 194.637085646001 184.353572814194 127.89712710928 121.23575604509 155.864566985114 38.9077470913619 122.191645703958 143.339627673658 101.76566684207 74.5827354768495 108.284336163809 140.923396554066 137.857855945055 154.619608222878 73.6012987501364 110.075887378044
92 175.229325285177 120.608818173001 98.9578911348855 63.9171192556099 58.9598121216776 176.750677778448 124.792979937082 257.5093229209 167.571030512511 171.269599380899 188.513344633451 107.402048735116 112.746393115335 165.147706121686 85.3161043500684 77.2375287417329 108.902963782156 159.800881837414 108.508931728168 77.5647604687976 146.360124671827 92.680150397662 174.319225223375 128.041079232371 144.542563557985
93 223.67308484544 127.311378034726 75.6958034854943 104.704902448521 55.4970683005718 168.675113890732 163.212609243348 207.264638780307 134.789999308529 170.435251535341 202.765315635467 48.8541130631549 81.7786441467446 154.371866760809 57.5533232892975 95.3739513161705 127.396773252891 182.272739687602 75.2073456350367 105.542273617139 189.023649722249 151.19624938436 168.734442460558 102.995052027704 120.860653779921
94 177.72615832651 110.379489096547 98.8746570826523 85.7023641376815 42.1810098421278 177.410460411127 183.475494593338 232.773699474071 147.408316918237 165.573917037836 201.223516094032 64.4580946139223 118.170328620599 179.644789211127 58.8997743961864 119.994828632617 123.42522088572 104.746108817653 62.856056240107 115.308502010333 169.410358968489 157.376494799703 159.469229097544 99.0981114179187 121.207553236002
95 165.185106221446 127.409166863709 106.749966806369 119.391370005171 48.3636682923904 173.34427422159 160.060520999026 178.004198374563 148.972456243091 175.41222486899 190.868041942336 102.307598152967 114.652528116317 151.838965985554 69.1745310029714 87.8131472692981 119.259183002807 143.772746191843 99.1087876292939 121.606183034447 171.366877987958 148.88154253878 167.375656032854 111.371236094196 121.409282379605
96 135.972248508887 103.517612111788 100.683842057696 77.4369449332364 69.2444085273525 144.165738836047 177.12351700779 155.269217270648 161.100073760853 166.774642655551 174.534217817943 57.6204254949007 118.038735009032 153.654504246867 38.6815344114659 113.990482414897 119.591614336389 142.924580377455 90.7477222596143 90.527429646338 151.825603772965 105.28702499251 206.365241613753 135.306111147226 158.141350577521
97 179.611105889014 92.3605114403705 91.947359815148 97.5780050898203 64.1703095666571 181.600604319226 156.632373668037 155.272867395822 161.191627050879 173.712127786635 196.690215128371 70.72723796192 131.616222952359 172.978017078538 77.9376014477987 151.485945418601 84.1270612172836 93.6414276500907 83.9310676046232 93.990672448563 193.756805998157 85.4283094023327 158.771355145008 91.6405528152717 141.824361635609
98 155.709092528336 98.8866194225414 81.8590510316324 78.8862870241432 45.6806788493323 126.842550309672 181.988311133454 192.593727308634 147.902625614021 179.414513526007 228.05021432004 76.1086797639025 84.994176960438 131.79332353708 63.8614862473 111.221765182099 103.904789381065 107.155981921636 84.6492469879588 74.3147226779942 175.223791101428 115.428428805183 166.800916617925 104.269951260819 170.325395417452
99 151.851959436546 96.7674402900599 90.4970690021924 87.4713419343487 42.9761857342194 158.943354746758 227.904481728868 199.246964566131 167.652996626559 173.259700457545 182.411353339861 53.5474752516575 149.978629191501 165.606594927002 51.0937731748552 138.419030196975 133.75679275882 131.711831232333 88.4859793732 102.912018821675 123.465840753014 125.13199026641 139.696386617548 88.935292077638 156.334100408342
100 139.035873627429 87.0284460292795 96.952129728554 95.7989439415877 53.7551483034853 137.981452346359 143.471832874583 211.647913234723 160.779150227805 174.467081540972 229.67311238159 215.378786690978 105.680452450403 181.903561233126 72.523828759285 146.627771551726 114.118331172775 85.992457799658 71.2232438908193 121.715746197189 148.740144908355 82.9450364456998 132.673977442814 95.394301891545 129.845275885215
101 160.793756261857 79.8654486561389 98.7591276647758 100.63901019496 75.0153250117985 143.378296965059 206.831302358076 106.151926172152 171.596747670227 80.2223356421832 206.611382470416 106.307439559464 134.31735151551 155.176883945288 69.1129073737518 151.890042798749 115.867279846299 165.098202555945 90.2468887463908 124.890912390769 136.507930621681 136.926937105653 203.146274545605 119.04678213678 157.006530629301
102 169.601526712425 77.5636454235227 119.303242361564 92.254028549118 47.8309515692566 177.774300068466 201.820315097178 220.642321242148 190.562115559605 185.986605355883 194.254571744379 65.9158229214693 144.176466787733 135.737835271333 73.8859372427817 126.67701803282 121.672704925484 152.955777516051 73.0598987296603 95.8789308818152 145.832234106075 135.869255748632 184.926162874302 114.78527371091 91.0073743053193
103 146.71769122103 110.071412123929 114.229481684211 94.6697809244932 85.8371466201397 160.232102540232 202.942031045466 79.0235379902155 162.78684536447 165.845469395908 188.440318673729 48.7396428974712 137.516634623459 176.955551030903 79.9761174106401 107.081240460538 138.16635183429 89.1513721242023 86.8488815462712 141.483824004728 163.923294755906 131.596284926363 166.748901953406 108.783525064828 142.459744929778
104 142.246524090997 93.88262752889 119.836205373819 77.7642585076983 73.4649999566877 148.309853054801 197.052062910683 96.5383877950045 164.261091011999 153.826144774532 253.091037597036 55.9517753525949 147.784607231634 145.834624882167 55.2941190485894 80.504599465694 155.279097229304 124.352752223146 97.542072777159 105.47856240729 156.58670055584 133.828434881235 171.484935389818 67.1402992060478 172.566727985992
105 166.938132315645 121.866885182731 62.9149895058904 111.113918485919 57.0037363952447 170.376649885831 172.713360423408 71.7813819907635 180.909273324283 172.479727885201 201.644859074737 106.082456031719 116.204898621972 168.691262114167 75.879951485461 107.231390680118 112.637733186151 162.819486006944 84.2382468923572 94.358637015852 164.250786113789 107.908102440583 196.197225910191 99.8943495458062 109.721479176686
106 151.937638437073 108.673444665553 115.110488409576 106.366487726099 52.952436620905 170.467929033991 198.504988348628 149.456987517717 148.805785514111 184.973608536573 189.911553497892 103.736172138702 134.038133787249 113.530508783552 91.3366191321229 104.829495461796 127.813883078271 148.846336020035 111.930898837682 98.5946002483596 138.048248726327 91.5390761561366 172.174658487396 93.6249064913437 134.922995079251
107 148.858550913376 86.7561818936013 109.371690542355 102.800812012666 79.2579063624972 162.431921614321 176.071682761391 138.516038193899 140.696397513834 74.2910567853599 206.105760836273 82.74855903485 109.33160510184 143.341631807533 69.2855859677647 99.527388350629 123.718352344683 118.753651929213 99.0160531641669 122.411166528211 156.862521410787 122.610567735997 166.612638263078 107.042426258497 164.238087194592
108 144.18278329725 103.41770453191 118.137162518448 105.143421315102 38.2797362375463 164.83009539689 187.493578241547 100.113517603144 187.791489810626 68.6612773323303 189.865829915481 76.6657826867807 160.45688696368 179.743777852492 60.1376325261302 92.6803436526884 144.614405263625 111.713741752749 95.520892713751 121.285255636411 147.84644708479 129.062288269599 136.730492628469 77.8223455454933 132.414939223104
109 162.582430689397 91.639490740094 118.766219953738 89.9252206251796 45.5644797170303 160.539536999714 199.557711099151 202.780055930551 154.578164972834 160.005144247928 186.256668669336 78.3008239792095 105.681766147715 142.731343590615 68.8261801839643 119.306287649997 115.276452210126 149.860779213298 75.4486669953944 92.0257259901499 158.593611867286 113.729161785698 171.524246449601 134.881934848088 120.619590870898
110 182.978999862762 98.803709107369 85.7451587449258 103.64167018508 93.6324389098727 184.83312895306 181.89415485275 197.721933077498 169.350940551979 182.074972176266 182.671294318413 95.8326158105017 144.447286994234 124.424835425531 87.3068166388067 102.369020036906 125.393245558329 105.830482582585 80.3993936285054 136.420190150983 144.361607467275 139.625373108127 180.323027014165 73.4977106752421 151.552674023297
111 130.753237185111 85.9843196210968 109.101350686542 95.9909625352 83.6795384698517 176.60559514763 167.01891749003 109.54254313687 162.72551162334 114.317332465892 181.127298671893 78.2211312404613 142.414744372203 148.974070348445 78.0517190208501 91.5577724340025 145.00298182528 157.905912117267 93.5927488840298 109.252708276521 146.145859574843 119.780471505681 184.755030012682 105.639785171048 161.91049369724
112 172.87371009737 93.3364476397692 120.343529952942 73.7751960164345 80.8663951577198 136.609461963629 204.355062178942 101.154102213757 161.554957771398 195.093877549952 180.266463911831 76.808852133767 125.88112872355 158.636397724177 63.1517509430732 78.0399631982869 151.414682531802 89.0688830030153 85.9542913302406 113.334092739865 139.050126282325 78.1218078039325 193.781244661939 121.022224673894 132.103062090664
113 171.134318711925 82.4303798340025 99.9909855467604 121.624034834492 49.6280006778921 167.048560327024 163.636341709362 191.108177096161 169.939775944496 87.4636243542552 184.618075994742 91.3888314959369 119.577714346315 158.253469871408 84.8552525040231 120.503079560451 163.708593257553 133.151363229546 64.1378061326501 111.751633625565 143.322771262115 75.3919488039485 167.045546576988 116.292778850467 140.132353683696
114 179.239390042269 116.163548395817 95.8536751606746 105.562244870176 56.8191593343957 191.635193602373 167.443395223143 183.705098960675 155.705745407376 182.555278314687 195.200339885879 74.0514190227379 102.909166488587 146.936784877297 40.9763321285659 111.391446493774 137.106840944251 129.523044197071 110.51180246071 101.970638041775 157.28534346934 100.066025865336 170.422583518517 108.295715884655 111.771083964078
115 147.121752869742 111.931899922195 110.955589661401 104.94174522323 65.4204589707996 147.99030871816 172.919839250578 224.834348821466 156.401907327195 185.19993441931 225.518936478812 105.20128348835 140.719783292337 156.259201011308 78.8965445541975 108.50992853109 169.992665597455 147.006235638171 103.056675709417 106.599948530124 154.776354075282 73.9326508644416 200.707461633496 108.005428687697 136.662294310649
116 150.896131575773 104.535831451824 110.097246994138 110.484300944984 75.5404328365674 201.056770300074 158.592466294452 159.217438748965 184.284570506268 85.875411913555 209.449960342093 117.864643452914 132.592076678952 124.584089275266 94.517729289444 127.117563877652 179.528453995681 147.677014994114 79.361205351145 83.1199904680675 178.978312118455 105.036985842497 201.281372453098 108.572917107407 150.291187051399
117 198.991312952856 65.3364496298733 84.4988298180558 90.7575602226197 104.581325438715 167.068743128967 198.617897978508 226.221080901832 180.712524295425 179.75843720047 200.675559874308 51.9997524222076 136.779499526027 181.359021825172 61.1028652963222 131.157369403266 143.849248301447 120.608985146409 80.251689717155 98.5724974144545 75.2926102780008 87.4826315601746 192.995670922313 98.4672780742025 143.253860312662
118 155.133683457805 117.744694487664 96.1753978067626 119.727949942572 92.7308275293618 196.625541860053 162.929498138848 198.595446588867 167.089200138167 132.411513769142 201.907951509015 106.102639169509 128.296101167448 128.661341990391 56.5294267859079 114.949283296347 171.847144392684 143.724785053304 91.8363006573762 86.4958507404276 191.389568860793 97.3119444257705 200.855447805109 72.1248789671495 135.93394264027
119 183.629028960653 100.2494148697 86.393523001709 99.8670257800401 67.1129697335432 158.499765079409 167.414702384144 210.819714212083 198.217619417119 172.750150730596 185.442415822993 46.2083986784354 167.026554769781 119.503074661077 72.9747362224393 80.9853381866081 125.511745213121 101.534407462869 107.050950083488 102.926230202552 144.218838587796 94.935731311145 162.10163338707 74.0648847770889 176.083320220853
120 167.168585054246 69.2039908618385 112.310617009795 106.857468152495 94.566717034621 182.669190159988 174.621770557347 202.180749815181 155.453196246196 180.265809743671 209.989459887561 88.7649093966182 128.165078721411 162.643658705111 90.4600985120155 79.4739954999518 163.723668318319 133.577124539979 65.4637983530172 146.228492066965 108.949629827417 71.5353163447795 195.363887589029 90.3159819132521 129.036441947247
121 159.314175523899 59.9666186108038 100.73424424528 104.890567547456 52.1157786144039 154.517147769373 171.130736101803 223.308494496329 182.644464983743 173.953424074136 221.052974673695 84.3574491703071 121.670418203723 113.585975379199 74.3679007668625 106.536595483204 123.797707017502 178.096663132515 77.058474597057 132.223215399022 153.23895094216 88.6535525508859 188.714178809616 103.441396434598 121.314290618694
122 157.687942951743 101.499026024819 107.110055558135 105.625061695141 62.1971073419253 183.284789671582 140.297838043315 202.642430588883 169.749822346412 169.833215271258 215.036062523707 99.2660247150908 111.906104472643 124.85999509612 76.3386048598869 119.939963489169 111.762104703492 117.620224713468 89.1074421571826 103.911787555454 168.68727274394 93.9875611527067 201.583305318524 108.859038987544 126.262299260971
123 140.806525970215 76.8385762683891 129.371896283978 100.085275515513 77.6977739044668 166.060469284985 182.071235379728 197.967051121271 171.915243215498 176.400550060537 192.793269267253 79.2507647266625 132.052921078295 157.052907906964 50.0451531635512 96.4976707219375 132.935753355823 137.78123149768 83.0513440925706 104.958197075774 122.987469603898 106.67516888136 184.75799600009 117.911691227682 126.830168194621
124 197.916442697836 84.1039191701326 94.4826963819528 107.31334069602 67.860515012501 150.502228377381 173.824388067704 224.171610569925 139.057662451207 77.8432100569424 209.960091700877 83.171761187512 116.532923367537 173.772292314104 92.9115508419393 137.205698669011 132.959496191124 171.630511707865 81.138535140254 148.519208397421 117.040341228532 78.674711625536 174.756407732354 76.5087790795076 121.124624069217
125 177.769375198973 89.3036959338902 74.5108844100984 116.416003032319 57.9001610493761 192.697981068906 188.282691326805 175.570067744984 152.663673483823 162.150827176299 217.392840692614 98.7265956171085 117.096469433083 163.060620527027 90.8127526292622 147.236090517 122.590893373827 130.940763066772 82.2729892560158 119.694574857079 184.028459264558 111.311421960237 162.397264220425 113.365825297621 167.415166980956
126 180.343284544923 95.220298382861 84.1159687826425 112.985094624143 56.1432419399457 184.000000872493 157.487547292851 183.310175461575 164.096607589313 186.197907227402 179.207400953344 98.7931053354929 136.12491998352 165.880030298222 84.6645297080966 140.217525688445 177.666863846837 143.104836056908 108.980958843617 115.612806693965 120.609786823464 90.0143276771925 168.459455321268 72.751471353621 135.190793028368
127 189.359535196276 80.089213195618 107.959311840503 91.1487287715752 57.6730439867956 171.076823594824 199.595181110467 220.457893577433 148.07341676741 195.276541414125 193.931768965922 107.314306551844 132.123010789201 173.003373669259 68.2823117803216 110.122301786822 140.772312841991 104.361792444756 82.785074565351 130.274914411433 118.892934618287 39.1434116964584 179.462533063079 134.156996239962 117.002836520831
128 178.947386571369 77.4717101489991 121.053416159508 115.025399798547 67.8228115774415 181.299003524748 187.068358119594 170.496446746137 195.241546427196 94.3283336115866 199.593816140569 77.5879441110065 142.479742795055 95.7835955197187 53.0457621811246 100.349068090297 174.750108722184 98.9242827341382 82.3567377924548 135.092692117492 150.778523978947 74.2270182908342 231.710943420441 134.732022633255 121.092803826053
129 156.736703552656 122.943699905993 112.749130240361 108.923761253325 63.7531356486692 163.898455207607 175.557742025676 179.061854331315 150.363141734998 63.2037812355482 178.517188214446 111.387594428202 143.019450691046 84.2831488198344 82.5552774744513 110.005402159609 135.20281508773 174.983173820205 89.1305936337893 95.0484526434546 86.1657393465894 76.8861567364539 154.215450620692 99.7005316579905 140.311824012287
130 155.327034674205 116.556571703598 87.3308863531326 114.548285625583 79.2716553766606 147.033640179406 184.857363367811 191.451844326114 177.739212635151 114.993299568394 205.788474759377 57.533352275449 152.876632399486 182.243138777654 95.5444422218778 119.272766214066 112.604455373092 176.058829052546 82.0933400954907 89.570738930292 154.84361533422 139.672624616601 153.173221761797 90.6012213597915 139.489220865473
131 185.022885498326 114.224231572936 113.724033033956 102.721646463819 81.4550052231418 162.987045364336 158.752568738032 195.242621840687 155.952539623628 177.017714548937 178.064329200307 24.9318761781942 148.108821260609 119.068919644334 62.2603243148645 140.76858320271 121.361425141109 178.780431866288 68.9816823782235 139.446521467385 98.307738917677 86.832772311805 185.898148622187 106.418559681609 121.88125464353
132 203.42477141926 90.3075243093076 113.206387006793 90.5737578337784 64.3874394443021 193.203230184709 211.916016869569 212.881515764071 162.380814821223 117.205443965541 184.210132632881 75.725698350253 141.528284447395 185.527582409757 116.652015463464 102.266244825073 206.273976580097 152.265190591499 97.5673686239538 107.666458956306 168.076424306596 63.3027065640398 137.948119278988 77.1543427411013 126.049670545081
133 167.524431394487 114.009755663741 109.881562493694 103.277942121402 56.6039079270163 168.274328538496 170.328697541928 195.406724764628 214.453090069599 176.425917643263 208.860826897477 86.9811903385674 150.518836983848 144.258513585094 45.2632514489889 152.480340217415 176.532240774683 119.2316219802 109.419325751151 159.384337831369 139.302393055649 94.5407578701115 148.599225379215 103.015814142174 122.619412706792
134 162.319139358615 86.1340901516865 138.153545095981 103.791556276789 92.2133592632146 158.785257511494 183.022574051148 197.175000859313 171.85495351336 175.154819727924 212.70431458342 84.9584563508948 112.191298938835 176.579708955947 52.4936553735253 144.199345646397 129.033964170259 160.926488471974 58.5483704224301 113.233781417992 122.233115005417 91.3474335898702 164.594099981431 98.532925373167 166.148637190289
135 188.408404834415 84.3523235506134 111.436661838353 112.627717669838 57.5338403046682 146.202501015355 173.564162383518 203.349161186055 182.637337499697 181.220363386286 212.059541124003 78.3104141055693 153.75643264445 140.586578398914 70.4213197595372 74.96371693052 133.781903063245 137.169843592878 104.245306789382 111.610639740337 95.8306673974535 109.878819179206 194.544094688104 85.2632112200483 165.481942650885
136 111.454775330204 87.020166883261 103.274282766959 74.0025779321429 70.2283216012552 147.416850010144 190.560517857894 193.633981334235 151.260123395728 174.304695989911 192.206457001149 73.0755502179301 131.544775909738 96.1777092472161 62.7165481397262 98.7885398596867 143.404648289938 121.433437304366 80.404799808455 101.580377640055 123.447071160354 82.4436638200985 162.727215101975 96.5377273376255 140.836715445251
137 171.663693900148 102.315886716093 101.892480028973 108.104001138762 92.8515489778675 155.31154676561 186.758337377697 229.128977380054 192.165945796402 176.99924492944 191.573296911721 59.3776146970641 141.917865983779 180.996881780218 48.9213207868495 108.088500692636 132.279227455592 152.774654153303 97.699151018138 122.339776129633 149.213536061975 103.395006177679 131.925672396998 105.734606248674 154.905099192708
138 185.015562004782 116.499203662584 94.390571562181 99.7891175051016 63.6838503225668 205.934874665332 153.781548893232 271.682910124624 124.522633072212 113.631341572185 217.685408235422 79.9919680919666 142.659810639978 121.590322577686 73.626975681557 95.4171268240638 107.325438547713 128.857331774009 100.527441645383 103.901813333988 107.148735283522 82.1836985016967 166.759255990843 135.752248483095 150.817846230606
139 144.374848360194 84.1673998686699 63.946358376422 103.620678171132 79.9224975259319 193.105673381188 183.1485562412 159.61752612096 121.183039372492 165.171943650287 194.248638931999 57.5735547888262 143.586343461222 140.751285398107 108.596072265692 72.9184670163478 151.401530845097 109.670319484996 96.7288258747426 124.172226616436 194.732931080835 122.322793557363 172.310137146393 92.0431948144719 167.137119487444
140 150.992605750013 110.485162488783 104.85625572659 108.172138185575 49.2127389692686 213.138396118302 149.111156350212 49.4420150571673 178.03978970552 169.090715951519 197.405727014589 92.5427879590891 128.760774887209 136.644480289275 90.2674718372033 117.165850537744 156.44402713946 121.885567251522 80.968880725481 113.766793228263 131.083723783296 93.8170817130584 197.58583068074 110.65616229577 182.922521124128
141 124.607003072245 122.301281591049 114.714082265214 109.034569413474 61.2483619971266 190.90134614661 168.578790510541 220.749204394625 175.960019467211 186.660964168359 201.366364825521 73.421540980972 124.551381489408 86.870706554639 71.6231906460707 95.842734439196 128.116750621664 182.385041911776 90.0341563684011 90.690150031204 147.24554393386 112.601134653606 168.896265311296 75.8971482704484 114.382545193131
142 177.354043885847 92.6400106804157 127.296610273327 124.293171674578 85.7193974112394 167.386717155039 161.870230581016 160.224268744871 140.737898418851 176.410505650172 198.114472731587 54.4876427200138 110.657103527444 130.511736190992 78.9710566037387 137.12959901013 134.076109563667 141.152661114319 82.076754724717 118.049136962142 65.5044107603744 117.542821975131 178.650447750988 135.669301600716 136.05794242176
143 170.888903397005 103.356574209744 111.54189877165 97.8126329262998 67.1734547347326 143.995877850913 194.967362235791 122.167535623939 188.885684828766 170.131602290471 168.669505475222 105.41886933716 135.732667518223 156.57611034468 68.9621452046484 113.230938021863 149.628150656369 101.979562146215 93.4740758111594 104.128818092195 207.21957632753 99.2565412402796 141.569009171136 98.9343261709643 132.828197090057
144 182.181600973949 131.626685777903 113.696701946247 115.574509612534 33.3899059932973 174.185032624431 149.605505252452 206.882453797742 176.244200826731 172.36070021548 216.41697165732 89.327484698888 105.279647592088 160.022382455478 56.6574194266579 104.425213777145 198.409664464188 159.038702096698 80.0659401912667 85.0071241700297 142.055443153627 102.396236305616 163.688528464207 88.7138670617197 125.57506872416
145 185.470793416224 100.302712345978 97.6865563286524 95.2911211612365 63.7612995112372 150.055060213971 172.824671760831 205.356721608903 174.0770191076 139.486438167443 212.201777874644 45.5541893796642 167.51269020704 144.550620080643 46.0956583864404 73.7190698044112 190.663392425753 159.750802663701 71.6877477719381 111.477056249412 156.7408151784 164.524861041361 146.182065808639 77.8410873250538 175.341935176967
146 155.911437619923 101.150896277443 112.980743871378 108.084983447762 74.6956514465367 177.148078365283 183.22223638761 114.019886682409 138.93759825685 170.637651247236 219.999861235582 44.3538748011604 136.106071650256 138.206537571901 94.4277924779848 91.190895797866 123.976147127675 149.412487707054 101.330556910528 105.27504244747 174.653799241295 104.201975448083 161.908910180201 94.8176957151396 155.231751347798
147 157.050037523184 105.556948318079 92.5258141946648 94.8006186735428 82.0019187296446 215.17367577674 169.366822845391 225.989454216202 146.690551978678 180.678066055333 210.460443642539 135.90760026673 107.983658371029 116.139403879787 66.8399661939185 181.140083894414 176.373753700265 96.2963144594528 92.2710369863152 85.9562005282916 164.007651422415 89.7547848975792 246.776804017983 122.356336363803 114.609676645875
148 166.254527366564 93.7690609031134 110.345450728861 98.1225886584814 58.3290269150126 155.364828192387 155.049574549022 184.24404790182 155.768265569496 62.396919886038 199.671049080614 101.283662924431 152.705827184839 161.625987219142 85.1903460308093 177.261822684807 134.886008078219 167.032844905965 82.787446305669 68.0502826332338 149.774705970189 97.0709416402118 166.758709207724 101.393993752121 145.534208687249
149 182.909960802735 88.072839552732 96.0755785712023 109.424654576214 61.780904184112 165.234741112374 160.44087273314 192.544344041716 145.437542039384 196.22491621519 201.719336072884 97.8313548049997 130.344170017662 180.31457979409 57.6269924531751 114.934104752851 171.821659532994 96.5427087954404 69.8832061863093 106.414409103245 154.149082013408 99.7011964583455 175.650374061475 80.2054043712823 144.233931237255
150 161.170268000691 113.654471339566 72.7057314432712 103.38769678866 74.5289068884746 165.284188967878 175.499468886859 177.280060748844 176.364785637783 182.209236087929 232.982932718391 47.5253004471139 144.643955854257 162.506466131042 81.4074949018408 112.691647589015 116.530895395343 102.973479053002 79.1699695221353 119.502968237977 143.841525984718 131.73533881214 166.607660573128 90.1624461852826 153.077760631265
151 157.762335270279 104.074150596747 108.153888916505 109.809024860187 63.244258260892 179.872930914737 179.528712938728 203.361241045375 167.299844825855 184.393856280331 189.617747102272 50.6712541018061 128.042651714811 196.39809715453 74.6218034209521 111.467880278755 141.807037053046 125.756104926289 78.6753638059901 128.840987952662 167.464828558091 112.250863042285 171.370559190855 92.5470880575696 135.832609203923
152 162.612143246191 71.6854349107542 138.878522217314 92.5089233171021 70.1432737821389 155.486933102064 168.79394526412 138.627031107973 184.821126327566 164.680416308429 201.686467475593 86.0073247230495 156.45008406895 178.869657220801 56.1190890252144 141.93686834977 120.409764912218 116.469265719981 72.9257636037002 120.358582175989 97.991034803554 155.586775599088 125.010771767168 129.950041472493 143.906627488346
153 145.136339775513 90.9124800654455 139.998567187271 111.044371969479 78.1389475879644 167.928333296176 170.955980350851 186.956367081588 214.12532362555 70.6223018268784 194.243755030686 113.90266008853 137.227782209313 123.646303751789 74.545884758127 134.288860101222 151.930668429056 129.412272174832 70.3267377287069 91.4088399586385 109.917775041445 105.368644016059 175.38028732439 103.963271424825 148.546063269737
154 196.764128723797 92.9101504656862 89.750484520954 125.024985684665 55.8575171468812 176.153446675757 152.869182766087 68.9177306400844 178.557094042936 189.030924131127 201.328843276469 111.413110672366 139.876340879449 150.274685538491 118.479704683839 160.963339026053 182.801797336362 156.153446334986 75.2510788532512 119.608042682336 152.823196939167 80.5765367786052 213.582120917621 87.524973712143 120.72587102578
155 181.072190668811 102.774322824312 117.867664781429 81.3650178153786 77.0881620018861 198.486742795798 186.832696790017 47.2662930204794 160.044810301142 170.875433437722 233.406502752243 45.5460144549129 125.722414577693 121.359607832735 64.4518802627683 65.1123863789755 133.681767317657 133.137757739831 94.5770782600891 119.82222246489 120.534023515059 116.844328246962 195.159529422737 107.907095689657 143.757637830573
156 172.830926923308 109.695780854425 89.352966505648 88.1489982084917 69.0872749247261 169.720224525791 175.81977675936 218.132248324585 153.076636709126 185.173153783544 157.62695257222 112.159606257351 149.40318314508 189.216998717689 73.7705666928609 182.741846816164 182.597391089645 120.833377344449 114.832650477321 158.666567631452 151.065102939986 119.577638080948 240.651182192377 106.207814006028 115.604899952913
157 203.877969124649 97.286094158775 119.562246832816 109.310688627504 66.9872607558173 165.303853195545 208.428264625165 181.71209816895 151.934231150771 167.22870790948 210.030430638011 88.3556049897423 125.016039657674 163.579527487271 77.9681530372053 111.003192046634 141.235844301702 145.574320065118 80.2724792923106 108.274741990126 172.691257102325 68.9485878891105 187.776250308994 115.6139904621 139.601600751286
158 178.38307617636 142.47254705795 68.0213521531549 105.545249774151 76.7959606716707 156.478310495478 177.934215243837 234.032269068674 166.879689722764 177.140729322133 229.290091692668 94.4975608887332 164.754928226224 176.478232414057 72.6730178341937 138.51526837861 128.795134490776 134.032208112662 81.1289044644183 147.49461974043 166.402721314211 80.2544188726305 180.535999995675 88.7946376471082 138.729422559996
159 153.656274722824 96.0726476976192 149.166557691771 103.296520509307 47.3741015574886 145.451363391517 155.651717031381 113.368328236608 182.643842210045 130.543177810708 197.569837214051 81.1020820601258 108.148339623788 159.616875915279 55.9358073847224 97.1759396213417 170.177328829362 135.622391377831 70.4916125469625 126.881077656679 103.212896803921 104.115198877355 199.602244037202 79.9263966680021 107.861751396727
160 185.320891682584 97.7714405170093 83.1210552456837 110.957350634721 45.6648207960672 201.216659960267 176.395746250738 202.840611709706 187.023146876158 182.971232666472 189.943091570887 82.2955939825299 114.218983061716 163.449161532388 97.76638568232 89.2032477242328 172.364004134567 132.556457786664 99.2904075992463 118.702583468749 201.607406447404 108.753598477666 178.698174423729 96.7448750721662 157.899135570115
161 176.346546753012 99.0198278952636 97.5218002869471 87.92431867279 84.1836243006759 166.848912638205 169.816060099517 219.944967347353 173.996212025004 178.251112342248 195.66770873487 48.6926242483238 113.608173510103 153.403314630512 87.5321263415633 171.194249561049 179.160548642422 142.479099358278 98.85722969842 121.927168300048 179.388236340836 125.715830735016 217.531103072918 72.1873447458602 156.157847425599
162 176.401135575035 102.990816603605 81.7995530049867 94.4705206522702 56.1690573214241 159.702707485133 195.283857753269 129.434298887592 165.945031644716 63.3255543847509 184.848057575748 114.67522595876 120.43700138098 188.895880284718 79.2537350583557 96.159257139734 112.928303962546 89.2229205867239 106.398335224022 111.827615646889 194.541819232933 95.3855534719916 176.823218400026 98.0093711724298 141.852406364608
163 201.41614146403 101.195141190388 107.408427848682 105.727858622804 71.5414200902363 151.427725125916 178.315752226452 186.743200222491 197.667623007041 130.167539691607 180.468844923097 41.3345423820165 103.276080244268 164.825193513939 72.3587804370315 113.570535376925 167.417955189208 113.188386556074 92.7693945358765 109.365620125862 115.336316421314 125.509055960903 161.196616193876 120.987749344662 114.98450461681
164 183.014669061828 108.491263354593 135.329303771652 86.1258431427244 89.2305375638086 178.841932683639 160.408772725981 172.749198805869 183.841964297152 172.035510174916 196.909433453606 96.094550952236 123.388536862587 121.736795438386 44.2348623864814 86.1892116107019 136.816446522627 160.80167380939 65.9953470432872 107.063733360377 87.8210282619794 136.771946909003 182.306026326355 102.125278245081 137.086810434258
165 156.517688441794 99.015529644993 97.2048889174693 98.9943113300305 61.2376619199832 174.816523521712 132.471880634022 196.665723047205 164.105604104973 187.635676975996 237.046567537297 112.817560892841 135.070766399565 104.822335510428 84.1737691045421 113.27556660347 137.517214119477 173.427984032983 60.1225551183414 139.394352910138 168.713766873951 98.4937285612569 167.990518038443 118.438300392365 161.361258830058
166 191.119607569011 95.2869310111097 101.873244462074 97.4979836454258 88.120676293354 185.679415563317 190.055467128537 54.7608644278558 164.040144838128 131.990673366849 206.568593694852 110.483973388593 85.989183264589 118.51416659581 76.0251727935161 107.392924025152 155.684377982855 113.487478849807 67.2776258357396 95.033245908617 84.1204737532254 102.831118376484 144.970206280834 129.75263874913 161.143856557996
167 185.739237127219 103.863783268403 104.487414274402 95.018856140885 66.3962733348923 196.589203991198 161.15021925481 176.789160351435 160.60107162968 181.92603336586 218.205906430741 64.9710436179979 157.9242604364 102.591282452185 65.70231720491 124.42439031154 130.415005723934 143.02201050624 87.3676748531671 96.6678583250365 161.663826763942 126.35350227572 163.798239098132 102.058599963875 137.363610090429
168 183.826690359706 127.972078597621 76.2835330350907 120.354481218698 48.3181365144263 210.378648065986 174.022862643506 148.3088195524 141.741950606612 171.947989193232 202.835604258467 137.933808346087 126.427403551211 163.019823232993 83.2354547598832 63.1337516567373 112.399675482799 157.185291954886 58.7609834652913 122.126143961329 151.931842549182 77.7821510109148 173.238785612691 99.280337005532 115.606069559711
169 144.026444077675 94.813241438606 106.674390830644 100.374529987911 81.768846696729 171.893585193599 205.677804864008 204.959214737181 164.80408763407 176.047733934743 193.634823146026 59.604813435356 161.303620770367 144.659255968721 110.62212397864 131.344972713106 121.570011761195 120.349399799692 78.7035903028699 129.556043898252 156.093525421579 71.6767530454957 122.229394461819 99.093151660956 118.737051677994
170 153.14758036074 121.337930235156 96.3395874867513 117.262811309938 74.8212165574946 149.874941816628 173.344940433994 167.589909086588 132.186944068188 179.955147411571 193.015954980806 75.9271705657323 151.621309824234 173.889670532716 61.3957018936243 160.749274520347 164.856445667605 134.735391755629 94.8545189493543 107.402121505653 166.398841098482 123.651469805404 148.597710137688 98.499496899801 170.603245340903
171 138.29987312248 102.69533520058 89.821179852963 110.246854502717 66.3855832418167 162.713381798618 194.902572448332 168.847810590001 149.674495099524 73.4899885124325 209.229957246388 96.708169594952 154.31294207796 181.940682852337 80.1554880114831 92.3331480860897 190.991322867542 105.977653386611 83.775414538885 104.335482153054 146.919243503816 95.257455403129 174.624364066868 109.636410303584 162.59378676319
172 164.564878639189 94.0143009986973 108.910869962412 96.407585262612 56.20693649218 165.836227925402 188.84194945258 186.063349607265 147.564603359728 74.4924585464172 212.698772826385 107.66426892886 141.812138913432 97.564890580427 112.178616847188 188.6877029914 180.263014462245 155.150719597469 81.6000451042096 78.876170097552 174.520865659951 88.6659381516078 201.407177340585 99.6753887125586 143.440731010405
173 181.985546889928 109.61391875415 109.220663544988 104.860184343023 72.8962768320644 170.958964111058 171.624963991537 162.272088314216 158.158351698024 172.682806704099 188.129734550217 59.887753835733 95.0694461577058 194.236519633036 62.898812915845 84.5510817616132 125.325844313687 154.751782400894 120.023479201803 104.541244523683 181.332723541649 90.5112296915388 187.842098546052 78.1005077357145 135.233850785716
174 163.403907281174 119.699919287773 93.0006204717184 98.8770405042507 53.3900587695655 190.538567122392 161.235866567526 175.332545042329 142.645667489778 192.517698180585 194.561839111913 97.5829658885094 126.132100375577 161.263580644733 58.8771653329772 128.793878080117 142.823251546254 108.639309399945 103.341553555239 97.0818811998328 116.089307471402 103.123036125931 160.340818875232 94.6479214203221 126.88470788377
175 178.636224052747 73.46913316405 71.2218217996203 94.3248652923284 56.1817088458273 210.237433508436 181.301221125053 186.68594728683 130.684002979809 184.079383325108 232.636763314376 72.4983508673601 168.53677918348 136.73670472995 103.841723730695 85.0802275257851 154.308073494069 210.081727255192 104.746591922176 113.467602188616 178.255401731782 70.1898796513858 183.91172201714 86.1745512362542 130.874659480851
176 153.63879470512 84.6839749211744 158.516602266527 100.317830845501 74.6949545359624 176.367416447074 184.276506023244 221.320883627948 169.855681319366 184.841616797405 195.496387350773 72.0322338955226 119.000819681901 176.218293715526 79.7794905439677 168.612095472187 150.751443449645 153.359479650627 85.4459659474675 113.166219055262 142.935043180962 126.674402233375 188.982080260384 126.022691277851 125.178031468405
177 160.548801071989 85.290367153339 79.0783653728048 108.252333925799 57.2809376183246 145.275263545597 188.82808466815 181.56966645028 163.189615960954 176.00815339029 195.627166760115 110.221304901891 141.360115025407 128.412478548761 78.8767743523261 106.484554896992 185.855673592425 135.85007553545 62.5169946954824 96.5935303482536 171.749818330708 93.3954241105426 188.112646391423 129.40326526991 119.941233235645
178 167.822224415755 110.390209719855 85.5369459016004 118.812196550235 71.3301255564642 157.97696811032 185.095751720275 138.228122270729 184.160753438405 172.278418494179 207.014917556322 87.7513969414964 126.009716082457 164.738139447711 69.5502496003487 105.844806312901 111.040744774119 142.248646437867 95.8498039436345 113.790563122431 142.550588430533 109.164173707811 163.548189975282 112.297131026334 145.308565941771
179 140.674640751821 89.7754279320777 64.0953066716416 91.0302747622867 45.7599289919421 215.502471012181 146.746440128541 222.981659289706 173.614224418692 175.053000935731 190.072210909547 81.5018555071956 130.236467467077 182.186057848676 83.9409418002527 151.905064601098 135.048644976316 128.735512623056 71.6315232640295 102.290814378124 139.569831644792 89.8702406484432 171.069493693143 111.805181662767 166.326237071529
180 190.77825879245 92.9845536565676 124.350926206495 83.9060892707825 53.0212210355759 163.180268903352 150.590357384333 57.4781402185536 160.484063408836 75.1756865598735 175.826106896048 72.3531277526806 142.887408062496 140.661059280914 68.2588965633437 155.201124453821 127.29804731982 110.094940640249 86.6694574404164 130.669823792219 182.937061291365 107.674734908547 184.347515989643 95.179988692416 129.636787539961
181 171.50866589367 115.836695093957 101.203818354453 120.015733149767 95.569118495355 193.635677061337 188.446758185835 184.252746487091 173.495244753917 79.9945193430489 183.996225497447 104.453165427331 168.800584750635 144.7924730124 80.1463109872902 137.774188344569 179.750798164586 145.124033897421 86.8364669831392 154.396371236863 115.883315290127 113.113837883247 192.68899258017 94.4192760868234 156.090921369644
182 162.707551939232 106.27901108932 85.256991434026 101.99994802366 41.5531193829922 171.70222679227 205.841100061461 154.43655671168 143.871453113797 196.289253784213 213.419646779903 96.0640336192186 126.928491000186 132.932636055902 74.7936074368403 187.845479945163 173.358072519927 112.218014631124 91.6229570300077 94.189510832374 150.410309564401 104.895110701755 149.185524024696 104.79249730856 158.898953176028
183 202.44118179722 103.342827076041 83.7329843461022 85.6193630010147 86.0191670535748 198.386830736427 187.155553888919 172.306914952386 156.82273850218 126.731452275852 206.780118011595 118.137204224669 137.860610939245 119.362323547306 58.5868922254482 136.391103925488 138.759380114018 171.731465432901 72.4152463586785 111.031758561999 172.54589193284 126.302217963833 212.30959837567 99.8912385542623 176.80887217449
184 166.578248289982 87.3933595793991 74.606930312094 118.335493027184 83.6748936997284 174.116946867356 201.062816522348 211.341632023798 180.46459303493 176.42479813806 189.407773406124 102.098039090495 141.39609883076 155.366617825464 71.3245223959229 94.1333675475043 156.97201928983 101.327172451987 67.0462216943447 123.105252992949 142.484920955356 89.7763360641572 163.297391033613 105.04116205717 110.196883893423
185 209.061868905723 125.551227346089 123.012343807802 116.683642029843 83.4156492476988 151.929714585503 191.259098119291 214.430065890419 175.039503853845 175.069421646441 192.084402463195 91.7484133942288 134.755521487231 144.481226457916 100.462010650557 107.832380635042 102.240998461739 140.576496674057 65.1008017569619 109.418683058439 153.355214848783 128.555017495152 146.447033012317 118.084237086075 124.479533733392
186 191.148978783908 86.264171480275 107.602958759804 106.991581398273 63.2848569553851 170.200199446986 160.680719221621 146.062073209207 167.928140588817 181.383432394004 188.77221139021 71.2758686877543 156.22819751664 181.624688899969 49.1669494352797 98.539035325249 138.414478863961 99.2528661834494 84.5444472831009 103.734379443741 112.298017292524 94.7696095941047 176.666593750006 90.9783659436873 123.014764595916
187 123.200343928719 102.139702835777 106.887513049625 96.5870983816566 60.8548000439559 154.22796892296 201.639068779758 173.846644398348 155.355373407701 174.709623000022 192.286109295097 116.241219794139 97.1289482401275 86.2408222051944 82.1742406903608 101.012961874516 129.810387524654 153.643361625026 112.182040896342 139.663115869528 167.434889080557 101.174436440415 196.813289652343 112.715651179924 150.07358317839
188 175.727186170449 126.380572274356 116.673094149691 102.098216210471 77.34745693621 169.22000126768 184.71639080783 105.812932181393 154.671657579451 192.100701433613 204.959861548684 30.972571271476 135.457379985135 188.679741462027 64.5331065710665 157.450650318683 179.857020685602 118.645561932008 92.1327599179904 112.789474078949 123.78011654617 97.8842434977246 163.297227815387 117.875604296889 115.28188732441
189 182.678889333759 107.838161513857 99.355717557044 115.587465132622 62.4942846759125 177.716222170979 176.455246011858 189.488065837227 142.54578057886 188.899309936538 173.358714363303 95.2181121358875 128.455448079605 191.294892790898 86.9778031927483 142.177516337607 142.239625329849 147.619654220588 92.0877922894524 112.217346330734 155.134116402883 79.0112350393593 172.094122229502 118.811420068885 161.566962819776
190 153.879045164488 102.038885050546 90.7842354992542 100.280295566702 92.5428278420512 173.434147783971 199.306305731697 196.04456863127 177.91660728517 62.2187344143022 203.887241394168 98.6268785404241 131.53954311137 186.568364792212 69.6622972252392 77.6099827676647 129.432469072059 180.563834287494 95.8934887099844 149.869125511633 114.323702278452 89.2756900552734 195.666338651459 109.559734770966 153.382412607878
191 166.640671075442 75.0234773401869 84.9961724651143 98.7486243446431 57.2071264331879 155.675639211967 180.889721857877 93.7764800715159 163.918252715698 106.927194507213 204.68387625452 84.9500201112473 148.66630638888 166.639318694687 75.6381265319568 120.185805183373 173.052719709806 121.117561084874 85.3063909035353 102.288234249075 132.775818603513 86.3080384044573 145.686680182051 136.402778037376 99.0060011015727
192 207.487493039762 80.1310625417817 129.873578716826 95.7991114365267 69.6318925546556 165.483019097852 161.212299152819 207.361530840867 152.957813461878 67.1805035336556 192.195441476709 59.4199895507938 95.0254043686725 125.54417341998 93.9803300761878 171.797088108019 128.549139559356 116.023759565521 64.4865418818875 128.297548378725 97.9343636535799 117.790065630186 163.246870597815 110.818915775704 112.713737507618
193 165.061083313917 78.5612032857038 115.499989975114 118.008251600062 65.8625236111986 152.283106904214 175.567744950002 192.666708543843 158.795886475632 137.104876059123 193.807197694201 74.683255484206 159.835512984743 158.489024309216 75.2604609660711 158.533175360152 130.801760841905 112.217552504342 67.8626465106017 165.125824363057 75.1368421856456 114.976786416636 173.291086601487 94.4039252038886 140.16071117068
194 145.489421094316 114.273784720846 112.766677918338 102.709495770103 70.8751960788291 166.304008891422 177.155264309607 76.8606741527378 165.048256535964 175.956715167673 203.811489188842 112.428964323393 133.902344314386 154.751188546283 46.4697936253547 148.836234937941 132.28002883797 161.262805985248 90.6192959372334 80.570437367799 141.382168790643 97.6824507941593 190.029201775329 94.6010405372884 149.250378385054
195 165.737755301061 103.43210959254 92.0712338427993 103.146868214113 55.5308161785555 172.184662369694 191.687523847009 129.731281947674 160.583544161587 160.506937904719 194.760619382574 58.3411971718796 150.264079232372 183.73705893377 70.7155189002086 91.0361611395422 128.235585022617 95.9341011045781 65.1284009192137 112.49263351851 152.274054800197 100.466661332421 175.315659071458 113.823157410634 137.32721322787
196 190.056259946151 119.735417332844 73.6304647860803 123.138303717638 51.917962273308 186.944922776756 205.732480378908 211.419595665592 171.967965803886 176.322449612262 232.205113658877 89.9104493558336 171.221161403188 103.072124003041 102.843532858913 114.578501011471 155.483512211792 101.236363881585 92.7847080940379 82.225423183677 168.540818153178 100.535197277256 180.628438196631 92.6259124453994 157.079104215377
197 174.625712290625 94.7882180808384 104.106774818878 84.1063644124426 40.7334089371646 164.194420935182 197.07497284351 89.4523377590112 188.725969332115 178.148370548017 200.338207004037 42.3791620368759 115.835107493456 139.30138277021 50.8167429765379 130.47227817158 150.224534154658 107.179392181948 75.8109791245031 96.5951716571419 173.05994214252 93.5280459046875 180.403689686858 92.2108843184292 142.187448138689
198 142.25590771761 131.834191355639 107.004358394884 129.875108299725 43.5009338421644 201.225529189286 171.395568479901 149.988341020729 167.804526263321 193.837015931807 221.233820515004 78.6578038371665 161.967167230983 147.268726529822 67.4319997051578 158.847149333164 113.311216662628 181.477246343548 62.0579537552844 127.103973455645 118.130779589286 92.4234195551819 168.05563910966 109.402662972627 112.618791411984
199 174.890219178855 93.423475355983 98.3222224316645 90.6486106992065 56.0507602614118 144.17705255722 159.970234489206 210.963438097814 176.01792053728 143.820232245028 208.010666920919 109.269467307923 123.231864073808 143.979524016608 37.0957412915792 93.254239065736 147.632768610131 175.256430135966 98.9344692489848 100.647833738925 133.787683927344 90.542908129614 215.974803545899 98.849889242646 138.432319891605
200 184.610375236642 97.0115635378276 113.112181376141 92.929798379043 70.3781358856256 175.558387077018 202.128821385548 153.341041076332 169.086176085722 173.840405299763 198.464153872849 73.4563927155855 87.366104438339 162.454013067387 71.692872803563 74.9223198475458 125.641896130743 159.321147187969 80.0069774197215 139.649022517351 172.112696934097 85.1420283761922 173.230897247958 106.805785249167 156.711706274146
201 187.777353085758 105.498845222822 128.121002150663 121.427189069124 37.5763349077312 181.396876636885 203.849067060412 245.601174521782 155.433131888777 155.329048576865 192.640912469429 96.3369491618999 123.99714258614 140.577558922208 52.9940436194725 147.372752021934 136.420224839056 151.464963533827 85.1841694106902 109.390121514175 138.192424528931 147.757759605669 119.326919556837 93.235803075585 134.803321642145
202 158.396463133309 102.90250535276 112.840470852831 83.2824231542469 59.066719547235 188.121367016252 217.735961707491 167.971984571327 146.338435343069 185.847164046636 195.918074599426 75.7559982744006 166.235969028995 157.865350319447 97.8306767464753 164.196435589918 126.274383874642 95.9838410390597 84.9178259147343 100.868325195721 128.15197151287 89.5174149582061 175.557930033162 111.530177513931 165.066283218014
203 169.048906747927 78.9671721825708 121.639573636977 104.430165445445 46.6554073436011 172.785538779256 158.107858612068 207.277346363228 124.620142111139 170.06216247186 193.176761778268 82.2859926566564 139.672533116834 154.27604863012 57.0902051972361 93.3652505651993 124.943054466051 126.344361280076 100.578128948798 121.099571811094 166.793317393461 106.322106405967 135.11521485934 109.316677671639 138.109226858116
204 152.233881457194 73.1699213303905 120.790669811409 117.523010004091 52.2602910529478 191.340404748511 177.175776842432 228.320617588782 123.985209840335 192.584156965831 178.951540776366 95.9673423667361 137.088756173336 109.817359418212 88.7358016730795 134.555256120741 159.323511055491 89.2650415957814 90.0859447579627 112.512565423579 87.3168599771413 88.5420708299172 172.902805611934 69.880299659521 169.699859262264
205 192.5896219703 62.7967690866982 99.99040748782 96.0634811636936 68.1361275697852 167.659419360062 191.579851088925 163.79904785442 129.807428689356 176.683443671928 169.311978968033 78.3259241081068 136.015381922192 123.039097293229 44.4557668919783 108.563788344194 168.643270863651 88.850169695772 102.639378462158 80.7487403839089 178.3084230945 107.606173790891 145.575309859099 114.453059326383 147.544338510203
206 174.520032011483 91.9706432179507 116.717903612982 127.443098363504 54.0344622482211 188.555280630633 193.729690749635 73.4821859519191 182.864820247422 182.776580712495 188.165931065695 103.745700917624 144.460589185764 175.438882921775 68.391221333544 139.195047476604 124.927963527178 132.522985934331 115.73603966905 123.359673515009 137.84856640269 91.8897795805546 205.579325633887 116.667219130147 148.62270788436
207 176.472630288173 117.350662010922 110.24216930843 86.2154625956149 54.3477762767601 135.124781000014 191.483054271575 208.012340636618 153.919621027151 189.946488309019 209.614326538545 69.5139351251298 143.0152749882 158.754390978935 68.107028738285 135.642788528051 126.339586899449 129.150728458481 94.085867453253 97.5825647922589 170.670579094502 102.632746960005 155.140991166979 131.125069879933 134.479369600389
208 182.393699185021 102.962834274982 110.741892835789 92.5766292699055 51.4089696108452 149.386953173879 139.466304907095 117.373635496008 156.89942120579 191.586193128261 179.549309907127 84.6468518861536 115.577856593596 163.905135671882 97.3931081661956 120.07010765975 163.081349096249 152.356475303914 69.8998388887376 122.450844029685 144.586074961937 82.811534363657 166.905425488052 113.878439395061 152.711703421653
209 202.91028019519 79.2930441521611 109.133854895634 85.4798898600992 48.6829578209226 149.603452905822 149.90804925582 40.1790138566301 157.193217444541 179.353173512795 177.929916244925 98.6519631067263 130.810393199719 145.549194935812 20.3585695313259 138.807984994996 127.330425034006 140.808660804475 78.1916149391084 121.888046793287 163.365080757906 75.205264836349 199.901359105695 87.6239058210482 152.24382933723
210 152.005547733007 121.937170585259 109.934783009949 106.146962727114 62.5879561869274 172.448148942866 186.145219955296 152.696626636325 154.035416602709 179.092007189626 172.322255610184 115.044615301125 101.543999034482 141.33416737866 73.8295676455442 117.025087832961 142.238527041168 135.219806207658 96.8462732318642 139.225871552055 152.495462169351 72.8110357148571 169.802578303641 110.766880730361 130.0854910513
211 158.186550388522 122.171158041333 127.234689667325 93.4622351197977 50.2472868906057 162.031845294063 168.688589202497 152.081669030085 94.4532190316969 191.628167063271 177.990201349157 49.4123628393036 98.0683212361955 142.871968998416 72.488576229508 89.2508470733301 183.168834595492 123.072458507119 74.6126246948068 106.008865843126 167.291763712752 103.075650877746 183.467653448473 113.235255683809 124.441580313006
212 156.149834707143 125.01045760465 106.243266302469 124.661451090971 53.4979767090719 142.035833895044 165.107234318649 204.265729851735 173.77013239107 179.87874153117 192.544754876036 64.4017924852869 117.915474244658 173.229449099591 104.254018972899 122.07840995805 185.403912367133 61.9586939993908 89.2995431768241 113.171309566792 145.032548852511 97.5612312345123 168.962744254006 117.140984031386 126.930726074537
213 161.029730013649 105.282322066454 116.060710446909 108.989522118109 55.1313487082169 178.739741440234 171.212649058229 15.0234714123499 151.141992942653 189.664990824975 187.080554596728 55.4253856188232 123.791606943378 135.966351211922 61.2995086686882 165.704734442718 133.781314378738 104.920782425546 102.077100205695 104.864785198915 163.906003958009 98.3604750263328 135.962111164576 97.35134379693 145.658631491862
214 182.530421750965 93.3293108432745 83.689444327491 85.3294149522169 62.079402027844 125.619963386868 192.319831936599 94.8123709999097 111.275838472749 185.124826376195 196.876466557512 80.7253718530568 141.518050207465 159.167227583163 78.414056584187 121.55408053637 103.114845309203 177.492682489355 71.1128647200082 104.994782557725 187.37616837585 110.845534195513 165.799394921746 94.6157972465336 154.42112079159
215 154.496292441169 85.4287711673898 118.137303143449 97.2066518207874 69.4630655194262 129.210570941495 173.653286093988 210.302545001726 148.367097921636 179.931750644178 186.818568656431 60.0579355606276 132.872289600793 153.377290658071 65.726760137799 98.477524812476 135.003998611547 115.618248206891 71.7110247875212 92.3541844625968 107.892422510376 106.379707123973 196.460042974737 110.534862801159 143.745636571293
216 173.17090963161 76.3705445690686 101.691404869881 81.3728626790093 59.9965493853756 170.715745458562 177.651676656849 213.161154509185 134.881587882095 175.809649641548 178.362070747747 65.1735327344892 115.940548913631 160.828235759436 60.6563943368465 110.017416080899 121.917772344022 100.907240829726 60.8724371165261 126.437526883206 124.953280039326 117.033211211232 157.473742047463 115.545325902631 146.179065138548
217 178.540107165849 108.415802889935 105.149755255163 100.329138293597 64.0243335611558 148.118127182881 207.514163978301 142.34313824818 166.426321878937 178.410197358072 182.555366658198 67.85118545193 155.680709123476 136.476145855576 36.832333934554 103.779425806954 190.132013685062 119.412888721653 89.1268863785281 110.859170393974 139.381407150083 71.9471211758085 160.751540563867 79.6712023557382 109.961171848989
218 159.945895364502 132.959844231293 110.668188075418 92.4594585321695 53.635536161696 150.922851024885 177.762817123075 94.0493094920058 139.085667230356 182.675975284451 179.392151717972 64.1691311055506 143.897464758384 169.778526073585 65.128424939927 127.830707661327 110.436934918419 128.507156652585 86.2299317139672 107.752852169578 156.726783778354 129.199272584272 172.834497391443 118.076495720917 124.412571586171
219 174.030380212814 78.1624731394348 83.4260417855225 110.592233027403 49.6252528907194 171.459067314917 185.529938525159 164.858004408796 91.1725670920686 173.379745254636 179.838512360924 64.0025307050502 110.507139341397 140.990533233077 64.8095489654514 124.166131297613 180.684161814171 139.760071027432 67.7672540894908 131.411614140982 141.330033793968 102.713295925996 179.073531746785 99.8475903868097 148.147152319208
220 185.547611228806 124.895586956134 114.551974225346 127.199883876503 45.2453331449906 152.894078681306 140.354541457948 226.147799665581 175.502107899848 178.708154036258 181.447942398814 95.9256886262024 132.358131338567 174.753493880199 89.841301074283 122.708274034622 106.105545448705 103.177732190847 63.4778610563517 129.438500253839 147.38848614338 99.4708634669585 242.637508898857 114.377322291989 147.472493736127
221 165.738803404589 88.8179146403616 101.814205584332 101.374624819193 85.4876693231222 131.998187311288 167.856744598251 231.705945028643 137.229010357475 186.375187306752 177.007895008752 83.5227195507642 174.768047970137 162.175301006693 83.480632413163 130.098125155951 108.178376945762 190.280549902351 65.7124139860938 104.111253558597 163.095774489863 89.0143044915479 134.136966551486 112.190463816302 173.42133689719
222 126.192143069708 78.632326939862 127.654526084549 118.794638330824 48.4529995363822 127.730248131286 214.404828102319 155.136490975697 178.810712299164 185.430808326321 162.122636479442 53.9345949407005 108.551115603264 172.18885465586 46.1570806569959 152.225398821174 138.536138182545 204.221812285458 77.702437110797 117.726003494105 153.754194795145 86.7809869994319 207.947288309645 136.443811376183 155.664379043097
223 173.626370799777 82.0361662879876 94.8321872371237 100.947887983929 40.7217767201031 154.751971376678 203.197551799805 193.941441438327 172.681406160654 171.612615382506 194.152726197395 64.804802625957 118.468528791436 156.456666943963 79.7170011009 144.504786161136 130.027342447931 174.731061648773 92.021593306563 105.907614211211 150.302580974191 109.841765027163 136.392986284112 116.605502578906 141.238160231794
224 178.409267654935 73.304309243681 111.195106917946 84.8598402285879 66.5066169673839 158.302905814136 136.350157436196 155.943412661168 152.144641000861 173.934748891234 200.996007089892 105.823255339629 141.116904667959 156.531510465479 71.8455483977564 170.445072813203 164.810521595877 138.418624092744 95.5057530050283 115.270822950252 123.014454464378 92.3516803246003 170.480204668095 107.123470192538 136.344313240601
225 142.712214838216 92.3745467309683 84.2347403220593 59.4544560943244 62.046729053367 192.250307828427 185.29919459753 223.94073122811 140.692184230817 163.121311468196 190.81574892872 60.9794546669935 161.703997302816 170.66075149354 41.4104778686831 159.188720881948 126.212449909714 112.348209091065 92.907116745088 117.759571923362 141.378661549967 95.455755782078 207.545660415933 122.136616574028 175.245384559816
226 172.791758228755 67.204714141035 113.817049506501 70.4913795835196 53.6626113565032 159.038577560807 184.525782932768 143.722088026155 91.739940982196 180.595570988561 175.548842829799 43.9356182995345 147.541240816947 170.638900522364 56.2193042769176 151.437084915384 171.772564292514 101.344964727068 83.0712392045662 84.0761772157498 158.693743963679 100.632112871144 185.123386818871 84.1958704045297 124.048064737718
227 167.441467622863 78.825540098785 122.722793949831 85.2666758956595 49.094256095065 180.789059670638 206.201116612206 24.0677948441045 154.683645717032 204.162767383109 188.950007437427 86.9273187294052 139.859246580573 147.966124542216 50.3727629894882 142.390227529548 136.259264515745 153.36184508796 74.1327804029036 116.141991207513 178.779990013771 98.886150981071 185.171053305357 96.6945549642879 192.10508438234
228 167.816926601536 93.7303000331415 89.619236366625 122.355958743941 50.6844921393901 161.755057086567 189.206278452966 133.302071855355 158.055918892215 186.078337090224 193.715551096476 58.4281457099877 152.666244373326 89.3575866690438 65.6588371005096 121.296428956481 166.382412785011 112.304112850653 65.1462125852139 116.529731492431 183.459182878879 111.911286220205 137.491414600277 116.071760926324 123.663288341184
229 158.320599435875 118.414812441118 94.8416159547059 105.373464351102 64.6165478571785 157.323445155588 192.883915642324 210.383180108882 168.484807897828 183.527521342337 202.534067382325 80.0034041312669 165.937637320252 153.180600652676 35.5769764194919 104.438271837129 123.882974575447 141.31265448886 124.105575207921 108.72583045864 150.535823048511 80.3989232275033 190.853388863375 111.141558539135 135.585956457931
230 157.754515671834 140.070624499466 82.3300100849394 105.398992708337 44.3628559048134 157.48114919618 149.275213836428 178.368626251831 149.23313714986 159.679108501812 191.487150547206 101.848124743778 113.723062837178 116.388878545021 69.375833396292 123.561549523016 137.837252730401 125.37890866651 85.2326981631503 98.4905215066972 165.479241268262 101.092232509289 172.444713840446 110.039258781896 126.856874274031
231 153.661522653253 86.677807975117 96.8496839570855 92.098688795201 61.9437544697685 161.225288145952 166.262870414657 76.8598848154054 140.702996375955 175.477676014437 186.96150082747 85.8974809135032 92.3363681803921 165.217026945509 56.0968236594375 184.028829170279 127.946471675253 168.354537443666 64.4008192493904 119.261552508471 155.169677382363 113.696630318789 169.166072105295 107.634278479952 139.897475382648
232 176.075418486171 59.3270406316936 93.1849530514475 84.8981838253842 50.4845598905199 175.375653832579 168.726210225917 205.071282353176 137.853737930016 163.243986318333 219.748270863068 66.5545864311218 159.872891712441 157.327473716393 50.798058271134 126.553263392126 177.470137938291 208.161417779188 123.034771284532 114.67266655774 108.463873458655 107.986265224748 169.064161392547 104.832693168958 127.112199456932
233 153.592746876699 85.423825087085 122.776581066755 101.248140715576 36.0754808562462 187.480788692599 174.828061943827 90.62237034477 130.654958752571 167.832737679571 187.726545890832 25.9742926689516 160.898560697184 102.597116347337 52.181357118527 164.584735236139 154.4811617628 115.996004388009 112.417793448005 112.44249311532 171.320307889717 103.65733352234 194.609175342528 102.418642426013 139.990592612258
234 172.87805531646 72.0993716945438 113.503522300373 78.9350048953552 56.3370337005606 169.277822664846 212.153686116156 163.837928681575 129.497006108623 188.259762699925 197.240728121846 104.373620934896 157.991541545299 80.7177032749298 82.4297728858406 179.087423489084 124.144116450847 146.02578496561 97.380743303838 101.440526669114 132.683388168656 98.8059262429068 126.79274681064 101.117914896736 153.629493399272
235 180.581180223153 69.628447298086 109.156870850396 137.829291900373 61.1652355736011 161.347669635129 182.675331194534 199.428484855283 154.916025918397 171.360003855633 172.869917257737 43.8839975392757 163.456141829311 83.9228245513136 23.2893681213927 165.1429024868 104.419431707897 210.935096379009 83.1680097460358 125.65168502636 140.066376534485 93.3396836983458 155.543357531686 103.574719821542 152.144011439036
236 183.331123747215 79.4012088805993 114.903239987876 120.546215082772 43.8928014312849 170.747477293707 211.971515019717 99.1016682861517 144.265150733691 174.912554413646 190.355613742607 71.8360627749418 171.87116806233 104.517318969209 81.8823781523155 157.586061522798 119.934663707156 150.769901643845 80.0634256905858 131.04978435483 130.964552302474 75.1800339966105 165.516181412699 111.654354826524 156.987087465197
237 169.3062667227 124.199751172466 88.0763761745626 89.4736268163843 41.1798145455188 159.384062200678 188.622435514157 198.025427631165 158.602795102712 170.194687217484 182.733742867117 66.7732760818089 160.006369290129 167.267698002607 79.5160690316777 135.443904630945 167.017338143275 127.166035773947 95.4862347195707 132.682530421593 128.805862538203 123.420081453176 182.530693023645 83.6819069557494 149.752274305151
238 147.237561300502 99.2968563437277 110.765426413201 114.064195139262 37.3085550087104 157.156584179353 198.944054370517 174.616740541541 172.267796333873 187.659655649295 167.356284377209 69.3762018896769 129.897737894763 165.521002720722 53.0498195541792 143.404024550561 116.208380932503 97.978776593044 70.3335450757267 97.3220844438714 91.1107258639898 75.8331348488851 170.316637814928 78.7655630891087 189.721434175114
239 164.630078667415 96.432780045175 77.7511178406865 112.807957409262 57.5483781673541 151.920582148495 185.677775923447 150.594567988801 118.092578366675 185.874269539112 205.569300170577 41.9456066621389 117.693129579401 111.406272342969 79.6580041930566 155.881311480262 183.707175198567 132.756210311263 56.3419866561212 123.580725987201 135.078366084622 84.7593168076093 182.117443012293 105.200990297233 123.541648390675
240 127.194378302268 76.8734701542407 114.668312334274 105.401750311609 38.5502287139418 173.228538902797 222.324829396848 115.553781347545 98.7156727229148 173.35605015684 180.165448957914 71.802865659931 126.415114174444 141.994555773744 59.9055656775075 123.741640684341 132.164097352703 137.080965398673 79.0299667147362 134.366725350375 140.67936581785 109.223767491183 163.725112473514 84.9837135441893 138.837598585103
241 211.540768934094 86.3448463880277 94.1421443546787 71.9346262820949 46.1766756901005 158.041063044149 159.657218495116 175.90367686009 185.437488555277 172.352609183354 183.082727878266 101.381382583153 131.599341205756 132.12524356598 96.6574425653795 176.577607298211 115.84126632777 161.770261912812 90.3759999253316 111.157517722556 120.74140042696 101.333598055502 205.727873807577 111.300884641917 141.269809246126
242 153.999696012183 63.2846427039626 113.50498899303 100.33261032649 46.5069017951151 152.796778013806 178.587940099266 186.528111397003 113.165156795518 191.566330543306 198.69529710103 97.2213622847465 133.567026369261 190.612841664581 97.2383840435873 111.960881267623 140.96784347295 131.948637280835 66.6517894777236 120.04508927591 121.040995056793 91.2453100606773 190.540421825852 95.1239220495421 161.150175915953
243 148.561642550994 99.933186892731 110.637541805336 123.188445041767 58.1186911104747 147.579181108295 186.006650520873 221.861176465823 159.329659071052 188.604655243754 173.753441240389 46.6862811188951 170.079683131273 83.5936326979676 58.7058181048191 125.916585114162 117.878626899839 106.16981059499 103.527289333764 103.27032143562 107.597002674079 104.671772540351 183.897084030525 118.510082180602 139.319709325953
244 163.284343569239 78.5250762280891 99.1225972046755 125.523563753388 41.4210884934407 190.374481090623 192.853132338929 161.417497374651 85.5159543635309 180.412176617709 181.268648138467 44.8427079908603 121.586964092638 155.466591032509 76.6577734117773 174.408050065576 192.985623141805 161.861115685625 86.1645660701232 105.933351001276 106.536710443927 65.484109779422 192.718865857556 116.389521143516 143.572254425137
245 155.609269824813 102.344007857212 115.857106309688 131.004946005292 67.0997773012006 199.622873529691 162.310991581923 85.9854037099058 152.588382224123 181.706115501705 178.941251701719 114.058233992709 137.967019491943 95.0476064269356 114.720785507464 148.790742597957 137.35708546147 174.102969715222 94.0347696073458 99.351328086749 113.992906791644 60.8978574151969 131.501224230369 108.055009426938 161.126603401283
246 163.928358336224 73.4509902909713 91.1977874569821 107.861526246396 67.8674144905943 184.51209628168 144.25000881549 196.499219020483 115.535063067038 182.443421647018 192.846810936017 94.5653867974798 139.793835797227 170.358658879435 79.672701774469 164.933722720478 96.4118868547407 91.450545610063 70.6792814733474 97.8916278342704 143.564969735033 84.0868482259455 176.573633524789 103.848076406964 141.226167230823
247 175.04855661443 94.104638820711 106.358513161269 128.786804288764 25.6909518289891 163.730412732994 223.576223325747 236.301758241158 133.915723559542 166.148375647559 201.347405176676 72.9829994896139 109.312033140068 122.059271982276 58.9239709549362 115.766614861121 137.098698962698 137.321232218666 72.5065063647532 105.61078883651 133.605600302256 74.853858284781 135.57798643681 99.6396044979725 155.392333170671
248 184.555893931098 105.154468829467 98.8990584999078 115.718257697106 66.5448695997244 152.629861855669 186.413084224442 191.74457930211 175.479291382874 185.089236948674 187.281025288171 82.4821564131894 109.234919126352 169.105328659665 57.0830414887827 90.0165957789296 128.759092359983 163.62439872355 81.0020807196425 107.008310418371 128.047464345836 56.1756647551089 171.467667565285 67.6565883072181 163.898987602449
249 151.823062771704 85.6703844399284 124.1806802358 121.909336517054 51.3573258709248 164.767116285788 194.242331710437 175.647212002479 184.588432957127 191.196212404513 190.645125188206 76.9215405343786 108.724933013161 97.7152671829917 75.9237596195482 160.085409138485 134.132489383898 181.400539541311 67.3575050179095 107.466139074432 140.60377348299 105.533339340533 127.125272758584 85.2694375545802 153.878888058551
250 162.751857258435 123.264799046245 77.4288900946107 87.121951886535 61.4448613375879 138.85252031816 181.109445122181 229.719548851562 147.365222524916 180.61300147235 199.097995887002 92.8927121476325 148.690366342501 161.599442366712 70.8838057057737 100.276546930087 116.52286972701 75.7198169149132 81.7805463447879 88.1152431914096 100.238461156485 122.210229956265 191.085059406517 105.893293389108 163.813897597729
251 156.399127859108 110.62763627361 116.714246854292 119.517027877459 43.7438432769974 161.64713032011 164.655597492629 130.712614711038 163.157436373808 177.779694584859 206.939485184868 84.1549700657127 129.258570993563 176.393479433068 69.673644860719 116.088569629206 114.992041967177 169.955575986811 79.8714173697275 124.547626243639 186.561070189644 81.0254498784482 152.059201690872 96.1295813782255 139.95942498138
252 182.394483145985 99.0363736469647 116.161445160486 83.3665686383034 50.2445413671511 159.856737372197 197.045153824304 111.029697441968 95.6186571552757 174.850366729394 217.973786573175 61.5001631661399 153.786080384681 153.914540675848 97.3593345594128 86.0075330806576 165.069485974611 110.008664374164 93.135935344401 114.496893755946 131.359586026671 101.519558572589 178.543385217959 91.1029306046906 160.38421582038
253 144.250464834231 109.336360537101 102.92848555079 93.6170729075238 43.0957224157372 135.909780440579 145.161972947192 209.896768386121 152.623275150104 180.050160493085 208.946125003791 55.3070700139325 124.621349736495 172.028430311488 58.753992790312 102.61349462418 121.866859382888 196.924374936945 68.8666903789913 109.020158227674 123.434750130467 106.334695829458 199.713513354705 80.6284066300142 146.526127800854
254 157.566132986095 83.7616402777425 83.2156182151715 101.714741383131 57.2631763440603 172.847663784172 184.362006700906 199.859998305668 182.84052325043 168.543569705374 192.427863465024 64.8994556354212 170.593079254402 149.643876882518 55.4954287391683 188.373985565069 124.713779444816 206.350339645551 78.4556809529883 106.083013685973 113.883373649086 73.8387248174858 128.69726426436 138.493753943443 119.680259598644
255 157.763842180122 101.1660997229 114.796874532338 85.6966772580056 55.1258324663967 147.801974977447 178.712695634242 210.489339156438 121.452086071736 172.591863692893 168.156734475579 68.498333308534 136.638679158708 159.001562467262 68.0767710416524 84.4101438885723 139.164176651014 91.5347176124521 78.596905955822 105.618247981476 161.306742988946 89.3059861633552 232.674081453563 92.9331281746683 147.139126592602
256 150.109744140304 84.7436254437476 97.635908016726 102.695277544041 48.9030805527968 165.928043103343 242.694904458719 187.976800792248 126.398023659507 167.955656614371 194.058268161042 71.5223642656448 131.727821287003 178.296924083956 39.9953134919502 138.544597883197 126.926155799864 112.341258491013 88.326143298234 85.7646166773224 134.63640486041 68.6579047908611 198.797456534538 93.7159891182153 121.255921868285
257 176.64023906269 59.4064846530495 108.401231659793 99.7908253106158 39.2978404899838 149.603279057496 198.442591621891 197.295624801281 172.845785965308 173.990535259546 195.854985320436 75.2911085585258 124.753688092447 137.678022470875 27.1580684860429 140.752109944862 119.617350514385 129.725809570581 75.1714374630259 113.829968304005 112.336361855354 114.741456491022 154.57064208847 93.112647484412 119.878087466084
258 152.778587373622 85.0774363058322 83.097056059588 79.6260563080918 62.6561443935501 177.213487272718 143.284622989822 195.150333239343 173.952158036639 171.246054813441 173.644725022533 85.1445718373961 159.572301393967 162.874756974564 38.7018387455959 110.419481702912 110.171118176607 143.214778314062 75.6196039405212 121.140799388108 86.5998916676903 102.933007101228 137.864061226477 95.0332435108499 122.384809010248
259 166.519134911061 102.553655323905 109.246258773449 72.8168148111535 72.7405627985868 195.87920958134 178.624997506545 224.746196915778 199.817094207174 174.383420728109 205.829049899988 100.058559177875 148.23377963314 181.049028854167 48.1057082514943 116.496935591359 166.453607469661 116.854609030596 52.1764592946633 110.750084220685 98.3006464867545 90.1643523321585 194.245220268352 109.335399540069 168.619063842429
260 170.407904711161 120.813683520593 100.667969036791 98.6556819726444 54.080905663032 152.903423216716 197.837785227301 234.75391714777 164.965016006507 182.046498078743 175.791847083904 75.8142855284965 90.2355317908673 115.599815335076 28.2535247663013 120.193147670049 171.30228304223 117.396495313083 102.668598758133 108.970435056708 168.161331473275 114.310973569062 175.404313523736 70.4533010415201 100.814739225864
261 167.316041246194 90.149506080059 109.363674779164 108.015850331086 77.1730851162512 180.204505529138 202.795765077864 46.3715535809244 174.623826002423 172.248509254003 184.987309530088 89.0842360101247 127.95610997974 177.867923877322 120.272924897822 179.520167657973 123.120295186702 118.567194864233 95.1804272351262 125.031399079832 163.213892646919 70.9378596089261 143.316174467252 76.5763239013506 113.991545581931
262 177.195023178384 76.2888157148368 89.2068867651867 108.971781852099 65.2182268487429 161.776804089129 192.489246656215 45.3552615765077 132.786076050019 177.448267432964 206.24213696484 91.9448341366 169.036877849552 182.001645612205 79.0955388653781 109.97840872945 186.471472156912 121.372441597247 68.9409931329112 84.6482471789805 136.504633288678 91.6692468568774 158.788827051722 88.5674656376742 158.630502048504
263 158.702164181374 124.136665796252 107.094326705558 103.31053959435 40.7004482355058 172.833511237718 173.396366845687 204.833944503645 113.899352210588 168.695001484038 179.772002457659 69.1067747451523 136.843543411669 147.40590240033 48.0782694279218 118.509976277304 128.735975741752 128.176281940805 79.5854731905336 116.208420570272 146.174329343374 107.347772565325 153.109458661619 125.18751762829 145.903590926254
264 168.39409281225 47.1682962646344 111.166000474511 126.479400808671 74.7407317905472 144.275393776847 184.948928683309 187.886455585731 135.671106518027 183.94666028072 194.389839778066 89.9829340762595 121.882648905114 175.617090111741 46.2336251113594 160.178311033548 118.779400138778 154.513688221759 84.2826111102886 118.643902246631 170.404585556372 108.486736819965 151.090185738482 87.7351190227829 146.616866951742
265 180.705291695781 96.5007033049493 135.803599795502 98.1484570207317 44.6735002570881 143.423926906619 164.713636991458 196.975480122715 83.0060557085317 167.526923440298 188.401206604114 33.9524722464587 136.374414334321 166.428271536137 46.4370608446702 138.985045052618 139.580255133107 189.914079223339 94.8044184259554 123.772374077001 128.62470919101 104.67993546754 202.952933475545 122.578407807854 150.878452831491
266 155.486227142609 101.593823998941 131.792914626715 102.911198690796 77.0505573428821 134.16539570104 167.933455204685 79.1191401755186 181.449946880466 182.850440492337 195.340345902047 57.4355153515066 103.788976752896 149.172528207125 55.1678087460887 98.3660073998451 132.742520768882 123.922065798943 80.3595940074479 107.250606657446 151.136647852228 55.1639416619951 158.28187099203 115.677826639925 121.448091943117
267 168.396976163339 144.342126321347 111.628799168981 92.748979741225 52.2943429925324 179.611111248296 187.927018854891 203.991392146852 115.379579237415 178.432311996767 176.902151020075 83.8596953599751 129.624050311192 87.5451717376482 40.2072891279082 103.93311034248 159.467394302125 101.899437030285 70.634445507833 111.250941889977 160.859359396029 86.560498065351 104.404008988085 91.4253660941919 125.147048045339
268 153.683943646787 80.0308412731273 95.7842648646478 95.774117390794 66.1279620121465 166.228157639763 175.685019541332 199.239748273141 131.738999444764 182.625199093408 219.238259838725 57.9980675490035 190.046696573318 167.299696321032 62.999608174378 129.618351119507 182.782128747683 124.080517025322 126.293578028864 123.446752266437 91.7959765879934 91.022558314865 196.851725673617 110.98926747575 177.809742365463
269 152.178242364012 108.085195564021 84.7624135436505 87.0669687686769 45.8147925061979 136.522755732753 206.50115292497 170.115347282294 192.540839115047 178.651579539219 185.581441794304 48.4123639095844 142.12759309334 123.509075252055 13.9996621400052 174.005222125641 125.414563418816 109.3279253656 81.435191818142 114.015422150863 143.42332377324 99.3340534969452 218.090668003695 118.637243729752 164.446461572556
270 197.366836198555 116.381961957512 82.514667954699 84.1911734544093 52.9599160295855 131.63221895235 172.169406498195 194.624307094483 159.560662405523 179.314978081049 203.625062931434 98.4964930819794 143.381858482982 143.732582338073 88.006470274539 137.359904681305 124.401478045493 145.347246843675 106.20746228383 100.11785300524 152.220204157409 101.448906671444 139.153582781575 107.671028850516 143.997559757133
271 148.34152011998 110.632228905477 81.779871831949 109.586377102511 36.8276815018807 168.40751260099 187.424231719731 154.924328715588 103.228161644195 194.451687888733 216.805940213682 44.4508481886011 125.287469093981 112.191397379623 53.0219376207749 153.445297798508 130.292583753101 147.411173923344 88.0259645128643 96.8060801981038 131.267946317056 90.9767433399978 124.564722963355 94.0288327559325 102.332763349777
272 181.989635280702 85.7808576941671 109.650257990001 96.6812736264752 59.6240153648055 162.681989320036 173.06509259555 55.856842264712 126.304711019997 173.005399092073 181.374999813557 109.32375355221 147.505755414436 142.304762825147 98.3510520409737 84.815708167992 141.97979881944 103.593436552184 72.0127234496219 124.185611095835 94.7081394422373 141.569333966008 161.092353085116 92.9891252303283 130.788407604445
273 166.172879849566 96.5961823710093 103.343919092962 124.508791540192 46.7108356571018 158.814048940632 182.786895348246 202.287969574773 134.810941527164 178.115461258523 193.779684494953 75.1772177307631 147.408534926715 172.239883597328 63.1730041924922 145.206707990189 149.588266585402 87.4074701447305 96.7868969652198 115.325081344092 121.259312682262 88.896878984758 173.340345088657 110.156118741204 119.154210143406
274 180.522779293998 85.3606445835592 77.0848493306545 101.660281521496 50.1967462493136 155.001244510934 136.291675336639 170.613217822183 98.37975335505 171.703457445761 214.980637806757 39.781988978762 131.228400868763 152.009751277379 70.756641598072 122.43600830752 159.345279027208 99.4660320056313 81.1772244111458 124.01792838508 164.09808135205 92.8670370434057 171.947356903038 151.990620351429 155.865775201141
275 155.202305488679 71.6117140749252 102.898883731394 104.767791055255 59.6335007070226 148.634143344642 199.448792033783 233.003364909259 139.671696683044 177.295327392059 177.699059036751 94.3334532188315 101.278490017456 165.593738817783 87.1871643156685 118.370732725844 145.359491413056 97.1076009707318 64.972400319679 94.3129554102134 83.4907679558409 123.11787094838 192.865449800348 85.927677730776 138.786348133208
276 162.670532827236 101.767455143742 91.7044491045316 94.9096545250532 70.6876367266673 146.479876866927 166.100594436303 219.707617200861 184.228227701038 187.595433179364 181.24935649279 43.3289829065335 165.737459792523 140.674346875805 65.8452321962699 166.862655781784 161.733807299233 204.595259075776 106.583324583936 112.95711787631 159.53216196964 106.791472422328 199.136691122715 118.15028223702 118.635670440561
277 152.463083259269 134.162570264686 103.644953683876 120.66996676923 55.6529998444215 163.804466753223 186.374170910482 237.889575120845 162.636804357861 174.683043960311 209.689871030967 80.968704737657 181.730130879816 202.373651144221 42.2166579859814 108.226759582405 127.583617520891 149.459578626885 71.413587566352 97.4531488258818 88.8325412762762 70.4641394060144 177.230973396353 110.111862171097 134.533071750076
278 157.865798816799 86.731562620357 110.091088436356 128.091185339948 42.4575328211868 145.977372378164 186.084219824904 132.865543201361 122.794187012758 179.761218485892 214.158424492184 40.6651002712634 129.793229464092 148.229028524127 71.0960654669655 113.312239090087 157.589245303742 136.162791573091 77.7767139331466 111.722337665867 106.795078788578 94.7855701555487 167.96355317869 142.368845521365 149.039909463379
279 186.285260431099 103.056004024543 125.304451884777 104.976575005655 47.1604606609032 142.196165533909 164.891303447028 94.9787499467476 155.335295558754 177.401129520973 199.320119459168 58.0515127685652 168.96767721507 131.760636425674 36.6372776995166 150.197784453683 163.430896158759 140.455167948389 104.854701666622 105.645023957422 110.050636323507 93.0725592306708 175.52388241111 74.3455355653548 131.706422452846
280 176.203982621772 86.5725622941779 117.195592864583 96.6917374143505 61.8003410358701 151.946822981597 213.29599733957 197.749381984397 145.422575940063 173.550272645442 180.394440638919 88.9228750371828 127.838075503043 152.508656449587 34.9457289166749 144.992808582778 131.576157441662 184.505655137568 86.3310795671867 89.5358314520969 167.779571357806 107.718460577684 177.633456102748 89.7647115888891 141.572376816668
281 137.797479563644 96.4513608970993 97.1438726727887 118.478114673153 41.3259544870915 178.553545591528 166.120818677481 176.678368922505 193.124951774256 176.217149575552 197.596302646051 87.3679092183081 118.193483359043 103.247202157322 64.3286743633937 151.598376864862 181.390266302853 104.666715752587 78.3962049869264 110.493911341392 158.648078889442 111.847301552588 206.81242802202 114.735442870987 170.246765745882
282 116.114330852897 95.3039353581276 113.124578260572 114.0102454236 66.9223030045113 169.420181628657 233.946060717075 206.433879233671 143.390662277748 193.387979609168 181.895083411371 59.517161958343 153.528712759704 121.183518054604 36.0958559986884 83.911430284133 101.098843592362 191.682224152081 105.003395200681 66.7293603141602 144.549337428752 134.315371955563 127.268000454999 80.9569418517558 119.975011775789
283 152.509271346786 102.416444135344 78.1243656178403 97.0369045098714 61.6365160485239 141.984850272527 173.787002001162 173.917142699305 132.744059583389 198.45126459167 189.151760133802 40.6145494423786 153.512398395527 149.894773031928 87.3692240369749 104.849303139472 190.337974890165 148.508641371741 95.980508399762 80.1424825926361 118.758918883023 116.193124938577 104.231946717405 108.366452261061 134.594985562079
284 177.612957168636 117.064346648873 96.303821137354 100.15954031511 62.3361767641663 163.621759647745 162.882051305904 224.618298073118 154.170073251496 180.381484803083 184.487085507929 82.1462823568453 131.561448682092 125.743699720143 70.6121784365128 158.278113980601 113.530466396593 136.785807461333 103.342997821974 120.895591224476 142.171847590727 106.416959043612 124.257732310174 78.6221963386813 169.346810661836
285 165.384928014402 144.078294635302 105.69741825192 117.118135967775 38.8957788984879 168.399766377207 179.181211073272 222.349281688225 151.385930937704 181.23633230578 207.084383224274 65.6174733383712 123.102924746594 169.58293740008 53.8177749715876 85.737593907706 127.473027078809 118.563716888222 72.3256937828903 116.876490269257 107.486542535403 67.2048524187057 189.951428212915 67.1969391918009 137.841738568904
286 169.76357924821 92.6073852996032 93.6281615496104 97.5013045456005 50.2732880457543 173.399864098323 181.199505172553 206.794417954718 102.524867612534 185.893872779071 178.60338206089 49.1706970545033 124.548985238525 184.362053914817 35.6134359068816 114.530306769006 131.101693663545 136.587759212658 113.855814035313 84.967865963853 141.713385538689 104.210456986007 222.469413098975 97.3294033922788 125.720100726001
287 156.142915359814 114.513033037437 96.2836405061263 96.7891860461538 50.4365726011595 158.735955650283 204.280343268988 105.410438811461 125.723957397825 192.995700965324 195.891597460574 67.0192033375705 169.071343298598 161.920701234515 51.5654899479497 156.492713312788 164.823526514851 118.563836763233 111.266654124937 92.7170015780658 157.763958799058 120.503636557042 235.392637263712 106.984780885671 165.303232810002
288 171.428198318982 104.147517680642 104.891889956049 95.429910535609 58.075864450266 157.607178476963 224.295591718982 209.516760701191 168.831701387916 184.718259405233 179.907434863878 74.1494307031189 138.29184308052 88.5636377172052 86.1456165762924 213.074819150707 201.470279209292 142.095576525672 67.4750708353982 106.841518791154 151.030559417628 68.3226439737765 177.317403331585 106.194742937078 121.776025713042
289 185.118684093276 95.8492962486662 98.7024538405279 132.530169672194 57.4682544787744 157.347337067523 204.876137782336 215.61926312736 187.598830136591 165.430934007051 207.796166601405 89.574475061771 129.793585419558 94.539231933695 50.4291558580233 124.677492717154 119.292677143093 146.73347343021 75.9912135437301 90.0732224094976 106.652308772909 99.8788637867183 130.440619196748 103.343809474292 138.926032501899
290 167.950487145497 111.347403586841 116.881624146815 87.3890692335918 80.4068542075275 174.440194698444 87.6481580521838 222.759749781657 173.596366065808 176.994915035817 208.249438223842 91.413479155051 161.397231941664 168.722553587961 41.5873764447139 111.080758660304 131.33963237042 150.596707800181 82.7055558402323 116.328020394846 85.0544942174751 91.4133882588085 124.359691411091 91.7342732067219 113.913891054409
291 146.291211443502 97.941317760499 120.042994886316 74.9693513748001 43.0339212054873 178.508526514312 165.465814497383 186.356621171297 161.580158835841 175.889560165868 182.610555908042 47.5685489550719 117.530547050443 110.433739041716 55.7022322560979 125.8001003822 126.329661842852 235.230833551053 100.057581851711 112.554709276177 130.431013585672 79.6945271362311 175.221262938346 77.5957569822591 184.405980624847
292 162.73263103412 95.5687149472234 89.2206371886251 102.092837279001 35.7920533399762 182.860705768088 203.428070646981 152.690851752708 122.300606673261 178.002561382481 197.539750031059 66.9957624698929 119.686913877798 193.816929454164 74.4243701922821 104.459365402253 128.426317003061 193.134107605112 92.2016607703779 120.149644117039 154.615128469707 80.3979937462785 166.947469945361 104.61750466881 144.797967800372
293 165.165150156577 99.524364901555 126.689137164622 101.109966780284 69.8564762155876 147.17219763699 180.815728046169 85.9502892640821 134.990567462372 182.221717716232 211.777485087895 59.6885112904904 107.62670477815 170.692949905634 54.6130569559251 137.834859449639 135.721616028142 107.029334391692 73.2900345505248 66.3631452592815 144.981470054253 68.7756162079301 186.668842663408 126.348183064798 133.288195455787
294 167.422541223127 87.8499557653492 77.0356475506044 77.5639809333399 64.3708201312087 188.837509639208 179.285814658746 208.156776353732 174.302580904881 168.238440530274 207.070013256132 65.1009784447014 127.442466425786 160.450264764937 70.0435923079314 106.575293790408 125.203692087791 115.326256257261 75.8267957833446 117.426342500071 121.864168011318 95.827593357859 201.075675292006 119.040205259587 132.238977384003
295 147.354944211471 74.7345438004585 110.129407934154 104.230328826296 68.2671718642113 123.810319753518 147.334257738721 60.9138729414649 162.394593351159 165.244623658963 175.128857490123 101.239812794419 150.749804648538 173.967420628649 38.2113692728903 115.889962038939 119.645598365944 133.220312032371 73.9557268497093 118.195196920931 118.865300496244 100.429626085537 180.286766794864 90.090425367989 130.296810645225
296 164.786399625474 94.851701194506 104.79467945143 103.990194527429 62.2973507730602 139.909070319452 156.625462127657 208.483447902437 153.537003198835 170.059664807806 181.13114510529 57.2988051972997 89.2168106282798 174.991237576203 53.8504633779733 129.884168412637 184.904796305808 213.064334341407 80.8465231701233 110.290603235766 134.011510776216 112.682895286596 178.631523147315 85.613732151372 167.003833562983
297 154.699556400097 81.6977148103625 96.3101797403864 99.4222833822274 55.4735858651418 173.369408356673 213.007511351286 216.66285098734 148.221417068597 185.827400657599 171.556564951551 84.3270661397084 106.68033259766 173.709308333624 47.9005781600612 129.205056572422 108.122439976109 149.214381278075 77.5780765045982 121.078067283251 138.732942576552 97.938820842019 178.374640256109 83.7672791541855 151.148070376191
298 173.234903870543 81.749146049426 135.773115185833 81.780732651625 49.8398367451913 158.694341820529 184.82920819732 225.894826424141 131.328861542663 185.192002144598 179.431858232235 57.1625558164276 167.110898936975 166.184231299625 31.1986408015923 88.6442284740754 166.692263471044 109.426276024552 87.3582543665207 113.488255496415 108.619417638794 77.7644878962562 203.516437900092 118.726918433 152.218036247577
299 172.594620889738 99.7531778357549 106.084453928255 138.182515913379 70.124353560556 140.677885196376 152.717055142324 194.179953307179 141.378257690526 185.532446725458 193.250657707322 56.5927990203036 124.133997189345 89.463158800013 26.5750311331486 106.013949158341 148.032072814221 120.488823280397 84.2797000219758 120.507044759688 154.288580325912 97.767227854286 166.347986244538 111.69792885316 163.744482225986
300 165.039760676999 100.973623971482 127.972916946674 92.6921809723957 51.9260625589776 164.462881694793 205.893397778589 99.6690166034187 167.898250890303 175.545038764785 180.195284165071 59.4948421054988 117.597538835325 182.121410713724 52.6448592668127 135.661907140508 126.291528391246 113.97728552416 84.0917776511783 83.3232898008592 141.639201209561 61.5984687606567 153.103732815666 102.357136424575 180.588728672566
301 183.658026848386 141.093749939934 107.505511431645 98.7686526876251 32.8599322832637 157.165331821856 195.489999407345 226.241190458524 152.75321570784 175.577411142636 183.626410128366 106.077840413707 81.5930418237663 136.787461142834 108.794251102062 138.980809673035 93.1541461922055 117.88302141975 83.3329199290085 67.0203846329972 131.513835274868 183.314012230329 173.891985222876 136.558790956992 151.406152024724
302 190.244012908873 95.5471833067581 126.908507966182 94.120210637057 50.7550168585637 170.275783257552 184.378806396381 180.46765615072 120.208943325181 183.179082172617 187.766945007271 72.4817682646323 124.482018061342 132.452344584268 40.0182366947647 79.0959402913318 161.038042608079 121.835501591286 90.6512243061194 88.6969784093268 168.427106088313 100.823499659252 188.769025675437 91.5733759230781 145.28466472021
303 207.983698259376 128.689757452466 117.103230840511 133.69450077 44.7241654480078 156.462178662504 168.818478461123 132.260768973594 147.872970514109 173.269097797357 218.474408740738 124.975136875076 145.559026447825 180.222822557035 53.4711999805027 147.747295583324 98.602281233662 131.897024265679 86.7014073967672 129.383950669392 116.931869227792 71.917390225944 187.574699942568 117.768785560963 139.019629122369
304 164.476953156595 81.8272829142309 82.5590436251501 96.0556758088338 63.5442043002695 139.44826319188 165.370495549581 194.642461932207 128.479292483467 167.440222105867 179.99551334698 140.467432062866 110.37208100231 82.2789282999126 79.9253291887576 150.783233943457 129.491552602253 125.181333310231 70.9922017393253 89.6597255937155 155.1711575572 125.040145052792 207.005825721858 117.318223792105 126.111649315223
305 137.31982373798 97.7595377868745 84.9100822639101 119.18109184561 78.3866534927013 207.361750979102 169.324018085066 153.396520870192 114.535283726107 167.640268788432 171.828471291966 58.0232553247027 163.337776610239 170.443291673548 89.9320270414848 193.538201482905 166.893373074266 108.609448385403 129.391160175183 101.213739175905 117.264335582815 93.3814122999329 171.310324277294 92.7439958412018 131.020809582643
306 181.079855707147 99.4637378630188 138.795619137308 108.455028358592 49.2929391422365 180.0600836931 171.011853867673 173.656846524877 168.005692141919 195.692315323003 191.378788198234 57.4113569725728 102.187011780296 165.550760404147 83.1443512580781 92.2328516304616 112.531823419158 106.226748071145 100.307247722905 105.115824559502 134.018487210926 137.066301010137 152.228992511037 116.601501849328 161.842306421817
307 170.582414481926 104.709833437744 92.7942317183903 124.456692808538 67.1798737866471 176.189827500067 183.400070863615 235.482571299684 175.458667683158 174.820749021732 194.281821751033 110.549579928488 153.802698973772 203.925499861725 96.4242551192155 76.8978464189576 144.724575954159 127.41540062622 132.38327932162 93.588251350495 144.239152057679 95.5032036493918 185.307467442257 77.2480857152153 150.824122998524
308 227.857134191751 154.377181189223 49.3034923637976 101.330340813461 70.9390245389421 169.478822674846 195.06573530755 109.804956896032 118.588379203819 171.276346531377 197.963922102677 53.7884768799456 156.239295122849 153.110073106002 72.2620618151094 107.147162189179 198.536104217075 148.268631781745 111.465857533661 92.5429200651777 101.036397256285 76.4437313160694 167.912544854239 132.017477611911 130.912969062506
309 141.403635634961 98.7051536281486 119.670973000949 111.802864183872 78.6288560141609 153.041312727141 160.77130230713 147.537099394502 147.190100854091 183.696131265452 196.039401551093 75.525235449566 83.6902344225506 130.211087795303 75.9635023386141 95.8413700024085 77.9586487559189 154.210325150906 86.7954077692103 101.691848704061 180.090182654154 123.194812338648 157.508174631649 107.461707363335 133.739437093433
310 163.18521131327 98.216328246811 45.8710423949529 86.7259349340897 41.7204219826367 182.540232465182 158.560647858053 180.295538708168 140.936911748445 151.603253151188 194.731407431221 92.1008028408606 111.889418249334 174.378609368683 65.6977634882322 82.9826781801558 151.100346243342 101.466556358878 78.6600428496329 88.7332810259193 164.414924485815 84.1006532417804 170.341568911545 107.229950998484 152.334077303621
311 196.783060371129 157.397176596208 69.0461510763795 101.649271989059 41.3191399097994 181.041810472931 153.523249539447 214.536863528345 136.699378078034 168.215018567695 215.203820657511 154.520373478276 145.817887326521 161.157605394829 61.8101985711191 128.536198571691 99.5501842185725 113.662252463175 80.3984267591348 117.326802937479 142.199951677254 120.909103693123 186.314052932106 127.283407558104 140.685482311993
312 147.427326982949 105.806009149666 83.9720648772453 100.57311289847 81.3770717050552 149.097397906178 177.485082655627 138.286837556693 90.4415377431601 166.365090284768 201.170477376927 73.3915173750795 134.496171938013 181.436790667618 95.4496087420456 147.357348382818 133.77240984755 154.045019598602 87.7048380803043 117.129837945237 96.2678948148258 69.3555616934943 147.360967305541 120.411250153087 161.542844613561
313 157.800232176379 87.1366252747951 114.628402360781 107.603881449025 49.3985964287903 110.152202505175 151.186272893505 218.023742361424 144.633120518883 150.105056610328 207.774969596774 79.035895167252 119.911509505542 115.935593061374 55.2728838759012 110.798390434523 186.825149059882 86.201369750139 68.5003421593179 97.2553021722434 122.912212826508 129.627470197373 184.727865777802 114.328272063569 124.19613988132
314 154.072713148783 100.129752744007 103.005140899361 101.364384176734 61.5632706936198 163.784251879596 176.126710674367 124.378514611688 176.6233144691 190.941238281719 214.213313390925 63.0600461760378 97.971664249486 166.46640926379 74.3459054524949 127.108016635518 94.3281915912907 154.071133977706 125.052160182927 117.00959937909 145.826461603406 105.992763149715 200.44524134823 115.723370390863 142.799553982343
315 158.893883737841 93.2439197945776 97.5278383662457 108.449700556037 41.092205346112 158.203336019648 196.020372681705 192.058888588957 183.273666587329 172.128204951016 195.08727714609 89.4359245555951 168.539798113266 152.666776856591 50.3917355591732 121.423343612577 140.501123371214 96.5274682594819 75.9660292996236 103.155615886616 172.722453666521 69.3534898391315 127.777971360004 118.065408002331 140.976385471572
316 169.393902420938 96.3764235240206 116.618186915834 93.338618693323 68.1058596990102 125.811882769797 198.810192253283 146.669086842209 185.267816519282 184.890928943184 227.21389746739 191.551446008783 146.978996281475 167.010864949326 58.5674272295681 165.822076532983 159.89843850336 146.099054744557 73.8857881748507 124.842896008318 173.654186898661 84.170427167719 172.303444437839 97.9625417675683 170.551180091823
317 188.700685052873 115.249177423001 65.9127791441376 113.22605858692 79.4842186411642 185.4028019389 160.123371244733 150.226671215031 88.7250797728561 151.735960668975 174.670462520717 55.2833678603184 171.798083253284 162.714628839357 108.340391154188 109.602748835777 139.865755472429 137.033592325847 117.738255545133 118.555482176471 93.0702846425035 132.585598160079 168.811879152422 76.3176619644786 143.373746686266
318 167.959872714108 101.229609522012 93.7335973738772 119.09685335371 50.7835169514321 134.884605029132 173.705909081439 216.829199586129 194.554175621086 165.738706160124 191.620717782501 64.6851234220788 90.4014780562488 116.043056675196 70.2378694072898 149.144634443019 122.284337399026 102.692331098109 95.7311427010403 103.278540184807 135.851297447847 118.608302217678 168.541870535872 121.621153808406 132.470650510341
319 180.571464848065 82.3949255335397 132.387431508831 94.0187861800214 42.587941942627 169.594561169301 159.870019343844 70.127668741524 156.389168097686 187.271050076066 182.089691133964 58.97313288818 119.959373417833 173.656388243557 66.3996509049301 142.07898214489 165.682763150902 124.540380043616 86.4406345765249 89.5845212964217 123.139310590499 120.749585704329 218.693911217587 94.9495911733712 183.630604010004
320 150.806907967659 111.205659474709 105.921475881588 103.740338543233 50.565959317041 150.809772016441 155.497872103645 202.877604732286 146.680307856896 169.62412242275 191.081876964473 85.8310153972861 98.874469074976 133.208456674095 93.094267905944 135.428650435224 115.645239782508 120.926134539669 115.96750530667 81.8777389345973 116.70778844463 151.949568276593 170.025110966907 132.457687112423 154.197463155586
321 155.282200572909 77.3928953784995 98.403306318102 111.00242948004 66.3853739928608 182.503215051575 177.790875912878 79.5117686143314 189.298293931822 179.018012420103 196.645283781736 140.089671632015 113.160894277174 170.496571796919 98.7485811608626 129.974892508616 127.96653446642 129.780404998767 78.7428537210787 123.021129974979 135.26117631221 135.702678781347 206.349164236051 111.513195777807 160.89134126331
322 190.609551623492 96.7725184360413 105.258298263547 116.625099013123 67.3004376511465 174.759670484885 165.187639317327 160.691031008764 99.8188617492542 169.458372369613 211.521438519119 54.0040462523836 149.440461867913 177.876754447719 82.5598495589329 121.450925406369 131.830414732429 160.667750341414 106.227722920269 89.5602926770068 83.2263444995959 108.100452370943 195.646011923577 93.996697362699 136.311058209494
323 138.102685939607 140.934998357354 56.5859431779218 99.2094311614978 67.4925360226456 186.48821658006 167.251923060302 153.034823353508 116.950944332478 165.571494618105 163.035515807443 118.875252034615 73.3106010186489 177.19832133551 58.821813004941 127.885089959973 194.882740094373 122.617837198561 69.5631657356902 118.389436220714 163.624490667281 117.970953656448 185.789368199182 129.641382189932 145.757032768009
324 181.178966193418 127.166141330375 69.87009709571 99.328574203181 50.8920174731165 170.588903835781 118.212001376162 227.577484787152 141.034709444809 182.284157401857 210.032603967527 124.59389801674 107.976033321411 161.219385523374 98.8041850947307 180.297418976957 113.474173287525 144.170321430792 70.2853846869232 101.660999757022 151.233093314301 110.293801352469 192.818998817554 96.0761588390321 151.499835513786
325 164.952205913348 99.0153512588033 130.06943285706 106.978218412796 49.4833527078507 139.055440679602 184.611793517493 202.530094683158 130.221418743363 167.545682840065 190.910684803556 101.812187591296 137.314953490099 111.573537987022 67.7775951000327 141.648246511827 113.555186809819 132.744697825915 103.543782516416 93.1177477930925 107.76019664037 105.343734629344 200.079771863282 88.3691183129674 120.974148003004
326 148.904310170358 98.8628695032883 108.086149075481 97.549017175474 50.9986004980911 165.578309060481 185.02550071519 88.2484523583896 106.712710901403 156.333255816345 207.021286528957 207.291574413435 155.954699878597 200.434041286255 66.117015733314 159.684592144465 138.475357058655 166.152277360297 71.0706086551088 114.511478505336 147.819142944684 90.8577090832962 197.879670556034 86.0808705861225 148.7997558417
327 170.485054478467 91.9092077458089 94.1371843054041 104.541561866171 40.2768077438423 164.550460193646 196.917957213834 193.816705983134 118.903322969899 193.29240383071 199.35481242585 207.389581804876 114.169954129488 135.609230565996 60.8278435557964 117.317484042743 179.773585850838 135.530726710975 81.2305172500943 102.255040711373 185.591495554776 112.986641780225 200.525954725328 97.6198780594403 112.354354467464
328 162.301495978145 115.159775495471 124.065930463423 113.045562080749 71.3264528382938 153.73993314621 182.190098873122 66.4281813117143 169.477245157486 180.354928405474 182.609697428108 111.136259536293 157.16217950844 164.558684974423 57.4747387558114 118.462183018339 153.968010774086 162.291464229402 103.860849342074 97.9854027027571 148.760308072696 124.945596006158 191.523988084 122.242547573974 115.83316715664
329 158.75155032781 93.7057756266593 67.608353229277 116.82043944331 58.1995307074336 126.469682881417 146.612331551979 238.185726397974 140.8394567695 177.002403810641 189.818435980901 56.0962271927074 153.384040998031 179.053517291205 47.5726749044341 53.4793293774883 154.551951081073 111.8402173593 112.42289430494 99.4289418597266 144.653580524035 86.5889267097798 208.217236155267 105.653398912062 127.138414097987
330 184.995419338152 110.347623890604 46.6860569569027 102.331352236729 58.0436283862599 146.603558593038 212.841171991148 245.907554331003 139.568777006861 178.679871701443 202.934394601828 89.3881962988112 93.8141871726773 173.080321892307 72.4225589737918 99.5668776629115 101.440742014146 107.57643905985 87.204656353836 122.979148596907 153.309948000576 106.754210826361 185.349058358481 139.242431993193 135.527901530222
331 143.88660914979 99.184550902937 92.5976862105589 88.0127151406587 68.4108957949362 166.662433420323 193.170408100418 193.708951085211 176.612680099843 150.848558047641 199.281785614882 70.0144380545453 135.645914369017 164.620675852262 68.6340335927675 75.4019909747519 165.824475691945 126.629603976068 135.947436184712 128.985071087852 164.94879365643 131.039708915277 173.114268026071 113.676247823294 137.135034903206
332 133.738320803542 102.834720422806 119.578890978132 99.95891805184 44.0789548117346 160.382825829565 155.57201237855 88.8724706277286 67.7672240641994 170.153587018684 192.054594294119 164.591152389215 88.9034587000143 170.185761339708 81.5605970823565 166.901468407267 110.838668447593 123.245341963071 69.5209774542476 83.5780162952296 160.101289551456 83.7791969669155 188.920333254247 118.224703619345 106.82623177751
333 158.093981143515 112.402119708219 96.2324525362248 111.596528418988 54.3756169093786 167.308047430786 180.799051506298 95.2949349057683 189.960544124882 177.996379171691 181.513977111413 119.925318996251 136.127829070185 164.57550940408 95.1685831785563 106.625501002117 128.21447137063 104.61397443307 93.4393491195231 95.6637800691224 182.141891682784 98.3394944387904 188.869688505329 94.7717446795405 110.907398964348
334 143.107502356492 112.829990573105 132.632997864735 94.5336519327305 44.5186916756983 159.57596131633 176.650584001512 194.878829596841 175.531727450187 168.984002027518 191.158116666238 141.830117046199 112.201077365528 163.532154259042 68.0394474155189 198.689601242927 141.366366075667 134.387628347533 99.036563689429 125.800607843477 176.606349666524 105.740885073739 216.485961816304 83.247016635264 161.752021837194
335 137.643652457936 105.756089899005 116.359289782801 102.664936160886 53.3949599340629 175.358682430986 178.490651306861 255.269139123145 168.080639791669 183.279877286428 206.330276719022 76.6000882676086 105.312738076167 152.655797807696 87.5730158428444 103.638788630157 120.496177157049 160.444236806468 97.2824176449326 107.505590063744 174.290994603959 65.5315957091765 164.896476043348 84.7818978424091 138.341957214712
336 176.366338817113 152.006729885007 113.859799290999 112.223193217291 44.7628331601177 145.059784234652 166.936730323084 57.7917417179908 175.100018337124 189.101682048692 184.217605397342 170.191036955729 147.997161988852 135.730226527963 91.6041132321749 135.12537995675 129.880074511089 100.68787032174 69.7755451459827 105.767004667966 127.762575754684 77.1649015486656 189.485682244736 101.571790412488 128.688272011382
337 147.416147869898 116.634053499602 91.7270270541657 122.61632241456 63.2583297418448 154.212236135168 170.69862973073 198.155499051253 161.069214801847 168.767398390415 184.448718003789 46.1399097807187 140.11088388605 138.623917009466 68.5521696416546 98.880839242158 142.678505669703 107.653033236837 73.5942950396083 119.413372245334 185.22788707426 103.072220988741 186.730536500835 115.51050045331 174.312988573009
338 158.222430571073 109.077616920726 57.5154261927977 101.520608911353 48.903916757005 146.746708548545 169.513301980597 180.166448717009 164.835531485984 174.105150211188 184.707702242823 76.440911808512 142.787101515126 82.6690485788911 113.18610098757 97.873269167154 113.100050526951 105.749404822462 64.8938145034769 101.927222238977 140.727836546881 105.339140822319 190.344618701405 82.190498729667 144.951346313191
339 183.814406838225 114.305714000901 83.4721594203561 99.1951457966036 53.4185086094886 167.746254670295 181.997135221634 226.823501333532 164.694755114839 171.105273128356 169.281817752851 183.14194930247 138.733874978266 130.753129063529 87.5249780603566 179.222388391257 113.043024721955 105.225898158366 92.291246532154 126.223699799733 122.882977617975 89.7302200475413 169.084337805089 110.280549694648 129.274932346768
340 163.134393526083 130.501153128944 138.783943669986 129.633680918652 72.3109336638839 163.45976219323 180.768111013196 182.041749306263 150.28961431213 199.491685275775 189.603522470041 66.2316275493909 146.356046337962 177.807849141717 65.1577789147256 120.087453276821 131.467227392609 133.929002650426 91.3783541952487 119.47825555134 156.665278638439 116.129464787993 163.97201355477 132.148803035069 131.709337299811
341 141.191087837422 111.474802882754 84.5368222413664 90.3870426527066 66.2010675291429 153.085029352989 181.515525084498 210.398935336799 183.881444340967 169.493362220229 176.515381627114 71.8346046391755 106.383108123482 131.110558997558 97.7640417018135 85.509931203531 160.246292141286 117.049830022048 98.3619396969187 118.731236966456 103.3130734146 93.6521422485115 160.305437781258 91.3568082320629 163.090754416585
342 150.55674179128 100.137048887227 104.725425565152 113.293913043605 107.6361119531 160.187239714931 181.345807554647 210.686905658513 167.28454798678 172.641279626869 184.841695141849 66.1827637947164 165.296004641641 175.323124669133 51.2552904660582 152.45769643386 155.163943312302 107.420305837732 88.8686568774156 113.90619634482 145.813309137372 107.004912276292 153.824888977385 115.013708481145 97.9887701012294
343 165.262044556134 101.025062673051 105.327017021317 114.013277248544 51.0315903934688 180.671068998603 172.476399022486 221.430212683013 155.829504877992 174.950683618936 192.831527158951 157.575705934167 154.07362475338 205.526096669316 50.5897462361715 130.450337635958 113.963982867395 122.433315888456 94.4522423195358 113.875471013565 143.478189983514 93.9127735945466 164.630156151847 124.650494496723 125.98779256071
344 161.879903006199 117.999119312987 116.205348819061 116.855312720813 48.8316472064734 146.477586061846 187.072467792133 200.791021264531 181.039717733501 187.194833029805 210.091603523577 105.854275712986 111.66452261658 172.683694272223 76.8331976223722 182.494904070346 172.894037006906 77.0344712545852 111.383463690845 78.3256212217763 133.163220142228 96.2813993383164 215.968797180166 94.7709059785372 145.412472694943
345 128.248377100185 137.863384169251 117.146275788689 110.306710240198 52.4013472433601 175.079084034036 176.189130813289 196.191334566283 159.547971264596 166.287429727974 199.782153312746 106.967340663585 126.233692979875 150.537168385057 42.6774052749194 100.212187301704 125.396880324043 132.616664627921 81.0028363077166 103.312438273757 163.87167299716 153.550961918565 174.186255197192 100.128448595331 136.898129929376
346 175.284467408254 99.7321521937564 60.9390489814955 96.1432109910286 73.43213816915 127.16494250243 155.665201089548 128.508291204338 149.938505647346 190.151782968462 194.378089756009 58.6233132856059 152.64766009768 117.666292772286 79.695277511978 143.080603922358 108.048739303839 136.155801989197 110.741196671859 97.9356518341583 110.783356135816 121.85103209334 140.199436910817 73.5592844653544 105.636189989652
347 172.288782585822 102.955725304078 101.753663115466 102.375773082588 46.2009005352586 167.715839038405 185.57826000949 219.15978869107 164.824777420076 188.280218558549 203.829558202215 79.5829418513982 127.134978492186 175.599830145836 72.9219238529932 116.58918269989 122.144093106758 153.172567514472 77.0347290414682 107.264631594657 146.586910326295 99.857491463945 188.873434060773 144.121401087927 135.011233587513
348 162.770631525887 96.576962397633 94.1199669127987 87.031997614764 40.2020027938809 168.781709939099 156.147536874002 80.043179694902 163.011146027776 190.699544257691 191.634345039984 105.00117713949 119.274536741493 111.158451335154 89.2146354253587 99.957445162217 151.781946969783 121.780026457935 84.1911598732656 114.748384059232 138.32273841906 111.105332523288 178.75414308737 113.628663449539 153.832953397002
349 171.120325103502 103.619883471488 82.1531381724588 108.416738134693 72.5914032816388 145.687455904548 200.242180537312 135.271146012033 104.353703322401 192.640649972188 189.167983666597 63.1120621088945 102.034351309336 170.702589364779 57.4621863913651 78.8664146442873 146.45358038135 110.926060331827 109.732735896701 99.8595764721472 153.775023926027 166.28958905454 195.403552388804 96.0609260329784 129.294945256622
350 164.124616526495 86.4683477282863 64.1079235143232 103.37986711069 43.5146559537556 144.096414211299 157.239145418956 198.49745367443 169.412023750875 178.46871997811 184.445077567885 104.566417806588 121.901560359076 148.953779407314 75.8023907660076 106.771998677238 116.719643643077 126.497863843742 69.9598885239394 94.0588139526405 94.3255060687373 104.015438248445 181.404340321036 95.193674424546 123.65443902679
351 197.459502262379 157.431474985304 104.125637532931 104.837157127079 50.6744214093553 169.582925235385 164.959106225964 136.204375579007 134.090138325127 181.741989295927 202.798486973923 109.329715996024 140.073324149501 157.467777134356 88.3200651547609 145.604684027519 123.873018624701 107.46494707635 88.1534591470117 85.5265708200754 137.175424781819 94.193957451466 232.946375256293 137.840883761674 112.993575807531
352 189.54420930489 143.93332193988 82.6659704066402 104.968113275679 39.7333212658979 140.275995758478 181.11977691938 146.051833005255 108.502738840276 171.298225632573 186.658703423844 58.4064921847952 115.758776978208 162.801986351449 78.9289940548451 168.504812777503 174.988933279246 113.214975711727 83.5752667143058 100.730795409851 145.528331263368 110.159638657428 181.828698190609 130.38499781406 119.842015516905
353 167.318255063894 87.5865600863102 83.2348940416168 88.1608460864275 64.0112901278712 147.835674796442 182.361801621578 232.261785318293 152.745005950082 159.204378528681 210.966051237166 81.3755249823071 151.105207941847 164.18103625777 56.246376894191 118.263159440414 137.205394559759 149.426226375312 60.5549946431145 99.5164523567546 126.311664894627 90.143458111508 196.022536701479 124.170054538292 165.122245505535
354 147.974760776894 100.91187713641 49.4170665174809 110.111733631846 52.9523009102921 194.849716791657 173.217485812448 206.204679658177 150.433652552724 171.653870845853 190.308358430827 149.129375292454 121.132833325377 184.204275744312 75.0066474816807 150.53831700666 118.351089860077 113.917046893865 88.7785298241375 81.4108062616826 110.643280428868 96.6919243247378 208.80747087544 124.927597427102 146.680322872056
355 166.196960810348 102.272800081415 98.92224275425 99.322047806782 50.5010735208173 160.362333599424 161.890014880528 129.683258669689 99.0152656717771 159.291738960898 188.850932783855 148.383677953825 112.340059893912 162.553643438152 78.7819072882297 154.463472398244 123.276439880974 124.642599871263 86.3193323287303 120.655650705489 140.07878828778 112.852544713536 214.114021164059 80.4450128813576 159.322425995904
356 183.117147012872 101.409269681112 120.192039483812 109.485826201935 89.1448650320992 137.780089310116 138.850326394472 145.857385503758 161.121843511789 146.522051027165 171.203873266801 115.670434876946 181.811175800601 150.953646056609 59.4883843098416 132.862645365378 178.16797434719 113.246077615506 102.072683114542 119.841635776226 150.371554270197 72.6394308572161 183.353943543618 118.602818535929 136.096372425444
357 141.30434322682 89.7961044584994 123.314563096617 118.398610289849 41.8849017295519 123.223401931811 197.555834577584 112.073240151414 162.446311555147 150.667384245737 180.662622953713 75.0844727079495 144.414671482383 167.092933254879 53.7152687368148 116.039169474077 167.74104498203 128.755174794686 68.7047276017838 89.0827582283512 148.0112957586 105.332388354416 188.119740115573 106.825128509798 119.124802153713
358 204.646067238815 129.655429437675 56.7612436319928 80.4298609398381 79.0745342173971 161.866223969778 161.218283773042 220.472254365137 158.988153288693 179.698873379915 171.339762703388 99.253639653753 107.328099802155 146.345643266186 76.4673252048563 150.619055477457 118.197909017915 127.502874510291 94.0262589707833 108.977279844587 102.757321028594 119.768262151461 178.137970953657 166.419065338074 162.601733714203
359 140.570744717535 103.908813229118 88.0288038347215 88.5801239828208 68.592330117642 142.431127746082 159.146022592151 91.4738730804261 140.459741514271 183.507988463621 193.709742897192 80.6591756511496 152.643890088129 113.318294020663 69.249713936378 128.247797883312 155.990448880898 99.125463931026 99.3078805422122 80.7753109528874 172.394156024245 69.9579317090984 163.949650254662 83.2760761084103 143.954284561788
360 168.554479804512 111.454703197941 115.973930759628 105.503158224386 46.2340538573355 103.497423398501 145.593055825927 77.4837724818324 163.077094096342 144.769654166639 196.987967669588 146.750839445968 141.666640555066 129.301621663588 46.7531980611157 144.55088237566 148.548263731022 101.584008503896 77.3980252489346 86.9530763368374 180.473381284953 64.4345261247194 200.675460263587 109.268293683903 144.00580208059
361 168.227883606051 149.151375401096 84.9651740192095 94.6127701969914 37.0949810315402 148.156134149271 206.796776825318 202.851592284761 177.027616501615 185.300219529312 169.273540677786 83.7423190630643 139.260731855684 167.829327792267 87.9270196196651 108.689298009818 128.468071277806 120.677756752325 100.173912192001 103.990973202559 170.503080009855 89.9030945429468 188.425781785545 137.704977298617 131.220151348645
362 141.62782485696 87.093069434382 93.1756547259545 115.95074546911 46.6079053258973 144.626284222516 182.581328525116 47.8722724088062 189.504110206483 163.94696855814 204.937486782266 85.2792728769547 91.5120343983065 155.168324900347 96.925550915651 91.8505416819227 121.096773948084 132.238645524958 79.6528634473646 115.513262246218 169.988943789111 177.595530625276 157.151613891638 120.822816103295 141.048358568942
363 139.046081675583 157.159234616239 98.15643867744 86.3238738206711 64.3528408034657 154.707791691837 174.257724063664 212.170577791373 183.711597779533 183.040371129712 168.003161312158 71.4937388771498 148.617993612556 150.422821846711 59.6789447681481 114.578309902556 101.710121644894 130.110092712994 83.8357412797338 106.400931028013 94.3399080888536 89.1254150506209 194.067857278261 157.747268770081 136.423162072793
364 185.487674739068 114.571808470515 115.510824073272 98.9421607402607 82.154681513894 119.363299041303 164.907620337433 194.458856895638 154.113377550719 174.141660054523 199.942730559966 93.3149345368097 168.33023748218 149.206804547622 60.413616527734 105.832760316601 171.035313383566 90.261607407659 117.456898810648 114.814837403606 157.650593925389 79.1013690709135 208.822088143921 111.911584877618 122.224368645199
365 161.762596745599 71.2314875637426 106.250583151244 102.741278408076 82.7300006241883 175.957864804682 177.635198903224 216.220573925612 170.355384858315 177.262628950538 187.475944489035 80.2076836779907 125.702786018938 183.253527756583 63.6156057660682 82.5324714294396 156.043502488258 116.41347340977 81.3733673860361 110.673521604957 125.089627295898 156.487381984239 125.8545808301 94.9015027995147 121.52397346401
366 145.398048629257 116.445305206886 119.669387242842 88.2743135157847 51.1548837100136 166.394305538769 193.972217403377 163.303048285964 167.527453994245 172.549141562636 171.900836706957 76.8633923890028 137.140142424995 152.898050477339 60.1404143289999 123.462700981319 103.828433367634 121.303670037267 86.026901090492 116.135159565838 159.200654606716 84.4317746916075 207.019530305709 113.029757866522 126.346967314483
367 195.981548219867 173.284665101999 136.025291937712 112.705055990379 68.7615112275976 124.1517712279 141.192186968121 213.683443082273 113.572281429549 149.119556611614 201.553174617317 127.955470229611 132.280136816507 177.649023696826 66.7262616687213 104.26759634363 123.139957980469 140.547517959853 71.3984492108098 110.09799497614 160.770242587882 105.808926413448 188.344498797137 123.834857084071 140.498500740455
368 185.384632253326 127.844592746792 91.595382303765 113.491381977172 58.1811487255374 173.704103662089 173.448706382069 212.485053973948 179.45913005366 194.853857022943 186.307374620172 89.6256005581836 126.23333706764 133.552891178544 78.0899191783595 113.087374396637 105.142788626754 84.6597341054036 76.1582477921461 86.0437637263212 154.328860904458 109.458388156342 175.739224151758 130.181818173062 183.973817388473
369 180.479892626312 108.533495300818 79.5998969010892 93.6363790457346 57.4212310680319 176.461338159022 185.566971236769 161.820076937695 109.384957438587 174.481866023103 184.175018963649 51.8959508939413 152.513637316578 123.062256133429 50.7945605209385 120.135615160158 93.8500032922722 176.017946538158 78.777775924569 122.83965782474 112.224695659443 96.039279848979 179.217196275282 102.630827570088 144.170570636823
370 166.386230817515 83.942206352236 113.171160161994 120.027564228803 63.3560928519145 166.122665469046 190.602788359926 202.286382488678 104.757348430077 184.529867553241 198.718820371711 61.224783304516 126.922944029796 157.32322368799 53.6398350356393 151.751559136793 176.95335470055 130.62226573022 63.9265235744341 86.2735324023608 99.4302560424313 95.2687720731373 151.058840237555 111.146497086879 163.222971650231
371 168.598795629736 117.172627043764 91.1779164359571 94.2597032342842 70.1340351136009 98.4786537518124 160.83326745503 193.965770148081 176.491144364712 185.949636736067 202.215348364597 95.890593355626 99.9957757123774 123.202651802043 57.534270831499 134.532399367229 139.362466405571 105.769848669679 77.280912509215 66.0803603585292 121.341597530367 81.7580651068023 171.719627501947 60.9442257953448 149.086006850562
372 170.935664752286 110.983995131149 85.9408405030247 93.9037893962327 44.9787102748404 99.3385627665968 133.870899643588 198.200320416559 175.6160387847 166.434459054773 186.888390595612 188.311553913522 122.329935362465 162.418160026407 63.4890721972959 172.879148613668 184.194840651031 125.432497818303 111.547313777296 94.5365722097867 116.633761471363 68.6778755997277 146.419726178085 94.1643274882764 182.128866871963
373 158.931468714104 102.568300085578 138.382967725236 104.620589212549 50.0971648732283 145.894614519778 169.152216394887 173.593747006585 164.01248032489 167.832931546338 187.181206655094 98.9522764244349 128.022762359516 98.9142799089494 47.7734668174354 168.255016377242 157.612134031995 105.049775441412 67.8377697200103 90.533290553718 185.887439375939 161.53353082232 177.891528995828 100.803202401952 147.912801040969
374 175.753882700303 110.625081180662 122.544293269171 102.831753194272 82.4165614090814 134.38708894752 133.606311218725 212.22821303212 173.412399775022 191.539633947756 181.362514361657 91.3521118892496 142.573899450271 141.445362119485 41.4403989530287 108.098769563601 135.940853411169 143.756308699324 102.734504343566 74.3436582192057 148.211756508626 93.1318630807639 193.774040432092 121.140500348236 153.976724181717
375 224.322523572446 159.407431982355 124.050238908627 103.670596563526 35.2261630221816 170.87783658685 179.442025631139 73.8793702195819 151.484725236612 167.444464204606 178.320344727449 161.009637559293 127.434386075181 129.969999302828 67.0742981522483 157.625416440041 151.429520452591 137.869303500461 118.503998189719 98.6754566926663 135.178507542706 60.8068362117072 192.026023788746 119.58769870502 151.507264436722
376 178.047616052901 106.702746069248 100.773232609743 98.3893664201962 50.4327231493201 167.267202748252 203.38149332521 123.867024426853 165.718387427557 156.705669913801 194.67849341745 70.7449448656405 133.593936601931 150.21754350595 56.9148142697684 113.686497239691 124.05946786325 124.540799008147 90.4254950700018 93.253369407532 157.675627518601 131.528073664757 162.444014028087 114.793971025108 122.216085379262
377 197.114030033564 172.444757103894 111.276309716845 86.4601899498776 38.4318012724664 156.641240729527 169.991658964039 160.932855510466 113.421926402951 160.542950596806 185.471335644605 65.7917136675599 102.34905999273 156.485791588881 113.050618351274 104.397874056491 186.683643903145 108.146007926541 78.5712646361296 115.829608949408 110.48296093553 109.918322903685 187.700607502573 130.134991827154 171.195751511069
378 181.557028688758 86.2411224266982 88.4831533995747 76.5247442693367 59.1262689136215 172.651547547846 176.853362605135 205.462229414085 155.88255006065 163.872814529824 206.10847232798 107.01769497435 133.289086124967 164.325772880085 56.6143766747863 143.226178596427 100.727939976584 110.676696916873 89.1677605602377 109.43074045196 95.4239569379092 68.8486635968078 161.583193931046 99.8491945030915 89.2707270520127
379 174.966407146668 135.386206059192 71.1270622008477 116.103929817909 60.2218120175794 164.478110719071 179.742621989718 160.836235254674 136.747978504877 174.953572306283 207.811496340644 157.678384469566 159.080583870647 96.1411387660285 102.588027935536 158.869530932088 148.726936483148 110.418447676943 145.301712119966 119.841562055284 162.303496217716 114.991689001549 181.857036420576 105.089559962647 142.783110286647
380 183.197388835476 64.7512366442133 67.6703455900431 89.0136350868481 76.5048498707551 148.356251912588 164.364060281583 119.068659733293 173.362765515758 175.176326710342 200.101527620745 65.5093806831282 179.28790812171 150.638962441088 103.783672993907 87.1010064031158 141.268184774626 155.138850374615 114.558990988763 90.4381651522755 160.397955290622 58.2227465714375 155.452514605199 115.988735479175 112.679454072732
381 147.463865533251 108.650540391705 100.469175918874 105.331524301002 51.1467293295273 161.574071001541 195.52770359844 217.284171608162 161.549715542939 178.223396230729 192.750258965126 96.0489872061575 142.393078300653 126.089624126466 76.1525769411507 135.127896320857 139.74727438592 105.633302918591 86.1273861653644 98.0837782099276 181.36974111273 57.6951499581911 200.893953418452 117.608072377001 114.502718379075
382 157.816268498491 95.6485002614525 126.297474342439 83.7506147556153 39.4902747007596 150.841561676767 162.642503175217 55.5362997487364 140.637238047214 160.81415276762 203.900896292073 62.5271907567266 91.1425101004303 153.355382663094 76.1420667772026 90.493648464775 135.23491294559 137.905640200388 86.252575679493 116.484877939677 150.919570774214 129.629140894604 207.967629374068 103.060464899382 130.856540127107
383 137.259292662577 85.4606395685786 142.95412310925 103.150671753289 87.1870872203611 166.699630134124 160.04269167909 89.024732489707 151.631707603739 140.12993987563 181.390509762734 110.192462998797 144.599102525838 175.283044277029 69.3453762160304 152.986084174265 129.031886892098 165.956373487456 91.8477802612959 105.409524010137 83.1478674862883 53.9795845121965 147.207939836568 124.815868655437 148.787506736301
384 165.66166888108 156.122843670294 80.3061133800408 94.273750743924 71.8321848953492 176.124021008867 181.434548240435 174.487221649131 143.497739542685 188.534432919334 183.467408873311 83.6771593950802 149.207693378577 111.598040224612 80.3474765642825 50.1881216675724 106.528677134204 119.848095949814 125.15272851321 103.434085959535 152.361964231774 118.989879158491 186.538310100515 137.404230726129 134.884475835452
385 197.255406905731 173.71159788071 106.058384647044 92.5548565416832 98.0987256572103 205.39026863718 160.0042157764 49.8621036516787 166.869761446472 179.080834097749 181.76455890854 162.798903666577 154.816355131568 174.694893493951 63.8068392453252 221.492711102171 94.6966475560207 94.5674770036771 130.795525558783 116.812642892441 112.257955654067 124.274576312707 168.933386985604 115.025947276535 135.883779836697
386 155.831382392026 96.0056871432914 97.6800588442959 93.1976070162932 57.1470942708589 152.664681065172 223.672612470774 52.8409938126455 197.454669908379 169.648383223505 176.120665291046 169.149914838281 102.930272431068 139.829785045129 51.7946481360245 149.958186975121 132.592458943275 116.071282727433 100.571240901414 109.34137107943 168.82112959063 138.469995646149 191.337873628184 95.284789482188 133.281434883479
387 171.872628342649 131.741067809011 94.9655647476231 93.3814260124684 50.9261941588867 172.145925823252 169.712514492034 194.2460297547 154.580620939808 186.770268806835 181.414814312981 78.364833728513 150.534170103162 197.607443676347 90.1369345582343 130.330303740849 121.257163103708 159.403112684383 70.8798575290075 112.468583434703 138.553475563017 100.128232589792 187.720576273906 126.555264879639 151.206868209528
388 173.210900698907 130.514994321931 103.10923112111 90.5826216110972 56.6324419012014 177.910563596977 149.356253207343 170.104064602557 150.293307255904 166.096935985054 192.863665392269 77.3825610111403 117.914405658789 144.501608403453 73.3859513068642 142.139402030843 146.065714252952 152.949616594982 81.1377026061474 89.897821605052 148.998771449581 121.190443306914 158.472218523086 124.766118142067 141.739500917387
389 143.545077724203 94.9600917250148 132.463481297169 112.890295626041 65.2401395164186 150.058664964399 180.734654159717 216.265286136615 87.8617399738563 172.088804531392 203.747125750688 61.576002320515 153.377107716183 167.150910517748 76.924774127371 104.14863001042 171.370406469119 118.649517411862 90.0378661948638 99.7502939818902 170.105682482246 105.720097092388 156.7273670316 117.721688064108 150.101250563233
390 139.076699544723 95.77161501875 71.0029300918828 112.525709269276 63.592647602939 157.424877901836 157.175216560282 175.079359146414 175.962762533144 168.954135171546 226.631504386847 80.6154430758018 165.325289853839 138.134243869527 69.8670202308611 133.077137442094 97.5589907526551 101.533505317983 90.9664582541296 107.131575148013 98.8206985584623 101.264515350151 188.311389985142 112.424850874602 118.887869508916
391 173.124606135187 104.184141760259 102.257841473716 107.186356920051 81.2852226316714 176.868388543386 175.517348773327 201.741801910652 168.740149245246 174.208314231621 194.637816482801 82.5984333838396 152.223803438457 179.858223361833 54.1418281896906 91.1754297317102 155.239197220354 130.577710463425 137.324450840207 100.619594548371 129.104613334821 74.7066070629187 170.248194433447 118.651252292902 127.581391371864
392 190.9463254157 166.60870745828 60.4052123246312 115.548739181356 63.7962625109949 186.525491305159 156.889535915046 239.532677110641 150.457732978332 191.143551592247 194.402280871777 121.047475168046 77.5519490296438 186.475108901677 96.5161294707082 168.306906133351 148.0326121562 92.5244560557766 70.2166711920296 85.9487412124978 148.602475065917 164.433989452482 176.357472953104 166.678880188897 131.142058000197
393 141.637919303232 89.022216026012 117.155264482513 108.307090688286 79.6046959445617 134.317594960713 165.343514588599 79.5872873488332 181.800696000537 158.31036138592 180.475560604507 67.3803816702736 117.908478981256 131.890749470232 63.6722254018907 123.365917899223 144.329446916677 127.504009295785 107.082984267651 84.4455453926006 147.741144203787 104.101489746613 118.794462488484 112.72799187979 151.296458176839
394 140.319281676688 87.2257977817474 137.26693577082 95.0412676725275 37.4472523529129 145.128533324479 195.373970041548 174.217366934231 178.726500790156 170.792284848738 174.671973467844 75.1214793089602 123.611341924558 181.193514759531 83.8439912627949 147.989264321605 168.571673591792 145.819710249049 102.895763309103 82.9264948316117 155.586546735651 125.489634936899 197.465125381696 106.933813090057 128.467881138272
395 158.015640208552 94.2890029102372 74.5851056373073 101.631228670659 44.0904133904498 139.228418087652 167.975550915772 154.461673211504 120.255033734434 172.57747838722 195.928952217996 68.0647904340183 135.789350930998 74.6186860854044 43.1359603284816 110.217121268886 127.607848991961 140.117139570254 87.672329885659 121.456705208377 98.9839439070882 102.123593389119 180.65103572526 115.942527307211 146.960328507052
396 180.434623357895 124.752998198446 129.356825000066 119.959298774855 33.1577335025784 164.763026408287 212.355208895717 43.2254766541007 152.578404667313 148.617401558373 197.804874956792 64.4706020593908 154.061956131257 154.449322397939 36.9999553239894 114.632875764557 204.854845200712 168.183026066593 83.5055140919029 120.872015698372 144.327351859217 100.043077460669 189.879027701562 98.8231613275385 122.819868106746
397 154.725700060647 119.218572127439 93.5523926446975 96.559399091447 74.5796592314279 129.708685310317 203.803451663529 165.08772046224 150.074525292806 184.135747897921 199.339857099923 77.1674193176365 122.006194891419 109.084199059039 59.9261389468405 106.251773215157 121.562858659137 94.7184880206574 79.11441760883 103.160130787532 162.302159892223 114.945644024723 193.227587277679 131.412502933337 150.525009142602
398 172.418345165935 93.2723687521857 90.0150198409357 97.954892907963 72.1349805575772 135.719866952568 179.715062864603 231.13816212749 164.558651654689 168.4416022698 181.807750181066 98.2388634402535 137.069454878928 132.028123499223 93.7759208927472 116.494915567761 177.985822743962 113.414312364392 95.8899987355463 79.6685409192095 158.442327871015 91.2584458292568 192.104794859464 101.315696472834 173.169110387203
399 157.928487236256 91.4231976735144 92.9006396140936 113.69141560918 43.8045815367892 149.160778789163 218.110628164763 176.130631780674 155.072473952015 161.898572742627 201.834415048785 54.7319361347034 80.5626630276157 87.1869507043873 76.859615347421 135.221519368453 118.143346529085 105.268442094809 81.29760158688 101.4153992211 150.936316707982 73.2171703611902 172.833472328809 134.830487085064 157.390164365054
400 140.624564135549 106.13795386021 107.490375616166 120.68416244531 77.8301314629819 156.283589564083 162.187613637644 145.41866822225 159.757432533814 175.583576387958 187.037802369161 153.752843849941 150.424272772391 167.695209231199 93.9369530466973 108.65941597687 159.091720141371 145.77414655995 107.498920342283 92.7234969007618 127.352304223971 87.9948836348018 170.135118549009 126.881248897741 120.241157124328
401 165.172207164522 91.8222112560266 165.634972501572 112.142944374374 63.0656416674575 159.346963440891 194.22191082684 147.543981393341 177.121689943788 165.897936805077 175.989386655867 44.9285010147836 118.142071994187 178.508011151633 89.5715004476142 118.228056625513 142.386202815354 145.008269949514 67.0862287742395 96.7764604736234 77.9880861584375 95.730274706256 172.341897154667 88.9620558146003 139.967791971442
402 176.033161977999 114.482348131009 102.087610146332 112.162582351573 41.6212240329894 158.862792076807 209.745366203353 85.8703884019317 157.938013798251 170.928899153806 179.570684202739 105.536626865751 129.29080341749 190.719673427071 71.5061445957286 134.827597584794 171.010502137177 135.549780944667 94.0551606930257 123.008161049532 124.120394299572 122.847273405858 153.009521168606 117.753653135709 126.678075717944
403 158.127253443833 110.685560395474 109.076121558484 90.15763661141 32.9614512579419 179.574886132841 158.626094175825 196.437337495949 162.240490824958 164.4060019127 196.022305202131 76.718717840398 103.728546179224 146.402870572337 97.5814488835042 139.391942489028 145.360071111537 144.947072338764 76.7525364502491 100.233651305825 151.97112891567 88.1764881877946 135.986617053493 102.391515121714 125.328837703339
404 138.51247381651 77.3091560492498 94.515092890956 124.605269557841 93.6897227540446 169.89836099239 202.893042340486 77.482160443356 170.793369074627 180.609580986326 194.285522294657 90.8749321803945 131.834327823079 142.700138191698 48.467386826611 159.269225172159 117.221303102253 117.027799546941 83.5192219550371 132.17488360125 142.090611398449 81.0571137010573 197.250861742007 71.2996475269357 135.602665112582
405 146.175915658456 113.400496673236 161.969826495229 113.722958324143 62.6700047081053 182.655345304783 199.163248207832 64.2760633628658 186.637223204842 184.239359138617 173.13405508074 96.1708103388669 110.779183012318 154.604547327661 55.4614598127438 163.237893532502 144.019780404893 136.484586887204 78.5933028832425 129.445291387411 121.615655979047 88.2532822114156 188.974302387346 93.7266497372898 139.849074617724
406 175.574366987146 104.85021731299 118.912211414358 101.924729558871 67.9559008804174 147.705882483577 183.647918278829 215.991158546998 159.38350280709 183.392998386519 180.637695579921 67.3658747239263 116.364533236246 153.832419548019 70.7732288042197 84.7248577593076 181.511556358887 110.483283255332 49.3861113794414 92.3799790015227 166.977799714521 167.086357211723 143.110856160725 77.8552714259642 141.394097978812
407 189.526994874927 123.107935740229 172.616418282632 90.6584821327018 70.1493224207167 155.291022103908 184.080997844189 160.050396147537 156.449005484079 165.1616443611 154.501678342658 103.119687949058 149.756916923033 156.190814642524 39.8547156275106 104.376846789588 140.568123440153 127.260115921964 71.7735561363628 117.774776693705 85.8980165394654 117.837114016314 171.868559848296 103.682409730749 120.505208428533
408 160.9134483134 131.570487435058 115.313832108622 109.492807586049 56.7439072631858 181.415066124412 169.778383772448 99.6944472715268 170.009474961954 146.96704515101 170.815623167817 80.635297184361 118.058695318684 177.529996336571 70.80698049642 118.481191920392 114.647848090089 113.601826758609 95.397346761235 111.87962516846 149.653116556493 102.683097131115 193.184740348284 73.892815449129 141.681439702505
409 170.563677973888 85.7843662648303 97.4438198258122 107.384989610246 73.7484856104286 170.344462781719 167.013593154976 188.897227291571 189.904061223877 179.350132502162 176.508753888742 95.8242157315803 139.542019016551 165.600522907438 88.6948034553795 108.556791535647 179.592028310496 129.431280027203 81.269779173657 101.807826670315 154.078176170338 103.564821047927 162.116380856275 63.6800667801562 122.851750767876
410 173.209698177978 110.201210549604 117.915845803225 110.808329818423 67.1312812923129 153.075160539395 192.660696852577 103.016940845236 165.177119235963 175.632285808184 196.400912397889 113.275313004214 126.743109141765 184.540297551108 38.2903971288147 126.111463537268 134.410049699643 112.566169018267 65.1284627573868 93.3017439351528 109.249813968384 141.485067307244 134.316577426334 102.214530979561 146.354353509064
411 188.097328762635 118.332055356661 125.036815547249 116.776364846734 78.2104869107426 155.545912828352 156.379620922958 73.3936936298841 169.624470310273 186.115608162428 193.19739423079 76.4780523626433 122.702699403363 166.529138292907 69.5924613651349 165.024605652325 191.89002367201 103.808456199626 90.5574812129943 108.605450149204 92.7941435144686 76.041928306238 168.503372229618 99.9324613522947 125.598404030697
412 176.853813584927 91.2411105561077 137.924380361778 91.3783726591447 68.1737549648854 140.749350265859 155.621623102582 190.817224636348 163.587266431999 183.400214396031 211.019162076109 82.8829643436658 123.672964000756 125.560327170072 89.5469134999564 125.31353580475 144.993861965664 92.295008363835 72.2118660072023 113.324284783741 119.165888313777 130.125023144347 142.566353435763 96.522475971604 142.72460739694
413 198.830406238495 102.248386254399 97.8545860165382 95.4669034750916 50.2843099948071 161.975156777312 213.449728400876 208.358138473844 181.259420668372 156.286131182797 184.543703158603 95.1114053417385 109.593386240787 147.6220802112 55.583492303848 138.039299739091 138.126225004178 131.415842997293 84.2197267472493 127.620285548339 145.249242031771 75.4153491001107 173.039578772285 66.80205075309 152.15198504517
414 145.656083121169 117.715234076265 108.41212008546 103.552284600129 58.9757023026347 138.510186980825 173.251191259113 157.662458838213 174.683114411847 179.907465663305 182.730099228439 88.316321378496 173.245466415558 169.266618146723 77.8006217814168 136.999990154236 126.65968632933 102.455802869021 62.3320744289098 116.770327228245 165.997069449501 117.415457389211 136.944489462702 85.9958490412267 137.210753462806
415 148.036161277649 109.79462577483 136.559495175054 110.50710362319 57.821100204237 190.108235279808 188.002426715743 157.062422975805 150.694339228986 154.712668653697 227.505394013275 47.508879342266 94.1988999594202 140.629273199256 69.1701442792937 111.548654342733 167.703679642426 112.187332543517 72.0454762106102 104.447301088077 123.137052261802 134.720509199479 184.532100045412 76.6064519105078 146.138404977315
416 139.847123119017 78.0456990815247 87.7079620218022 117.4946535418 52.3389462075086 141.841212831381 196.046211664663 213.278175285676 188.805945845982 173.143110979831 206.686286512787 45.6601280178005 160.864542574335 161.621515491546 51.3624398194967 119.249749032879 172.281652066684 155.34374709628 74.1353356850105 126.764016976773 164.026266849593 86.4262730677595 191.934732399036 96.8830843749264 140.645390571402
417 139.528606333604 72.4384618399141 68.424302254999 91.6799187420235 36.6246828002361 152.249272058603 169.235553467112 216.88922721251 148.133669913811 185.422731015644 181.356456179027 95.2137340373676 167.638220575123 182.160315660577 82.3257216826156 108.597126477235 119.972047770746 82.2359867385353 86.9054183865848 83.1133949905478 167.586164977943 89.9291892204 167.373202199464 107.278124325482 149.221437858003
418 177.363774657924 84.1309404437367 140.312124911694 98.9961163333977 98.199477111688 128.400198637082 174.070152100144 206.449355883885 199.588960741216 148.719456090335 207.814807746356 72.0980932658873 141.257537172728 153.265857943069 90.5046430507927 138.762426964385 116.583339796282 127.471568094941 85.5719871353542 109.025198958918 132.002162168259 91.8169984181335 156.909787273841 43.4854176902343 97.0999872599344
419 168.865572624617 87.1211028989772 97.0899638237912 86.4012081711405 41.1808120330533 135.197644604599 215.829403222011 201.848964357612 184.730171618224 165.548046492213 202.274597440968 100.376355981426 163.062268849737 168.847475863243 69.1244649345339 134.151210266619 130.197953083411 100.93478191488 80.28606637975 99.3728026089016 138.020623606556 66.4880699752835 215.992063256952 108.789053025841 140.103318406642
420 166.277897261406 80.5641929074805 115.765242232286 126.050623984694 64.5084059860433 122.136490754563 168.021877357517 166.381031781652 171.290320120256 158.525270629669 193.04681451709 91.7714711451187 106.071877132227 107.485831658265 84.3098312570765 124.632720013316 134.359736703785 116.288491316386 74.5391328472188 112.518117836329 80.4604270594985 147.435077296505 145.776835377463 69.832603110249 129.206776934448
421 141.163712910942 98.3722001585366 85.3605375464408 111.074151827053 65.8477829690366 202.545162066725 202.470171597911 56.4388317696474 164.443531690026 170.254993334316 184.046985767779 63.3023068921588 95.9786380304892 162.885349914075 61.4831710599585 134.273082011055 141.630095360716 143.386519051199 79.8626591223343 129.509108625628 157.077441147179 157.607891364301 132.87266945985 89.2934132998088 148.897903972804
422 165.429940463816 86.1445565520765 99.4172614652758 88.0403645389078 82.8215948588952 147.947881105813 162.067264755889 177.355026612935 170.466693518601 165.682722653352 208.526855376865 62.6509667757514 67.755114506039 160.885640135487 31.4866198163743 91.5601218890172 171.170121816517 155.230053579538 78.7000769993044 123.055399492485 142.900655495602 167.902214954914 186.639454864956 105.598069101294 124.267166793611
423 162.95522258766 99.8527576427105 113.969196170439 100.7708175924 62.3854803248954 156.670001213177 197.1565137027 152.327682189453 148.982533416362 170.03976814517 181.473392992726 69.3087832417685 139.262622501111 163.822690866777 38.0516743346522 131.161311929459 99.0211370550735 111.736176430581 82.0988227260782 110.888527876939 181.633640915122 111.514980232609 169.037396903143 112.50514235558 117.121866355026
424 164.487743689793 101.4799054245 133.906004898245 61.5799927713936 48.6611115672622 204.217668060949 159.712859580508 192.979952423417 148.906454524994 193.548190074715 187.359919481941 82.5021323771804 171.736205745178 164.471800257467 47.6131957808891 145.76720474643 135.696191021349 137.318242486305 93.4311282365998 111.702903698327 161.715146931157 99.722037403031 200.239752653005 94.5788123920233 133.835910305857
425 150.280383623978 116.407879342166 134.9407205452 104.576066468452 65.4466219898298 152.375084381601 174.469186058963 90.587320824388 152.642670799931 173.92680830528 179.579255823767 83.3098023749537 117.650371499692 176.014571669809 74.1286614415274 141.202075537817 149.144092413799 76.8967337026101 94.470372607907 109.258317476263 146.98262867676 132.174608449575 161.11814578712 104.868613015563 156.566621071724
426 157.878196548189 99.713985956558 127.604352313943 106.46369897021 67.07392570051 103.601427495054 164.676018602159 215.360397923541 163.532095163959 158.420564825295 199.431903369523 89.375087850716 120.039042655216 174.210282974384 73.0965426651276 143.02287300168 96.4438135052128 95.6374288448726 82.3013282433677 135.647088269928 166.005730090114 106.082548438241 190.803272849445 60.0892547583443 136.939807781843
427 167.850212622629 93.6641055757211 82.1241600271473 107.545455804307 63.6567779353411 192.381672622904 175.793168918154 195.861374204279 178.126445384247 160.737365787662 182.578289186625 89.7598091786083 104.226346775978 170.368194129035 37.8156114643099 83.7009259842734 212.171084114329 157.561326737946 85.4787090301705 130.329694894949 151.282728018568 131.044295664629 163.851768388803 97.7288526084312 149.93518463244
428 119.465955178744 90.8102071910398 121.667891806589 121.37425284579 55.1162393837767 132.63755497506 169.940942972644 203.820177960336 165.541079375741 159.554625657616 187.2415480158 42.6734512017495 135.43672284274 140.305644298511 60.9792429653595 140.357079229732 151.948925103872 128.87739706741 85.3309103915905 112.461635968035 191.337062022378 105.504441661618 190.133079939906 117.093286813471 133.622551905971
429 160.57122556246 97.5014776595147 82.0018870511001 118.507978186846 74.8573369428972 179.299143929029 203.836754041855 251.137233086453 182.438600206344 165.350123203576 200.979630100922 81.737817293645 101.673827944101 178.143725242654 62.4478516186937 118.879831534129 121.097103374533 134.089260439398 77.1748649409266 116.910531582769 123.32322059091 123.461819011829 195.371341875473 71.009449448387 147.392317603709
430 159.689835688537 94.2729442476119 117.15323706717 116.610142327486 61.7359692901578 124.193913305536 216.662104526786 202.644274155471 182.944612439144 140.72546221366 231.232725050352 112.709628082106 133.263373139323 159.318536906155 59.1991815751255 90.7739580601105 145.129992082789 103.387445590895 78.9128656178314 108.171076836271 173.710932948878 177.03906665166 147.696225198168 74.8308789910288 139.762786202922
431 126.983020395247 122.887466835395 128.106360830418 97.285942323444 64.5935158845671 178.940048829545 157.744306150864 70.30612244978 185.901197910829 174.334593250479 186.718581893849 49.6175595790367 138.777653813666 175.946659146679 70.0601134887602 103.084480504303 123.68320931825 108.563514654326 90.4406520278306 118.564758377838 110.883586068676 104.733547341605 187.227305078773 84.1366727969535 143.542240691536
432 158.50193564854 88.706975258929 99.6137190317553 95.6038938284707 72.7412722865966 159.818587380034 182.909331734861 195.290713963241 161.957983154617 165.683251014462 194.729672843543 91.9385136765305 140.539101321757 152.057960078246 57.624556345961 127.606233043065 116.050792602729 109.912293562691 98.8294164770336 113.287331830682 186.618786250457 131.85468224574 177.756228583033 56.4826573750139 134.961432347362
433 148.120027825041 114.855342042651 118.530724213883 103.278287079471 68.3277956265159 162.683472285165 135.234819595701 204.437439966903 163.064489427429 180.26319737725 195.251871293891 87.8019981598064 113.240172649487 180.179766989059 51.4713432454501 99.842267430131 89.8204613789996 109.778908355517 79.3762813808394 116.475192705958 143.417516922612 135.855762296178 203.821530474968 100.080175356888 127.089227595614
434 147.722988774374 122.835227705192 104.123405836932 111.859166266719 56.0754769853325 176.660971794856 170.721464679848 195.435170813054 139.868465072557 175.380361109692 202.733186299601 86.1897906926488 169.359288575624 169.659856401991 52.0211798229029 127.276281754059 114.296726146932 134.177287159476 88.3549074637812 92.1479587261332 175.611793632621 81.4328383222463 174.268498870762 116.714320324462 137.004587613849
435 200.965314965138 152.303757280439 80.3701270391251 94.1480829121375 73.0154710258846 157.277839205016 234.109406878555 45.0977387846011 185.012597324767 169.926702026703 184.577009696179 60.9305971995579 139.826270576236 164.346057028948 89.5553014432713 175.184407637051 156.132104151235 146.308850846162 101.079332895063 103.772542795596 160.754268094525 56.3784811295314 172.237183357374 90.3801700136587 121.257909830596
436 135.332431262292 82.0444924505146 87.0630168308025 108.752276506146 77.5557336463114 159.137003128961 205.662585548367 164.697335417335 134.291681193666 148.100440376998 190.626748607962 79.6339449082085 96.1182751915644 162.466952101414 61.2662738388639 164.293100936918 151.554432573781 150.569368900164 83.5277356376293 150.354215498972 133.105032257725 51.1170500388202 172.733268916528 128.990696287706 142.085317677245
437 141.1289575744 80.0745066301036 107.519724565398 82.481773171244 45.7613851279052 165.972391712826 196.254433259333 215.728559076357 186.635501311303 189.933121324774 226.275000470299 101.806219355056 106.910746375016 161.307205482064 61.1431247177305 119.344884418849 118.144134978927 138.034310150269 82.7629200831703 126.172905678756 157.819355532591 95.127279637906 152.605071720941 75.65492895593 115.497270522676
438 168.043452711276 107.314777263455 130.161686424923 106.077605523754 46.2023137481729 144.633138077161 208.160538029049 164.068734070368 152.263078552557 184.278969330196 216.157360910698 88.3995377192924 99.8160268542524 143.521617417195 77.9060334187605 123.562648482663 183.37759722267 76.4354507193759 107.361671047222 113.395539914029 127.417031831596 174.672432811275 216.023616966125 123.837600176519 125.798270146237
439 136.455924902998 75.1350028573525 129.863737196074 104.655442554366 70.4829254425412 174.41217983034 222.354913773166 198.08380450069 194.020846485777 193.282152181037 205.109528471953 50.4093714023714 160.121547867429 160.344056264982 71.4758574692802 117.292387417014 130.120426920009 122.924458777204 78.4753179460259 131.916792641824 119.265666725445 79.380120335999 184.868226340796 101.606750232568 141.239957109895
440 136.047950562988 76.7825850275238 111.993115206493 92.5944904408507 59.5736283522357 147.327783086849 203.343797853928 201.401028609058 143.297015276907 185.832648327439 201.42433089913 70.5443063759807 130.464319383757 187.071295114112 35.5853145655987 117.600433939554 188.731190379606 169.406021755895 74.9651148856552 92.095109266618 150.039521388715 71.0082942390554 214.754271490801 93.1245674751625 129.471550069721
441 112.229909533802 79.6174558923492 136.743994131361 107.256207003022 79.4642285289019 144.741856194328 193.099745780139 218.346792071374 156.640727707318 195.551599523176 201.012173434663 65.0703372721003 112.011193605534 92.3976854663165 70.0471022806722 97.8473127504435 133.470507670512 103.768807707666 85.5379782380048 131.611681378409 98.3153531466273 115.868131689567 168.166673881813 78.906941076803 139.552993253913
442 187.59922722829 92.763340276631 169.097998924739 128.020453563778 47.5099537385834 159.333129253498 190.494375647352 190.752956222496 187.0186649379 173.350152201378 215.437024408947 66.9228725048189 97.417392485001 155.302279921354 53.6730964408262 116.120613313039 151.391307741727 116.361483200211 90.8229452330613 116.540293291187 187.567212939099 99.525292236354 183.855791077177 95.9715593315565 137.019682899525
443 138.499405751214 114.238834274252 99.5287969116797 73.5902095185001 50.195344428575 154.491566068921 196.057357595087 154.418786494982 144.245926251376 170.064753882909 179.995552777417 68.0505449338954 116.629261174801 157.102129882278 72.1809997032004 149.33447612214 115.506630505156 94.0301032017456 76.0043992733765 104.640820835966 168.411104468057 81.293202528202 167.541542390094 97.7689335665614 131.572077226997
444 200.358726140819 110.351801268719 187.70154278235 131.281792480149 69.2024771576338 168.13792855763 235.157248597915 170.727324364601 162.301562651059 175.813346485224 181.590953485352 71.5024913093685 157.397872614859 138.644767358652 42.8678265590995 91.4937234175367 101.972035553152 95.4039801877258 82.4787304440048 139.105223204413 72.364761052214 113.066625456829 134.963561790673 94.1165799611583 123.53664318474
445 125.266018374318 111.542169260753 66.456458699704 99.5579658507496 79.5501625227862 221.567126835627 190.962457092676 162.903987232774 168.141498401461 186.743880033828 217.957210969782 83.57753664684 95.5058569334316 183.624316554208 85.2763881550714 107.172372241489 150.021217462158 101.106647256861 58.8426354494197 104.729427225548 125.592937150095 163.097662677276 189.391564001988 96.1367027210062 123.98521597887
446 170.474110689924 106.620715144744 78.5175690505457 89.3553645867401 54.9332412636827 147.075469590213 160.534723325823 141.727399233728 163.160437679909 160.648079032462 177.247327420253 104.807491827085 136.434268744971 178.100905911828 82.4965128849234 81.9354238552013 127.295064280073 130.882973540189 78.7000934093647 100.664238251197 157.427978710477 107.374495407136 186.121834710171 101.335213159931 149.520969083855
447 124.405244463354 92.6016533500549 133.76351865489 103.832739187539 60.3807577028388 212.240432567175 183.081160316258 168.92212757916 166.059767542106 191.28388362038 191.378966668542 91.1394171297527 156.916359974916 151.94368520174 111.169975581089 101.458775400482 116.311264991714 129.645812499743 86.9078301803948 120.062108543743 65.2952483598894 71.6723210612105 163.992242539464 69.6184361722051 130.103488390249
448 142.711655091248 109.32589851613 105.486586338344 110.732435458853 70.1989119865887 216.51543827683 211.975021844771 106.158691719371 153.949714145258 171.609780630549 189.494796971809 86.2826494183093 124.180225201836 152.001426026976 89.5559164557347 135.352968659252 146.3245137739 148.503909402382 88.7414696376494 100.159031754242 159.199229642357 99.3437583160408 183.235788811271 110.653362712523 128.553370787863
449 151.132509837264 107.608265321854 169.087999248448 98.2022040324858 61.8357873646784 213.035736780206 239.141466151197 166.221499264252 143.480952341176 168.459131017839 161.42976412627 82.5568484810545 123.629082017484 178.646427969343 59.0492659153028 94.4861527028068 130.82070389562 103.966151615396 95.697492906779 123.224710908573 100.921047390466 81.1765966946514 167.651139750824 81.3741150394243 151.264241993991
450 184.179629377459 89.640191336409 64.7704204520001 91.6134077015562 70.5336949763194 171.460169516488 180.737497393336 193.743446136196 170.788921152814 157.160123220138 165.1449990428 99.2053046333066 159.817396020538 153.89705388646 77.8782335837151 140.893106089287 111.920963657256 132.830425872696 79.0777760206908 127.46439454989 74.1545765991283 192.994943998472 235.773808936174 86.1726640896556 146.029273927744
451 150.503205641398 79.4498995882538 167.844043442036 107.082375775492 43.7758864202575 167.025656821245 184.175322288302 172.185071201336 190.388197586657 171.139866373485 164.400491331726 73.621212419136 147.487523296001 175.514526690628 65.9923517287007 113.701927885459 193.217692861839 148.964253972902 82.4657833278634 95.49034623475 183.598719733255 99.6655656272928 134.936350052465 95.7906256848279 135.00773743411
452 181.152407541708 112.760788759733 129.821193589321 126.030394951347 72.5246738262407 140.011655174413 194.779858973446 156.492523762674 178.221869490722 192.479752691796 192.836221870858 93.6633754421786 149.832589032659 151.690442240853 34.8057799890215 155.096315135445 138.532361585167 86.6465177218461 74.6540620911356 109.705796350684 129.593437863533 122.173694541011 190.075493710417 124.557635879274 127.576397613058
453 124.533747576596 100.745567591461 97.3580966237673 112.460020769109 89.8106738789405 177.292904620564 217.312001447625 143.918101574482 152.381986411171 177.002782793992 200.532806762951 78.6453272941143 205.404676322098 152.416450788783 77.3498011114082 151.581476653068 116.239073778171 126.854689609545 85.827144009465 112.607033478053 186.412385350418 64.7904566238252 194.22054167271 75.1224433656763 168.263633050957
454 151.664258192522 83.6507036146082 157.457503654695 110.424343665935 64.6086929799569 181.879962956628 198.118718541563 152.29950810024 158.571983935529 198.38016603535 180.103445445181 27.2537022936485 115.554378003937 181.130885957903 41.3816468470149 115.174359493858 122.425333861044 155.377725879074 85.9545491629636 94.4229792057718 150.333073874003 171.69469162307 150.189532912283 66.2640442032851 131.530150967039
455 134.47996888834 98.0922387397354 192.980219257069 93.1112548141883 67.1630058604217 164.595212205166 166.046250364224 93.7780979715745 147.132629055597 155.954263033704 200.967360881322 96.2532574224441 142.911498943768 163.717153191576 80.3652364614521 131.886285474597 179.595021827984 120.409714349409 67.1282260175247 123.189976479107 168.890759907224 154.626582648159 166.705915059264 52.0477575448184 159.686741212111
456 161.231493145714 117.769372730438 103.15455933836 101.683976494968 29.2108782122835 142.801012359385 196.89419933598 186.19461162757 154.175217020334 149.208818450707 172.290665927057 63.8008131089022 91.28557879733 164.05075546959 70.3845061335877 113.084914189507 156.209059971483 94.4840175832516 99.9374554574451 129.202196097877 187.106289637311 121.343287271005 179.043298747639 55.1447460808352 135.897671471838
457 172.17946377462 135.941040411337 146.934591080145 90.4409753713334 61.4452325837522 98.1233106709052 198.822862602355 83.6200780876657 164.718536749777 178.285975897162 179.175866807691 91.7708649044227 160.029734615212 157.391422173083 56.5946227998113 205.75795690528 129.168202632132 123.153362325773 84.5105934398708 118.569054130074 100.848939886166 92.7296722414403 190.652976818653 119.087163953796 155.858770041457
458 122.836484578589 58.8722204837615 137.631545849824 103.357043800097 69.8609819657221 153.752695774145 181.502902269294 187.218644404266 165.559791220873 185.015805898745 222.417648087862 56.6815364968841 132.206593376635 126.896940271838 60.7542990704203 88.8903858292471 173.255844489481 80.9239933063465 84.2853139485713 131.145559466298 126.687845245608 111.443157023103 170.323444257842 85.3423692841907 140.843316665807
459 158.806294319295 122.569919163006 107.538125817746 107.17355267659 56.164255118327 179.075746755493 156.233993484103 212.062131533662 159.161013637099 189.443519899569 186.607282652906 76.140310363528 88.2873207179281 149.508828107593 60.7824743445702 156.141180866737 130.189483296471 100.0441097908 92.8613369764464 103.837710976408 158.636576324171 192.349799782436 163.024873459128 92.8873557764893 137.498966324759
460 158.67569031514 86.032908722797 141.218294250649 92.1556832948618 63.2463642673485 169.615329560455 148.322837214374 170.437059161435 172.135391392911 173.01098438689 179.957480792276 74.4431977951865 135.061930365349 181.232258050208 77.4439363833867 144.187656202874 176.06919207224 103.724093234597 74.4377810704313 119.81917853356 166.87706082271 110.607060607594 181.877874826009 122.844577787091 134.977538303035
461 137.873935657087 98.328815297743 76.8359431008799 101.078387015339 93.8992557123277 206.040926405252 180.047895574394 210.99937537034 151.311704798528 169.55784528179 192.382402320161 103.327240937255 73.1455501409454 158.568251831791 110.849249998489 78.7796532685147 139.128352439245 134.28977011436 63.6655513615784 110.350097148783 186.688473013607 197.2811345324 174.967649468231 117.286363340634 138.734975055192
462 146.51426760542 68.4169283676268 101.485197228641 111.642903010501 66.3413245431151 151.3687974997 216.975108165203 168.555204144537 161.690869982984 166.883172868902 209.156948216679 67.9785109479106 129.698307443545 154.251034424522 48.2814214089053 127.729613658291 124.696963002331 144.496434592353 82.8716277286057 125.038262502283 165.121188745639 115.22028145614 172.847911895944 115.290348391914 115.265150412291
463 116.829513866522 105.839578781004 172.465681435327 108.259883790887 41.603117473033 166.74722507368 207.522846453975 153.829213728797 157.153057959708 171.358364795957 191.239175663447 74.0274386871026 123.786813813671 165.747714661042 59.4784170195135 157.190178773424 131.161069709107 149.547687503114 93.644412508146 108.534654362075 70.4563844414909 185.736463332794 159.016250598556 112.13782135087 146.575463494352
464 151.610654251035 103.581419787721 163.280730534334 87.683279663935 80.8195487803518 134.587767270288 187.698854545019 124.986131633811 162.015973513292 171.594461714129 181.051396589705 70.2581427877057 115.379509495132 160.424539518649 89.9515053025525 150.190524783375 131.318927080589 135.489076796009 73.1248175844132 119.997938254676 191.626357086852 197.154686591146 167.116145838839 113.826952119907 129.796368653629
465 156.199880072629 115.483723644111 127.9035295296 106.31885304256 63.2295327505905 160.386219181369 256.054402225705 55.3352031132309 168.733189757515 166.423606887043 237.893252581757 58.8516791439454 135.251310701077 154.316894798959 46.6857807949699 164.269300014885 113.803530797911 120.900682723083 74.8234762883185 129.410403111383 165.813930820991 145.145643144557 100.549950905637 113.477446689972 170.249705408716
466 159.383638974138 87.1442387649188 81.1586188586734 95.9615799535221 53.0422680092283 155.122447078243 198.770683500012 155.833563840034 171.656567501197 171.53042564775 214.725182794322 79.3582390329533 147.073527984868 173.812073214699 83.0472473741725 108.270922418347 128.870378486985 68.50083917318 88.1484653997888 141.428123478195 172.800330617373 126.278999560544 168.169533591219 129.607967091068 144.855840553539
467 179.82905196858 73.8567734826377 130.244293949715 109.819958750199 73.7067054055497 156.844406679128 177.35423393121 136.456560962593 147.490465474636 185.600900757021 213.306384787724 83.3032557293187 160.264741802813 110.649988407387 63.406341483549 106.814502929318 144.458755494737 81.0295912027698 74.7140906474996 147.488649015212 133.136725275562 115.9673429431 208.315744758298 100.779082511071 139.456672524817
468 160.563210984136 126.214237426717 112.921577045662 98.8387808659225 59.2801882589966 165.614724409669 229.814756172873 215.039674326114 177.353347311298 191.254429013035 189.036578193789 40.946288750123 128.607490066777 185.947826299927 66.993989374848 118.953506417897 113.988425144091 138.774246468233 81.0686859876787 124.687490392313 117.290623788333 82.8791774221034 190.978708216461 81.5408964781898 130.968962701153
469 132.042612528795 86.3349787835766 152.197623950391 108.384064598221 79.2533409735586 163.003512959238 141.084693834167 176.930529682529 179.476933045917 179.944277688667 183.707749160713 86.1688548702411 159.83482356732 184.913322872237 50.2216467658402 127.20180858007 115.148695977683 139.476161504299 73.0083885847519 151.273465441756 132.61819428325 128.349872292531 192.098665123438 66.0746590251065 137.106681530625
470 164.137031847384 117.22002049042 119.014002812393 102.618085267589 56.3447129928403 168.361411898439 187.72541060572 216.334394232398 159.015076740748 178.355791542957 200.101297071748 44.8899704433707 146.85472437869 168.926884484431 61.3765339866685 93.2249109611912 118.666886161391 114.020103452132 79.0823603665055 90.5817291838805 185.601476575364 85.3238824492857 170.691059029138 127.92035346144 155.452064856981
471 158.173471446103 90.5729050865816 102.856616361266 102.155369032362 54.1200692885798 171.049493125898 166.385210390095 221.237415628149 144.010839763255 171.429117885682 212.164310224396 72.8280303656728 141.865862649313 163.223919521033 52.1023628104784 139.347911469985 139.201352056562 97.159442121359 79.0530282281666 73.5069099525112 130.377278670458 103.423114364911 174.436406137707 91.7073822456905 130.858019529569
472 168.626358298988 100.054684447444 118.743500290365 90.3487420109609 41.3891498870629 154.173926814886 196.619753618262 206.077903220639 141.597058241664 193.703904477184 179.476222789648 49.4356610300025 108.811698238728 158.805965082608 36.7405284696343 97.2246927565215 141.322221217882 101.248441298968 83.839399240881 119.618323730266 154.706491164696 92.518057306381 153.284431919571 107.581365792351 156.599086996018
473 189.786145874118 84.985630175995 118.025264870622 105.908560890453 66.1200775602937 168.964996969479 164.365851077228 57.3686029993336 164.236529336507 164.8965223579 185.747912921526 80.2801821229402 130.513798487516 99.9976401304019 79.3075757555536 115.313862070355 139.023212380953 157.077418748998 93.2501364773518 127.704258638316 158.163762477136 94.87760565431 184.20436678448 110.281561141529 138.646982994431
474 145.97030975581 95.1172106087537 177.887694953073 103.092104338268 58.6368188501804 165.987466076337 180.816009302639 171.669693111075 152.914286980277 152.648962631507 197.856290604254 113.21382197913 137.041592283632 168.47430221433 90.1751415541865 126.462083086475 118.039376857202 134.351305085651 72.292130979225 144.166958300737 100.018500137256 132.222883899803 183.837602649418 132.577346542527 128.692762640185
475 169.389100298302 72.1058240481455 157.658003785117 114.064851574366 40.7646655812311 154.413851900404 172.488395598272 181.466829233018 177.470919102199 181.774535583753 149.286647917065 61.36528190991 139.245128518001 179.881366820356 56.3254548620802 162.972801353059 122.202571547697 100.363992461911 97.6888182373454 124.558732323134 81.9049021781312 112.910691713669 176.601088111236 104.216041509701 133.997978542554
476 177.724756726104 113.094570670861 121.292259546251 99.743485984168 68.0857087593066 114.735745998733 182.444292971618 105.598822899334 174.786276141637 148.302369195827 189.489902518762 72.4803680799822 119.242252923748 166.812648112713 77.1806891646261 183.15686148136 183.456997719501 99.7855949841964 95.7351476209872 107.128075274635 166.136297519153 152.825959635971 162.509528288106 69.2811994439892 126.27696864411
477 137.547327520702 116.368905569175 157.013940083308 92.688089508147 41.0706946634705 115.971834859768 214.435744173479 90.8662665040864 149.366759904319 160.706480991497 187.634956679442 99.365564637612 142.261818416809 108.127324349787 45.8531667103203 120.162629905485 137.084714956674 94.0639316728962 70.4023210696174 110.960904871926 80.6500760038639 115.907860334894 191.712124101149 70.0050443920842 134.259239547169
478 111.459461253849 129.363457175503 144.371658771766 87.2954465058703 59.4805970718229 181.800185824062 159.163877702478 72.8056924225454 182.587840656123 169.665972624401 180.482567171393 63.7342197109819 130.579430613317 159.421682298217 71.990683599136 157.021821474607 128.187300584414 150.005246692639 75.5984290867826 128.058078673076 127.753783919732 111.41351154976 187.671326779622 91.8403703146757 134.336281064353
479 163.471565043974 69.3894797206542 95.9857378873698 119.79232310007 59.5879417737762 135.744178876802 210.844521984163 210.298421745122 167.61723020855 166.012994306536 183.551655551155 87.8310079480076 118.396032568006 138.714576168018 79.6141327016179 140.617052191531 138.450355998355 156.97044780791 70.4969244421999 128.813491238561 156.864379765982 107.163080500512 127.937578449877 101.231490021419 124.631717283447
480 181.762976159451 95.2560081849477 104.3598824965 112.287519246283 50.1691019173187 156.429876316856 198.195679846458 211.387047473898 163.380474048141 153.966623862073 192.559530560936 81.8798149970445 90.995600479625 138.03608197521 69.1728129804552 133.130804968978 124.757769502784 125.831951806521 77.4774370022045 113.620920568922 153.651773017351 165.271490349464 184.245560492567 95.5039355733843 133.185289853187
481 159.304661051904 110.812223348291 144.270194124411 101.996802306967 93.4381013987293 106.525573005318 202.317293120477 187.76340403543 163.699981566717 179.377769219654 164.504214872383 22.084756216654 152.600486422162 135.340392415655 54.9112567375161 134.094862224314 134.492274896041 119.721757783127 73.4661908579541 126.354038061454 98.3656120968771 127.483339484678 198.9484575353 106.598633398006 124.361671835112
482 173.923099303492 106.340306787329 111.59297344759 98.7997893402075 59.6640230573278 158.855471893316 240.801291412885 194.720636747616 146.480702328223 168.571257539072 172.051821379373 56.986081202364 147.927753148906 152.514064000618 71.1292595337671 100.790266409841 111.41195615458 138.20212810204 75.3481126514238 124.688516059176 79.8801753991454 105.722723445629 207.333868293345 120.789405594043 130.397684504121
483 122.860922038989 108.052363905088 86.3769571686064 98.3148885302368 78.8416158413782 150.813640328909 154.461665672319 104.298901278176 177.018054935377 176.985592807767 194.750201984584 49.102225226912 139.829263373633 177.948462476104 68.5389414211577 137.012473214824 145.443486684384 117.772783384121 85.6268603451081 116.766381563562 96.4010890733117 109.010412520593 171.113190555113 141.793207350052 141.735325100356
484 191.612060543001 104.431696678186 79.476962278778 97.1996589096483 64.3267279529446 147.234688986174 188.220966522634 201.551277504445 159.95843362676 186.331479048599 193.538856055164 54.3505467758023 136.423786894902 159.081622597955 75.8123761487528 132.040997675616 144.712621421993 108.595337945611 75.5363430891997 110.704963388335 144.926796434106 115.941914633593 165.779286565204 91.3918519875282 132.049771000504
485 181.77530236527 84.2082865110419 97.3137512947699 99.240655359608 54.518664192816 122.136996552106 189.043392855752 186.828793365442 164.259429222557 187.232464483623 180.551126380935 62.9329587340143 114.3400149997 183.588941253164 69.8334279705975 139.985321309892 195.105857097502 127.218381165979 105.849423569424 123.104610460073 187.302864821119 69.3846844739081 174.880301215367 109.59934367111 149.107580151257
486 151.64136552658 114.925491467368 76.650198981564 94.9306394667427 69.5435040274457 144.6541566646 169.676345325669 200.875425374145 154.647730931473 182.316709111089 228.764810544109 69.7404989798965 135.513233162063 123.471135533185 80.2085224149748 119.857709036469 124.277359937719 128.931072247672 81.6248084864036 126.968378491975 200.817529985955 132.843644226754 146.451988678219 109.673953421095 122.20817899827
487 168.028491539148 75.959831595277 107.496603294673 92.0604490526495 46.6866620347792 187.577993919884 215.192258672118 166.888603463134 176.814859195574 159.731192607112 195.287803034949 86.7348955867954 92.031108476494 167.443239415715 81.877326793269 109.844668458674 193.258953175345 134.650178566301 78.2060140816305 104.590849284154 170.313766059284 124.191775711299 165.035214598951 94.5438283471034 153.670359404742
488 162.160152975719 115.435867782808 147.394301916912 128.513908077161 105.821460859608 177.362597688128 150.638049212245 166.957266237701 172.80952776869 181.157908330272 187.269866422508 63.4116112007029 134.189762566742 163.630719488732 62.2088533154507 169.28275120335 131.434219032556 125.348393872149 84.0418577900832 136.04046241498 156.040345798983 143.006099195476 190.766885508655 102.043731508724 144.056327940261
489 158.861905212784 96.874387480181 135.795428478227 118.874852444853 54.3391076890153 156.953778012277 202.792957340032 214.018567899527 158.238575256733 188.737515996003 223.90442427268 45.8949755228168 139.374868255455 134.411780128111 72.6715502509254 109.084790189961 148.661946155197 124.117651077984 75.5816763306818 83.721745842613 117.709517466262 77.3161932162924 184.210644280345 114.171554814736 120.794299723992
490 159.573729859295 90.381307196113 106.253631869318 101.508992801137 63.202019139264 160.279725825274 199.802141149643 223.085036367725 169.284620119346 169.609617695898 209.313545374958 31.5233642382976 84.566798991114 150.432242301128 53.892552679646 141.18318041762 131.62599083681 126.464815956079 93.6788434809228 122.43542014461 155.969225973294 88.877796817174 197.48621804156 97.513657725686 160.059079123156
491 129.566513766641 106.612088080189 114.969985778692 117.870510972598 69.355083593302 117.357309049603 164.587818386 234.489256102406 176.981440350482 182.55358439516 197.772810148166 112.643137312007 120.316635282213 147.785229383629 73.8109549793524 133.540331473513 119.95558780161 117.701232386459 86.15331220618 112.676382286256 151.175876579422 69.5046040717144 180.587186246102 110.94991303961 112.755901185646
492 177.79880487719 65.6676885610926 171.481122373906 101.849764279369 57.608358094835 191.665485224159 171.705659942519 140.263136602566 156.559366042005 171.69708168217 162.023463823436 87.9795895756535 145.132515682692 160.186231714624 78.0652145614044 152.450674885055 125.52189403769 104.976632516627 72.0626383890004 117.843929347795 145.78767711009 108.500195145654 197.424335886566 113.018913879646 155.066007491825
493 186.571417533401 111.83703382384 79.6951400725393 98.8791884346756 51.7786079824534 171.551702929434 166.959688149509 98.0010440823525 143.586362822922 177.372819326851 180.273742090584 122.320906169564 100.032045070938 97.257551511755 100.081061324405 151.090401391913 185.317606143682 102.88268488912 89.3568955771508 114.387851372612 182.978745236704 93.7188582174823 198.693129150126 88.4862232826293 149.297315221379
494 132.098452897662 115.13382159654 159.784070858525 98.741343498094 53.465748841787 137.519040970399 188.678975194826 188.322296776989 168.587519323627 180.631204669321 179.010251874375 58.3515508736848 154.469436041698 102.828582472446 73.3212658292265 116.945819469485 137.395124455884 102.102221914904 81.723162752375 111.301290650611 89.974055103695 100.696992633975 161.422588612884 101.373382319438 148.721725427368
495 177.628755352274 125.334470894767 141.72124876902 97.424238265998 51.8829746683125 137.592794538934 225.408809952547 204.196133868598 128.40632857323 167.393111826569 204.458027316968 70.3994860009161 101.639276600078 180.281833325242 63.8043525220818 106.254199873712 139.197716069098 121.637201829273 84.5048763901481 114.722514050361 115.091468089374 85.0301292176197 209.76087186254 115.640404294828 120.06961871067
496 182.096918414071 108.769773595754 140.809892891839 107.470207939332 50.3046675356292 122.485742065697 157.092754622974 131.178149505115 192.646022812989 200.003844413023 168.442801571019 76.127644527078 137.08625338494 100.737146753797 73.4014049645655 146.26196146443 138.351305923632 75.7316817670208 94.092248874466 98.6528958511044 90.4946634498058 82.8104921106141 194.007420056689 79.6769411683347 154.301025119233
497 176.591326436659 70.6474225624373 155.697163638613 89.434480162498 53.9342823038933 130.338186437113 202.575312741595 193.261925643352 174.344973034263 158.273729948897 188.694915276077 76.0351038475312 118.240662137634 135.376112373635 106.380903284545 118.056022908229 148.295394129818 99.5787525325152 86.0495604437963 123.824865463147 88.8239930027936 100.364553527971 174.702938350869 95.6403487952424 142.55963829793
498 153.032719586954 101.126969575356 168.930618341128 107.731980056779 88.185296170419 149.336316241582 150.869034818215 129.68215797597 145.161940531938 187.267890670713 156.851715118164 53.7858149691433 131.351174991476 192.226051036836 47.6631271369629 124.852242705013 178.109992984454 86.3393871859326 82.815236301457 117.854524731981 116.635809268469 76.5268872576129 209.055571180145 106.978504526493 134.175318667373
499 187.522144934959 116.894767511147 150.414979417909 115.552209330226 78.5833852347289 174.584503906439 225.10736981831 192.333173724046 140.428487633126 158.168281358892 198.526484735458 83.3564779461864 122.897166275606 162.195080360463 78.9520982131535 104.095719194156 186.188201519743 137.720870771852 76.4209669063896 117.955670706581 156.999096609131 189.985146131565 165.465645464899 69.6498378698776 167.202593290793
500 165.067067302551 77.3729523585605 120.013061141518 87.4317618317597 59.9723657401538 178.987441389162 170.791887501244 210.930877422978 178.5695697644 176.757199726559 190.433308119768 59.6758515216817 125.24046351572 194.250940914328 75.2495222319514 122.764311291039 112.80491555086 101.402131080564 78.7918045311224 100.635162811389 143.431227605437 94.2360991875344 161.259997512195 93.3475068264441 102.818646080832
501 180.105051498016 105.278190705885 120.04731022778 80.9062838766935 68.0730774591024 156.715463522977 178.641905272524 217.687122629597 169.454373035165 175.937918836348 177.53721322696 89.3491201439333 105.974883386538 167.699559241667 40.3107580069268 121.108806112502 155.62629317252 172.001123811788 48.2482403208403 114.641112909166 147.561737896564 80.5003646152612 186.380447800442 93.9898489153248 111.370902908139
502 229.940065689732 92.1180983647715 114.248123921643 106.999970505459 52.033779562659 166.34111084355 160.134832791029 128.008747737503 181.003747008519 179.669926246279 204.287420295205 44.803345029496 108.151735938909 167.970335347252 24.0642755901611 137.71426781671 139.418514556573 151.464526809271 80.1804930268518 119.29941729739 165.196712081173 82.9848043311545 166.752517843019 125.32239076458 130.200711987103
503 186.22641253491 129.650213348425 95.8292874425888 103.580573098831 52.9335501031273 164.226363364701 199.296219606633 58.3891514778572 166.21329026387 176.289827706949 195.056599440721 65.5424929868462 81.5941949260722 163.356614031377 50.9341733082937 93.4168491348736 173.943033489509 128.891106825836 92.7250315461036 106.267777189934 159.478928608834 143.120639730619 179.033348359919 96.9236388070765 165.45654391804
504 181.650581482118 115.770228200927 120.825239610081 104.280927519811 64.135724932313 156.709886860934 204.810716852956 186.804356661387 185.065376902801 169.559898352336 215.263924997405 110.983506487067 139.072202977645 154.464034908955 93.6362231639066 120.362960737859 137.652954855861 178.636783297115 53.2958928384237 107.201374994155 130.785037858078 88.1484863195086 205.243751095997 111.36075131737 151.064676128435
505 184.438846896236 69.1912835881488 112.765976652324 96.295971189322 59.6650066817922 156.837311243652 190.106685115662 209.97000985289 143.752331098902 176.158523659686 205.690047161082 68.8687391975074 85.3767615711263 127.795683892886 60.6437139489197 178.439624743286 132.01550861133 136.84073374016 103.854048890181 118.113581409811 130.223476680631 84.2896884359221 160.780556491466 88.180497507643 155.870704984163
506 113.980039249927 78.4932232850088 88.6653755282965 94.5786489780274 82.5877043736438 154.452735283954 171.625835877507 192.248452675632 194.032530611707 190.257730207006 181.030693765831 72.5733735194195 133.208744274313 199.517515545652 91.6129936340835 73.599828249015 120.420273469615 195.136367228858 69.6313456698277 109.119274098532 158.03982659948 138.184616488207 195.491150394019 80.4618300939236 158.083793490625
507 166.364773972954 109.83863865693 135.102604906681 105.48840979355 69.5765178247771 148.65741554757 174.19337206725 81.8199693250996 164.791994253475 183.376460775798 175.857612779412 66.87140844407 120.107850159952 164.562034082015 65.732220122078 108.162598430138 123.95735369184 140.484876372647 88.1263880216797 119.421586123046 182.00771498498 138.302338681288 196.310769703556 90.9806503658478 158.775589484333
508 211.006032793399 96.2356897129264 87.3772821432852 97.3528239194148 55.8800755791676 189.26829914035 210.235493609642 183.148952478784 169.827051209475 181.922062017014 194.826429594293 95.522862323449 113.182720220066 125.150115531244 96.5284726133887 122.186545358629 161.359398163542 118.852541638769 66.8979498178004 126.426588869242 158.059981339621 86.2055463165212 197.122663588515 103.612061746782 126.133024100897
509 161.386820173716 90.8257989702102 136.074569242134 117.491102919091 80.6571535538392 154.205403150312 211.830709409764 202.936038655231 161.57580167555 184.84365820227 183.282221879361 50.849583979899 121.814487193947 127.629954607955 65.3190201535803 119.172119346208 91.031109364593 100.971401220675 57.7718944688073 91.4781791361136 147.362293400244 71.0705554850109 209.368849846548 109.615964384705 142.026290815451
510 173.836463778458 92.5907213239057 121.318605866275 96.033631482676 68.2505160819702 159.317260607668 188.811816916618 185.156034283968 184.545616027432 178.420350467232 212.523165453781 62.3001271608077 122.14772590182 191.672236466799 90.4163509374557 175.984547761184 193.537790831935 121.65317224129 42.5084871898745 92.1160228730925 125.902018073901 50.9433276152899 181.165345887438 67.386635781256 122.607012388688
511 204.171832789743 95.4215751790274 85.577226489908 83.9682680975944 57.9359809809433 168.411500972951 161.407564753358 134.249539308708 158.302365878942 181.368003891179 193.706277617992 70.62686191523 155.082105535479 198.689223547392 61.0292089935501 125.582470663756 146.530351673824 136.108583212436 82.8110790443653 123.737266894674 144.875083775152 116.525554533737 192.442536573553 105.960772311568 153.713979374681
512 203.572294319162 97.8414488088283 93.2179048811579 98.9151882112436 44.472532744643 174.773661114938 179.038725108827 208.603691021422 153.258283092403 185.236193712202 200.315266550784 67.9355153729515 129.683235970633 153.296157997009 59.2888567998015 122.161323987696 111.065865175779 113.242602117746 99.1246140444088 110.532766251902 174.471253195283 146.654221099573 247.813880982714 98.0173228779276 165.434457293737
513 182.719495750928 91.073900425117 75.8622984694208 112.745355783573 65.6411850950683 204.854137486316 175.835828188495 219.912597728473 174.689705328107 150.410621457293 217.475163971234 69.1225795324399 178.957518782012 114.014668086416 77.7738289110488 127.319330712072 124.311169114407 159.346619630808 74.3479388464759 95.6907070516782 185.941947625139 87.2398742800174 231.412188897422 105.923797643125 131.819157142179
514 159.358941260333 139.191905977381 117.649009301357 83.1452048010007 62.1113253167193 155.603118477592 221.643390956001 191.081966452402 163.889839399493 190.8089967052 167.214471682024 93.2772619812065 138.140461290936 156.562258997055 91.2238731707565 138.956348228551 134.991042811267 122.940998255479 82.2390260382575 123.958820919924 178.859549838929 106.195413442638 186.993003760893 94.8335364469652 147.644496059519
515 134.90499497123 91.8253791192494 118.398287612348 97.4855225248676 61.567253089199 162.330863259377 227.619714807113 180.050299989601 188.479802694631 181.073873491195 202.15144178747 98.8016740766745 70.6937569681629 174.964074580739 69.7821330888706 195.496499210871 92.5541777332022 91.109260101309 89.3185466522495 114.543244868756 198.346017735495 139.688325061186 227.709353873981 62.8336498765969 119.458931252021
516 204.846320487519 66.7166880159208 72.5953591395727 109.025968893869 62.0126606227241 185.996687570221 211.912936993344 203.388688368318 182.797868030588 186.488591086585 189.613738795969 100.029414531159 125.207855970466 208.946193981748 81.4033893598886 148.679617956185 90.7857024538617 190.577623387053 95.7101371395526 102.682461225445 178.333709065871 80.9137624202323 181.028590112193 145.381448127671 125.534873433528
517 202.937141852216 109.788382270672 74.2483092546294 94.9388164680062 67.5669825661232 176.648184446988 198.409219345408 206.249716879832 162.473413728461 170.123281133433 185.624974381517 82.2659397651206 110.076150392056 153.022843140794 67.1489030800971 185.032101033571 114.255509633517 147.825849940192 98.3136586204746 123.377804913521 184.121551813839 124.67567978294 159.346995249246 135.097083924106 136.478572611127
518 193.557623847568 93.6633518990602 99.477783043552 124.477780943311 58.3626853021302 154.362611862049 190.282052798677 72.1232261733389 178.680094604689 165.745962030533 184.323720890837 93.370047737509 136.465825063551 182.203810077384 69.8644733586732 134.993153674387 75.5826260127139 161.944615776141 76.2367138015222 120.012041798828 149.314007786365 69.5643148633243 201.080695862709 113.556822678533 141.421241419775
519 183.577621885352 106.387331099257 122.055619530521 94.2051140121395 59.3737366446163 145.87407130644 216.952420264743 200.999084088858 146.206217933025 182.336050761817 197.909458680662 70.5769477186142 95.1611210406641 172.202072628687 56.3206927900701 60.9882796951822 140.595965808246 87.2735603379974 90.3942711611732 113.68777450109 141.691390175475 184.42839034154 178.662661242514 115.378630708507 157.486481448506
520 137.458730762698 90.0626147094372 116.939838140772 101.19301085254 53.4591809639929 142.098065609602 189.295754833777 177.769665677439 162.903126036183 164.224157899855 189.535300642441 42.5459763589193 182.468652117522 181.75349054926 28.8604737747298 133.685872008731 113.120236922572 136.720406056203 68.7080092710566 134.856793744727 160.035756455644 176.906274252065 150.103189764756 124.186012945387 144.022954308314
521 169.15891504643 123.867961346971 105.3382433763 92.2419857602536 62.2434747216861 152.529392402134 191.563170488733 191.665967088021 150.693491908239 175.430852261732 192.519415890241 68.5414370243817 127.827903563037 178.51428756856 76.5190078728143 114.594789112258 114.880471197617 93.4188808654846 90.7488203926339 120.376260147327 161.129460264116 54.5672266026843 195.313857300561 99.1439020420558 138.086824479046
522 200.33172696116 116.336329644183 124.668772841242 119.789859067917 58.7099274699943 179.912094623093 148.490080875485 143.696587497338 121.70817565321 190.665522604413 177.069441297232 109.119132224373 143.314467345065 160.583721991212 99.550119247746 127.047686113157 99.703847043071 135.809181116816 79.0273984419981 109.233948096372 190.043466804539 137.253771973464 215.298683775011 114.307176890344 113.789074524355
523 203.808228282277 78.2918316358646 111.759995006637 85.2513405058935 73.0807818644715 180.340711627275 161.093290712741 230.649207484131 153.644244218653 194.106998605077 200.740088778093 78.3279393400462 136.682350839053 140.057591514409 62.8324362544052 150.41338101214 138.822394281367 126.537263936012 88.7728184208172 113.83433396721 178.036450358714 129.768017259007 194.192740166539 122.579627089739 150.084594394237
524 228.473080360373 123.226651128148 120.544553954978 115.336692745664 39.0386328384856 177.384350958678 215.37534378988 194.255967110318 153.19387765588 181.554988719873 194.282966466953 103.859103836341 161.693320725563 186.809969775032 73.0618769319569 120.379493664628 230.428276951613 130.782377598122 97.319070483319 109.2901813594 209.189805922671 64.4813684652047 194.360648302034 78.81179861142 128.541608477899
525 184.878064947431 80.2330828410335 92.1178953635895 89.8783517007858 44.1065454140302 189.074965493224 186.649325089298 161.728894100539 180.918800962583 180.4266210256 189.055910080604 118.471726270858 129.329147256597 185.629815494336 61.8859776663911 161.507009613519 219.00623547914 123.318941062623 73.7438377233516 120.85361062661 199.731723674287 67.3564513419546 182.975589210299 110.19547661888 149.648870180672
526 178.275531466826 98.447733591064 153.610444324436 113.354416035205 35.6204541098519 173.557404978981 190.574996889618 239.9616481926 181.874486705906 170.284484868024 192.460378628034 55.9785470765247 149.880861297172 159.854573750487 56.1409975201555 105.06127195474 118.867207153649 116.775494651873 98.0802316223778 143.499616514761 162.26638274676 96.0780547448881 167.026626266608 111.1625538096 132.469746609583
527 212.544250416589 71.7607280028607 60.8237774625605 98.018993914833 53.384148106002 174.087540929648 188.788186490058 184.833964132192 167.058781382076 167.912260281563 217.0431689415 61.1415876833748 128.552097422198 162.5402400062 25.2491705697938 134.87859635148 111.049748334418 141.769446541078 84.9805384287709 104.458073488429 162.444512717405 101.309473658082 187.667297178267 88.7407826608183 118.206171903873
528 179.087449438623 117.61771246646 98.0034323020261 107.941887398214 90.463593526799 140.102087687311 223.357027276306 182.377365769597 176.40434848892 190.113250393287 171.375568679808 68.6690204824688 78.9882963203157 159.41885811487 62.2920887534637 162.121779962799 131.256516480783 133.81307825239 74.9381715716121 105.075660267326 150.035991684061 179.971221735634 163.208638372028 87.8170571460603 162.616552528666
529 160.041009231251 90.8065185300402 124.776175549109 106.824203969814 60.470345811714 141.652306106769 147.618957877262 214.633999911145 184.528513200585 186.311271413534 193.547088031686 85.4185958776664 130.378003215697 174.696425205247 63.4002354422773 116.101838241293 121.771144330474 127.210251982414 82.0066109946141 108.917996769974 153.378157852321 119.475141144488 188.127989763739 92.384834056835 148.487540915261
530 146.844053470404 78.9018544023258 144.80492532791 84.4962114906237 50.7520770303617 142.334270236981 239.309349721007 75.8340725223706 162.899731802246 182.547774111224 197.525646462269 54.8873543530467 130.556667263948 159.831888474385 79.2389155922915 95.3181353038757 201.697276547119 115.60185276546 91.374020872747 107.309674192539 138.595116563094 90.6803534717412 226.103024027412 96.4597598401929 126.147080079117
531 150.131624041862 98.0863402181002 109.215670751914 100.731333117562 61.6267749693601 166.111902460481 224.146418112882 192.164135703074 178.293375104867 176.601238480855 235.044940189055 75.404999192466 143.814260117429 117.292076640845 44.6637756216508 107.43701853109 122.487674833193 93.9634240728196 65.5552211546228 108.311999275726 178.378720665074 57.2119496857942 186.94756582463 96.5745918145307 116.861783701436
532 173.624543278564 72.8583909595414 107.399923181825 111.4308703933 50.7489824951001 159.279529885227 210.969132601038 62.0362583340995 156.714988963908 178.351791296713 188.784676637282 93.1636409712372 155.52373984945 148.763580263355 93.334011396377 139.746668806251 111.095715162419 123.960423144084 129.033800066632 117.164695758072 124.967310577731 86.1333744406004 190.748416027802 115.05610961767 141.277454031112
533 174.536518022208 73.1791062215099 88.6328131417893 89.138176365557 59.6456819448097 159.275302994548 236.465121761408 24.9403983819771 154.876682194434 178.034334114524 203.878643740485 80.8429059928344 145.577323762432 167.1747461995 54.5689297913455 178.063784710065 134.007148513505 111.22397974708 93.9598405847709 130.292477293844 158.278711332158 88.6683828798519 169.867520591269 69.3181488961243 128.866168869145
534 178.908126917479 127.842141362778 104.418458659314 103.982359608174 56.0007831326189 128.716211058731 182.857048741535 138.089132305744 165.348477716963 187.259998148329 193.41806329578 51.0783785181366 121.167696514805 168.759028878443 60.2054723638404 117.448715254277 197.141772394279 156.395904821712 85.1391587305365 129.952271650525 169.179795408318 131.766204802056 206.024477324412 131.766482653981 119.048419867405
535 170.192714742879 97.2411702509284 108.636527950617 103.608443147499 69.5519104313273 144.868873557304 179.447586683316 203.894109914923 195.467642364909 176.332964421428 197.079581882939 61.5004738067455 120.75900402811 142.355579132265 58.1338355064917 109.82904272234 146.740011187228 111.346154775856 86.4374241386787 96.791855934314 133.448719798397 58.7584569774105 214.72741263384 92.1545364747465 137.882285074214
536 136.547200162167 64.5519033615015 90.2891829140984 107.768032588153 67.7952897971516 173.596365892647 204.215046318933 172.556508594469 140.785353396205 181.51270473483 232.029529990326 86.5963089512962 132.311915794115 170.297822651269 68.7936410659133 132.147435540173 95.3777894601466 114.171586512413 57.5861581952733 94.976595268184 164.896480930515 90.7913284261937 227.178030614523 107.521211260924 159.028652638709
537 168.206833255232 86.5722937709599 90.3943749196372 95.9510180677776 65.5376878771415 135.521880262006 223.106317397872 167.071540002818 148.155781613253 182.646920804703 194.844423045107 87.0504311051608 82.169457162703 82.3203633322909 85.7780389083956 128.220967784102 146.160308332702 118.205191113764 67.6336229035015 92.2660367909682 150.112904070073 99.836044797936 182.553849363942 105.043490120877 140.927754802188
538 160.893579070737 105.69804047986 82.0146575397242 102.222225756442 49.4669532292049 184.606874672231 213.59259855537 228.235963857824 194.772899191277 185.558760411499 201.831407285238 90.8367660054836 135.209308987496 120.394025695557 63.9450358897454 170.876282260751 127.568304509939 113.036340854024 79.0576064833404 89.9536867196338 190.16819494318 83.134870017609 240.246485506604 74.4825421056572 155.260081656203
539 227.74497923934 105.198682228047 95.1767061123422 113.467734897693 43.2262598002913 158.247823984448 182.722852137541 118.680126418915 173.94338832343 177.783778125917 216.998740631107 70.9828012561978 132.957409344377 137.177501137831 62.0279673109991 144.991680186441 111.746798389679 146.928363085225 63.7283885882583 87.3871591555204 185.74494362179 105.689078433576 163.025080866633 109.292271291408 130.527554758458
540 161.628922857866 32.5463018989588 114.012039095731 128.432796931982 68.2366423630698 148.915932145594 172.960164421237 169.027749194964 141.973803721494 184.165218993867 205.256697379051 100.237222558144 110.385149382491 179.239829965857 77.1298374328691 194.227173158827 132.450247005631 121.166645876727 113.972103553485 103.490536766188 168.387999768891 132.431468074673 208.616687705043 118.942166760336 143.855614820788
541 173.469115566421 124.855242080274 83.4824700144617 98.3451801334162 62.7291287974625 191.940961231336 187.826615065037 60.6459732177669 188.446362569645 171.164606730165 208.595136592547 89.5057720545211 120.561643161026 81.8113695588414 102.064895665772 109.73320642772 135.686545835582 117.768516709854 80.740355252086 120.154830012578 151.353087544779 60.2864198570351 156.242302635028 93.5518184457156 136.68178320809
542 157.95394388124 117.386964539678 102.497251027081 92.8781685183556 46.8566504766258 161.57714491475 187.952954310617 190.15069431324 143.149620132917 183.905865862822 205.136952945033 106.999332473341 171.543497714928 208.073067772142 76.9409143300891 113.092859309335 127.771394494864 114.511428692751 82.1018054161669 113.862157849798 207.972172617607 75.291288750048 180.87880872784 114.810040937745 150.374522305302
543 162.997969959501 125.655536821507 100.054276532619 104.236225557508 65.0724226895012 154.272525219973 154.184754160801 234.288307184713 147.960315749216 171.957283306845 176.760746572108 72.0403411828611 139.364822251782 166.961387001501 74.6656320765437 109.395767779112 113.092351845163 162.710404259694 48.3276402296896 120.068262068263 171.092128628717 38.5273021854053 240.25122083601 106.338024719785 127.889346738314
544 177.174997795614 87.7116380159993 107.035117758054 105.130011023253 62.4923311479527 143.134600717424 196.321274869348 218.29974763344 149.652844179654 179.941003015567 170.940528904692 111.734166918615 128.645335471702 149.921322743822 97.8065508713338 139.427812434353 145.952680376999 148.233509238557 63.9108222032231 107.187820810913 144.767108619419 74.689224576344 211.026673624838 139.267703560046 149.79093471256
545 200.224036129755 79.9435266290417 73.3149064679741 96.522314607411 52.5970354931584 196.659188498766 203.058282172234 169.336868845895 175.560952443649 173.546457639561 201.12800091321 114.313202485057 105.210215078026 152.271870907028 74.4761346773905 176.233290066425 83.159366876143 76.5269994953882 71.819212972939 116.770616397618 148.187410714172 69.3291674363249 187.171389008177 110.353245364024 157.631601108214
546 165.482492398935 91.6856623435585 98.9912006751854 110.083016396701 74.9015854618187 162.566493138063 240.012449680848 80.1370963427992 165.502469381432 172.278505752019 205.921758336988 85.6247547059227 121.833296776508 161.251689346837 65.4542682142647 117.773078264812 138.870633091566 133.440682558753 72.3935779414344 115.741731382712 152.422735520175 97.117886552164 201.613890248208 88.0346332132579 139.045538814409
547 167.56526469998 84.1432544733314 131.988926741322 111.003681501291 44.1884153287129 158.556684396784 195.965395619105 197.269702075772 183.511612198151 176.062115689225 199.760360733426 73.0336939211028 135.579795916322 154.603771171729 73.3630664135214 92.4108772366671 103.978355704259 144.676427059104 54.2663384212275 108.275073666465 147.770065918474 76.5943712599359 222.863332376416 124.029371912949 139.068083456544
548 178.114879384087 83.1277276342532 103.818592249419 116.581107320936 69.2708715352756 161.279952103168 183.721326290211 85.2244777432972 154.230974685798 165.225016959479 204.876176274957 109.899410916157 202.622043608057 167.575562521246 69.5568815521116 140.531701943425 163.755520204533 140.345724513026 59.2551453547103 115.252584434782 170.583852376598 121.565425295987 173.223253468455 107.932820306338 120.795749724202
549 172.346189057513 86.7979363305762 118.965992103294 106.174382319888 45.4266860928908 137.348083387205 214.186262673409 49.0982020925667 164.938013387441 191.510457834498 219.780573801002 94.6140925133414 134.183342749228 128.74370676326 88.5699664810605 169.380458268485 126.293235692231 105.354397136696 83.2150102576427 118.139467630098 164.423075892294 106.286829589342 209.049032955011 105.947968991842 148.678236359696
550 175.665739167571 109.849006428735 101.578343095845 103.109857355233 55.8522888552155 144.948813642733 197.056072461439 158.761172975334 189.539319095416 179.816970536751 184.159920604668 81.634981292689 156.888133459123 157.552754487479 57.2135842634688 131.726594059623 190.211376060941 144.998483231031 69.0225327093779 109.837062383044 160.661241072891 91.9242431838526 173.071449021078 121.845205232147 161.456422674709
551 116.031964268297 97.8004051123882 98.6062307127058 107.95132550516 60.9617803954565 178.340288490607 169.856021168646 243.438260963836 182.126052073398 183.127586760136 215.086528068157 70.9514516060765 118.10153805505 101.059266549098 48.9579116671824 136.999162700624 126.8411403096 163.1984788887 71.520264457226 103.031816040663 153.25502372735 139.69665821503 185.514000012222 117.887402667457 143.704929214454
552 190.563221223941 104.570599512696 90.8440125807771 98.3480124310317 48.063343647889 155.730951140595 172.605995408543 55.4823435440625 183.618565064833 172.764759297256 199.929345461125 62.3490116498416 87.1189474696058 189.994115312979 82.8585355736893 134.610157769061 93.3495980906747 151.743732422669 72.3024699397809 115.273023781225 170.698645019451 185.771578244961 185.727637361744 109.11215945982 147.33019309519
553 139.637238495648 84.4547948809458 87.8276130238347 112.335404499628 67.1300039709851 178.663637156984 195.361648667068 173.090549621556 170.785004201124 183.393512066202 190.818327463843 105.193236718865 87.6325796356954 161.471635352212 67.2652896118851 79.095350019226 169.155257994292 130.792908416186 92.7194394475246 114.055488470957 162.958133632256 152.25335203594 213.276333696226 115.790829742677 137.144368602005
554 152.867200176157 92.9340310445968 107.650373484472 101.471791268042 60.8528300829825 165.460127078656 182.861649006035 58.322085859516 210.475437495281 175.075001282899 198.547676230805 80.4632221427633 133.388355086943 139.031467603767 68.616865516238 137.222629132646 74.5538265261113 128.271634820555 102.144465414228 100.543617266951 167.602027744048 92.7184720183695 208.194652563106 103.216425857071 142.963801057227
555 142.9049749883 67.0129367344825 133.331868646261 95.042414266175 61.0090461976629 134.118067996486 211.784263869586 153.721328870023 156.278279549618 191.859126024732 193.351118465548 73.0119476335744 115.296907836317 193.482317389126 50.1671357715354 191.234585381427 123.209281281349 156.591775331395 67.3127816328251 108.730950826109 175.298451821543 35.6257078447559 182.035296798421 130.044108770906 133.074466341411
556 181.457665383792 90.4575193568025 78.1834626737846 103.580906358825 71.6730848725947 181.484892092944 172.48784435454 210.117567286796 169.14201140615 173.054090152783 224.434608593828 57.6959608825792 98.1390355002552 187.742425197005 64.5224697616008 100.737913790945 98.400488871414 151.050249408082 83.8881242165021 105.650814167949 188.910531125955 136.714037607172 165.947381307081 86.422269327713 165.675390058159
557 178.676553885376 108.812594423747 132.496014946542 95.318795396363 73.2662528859453 152.100635527069 194.694750752779 192.142379371408 157.263379583311 189.989351680881 195.433527834686 66.8487206225637 105.855245231846 115.400103485793 55.8018766761107 140.952841592849 117.952108441605 116.917723481254 87.1991820941328 92.0135764788953 170.343318639012 74.213366580464 196.27280384015 109.368802174846 131.342552658935
558 126.309881234845 91.1539513827559 99.564270754478 84.289851908459 91.6983057807903 131.722228471448 223.411389112779 172.141737668874 159.522526246221 179.380773580798 179.943673509415 62.0936796939218 125.817252607887 225.102363042656 40.8478938631585 122.010476261288 119.574902958812 105.886394426051 71.5432727551182 105.538012868235 175.081882391871 103.282860814652 170.998902221773 83.8278175404062 152.582581081631
559 157.121249330826 115.466962620985 113.157601666727 124.99875932528 59.0465226040055 172.278242519531 223.939793463558 147.685560515866 176.103641287958 182.358663517813 176.428229445154 79.3378725403615 158.920898022435 171.454202750475 32.6424760384255 126.113072153617 123.391073689274 131.036251655267 94.7491049389333 129.565778550323 175.104785282988 86.4456612092138 202.080489457481 122.99135163275 147.83464211257
560 171.84977391898 96.7179624241879 115.034496568816 99.9707708459427 71.7101402453685 150.169211342872 206.118537261494 207.551510033119 154.273297788535 182.940457218148 204.615267841031 54.78868869083 195.41624439921 165.532388153457 85.6573706326412 147.073391199778 167.520864232678 113.621042519204 93.523759995104 116.443059323766 150.43967691817 79.5191865664238 179.801160343607 119.166419778847 160.613306215152
561 223.716883388313 64.1727743570595 106.336677087891 89.839918536951 60.5800592004375 140.01937065724 182.448707238242 78.7636188149113 172.589658414607 175.505894825695 200.776899826671 58.2645107890529 120.954844438004 177.827788727529 74.377044733266 149.721345299293 142.693857467126 147.646331364259 62.0648217213901 105.607281940446 175.403215334079 223.305317524329 181.690694632062 87.732177697976 147.385603652797
562 176.861237502322 76.2671394038411 112.815784697137 111.848350347656 64.6171074644053 130.079087135764 181.845211620762 223.376705712047 185.794087654406 176.238409339564 179.984566697336 84.3931631181337 134.503791351932 179.221869518977 34.4793129888133 97.2606697382924 127.430801318453 138.783040120089 74.1226180685434 109.204577312892 143.371048242323 34.6186451916585 179.721496847163 77.5000776960564 104.444591480896
563 128.556254387646 108.463688835051 93.5458752046423 88.1711902514084 25.8239825154352 155.244080260651 179.283473093313 155.342364634634 170.479534746046 184.829267597766 208.011772709726 103.678616933664 181.486668999733 97.4721712651224 73.196737981582 111.137726704167 98.6694618768968 137.569570522736 103.457576530796 105.521465396187 146.904251156877 133.052603267578 181.565084431359 116.56219771962 128.014937162631
564 179.169078526131 104.754591289075 90.5444855193072 109.286980206404 70.0725152463928 187.733365037684 174.251961105153 192.523580484433 157.346608511669 178.135352594685 165.469192461431 90.1161517498326 124.015869327548 153.787131452913 97.3483843753921 141.909236125887 134.493839212441 118.331426388014 94.5573916376528 90.0243849433853 182.608857741814 123.924706011958 186.773118293418 93.0675127743288 165.604667780673
565 186.999948445307 96.4550692118975 94.8307978075 89.6221402612431 61.0778928605763 167.56221118885 194.77794512553 196.587994445757 165.972529335695 171.561523571184 193.152497303128 82.7025537667744 108.259850251195 166.76273334463 73.2179503013894 110.433141471156 144.179110866448 118.240292518375 80.8994525965445 101.209605970441 214.832428113023 161.435313134303 161.997895063222 121.673140890367 139.898282547522
566 126.885417174162 71.6785866916885 127.823399086741 92.6248053325445 38.0493330105778 125.816347973924 234.278894940003 182.522817819938 165.201600082334 177.685922196802 198.787093951255 118.331384105118 152.721357830501 165.235367902342 73.1727851932843 157.600470187026 153.595442881032 132.334764334297 70.8145121318697 113.481441421209 173.414002784787 40.6972654253764 192.209272460185 109.513067651339 158.80497097692
567 180.661059573927 94.9307142651168 118.27378537087 111.229494266813 60.2423313100884 141.496410359832 162.965895891823 192.179589117002 193.036637025622 163.843818288085 196.317181499679 78.709333545299 134.109720962369 173.219495467377 61.4607839647524 126.556897464421 128.310332841015 114.226663176154 48.1089814790653 106.335093727686 204.970705592814 174.797667256314 202.078567091547 99.2688363206547 123.086999610042
568 180.149214882047 84.2305261557365 103.807128402309 97.9994705061026 58.0100862392685 159.292831224318 187.627951637211 226.009682930087 162.613009607524 167.682808170946 236.546724348456 92.8085867981788 119.929062619331 188.302466214653 47.0551067169604 171.604673611251 117.246305635194 125.195755815856 88.1887993080136 87.962540309654 133.39643131696 102.666957768972 193.979719401009 94.7131399924228 129.965001043959
569 174.594834821975 104.484517847235 96.5923536497282 100.599834712507 63.4224352118675 151.888607005165 227.721330036356 104.651867279954 149.638009001527 178.526424230986 200.248707938103 105.438242384428 120.763778661432 100.496764049529 12.8411367489241 100.175157022671 174.096281979152 130.781771974872 67.3308098962988 108.334079771682 154.945352896351 140.621531755516 182.621314409421 111.791455942213 119.22771515
570 222.909220704507 72.6076021013756 106.656838783232 118.017709027882 79.9536718783585 144.845586075023 182.462238350943 196.611458905724 175.922403697686 176.706327800049 229.014139168457 75.8818594415403 128.443286898599 117.898571130202 43.4463471361272 137.71376167923 131.405510985222 128.632993394581 61.8332207652876 71.2345897427585 180.642137317466 149.892216603979 186.995152465262 99.0942398584388 164.360017390044
571 146.578405611838 93.990401373429 111.053445364134 98.2668397360985 71.1977757528423 145.750010172723 182.551106770707 218.849802242064 164.57694283296 175.971826625038 200.938909575875 87.3310561254893 161.519864820677 157.65884444888 86.5084289514602 68.2817675081823 98.6826697853706 123.631158655427 82.578204055827 83.088334891908 167.833525995708 104.668529671085 160.341773593814 100.51503004606 143.156022888676
572 203.901158885127 73.0973757158816 101.724605379111 105.721162988026 40.7521641172472 128.514366151064 167.553063452688 209.221632653777 172.090021465555 180.687686937168 181.629037133105 88.7621894926896 124.70935630546 188.208664794744 54.0801771359412 150.459146657908 172.238527005351 168.284677860538 85.8271877156924 98.9629712432674 182.286775683836 112.622152858082 170.868787970516 105.599525852267 132.536798335276
573 173.478078529659 70.9550914156977 102.882639993912 97.3349599428589 47.7935294579536 142.981601852223 174.548797282268 163.522050792183 150.974373193866 169.110930822718 205.159398955117 65.6269806486626 119.630607419512 172.54643221957 48.1023056371796 180.168559626037 181.860623377981 123.421523440574 59.3286625755081 111.88590278912 191.074321535429 74.9338937610088 190.25188969737 107.688324348174 157.72122627769
574 202.532904032971 61.2784952626645 76.1223106258253 94.3220966290544 53.3185344110891 163.96746416544 206.262194307164 102.812505529687 153.324795365122 171.708858363252 198.821630399881 106.558155356373 114.960478649214 127.340650317873 97.1236944401101 194.313114883542 113.011735972562 141.70881807266 74.5715238909843 102.575809118258 171.02570162104 86.013156835692 173.193262328183 109.923490805313 134.229376029156
575 184.638226546817 76.7042266487436 130.430283095857 92.6670809820608 78.1492358238337 155.655873879343 199.399346152439 203.942510472081 143.597200607474 182.054665010214 175.701111506797 45.9033029058863 174.731301119543 174.433485163611 84.0440946862172 133.546816824652 117.872474946208 116.379478253332 92.0010710004161 102.919359299343 148.5990527363 79.607057696262 174.405509634447 108.164786669135 156.476166815737
576 172.763572885339 103.306270896746 94.9856344749024 119.06168935147 90.033528619025 177.752641467914 197.978533046783 92.9012757478835 179.933916916753 170.910576643022 206.249040533934 114.082975786666 74.4163064320329 167.469010510354 78.177067456317 95.0478147648894 155.60361355204 144.547769746587 84.2251145311024 107.942443255576 184.122260017415 124.9785697764 198.65348796231 135.552910340259 144.465797451338
577 178.271857000966 102.562598785538 124.849008203582 118.572000736462 55.068425284851 147.192250473908 200.193416927468 204.163424864311 178.491438130115 175.233316730133 212.892092686106 67.4211267012165 169.160884465234 158.270361108092 69.687581016946 136.301095289016 138.251820475977 129.517473406037 77.3635602096013 111.785434192731 137.646276213309 83.556397925891 165.456547977743 99.1175974547759 146.550641575012
578 154.661355065762 60.3173596416335 87.0803564259508 105.956393296959 47.4428366399296 168.359196160672 203.352948306094 217.852738355868 180.979609478119 206.121538367795 208.173931924724 106.583732456484 125.237486782802 127.981469811201 56.4234419884686 184.07111687009 168.586969107083 139.957839101082 80.5393576546512 100.346897488314 175.56458673858 85.9686832482046 187.318226357739 122.85241766675 150.994475441771
579 170.044237451181 106.062529782029 117.582985544802 78.468022299605 50.43439693548 141.024266917423 175.822968639777 75.5603621275888 151.600294903803 198.066287440534 209.332381766953 72.1731400188646 119.851121742013 187.399861510483 75.3334282756254 128.613519805351 133.481990259455 138.051449880689 56.2159146490574 95.0011973295903 140.71918920064 64.2921291009322 164.519651461217 90.9160336968034 159.621159404101
580 182.014740025353 102.115422567069 134.237873662059 109.188214812722 63.1874645833569 185.487293520292 177.467472225273 220.689354604915 137.317308299121 181.166920447669 184.423549873221 78.1948444738814 163.20070360482 167.41588417502 60.904426226687 143.817796412403 135.170447408186 135.264951202832 76.5668785634186 112.478921160508 161.707321949317 48.8072313027898 163.388168458901 117.646481553058 136.919856454863
581 151.551707354006 73.2553996706457 103.808381760664 102.992349769012 50.2818353944691 178.744507615814 200.130512056891 152.721655430478 147.082336519874 187.343192370728 212.901293901664 112.298957020558 167.168955818075 118.483187377275 105.675389150732 148.520283640224 145.355669864906 106.260709396633 75.3148401630352 108.481006625021 151.554142246698 91.6991359976049 187.274554051967 88.1142291003154 134.400063280555
582 208.320584005487 70.7634559450681 100.676562548214 106.751592137579 83.554824528465 144.282689964749 181.267577822041 208.337439610836 143.931570300974 198.198385014278 204.028299090519 75.9745226283218 141.279237877892 197.14363817738 78.007411827446 166.169562278446 128.561995254611 106.393718664503 60.9873857407607 127.646330871928 156.35506643937 85.2627399393875 189.453049469389 122.647889601003 159.334379132308
583 208.567659359488 113.591215369651 120.437754147304 110.251105434194 52.1215792316224 129.72332085913 147.292888041038 155.187306461007 185.707388906296 173.906435320432 185.462639604674 62.2297681057666 118.699965717972 198.294465415094 69.9966290999942 127.257005741249 156.072660891881 129.825643420112 57.0535424996431 118.191591076267 182.466614831384 117.692113540048 169.251655036327 136.871728563844 166.603778826446
584 170.851657962034 103.997866358211 103.221918758363 109.584467165581 71.915547511022 166.221062769276 188.430395929935 138.270448585682 203.04746513472 177.628955965412 207.008257877175 57.6524626904384 146.634625738999 138.009046535817 82.1909596287198 135.667235225774 147.554838781034 128.221996774873 109.294042970279 99.7996504122274 195.681098196096 86.718318005835 162.237363802261 140.769130085724 134.469108556445
585 169.383176386225 89.047608711879 94.2216450474177 109.313768436364 64.5570397198934 179.311166726309 178.302826623451 198.383134797104 167.42554408749 181.773732802153 224.013169349529 102.278290275705 98.2314172131442 173.518646909055 58.8443424491703 105.835487049791 146.556188041257 163.193192673442 87.6130516827495 89.8242808026826 162.896735709193 102.283626270818 206.278987814178 102.57531396793 113.804454276049
586 172.715001361791 96.7200797745233 87.3013458766781 97.6740095885989 86.7067458020542 144.624186115261 183.171292801447 17.3028806080987 159.346546201399 187.841449526913 197.386006780881 88.7087490790424 127.609001840426 182.972630700378 49.4156228721879 151.04763041577 159.05967894459 119.35424479826 78.2855602516035 83.9442529362258 155.978515117511 88.0123962902221 195.206692624866 86.894493912772 164.855841285718
587 212.752815698263 118.037305967775 125.150127118219 121.695823275955 71.1004717330948 149.588380590476 185.615879456362 205.81188196273 163.499514354753 179.308929299547 204.58089492702 79.6735546888553 138.10524424426 183.233307610913 61.188679084727 134.205278365733 112.500105724144 128.599606805492 47.0549835014445 111.17532270328 182.412004154331 80.7035899137867 214.876687475094 115.119938530514 180.046393839488
588 232.262988713578 110.304634945327 100.282726561201 114.825514086023 62.0084100586545 169.969289644155 173.83567226051 186.969458972777 194.425009799983 154.919101499025 188.462585453876 85.3455784195066 89.6596306619558 196.413161473638 72.793888117979 106.973308560836 135.458867624877 124.380082074635 95.3940850000807 110.48719614735 202.915407253326 163.615413272721 203.447656611032 90.304772843626 157.22283036144
589 142.631462370522 106.09687821016 122.57582492923 90.3145244909335 66.8890978185719 147.232226894899 202.276126024892 198.265873237844 164.961679524174 182.113089690373 200.620459531264 71.5786225663183 109.531768413185 111.472895351098 60.4538518486842 112.866633422964 131.641480166336 125.526685765177 84.7059785412425 124.262151671939 168.455599081715 88.398587373454 184.823965009206 118.820320098885 133.8916362092
590 193.475634263524 99.7172176270893 142.501876026985 113.520412504529 94.134982353988 163.458606223365 230.415042982899 245.718254526396 145.95561080535 179.38267001313 164.904926582704 91.1729959641772 134.75459347002 197.98719247837 65.7396777216767 126.199535074199 130.225890114995 123.407000977172 67.9986737190345 133.645541497521 153.772518957973 112.500110767525 242.203091810105 106.194371093135 181.558282992984
591 185.484683010516 80.7627146594084 91.8585880888068 94.9486892344317 62.8448698507681 183.653157559358 189.309001089759 218.398514649471 173.963363342079 185.029139090162 173.93505892629 114.259268633049 179.537053407757 171.003222693255 114.261971484213 174.546272369104 115.723311839511 129.50198106847 87.7941368507442 113.457386681641 162.405139322133 100.240330781676 205.387745656159 127.17438684101 122.858262041229
592 148.892026496136 103.147066879001 98.373098033427 113.235392256059 76.2709863786738 160.190261719164 170.213021677393 224.937802039121 166.389490122402 165.296796898298 196.237537994356 63.3100798796858 111.469841502452 125.6841574624 37.4922225528391 147.765714751861 171.523778068644 147.983854864053 105.298098722667 105.970860909285 174.56669210291 106.106649559303 218.011791373391 96.0551276986135 165.781390902923
593 171.719237860908 66.1607455702123 99.82495633618 120.003419421758 46.1000450751721 189.123431779659 192.728268743245 194.650635726734 156.694191230768 172.772556958091 180.311985480287 105.561412620628 115.40161804162 134.294175650505 71.8986939955281 220.172904040701 173.850442246741 143.231446721568 77.25021262913 126.049212050912 144.185324691222 63.7237437353335 203.9770809425 93.3769826864373 134.184451851414
594 176.884371050042 85.0182438414208 102.314132704559 98.146841351897 60.9340892119131 170.800328253143 178.72940008123 164.295756806358 168.416677353707 162.338006282272 213.121163151999 107.434838759956 118.889177126945 120.569166706284 87.30875267533 168.366782964692 152.925743020101 103.913779958976 61.648997453239 112.953473138728 178.077712779466 172.124874778825 187.337126411224 118.473511933651 128.786210383777
595 161.347154103967 81.6161262617805 131.743800394515 86.6047678188617 70.3825855971348 172.70743290621 183.850643305237 160.587175478535 142.145480943716 178.689265809398 172.29581077093 92.9997922598461 160.080704867687 158.015944795554 51.5522420272856 145.49278395368 111.638497314655 124.792203920307 60.5999190285665 108.688862219421 149.974501429491 110.36441133857 182.597319317774 85.850880733005 143.906313494809
596 177.928964256621 97.9649486770645 72.0570098189833 79.1621630540654 67.5711822279047 154.555535186243 182.769582419353 175.158747494059 150.682105911737 174.978852901485 198.330551797472 119.899408799052 131.182520501167 168.748242791305 56.2313563554268 149.437813323878 93.9174643964758 128.554433328201 75.1180725632619 103.422266726132 161.319247134284 76.9231558828765 222.272395014005 118.523787659733 146.959305922175
597 195.273088092507 80.1482616290538 97.6063202657974 87.8203173327615 104.617896203963 175.803853641928 176.632415584676 178.414000030965 181.997775444624 197.897519569172 181.589899993229 107.59473864646 87.9573713418998 159.464611966623 70.1392646860798 119.991575319056 194.102721335525 137.088586852358 68.518143472503 102.34989921841 174.747773877061 167.816403912336 155.720758655415 144.807744914039 166.602730433653
598 192.901898961425 94.0983141273693 87.0495055620807 118.256465949036 69.6294119171603 132.009130292388 189.561316285974 151.338981169939 153.679469373941 172.906846329846 190.34500039542 84.7841697138772 158.186335485032 164.79379740918 65.7643963989366 137.646756742884 139.97293483349 102.495229259021 77.0054791040342 125.582650710487 184.487929082617 122.238654793714 191.120661193013 113.091293559376 136.80507695157
599 174.213463692048 110.181930365589 115.188795514809 111.246087743683 87.8301445165256 154.89989488675 160.569791546295 183.046539179384 144.349852802796 178.412700803174 223.432075291786 63.8520182000128 117.472767178476 166.990453399932 24.498441415672 93.9187664730722 120.594486091492 173.7229274723 55.1184668779321 125.780132097269 147.681848772416 104.376897676683 190.363015687779 87.3732206994844 176.539420271223
600 157.190361374006 54.6786258579537 124.735348969248 102.444620399408 57.4738799228024 137.845080866303 208.843873052839 67.0485951124217 142.642749708918 175.545634760681 183.688175673103 86.661794519823 134.290730921686 178.475976351418 55.1519625116622 151.47907821181 112.558061163926 135.85482336722 92.5553544206753 110.36925826003 174.071996363071 109.889900507394 193.442478685886 118.065875126161 134.226240463168
601 142.755814200005 70.4690072032808 96.9301686622323 119.669225055598 100.68481196983 161.479053261121 239.385023808052 244.652227792815 196.769750311839 178.612729912304 190.1017301642 149.519094182875 106.547252204226 192.478067698148 130.690750144343 130.481401865216 134.68361332085 92.0742704041613 77.6420391011765 84.5262821870016 129.364249057213 91.3741035297968 159.029058095227 86.8418781558761 165.68967669551
602 157.051229194776 110.251010671286 88.9622253560299 114.673842162635 66.4390556313712 169.431101951001 200.39482786357 189.806185819171 144.702805104107 186.997727923359 231.906652058285 78.6533924032278 116.054983642943 143.8410889383 92.7843878628005 127.322849038654 103.580389980094 199.37178765266 88.5425534521308 127.213015855124 123.044863322685 136.135383270139 173.031670436378 72.9073698072623 141.413792494623
603 160.100543268553 134.950556150598 84.9084995566779 167.067212952858 74.5516627073184 165.535472202886 171.758053146892 180.585211079588 137.313499017638 181.139022555352 195.495316611105 61.5429289735545 163.908410404354 126.398975610749 79.2900726675246 105.907634404876 131.104728231683 162.96829126263 82.5971124625889 97.254219131774 105.18111308005 58.986146194894 170.430179550224 134.962240995942 109.770973855208
604 142.654932967599 91.5293776765974 101.4449407084 133.051617065696 56.7204270343665 125.979693504822 179.97621159029 238.051938531273 151.375898474794 171.428361374207 200.026382865868 69.4256046697722 118.391094033928 150.183731138763 204.764967725272 117.87186275027 125.253254957871 124.463165916164 88.6912093373068 118.768347581554 146.21220804255 96.6703910487125 161.476726347525 94.6181732521778 132.455616020494
605 146.978666119418 117.925868965639 100.445826819701 69.019065703393 104.464072591437 136.474141394107 156.855917169138 249.745338735817 159.446863384306 174.896200979938 230.033871744345 35.8424064585419 129.41417970937 125.010265604098 133.219063424192 149.263709638694 133.887843504007 217.43067808921 78.2084973785682 83.2414086225294 143.644530582932 94.0772840391293 201.578657518473 125.13695263933 143.870429790629
606 197.954820276384 157.203682974782 113.53216058415 94.0966059339765 57.1649881716189 190.018102599651 178.621010050992 184.056328126755 138.698101634712 188.628659162557 190.566771349572 146.032220273083 128.514060222003 101.359348042741 80.448191190365 127.480466773038 166.378823198642 150.899297046812 82.4276432497063 72.4755523644353 159.340749209474 63.9832220962676 189.96030230125 128.958086127625 159.305455168004
607 188.864767188591 125.67460888272 99.4825704298231 172.810576663959 66.5422892259173 134.409310929137 222.031447446672 214.036577515446 137.243759364814 179.641153665873 181.614513566972 106.801261648876 160.223827047866 97.2843906730932 51.3754813647624 146.47934926956 162.864695153488 130.005461071029 86.221182649575 102.188116799464 173.857163774271 117.480121885768 158.82929529945 81.9756580197162 138.059000232182
608 155.78860156433 124.869533475679 132.439656206789 114.518018187241 80.0545697922313 165.758186665197 200.806998019632 196.880209106305 127.77276185428 170.057809250177 168.233134281957 63.7730823116081 126.931177173981 186.667317107889 80.6664009369315 144.295757158558 132.892803310455 224.242479303727 100.922236401404 92.4151794063017 171.845047557668 111.240211573091 163.642464226971 104.727471213221 125.5163739618
609 152.72880653819 121.587731970638 82.3335611873085 121.329672727222 58.2574359834677 175.321969502498 216.131782926837 145.487421862506 116.770068577695 172.717313077546 197.256147763013 47.2834729098946 176.70990998596 158.151960085414 129.56703932044 124.194961930636 165.345625385422 164.528452606843 71.7453511790467 109.625064340623 55.5320078993827 99.2184689998221 179.864672372601 81.7107948963731 121.161616391038
610 180.965446212349 112.52525529931 110.54056079354 138.078055255574 47.9444233760865 127.631867858297 181.900552832787 174.302450875224 160.269925101147 177.453932252789 236.509362523852 88.3077446512264 186.700439850217 174.388513552358 101.598886051954 111.102275599315 127.902782763404 119.023069328372 83.9603673201946 134.964727608496 111.418145458058 61.9531658860813 174.895015246869 106.445213647111 136.684630836069
611 152.655203679126 94.8646711843596 113.782001571427 114.716455278044 43.4299439943286 137.60735969952 201.10144996832 185.001758417821 175.782151324454 174.989881344445 169.810270128028 103.058940142309 135.765496428422 143.603239592143 62.2071381529692 98.3370602256278 131.673317416198 146.649640100874 87.6111274703862 81.8231429656835 145.22291050801 140.936680796882 166.772314239553 91.9999299685272 130.521382469022
612 147.232076706155 127.766591625398 58.64438213624 118.958595773543 49.2303106054714 139.326460058862 178.805593355346 173.365074348029 146.412621962071 189.237948263389 188.072417699501 60.0484682759106 117.143834021907 200.45481523899 108.355617730614 153.866477624588 176.501966674782 112.997921565213 85.7294769429796 87.8682611648229 125.609000990828 122.332131489583 176.166978085735 154.518293340889 123.713421403082
613 111.92204640603 92.7643237007731 104.804316151992 106.856953681791 67.8646149221418 104.417059921417 185.112504351653 177.397748294951 117.426114030003 193.773464716861 177.654907361921 112.52948573653 140.120399387379 156.780976534529 97.7531865688415 105.665813889633 119.551991667645 219.123437945916 79.8499561866752 108.339018007658 165.905978223164 98.2069302692206 199.201875113485 71.3926647229522 149.509715694757
614 158.176957994733 125.90178564211 88.1928806729283 78.7123653574255 61.6245340164509 107.566343312362 169.691271321284 187.668163931436 160.489400635128 191.899629595486 232.592932878968 57.1606416615043 146.917386233908 105.706054222334 93.4132616835352 140.017662817554 153.68500114946 166.729635801114 92.5247262272688 96.546045425619 165.670394200662 104.16140884719 143.243538069145 112.467159082945 130.744878565339
615 142.61156610122 134.258789605685 94.0944871720963 91.006757801396 56.9984939530583 120.565622612548 160.155232668401 185.576088717306 149.432402637501 177.069312350418 178.234086650867 88.2516096034131 150.786137368989 167.495876655524 127.407755927847 159.299455454643 133.689369003565 108.332000462995 81.3980119981178 119.532903408391 103.847913105068 127.456724546796 196.051425900634 116.215562464274 149.775482102065
616 160.537985591015 100.208881513471 105.673930375002 92.2763294217114 53.1788235935083 135.707400760347 176.493364014391 203.867494425166 159.091562680156 170.488283330975 185.61052809843 129.707512723348 99.9201449278908 166.403090858421 231.370276063651 97.7501900601455 130.137260737574 117.31761960883 71.703197781286 108.847333158547 121.631200988786 95.0479619878074 147.834261015495 116.740032032693 127.150309966782
617 170.962704982701 159.868483086015 83.1385052934677 125.712683534333 59.8836646348228 161.5684911948 228.956323745149 179.830280134261 143.317944792489 180.819009410389 193.786372861364 132.524676951804 138.025921160786 143.926654157955 108.550429335531 125.701757838367 104.589012742629 162.372126540122 65.1551651073933 120.223820034688 108.325660523388 94.5864667207525 206.46472379305 143.581031095894 147.678121859824
618 177.270327737619 111.074898383418 103.360053527849 115.495610171184 63.6378845102123 169.952163095967 155.547306184787 155.158527148198 110.647251007735 168.689106708385 223.0404895519 42.9610284119199 155.93104729149 109.701360592087 214.615880323444 129.736209271017 193.702226702965 124.951581420995 90.7088013475092 93.0815321012263 94.7816575481837 96.269291291588 171.518082986737 109.811744815756 136.970312129491
619 146.642455979513 84.0573203477617 102.611740536944 107.52784878186 47.6327803916589 161.649140743001 170.132094137627 246.630898622174 175.668087374588 182.295592877009 216.756501673774 47.6381794865933 132.011844537379 147.162038361176 112.325154252507 100.763369944673 129.591139316726 174.764373785198 83.8090349370957 93.540757746121 199.124326176537 111.993469023729 173.89608921976 94.2132143009322 128.31225733705
620 145.323992095029 93.4262675589186 91.671306047642 92.394986777454 68.3250537073137 162.096349200261 232.778093587912 159.429391420355 149.132782498635 174.294236200668 219.195978941561 152.759882149183 170.075050141448 130.746578584449 155.474886057499 85.3538139904602 138.873547041269 129.570185098303 84.8018487051369 65.3643689149718 144.573376160985 136.590747793227 188.664536440021 90.9594427362609 148.953273556163
621 184.858409441779 94.4262925367814 95.4345377971122 175.119057599933 64.3474912232087 180.026316725423 168.33899709344 171.523618488125 164.47259303031 189.899820996432 204.008653585084 70.270000972112 182.074368789998 189.313519370971 79.281958449011 141.918086920484 124.344079325665 134.970079092096 81.6448721771857 118.979602254586 182.801797712275 80.0127175152756 177.156635662768 99.2192765171736 145.918980544509
622 153.540495829518 136.157536966519 92.1228376065636 107.341360749263 66.5464832957343 121.714907103718 202.11979892345 185.134817823241 133.551544186313 173.491300644829 179.300807707862 85.4388298411563 127.002186149045 160.476468622863 213.715566615553 141.025626337383 147.334695184262 71.4201540199156 57.0144726919315 99.095711683354 161.299529214733 150.735845050503 152.0227862465 173.059228353496 168.093909432552
623 151.100487142336 114.407572430997 106.354467445576 106.115641131132 62.4532828170666 135.367017677395 130.474987855915 192.21381263184 130.73817264331 187.030179255701 210.69433155478 32.2811540233318 105.561004568437 159.966642239545 55.7401340137032 141.673073519131 128.370967590166 160.839158349218 75.1818875112545 114.738805236935 168.445707129035 82.8931510239078 138.929764509443 95.9843104185038 140.488385094117
624 156.221829966809 142.854671442319 109.603367688223 145.581322494019 62.6745774975661 126.509249302414 192.502130355478 191.557936435514 152.078537119117 187.785402904207 205.193370567961 74.397804789631 201.442698086314 147.626921519778 86.9617879150839 94.9992484876455 130.007017736885 145.473941853754 77.8631088261749 111.378278787518 153.29711304078 99.1959118297465 181.751722912481 91.7412899451781 128.086208067701
625 185.686065263857 136.437169325289 107.467596038542 120.62554015433 74.2288604106452 144.741185132067 184.460227802127 215.617432650383 179.747854848534 169.176893564103 194.180250150328 186.459648398058 155.115216242086 158.805609147245 90.7135554349698 132.866967146617 146.964536623625 150.778046216307 77.8946972052759 104.406814650537 134.951590980519 105.39839040425 204.634554566648 133.29402348529 138.924964971382
626 171.961682733675 140.227284745255 74.2142670369453 103.868046617379 51.155423335804 156.355502839531 201.80775036836 154.39323134739 138.204608865786 174.7155365635 202.962162140587 116.561611540974 163.782601306447 159.609214517054 86.1052208243964 149.869960741078 114.467504120048 103.877033309987 70.7626833834046 128.197898265208 141.961000635298 132.602274926677 114.899488722854 159.932452742794 145.764792597778
627 168.321303301097 104.262835897502 96.9070062943445 142.314074019379 63.1668205589116 111.476564401555 186.58901866454 222.520711293409 154.031275023809 171.714664404271 196.61428470731 117.091944835169 135.371671505318 183.461594485357 113.870031334312 155.532395872788 135.073217207532 200.971797293425 92.6197565571216 90.7966809750734 193.438719262026 91.73742383145 213.313668940219 115.569332032965 119.024456051188
628 176.066439029983 118.158470048857 68.9588826161013 103.421645613457 37.9023092867584 86.12994785042 157.994215063632 203.977731099663 111.150207473042 161.391063442086 181.326252631188 94.6508480038488 94.2203971447373 174.635060129018 91.6948542412112 104.199027846366 173.471876756483 113.834015800341 70.0158774661154 98.6436879306922 119.446152550485 116.005738178645 168.432448462113 135.693824761002 149.088957541269
629 212.551319504268 177.561542265663 91.6719802260281 112.252488937022 65.0477413721062 160.391754663515 131.653353092859 199.694525431427 128.368978157129 156.85285548742 219.930386305079 104.70044240185 144.434080618791 120.675926757767 74.3298035012972 88.0287587139484 99.3303238343022 160.094156922753 81.4343258151495 104.621212247976 114.039840111743 82.0360473312777 155.521936494618 118.229395627779 120.849977428951
630 192.426273872001 129.609411055042 93.7178659497267 152.623719624396 54.0273421052987 150.892292851673 211.63272117651 195.180685944825 162.606736355834 169.86297675004 182.755890311917 82.0585650113176 139.294155390889 110.934307078984 46.9338540448871 162.695967933894 131.242170573204 131.149564675029 84.3405694772488 71.8485346562395 134.822495956819 125.053102813949 147.546897488047 107.935073151158 131.251925186752
631 144.587629445209 110.420953943125 98.8316740981296 115.168304495079 53.3947730618211 108.897686896861 221.565073631531 165.11939178942 129.928768090428 183.883809779768 215.069182347196 130.16225126854 141.790825855784 146.381911663113 60.0025528982317 109.441257664805 180.876474555503 137.708623999283 84.0943050299362 125.273380331594 112.313264668985 99.1466141317978 151.610058166041 60.6441367991284 152.451535794025
632 131.948510540993 126.595895508017 93.7663656171934 125.186920014469 47.9555323700803 148.323526210727 170.698990653215 185.434489206896 128.96542624261 181.814301844667 188.592855089027 219.858239691369 118.535099467016 168.337250062798 74.542541317974 143.025081078268 190.480369776949 105.693870476134 72.0734511651701 107.187027895914 144.398611452556 94.236198319972 171.964463066658 88.0584844197185 129.572830120706
633 163.702033771555 82.37240129494 99.2374480187969 125.973043955396 70.9112281351706 164.91537211852 215.511542598396 188.594268058403 158.135646399487 175.273762288925 208.944367257927 187.033874864896 178.052932614923 100.908583695479 64.1199194231333 148.691521009197 117.244457829887 165.083261842557 76.0525476747695 111.893671874086 161.259204178982 105.474610791902 194.180468159899 99.9223990394142 142.617599532746
634 180.869744136797 172.67818720831 69.0694762125251 99.2935693295523 53.1486852066204 179.709072626998 204.53250897347 206.977930938935 135.346672977268 177.27356931631 171.17518937423 106.941401889405 131.615970130354 170.700848072515 163.855489358531 135.932341114544 144.757431343428 161.309592955221 93.4522075394536 97.4981202740295 86.6208358021486 118.235622574315 204.687740835689 174.508819580495 166.252762923529
635 168.533379239092 106.233163653626 103.989059563151 100.881503999064 49.5002915283881 139.598037061857 183.923389274113 203.003978814866 117.909857988956 181.248630105429 191.846833491472 101.423214350506 151.894370346157 176.295971482778 46.3028415719012 126.365419228044 157.075788627316 117.795105165144 80.9770301545039 118.798358907848 137.508444227344 90.8911618594733 198.318501394443 89.9472011121687 142.689411437779
636 167.043769450472 98.193492433665 108.165089276323 119.482508300901 60.768488227658 154.415424163527 192.271633611186 220.214621051792 118.570129421921 173.30201882349 197.175734617817 214.825290708811 150.101812584606 150.919226549106 47.3669642592439 104.104066417982 115.330312775786 154.709577410382 75.9311023229707 110.494993355283 151.349073281082 96.1345667863113 134.835828753329 101.813505664367 101.557399427562
637 116.264274981721 133.887167435719 109.57056764266 130.498214928918 75.4833641256084 159.296689465824 178.277272675613 190.320636961772 152.629764340408 172.787447532117 173.181291349988 72.4977665181361 174.0477227063 186.278174831192 94.8702111906785 148.622843302792 131.721359897547 188.655639553383 72.2273033776484 120.516804633733 89.408544673171 125.907517696664 186.69424183779 148.259820969607 177.823092278645
638 152.234138001833 67.2365892915226 93.5736035523106 122.383954470057 77.1667986995875 111.98591181841 166.170064030161 190.957577581654 142.06022691864 159.373613349881 215.245538558872 87.9752918027082 101.760012991375 168.343809459493 56.5561822054541 108.242187022891 132.741189794465 60.949308136508 86.7422360842455 110.548164865525 144.614837125013 85.679668945018 143.21518644323 80.948710137406 155.079228460859
639 174.879995977926 125.690568051857 89.4248895167968 118.816118650932 46.062240473386 160.107368405029 214.907338566896 193.729383548957 142.285330680437 171.725274122609 198.512150809966 106.693553546413 110.612471119146 180.741854371119 63.5843126740532 120.305786050288 149.271583505589 108.937229837096 76.4597973876922 87.9409051741615 147.954692294862 133.668479708825 171.20604591634 110.175312578563 142.226592314045
640 174.214242940202 86.1336015634368 98.8974215843102 126.746018788949 59.5785487941979 161.584632460339 172.622849448753 212.797025014252 141.26464608612 199.889402007387 164.550989557607 51.5056032707214 126.947793428793 161.144051533276 55.0071190659565 120.142725698111 125.195481865817 121.051457580208 67.8515674031234 104.218079877896 156.193055429003 132.93964387735 190.101950665768 96.0388008579222 141.634797699332
641 132.11664132683 95.4130522269612 68.963107364713 87.9619853469278 52.711594050412 136.586134276758 231.270798136766 194.998100036989 162.428491180498 167.661397778678 212.274490688692 197.811087659362 104.099270794016 153.0889761776 50.1627367214417 127.263724359079 192.357954618292 83.2689060025536 63.4040934997769 123.72871742913 164.826297262303 133.605418646922 189.202333805694 99.7908793724293 116.793721314077
642 141.544414521422 103.250388968994 97.3216658047392 151.365743893226 51.7595611143778 172.600312028147 191.95722380253 165.578395514472 142.486640821425 179.231887842826 189.470944322243 127.919273669054 128.74851251085 174.844032902447 87.6624997368155 140.67702908938 141.573183859466 142.228914238792 93.1709802413806 106.445209080326 81.698282726907 94.9551653822648 156.652691497876 108.361931867735 159.044576743169
643 134.068601177609 88.361932151218 96.3326692650807 90.5372469858328 57.2126198697325 126.373303032056 165.085534362906 151.521952009829 185.59956350817 181.752081044234 198.962877673401 75.1643961461285 208.384849159746 164.977199124628 91.6611645096824 128.420210010804 106.68853296698 111.003481679593 74.8814494522616 119.776570135673 112.663710251371 127.598409833502 174.782504468042 109.335238526794 124.268145124502
644 150.623494971649 115.518002361868 82.7252616205603 119.516793248448 76.8280747343032 125.579817707118 168.818452225239 228.821478039741 161.013361082322 179.707676251694 164.807338200075 99.9263121885793 103.111343838844 181.807289794843 61.9154815059186 111.460042493111 117.397320805137 173.81090313692 96.2275144511183 108.573564622269 119.923462693688 81.4644738350164 202.356595659273 136.133097522972 139.994914528411
645 201.965375320748 162.710855532932 119.350337378688 173.686840520022 68.6827549679828 169.202580138039 183.571125142071 256.329119246125 171.407386490089 180.231019612347 200.204145084857 116.289093376278 136.205900378731 180.827260092673 155.417588409891 109.796502772256 153.462264042202 130.688797272464 84.9666861369754 90.4782139805596 164.196683848428 97.4075360928593 167.173608176382 145.424776004393 143.63932128709
646 190.713977523696 131.03035241779 127.84409907416 158.369947558076 47.6074394376242 148.032916498674 177.530769825932 209.64049436963 127.249360652951 183.953438493863 201.092221872173 86.0699513383078 147.360192674923 190.412053547109 105.825422761186 107.211916634194 129.069011279183 150.744026946789 72.820637906376 107.1138712879 158.617207617975 99.9473869721534 232.321194959561 158.508007349269 154.367743343093
647 133.809644093095 125.457975759217 105.107993285908 99.848905697796 50.0279216740244 114.632287760093 216.220163892122 221.372032058663 162.930840894354 179.105298766738 194.888406427048 24.4437891350164 120.150446319433 156.561984718498 77.7582265828619 132.64478893041 154.798634986234 112.848859077287 88.8021651505499 134.776192322036 142.380553809588 88.9791976173016 189.759681548026 84.0047851207506 116.250875458236
648 159.996391804258 132.517181747966 96.5095365611886 152.527101470271 49.7824361062556 144.973385885297 194.745517213781 207.191813179078 113.929744529993 179.445882333032 204.350135588412 58.2357676014288 120.357985074554 124.831963690642 66.6070485145754 114.475651776248 163.004897287485 94.0591876906347 79.9438575017006 108.204300819041 180.038861134464 122.848628427073 160.139732686485 101.402617926969 116.409659314398
649 157.765333034885 104.830099380858 120.561936825287 145.107275292552 47.9889133668408 110.656710732946 165.907548978726 211.320256443927 159.076999639134 175.260622799846 208.07244138412 80.6251998755678 116.276426457124 182.274735587842 45.9966303413398 122.224891678409 136.777857099271 115.520380582903 80.4808157191597 112.984576454995 159.325758875538 85.1485554820722 177.207684531004 92.1483810383554 178.142209658905
650 122.574365697744 98.8832769083543 76.448078972516 106.220415857904 56.9003656680891 84.6560320403362 227.74043625524 180.580277043386 121.643014105047 168.705140754663 182.403110386061 64.1046732576115 141.441736782802 139.635377096231 101.983433267749 137.75592627049 109.572075611719 127.999104766272 79.3587431695462 115.583244696432 144.657377114583 105.088442036659 157.477246957028 105.229737339868 174.966401086848
651 176.618694077954 110.995292656529 78.5456936331175 168.359646360865 43.486383406018 110.184004659995 189.384403210036 195.666997831887 128.282284351976 183.136775054657 199.251264949697 109.173164732534 230.763557112587 99.6622661302474 107.994652582113 105.299050204717 131.995374860533 112.849801389384 79.7598701732267 87.8822018978774 162.710843470884 100.881526991046 204.980918207698 107.170438599767 153.038904307592
652 192.026365388748 159.194832958178 118.19290688561 95.3481848258713 72.6537933602242 145.142799515074 197.075008677675 204.321829974825 167.590579028777 160.420623858489 213.541118570615 117.372934045129 155.195801315753 171.97991047355 59.5012634808709 117.590272197258 128.744757259316 124.476121316036 94.9108246091025 104.833961174214 129.424551667506 141.230007121375 208.579486365623 163.330911871295 127.556330440188
653 184.952923295597 152.035135110198 84.6536969960109 99.4737050417987 60.2639847169705 181.329932862402 176.333395416069 177.061297173877 171.69804026443 181.473537594784 190.011147493034 77.5763535493834 160.646575520843 129.619714006393 199.12889942912 154.674577460939 126.487199651651 167.171030220438 93.7347551614215 95.031658915367 152.293940931005 98.1540370943666 212.763136732444 129.054793392339 129.97118869479
654 150.557382358819 102.005779223268 105.627938846404 100.40290663978 53.6885870274285 170.692818630123 208.395256570459 217.796404391873 169.510016483341 185.135480085326 182.431590449531 77.6913741164316 140.563161454824 179.114041206521 191.552832902793 139.937948875878 141.242916561295 157.154224065898 83.8517071511463 104.383376703861 78.6792737728881 103.652971757944 177.785034244417 114.881240696574 166.917720406509
655 202.903723041726 133.131792869462 105.508549458065 109.397339682642 52.153774867759 162.890660618887 160.590450042146 214.803456646011 135.190602282862 194.625734724842 177.792883056974 101.450778579384 130.579579607613 154.590089528247 83.1198406516464 169.724559536723 137.308115057047 111.268950844637 83.9305023027079 70.8537609842714 174.206496367615 125.874466051181 200.97741855175 107.958776130443 132.882462087294
656 158.414806735054 102.802486592224 94.3745604157106 116.20846070059 63.996047741403 156.998065643195 166.432462395144 217.378266906636 166.652808085087 177.638851572969 187.224644457489 87.7550864756277 98.28405236422 168.072441040931 113.771084069216 103.739762260721 177.310642653394 128.429730565448 60.0174175740804 123.293037784116 141.305586047992 115.516747813497 189.411057726713 108.282197928608 158.315219234472
657 186.477141219219 134.695316848297 67.6154036593993 137.426570513411 88.4754235640764 147.452603575591 201.515990498869 238.746952457446 168.711826820766 169.001593039231 176.164414507964 84.7797205977031 135.527515081352 147.852006785115 133.308107044858 127.026825464204 124.42876582124 202.823276013832 85.6146897472301 119.764587120333 122.588781873148 62.4461500927576 184.346916474427 118.704154721006 134.114564113187
658 145.434610870729 73.4158568418196 140.330150269924 132.497840734008 73.3136809735705 163.900790464534 165.49276886034 200.592379450864 152.801471405779 181.475761357008 176.214405944949 38.5892436246487 158.259573447189 164.69241603164 82.6051190946729 126.156738277988 105.733586079387 131.841312040603 84.1034910502012 97.2027371686673 144.519630873366 138.257425741833 187.451277140492 120.57561986868 153.23404755551
659 177.477174964867 131.525086079858 78.0220831634555 126.884292146309 62.0537890122415 151.990856826408 199.642692260191 221.032582598679 115.726584040639 172.613997306379 215.63084998419 84.1937670459775 135.474363639654 110.157412578642 76.263965383244 118.2339383632 114.104715300011 127.056818879711 71.1211254385624 64.2698890091513 139.206093352785 105.479901027248 182.635098688629 116.129910943793 164.577703928624
660 175.852907363148 103.277016180383 103.992681574559 114.529213512839 49.0707413383896 138.249579231696 182.026289995676 193.205123976289 178.734452038921 186.820532391664 178.586680851434 146.08274004462 161.742644796948 162.062156291868 188.732841888265 103.28543604442 117.970436228885 136.355086042685 67.02247876029 109.194833938582 85.305778370168 94.2712414673781 189.636536610532 97.883683248131 156.253661466009
661 182.422154344616 119.911535688672 79.637784434285 112.813743136729 42.9086727725437 100.126717813352 189.165053214013 198.914036802612 78.8680210930164 166.877907463954 182.147966339334 90.8048840928667 112.149772104375 157.857582578533 72.0505033539499 154.528323522103 126.955213822796 117.703968750436 95.7318242095716 129.55164141212 194.460322284138 56.7270620186949 230.599434107534 111.862497437657 134.046476407228
662 179.424202648263 141.025250045754 60.6280594677676 144.711004572342 53.4911496112005 173.015367055138 196.225181519927 160.772323084799 116.477030104645 174.849070141323 170.115684024384 82.2422105391579 115.324246276568 158.009753793901 91.565904500154 159.794656682652 115.339519656375 216.289098077422 72.5708005863 103.896685345968 177.99747713963 116.263548199163 182.140533047018 91.3389950442926 146.837628558969
663 154.475852678275 114.331478099508 86.7875516192182 123.464054457765 56.3560637069572 104.846241237782 136.717870434623 273.795291552966 147.619383339973 192.618496277526 200.445047650627 54.5873125924163 188.274832658588 173.046909255857 81.6183375471869 145.670658015013 133.012496757827 182.219579062601 80.0336388881173 105.207858249642 187.559134953746 92.31733971107 212.493652860533 107.671606797721 119.427270100002
664 168.976537645942 127.591058152589 79.2997937342237 123.790092867192 52.1619444014809 195.554834767102 172.04440579103 168.468163424304 118.695230941435 179.303711648178 211.929717075951 68.0339763916897 163.659698477276 147.110531434823 127.615250636062 82.745292335939 182.984588801337 83.2212915613322 73.5849495007504 105.899637931692 131.243383421512 117.114218146654 191.591255481484 108.177217986223 181.734085692602
665 200.640886281494 83.9617489413558 104.802814905579 126.359219791351 59.181586895511 179.280912825668 168.90975188322 189.534107773564 156.121477032696 171.101125967412 185.603434851225 75.4535277571091 131.142905193722 148.693375594637 63.947126091873 146.55415250784 129.288195406023 141.042069815766 89.682076278453 106.683029497705 150.600800689536 81.7877949060132 169.239433075875 109.361581583879 108.517440275164
666 173.630850533927 121.688207489481 72.2360257070859 91.3758104021747 70.536952622021 198.97105631797 196.966682721512 258.530189944702 102.502587231307 169.912002643167 184.304954552381 90.2083607384361 152.334946334759 124.293357460014 82.004188341473 130.344334393341 159.654015558894 128.302135401195 78.2381766514522 91.7321453990283 101.613113631637 105.822851707809 190.800084157035 162.383228103823 148.712825592067
667 199.058256882559 163.084358499242 95.274057363067 93.3538601313215 68.4441339496814 193.307569538698 204.574968306416 198.929837566188 125.238488650454 174.539442785235 160.272043586117 70.0904447421431 151.249634439709 178.760095836296 97.5962619319739 145.930463072731 169.19228667067 117.600293560063 78.9037438825468 134.491345870049 155.966117004079 111.050721744239 172.399095163763 128.154116359625 146.184583606089
668 134.250235975046 101.152295874794 135.762377238956 118.079258999817 76.304927882302 128.475438161249 173.669484611058 205.359548779101 165.622519850749 188.990749434998 195.30582555518 59.4661661816509 123.819004842688 162.649127593866 84.975595399686 135.599888394171 120.768572217667 123.839626497952 89.4611380584823 109.717912671246 163.262392358634 120.419433955424 172.443378797403 113.207129698677 141.010834538946
669 165.798939716157 124.547585524125 115.544599297367 87.4883561843129 66.8525093396204 147.268222962676 192.201317954828 196.300222670993 142.220020281599 171.291326142231 198.350473816127 80.3516990027628 100.545552834019 133.299510739083 37.8917493305631 116.671421342551 106.299527734327 168.503006685594 80.2025336841676 102.247164962048 167.213253819566 111.362026893677 186.759804442811 104.882871990621 136.491779699261
670 146.861465641794 96.8371502435006 116.576319807502 94.8288796259805 64.9681991897169 102.340243373545 204.489997051808 210.663356281263 135.103641983596 181.592040408017 177.431866891973 115.789828080495 116.394260446513 114.585043862596 115.100535895557 111.8162750273 124.771684246477 98.2739123354128 70.6250988655972 76.2904214125243 79.1462881754052 85.2350978600331 192.504288941272 102.513764217041 118.643078743988
671 201.739346398223 157.108450441404 75.9005187095803 126.4878372126 41.5037248891912 189.155027876868 170.200655788378 233.806557405915 131.757890747707 185.57237166177 215.656146625025 111.96673893565 128.001999970653 86.7273455641235 52.2735658838969 128.516846352036 130.784896559425 145.715810578531 86.4211366739982 79.2496109757175 203.651471846483 107.911562756333 179.031113775188 146.718585848846 132.798924502817
672 132.480193744684 120.493044839841 113.35531105818 114.436788383813 57.5357633162793 136.588145746326 206.149201817445 175.243065298087 157.501001341176 179.611567565424 161.656063466693 89.4981054423851 147.168717135081 174.272953509473 66.7905554239102 148.857066696418 131.856964113744 125.34399079725 83.1665423953102 115.251175771173 137.433019068034 145.026635174764 171.448498680611 127.400650848681 122.516041071854
673 162.956700155144 129.391232407392 82.0614747705562 110.36628856776 58.4510963234008 112.825104747609 219.044831386882 197.093386906322 140.420701538762 181.584285069186 177.445941497334 182.410268091164 135.267479147409 139.350074069142 78.6332961573472 115.66137491497 135.474130909926 190.362181420427 88.0885295870078 141.32495351323 116.065576244636 118.847953836666 186.591142637135 96.4750627117907 141.630470385241
674 102.927185101465 117.696640852622 97.8720677516014 92.4865142676876 46.0106799786591 123.996983299362 182.644805378064 191.682904024986 161.957164561134 171.458273677417 173.512427729886 90.9328757448187 162.549578003254 121.155404237558 75.8895150100527 208.255993548455 126.391500095794 128.202203508601 62.0693032048904 101.735708890913 142.853748191075 105.831066281497 138.423424218263 81.7500104097006 144.857451305543
675 194.429682179301 99.6937782409942 113.352234293065 107.725301169939 45.4516951421719 117.348805384486 205.152243714901 183.688648290244 156.734277642938 175.769761055561 211.121390930352 82.3058487936934 154.154089689352 94.2564486758776 26.9528455135039 137.576525605674 130.940312444867 120.314507087692 89.477185331672 120.680067600867 140.005444063487 125.161849055661 168.549349795992 90.1491249922 144.568459369654
676 167.659879526069 120.089094599825 102.346851215713 108.163892525486 69.4095398192705 88.7303838070086 164.372498284952 204.656885465462 158.907627146395 170.394184586435 194.571033053991 115.678651992763 148.055715205783 83.090276684326 79.9251785680484 118.158834097298 120.583649262377 114.177148234745 84.955201278987 105.128047040665 110.115795335833 115.836445621605 153.843691702114 109.482153215491 113.744586733827
677 156.117736793006 105.528966633884 120.921957032034 155.390171236677 69.1380165416158 149.11702627258 142.819282389198 196.380524633908 156.976218058223 167.297002987035 219.38239324378 84.4341851489677 143.767100089744 97.856931728012 55.1914122324106 127.952242785878 143.864582377391 118.755342491451 79.9619419466308 114.060164115787 150.203943412247 92.3750860735832 149.216246140627 119.19714344862 139.352620037525
678 163.734000686095 120.18382517432 141.80371672889 124.70627888442 66.1711035795864 144.388820751296 172.87742023171 239.216073881273 146.49114063931 188.660385190032 211.637822933566 75.4506178691466 163.382807607042 181.014042074911 227.076851374244 107.708603033161 118.920052673986 126.576798933134 75.6801425752873 114.930748830816 119.295997917193 119.84373266445 152.40284672217 118.666660737311 132.632903423234
679 184.55458879659 136.287215285459 86.9779763519715 142.984471391168 55.1559638795617 191.334581852786 219.028265350687 194.065641227113 132.843292636151 175.475808502899 206.594223838252 82.504614554583 108.789954964093 167.746921016225 183.237117842714 99.5203249595422 140.02532365159 116.161844448552 82.6964556090733 102.392586489242 182.555118307111 53.1458291862278 217.935076783762 127.501401870238 129.552164666221
680 154.874700516276 101.825998594447 106.966124818262 122.23525752975 38.7005577095277 134.553129773641 181.220013797356 234.337259479067 112.403534975777 167.490054354385 171.875330047199 74.5236003441901 146.921037973585 128.946546294954 230.018644543566 129.938947505754 125.03083262354 175.235291771237 80.6544587075047 78.0008727291831 94.1862734314933 84.8944172730654 188.306182459294 105.843505832443 96.7560585963087
681 137.187893893648 124.90839799566 105.300489819666 160.910130677236 60.7753759592416 98.0920332576718 185.81769327554 212.546937437697 118.274970162867 169.625273065891 196.808407151417 92.7753070500262 158.798427003849 159.442325710746 82.9185739145086 110.171630150032 175.842890995343 150.499263494497 70.0341975473532 94.4722174564132 144.506839013788 75.8708196338332 233.972149332736 161.550836302338 146.10305868749
682 181.986426897548 89.7177518685434 101.261785478048 159.756095177587 42.4012345854667 163.901052020387 181.890090088249 180.230752965867 147.16982713932 182.526535663775 191.377979279874 69.3851943517036 151.211912034313 134.772797827888 77.3615149233488 96.0244281892612 127.538614674235 119.541625729986 67.3820746882811 107.310264278621 148.012507068331 101.654613718747 181.296804900123 102.06984774616 139.782981911733
683 190.476471492162 99.6282064946212 114.01622836282 96.7790758359468 72.7862961106069 166.737521542219 210.309743347957 215.231381410929 155.977557912523 183.74934681362 175.137037270488 67.4411564601494 122.101157341717 154.139513928017 118.691510887844 125.635083683974 120.510062609293 127.052358434267 92.6990106935429 133.837565401416 125.178817730876 150.224563828317 197.696278688571 118.240566832324 114.728273380824
684 113.962328632975 88.7685015151657 107.72354703026 131.405397833805 51.0556517177445 183.525187701181 172.961717047943 219.809600419556 133.324455498732 192.565799527019 215.608760837942 105.574786733412 136.633910276931 149.091823388537 182.676443522239 153.68602738533 125.286978269244 206.910738181073 84.5538797630387 108.170950745371 107.526191656174 124.410017027454 183.113011065766 98.781905069222 151.624371863899
685 108.079531429417 103.966515827435 112.244250103935 93.379635337438 61.679859683707 140.820231556036 170.740344160147 217.402515110421 164.605643904355 173.698355434515 198.359532427095 69.3162684243484 174.439834732103 125.99856937258 204.74187461494 120.458087671336 145.834809164304 117.009547715761 82.1105406124446 98.8087737875913 145.58666512784 107.797843275916 171.844335120198 120.824369927884 131.323953630742
686 169.602098822378 112.872838388116 118.96376570151 154.088955767135 70.957951765293 186.381264368356 184.312807522121 171.705653669973 190.429816656633 176.603353679094 192.981595944843 99.718647423394 146.189256793712 157.278255856134 49.3617613269826 133.105706106526 142.164981170831 45.6986617658006 72.6717067203274 114.46832974971 138.465501300017 119.627569012364 203.622648824787 48.4026358615498 164.005642146312
687 170.531467358545 177.030985336598 88.6308040577299 97.5356176734722 65.0053528167477 132.468293190096 210.87146486068 226.324436500878 159.484735550675 179.46569023757 223.694394702621 98.406182319058 119.962871493876 144.235732226116 38.7960223590548 149.703601772974 129.101745782181 123.100522580871 76.9963679803137 94.7437195770035 130.155236078489 77.8355672291742 164.373310210239 130.385012980767 135.782552922592
688 168.729235934653 97.4888927769737 66.5004862210492 130.66791877565 62.3887347269569 127.285861728203 208.92226544476 196.712751986746 161.935823110783 168.226783350667 177.462699391057 127.254251777916 144.098401449283 157.398478782626 195.577487514066 117.643920041058 140.775619012588 186.054466642952 95.5816533541526 93.6698621439203 132.342839182758 97.825904271611 198.112475402161 104.026519805072 133.620335151482
689 158.465060166041 113.383308074521 100.97578358393 108.302004250081 71.5400023795238 137.355771705515 202.639605797965 220.706037692777 159.746276830057 185.003064835868 197.271091529786 116.28547417192 118.173331612826 167.486087559467 138.374409841754 145.118488016121 118.943863679419 216.171173451716 86.4881177043394 102.543684004444 111.647686538681 64.9672834779776 193.68002041036 83.605744496334 165.695453026834
690 141.592301074439 115.547453222554 97.538653781365 94.5781133507475 43.2974737417935 149.186484216224 199.215427111779 217.323162277763 186.749827633521 194.384551223286 214.984033472074 63.2848897882751 151.295709424413 176.67289573419 223.780842179053 94.119520346885 117.718685098637 128.333186424129 74.559181693679 120.088877304905 165.928726949413 114.503178827799 137.678815592699 130.678565990091 151.053734253431
691 129.768739830997 157.957106121279 99.0163951831434 111.708999261699 56.2527903459965 74.6850451595674 185.375682889516 163.481562858673 146.614901605362 177.236198721508 215.238277185282 70.3742071762285 132.242573336659 108.30581991843 67.8794161584124 105.925039283669 167.854327339182 159.208569706753 91.5209698660448 104.415181800283 203.784140791499 90.2418494803988 219.073415368084 150.113597651432 121.359778644969
692 116.880415784327 132.641682140753 71.5956608524853 111.638840334487 55.3651940803043 151.512458576743 187.118995286949 200.0432916511 129.149720299186 180.636494904762 211.544885979234 75.9047985240487 139.890580552538 173.086455013598 194.005437419648 116.796307891263 131.134632554028 121.721868887146 81.6211370291169 95.5744644671942 88.0524901092924 108.028832698619 184.783914966587 115.116903515935 136.731571383557
693 171.307269183833 106.77841659672 82.4741633157878 100.870652970157 58.897351773008 166.41854116237 263.901625341066 187.154660370681 103.69729588791 178.874493341892 196.877048579698 177.910044568311 166.823035671451 166.699203035759 191.30304846534 128.83673262692 115.98303548156 129.255635934293 81.9773525065442 110.034831614655 144.183281402026 123.933859917122 167.241190553238 102.896902293624 102.899916654203
694 165.707496139441 81.9616417850633 124.313452404105 151.602120578135 59.3271278427387 163.96470814963 193.320185953923 245.600441430412 158.857641588338 176.172597107195 165.476453209651 79.7572513810509 181.626685275004 175.124262032988 91.266005107971 146.580778033939 122.163491637475 137.627314558605 72.5164999364154 105.605839089153 164.542785458756 115.622581994336 211.862836267448 102.920641260189 113.924929874627
695 187.868692982574 121.294330941951 89.7097797307536 122.904573356132 58.1281090553562 155.141881803654 163.898981489268 188.35097276804 156.01216146421 164.415110733753 194.838110627379 99.7974013781347 115.376001828086 179.003921372322 100.910229837719 114.905872843706 135.879587856273 130.965219456639 84.5767655360167 86.6331452412149 132.688024412401 100.808209150993 201.895593074147 133.435818299441 141.641337363192
696 162.536591596011 116.662513400087 116.995336962658 94.2587832415688 55.0223377740811 112.416237892207 197.993835479987 243.868064133045 143.138152539091 179.675609060558 189.675155074093 80.4775545853231 158.961392891579 200.936194386624 59.4536487387155 113.861557686421 123.264930392491 149.569065148102 80.2307095227657 103.726733393559 144.965531404568 89.4906313813237 153.514409293834 107.891250151011 141.613907219957
697 157.020520105491 78.0815816061734 110.31209456784 128.682276145181 35.4590425499963 189.828690650314 213.65613770955 210.875120753279 157.789417108918 173.640664213163 201.924241447107 78.3350688819101 112.161244226818 170.24992775481 133.307828769138 131.708565595498 149.336729843313 110.682415744841 78.2889219199695 111.934317338633 111.380067854823 98.2926877748595 191.032194470718 109.245766552188 139.014636480947
698 189.36200566429 132.836300744022 91.1627027820244 116.631917372082 81.5183465218754 172.139416832766 175.055013168668 206.031940750293 155.946737308349 179.541365206505 212.473879843692 68.228538576378 160.626473632224 113.274922794675 81.5193347286734 139.759384229626 140.030863786153 103.994134781621 75.3073520125434 110.577532690892 145.209992836401 99.321654209614 156.041076221918 103.963196585067 127.024685798761
699 152.406354876769 123.248220262384 106.200859413638 102.792749319936 48.2872894070198 165.960249877011 239.245555860741 207.971536229571 132.170425633671 171.562067866121 227.511314942541 72.4900798279098 116.78104283044 160.453307847032 57.5089662777562 157.127697479648 121.465497224786 131.807726715587 82.4917697267572 104.572830736321 161.839493636026 92.0585213988254 179.897704336846 94.7604628473673 154.892382757391
700 163.297767789781 96.81997926865 101.83960925434 134.718533789939 53.2479159633678 146.421807857614 156.556381567507 249.247245843953 191.543384719557 174.817927918312 198.095922259895 87.626245476698 168.668121799512 157.30082630596 235.902695936551 110.527546917346 104.818822625244 113.96444390687 88.3501694544258 97.2396042588313 167.209760078715 72.3847976051767 176.887534252946 96.9078603884295 127.807585930022
701 170.239901529688 88.7722536094252 95.4895350064363 94.2863413747364 56.2454067707935 154.757003379873 157.797756840121 220.520006801507 181.685773993357 169.949786016967 206.829922474446 50.0975485941007 119.813836374912 173.540658241442 31.3185919803337 142.943005030114 126.058916183516 135.758122319476 80.013074342293 150.10296759353 152.655392733338 101.287883596469 152.583069858816 123.585451422157 141.309193574454
702 173.829292499791 116.392907649321 105.31472952636 117.053782404053 62.7501856273665 142.299668530491 191.517730591698 212.114615570977 148.539115860257 150.242927361808 215.348366039478 78.6190369790821 122.40086892282 189.816124723932 40.47455495186 208.898748249483 140.211096860332 119.404924120635 87.6183381158832 78.744434530211 174.402910343206 163.300711043885 131.543588236467 99.0375143446482 163.415022648367
703 184.371492044943 120.086548033285 106.29720449401 100.10432028704 43.2114202266265 171.475538164374 187.69674119582 240.377111891822 131.090101841962 172.067558399348 213.858301104226 76.0775437839086 110.592164202428 178.136807237896 87.2590484601943 116.749967968942 186.856926520099 136.700162219109 106.239193818889 148.477631032094 142.779824316215 82.451201628358 160.166149300196 86.0168783377292 148.061366440577
704 187.439623127471 102.049800489157 96.2970916244978 139.838606718131 57.6703307374808 168.049398553463 198.255508481489 198.092328153679 167.865005022832 178.191355790038 186.825708837011 83.2072226940445 128.191539652003 165.044269721526 74.0884189888418 64.0218007071413 106.268447305967 149.068741841841 100.831828818335 82.0042009058449 155.844177536391 123.467714934427 214.000285086725 103.870471449769 107.069055856719
705 144.252956443517 132.076815711795 88.6973685937207 100.08329171793 65.169104447603 174.801128263802 174.451227914885 211.593780522635 183.685426006728 179.849781079315 187.119911319303 70.0013096943705 90.0754168206273 179.636414937185 59.8913999024941 146.680833976007 100.201520918932 199.289932250379 95.8168787772937 142.162858477118 118.175298490763 133.267206508167 197.175881050668 111.943857184267 168.15432864911
706 173.903919882037 74.7689283059641 81.197240976308 133.072872017571 84.0678779080883 157.406040344563 164.912898897912 199.881257760277 170.612093316199 194.269465901405 196.145565757247 74.4445947627932 129.364482990233 169.755027332611 73.417479825537 118.07960187653 176.976213675654 125.317958304022 93.6006523329452 93.4734831948257 141.963214610346 114.484826620528 143.141199212573 103.693446303959 131.094851622043
707 166.793126122659 81.847411597056 112.18080482727 90.9405094675834 51.5502193563579 167.482407888317 166.076535827019 179.528140204475 171.716495327701 189.616597989048 223.862592155697 92.5990048465309 108.326417517741 173.700620440581 58.8613011991774 164.846407304824 126.82732419105 91.368291443053 76.4996589122298 128.348180014945 166.547096343212 176.565683153133 210.018775177032 115.189843441869 140.378547157367
708 185.046025500855 101.813718860864 132.77111997659 85.5302463738478 64.778005883838 169.610834206797 225.725211953197 218.604365108065 199.383907243188 188.669987507743 222.353861237018 76.7077253583629 129.376070054171 172.307252422749 80.5728757772047 75.9821549661843 128.984929652874 158.392775734654 81.8813995190641 120.090078299076 157.860421298043 153.540568755012 160.47824167077 130.216337567464 146.1627259191
709 153.450969969034 90.2716618149787 72.9985106289978 110.346233290415 66.0608004103413 193.290369453527 196.408640954759 193.371985150005 178.499039261839 149.248304384753 190.567586109134 44.5348635946282 121.777598358795 175.732234162922 65.0582838024506 127.174784417759 205.024471416228 89.0870854022788 72.6766283564692 86.5607677061615 140.522130298472 102.596670427642 181.426358236266 111.001508910456 153.672282393266
710 172.169799183244 98.886935180852 96.3332388170949 110.561379213205 56.1671406752481 173.506172275121 185.558300949884 196.702065450883 171.014598384638 153.479109544006 202.15298624548 106.634639412486 140.732317181759 185.579188524466 66.4181586318649 144.183840541292 117.725663699623 160.705490279948 68.6992888909371 98.440794110415 115.515937678749 98.7138331629077 150.949146583916 118.200377128221 106.01898263046
711 147.883578984301 85.3028146571609 90.822277860865 137.734278886222 59.2692802409347 165.797876694786 182.477414363044 220.252640591603 157.363399799598 136.437168567973 213.041767286752 103.945457334124 114.51515642666 172.240670547095 78.939968200474 111.837506521084 97.3902975577927 149.469059568242 99.2786800095382 88.5579831957655 93.0371302912232 128.199021687116 164.158382121491 85.7136897100066 129.388176533195
712 171.378316905394 108.405477454442 81.4753178656033 93.0920842078915 38.7202311747296 154.16637609761 170.80252976778 213.451874692382 153.125101350521 171.895938280843 194.984438372531 60.472069693611 72.2917131159332 140.331269806996 47.0707177368242 120.114611142575 135.952197602271 182.376811990604 83.6107867901993 102.334482452359 115.152646890019 152.026552698978 148.38564264669 87.0949960324943 140.848975231463
713 154.739031688736 76.2131668214074 108.276630118965 106.826202879532 63.1839268779163 165.276593772797 216.962594054939 249.857315730284 172.89099476349 157.787442470333 227.435617802458 79.6261363120476 131.528691733061 163.100887582264 31.3689354879141 85.5951012645599 123.322598026369 161.702080456911 120.434263597483 86.9631720545695 125.575889892824 135.772820734694 167.035338395469 126.791269069104 163.504993327957
714 158.53953315671 98.5096677154142 105.322005125256 96.9166671877881 49.9048332979817 152.690520879315 196.275658072821 260.080089123386 185.678166116916 174.598939929639 194.636036070523 75.1032028392265 91.545155896209 174.74382308289 57.2891733960442 89.7377530308013 132.825873922095 126.711178332119 104.076826045106 113.341240825041 151.821384972826 120.34322085949 187.724314476841 121.863182611778 132.475728376232
715 134.915236002452 99.7728991216323 119.06029667827 77.0906557956469 41.0975988593461 181.072826902453 153.469147108065 216.424132733415 149.138997580143 172.199837739559 213.524653762695 74.4570502460899 129.60942274304 184.73226687129 62.7384218520448 101.579438216822 155.960090845978 141.613097561756 92.384735054143 116.933995035726 163.037643460446 134.739763392713 172.914775599468 99.4040024830917 166.619951554602
716 138.720542272 104.724995647032 92.1080502481673 100.085772853123 42.5744380607881 160.602694657188 180.173950475247 239.062582942367 190.741643227447 161.884707448115 204.226878129854 74.3344346414536 114.295146787698 127.885026138011 31.9522524742948 131.58310861556 110.163854216026 149.798186274961 92.9018896899381 103.191909779066 141.121454113597 122.701653261403 182.673300060635 87.2146959043028 136.007664582781
717 131.315323080741 112.104261642306 59.1999038363396 95.6588894915357 62.689728722498 171.249516446608 166.108408602108 205.502990785585 149.076538315823 196.947971495124 221.807747051869 89.4408469437536 135.769980205337 161.464152633033 78.7840534260599 100.296322162851 121.68830301161 146.226088424057 71.3581854641951 128.091303839387 147.0841699164 88.1838432548843 210.965987540463 70.3749948507574 143.207497681443
718 150.398119658287 96.5324049604232 121.215149458522 95.341743904785 39.8779182516816 141.592244752179 190.920309737032 236.024615591357 141.805740322542 151.84428589148 192.131896231566 82.1170219372886 117.355700412904 155.330412887259 69.5724857934035 147.616986061218 153.786379964164 157.175757285954 82.7468486187223 127.347062329903 117.174015989654 197.722985965955 128.248511874748 107.338181340912 142.915978388098
719 151.192171822578 100.438211088335 78.7935121750724 126.890013038986 56.0676839697442 175.515173200881 174.963851067091 222.886131857572 156.641294881422 159.969764615508 210.110232520504 83.0454889940304 133.174429364644 164.490425604532 81.4927236571476 87.2908938266559 138.41922589872 133.575304881475 80.9660307002343 125.387157953711 113.726799865965 109.071215766294 186.139491343556 68.0387968080237 119.352727451543
720 166.270582436451 112.03244487786 96.6686843894505 92.944607535968 60.7337002382515 192.775107377168 187.710430320509 214.733716199458 170.51043218474 164.181926508285 203.702217126523 87.6826280293458 105.80202961679 177.07100939728 59.3880346664839 50.8289042599317 104.8885996815 138.844592338771 90.7519913152317 87.4905235325182 170.000605463966 178.735742866825 124.684187873836 88.3864765773266 150.938938598203
721 165.171599265242 123.15587279742 115.848136505719 81.6314242364248 60.6237811682144 172.36559352337 170.719588134346 201.506982691484 157.090769248247 172.420093941252 180.628914216916 59.6505871652767 135.184799008537 181.825306781559 52.87798409807 103.502332250063 111.299912437276 170.738607171033 88.9079864388297 126.50355113768 155.906759446306 111.217984371188 174.173891841292 108.894432033168 162.285557141822
722 221.770554155315 104.601549318357 99.8757151036506 92.7278054952804 47.0252001961283 170.647685375894 170.361969805827 202.62868672396 162.794378485133 190.255381453063 214.960806119825 69.4142892404192 135.618067115503 160.947049056245 91.356722968261 111.526634108528 137.726575972042 87.2588593128599 110.550005524802 145.550547553261 104.775622546185 98.5184653527328 194.84944783792 122.740035234404 121.175032141362
723 147.185780506474 102.934600387953 100.541726774793 121.21124748602 36.7167092190433 178.929695114623 157.451894648483 221.381702782606 147.954998762813 173.34882303054 208.436181527342 113.78822689519 140.262622370398 147.58817624239 70.4581855896868 218.050040772102 127.71561553873 115.262396475974 91.0610907017372 172.714111947593 126.988033684317 91.1885356572367 168.128539743884 120.655217704026 137.473668441575
724 164.828609639422 116.98577020817 111.925567197155 98.741800193682 56.8735213041641 152.100110899029 188.516589712565 166.179840795374 164.43318984565 172.428415781061 208.379485911312 62.4287365764192 103.881306090791 164.844202898553 84.3150862936325 64.6884506718021 108.558077487982 144.87024137073 108.031935096152 94.216640030816 155.008055560382 134.012406698344 168.708788529611 102.678194699085 149.970850994341
725 127.891084481287 111.359996619714 97.3448173332007 119.333678339219 34.5351555736381 172.863645292594 179.436986808684 197.494481845904 164.871572150056 153.087871764912 227.174913524492 101.161087013644 100.120338987838 171.551847984985 86.5677220727554 92.2067747440993 155.362540304667 168.278896966532 88.4381424439998 109.834889781526 144.46588623594 167.886161813337 132.605709501125 111.868776067507 140.548930803056
726 158.620357143676 91.875173248718 114.763396238819 106.903666628064 57.9186032458279 150.123904417751 192.119773181512 190.860422327916 166.026437376663 147.809225673129 219.963793990173 82.6830314137105 100.500883042944 165.299250016011 88.1480477028153 116.677606683088 161.289253225591 131.452701154816 100.856670475837 117.646514388958 166.813200228534 118.291743439265 172.434623309095 141.430981321049 115.804363975927
727 205.301099592991 93.360189411878 106.235961474319 133.941612376655 45.3359249472136 162.184021762911 195.669249129185 238.008168658363 167.292302768173 164.771290922187 195.485861138275 85.3978301815543 171.04651590773 146.254630713617 106.465074146933 149.418507452746 176.0124641945 112.199173924427 70.2564439162634 114.232683919845 105.728122846692 147.948057693867 146.811910072326 161.924780046737 130.278564817104
728 195.878517901632 57.4262075291143 77.0586520857033 92.1072942497358 38.370753905636 156.667172925286 175.067475108949 228.459976539679 157.67310834357 185.633732084196 172.366635809938 79.9080930751169 125.285809199628 183.715272053313 80.4397216402371 128.354413489563 167.915003296432 136.845350606692 104.02198485638 112.277657846976 158.969366736914 113.886735169749 186.517848394752 129.469003737646 126.930612985384
729 160.817234120968 110.957858037396 108.794588971375 88.0379372064652 77.5748293008675 168.829795976674 169.954003546165 198.774039799669 157.532451664677 187.557970171406 191.55669334446 113.333654953817 132.852290576115 156.965745507538 53.7992279489051 112.462239579767 104.584116963734 129.676280784904 99.6436805137626 77.1814532108498 107.110221064666 72.7536568182469 157.057431513369 85.5538636551227 117.662534905405
730 185.711488179065 119.014396405254 95.880010470241 116.421195526608 59.4062823667688 188.397036663828 225.271937659739 200.345999497013 170.551965162169 183.671410786031 191.541848242241 119.237325299634 126.331671974494 170.997866216085 45.988519504319 172.080286334519 147.886566451809 139.533293395061 90.514975297074 130.382688577291 154.270942059909 137.467926077457 208.796025067361 102.033569023073 145.521235607393
731 164.0049543264 88.930789794063 100.106175345365 149.835969158887 44.9691088320453 164.534346031495 167.789593782157 192.366913657162 195.787672739925 172.549802723278 199.738750598357 76.8475708184469 118.748839229011 177.444097212099 48.1188622952617 104.03881599475 115.329000579504 156.055725072014 78.5296803181915 108.668841133319 154.041757881851 124.074359538827 162.378192818053 106.977624533144 133.384543264225
732 188.980511553497 87.2302733432832 82.1876472725445 94.0694491857879 62.8225834009327 171.983229179579 198.965582309816 191.827838493133 166.157028688677 150.231433808269 205.207264889657 162.970160891159 132.60550877999 169.904109884317 85.8000363934258 113.161049123543 124.899605516787 134.320888034902 80.9639675743072 122.977558154552 121.651196849046 129.780917710259 162.031460118992 100.987534852205 113.048050119357
733 135.290752801858 109.376305800713 75.0715781344313 106.912624114158 48.444761953436 170.807465184065 212.382198837344 202.654251398764 128.434678946191 173.737898153114 209.707249729815 98.156163804837 99.416163266899 174.159543555669 62.8621605395757 112.606407176018 198.99678868451 155.460338890269 65.3711773343873 84.159320950273 167.411298104472 173.83931719277 156.942395437853 112.960664148473 164.390275976943
734 188.630595026178 101.358696946558 116.755169942731 103.72364394718 59.1509537451428 151.881345967159 174.456320108759 167.9871218733 166.684984327788 165.504310354534 224.088617634262 59.9557960022005 96.406799579501 148.441624732642 32.4845214212496 127.107499715643 138.224833794712 131.422152141808 89.3699067078035 120.595249762948 111.155965593118 149.527915387176 196.64559258757 123.113062301296 145.816233783651
735 145.036442765716 88.7432225712124 103.184382502825 112.507062436496 49.8866737742214 166.28560305949 172.852838484928 196.40121537191 166.328163538301 156.10850539306 190.056452835817 32.7677085189784 160.121783677435 162.966767900077 62.3244890497822 123.14340131717 158.395466564758 103.521841061344 77.6254929605002 95.1760850287304 84.5107244036348 108.387065375707 131.735275435577 140.468997206578 138.443953338214
736 175.227275775131 114.878424452756 103.987097906355 95.181438770838 42.6027804543203 140.598420754505 166.400721770956 209.746813254343 175.517334775526 162.017760561845 189.758428322139 63.1878369647546 133.140080641673 160.251413579175 82.0365990825232 104.10112432328 139.969936343791 134.267545279804 75.7851190254472 132.199829941607 145.568599392783 94.7910190113654 115.51283627279 117.458690047721 165.894098531003
737 198.895489513229 127.732631915677 75.619239074813 105.482475599092 48.0049605854149 194.114348467629 178.647085825297 206.847285049708 192.563974751414 194.413973765789 188.025055301689 99.7468704382667 127.784827791169 140.523281920782 73.9543100855609 76.9886278865866 130.361162598933 155.129735750428 98.117060498648 131.729772134759 170.918950959424 95.6081496325863 182.723297328326 135.108402535386 138.21890851675
738 144.488831629817 109.667042197611 95.431202874255 115.091420074146 73.0142241527181 135.017961565531 169.161404206806 235.009673777814 194.804311587818 153.344326936805 180.136838061806 111.747081236806 132.959531975398 165.819803973558 77.3750198968313 170.050870895023 158.117364634891 125.455516819981 79.3847083623082 104.820981889616 136.560828556191 83.4643340316513 150.540266530798 74.7107685106371 117.969767371957
739 157.527131929927 108.247491879261 107.348921131566 99.8250797481045 41.1756105111098 164.440817869028 206.741779755655 191.395816964148 188.638928433163 171.248852858137 171.796559480015 80.6663756002756 175.68067642571 164.051129326381 57.7697206227537 100.166938396505 220.099189390889 117.090909806597 63.8460208580135 126.970054678414 95.9537266231424 156.886812364978 126.70785075605 96.6154756924911 148.720054163882
740 118.787942184251 130.585023471783 119.862037235657 91.2114333980902 60.7399455549667 150.657242872149 178.365527767587 170.169679707798 189.785840489626 161.409222490726 193.922177837871 114.691965558121 131.14358539479 140.391449239592 70.3712673059651 135.701307924986 174.870373161346 132.845158723221 80.0696390086462 125.920281597833 151.455385681142 175.458980297116 160.16844221918 97.4222738838886 152.551092963812
741 165.345287672748 96.2864694180434 64.482229539174 111.066334063135 47.2799414605624 169.171499586499 218.476645034892 177.975396050985 177.596476125054 152.758795323643 195.93454272992 140.794941802426 159.329576045485 175.295444072061 71.0789499486326 165.98507252767 126.221711929014 164.01210678384 97.2888567728128 151.822981606746 139.492062465338 132.46337242203 198.941739683753 93.9763165807595 137.094557482868
742 182.104550410735 102.230601407058 72.6065461293539 111.706629260239 58.2499666204903 182.868441394165 188.46948422427 208.47075628333 164.863479920401 169.650214622357 236.539461474264 92.617144784454 157.892634807641 175.201310249383 92.8631579145135 169.421574297234 143.416098655546 140.107582010574 130.155172616541 102.125449848227 153.054002216731 101.642773068783 182.072602714626 134.131821880042 155.653123925474
743 169.61014809797 91.9408340727754 137.041092178418 115.619676040069 55.378341154852 138.65943233123 194.567591354917 217.233630540226 157.623590194795 162.478916209406 184.547683665551 92.2836203635341 143.594549822113 164.008721314635 84.6989122508572 91.39549125819 160.170178547175 141.97959788259 93.2479660420771 99.588465390028 120.063170421806 112.05207357725 150.676436406722 88.658664016174 148.882234251181
744 165.810809334864 89.3922918413234 102.908728321543 101.477161788462 55.4887569389842 166.903002483728 180.458336459447 198.262132898106 182.017920119871 162.229235245711 201.200275466884 91.6885737570804 101.782585333639 182.706211209725 40.8283691488916 127.066050851452 151.175829882174 155.552325588921 72.6350015681456 117.875798682797 143.57260186114 93.5005713043175 139.901721727067 114.243860244475 134.817190936916
745 180.276797991653 111.279972335044 100.632918589239 114.397117528457 82.9694326361822 145.675114030909 157.186478940726 219.137344395543 133.783031024524 188.305380230536 200.300952999471 86.292322929346 102.93946787261 179.768100295737 46.2893339392626 103.30415681206 155.738515163813 159.507897527955 96.9891423495598 110.130497466043 154.392649154248 85.8989597120524 124.410088164827 75.6275829119577 141.034623247832
746 154.414932533132 107.815080307116 122.60234498975 138.021981409938 56.0466911320825 159.743099105286 171.827790920841 215.467193497905 173.550105960785 150.33326208246 197.174196671261 132.337809817955 112.614944092126 143.460768553428 106.615147633392 140.173527965778 128.604931255243 113.178063217795 90.9264148263544 130.063757093873 168.522082158346 112.39224511585 144.642672436241 107.470026844506 148.169981569757
747 154.341823478906 120.304432072556 124.284278595271 110.391779458381 43.6014571498088 127.523822236262 187.699008367032 202.713864723653 157.961791208483 155.512936589097 182.847771122178 65.9540993569037 96.2367544060151 164.568112577829 83.8944013287923 66.9546650538521 139.835952666872 140.364282489695 116.121858279161 100.150628614131 141.41585690717 115.719650087851 131.046481267789 92.5659728044703 126.843328423274
748 152.381361843487 102.878808227308 82.8944201372703 99.6566442740389 52.0433490986296 159.842240360948 154.163147329464 189.046317168994 172.49245695624 161.753620783272 203.062049475172 96.2099309208106 106.626783374202 167.549766682113 74.682334024321 112.138416252396 188.797642932492 142.887550101575 71.5121695876197 110.392897029324 130.210500062984 94.2755576906877 186.188469783687 107.33370779563 120.961419340565
749 152.268693134159 83.3693946533125 107.37828483622 124.300674733697 69.7922449541458 147.096646141882 181.75876751594 200.418729857732 140.62188983759 167.087853426322 209.322363138955 76.2609972820595 166.16525590053 163.025961120766 14.759987383614 183.999642794577 171.641345773254 116.389313289034 66.0469715531421 113.622567869133 157.078710812776 112.820626026263 144.653140157056 105.020526953497 145.713417937689
750 131.19440587227 109.444545714491 101.988519654262 82.4352912780991 77.5478541219043 185.562331415126 191.275076850567 168.154947835533 192.949737974522 154.830250502756 192.185204673412 70.7472275207422 116.977829868312 195.748846882969 62.8350519012585 105.667319088487 143.914698503123 177.217173034049 68.6472179602846 95.7277636352334 171.852590888985 168.557249217934 131.230619744127 92.5563853360321 145.743472614694
751 153.306517187814 87.3270360800587 65.476130014462 75.066774480969 58.7354370806874 180.305276089811 177.232747933724 199.409066838695 175.86177021822 172.092443400121 193.184254402673 93.2977603033708 150.924023726804 149.109376566783 93.2267386430887 150.082684817317 116.541988760051 177.608860183798 67.997860526303 125.245794947172 140.864840489436 95.2242697949472 164.541422875644 84.681807880239 161.529078944833
752 146.518510806488 96.3561982313886 92.3847747132487 100.398360069443 74.5541773260163 124.555613951883 225.347577065197 227.296007546283 141.144907457811 144.815916388023 207.518680318875 85.8502274696986 113.522340675236 134.039648178852 84.516605879964 118.44991581508 146.326067260683 139.914897593549 67.4337392061775 121.17692666237 146.062248941514 123.729420311356 181.95110129872 146.0548584295 126.700598480313
753 166.910518581168 104.208356331103 88.1573775396376 103.67267393543 41.2459530735176 156.510922763482 188.262145155716 214.905624445658 178.969147619865 184.75252286026 202.551213682214 57.0653818500464 96.5703536492878 169.620107081663 24.7665989423612 121.917416575997 121.967429820834 168.056819924405 70.8905629188245 102.432689767747 83.0946313514687 145.347179427258 136.781707108429 121.983220712168 125.325005110128
754 127.104825801623 83.2740603229077 64.260538509871 104.313924661009 61.7883186413767 207.788999002826 178.855072454803 216.285830087151 192.945213747477 165.34167422898 206.219005353535 81.8452326184437 120.403098044229 194.602364144955 59.2877491092066 215.252615317091 119.073836915697 89.2021743071407 102.664515563149 136.882072028592 130.709313257049 130.875084343593 192.100598849263 125.567587995111 151.701506883579
755 152.965204496138 110.150292819173 78.8413956717829 101.192167977104 55.2625338201278 177.617082691875 207.470370455272 217.294711132112 172.247490163136 187.584286938233 195.010006382423 60.1957725321388 110.094135211765 126.896498121994 68.7439555943976 155.989704382953 121.510886173747 168.749832680999 65.6620442004639 124.456925238784 116.790879954052 102.526420247584 169.206251846419 110.458780171364 135.751356646211
756 200.567750458321 83.9342201754153 118.533676904793 107.104933901865 58.1029159696822 187.147249301872 198.743778492294 201.917082332461 169.936096356209 154.711434200151 211.31109532971 139.564111839392 79.486974448013 137.584070297104 105.004051970768 103.527472840641 172.670981267077 180.507739187471 109.260427430406 122.373556376305 141.971063403852 149.275503062777 146.443769398292 102.492277542592 138.315800223415
757 144.397964783347 101.720615766438 120.793142644893 102.065114016891 43.057863032225 135.714381087079 165.517511155003 208.870041655367 174.729740695533 161.638657825722 204.41655799791 52.2335559201245 87.4709333907997 163.137763755002 60.2873775350727 51.6359590860723 139.347989159643 128.257489505721 101.024859397296 81.4919100815198 145.457785239276 143.318127295076 212.239582655163 91.2045938946715 178.744614407033
758 180.938409934921 103.567502560742 111.695292225038 102.422281864422 51.7872375380196 160.737767641989 212.374378913257 231.793783473573 158.330657945103 149.937236261225 213.854337088711 95.9039992777081 141.150980590836 165.965305691628 67.1733416073433 139.839821996804 122.945620296956 175.497344007362 70.9484805240218 128.591990450482 127.701838631254 109.20022499777 137.094821884068 114.751452992566 129.314565861638
759 200.263398788197 105.87375808179 103.415532233115 133.732924066922 53.9255521802289 151.342344318966 201.955755401239 190.046517488078 165.347767247888 183.327427244543 216.116347409171 76.3955541292295 109.458948989536 167.036959941631 65.7452125106732 101.040567103194 75.1528447397545 163.783569079783 111.893940554347 92.457642504927 140.845324243084 151.869845665539 135.243435452518 129.18312933555 172.303047000857
760 150.921339447463 109.610669606832 94.8506275071326 111.749784087394 57.0442579811624 159.969990914403 181.993323930396 210.224541737251 177.758661378727 148.830711291065 233.728553277107 74.1206972733715 121.01695220679 156.813709635692 59.5744464129118 49.9655154515091 113.543543215771 201.541192695447 69.8849570212058 120.766431955492 172.074817328021 85.8129686282199 178.167164869324 81.5411113163807 129.42573664136
761 153.130926469669 118.885489256841 83.3990744286534 122.442819429191 74.5617437600849 140.355048146592 213.945393452027 226.845442089415 186.936335985023 188.629506547912 221.744684347002 79.5481705919931 125.01627307675 155.521173717168 52.174527742074 155.769280752597 115.62951518058 205.665125434159 90.0518293067105 116.518477057542 151.589081907537 151.775293403773 161.050742329587 67.8947785631488 158.13453787539
762 160.037251215305 69.8148233561357 75.2011023874796 96.4865950283728 58.971431720831 147.880506345027 180.025805228257 214.706982722228 182.800481775159 189.821126641599 214.032010641817 79.8798957994064 126.682090932251 151.857745893656 71.4092684555204 101.666541722858 123.54757680167 169.098547744421 65.7607220134202 98.7916599491474 105.853010610585 95.5565934914007 167.621537129046 106.556892174666 119.702955583691
763 139.565827910267 91.4601606405032 88.8414429218761 122.230873275874 38.1959035620876 161.821099121799 193.761835781582 207.963219884129 159.463489922154 191.016193130285 182.698051658666 90.5098038808497 84.3194363772351 170.194133772124 69.3803286084412 137.514648828997 124.306799333123 212.047662262415 82.198085157575 107.609188658066 164.756878426832 126.812871731274 144.929889054067 108.31025579261 153.953717312745
764 156.143372072884 119.460646166597 93.5875364736123 117.349681152934 49.8371995846484 132.527769620315 148.195086713858 206.796661122196 160.530551001033 161.642827302539 183.294329563542 75.2919196144307 66.6520418357512 161.649238574671 91.1557261379044 83.44135617103 119.787508739071 140.454336974234 102.343558315743 83.346917348918 165.456540695861 138.052629302662 166.268845700101 143.762102213674 139.807499322787
765 145.455703516272 102.585673792995 65.9062903782531 124.030038906834 29.0733800519314 189.662444402426 217.292777551542 195.519558545617 149.178558037742 154.177132214161 206.740730011235 105.304902639329 147.835023446399 177.45540834495 118.488293131448 140.624070297448 116.676485467297 104.698563837666 105.062369309382 143.534254712077 152.153221603534 129.907517904723 211.668343228205 119.577894339683 145.280155466524
766 199.646938665089 127.745349853958 65.7240909099586 121.696372826797 72.2787181654466 182.488212088855 209.982163209851 170.511933705897 177.90928905633 157.566356162081 175.506364855965 93.0230965167729 119.009181298841 156.504237432403 114.739375425876 123.328021109111 121.217267993888 108.010886040492 99.8905527709122 105.147518833881 129.645586473219 137.421664147845 211.317487803248 116.793608898562 181.029830182376
767 172.266810541587 120.92332214805 108.026822563723 113.801156456128 63.4491228135583 152.022998123119 220.532717865992 194.888321395305 179.953341422666 166.468761719643 197.563253287621 103.119956026007 97.989993682897 182.641986577372 40.8330113858573 119.766597628247 137.594138318574 181.750529154913 84.4592530815331 89.783232333194 168.721609558679 112.641888458214 160.836798837111 121.124580691116 131.597510820098
768 196.109363168895 107.845309934807 147.923701563459 97.5815093089058 76.1854958849821 164.107972241743 167.193677423649 205.272065991406 200.239433446118 163.615805747618 190.590706889161 85.5221295943725 135.205347536944 149.290822104046 40.0184756400294 125.894354545508 180.92506040501 126.428843403018 66.3503314286793 104.27231029397 165.393710763083 89.0976608928312 145.822755950894 117.698164292513 128.822030142579
769 151.274113255548 112.061149386582 123.20374869383 104.523652347759 54.3986728955903 166.648754068544 223.65753021111 197.609202124949 183.222052486902 146.566709026473 218.410143744749 61.8973820476445 150.855012027622 166.755765024323 25.5437001843598 90.5047596142338 106.784940098309 153.530413073858 75.1428404623107 109.007275265992 125.930632556189 114.405965301793 193.617098135824 106.495831036196 152.010992326902
770 178.449547231957 88.3869493129599 81.981767362914 144.513052454652 61.3523193646843 188.550424463805 171.124136862722 187.905732739908 153.350926799266 159.262645716649 208.973541604877 130.469094960575 112.624897377611 178.311542148171 81.8464927075953 125.544529451027 147.216561013821 140.203920209019 78.0085615690951 147.783862279504 133.831389513472 117.137887547813 189.155052736177 92.0359160170394 166.982906773031
771 122.448433075859 121.731894016707 90.3619671967238 98.89962060364 56.5996849662847 143.27092317419 211.331642327493 206.698027024997 148.017480096686 177.758847069925 183.142648973227 75.6899816961061 121.159293567983 170.710066463815 74.235204742243 82.0312258672647 122.288218600353 164.527124095481 100.133275150312 105.218427861179 148.938474082707 84.4372506345864 194.902835821975 105.007543721275 154.03100472529
772 172.841808980887 103.047997523826 112.150294703547 110.218421297436 42.1245790652097 186.634206261405 209.047813627403 182.208390892781 163.184684261122 160.523037433956 198.449731829344 76.2331935330684 123.766578390117 171.894031111454 109.957681875656 58.3168537305778 137.480558504741 155.933650679454 78.2665204857604 98.442033711269 139.955179743338 114.831948423703 123.646557455053 108.799433344678 146.871022613611
773 153.147315346074 109.555302773451 93.2759022486789 107.698650312894 58.598626210029 163.070184120842 186.309196403162 214.020941112631 153.923645809361 177.022865563241 200.442149124924 66.7746111442084 148.786427842407 137.947067568705 49.060860035445 61.275821780521 123.793475081427 124.224742259145 85.2535276280936 105.442289776695 142.950626653916 103.750428096457 228.655509936442 114.295383205445 137.571578683945
774 178.033114826278 77.4926274450938 92.1635196672483 102.93758413795 47.6545088287544 179.086869993187 188.232087013988 212.261527345303 170.140537674234 148.508412730569 187.698997258282 79.3638880119539 145.072910913927 155.475197958896 65.2359038143606 188.899210346041 165.186859332319 108.701702964471 75.1127403120056 107.040558602722 150.562699956805 107.409877575295 164.336119271586 126.159160731888 134.170128220672
775 129.36060329593 114.149485709156 118.531754423792 137.808470980337 66.3141102817984 169.154905702693 199.059895145065 181.540793007242 152.190985509205 156.119601831892 198.70883707513 38.1923795861588 121.114976438844 169.027919356776 52.3402406953987 161.808398091709 121.121462202481 144.198942293318 64.8388055493657 82.5080629318063 180.865553436485 120.523449360297 152.159260147352 98.379148282594 151.824580624844
776 165.362229803224 83.279246015784 100.891631698618 86.6378528547637 54.6976254744499 166.670019630335 165.312875830849 216.859226305595 156.696960105055 172.602999782515 200.317345014903 83.658745571252 132.782727741268 172.802936622469 78.969721536732 121.438599821878 121.530199291928 169.234146886223 90.5315362109767 115.967158877494 117.560068130553 111.864653415237 108.544766176762 115.493994274813 155.261490200716
777 158.980352878533 99.6206597298799 96.8067453254394 94.5730672284875 58.2363751500134 175.321178791224 156.726547804166 197.598683589014 159.716976007355 159.065806281394 174.787351182541 115.661854352328 89.2568631233929 167.010704001999 81.4693847765382 133.736729798599 139.533149722923 175.808208140498 63.5176729157304 160.831948185108 122.428777984884 154.593087030062 133.238357817414 104.465418349282 151.277133185637
778 135.262640207006 98.3521365587504 92.9847952510688 107.80452964269 62.0264042032515 156.953253255031 186.367717986421 198.098745258609 165.602450631974 175.875793889417 184.182630917829 53.0587164512347 101.89790192768 147.611752996307 79.4797392314445 199.05357327832 132.717118100304 133.25290593745 101.167543483473 126.461983982251 112.656648592681 91.8159350902319 133.749075397203 116.354776912336 140.754612975178
779 170.021545212873 87.268445192248 101.722095196365 125.9563587561 72.1315951416793 150.451907981527 165.283829359255 202.080060012982 159.095597690097 165.452378936831 197.633281164146 84.9871757975443 92.7947252812458 180.529319530062 49.178049762 108.556643356783 113.902385097094 104.178956658229 66.8442280143305 111.51870660228 118.80216884152 139.183946338262 114.448352233968 102.603000489657 159.633519641573
780 156.756126859703 108.10974468386 93.295325015645 83.0250193473087 51.7431605443617 162.947531836647 190.720831814199 193.114994869706 146.15820287148 163.065685732834 180.972395039823 87.081431938943 122.331479346992 160.469027588673 100.220849985393 90.112562712749 191.880674162628 120.842895758337 60.2532385184754 113.633988471368 122.077488684284 124.358455986309 168.155423420299 105.158960892355 141.585231788631
781 152.660719627001 99.7474312553108 114.339523919003 99.49293906499 59.0651039899362 160.887910300518 186.892499530466 212.619866670593 164.345239659411 178.14006377678 222.036052966284 47.4981017289071 132.525652514971 134.332550744311 29.0358651920534 38.0821104720952 153.360562460924 225.196112421884 116.486909101175 100.66355862095 147.328800374639 103.106244749829 166.026356661474 120.358620613933 122.064555811601
782 191.479968464622 105.004346584151 82.2400089803775 102.916181784213 47.2984454096322 177.711366925015 152.787590957271 219.634496830118 186.772936946218 162.68395474864 210.136082117404 73.6654529442881 159.382996750677 167.406618643779 101.289169604316 100.109684030139 203.401231745456 103.816253761345 67.7261206726033 119.963105646831 141.493588863889 99.7635995707625 143.689913035243 141.52799909052 174.947564365929
783 162.854611134408 90.9530969533481 106.78729473351 71.6859506126876 64.6806649417695 145.3569291526 191.400512167427 199.790681442072 154.193113065317 177.286611694814 208.198029579254 64.7724993217649 91.0126724438283 173.250755119409 65.763318118134 161.48658581849 175.848641161688 134.944201798115 110.95828630718 119.056217347079 124.788410977534 90.7086023120816 175.264354757029 116.534216246932 163.247365070778
784 101.220370399499 118.236416234133 116.351929863161 104.061241061757 39.6896559825848 157.471334889455 182.702787603938 191.108529737373 137.821761584714 162.361770464923 207.05326589983 78.1821520599331 89.770864428956 173.991237824151 57.3588470721852 106.033450970766 134.890318846163 169.625770387794 82.2502233223517 108.03694243861 121.221308415732 136.916554035869 179.64396433418 109.651841975682 161.005811294526
785 161.511453689477 96.884764027968 104.513366722523 102.542321829557 39.1650731211767 158.246938654735 162.670313784833 204.567159957973 192.560286858747 174.074169910776 227.26357710315 57.9997257424478 165.34225097795 183.837029432112 53.1959956831638 148.083042980787 136.449475743096 157.598101758704 75.3810371932855 97.985988238087 171.38357963689 100.159110582517 161.090373711205 111.173347378511 124.200659701279
786 155.203608961954 120.61442872332 102.914330671225 81.6166566581978 49.7051599043114 153.978322995426 197.042883724003 192.558572891846 164.990674483147 164.210013461002 177.753128777058 83.26057306577 87.3833781896414 136.711193347446 56.4769845385876 115.431258720745 115.272666413246 145.215773374884 94.8589532827324 128.122327845058 167.490838562267 154.892602264435 156.006717693403 110.450715141261 150.383677653734
787 141.116936238359 62.8750029853009 88.131244160127 115.410482571297 52.5304738884725 172.031954329146 177.241001064814 177.162588521156 149.358833971655 156.369200763436 223.403286682905 110.8293328617 105.700694824115 166.02408667628 78.5584627089926 116.983024980894 143.017610967618 164.36263443221 77.765400120191 99.5298630186442 148.532314892235 152.492319427785 137.933600904343 89.4197706692345 178.198246634531
788 134.563248890472 112.473827577208 112.918802277357 103.34195811884 59.0714716775073 140.720569780781 195.361685233923 193.283402953313 154.059614058984 196.22263457016 194.643002199679 58.8210710338488 124.658182175864 183.721884156786 58.7703378464627 126.212224286913 121.040616045181 162.319180876649 65.0010595063656 111.491098984784 143.630254796539 120.182129175659 181.573527938289 109.92770474938 147.061935369052
789 144.788922312153 105.661159538935 83.957248907591 105.522627216387 55.4175702725947 183.850894937271 170.388139673276 210.269710176061 155.097537685718 167.662605700777 198.189012369385 87.7273436843262 104.39183825885 188.511631028946 54.8115444977993 79.332770072442 126.907718645042 125.124079039213 95.982722177207 89.0498426493835 153.539072841516 113.277611157587 185.676102811514 106.28466410252 125.501762761918
790 173.576194535368 100.871551165807 73.735334647463 121.492258977294 48.7877117826041 186.752328846641 182.216021470814 174.580832612108 157.702211058808 171.018605567629 189.165312250957 112.085707687334 120.205516178787 184.460660502345 92.4474566007781 110.746950120244 118.079230784741 191.849599559646 95.0319574212611 91.5963181301427 132.893787317149 92.8883366793829 165.960106069463 112.596760047045 127.827767169133
791 193.278429958666 89.6449015924977 58.8446417265913 89.9982567123868 63.4161555559918 154.695712621381 204.604400949373 214.968419498395 167.013903837165 145.15851362702 184.675147409423 123.045895017879 126.953917132673 165.191647034103 105.201833726188 83.9292147060971 193.951009365961 168.369237764501 97.506307247905 105.255709257363 139.868235905864 148.431445513072 144.860038269032 127.317035847434 153.972884254467
792 143.59153850796 96.786277531983 72.8531109996612 91.8834442916455 64.2074357015393 140.047694451038 222.241760422283 210.71871113733 158.432367344726 138.608106495337 216.096857696268 77.9024299635475 86.5196442788399 144.665590991472 51.0076424572283 98.6614276333788 142.670411344024 127.611770503282 102.885846747588 115.636965503097 104.521748464787 161.192795482678 154.941919465335 74.5809794909947 126.637306916999
793 184.092276377683 75.6168040267761 122.118265705523 110.620629735824 55.296757464196 162.153770275416 187.449395223906 204.168843859909 187.292315188773 149.258957302582 217.081374630251 125.251754443085 73.0124354785677 166.900086028326 72.9655472231321 102.129872051451 135.537109494253 204.484134152979 78.6849910919129 82.9059988467615 150.378845031477 146.127859020024 161.583655557542 108.761269340871 151.325438021833
794 187.316057116446 73.0929741531654 122.452408365356 88.0946978053362 59.5728527869948 162.132421259149 149.90091119489 219.824288294217 155.890678922979 165.427871009905 184.583933991264 69.3480812198124 154.930851065165 168.136256473996 50.8293887559475 81.8434461453845 172.595201683851 132.284166081567 87.893377223775 108.987518757632 95.2300220754427 135.489029343095 166.666238464338 89.8961025367193 131.392915734073
795 198.210200782736 92.1663266206664 91.7763946456594 106.162764209741 81.5592193194993 141.636581602062 199.206394124389 200.725359743619 155.496966650003 164.212866551154 184.209396266119 59.9563670496882 146.503486951729 153.985769126354 51.508523195068 57.1592915389694 204.030479149424 141.769361952624 101.919846829914 140.246316844965 121.25295416801 103.096198898423 158.384111937391 108.466270200203 143.306164551546
796 121.201555013647 107.090696018604 86.38960770458 121.692111331314 37.9693261692592 150.689465828013 184.843042093594 220.406029087763 172.488818018915 196.740018853179 225.860599287392 81.3630400310945 149.508369031688 186.752600165692 64.5438771634065 170.8056469642 158.945970948204 129.030381785104 96.168627982292 144.007232036128 137.88118365549 114.889560825524 128.296174893613 107.094616545949 154.974395521857
797 145.152262297276 127.845444884217 105.639024360136 111.539663264369 53.6482839645206 162.232143413738 184.184825023144 179.583594447004 139.238820270446 178.86722896299 214.899595871906 98.1975338543764 125.941356137354 185.743082382324 75.3785890277276 137.81883097278 105.107782858139 125.207924605763 84.1659955130764 86.4479136727168 116.443042277851 147.90726824773 179.567543352882 91.8575210474295 143.202134821584
798 188.882272629468 85.4608305581654 122.471893144079 96.6117285295576 64.9867721219724 156.782687117046 188.535308650262 235.754414985161 152.164436020309 175.867189544212 205.878233157836 89.5597272211054 129.056734879634 176.61024819807 80.6624861253532 88.2425219441486 152.220865599221 173.916240752702 90.6448549406192 86.1208936120437 167.817729212108 104.260736445976 173.196102434328 110.562303553093 149.858339135205
799 197.881125011505 117.968056942264 94.5645885901976 102.207734455997 58.1872222826254 154.565620638459 168.767916683862 205.179987519602 164.453683305362 147.772852134561 208.696851846974 74.662584831781 112.183997874193 177.941188971232 55.9035362477756 150.086964580581 92.7842433421324 177.54495504876 73.1283523062486 126.265558425593 148.486669840084 111.4709854661 132.778992519616 106.894855695501 173.765289963738
800 157.073193220829 84.8972516115233 129.785196773251 111.868887927238 65.2433612408089 167.058384196138 183.317519778546 243.947790795931 184.557880476288 192.475278657169 211.610020910937 99.8723775568477 158.960909887502 189.269071272446 65.0645376511303 176.771707692897 106.27118411044 155.059146873373 79.0932372343635 111.462819287208 124.978822455972 105.533035749192 198.458033545908 97.072415610791 138.95725116709
801 159.860997261143 111.213083339296 132.981836612729 119.097924127478 69.1323588464781 146.592549826366 186.944284363825 213.982765697645 170.236931159032 173.811714276452 223.113675901231 93.0546551660755 149.115264065306 192.136822278493 53.6229670112591 123.484427874644 128.21644170005 123.678427083029 63.2032061436112 130.19970620782 107.682782318357 194.752852237039 134.782734928457 122.221669035136 196.107407928113
802 164.919779756783 111.976722505121 155.063910050795 96.9006940042377 71.5822300089877 154.611643531833 191.398646825309 207.874235782745 163.383764548079 172.882981993744 224.065595992131 92.265977789116 153.927032179401 178.72108655392 44.294443003128 121.164154822035 109.823683866473 161.625207957837 78.4692529486177 115.228517198602 99.224112820891 111.406975158357 178.608828446561 92.2869106478532 117.346946275323
803 154.051508487967 164.923638464132 85.8096550426715 128.125530488754 66.4292108409552 147.664469359405 203.261315868777 179.392454020733 173.7676554834 177.392996080429 230.516108805247 51.6368677063261 131.891074951471 78.0193969882738 48.7062724669051 161.768159445037 132.415741141241 119.426998836521 90.1604190876186 104.537508704874 178.441942741515 105.607688404189 171.407371235643 122.88222386141 155.166891605676
804 143.109057870815 80.7051434965301 115.800106522476 128.3166808606 79.3720665563892 188.150374953044 182.513666327609 204.251477764158 164.246443565014 177.65157608835 190.67233165426 86.0397253880776 70.5710424908812 138.580402759327 60.2107391380857 137.810711429105 119.672803972188 101.827302424056 67.1637419868329 116.823779762184 177.517142450541 138.077169428756 173.089672973854 105.400529316423 127.920165436163
805 185.501395026318 119.101236561127 93.4584148601648 126.352980905458 69.734742579835 148.142077030105 178.318503566762 236.419105076042 169.064058303587 181.510116962188 195.017128392046 70.383737043022 211.863144664145 172.921034453094 43.6779717435586 79.1404155297243 110.511479962994 135.294977326077 69.696269255574 89.1035591219523 170.911546644058 156.427773529042 170.973260808818 100.518717713362 122.167574667435
806 174.117409396102 80.7516738516148 107.95638132184 91.9509181903254 74.998756572231 167.339122120877 159.019951424741 179.78725159114 141.705043176706 182.112325647846 195.714468571852 28.9006595693957 125.027585577495 181.835719802216 100.683560738312 83.3472781387414 151.48297610377 134.722343165729 61.2962051426769 105.854596058705 135.728176442751 52.7658946066584 207.045582282733 95.7991619443395 164.361509519494
807 157.462032148649 114.115715440115 95.969009923547 105.115471488541 52.3504444128146 101.035833714764 176.001437806752 230.587992882726 161.084871822271 179.524447705846 185.900874440899 67.8577962143818 104.102871215459 159.792926900751 27.430407038273 77.7365279791189 123.000258858347 170.718539682816 76.3415927188399 128.929112087335 187.915472252859 80.4735725830543 156.609427214896 123.045171047413 138.627297316784
808 146.127094864342 117.88873885361 113.274736065446 100.433475211416 70.584091779877 172.580017452638 178.021206353718 229.086844742668 146.956356773225 155.568058745782 244.581413417671 79.882508718357 231.905249095248 101.345230197911 49.5479960280106 118.16528328769 137.344347480721 136.168377326989 69.1343380157674 106.64956630044 176.204702840448 74.4650044761173 198.849783307978 100.882832836767 198.960497605731
809 154.78315666125 85.8030245518394 146.910026277933 82.7359794112146 70.0274745999186 164.50215832925 179.296148573858 197.999184749499 128.620036004573 172.55654447256 176.069924415289 107.149961285739 181.794175949315 167.763665232093 49.7109731771374 58.1239384619018 123.216379595265 115.622839131689 73.0380233507902 111.640097783029 100.963065731905 97.454284058586 194.904722193836 109.135838502089 161.827043363109
810 149.846154269168 129.116539127385 109.825445395321 103.459117994934 85.529283908672 171.986984518932 231.851177621247 236.666170520739 169.47182423548 165.993760236079 229.489094006386 68.8695841341777 124.418164872959 153.523805071465 76.602355547694 99.9573891835254 99.5781962010687 127.824328691969 61.8167791971637 118.608306081394 107.081241528772 163.251537711171 197.889010261931 119.892182188105 130.816050406297
811 162.642743568892 78.3658514557634 103.883903608657 114.818763119015 50.1968565105753 129.117526695993 176.242102973008 260.245585201943 165.943682874188 165.44399214815 184.591941903681 77.5423422274994 61.8151867556791 107.613942905389 81.7676467266944 142.583321494555 140.085802263326 133.375349542843 80.3473672938313 81.6586511201944 198.616150343089 101.130682158875 231.448130849933 118.990658094267 186.993982258249
812 176.482069629392 122.514167477271 98.3275362909267 94.406765497906 58.4543019393027 157.494296633799 157.817174508941 204.723181735016 154.495092045827 136.067752968264 177.553741873941 29.4484836359939 163.856710789249 150.184894545463 24.8941240561065 146.611562974405 116.791773766136 111.261663235144 77.180670163117 111.774631954107 171.998578253054 132.854288454413 200.952902130896 95.8838839115997 112.083551990953
813 162.877813157787 140.881371683042 125.242806779349 103.700532596575 81.210236579279 96.2373007179146 194.218544466821 214.270203528658 134.222048108905 167.648170060056 193.78280824374 83.0385623917204 164.959962349721 167.052815638907 67.1591144964355 106.801278120708 123.855710142566 115.327641230583 68.9940726043398 88.7537484717552 90.1996272398379 94.598082768145 180.928206123848 88.9640551505101 127.53847185206
814 153.80339868509 79.4351556342613 124.965597254853 91.1713529937578 56.8616511318527 160.389434619676 196.207177093664 225.188778513069 143.786655913723 183.814782765836 188.088709092381 63.7566754538483 104.525840354174 173.017660047588 52.2232244380115 95.4146993633347 124.204225880905 143.186003041302 71.1568568866153 112.280892940157 166.111779227523 74.5140627369015 169.268130817741 96.0590302335672 144.038054415537
815 143.103138214414 126.866757813322 128.509578985564 117.540795301027 58.5985502616293 151.93093482577 199.540704589394 203.426666177385 156.257879163915 179.541495689796 192.273167616792 83.1669221977754 122.053086815111 181.647693387774 70.5946031822799 90.0555729726722 125.229463412406 116.122111528177 78.0520914794092 97.360891290929 124.385286945424 80.301135234562 174.551427966963 105.109956366486 125.165314059831
816 164.101048349948 87.575099421956 104.79380147634 108.158163406687 70.4729408156099 111.840531209062 182.820625817902 205.216102783293 170.224838564982 183.998603591318 199.595011212258 93.2041299782778 126.995905046704 121.229396537607 39.1444731266304 144.326778044016 124.787677059125 121.958255245509 100.831867821263 112.556334768661 149.893169012347 84.6339191908458 201.284953892612 78.3660600461878 119.774706047657
817 174.425270312441 127.641050620477 135.277368360257 95.9052834970691 40.6249710205914 129.527707810301 206.625853934017 162.297369672363 125.983623724218 170.853374280502 191.940173794048 70.0771537830986 218.481054531158 206.150633813103 18.7522753920987 138.639030168584 121.568328583723 102.996256270781 66.6534386149405 109.899214825272 90.2793200174714 51.0995280400016 220.560639274236 82.3533335201604 160.332976581331
818 173.156073395678 97.9423473851158 85.3028261696567 119.928220308001 50.6377396006525 125.327333436603 148.20812464232 188.894764860651 108.592814946506 144.897239060972 229.756790517291 51.713607254638 114.634113160877 120.001584251368 49.3638325763878 96.289704346459 200.710420541742 156.036534114353 82.720123124236 115.634564171463 126.828279646587 92.205067859529 224.911704016746 98.614853897067 164.236647380961
819 139.268215201402 116.227224613636 127.073740965472 111.429960536341 68.7280540098551 142.844439055028 177.674984079522 179.675504576745 151.629026689379 175.702979627703 177.029847111588 72.4394133129213 88.6569889727814 126.133503407238 56.8347575152223 112.984645740462 91.0251339544768 109.213207458877 80.3304873689892 106.548394700449 68.5805442902251 96.2517219958833 180.699859223326 109.90810555162 152.415097024945
820 202.145630436816 143.369923035196 106.797189418536 130.401029721592 72.9122864518477 127.658506212632 184.09909394218 182.731253479236 159.385480367019 175.747610071947 203.282941020075 81.3637913352259 123.602646979437 166.135416881258 81.4184046718213 145.613457107817 135.775943007928 151.002276150893 76.8860221354833 98.4497677088862 128.726725393507 121.195801825095 177.492249171586 120.278798987639 121.073179337247
821 179.13407878215 140.475067266407 93.3224494777958 125.185319785886 49.8434092258486 157.477694708451 260.876773127801 217.327403815892 162.243509901345 178.983394468151 194.232555666553 38.391669188641 74.0623199294302 109.331781808807 83.6550546360186 138.855882055706 170.500407912793 106.230122968148 67.9390025825855 98.235173838793 183.002511783293 153.261747470606 170.557209062689 136.616401520417 123.278450860237
822 168.153950871884 114.625272307624 121.189030708715 85.3256523083177 80.7997710499667 151.855777673835 196.578923099681 219.713778110171 111.938520095231 180.968933151101 185.40064002093 84.6133886832469 148.696112060165 173.04834818105 59.5282311501305 98.374041764178 145.574021924605 123.363870374924 82.10466428616 107.603256627277 123.111527777398 81.2301393241104 192.976625840152 118.207682362507 155.62846284515
823 145.547097237234 112.039377727258 82.9398114616435 145.171049099531 50.9629540024991 159.150263879423 196.499330009274 264.898234918319 127.306890430441 172.069495671037 218.67949930574 48.4317263849538 123.728911750641 99.6826316470956 74.6534613305759 73.1794747094168 120.048099454723 161.077326062026 75.1111679718159 102.051334847841 186.665246881952 101.377555345958 232.277488128374 121.308509353858 166.014857607386
824 143.046615705871 94.0911072031932 137.130217544568 113.628246800937 93.1900043272129 166.691807171675 205.732646062558 190.344721812596 143.861862433082 182.486874543066 187.930968872443 69.317878304327 127.347565010865 167.658147482995 52.1078423092607 132.539481833898 188.735476930239 142.398661270407 72.8832182359273 128.555702574303 144.9791394307 108.359032603779 170.825754629336 112.218933779971 124.548467367454
825 204.111744612275 132.166313658874 91.3053446612812 103.775915261896 54.0953706286668 133.896878771418 185.273673186346 241.390643752658 172.817891940138 182.518136610787 190.786077575452 71.4999975367678 199.989163356852 169.547757401738 64.8623226473749 150.653087225875 187.093227431933 136.402124919115 75.3817795275423 111.640221450384 176.713605443421 70.2248028135825 171.623994312306 117.748284280619 98.610837149358
826 158.887951330328 103.242998350597 105.005227710146 126.549972688376 47.3356853842143 128.630747974704 227.366432598227 175.702798643636 99.7145601690437 166.398742818927 188.600601510663 59.7994744524587 159.607603319468 170.734351633071 89.8985866709442 106.90976672188 151.307296029461 116.144438883604 67.8839362990974 121.660240258708 128.281986390704 114.576655887632 198.635476090676 100.295706753687 175.47310901905
827 153.307995154068 143.859889703776 95.056237709863 90.010346192341 51.6920949758931 121.527948402668 211.150173330368 216.093074538181 127.895209336092 186.246076436251 239.140973377933 89.0443531551644 109.182437419069 157.490871306975 61.0965219783942 172.13219333611 128.633543743062 128.940388566802 85.2204929621067 92.3831208881463 108.566528325759 110.097656873697 173.293249955854 97.7426092647968 141.667269864136
828 195.387743039325 132.01547116219 101.545680838883 95.9660644133594 53.1345461964766 181.672454615464 170.230654184945 196.629822954591 147.023526729176 151.006660197435 200.953369326183 83.5993100779553 179.342145224627 186.399988308003 65.6553163995797 56.6233039151495 140.424493969014 121.459846264308 96.2100291984185 111.413541310177 136.213766806822 180.39499087163 177.058351503564 116.516863410457 173.290199227801
829 178.981193952221 87.9340600746636 129.397173849549 101.365376797277 82.1033257231212 108.436219213637 166.220464890949 172.250170290399 117.476394309836 175.862074128226 170.127613402522 61.0134296289772 144.307204985117 167.109191966045 66.2127046162764 146.217645047423 90.6525368642277 136.91579053539 71.2260289585367 114.198858055106 119.286504018448 71.0821504982031 175.524416073598 102.175238001443 108.594687033409
830 167.393168514374 103.302859401665 105.253769433938 131.20510527265 65.9906078090775 126.620400879337 148.52853242446 215.941179756638 172.372521947055 153.690586265698 180.555578338855 65.5544780202669 203.342896588355 86.9374413210022 74.8725755647253 82.608164595828 103.338744469159 124.962895926002 68.566353694256 124.670658103779 193.060278257581 72.3998282203754 237.725153187489 114.347914501522 151.183778734943
831 184.829436976578 129.264823863502 120.574064995388 106.775861165381 68.480469725951 175.428514123729 185.077726451164 202.372176169539 115.429638512147 183.805555888942 227.658162197881 108.996894171157 98.584757955181 150.182546014344 74.0303955266776 132.497902126891 134.486398894121 143.127043604157 96.9327432389626 117.772782009343 150.244709785306 102.633241096822 168.299903000292 143.401697197017 159.479750827723
832 137.24252179526 133.598318138711 103.995494863947 122.073857959664 67.7067545536647 166.219974176126 166.935607163895 261.614249129883 144.292162719351 155.624063719674 175.780975539423 96.19017883078 188.624853614305 167.913136807249 80.401081109033 105.582936581864 143.717200283758 128.615873739921 76.2923830756196 100.368811301451 144.64557202379 102.185868142876 211.267486620792 88.911995722983 151.836446894327
833 167.569220140352 102.682570443335 137.893483593583 91.9478535083064 62.2164952006823 144.028328999195 185.191878280612 190.650187908811 186.245084805969 176.501059141749 190.707002145488 75.6066214105687 110.571892978445 81.7129261092464 45.7902116147183 95.2499136007958 229.897531462672 106.261430437364 76.7269992044 98.106960965943 102.024993715548 97.3483332577552 191.072152618195 99.9017382256531 154.626662428011
834 184.255312304284 75.6345391169886 114.693588842449 116.716142686871 74.6253868691497 144.803676751745 155.03736721774 202.966499649517 142.471580094658 180.370197544469 211.557700731178 53.6122001160312 116.531474737588 160.447348741683 64.7977022623192 158.429780125212 200.486311025861 163.450255552743 72.9169172938921 89.5293574681803 136.463786701771 35.3223374870524 191.15392458966 125.358006174642 150.103626564177
835 195.411371171247 135.420861790477 79.2625476793027 100.988260230742 45.0860498020835 71.763593567624 181.072575208546 199.930470922011 158.758874986936 165.049032484698 175.090708246457 96.5192266273558 120.042417930517 166.206289509879 58.0215853017785 149.134724828749 116.385554405588 114.158428529295 92.5627814108072 80.8089672013677 145.852762435389 85.4074185614408 161.832005773256 125.503861332849 178.741710828738
836 191.331772598448 91.8510386512791 155.833176553234 108.102222731414 63.2411471143112 170.556109257539 197.594463872387 211.889562157395 162.312790010725 149.992402133254 162.257115549223 86.5377957773655 72.9965554967358 187.954642062323 45.8825938919359 137.114363635995 107.601517224153 158.48453021327 78.1734644206868 83.480180338578 132.828092070108 157.380148685181 192.810359261831 126.410613552213 128.852025091801
837 202.789115231854 110.062140069708 100.442846458335 90.6858493022034 76.2357398386033 196.041257722785 161.486297294506 198.825905169123 137.492328265414 172.740598210509 210.726560116435 68.830190887372 208.921338596246 148.837940755757 76.758041510306 116.592885272249 138.881913421375 151.286312998017 78.5385177229658 104.995541721917 156.518400982114 156.109716340018 226.476073177042 159.226973340042 183.316604876534
838 179.255648126846 90.5201328320713 89.254998725828 127.516116382251 46.3893161873109 167.483511298292 180.460783537705 254.915477586263 182.719124405128 174.142279801723 233.150495906717 25.5360153278123 174.957954137062 103.660839084124 106.286139022023 98.0073767875412 212.068496967184 124.674525217654 73.4116653000621 115.045970519682 164.596840757997 95.3298940084563 206.042357192619 146.156502300901 135.513857870988
839 149.761796066544 120.221100911596 113.379220145318 97.2121546878589 72.0346019563945 60.7255937725265 154.864472147174 233.872225985113 133.535870246248 172.843704012125 193.237491531454 95.8946154869254 146.10448434527 197.974261288531 32.4565379264039 148.609740419265 137.801869460911 104.994788599611 99.497137536382 120.02362343105 171.93667810921 97.881442818424 187.752136102434 104.487637783856 159.655368283661
840 154.735909675962 93.0807020754661 107.767969163997 137.33609865492 73.3013398296836 156.630959756509 178.551167358166 220.849949323418 113.34157860969 161.454421410944 187.022574861942 69.5339713496974 93.682118996441 161.783865344792 48.880571094806 89.3311869904019 137.125266137171 133.397022550353 73.1374897149245 109.297404580073 188.390377918395 187.97200412392 150.075365498995 115.321056750864 171.966689425193
841 197.385583229064 97.4658496413479 128.468484067583 108.796343167314 82.3414635995096 170.009878986536 193.925988715883 179.409329228274 156.575388487304 196.401531596096 200.422147709398 67.9292325380465 181.214675932188 186.390677944819 48.220397377049 112.099427180474 139.327195126517 127.847543915089 82.5297032078685 109.74934530134 93.1620274600651 93.7228203545149 199.622966819972 139.585523468338 170.436074185364
842 164.489136691148 103.288061388076 164.335432296293 93.2349429844667 50.498905093532 151.566291345885 162.589306215987 168.801989954113 123.82453921216 192.105026279958 185.441369925825 35.3064946235103 138.963950849036 177.68044957777 37.3629375976394 126.246675021934 123.179482171577 94.3574196186995 70.512180650707 110.27410836063 202.738185604419 126.945081675562 183.977613960786 73.4930721281531 133.89508930361
843 179.494225855686 95.6260594016473 131.487811896197 105.448798099216 55.1438517423236 162.930806931383 156.06894763298 237.877506139927 159.832431244863 183.897487309809 187.630273488172 66.9652721609765 109.888568436801 133.539992757775 102.92178725545 118.737521369006 137.930096176907 118.15089948573 94.5890393983113 91.5662747375955 178.848779973917 73.2897713277852 174.372723432704 65.4337935133742 140.215355092795
844 194.359358511747 110.48281373457 151.211386448568 102.625814329056 71.8104809919287 133.305830449901 166.092325806274 183.395204961112 173.800424372317 184.906406101979 201.222178585959 86.6434029794126 126.80373603363 226.520239922945 60.0750668050139 132.855881713728 121.226962910327 111.147455744197 87.6651825463312 92.8289749585869 84.5584080045205 78.4447056237771 175.545823572699 136.145383757793 146.022871642941
845 172.278639176182 145.1800984598 105.783671312295 110.900446825417 63.0111964163165 182.967343573226 194.797835733621 170.821035532873 124.686590578877 167.482625919385 183.886331818037 78.5281604450754 191.517722301961 162.263519135092 50.5824473424973 45.827409707405 114.673881757214 143.665231272652 80.8062019604826 118.719580382988 177.853584455695 143.226370711188 208.750879981831 124.907879620074 142.40292436744
846 183.23044052177 148.902903688961 108.610415147591 126.831749553263 41.5212293801373 154.09209178223 190.439624920272 204.738088131006 158.496638644849 180.104121586287 192.595478176828 62.31601678199 111.859716787228 131.318028761641 47.0821017867743 117.441701082348 139.275799938243 140.664533614595 75.1227844183435 102.14702067497 163.748923370282 128.428959875671 144.113873360624 130.238528126673 174.551710930794
847 111.539055612052 133.498868588553 87.7804084678519 125.369352205933 55.9674696246975 204.263333274108 197.941648311985 207.860087439613 144.902956849114 162.537671341139 184.447616439767 69.7649746263685 110.459721763672 117.89587821755 61.0120082896575 105.066022298138 116.848175600568 107.94708349406 87.3644202990249 104.012916508855 191.577665428945 93.6452199216787 193.712349530296 86.8154284139549 155.89405439324
848 182.93550723812 122.491617531061 132.056741354825 106.309307658148 66.6803786055223 179.879347371614 206.813722084157 214.351573524879 126.897352636528 175.062243025957 176.462110420256 83.7457591137928 81.4441045646941 79.3686163242513 61.2589213229087 110.771286771152 188.097395678452 128.647478216995 82.4877186109927 110.367855881613 107.564563751119 51.7684652669192 214.532000050213 130.63119689826 202.435624425105
849 164.225911803196 76.7761579053632 160.247316328358 111.176353224909 44.7072205355596 168.654053296184 205.64088712442 159.070281352246 147.678661542181 193.208976251251 203.347920711712 87.1810782439538 94.3348576854416 105.003326641802 49.0715258102167 70.7736527329008 117.535688213991 100.864144979263 94.2545977142557 112.401916807712 151.367881717226 88.0209409792943 185.591584450095 87.0725310742562 163.507131946861
850 187.510512749302 142.492110920719 96.5131994792617 101.591060523777 53.7557145266597 169.697953623399 209.53402869681 204.837498240624 181.361131251443 169.496706717029 211.621215854444 71.414734922219 152.749669643657 143.712388158353 68.1062942482938 88.1630735257261 127.124142862242 115.236524464645 73.915503150559 125.440336820655 169.83764452402 95.712725806676 190.025381509106 93.9888476094061 154.009112954284
851 133.176876500655 80.5184885953972 183.969377602712 94.970549611053 52.5785886930889 138.605232637972 194.019067769039 185.714512482266 105.358564638743 172.223037017538 196.36946699207 60.2744883960043 126.646028200539 137.98655590103 42.0904819025037 173.32664087839 157.751672947588 122.504638285401 94.632681602828 123.392751282139 167.779608265514 118.935438457859 189.419483506189 98.2415049519043 163.618429491641
852 170.384410402563 143.800495580795 79.379078052177 109.395494794833 46.6583117849567 163.376270709496 188.498651891693 201.709340013298 148.230207376309 192.07631385466 178.229983980392 66.5575595726269 137.537091764882 179.613234841898 77.3211086255064 127.455235162458 109.495494027976 141.517817977494 73.1175984956127 96.348201735746 177.272696008117 144.946619646346 168.248591087972 134.337251951627 130.090169172996
853 141.34845953753 109.034452778615 109.4216316624 116.015297121147 32.6128075264391 126.793496837444 218.14712895486 232.34725050554 157.242130341802 151.448703075744 205.385151299201 114.570817202845 76.2143654377121 100.823417476638 78.8034057036177 124.906898117002 124.442418627594 110.584306717375 62.4046376882761 116.639988697338 177.591640018211 89.9887736387731 226.067307831494 98.0040245492274 139.654502289709
854 149.68149572657 114.612632401769 130.567930468519 109.413692538832 61.6491843079264 99.2958165707719 211.381978750454 214.438608792318 137.50933416888 162.35562338874 183.905562824242 47.1850944180052 128.086723534738 80.6365083033558 67.1843353897386 126.609110519901 179.587540149186 115.356057455435 82.0603949348917 110.197255582644 113.520321898607 113.435450178755 190.328866642281 79.0021755775462 167.186504580912
855 147.909306195071 127.588979892649 90.7584535029585 116.802998488816 64.1871561741817 129.286124284334 228.641908313682 200.965448985434 183.041474138305 177.689602192931 190.965712664 64.832465895451 183.6467194875 149.392264657705 45.9680498709769 116.882353573848 147.545844010014 137.955305967323 91.8319189056823 125.105289977832 143.209983879606 80.9791250457253 194.712041486592 116.895953460834 119.225692985111
856 160.636181679463 119.944279007058 90.5371199919448 91.1858418342465 29.2928196143636 121.870502366332 178.903101323733 194.770655098023 169.12936276729 172.027786368906 194.13237592523 72.9600331733519 216.941443813777 158.017928145722 56.6264763921338 110.667469796545 133.30811045622 135.055688199565 77.8992723304149 96.185865823409 109.912286046459 174.430594706286 187.800438711883 103.10991917013 134.643013773304
857 200.066072171143 116.869428726251 118.103009679961 109.364837040685 58.9724970609543 115.555402501206 199.169206418181 222.317888573974 159.336815903262 183.457917201618 169.867084716699 36.90873884972 112.31919963934 188.30349656803 68.530187650676 171.691865054855 129.430489755091 142.760904864089 90.2956739770868 124.315027551139 96.2317988709472 79.9918931674479 159.254163289328 73.0150206885463 151.05222275241
858 151.685948842823 79.0241877555331 83.6608858495437 110.296039076879 50.9731173649955 159.891379856613 182.91425952381 213.027097570525 165.25944963482 185.90610952675 199.470425483468 80.6004023943308 132.36986894168 165.81596402843 55.6403793667808 167.276172417104 115.304841636702 127.51740755911 85.1053435008539 121.747907719708 171.161869546271 113.701331108537 161.8769854073 127.304489533136 106.217267660087
859 187.903451661708 86.919867265702 101.875478357755 100.275154152402 40.8008058530891 121.409085162456 217.585420397787 225.898913427178 158.782469480604 159.215297183708 174.302418328154 64.573682714993 223.123315250106 165.142621110317 53.9132868297067 123.657020037464 151.716887687275 134.881835921604 52.974437949474 102.756772208713 182.332192276225 132.412903179301 183.89031613607 94.1538991195744 146.419476734093
860 199.837264557249 106.432226689248 137.763096854614 110.137807205533 63.9725032426125 147.76594192046 172.266646696507 203.753048150237 121.750447605883 175.295171156782 187.772568715506 69.0263889674064 189.61056960694 133.864727915858 48.7087805440337 80.6658228791494 187.994649273431 144.094906456941 86.4696061731326 92.095745858377 100.510173849096 91.3913637142062 194.071571035243 132.445606672184 122.246986396371
861 197.429783907285 153.977717468867 87.5548971716757 93.0101220168839 37.3969839343326 169.043967170547 230.463393141273 194.429548830901 175.0267158938 168.790002675161 180.580062056335 76.0891914103726 114.799448164092 134.394452420272 79.3705204789194 102.391883198862 146.964165167282 151.915858411372 78.9741934612547 109.712689623097 167.887168306965 122.277326208427 185.509945890906 147.910172436391 126.705435551276
862 167.890418335844 87.0562450870614 145.292019939538 101.395477549685 47.3332676110685 165.382650595891 223.148164354937 169.894726801846 158.304885663786 170.920605671332 187.852560137478 65.0102164425376 128.696394927798 188.947632143332 69.0108889902755 177.998206951118 106.737783354159 121.381260958837 76.8762983707345 94.038596738888 140.436128960759 176.382156521759 183.216462807395 96.0430448422252 124.760614108978
863 183.363597112406 89.6246162588587 163.074087711719 112.642552524231 57.1729503856978 138.262284850911 174.614965063283 208.101633299396 180.81084633042 187.578640503482 203.127817919763 52.3955777329567 78.3150941127926 111.477174571202 59.1484247406458 116.756155438538 120.86912722456 167.79023289153 84.1584761426835 121.552563275996 152.69624285743 92.0206039041838 248.382083958631 86.0103472876189 172.613378425427
864 152.345794744636 102.141363606909 164.946631146971 130.46293801619 64.1783919752704 148.945111371989 191.497549495046 174.305550599493 180.723430114502 173.286151401812 215.25398708156 47.8956973346103 128.480382610221 132.401195974616 80.6239170649721 101.580467007095 116.240552238271 137.661291446234 83.774722658773 95.3918745880097 99.3916360253113 139.802505641064 153.691028218211 91.0793041216039 166.85148666395
865 160.82414397961 83.2808081590147 85.2516458075088 88.3226737754502 57.5614746283167 91.445799085517 196.471078915441 217.89149647809 158.920019356556 160.038949305424 167.371093648831 79.3925319225051 84.3329637121536 147.042464828217 46.053226999487 118.585503107823 103.494699881581 164.069282574918 86.5387627545037 108.311592853262 152.288978057415 158.898744624281 165.753853161872 85.52784026156 147.012718535021
866 151.740656694602 142.058362531504 156.029828006405 86.1843334675621 65.4088335063195 136.317679918734 220.99263416473 166.740317806709 146.407695795323 188.94217180767 179.567128709705 38.853603355879 140.831954645664 173.2746820445 71.5386112848066 124.909955304004 208.747549156933 128.194749424701 86.6909213145375 113.813348882373 77.9896646062357 122.797183736317 222.876525681481 105.411086552816 148.802743721352
867 180.748414626388 130.822992374603 105.874831416985 93.9843787257646 58.0503718760162 163.211186981067 162.401664275653 250.556145410291 138.233649186882 168.764732292211 177.000386300747 77.9699798907405 109.501808254344 171.405719304312 59.0440614602927 94.6059292857799 107.019915354175 137.642710302378 80.3553933952011 87.5205795162611 177.908690379761 153.921708392506 200.143292736269 118.213338996803 133.076204318122
868 182.254582301137 149.931161866232 95.7041816696006 100.710754621649 56.3857765593453 154.319190661944 204.711695509564 184.048302820952 106.136492231368 171.359368223513 198.048098228716 68.1935512488218 109.074932671071 182.229641547034 57.6442110085533 131.843481253986 121.941551264363 75.8760311815233 94.3074049258884 122.772691077288 140.146169631964 91.1769229350412 177.026451388534 159.221629645295 111.79995022757
869 152.543981184624 110.470220627444 132.600113355077 128.20702824173 36.5810339965153 151.761451809049 202.158703247239 186.400882258032 123.448033612106 191.818677985063 182.262587533788 62.1430444188985 138.616780848851 183.666987794106 29.8168623639755 94.2191428485132 140.145353765949 78.4982339636085 92.199415611079 128.76673075828 129.560857354284 94.3369824364547 183.219083770707 81.7193283227837 137.516515372665
870 181.232462924268 118.050301880958 62.2011729321098 104.010096419342 59.1737453658002 172.086264349669 167.452381269625 226.873311998253 143.807892384638 157.226609622215 201.355726801196 53.0439541302351 166.795524402796 176.336577321644 72.993566409575 176.853001187804 128.095641861939 126.741937103898 67.6487489520697 104.185142470816 148.142525284665 78.9521989154729 181.939593915166 95.2127272778703 122.645978989282
871 173.858286199674 140.672161691912 84.4165711896258 123.382787442733 52.030894939131 169.935401422574 283.156381554143 192.809132464398 113.089088938562 175.750579128796 203.491765252127 39.0264816323055 95.8991204786752 200.469193351773 28.1400176439352 116.569221119033 133.795934686472 102.229852134929 78.5866822142411 89.4676304327183 149.169617440712 112.482614373091 173.710965969598 140.939908428129 142.376965034814
872 206.041972629096 146.120051852763 143.931007176677 76.554736975031 85.4279958397488 155.239240541283 203.878917093516 186.538677779617 137.775412789777 184.593387946535 187.372847182942 77.7215335746935 145.116651509388 192.881979491023 51.7815543064788 88.6796627520908 105.394603799096 151.275485870778 73.7186140133632 107.276843008432 111.378737672239 106.48540386522 215.806481096049 102.134414298258 159.006286134024
873 187.521593796208 128.304409081627 87.2060368485818 107.390909781605 56.0932894786599 182.420718059776 181.940237802556 179.334099179916 110.920845182455 158.873019820879 185.479383061409 98.8786104652543 64.5359508689233 133.382451037883 37.3262571679106 157.084470961004 178.245337420648 139.904054148367 70.9679632657516 56.4313053104195 198.858337385873 156.005411196632 229.380941125872 115.237753675554 193.97044488638
874 190.824667690219 125.002330702938 90.1295750644267 103.980459033971 68.0951883124912 137.726721991361 163.816054183378 205.870634042992 109.909934020841 172.809737878479 218.142954826526 70.5316705975793 163.258044849218 167.338367784644 16.7551490959172 124.592705670682 112.294846590092 139.014501619443 79.6183641694042 99.0701469215819 111.252031910008 113.077844902808 207.149408184159 130.150709482979 161.425865756896
875 172.072432241477 124.604690399679 125.273058177509 125.762310551445 75.6905348614507 136.81103460442 212.987135717217 207.301484379441 93.7505434033178 167.13469002894 199.047993562728 59.115106338213 73.474339663348 72.1995298504974 50.3124572206752 148.739983998675 156.423314718052 102.824216183116 87.1095912488087 115.075524295247 128.530792560558 135.696638355077 202.440457127333 75.343490815312 161.814120350512
876 162.465729637166 93.4124697924134 131.887105901196 120.695853622235 41.8019978176731 88.8602120955792 181.141489625136 190.985996769609 174.290694493916 178.029804896651 195.165519768807 85.0635556036698 98.0499923273673 127.500863270125 -0.769287498450922 107.415528129184 109.859985170134 121.073251973852 88.2078509048715 110.165280157204 181.708126877309 120.743490863631 192.114513736917 153.545578120167 161.774492297433
877 228.730003864595 147.094194945096 116.766154555768 97.9018480123173 76.535180931599 122.251777112429 164.531330534812 193.250665549967 132.413332613934 187.448719265551 197.032825010844 50.4717241381938 137.61162379377 191.186921609297 75.210964361871 168.541654254037 115.715243651801 120.184068566327 86.7945837766577 111.076519817714 89.1100386613089 89.9135981572059 194.189328333578 117.491156270066 119.2864721595
878 160.600673115841 108.774257978224 91.1247270410673 96.5823261662558 66.150730902836 122.630116516992 211.876145113901 230.025563776948 132.709550672475 190.331697645062 188.28382631303 73.8653186270602 136.281023839342 154.385291939312 70.1409459706156 118.778561120075 111.761398875556 143.849926852853 67.5881662651297 107.851190832669 171.76990822144 125.884788136698 191.836546337012 91.2924293078774 156.906921595119
879 135.262813556697 65.3418903881449 137.505043717231 88.3230732712496 47.2341238447711 161.679771682211 179.433848774871 217.80216127663 168.051845517377 162.098020346293 216.989989009411 75.7934458941771 258.320724679345 168.706941915667 81.680380552303 82.9286173451038 179.206792552195 113.726198333952 90.4211475943132 94.3844820657679 100.249236426715 168.0391799099 239.497677639617 98.4198073488492 155.957615413085
880 169.12653573622 135.574190569503 94.3526348298486 129.769237177697 48.0492497403582 183.277682054099 227.119744348083 222.587042689223 133.44987776057 182.048772864871 205.773047681973 53.7674751695296 88.7291079086438 134.381816453928 72.5518395963065 115.46171820963 180.516498640826 112.451563341451 79.1669719263494 98.4086624028916 166.999733839099 104.23180803285 225.165999999482 149.407350823025 170.683161060677
881 130.315496953569 116.554657313596 99.2623898396711 133.971452037799 57.6453419514517 163.442486075302 135.732888750286 168.219860470152 125.751418462199 149.083919080134 198.254028974584 36.4110361789364 140.282779211757 163.171818599772 69.9903651664988 106.288921139235 84.4705029248147 119.975244713767 83.0580184465204 119.428543518701 143.604592283792 140.477406485095 169.728091647304 100.482911649138 137.029670650627
882 163.670709293769 72.6039402958547 180.400729066233 115.016849903343 54.3597811538647 164.290987796797 173.685060968738 171.009319648555 155.404197584882 169.476867534912 192.841305469628 103.132387893615 89.5067639947697 112.273426604859 21.0909652415397 101.900697523949 131.91418083774 144.495689381545 86.5145702137455 117.265406926031 115.170919461562 135.456147294874 241.992196848394 101.303980594469 170.895885098433
883 188.692273704482 127.366187016589 115.9417355047 117.621588179388 71.1628258785204 134.400137294041 154.427663182849 206.565365572166 161.189559681822 162.048113670694 192.016544523237 62.3335177172302 168.530561536098 144.197709462634 52.1324864715762 146.029685911138 95.2358795987617 102.82735107696 61.8514952676879 95.6873427364157 179.90226517952 106.397418044639 219.908036481117 109.768842477753 152.626852839228
884 196.809053519397 91.5737650433996 89.2901859335043 118.066824283734 77.4998089055649 141.254290176043 215.277516055792 226.906377398312 188.296266461446 170.740812142142 193.392949885867 55.3439668566126 152.284889811105 131.690310683954 29.124410658388 106.069735668406 123.483090172885 136.955018016983 88.641724320473 130.456828198218 146.208197771424 101.082236827127 236.283348130107 102.840447085856 120.255313534216
885 174.302751561699 109.864292160676 107.486310454912 128.997176791686 76.6917295143588 130.007219447915 190.173446471031 174.074292409291 189.776696271768 161.735357456011 190.689438008062 97.2453188897785 76.8112519232437 116.077323927443 68.6635353174577 109.454806775304 179.833438382752 117.638722507962 69.7245099840784 128.340735510592 189.422700826964 154.612624357769 213.688622506405 93.4023036986113 154.006568285233
886 172.291895633141 132.000713286999 203.936652553229 112.612329150649 42.8845454313705 121.332398564504 191.339268953357 182.491780306907 119.579030187305 178.437321477505 206.362903132653 56.5203478139484 78.9725066906715 154.299593885103 46.7260583444275 160.867703174476 181.891769587715 112.053314180227 69.6558217155975 126.383815472285 118.174891507513 137.123921557329 219.825693529021 118.605020677769 176.560007923759
887 186.57514692017 120.873453840665 100.428499717759 114.677080440124 83.3840056468245 179.583229185624 211.312091334421 236.918580157789 159.106371042964 176.240283275168 216.66265858458 76.2865839279947 186.687558096271 187.706188007791 82.7136417928837 103.747863773792 168.529103996147 128.602505496111 79.9185993012226 104.999168891919 171.303334186823 89.8176010961621 190.193326218936 142.455169738997 149.637973400196
888 172.12803977963 125.392486008911 125.287374093154 95.9511222598522 73.365067751296 145.317648911658 176.719322120398 183.776544484749 144.062699298888 171.449438195223 180.815206062371 77.0419321832594 200.920551066851 185.982278843055 58.3695023533599 115.41535165672 134.775191587369 134.905961297144 92.7292150437673 120.756776871613 169.473517758107 90.8893776425316 215.311767201892 111.301177875668 139.382778400683
889 173.816467290313 109.587477606931 129.231756736697 99.2658338993673 57.7592104461537 126.478879827174 214.922122371142 205.983037874248 178.095759880073 176.923649662394 190.998605674667 80.2205129646186 90.5120726843464 116.65870585384 20.7086137448637 140.916843940772 147.041158387121 115.526337629165 89.1985590158597 99.5489847615059 189.099523719929 119.051465734359 222.348875422398 86.695226829754 156.670557933038
890 164.104359209109 127.589844876013 92.5560014319656 72.02670815387 77.4626455135635 181.438459853913 192.048168957349 234.281891196457 124.590389416854 157.385341322674 220.780805758523 85.2028352510865 177.489024866743 165.610085038413 75.8918418753907 79.7217416905717 155.036550795686 162.323712711497 92.141993285721 108.411415613086 160.348596925291 107.026701101066 205.030167816027 158.201941501024 159.508060839581
891 203.136726956661 171.291101948436 120.101622995178 108.408907162006 75.5954680731076 168.343750690029 180.863502645296 210.924286248066 180.138605923612 173.073378810688 189.63939500819 73.1497087718122 158.434556297293 151.6050122469 40.7682041331511 103.363363096075 188.885882435331 118.620194355392 85.0268200511428 96.0915546963636 139.53019225115 152.163415660416 196.806420465112 137.172631570385 110.604380900168
892 176.203604605395 134.413551826761 95.0860023763348 127.222285172347 44.4686516569186 139.316312151193 173.754322547294 202.200660072834 131.72411611023 170.951627733357 211.200699039077 90.8284833121179 139.432770242549 84.9145180813867 46.8411085067992 144.508808730093 126.621230524761 158.005187107947 73.1432817840002 87.4415996808873 170.464415902468 106.283622466498 218.651075000973 89.0612483356343 170.635575650568
893 177.041144376669 120.001278624106 111.734458920464 110.958952127363 47.1165449544246 158.924202808047 198.169580700769 184.34863888718 160.384326518957 180.776858658556 197.892563002751 46.6145127103303 162.788036534033 182.849909222395 66.6413004047671 97.5740773287921 120.097093841542 112.614169392701 77.677099222851 90.5107000238981 122.668091875188 127.032486515657 169.795766090672 107.132807787396 148.846223040275
894 163.908959969829 113.38054721908 106.11531661751 125.10338649067 43.9983619708407 149.635548840881 200.64056505279 242.504535873368 159.12604647242 163.809183030001 195.975861369196 85.5558717767962 85.6277783053687 191.863697470073 64.662573851203 129.161813202403 158.299002426654 112.24534733165 82.6326476152794 98.5124219435287 113.483286820867 91.862553759888 181.47714266712 130.932955087518 96.5630860306432
895 138.657251823954 122.959549392581 71.5670750162935 88.6183743855765 51.2242635565178 148.11309231189 164.467619246475 274.367526367206 154.135598985978 162.867161963749 202.782956907761 62.175524607081 142.486395779754 132.322854604141 26.9128217055471 96.1645403853032 158.531654687415 120.731933962653 111.111367239674 107.358123350673 151.341895206844 111.266700318351 176.493018610247 70.8463647730927 129.914474676413
896 138.944792377904 138.960296329252 100.99739544736 106.1919423091 54.3782799574686 101.4770300954 202.277745440021 173.876337944755 176.797845413538 171.065032226842 200.380351639387 83.0698272180366 142.185174355222 176.623003087061 58.5915136732673 103.184119505286 120.212443466316 143.552787652052 80.6856134605965 112.259084603861 143.289836229708 136.600717580428 163.811090734356 77.6783556952675 156.474419064099
897 140.738120358034 106.14826347178 185.508679385963 105.568599841582 44.7964364281196 141.619240724857 179.468573424662 185.961317977402 125.867345517847 153.721208794707 178.686859523026 83.832912512378 137.000270721141 153.602778373147 70.975396502115 114.085990367423 141.344060762714 158.899231003318 83.3828912745334 74.6990277578297 92.9686554320581 68.1159314482763 177.119753481837 102.699188362541 168.103475227572
898 157.516376597439 87.5070850820678 69.9015468252623 116.808799430778 66.1926412919833 148.89203724112 169.158684658036 167.993937273502 148.289626404425 163.437734811228 195.457545315288 32.7651858042129 114.28224726846 168.354999373805 65.600764217818 124.494572391267 116.91735519607 133.739133085792 89.6332614469868 87.3658680604376 167.448031460564 164.148481073606 204.225657729073 86.1416869367615 140.826722241751
899 203.471804664151 82.6436178868274 113.591929392869 105.124635571457 56.965606586355 181.38277114927 169.408865055535 244.813206799735 155.309546406319 163.841492855408 226.678088700679 35.2744969035616 114.778618032056 163.615279211705 53.432174516051 103.170366555161 158.578918390106 93.9930065767458 85.1484849052654 97.6080415665576 127.850979315107 95.6818560927752 164.795522399247 114.324774505162 109.779049898393
900 195.532996002398 120.984161042345 136.500578970631 127.960853229966 78.5193276166678 173.788887739648 169.529032533594 197.495973707793 156.741030615705 163.012012240223 196.080824804768 79.3000498754687 110.457711767981 173.387211552904 47.0660813183285 142.252147725773 186.09569101568 133.113398447018 71.2518975306342 112.850617652564 104.808960420978 129.610036039607 199.091857471042 121.115421395713 149.753550582995
901 181.513584327965 160.314977845161 77.280777233867 103.97312424677 55.4931894292076 140.830224147788 182.618891934982 187.206088369781 150.063218194333 176.043748166647 221.600980655329 114.608748077849 156.106082178674 79.0006989322952 49.1949773797096 120.492236535251 96.4697157845658 138.05820974177 99.7787435796285 97.2620670063036 169.191740626188 139.34692180774 153.269357189345 90.555606447921 129.337505398178
902 161.794348315052 129.356308487918 103.559326293214 92.429836603371 64.5394467105063 180.549391603147 151.118135531868 239.330033340283 193.776297109022 159.376375320894 192.800747567356 65.3193713077382 133.366607036943 143.100170956685 66.5156396972349 113.04389019904 122.118677234706 119.280891849092 84.6204682086648 113.836117004595 153.078675969683 118.819185611923 158.088525058439 84.0515715348713 158.804764831635
903 164.583424031483 119.609880268518 102.628821247291 111.091689831847 58.1509215811993 174.23457622664 196.114978156514 199.841473471789 119.936157932622 177.239330466241 176.753719432046 123.251692697469 101.019360745299 99.9302822301556 83.4157554241804 162.000584826004 107.376043581266 176.551883737874 90.847352761119 108.960187496729 119.471381512035 144.774288283745 198.022620232376 114.710314744622 168.76805190651
904 188.963743937292 85.0069838167181 133.853760276495 107.48263100229 42.9899573346271 148.196682811638 187.207089562276 193.859699238459 162.960844375187 185.929329765173 190.739122891171 69.509639528192 91.7757444237475 132.441212473617 94.6230761108346 119.772881063591 139.739362685453 105.397743543564 76.1315884625589 102.073634948951 170.246817387851 85.5646493516329 179.264423005101 115.079600620698 150.518447033534
905 164.319598814686 100.488684558997 107.006015233039 106.08619094459 87.659156008038 160.064965411079 137.054896428873 168.901903566768 167.680906950607 156.346146476577 230.492194885656 105.569477653926 106.841182255762 123.777844760292 81.0977691856645 105.956959774618 123.462565051474 145.061161195748 81.7610861132031 85.7692845005187 68.2262976236731 148.448136086222 114.575088561939 85.4402108484335 159.750126026469
906 171.809932237115 75.4807682346684 70.6850200997884 101.725593546236 59.6909004973681 209.226489257673 148.800168904018 178.243821040865 162.312056599757 189.357745391037 205.302882618923 121.30231095412 60.6205244696938 126.348638378772 72.6224781218434 140.946394435421 186.329346464704 156.254809553653 88.0419049397201 97.9145485082713 160.37512140453 161.809148510875 146.488486284472 79.697553382886 159.779420581734
907 168.765593790812 109.85303866028 86.0874661271341 105.115528691798 34.0299824866484 166.995489148897 186.65983872534 179.121907612443 170.436229933092 171.749787900356 189.714274282764 109.658081245213 138.888792299888 161.609295644759 35.9809970252232 96.7398260227764 143.002281531679 149.968448621898 87.0704406055678 107.056503032733 94.450891121235 134.486055468628 221.037180888676 111.686279780736 138.365044929994
908 167.633244934611 93.4601898360812 97.011700196196 104.634758146874 60.3749212261822 150.702089992677 206.969692527519 222.382879207923 162.64912385573 192.513764900371 191.071998406417 91.9406033641015 166.057973058283 163.613617215445 69.5426551806519 146.020913660353 148.737788723529 132.193727303938 74.2383311605743 124.645896144295 156.448063949267 106.229297160857 196.76026175045 118.413026331293 133.204566329875
909 179.913376406034 157.788335151104 132.54345489103 99.0328381831246 71.9908695117242 148.437993360004 188.479127150352 225.444025636405 167.888520947999 169.472598982432 199.614573370371 103.773098024505 118.805790511577 201.677927967598 40.7580996890862 141.07861876729 193.834646205544 138.469628020919 84.5762585724143 97.1098816758642 94.8088357955986 81.631279053921 145.699708734929 105.714590002296 150.271650461902
910 157.452608824596 122.622298758766 89.5885932157205 92.579912575926 57.016916119517 197.574514831111 151.686055639922 189.898968378787 185.417279144749 165.088218407662 223.549896750054 79.953041234289 85.6969694788791 103.209959589644 44.2462650045966 133.100335955422 113.993444554482 126.938518815549 87.5066844558226 85.1157707248526 179.344574721132 54.2147636063067 178.804777515809 110.888930914477 144.980621383193
911 182.672333240872 107.296739740417 106.863973497846 108.028216511711 52.9029113441358 155.869307975279 202.321129632382 190.432873598659 158.279821925033 170.703242523081 204.633049947616 43.2498490543896 133.268094211861 166.776406675487 66.9963615119302 163.305559237447 189.034882704848 80.3668621906346 70.7732164246978 135.719322187857 168.389029703403 103.666910905239 172.390482686632 104.269759142407 153.31077624607
912 184.78005481285 92.4801041848079 114.62395798644 107.879597560801 56.6702648809711 152.295736351585 147.475437286052 189.920898124636 180.255619612933 177.997215461953 196.14658917638 73.0699133980781 108.415587394154 165.697767679034 64.3666455227491 119.42572927764 121.158036131052 110.387033464634 82.3410884047654 120.9202543664 167.640794778713 160.984374738817 205.418409245658 92.3148351002152 176.42980618902
913 184.733600548253 69.2499542203922 87.5018228588025 87.2720026928297 40.6465360167736 114.719918630014 195.766108980131 181.730282887089 179.525468397564 160.961366552309 182.354360110496 69.7744865166171 117.356090153875 109.688959512362 64.7885619656496 166.753882516782 119.782112813363 138.574336376974 95.3305305809942 117.923784186233 171.629682462967 154.840410324811 153.971251035954 84.992762210077 175.787872390856
914 182.961889792608 114.012679157384 93.1818002753362 98.0826639763148 68.0192056929597 188.396847209839 181.644549612224 226.580010288227 149.658561032197 174.703699179953 191.812491367277 58.7284573147108 160.215560437779 192.726817613563 90.437504231141 129.37258650486 181.563749123213 138.197056337937 86.7541775879296 95.3826916684537 138.060395144771 76.698253441435 159.58959725097 106.411534883105 169.155546820539
915 179.423675725727 81.4366050672242 91.153655834566 91.5035412174673 69.5178253565789 195.336372318345 167.639194311514 234.733251861583 161.451598610351 186.478184354793 191.283175500143 102.053342990117 135.341448353965 188.951399767079 44.3366184709196 110.983682369924 131.291869366091 176.735938692302 82.3689165390317 86.360941121646 178.005788220888 108.088726947169 168.695101666602 89.1061387449531 127.696630231805
916 173.144657717008 126.727570909509 79.1017945430015 92.0739251394737 51.0468578132847 150.419433488292 170.760942526354 206.716762290288 161.458955327647 175.803493486387 199.773174465256 54.4052597675148 145.33467005514 156.585034176711 56.705697814283 129.031631743048 138.209574212635 115.464190022907 79.3043481313469 119.513032150913 189.236570513767 77.9608581554762 180.644212067542 95.6650898268632 138.993556174103
917 163.523584971705 91.135458750978 114.723057732021 104.819668251666 57.7482657059597 176.334186637787 185.901448547018 188.606627199978 206.948932972665 145.924596994847 193.644932288726 84.3321880192851 142.978609808864 154.310539840932 74.1737136294332 157.887872300735 181.104100374268 150.702349529302 65.1029480520021 92.0039089718581 168.04987062109 99.1017512786069 171.906209207608 95.6714629776258 136.502042136529
918 179.730436640684 102.396618407919 129.37093591157 116.125586069168 66.1430188464493 155.549095082653 200.125634289706 201.405935531801 182.165734012799 175.956581816189 192.208992026985 102.851198462794 145.335926452176 188.197716256268 99.0776497775284 138.024464524098 202.26692149696 115.526754961747 107.161551718209 111.708015145242 156.426881316314 76.3389236650013 159.364302231369 124.94557908116 121.634708482238
919 181.519546564396 102.260389501281 118.919779734846 102.209204264566 61.2112282428812 155.5880507872 169.353001572527 176.156990474974 159.467124975009 164.490988787125 198.933471448756 92.244328717027 113.582909893029 172.342186374442 69.9913155090696 124.650930104795 128.890822916231 83.7731767626117 74.5368582391719 119.125978779708 94.8405846732283 95.0307956635731 212.598734688411 109.069070124562 116.273598265893
920 179.781399642502 116.831451971851 129.742698415551 107.821961291177 72.3413956400744 169.978524362601 177.420587794583 180.026167161734 164.173549606779 166.613767894678 197.405660368601 95.3668633086688 130.073018395836 177.207856052864 72.006648988711 163.316779833472 134.166207509073 99.004520132641 94.4803905620354 126.72071017057 141.35139445297 115.035231586426 147.283573364014 124.901650148209 131.916511937226
921 174.659524940028 102.436065761091 86.4453961714303 94.5516027021538 58.9674329505424 185.370534262469 188.56939630332 180.631579407763 176.385522740469 173.591474356865 234.228939474734 82.6646479538864 151.891871954749 116.403838194807 64.4041258882148 125.244516694215 134.103002700388 143.71016545514 71.6315457824685 104.295702246804 160.757527901838 87.9014897205791 73.8070616595105 119.757210597963 143.365038707542
922 187.574341273433 98.8491151286163 143.358026617761 120.316519628848 32.0699410867244 157.939515239606 220.194623335528 199.159111180329 154.093742815327 191.788630779361 190.353477984902 91.1333892099927 149.804309293496 164.189567635368 60.4582672097356 156.302649449779 125.130066595437 155.838463321496 78.1571188077662 96.7908550462403 160.848111376757 82.0533743876964 174.919613852669 94.6173207872604 165.963238084339
923 179.034064222129 89.9567616831862 104.24169748542 103.101095892729 51.8671423713226 137.275482965227 180.282212165287 205.855232469456 171.737153417822 172.690711471157 211.963348152351 69.1239169275263 126.000292134371 156.308089208618 69.510870269337 111.545205998388 118.576311459166 108.710564355262 94.340503074559 86.57405701094 161.997701529599 156.492854494304 143.346126505014 116.877945258993 145.181406092381
924 169.359744523956 71.6957222925531 105.788667277367 100.943362647778 48.5606884775948 161.410595464069 188.585308586354 245.434746100351 170.047933650857 157.107926311856 188.209172105703 57.9048836870703 103.105834226283 159.157610941445 52.6779243591007 128.706503834738 110.002669948419 132.976831052158 65.6917333938828 103.673119292606 145.147626441004 103.556056671111 111.541971287725 109.852137801112 127.573438840491
925 163.358583709594 98.4098410659713 108.095048307958 97.0073116874164 59.3184981477428 167.710210305196 180.132983528517 217.369092678226 169.677113179467 172.245555450007 170.662361940159 105.047535975177 91.5825312323963 174.054837772713 104.021385300472 84.9250973876851 156.990879103103 128.397696900253 79.1255774488386 104.85371361793 121.560380820658 211.153635230441 122.32761627792 96.17484553304 139.236714108171
926 209.290233028767 143.431485867435 138.746988424625 135.410135956387 72.9333789746731 157.609379573345 171.002879635618 219.677822125045 196.976389743119 169.165723422487 211.865985682377 79.3977235027442 80.0203067606433 176.13041067509 55.4115952547692 97.6211337470293 127.8971393413 157.528158492125 86.152242719356 116.502212803184 120.789791305418 158.642718668039 191.118166474331 100.69663818375 125.852982708661
927 167.43948919368 103.266349050982 95.8415660485094 90.6935871681231 48.2290177489594 174.479792194057 173.598698577485 203.806819667478 153.476076373491 176.726106200882 199.320106731642 96.0902746303335 127.250879492276 127.176558527561 101.185605254426 140.654757749026 128.924514388051 61.616384449926 90.4762656130981 135.874075403584 145.969152285323 81.3338537327442 188.687558726087 99.9664278382785 179.763510977464
928 158.12675642538 106.595447519946 90.3427055989902 121.784231261041 47.0553383288375 178.860398090443 195.21477386648 199.644275528493 118.290376397401 177.117798492771 183.439406588646 103.939117647519 144.638355955666 160.065240966728 83.6551135139092 157.963109770889 138.978859965672 169.562321424008 81.0075985354166 115.347603729978 134.768629369352 114.134562165544 132.062756580506 114.001094039127 180.610428378031
929 143.784770153288 99.7577121962087 96.2597401816567 109.540276603048 40.4336521047644 120.053890398416 205.173625167552 212.846813029646 151.390613496687 161.687353593871 171.106978860713 74.3893475435409 159.453079541802 166.220306960113 59.5338671760672 101.427739896037 148.549903249283 141.216896971268 70.2850984292758 121.844339183008 126.565684295165 57.8259551524349 204.390529820079 102.767813035066 129.145179492178
930 186.783607954753 125.626223810907 100.918936142651 113.208688392459 62.9779790547937 170.956583506972 204.349560881917 232.565150292157 159.276559608553 173.024874951469 215.119958208302 73.2045265924052 156.312545906689 99.8973833685614 34.3566593230834 84.837431244283 156.760181738827 81.0220523019285 85.1999200222755 74.2780756946188 137.432293329066 82.2263531421339 143.154774743735 113.741189911408 127.227644035221
931 164.817574502556 100.421064737928 106.832196173572 98.900548018664 59.2219952017717 171.492589732676 166.338643338168 202.460764245034 179.499526166432 178.500229097054 210.443954072122 83.989626624374 127.771564315632 165.431411563884 76.8892714705562 129.730320814908 172.307319229399 123.811608534147 86.5194447284932 118.294118402823 107.878227189609 76.1608223107264 186.688984970538 110.946958123984 120.95677646211
932 164.817894244254 84.3490052384486 137.43983817858 104.02661959366 70.8989659696947 191.793001625764 167.022013149964 211.036661333973 192.310104963433 204.378014883798 190.868712741941 105.341085846525 136.314078280376 179.302245193389 57.6651369052001 102.038261874701 133.793061316237 144.591371248907 70.0050472782463 106.0307407098 141.816088687032 107.283441163823 187.980736222732 112.561631330711 137.443880082729
933 150.797256255483 84.3838093788404 82.0392560653652 108.70918036763 49.3370503060824 164.801254517716 191.915787174883 183.781044507113 212.393757182283 163.429015312328 174.467464776621 103.660664006333 106.297120124791 160.000903765359 42.3633578627807 152.919145614236 163.25225663575 158.963351794491 51.9802211428116 94.797402959634 110.168473443305 185.646331135315 131.053425297787 94.4800778765723 134.604657072997
934 181.530709399981 90.3806839353889 124.885262592135 110.021198943207 62.6214499015363 165.468838050887 153.733565808802 230.747887323045 159.651271571106 135.087717882407 177.670690871286 64.6922109736654 88.9754723190882 157.0190994522 90.494178288888 103.852575310946 165.248080916366 111.299477365209 81.402075452122 115.117363350054 178.426685999386 143.947631491048 209.693701280402 118.794346393212 170.038534543255
935 162.189340497196 83.0342786190155 114.444338589337 100.654252425371 55.6753269405595 189.717843303973 178.592036423118 155.779827620109 148.336527195478 188.060107307049 205.098351780428 99.7758570883605 111.71651416463 104.885831973494 108.516646070785 161.613917608355 159.329124050275 127.750004058033 96.7621622578336 110.889159369738 162.829166135636 147.751137602126 164.157474135929 126.080470495779 162.490268489666
936 158.490202572706 87.1411772430286 113.684711277488 118.605290300198 37.4496616903114 154.486186471561 137.99111604687 212.589207858566 134.008861899423 140.296136127342 213.122822856193 108.709021824738 142.817227026792 161.747490921189 56.9433157674 141.813128408023 135.17343996584 99.5079806954935 79.1348531282374 140.250267311903 122.909334257959 147.345527156414 119.221005710432 110.597057873892 130.471118279355
937 163.856257912763 73.1346821566397 93.6823002192459 84.971613718652 37.469938519104 176.73092760799 212.807171228284 188.307060105411 199.267773191666 182.414213762225 189.011679921025 115.516308710753 138.578659549801 178.210241870098 61.6390123353361 136.339743605706 106.261151433428 155.177392740759 73.0316756091014 98.2858241623453 142.674282449817 153.563249124614 178.220273978105 99.5629553609765 136.656594439428
938 158.557897332951 149.148411319471 106.869258583733 127.908539127869 48.516082916229 157.512599005208 212.239526755233 193.533409503373 153.547377072005 183.146246744796 215.52819402119 102.560056884363 176.406355201238 181.715114800218 46.3181401899328 112.171697783663 193.419432179291 121.592608983926 57.3981030113076 95.2211631311331 129.514640638246 90.6082542089015 129.52207590897 107.053790221589 167.776478413958
[truncated: 1,733,673 more chars]
