# Supplementary material for: Comparison of statistical models for nested association mapping in rapeseed (Brassica napus L.) through computer simulations
Source: BMC Plant Biol. 2016 Jan 25;16:26. doi: 10.1186/s12870-016-0707-6 (PMC4727311; doi:10.1186/s12870-016-0707-6)
Supplement: Additional file 10 — Table S10. Phenotypes for the 50 BC-NAM subpopulations in a scenario where QTLs = 25, h 2=0.8, 0.75 of explained ratio by QTL × genetic background interactions to the total genetic variance, each of 25 QTLs interacted with 10 background markers with 25 replications. (TXT 2078 kb) [file 12870_2016_707_MOESM10_ESM.txt]

replication_1 replication_2 replication_3 replication_4 replication_5 replication_6 replication_7 replication_8 replication_9 replication_10 replication_11 replication_12 replication_13 replication_14 replication_15 replication_16 replication_17 replication_18 replication_19 replication_20 replication_21 replication_22 replication_23 replication_24 replication_25
1 1000.57550469477 943.941702861704 725.016184655646 788.71517373853 732.716699242643 841.612671178742 915.90853714789 740.916467439674 831.795133254149 682.240471907342 786.7088022134 777.142747199692 1003.73596827158 769.153268531512 843.45771439513 866.889734181242 785.945736310776 935.783811345771 712.69320663474 693.666939897813 900.459066918615 713.085299184917 976.74394446993 783.440898196092 809.001788790393
2 1036.48319371145 921.443711919774 720.296205836738 857.02121188151 715.27703131166 825.842087230321 874.883363165209 701.135292217853 949.242477221991 668.54541477591 760.350198479904 747.650355612734 992.787113461049 746.97726469979 866.366509539209 826.319129137704 839.24177195058 929.639206022287 665.081271514735 676.865476215041 916.562072381863 746.672867001446 921.778401929866 836.902642919583 845.048485597717
3 1000.47239884774 954.45504425343 648.806218449866 820.630300550944 747.295767323637 838.334953354863 914.423442043801 751.40497163173 889.049290317226 668.999014347951 776.808709392359 813.069260515231 1096.74807099717 718.762753216076 857.03087093078 843.737506769774 831.943229676829 903.638640448048 734.183026770004 694.658093608583 921.405912155338 705.371157717047 947.764703076987 805.1940496017 850.690906024279
4 978.836828378402 949.31555357646 674.718751928998 812.465282860237 742.393136894118 849.046609056992 924.096127807194 711.073398424511 871.248529178049 658.625212694775 805.414304022691 788.589689696984 1089.82665621297 722.777544812995 865.063489937919 852.266642091365 798.413412375998 914.162565366442 720.0595002889 699.217037112512 910.325232228305 751.660657877648 907.271003289574 870.143465402088 822.175659556597
5 1008.46826561497 962.972834547913 691.106760237824 865.425631813456 712.679539103193 804.675620762502 890.749264744044 769.386553511569 864.211875902845 627.758992891733 768.417236758305 790.321919366908 1059.83560495214 685.656329804756 819.21578467448 859.299813771932 861.087410613974 901.03630683332 683.834621215162 694.899952764269 916.39606229454 721.395957327037 913.515153807795 822.157059142721 816.62254291814
6 1018.79242659105 970.285321781357 669.355105320511 827.294500107069 724.999283098191 877.947390045897 877.931291692861 746.255110360047 867.909636525499 652.63862943595 751.1411647494 773.79399123164 1110.509263248 694.708649361778 830.182487682565 823.708075757814 836.270899968231 936.07493495792 752.182739055605 693.021549854215 915.152958755635 697.83363364826 994.650452616024 891.476744466523 808.2476247549
7 957.957715434796 882.430306017363 732.326902653215 869.98746259564 680.043244860946 847.093064644001 896.593790932832 682.758455345997 905.951351492515 682.091520105216 777.280872537817 787.722085607028 1048.18908442631 666.622599502406 878.02796994295 858.951063158739 806.247756307907 925.136708481752 725.970839677057 675.880137898448 848.415841052108 663.100699392228 969.774175287022 840.147542987506 766.591184479458
8 1013.47477767339 956.710575278323 690.184234008152 890.935327398634 734.035192451287 847.160558915054 876.179067010434 790.820473108876 820.735474213727 641.4373575404 804.939344075305 797.142086636288 1071.71398649891 658.26580025131 848.567629459942 860.931531662432 874.758885733119 942.41692836626 709.504465946411 695.472767472622 937.021805284112 690.766701705861 963.369848377567 901.919197208183 823.666634590959
9 964.53121522081 926.028752303312 690.249853360213 821.634018259032 732.6030385763 902.208957273703 887.695663693113 701.732269688241 874.780810352728 677.900877474113 785.476385255776 756.560279563834 1044.91729478248 711.682250647013 800.938953380052 818.220374852771 855.198137957383 954.00399948591 724.213243156207 669.88047066861 923.597480030505 709.922232177729 916.7287806084 852.465125575671 803.812355344617
10 1012.65724543901 943.571270459926 688.200290152584 837.488008230625 697.275514094112 854.065706587193 903.888987684871 750.523857213903 872.757689309594 736.736341091098 823.332140756133 777.132650032695 1076.07129106272 717.561591537454 836.177038838117 860.974096697178 867.335049729624 931.48832394753 737.952835352403 686.943361909916 909.359826562448 719.816763115914 987.160399601032 880.009616281598 844.092735458909
11 1020.21266042286 974.71115638457 689.38539015569 839.44782452655 711.931224538982 816.891086975334 907.932368511787 700.542262200866 888.449844320249 649.175693926646 766.883484685545 796.4811568612 1037.80171847009 726.944750130372 834.592839804211 810.861841449808 835.812087475604 919.54107507029 747.587018377817 680.868333454445 934.913776770043 736.704667157084 945.870427981542 866.029826061514 785.705851159028
12 973.429850984102 969.93753518415 703.519572688395 823.60292893259 709.182144422047 810.923461840711 899.853613439033 707.319295495371 936.199859105025 690.07079707994 711.269765563299 804.385226277648 1051.86597995379 660.196923631446 851.024165809167 807.70665066988 843.190497049225 909.002868492232 723.138258073819 729.475649061737 906.456108287216 734.163508845491 945.6863991434 841.52296762544 788.637034250877
13 1047.79154293502 939.917718980353 725.241816037098 797.608575721345 685.951558269396 824.02519853691 890.402658548777 706.407682989715 851.071773719578 658.72496978062 796.3835247609 796.51608874447 1000.43327072079 632.975652682405 852.76084338445 869.442833572994 814.63816717405 909.277900713374 711.651031427503 685.334898747922 877.936934880722 690.139561617652 923.916966245461 802.94959298553 807.172996215171
14 974.109140398707 921.11269081617 685.165800667982 858.213812101572 708.618661167242 799.755334799858 901.851690787207 745.476457790391 833.34286716116 678.755192564511 810.80933764676 814.518715571905 1105.24771510001 801.32863855227 824.446055725061 871.921681887387 806.45041494334 896.710185544052 713.33482321698 731.568733753439 925.625850512464 743.633743473103 913.434336588357 861.46151532017 767.400190714267
15 923.950846739407 879.651896684286 688.97485574049 808.479652053287 717.733530078806 802.725746444441 900.84287106024 753.948135790777 864.06048308477 624.057966497943 774.016464738676 822.283232475006 1068.85741195157 726.158733921408 866.816516255285 834.954474450202 850.384661824851 926.853955492973 694.024385501943 684.393736237996 910.360937006606 732.21284189903 966.06403466687 938.961411760185 830.248164590682
16 1022.07078658244 922.702274431146 707.085338358163 797.473684262496 714.037850829033 863.224908287818 835.010197659086 734.091647955603 888.926113765807 714.207230842902 842.934176100666 785.03956533119 1029.79242255016 699.960652195221 840.855087941232 857.225816661903 813.551487357874 914.700746651322 734.887175834533 673.783152367282 879.889115960873 747.466902021451 987.669360858942 860.62759147534 763.499464253347
17 979.888289690642 900.808842080479 723.256534332044 850.37621621094 772.808679301322 847.651395302415 848.282269684147 722.168307059827 878.278094206025 653.268267015272 746.186948745517 770.585526613338 1066.56906216382 746.741675102368 883.462865575259 822.60107885174 820.058268722522 902.094595080124 746.318050506106 702.359976155123 919.217051412181 742.611723483631 946.68948740491 856.289377464332 826.04503144946
18 1037.49214463892 934.164122584355 696.793122169914 829.971419996845 748.181763322857 839.924556819811 880.912572653962 752.321332048855 860.218204232243 635.481474226769 771.16701206222 821.815416189268 1101.60808605662 697.624116203242 871.89175611898 847.646331770213 815.981128910864 904.233079603243 747.576261787093 730.074021373765 869.57300291212 742.787810238423 1028.92750178011 862.518954379509 804.47664337985
19 1038.64508571588 892.817438003845 670.480814893588 841.041223636192 780.767715693806 848.868356028106 870.603109042672 725.930435274881 885.761480794686 695.71467341449 717.301490016142 826.100221091508 1018.51870232296 738.000200129926 908.61124176189 856.19778774603 895.557510158435 918.443073352781 698.561773171802 698.503808164223 924.07124393942 683.403637449607 902.047486096827 780.826557010491 805.614249774294
20 972.719757025139 930.833287509055 686.119137105312 820.503744957063 708.224247590089 871.337888437562 894.5179196562 715.38784513328 903.454800301372 632.442051464866 741.248502594906 796.336522860593 1061.62249431741 692.013690244869 856.77160124821 840.74735226241 827.137847086266 919.164014658739 707.577290444313 686.10383057402 852.541417774998 698.743598470501 988.009641476173 835.485594811786 765.632481727651
21 999.050519837307 945.302054648645 677.37059315242 834.19863674013 709.365260469837 841.049617863235 895.075249344147 721.769132090166 859.639019964115 641.444199178804 811.383306397166 791.844349845013 1144.27807805619 713.374060240816 849.905541346987 828.639339827407 807.270817089121 907.620220482489 729.750598363948 721.220378200665 943.306478665675 696.035173265842 996.637882038898 822.636176442076 813.411784983039
22 982.635714788763 926.600811873426 684.533356976485 842.477793386885 729.337601423673 881.276258153287 878.59813768252 754.372740244605 834.89970866224 688.685884100388 775.450665818903 815.340250979861 1074.90762166517 683.265139408076 864.16990616227 886.532098692163 827.676203820408 907.021066442673 750.605510949631 746.17398653628 887.478506374108 672.940969689897 956.612557383702 853.474649722267 777.185527493626
23 970.302067644784 961.424444260396 665.02394867173 840.194719800582 716.096982231045 862.101511578773 869.41535874722 768.581445379369 889.76190504705 707.42295007692 811.582391559999 798.558902700412 1078.16952784407 764.273273685699 777.880594756207 841.108701839599 866.587817223885 921.661564985068 708.27149823839 724.456224447417 926.933093996823 745.524083465844 987.337595880643 884.025091997918 842.009639498945
24 950.91312665359 898.726844254544 695.946953050187 792.882933303438 747.865086846179 900.762872881001 898.639616670676 751.239873333523 816.848009117052 670.746943944827 782.510723613394 775.27113665076 1088.0649064749 730.599664728519 857.369494043906 897.641665874685 849.56745658886 884.288822175169 745.619357395315 725.163353932141 880.387888157873 680.378524459484 963.511738396864 817.05875273774 822.547268347038
25 982.802070120823 954.676143323713 675.70220123463 812.654110029516 710.30822820768 822.122389840493 924.825177690883 764.06702848606 879.712461682397 692.92211907671 801.442682369984 816.566813945232 1086.84453709134 689.943880532275 817.457578089374 857.024530175358 845.819199117527 909.115565054433 741.693278369368 741.428480794109 880.149416492666 734.121150881716 947.980524931383 918.614307253491 815.08561917299
26 977.516434875928 971.4250696153 702.356225489156 803.88688725085 681.814164853135 846.792849207076 894.289943913849 697.704542136683 872.027522562249 655.900034598963 780.998143645573 825.988647691772 1048.46517079137 706.750226466492 850.15622121946 862.832863586977 785.658538471636 921.691781458328 754.451990589335 719.590705697411 881.097039906064 754.097422098828 962.032156944845 838.858994470824 829.513092194968
27 1062.16226438899 944.975423607195 702.23594276576 829.654271644379 701.685416504954 873.01376136935 906.125576702699 740.39838821882 897.837253890748 645.668069923679 768.715231700076 808.107905600576 1094.93011606256 658.069315648906 867.021385392387 817.659954472932 861.13367575565 908.971562681985 717.33977034917 672.61247104978 859.459469280627 680.591911705018 917.397271955416 830.375160448111 789.974780425783
28 945.107066416203 922.822227178778 692.364163935178 832.432656208479 726.912146354544 856.657427166463 898.509778198526 716.685939480478 887.173150410634 652.717331278105 791.961232394013 787.637646851338 1054.71632540492 722.05785255781 868.64362087257 802.489130155242 842.415417426238 927.093407535259 700.593144953414 721.208453148328 921.310959688059 694.657969178972 960.640271922597 890.542101670925 805.782611799289
29 1021.61958856899 962.034677371978 682.325991429716 863.454773014718 713.806071570348 839.859514762543 891.167230483888 740.736321911918 866.335643300415 636.223337251038 761.47196686549 814.267073677552 1109.61998675519 664.524546308635 867.737575087288 822.984931511486 821.132581711492 921.270840506213 723.07876268302 711.640857373724 898.857861856538 747.013839590512 941.126752885922 876.378327917783 811.420661880092
30 955.227589613142 962.184802335622 733.308972891384 860.140808206472 732.24350707795 913.933092131286 919.758523083157 718.933033903865 877.727628752524 637.561033667879 757.328467859171 775.37666113586 1021.24021507833 678.128328285659 889.325328333626 847.756522848422 815.691780345456 907.668311828618 715.4164096981 725.264537044575 900.86817221249 713.87821792871 962.37530075067 886.311068021992 793.345853330806
31 931.845044456492 958.999523150266 670.984307905416 848.24731409098 738.380235470737 833.747040984204 901.153937930976 730.623219527377 902.296627618351 670.608347930717 730.526509252256 807.84361707916 1100.52878210901 726.511915664216 866.592906071527 838.612534509266 861.438331252666 887.600215996642 733.399222717211 690.768980908926 869.740845587578 739.676019968302 1029.81207355057 791.467476296987 841.658827830928
32 926.230511818047 898.78925779121 721.987793020383 853.878589782316 734.385450315492 815.765114748984 918.50496087131 732.308397235994 895.782199289288 668.540061681619 714.524717865627 771.59800164495 1033.28980738284 696.434289250638 837.35251957969 810.753822480507 825.610378515284 908.708332112655 717.962197183517 700.608204019437 902.85964108927 765.594491167722 937.61635050886 857.019710769452 812.449480830735
33 1022.84292499466 919.929485816453 705.520762844682 817.36861189469 727.681207701119 840.859942749025 911.444190491849 762.435878865225 826.321065768111 670.211317627439 800.331633970596 765.755746196279 1091.21280696861 689.515572977039 881.710619057942 864.071151478316 808.72696637085 959.105702457925 714.705279659424 705.38516629152 902.735691539446 702.042901313305 954.80548974376 870.10155338237 843.333752904065
34 1016.13687064528 919.741016046055 706.933068967974 833.813040704327 730.612046609803 832.999288751038 872.535322373187 735.171863811212 864.38742286036 697.936015045413 796.211507269095 786.883103626981 1083.08602245568 755.021762544477 830.905897723203 803.869951150845 799.98882738802 943.75094370851 712.328833622697 716.676965460404 928.272404158531 675.066701560222 961.408968255404 847.115639829647 821.780493524276
35 980.889102284213 981.388227169986 696.37269260655 848.974950437562 717.764833816278 837.877235112997 874.114072113043 741.900356918072 869.820304384985 656.146492626824 792.760700337708 790.889914803367 1062.99813810888 675.357091675731 811.079887035703 823.586058539005 849.928722436055 908.528278011967 734.085282925639 689.828677420926 893.744834606171 721.486944192265 1017.77008389587 844.627519955687 820.173486538275
36 951.551259784998 938.174145865193 726.719972415509 823.525035791435 722.321968240393 862.951842095144 830.919646550546 737.339613308962 888.045497915296 665.690656066972 806.523327846162 818.430375894638 1093.29156894815 711.246891617837 827.765353431828 850.30574502473 838.496280322875 932.484904030592 730.751702673578 696.37262368239 849.316165143936 706.748057082025 954.840266005246 846.463203954562 808.608795228548
37 961.928616931994 948.359625985535 645.75008654586 866.518628038426 726.397049654263 875.396409823515 906.937215249244 750.436941104617 889.838676362366 724.101035572751 803.379947192279 756.83614371669 1036.21402326014 767.918695669262 838.55724127905 812.185894465237 823.89932301089 936.106601070755 683.413546316745 690.080347153041 905.902297486779 726.556726568568 952.870850864593 822.448872509878 831.19257601636
38 993.954724091214 944.267298148045 701.351650630424 789.128030051027 768.38814424348 908.841106543098 885.519503741285 743.08331686447 855.96706601237 679.460818052455 782.20933952135 821.32828346736 1094.15942386655 712.830182991915 812.941196958013 871.991657103013 868.25276362905 933.750822168618 744.126921186826 728.231848894993 876.602307428917 696.729598247554 961.801996918391 815.264253465058 843.238597846767
39 996.629093121368 905.36023633783 702.039477107558 817.9290944357 720.477744215132 860.293474026941 849.547347456134 726.220255257577 911.858415055147 625.703156739946 805.524618012225 773.140138635996 1080.47724159454 703.064374601951 856.928847545371 836.535670653635 831.754173979882 905.064779409568 770.29176244409 650.448724329095 876.617833801174 664.544496140958 981.783601789784 883.961856783204 792.165939933674
40 941.28401928768 947.282275115415 661.558833600499 842.435005411992 725.570639648939 873.366894551667 893.678031756096 753.476332919516 892.733670422506 617.959327116738 796.799952008207 804.586171933695 1095.08201530068 701.44770547533 841.6509325906 814.703143409777 817.90556648025 900.944258641447 740.045758194504 705.680456450295 899.136985897385 679.575645754976 925.477444125274 825.25509758266 789.135093947604
41 973.68381049731 928.688021537862 702.125726770373 862.384136943192 679.505092210086 831.419753555474 910.611649287914 750.865515113644 864.787388957591 669.533158119076 781.860109074748 769.973479963386 1068.50500558869 718.675942724956 832.661573961645 884.525055798427 824.776327300964 924.914155090695 726.60049092625 687.178045964334 873.732405762966 719.185866114185 991.700569087108 843.432603227863 777.75979815227
42 953.707361194619 961.02780450028 674.468885873418 867.828218289955 745.49020764912 816.49658505139 882.316805928136 740.641178183482 870.065864008254 654.808138170555 748.000313805072 792.345697138336 1060.6704003465 695.29116567852 876.450494738995 865.829752075403 864.695195101917 925.347546284344 674.066847985485 666.19304152389 899.82525569158 723.90206617373 1021.71228837555 848.568251288094 790.43856138263
43 991.284491332761 958.04869957419 669.779417914915 848.930880848111 722.951514351964 855.313263338401 885.843802895367 720.981554112072 859.872724019293 668.04096831059 730.864803925548 790.266310021894 1046.00866041081 752.145329477882 852.185707567359 845.540288820191 830.604559408344 904.844051425511 742.249791949496 708.110479431584 922.485844529902 717.538221603197 998.996996007154 847.833645408973 805.236284195751
44 1015.15900983909 881.402206512486 725.53348375256 867.196482575714 767.754037515969 849.923856209977 872.711317276369 715.74883182006 868.466518583917 651.83418287793 772.400833934061 775.382571881133 1071.67659819505 704.775340314564 897.07478923082 854.174765500056 851.20298597842 891.82470516195 701.485431143801 706.05924845193 868.731192403607 717.054656512803 957.838688732794 869.798196601324 776.859904796627
45 991.92165347047 947.181237581976 744.551171044629 829.45108142513 717.256854068165 890.628891480728 854.856926918597 729.70572494732 872.2427288558 648.9213435254 785.170650906836 745.922560323064 1100.24756130017 696.138889640778 887.97951947779 862.161216492867 810.061630979712 934.521036809345 691.915141997204 695.131022352668 893.426903580661 737.004072983476 979.098778325501 835.610518966842 793.399001916396
46 961.587405615119 971.205109729656 708.79034692166 830.027313697756 715.231204822277 855.598017682775 922.279019477145 710.64846844811 921.995687766278 664.221053413257 725.963132507799 782.534156824776 1084.63433005043 730.488862879239 898.677476192634 820.514832394673 830.475691995874 896.343164953746 724.609170717202 686.414503678207 918.27080681022 718.790219513723 1017.27107000095 842.12524085164 784.093729688318
47 1014.67695952742 933.133351670881 691.678172529064 846.382136664349 734.72410976747 841.41726246784 931.95008243732 726.894957409268 874.705095062975 646.63586244475 789.792529192673 778.8523109046 1078.63947327308 716.687351836584 894.320128225654 844.346118176115 823.591215334094 895.965399828626 700.051089965552 709.454824390344 885.139964725483 709.646794327548 941.003607943513 878.467908636188 817.816086151269
48 953.339966454798 942.386536907289 683.745714841566 838.925875193902 707.187532111629 879.646575699902 848.846556219026 717.373319505175 893.089767728113 655.433985084952 815.80307770234 804.10400154802 1037.87569382342 713.63231442805 861.874173074177 882.21116080999 872.26865538372 915.959017315329 740.650056687447 691.981933369087 851.809561301723 730.17857382048 991.36821789455 859.994633283379 826.022296538556
49 906.314208006715 915.481352707447 662.943727294323 805.082132575688 726.739867631072 815.604071820305 900.945748697558 745.735121128015 898.589350206894 678.300518121226 746.472480525014 805.250135594131 1085.63026187109 713.434173129152 826.87721513884 825.489777308378 857.417364397709 908.009827039434 762.049426523955 687.13769527544 868.75839242793 731.14999078453 967.028221292396 914.778546691904 808.074053267916
50 1025.31165351721 920.872680163222 654.815366280064 807.908012417541 728.458261487385 841.497642466917 824.314129333642 710.758579986483 858.952190739805 691.03495146286 790.274337207069 786.46690572184 1035.16834292946 728.23105234603 827.726212749267 846.434282414036 874.105278724037 934.944220080571 691.898225182822 693.165490371024 841.942568700062 708.821687677386 1009.93451127653 807.151204874414 778.176389412162
51 986.798385681118 923.950163444493 683.169976153775 856.684437877645 755.144188025027 883.03160033217 903.868507383545 672.356769722933 925.33257928293 668.063418049914 775.184973737689 805.79067420352 1068.99587034283 704.047204131236 882.720808104694 844.036593344037 864.828303461161 909.760936799426 724.505677279454 652.414831040958 902.704567831482 691.99542116246 986.928061443828 788.33090863357 830.87019029581
52 958.083266649313 896.504542335086 666.826819461223 865.837928251294 713.074341584028 911.772277612113 892.45438081678 726.920286211005 923.326216346019 668.719715727117 812.412118853528 806.460212764617 1025.28926257035 744.08303944007 850.162910613827 860.992318225143 839.67318983987 913.485144274948 698.535051825058 696.57674204404 862.868919411075 748.86378646356 1005.6735640073 802.478959381607 814.356530924192
53 980.74540917097 942.731593269595 682.812178712119 893.986085197964 737.324267961444 861.8199705829 899.872600744245 771.065594246686 856.10419646159 665.45953044102 748.609423682751 792.356197332838 1074.99321524488 742.174574870981 851.688845726507 847.980198310702 810.533754505844 914.434880456148 715.826488739162 699.325307354607 934.904692333764 706.536771772591 983.22459351533 858.158156540661 791.806764716474
54 946.777972980452 949.784195819724 714.011448002599 815.423415419288 698.795782518813 865.044282965804 867.416114485777 773.131952321319 847.689553109242 637.34119087238 788.50463344551 803.387590693917 1086.75624523938 745.573573673965 811.614779506344 829.973699342146 853.678602252125 883.23422675545 734.233963372123 701.198477093592 908.259010180973 744.566883023135 951.567135258202 877.151334702507 782.289380584987
55 975.836774604098 953.134948958119 702.290286717986 860.52015685476 723.729451547011 831.839535315708 900.918498460112 725.54116097859 922.151828248877 664.683947189097 741.971239384299 777.221894439996 1026.95456937976 713.591807024315 909.93880918951 830.696237803779 850.55458564828 903.028344304843 697.128833467695 718.396143385017 878.865078012156 727.426929169862 1025.44096334927 837.021877500211 813.229099272671
56 984.206390721124 934.587177971203 691.86870501561 857.979656826461 706.293816843179 887.02779832347 932.261804112222 719.387939203485 903.540354317835 669.850901392116 799.72808781238 788.636168553718 996.852389181948 737.79892831614 855.925334274513 815.841402110648 820.468570405579 909.65606104075 714.256237619805 705.743042291684 937.780765447681 757.989763178547 934.850670274157 817.969644431448 792.24145031705
57 1021.73432272219 921.687537058035 686.458055100757 819.740020063773 716.888934889791 862.421685054006 836.72286083656 729.174120298831 908.0904283974 645.685547707156 766.077053435715 775.8662373318 1089.41322418662 626.315842523772 860.255689918967 846.63553257942 848.750660681895 921.31149530536 742.213545815676 699.769109307343 899.594321290367 712.330465222185 955.110780719362 891.208492786426 842.865397981418
58 911.821866600124 905.220938555105 639.864132913955 858.880889359712 734.85009905478 819.312233008626 884.34649781349 779.218581313776 908.523439304033 689.485313427465 725.18528639753 804.07925633113 1144.85128217763 722.089429250289 895.163254708329 791.79578656045 860.132205841675 892.370941352909 717.00390576911 726.435339313147 903.237040537982 730.593819445656 921.67604727757 869.715026121538 815.250843267131
59 1044.1723136032 896.728306816469 706.45176583145 833.458706164124 741.342112719211 887.385670109276 916.260533009963 734.138410116111 868.769886675234 675.710174726786 807.436955125013 763.296144838198 1082.55849519732 649.135156070881 875.649716598721 820.59196408977 896.799095148874 945.881311665558 709.647545637895 661.358357570022 893.615650936486 691.14377994063 931.716281567439 867.076032569135 863.94010644845
60 997.944214251114 931.454639439081 724.822204683988 830.316885424903 708.708713974278 859.426670824052 903.689324713983 753.572920760223 874.456600796417 687.734547214316 764.589317035571 848.140427763194 1041.97552224077 648.989082509997 812.698411677794 823.913505591288 811.407416697224 920.803348267324 732.130704873868 688.40934357101 924.479156729838 717.498564157435 899.296115170297 835.947448309723 793.505267687044
61 952.751998279995 959.436106729518 694.834701942586 847.091463207409 752.380722947697 842.522682371184 834.522510701574 750.822967160344 923.81191544566 629.962962444412 792.574872356442 795.313976494174 1036.01867760652 719.657525633 812.018940360705 799.816186930059 795.379498000392 900.044494977451 732.08985617677 677.460142574803 932.400357563477 740.799579548222 946.836479277338 821.644451773595 815.330204921992
62 992.88830230195 944.46202793174 711.48686408188 865.63787584509 715.387725391759 831.669819385194 947.21491234639 732.814534794725 909.972098256277 641.285647021226 752.983556484472 838.801171716278 1123.42690679097 723.183376193643 837.829312916901 890.84140939373 822.755419235867 892.126985138422 736.04108397036 688.900394667137 918.515693212355 703.105050264481 1003.98366566797 848.295258931607 807.979681377356
63 1023.2695478798 940.176166913882 708.201073782808 835.278590042386 717.067412697608 832.127454146374 933.335253939538 747.157427934297 842.136628404491 692.38679451559 774.417493131724 810.058494850945 1044.98494616408 753.58224425695 899.756727097038 851.405040359174 825.987981596455 898.280600396436 740.667403681854 693.447445027634 914.462246292018 743.105390047143 969.990678172207 846.083913732979 782.04747028451
64 971.264932025537 916.983083883075 712.93086018673 865.134740183402 717.479414171175 829.14485585237 853.186658220843 735.160779432251 899.02974767977 669.88998545361 794.139122857414 775.341307258835 1049.65018602019 710.521163505703 895.426824115626 839.648335963799 828.016525855287 898.865036523614 683.313812696301 702.050107901144 920.477998255128 708.930259512847 1007.16616359734 811.894017424687 810.325050163596
65 965.53119411838 926.266070061376 678.406832274303 840.622928238037 694.763581868677 843.233433448459 808.42628676399 660.256630697846 955.423849594808 674.2438097066 793.52417051789 781.709035523266 1037.20675166382 696.11439789994 855.063893225464 859.216227623403 801.953894466322 912.689180013206 717.800212630496 679.526733644599 866.833287244777 731.926344493417 1009.14708036073 825.998606042185 783.197371649847
66 940.225144006247 937.479858712796 733.210770499083 847.999563015237 750.641472925733 832.395641827073 921.666561645843 723.427731198816 918.166711314987 656.665618884675 799.281904723357 740.48682243064 1068.80962217794 666.726242214966 844.008762525542 810.713009677331 853.245122338331 903.575234431902 726.317492051577 698.850165278179 860.105676546746 718.938608297479 945.232016770643 832.997202983087 785.015082487131
67 1016.57983459693 938.2642385734 673.305956429865 889.717558153244 746.065943154348 799.731486724266 891.628756205913 747.451990211845 896.520060059314 691.455234089491 692.162052653099 785.737468917554 1028.46024249921 733.390651395619 876.923224716521 797.81271696572 890.429033333922 934.3145809191 663.639804901442 706.574854125492 916.233248094933 712.154131339965 940.475059995342 918.653222545494 762.55448450282
68 936.427168015206 889.663596369282 702.763951930667 867.233958901372 714.811989999106 816.712001039788 865.553684797644 737.975959531539 893.934708133647 665.75695300381 782.085544351052 791.958841402328 1041.91205726342 739.547908556706 832.364774926829 851.042298787943 825.001568279128 928.435157670493 730.258739896422 677.59155670088 903.07775620362 721.878737856126 952.12102132 826.190512499177 806.153970824849
69 980.888017391697 955.189935206685 621.147318019219 811.458388764756 673.999656993091 902.538314251388 881.386880387738 736.489107091648 877.716305335691 699.636089520581 763.611863832373 755.938035366024 1056.99415265991 665.515987895553 826.551561116931 826.896954538664 872.253957589433 907.135639474047 726.679286843427 702.788183074338 918.6656355467 718.058273169089 967.053828200748 875.509686875362 819.759805229121
70 978.739523990474 911.96491116728 663.133453743158 799.298581195868 717.757926854139 872.422066711578 893.924429047828 678.849607633802 924.000381071025 685.400732365363 804.596264093878 785.38320731056 1092.26464964424 704.360839427074 848.593861465173 868.728941297568 853.805427978098 956.222832939304 721.620310701466 690.278245882138 899.204869065408 739.878372473302 918.011853153825 807.041187409307 795.586729771013
71 1022.82870283017 962.61347634107 703.450765813766 830.586073394065 709.579071952986 847.997466673844 873.77582113118 730.589980833044 940.511752101356 671.870160516166 787.414473780425 798.37069999068 1119.66440336689 706.134837375209 894.310602002288 836.148084374265 858.760542033839 915.569594794884 718.384826208859 689.574672737016 905.69219776473 710.133964509266 999.378939535947 825.16979463799 806.511450233142
72 1015.75363245421 950.04961054301 659.927144452713 858.647610452071 736.73983423017 873.337813451261 875.884489405305 710.884861231197 870.761685689917 720.975172856673 712.060590336436 745.091625710818 1116.54797210408 693.221162379762 844.582411605604 827.063913921191 869.248574770052 909.791646921308 679.45926595361 731.529646260592 922.39920795087 655.887344817784 1003.0565873729 870.72652071411 828.88163978564
73 958.663441197844 994.35861098358 656.273766512374 833.23826491751 726.776152688895 810.751088097733 880.21784934986 760.076914376855 884.279952275697 673.690880249184 797.876405489984 791.569699239699 1101.3476963198 723.223158151085 831.596844414469 839.518097973722 862.768505575836 939.54688385772 731.053019725519 722.299282518305 907.215969406983 734.476124426306 958.713670354073 814.71115423014 809.405359291217
74 1030.82970049293 906.208810659738 665.369568682255 835.39025482291 721.226585033815 848.839926908364 918.772281406277 733.745875609646 889.404579052776 655.414215703774 750.780615354083 753.670969760968 1034.2540236005 699.070892282093 927.482161111183 835.770139738273 838.9816329057 928.34177174563 695.311809025815 679.238579432789 901.38008857238 692.535086431825 986.666391485067 850.045888047933 856.194024743626
75 988.388872004635 949.307945577357 695.265318627389 862.53030921316 728.949930713517 838.506079897159 880.127810995095 736.604215162607 894.595390013096 643.222906894099 708.202797293718 764.438193510112 1064.76322876774 695.171376109626 868.567290420827 847.953754125682 842.678926414925 888.853695157607 786.542542470266 724.194528965662 935.962786025831 742.217576167661 962.064086639432 846.382336037191 765.527997675987
76 962.473487342084 991.99929356749 683.55115356644 812.607784722896 729.453439031995 884.343819260586 880.084472727166 659.7578049209 910.06903784105 708.876767122831 764.445149464662 774.775443280999 1023.73050446959 717.907924762715 836.349233970744 866.10419014184 806.97479017229 900.243925419692 697.533451745143 690.990465573559 895.083865596305 724.568243714068 976.107027956142 830.429756992866 821.873289784861
77 911.199379335965 934.487487820193 660.006080995442 854.586013635848 770.32937110662 876.623807468498 956.071705949097 718.660815630751 927.642222006806 674.860968340473 730.146361589851 789.009534388614 1082.65747989037 708.375545452902 882.375414758456 826.117428076395 834.55152643024 874.011188832104 722.136611296672 718.69283535681 929.233097942551 722.577626723981 956.565747258088 820.065922471283 775.783414703573
78 950.095341592714 928.774875894311 714.69543941313 841.1188999489 745.592557399261 859.597456149486 931.07597843995 756.067549774878 890.812146210671 692.928574429352 697.26627392635 767.43271107051 1052.39820080003 697.011345338568 842.320898728193 858.819362255345 830.134395995357 873.045876749635 681.539655496759 722.779680279922 898.35649359616 690.6996405322 949.873765078441 840.854344562267 824.109742397521
79 971.420159965317 901.267574642863 669.609137515652 807.931551452108 738.33089818819 897.637988596082 913.638994023045 709.273198387112 904.078507754357 659.559841993342 781.121125839032 772.945303395526 1087.16168157022 728.292135332523 874.511451146929 875.609449727617 868.22595986788 918.206015397605 709.113539554955 684.90042404195 879.136273076993 687.073743208554 959.506337890826 814.766939156299 760.290772831838
80 955.010135629793 894.102928962356 710.593983554256 820.795987577 771.343098163252 866.750604705373 905.580353536912 704.088976267607 924.703458225955 683.077513352703 792.922907664121 841.501356186213 1072.06789422836 699.587528494782 848.720211993225 881.857001126958 840.428211514072 902.310164958873 723.157128849682 702.939051262478 886.90719285001 688.133945654684 960.30450947256 883.377640918301 795.891435337039
81 940.591729469318 942.763826909218 696.77856276742 842.427541027542 732.720457298976 871.798312830778 860.382827692443 745.927703067158 907.032845980107 652.724696359374 782.365658049132 804.457535441809 1084.08742026076 696.079011168379 836.288923895128 827.312167560231 831.914479185432 898.589829561766 727.647010548952 705.180643833487 897.895852432342 720.143773894323 959.193244619316 843.155439795667 796.135497173182
82 999.787424769886 945.559927856868 701.233094438554 871.027975758884 711.729884774263 854.900776840227 906.836007800755 776.445904511698 839.73264133736 647.324211185255 811.57321170384 726.462499573496 943.492510061032 697.959051878877 842.153254731896 858.433911068078 850.042689614664 882.30829465244 711.144942325884 690.073189678259 945.669426286346 716.030382778365 917.454482065836 860.341078310472 814.555069777478
83 992.5991982363 951.43277005641 730.24802591243 809.878392262226 723.600138794377 855.166034416111 888.016651803981 721.508843550628 894.50845938076 674.246718744031 775.311195198004 796.609299272146 1065.00695517222 742.798508984704 872.81295110669 805.507298029357 832.293269733031 906.542099361074 719.301180804204 727.529462721758 995.743298832488 764.11922132599 985.692873568304 868.25663649368 777.08591415638
84 943.92159049154 953.550329886656 678.799608814843 862.49530686303 706.473725835974 837.650333933273 895.87077565288 713.736375984083 935.328517948194 674.82988205799 801.566010824245 808.635599406004 1026.19715347135 716.42906917762 878.794539365427 816.440614163487 842.473151398747 887.214665838864 707.098607875959 716.146043012574 924.203740005261 754.715612824641 1028.33098521803 837.516050953723 793.170799134517
85 967.255691673755 897.669241361274 736.450147011455 859.218410864371 762.696692402072 822.509238937292 861.77476896607 743.091952507972 943.51083833259 659.534225338422 746.915837113111 814.535076587419 1013.35899243419 683.785370864813 836.23593811933 850.26518689328 816.987279411526 893.75791578508 750.328103484599 713.749730460906 885.772594365976 756.081148966117 970.34228717295 818.728116526478 842.809556684111
86 932.746421636146 974.678571681925 660.42492064371 852.179504433539 726.33233241992 841.231347249534 860.32245049693 769.358282606044 894.779751573897 676.858482123994 748.685875158388 817.765398460553 1082.07616727802 706.099083077944 832.764097619818 866.567388673377 849.285285248038 900.271464689547 729.407524863617 746.190349171309 855.10088175623 706.593177531925 1001.04755454491 821.935026002583 825.073882459703
87 955.455264047442 949.759547181277 710.237730848755 813.582082800803 756.884696347077 838.18533026522 901.220432232094 739.057905142452 876.144080692571 656.71213801362 793.25289406329 794.493857729524 1051.73610756135 765.462637359892 877.38819535265 845.615337410596 860.464620713296 895.034973946322 715.787007706634 688.498008988563 919.383246948351 737.783560442147 976.743453102312 828.69687845001 793.277997904622
88 1007.54837991655 969.584564628386 719.283542378181 843.618940863684 747.855149041367 810.203663004566 894.520474330921 758.972981305877 802.595445490604 674.049194638965 780.345332442051 798.75585868376 1050.60696837039 763.53880907847 845.323775419454 861.247608629506 858.70025033392 920.916084077194 703.522032150975 753.344781851388 872.811220211428 717.838763602433 988.705292397845 855.717449102243 785.903471671626
89 1009.8973083865 860.211826242627 685.852697163912 803.703965248299 750.634077862056 883.135923388962 888.22112841381 667.56633663318 949.840285920864 654.835343718256 726.644169483727 790.353719678346 1013.84254706642 751.839765463555 845.266629761687 865.652862820783 819.900152205486 933.788009200305 697.345810022136 701.149985119225 923.462305910825 705.854539510468 946.711435337955 850.839116036668 778.472425814167
90 990.766951272808 879.322459648136 685.003372305307 831.571986218132 753.256165947039 831.40304402379 880.787073756721 745.613743316779 856.474925999839 695.280957795756 773.730126566823 741.836943138452 1077.55600113767 743.3762066104 854.119631770647 828.300404943559 832.855719923335 931.908269540083 734.303816350221 714.297628791978 971.512208168667 712.82707618529 923.090548961266 864.630521362877 830.678097505298
91 985.254101052266 969.097118985698 653.024492254419 855.18630220229 753.177575628828 865.664780690453 888.453637133999 728.765425831776 883.006244517923 658.971885526207 778.063334844997 811.642118973345 1005.03734363965 727.898034038855 836.996493130604 853.311099824068 839.218849865187 901.008669871527 711.153238804457 661.760627128989 891.956138009534 698.481078503302 995.879600312436 774.770968377054 804.910351757476
92 956.851760932902 953.881980616338 684.664954716818 819.319443424746 725.398893721708 845.731701399625 855.083827105097 706.735633226034 908.84093476692 646.522338172202 762.579972851619 775.215025256286 1050.53543625909 772.460144685052 836.905907320589 820.681325997525 801.236403843976 904.775957106064 759.435704700756 697.946835560003 867.470579297974 719.233666472394 1007.6256500248 829.85269089431 817.01564016654
93 1014.68722394277 885.430343517064 696.743849437672 799.565949533158 718.726420970647 888.388275856522 888.795995886992 735.19024535099 892.860359124134 672.600136501962 763.056195741957 784.987036313696 1023.22621033963 703.868959160791 783.462614354327 857.409284532701 882.746787053862 939.001905067907 714.48152353637 686.073942991174 863.459082966193 720.849017432802 945.817909654476 812.835816694121 841.464681990183
94 987.311728215082 958.887808130948 707.474943062327 824.86259244357 719.741180691824 843.413386723294 894.405700419752 750.641045394271 867.900048912786 686.335973474454 758.477661537281 815.121469500218 1087.31163305748 712.640252751057 887.512032915186 852.02030538501 823.356496502805 941.84325208004 707.875741095082 663.191182695235 887.47679293257 733.360655049922 995.226360389587 789.492303835605 787.289224891863
95 980.424088751628 938.98008993893 688.102195733597 809.827203726426 713.802075566294 866.403546024565 893.983065553392 709.46585455583 910.339543100768 641.364040177108 784.941803646371 787.80867846021 1023.54302009114 711.800340266947 881.129835319415 850.92714086212 847.39887296894 905.96985720446 722.94980503368 710.266262772425 867.762080437645 696.313856651515 1039.28843336499 861.098142253531 838.47857045865
96 1043.02046794801 927.864361849625 671.342998631555 835.329934404291 775.695734564612 890.632351985314 857.144389299298 723.387893706151 873.875984432782 708.14166299762 723.73078084117 769.472464050892 1101.56671579585 739.241947199139 848.50262490213 820.548867493113 862.649380731419 933.166559572022 707.225134997184 712.024881615832 887.856993919092 700.608508998842 947.08015073382 819.444006034877 811.128071210711
97 976.303353115588 923.084226101604 728.050816650009 836.338059065332 741.400069351271 804.010472063791 897.570241860092 732.484655807436 859.007162558193 657.428696591762 775.455336462366 815.163095928562 1019.04960933525 728.888609326539 832.889850952156 817.393342434266 814.291173039732 898.169949217928 742.17551270632 715.098932146884 889.515692479789 732.528297894144 1013.35256251639 862.413279903 788.900080649723
98 959.415727071462 939.71696694289 701.747217820679 818.14732640555 747.14549425701 866.480264559376 875.309665626347 701.051000546881 886.962469713413 673.474404269661 760.203472121132 778.452379684656 1088.70315078124 701.128723849619 885.841667597786 831.32801818515 852.885916972081 912.025426094278 703.622779339559 679.695921863739 896.484494523885 673.206865564514 973.579009210877 823.414984919344 813.737808495066
99 959.382648009364 954.095394956648 681.762558827096 829.940754607242 700.588905999768 833.311072458784 909.540206734875 754.540961705681 912.1015544232 675.3000969463 821.48384671668 796.61190146063 1097.95077730226 700.869138461337 870.136406358153 850.845337414064 849.34332976941 906.042809671638 698.146096687537 729.325505578583 875.419801836492 735.412551463567 996.35341995532 795.008161517121 825.47837756688
100 922.452062807327 938.69665224765 688.8734901605 871.39785778799 747.32623080853 851.698560224723 899.615978521615 780.10985840611 900.70074145513 639.608745544134 721.600458485345 834.575368426155 1094.73307003227 729.481045348158 869.98190794331 862.634863582771 854.840231915202 901.295090162813 748.14018596138 709.830463166033 957.33854139861 669.657559467899 996.804183904452 876.885109910792 825.316555956464
101 908.8620033971 939.169670826993 701.566484395404 779.1382501331 742.803953194057 831.574310873518 884.702610844221 711.254075278785 938.247759195047 706.89102797922 766.093818787469 801.686554043923 1083.23190902962 734.3399985503 853.180040877832 853.037609687962 889.783280043943 916.882540363024 702.423849235033 680.59883420383 868.456717224124 746.919120097118 918.76618205301 838.39670544861 805.176803501967
102 955.323985408566 960.383575245425 740.188121563908 845.903754185825 705.839088414761 795.430599501385 922.136482283426 732.585533243527 921.82632420694 703.284642038773 822.609147382916 765.865546133782 1078.20306892175 738.309509978683 849.660952103999 815.919705403016 887.991321409349 905.910216645684 721.968823841785 721.7967943097 872.368817863964 741.808050829608 974.864167480705 875.48114151172 800.692656694132
103 931.958171612202 1014.3123969442 707.331459399625 840.291407493731 707.339846008065 816.230614199591 915.882256607275 675.42186229189 893.096475481054 670.366755505084 796.997064740597 818.374378449736 1020.06843365309 707.44174968805 849.407079645054 871.18032425729 833.998903986317 903.55372813764 711.507345600992 687.649161789421 885.968339038224 750.787038249132 963.613300685031 845.937459519835 781.768539745307
104 899.22230195635 971.56491261071 684.60129419601 860.28740521341 697.770653031735 858.719328210013 900.592006860713 710.241435974377 913.128976736064 706.543955549853 742.413426005198 804.479458173676 1050.13354202815 813.657274333786 856.242995255524 803.555880377232 845.657893521062 976.502511353704 723.61210645984 698.282205819902 934.97121489985 674.178003241845 981.29677572705 885.46470406359 822.794082777719
105 894.306856164918 949.90297458562 721.453337769491 842.38093941549 731.06724950531 774.019338198406 898.604113632403 705.630406451052 937.27658897603 715.02675984393 786.441712011114 803.379007147708 1095.91987513747 714.276540152026 883.445345795595 880.819686299987 842.663432326919 904.276112231537 709.2080871915 689.137731118687 903.806652080923 786.74179467176 988.669603485096 828.427991705338 746.274914322086
106 947.592722656167 952.429542696965 722.46403282341 789.896299965762 727.423641750695 774.443423497709 936.542606979838 719.336481036778 899.730571376447 724.834006032379 777.69957995073 786.264529569817 1125.38744843978 721.264572949838 840.905420282324 872.689992500934 805.992026323243 970.053412133666 720.667108310246 708.608999574192 914.301710649736 726.677439707058 996.60294952464 828.808469946585 756.580571944505
107 1003.24476304831 907.127986992235 697.963480615544 849.377655348886 763.778983023226 822.884872688357 934.249716718035 704.890820608464 852.80022769822 680.107984574335 781.503197787738 807.541014061607 1068.69994074147 715.177611662065 896.69968648786 821.182175335454 836.44572487679 890.508097476484 683.420680667966 696.267317981893 876.67471336315 772.120957031651 960.691725541165 817.513940618379 818.495524770988
108 903.566100972109 968.373738986372 671.910352287549 875.212645556894 716.614423356099 845.88799465156 896.86825931878 703.068809265081 878.428390066552 691.26389092689 818.420001528577 799.415849333054 992.374265915523 763.359729168589 855.213372668279 831.496144755447 866.423678317907 901.423512236183 698.341254536898 710.448487288445 861.233360377533 663.620384607622 925.289751590926 799.699788150289 858.040379382592
109 943.178443191137 963.298236044214 713.90296963469 843.811484453315 717.009727059281 871.863451779363 891.910931622247 731.833079014721 898.749380279386 671.915884779041 771.725809018445 758.255655001385 1066.34798599335 730.591841268537 816.334034042958 827.865269073238 875.391207142308 903.145356108704 723.926647927439 720.910274606666 864.308007514844 760.81985319381 975.432693357953 856.932650926656 840.250696598541
110 968.026647763082 937.18521815555 717.083747942967 875.668877279269 749.50019153869 806.014662330893 980.785879559336 722.89631576617 865.613616425784 699.265034492202 789.778677500605 753.118038944785 1054.30171226174 693.867257630172 880.919192499208 810.974720414242 832.618409889064 922.840545399348 651.873953011928 673.536139441881 943.407081917148 722.142079842369 937.076042302822 848.663828158808 808.35533937966
111 947.886965503436 944.877870159746 674.298530148914 846.653677903109 749.471737350795 838.135860929184 944.569351626552 733.754087976762 892.449585995288 697.110371334492 782.038757025703 804.62924945114 995.159350545012 775.124737099368 878.926892999755 836.084364703052 874.422444363398 901.512233178155 749.141167339903 655.200364953762 846.143691654392 750.939570581129 904.900422059235 827.057208360129 792.19635337015
112 970.143051620818 980.650244945353 690.267111525678 837.092373057477 763.890186070271 845.193644141879 902.443802758103 706.157808545303 870.023242204566 644.661567987512 771.31090077998 837.060734713978 1035.02596822388 718.802793304709 875.568992355932 818.815956790123 845.621703888324 900.848887093892 709.266200289944 688.265504324484 864.598584283759 730.885477288637 976.157695337151 844.27275901333 808.471728338354
113 939.453863762487 947.374584583157 719.293034166342 824.508774062423 715.697547664317 799.623575245565 949.538955329201 701.309963905901 881.173023979746 646.458301503999 800.525323576204 773.538281528494 1069.14770722887 696.106907851566 822.639903962337 856.24227742027 834.141181534363 935.492505439207 721.318411688035 716.783984747541 910.312629385683 754.959817745248 967.710447524753 867.672124312589 831.577713678203
114 975.649665966578 969.377040282639 673.169174212074 892.340513360485 752.033996510708 828.768019230638 914.209558820078 728.360540015622 899.180612465058 660.840850078152 773.950254464488 770.015768913362 1116.69549597904 745.159012354636 860.739863891402 801.050461071079 842.960733220238 911.800286251905 704.236902367187 697.645688821386 828.785121905743 707.272473099481 931.786756675173 844.698490460511 805.871000055102
115 942.691581024939 967.472359321953 706.629677071908 838.602216340152 750.243807315442 857.70028434512 906.36612213183 737.294548024966 911.46918992032 678.828423684326 786.06078767746 813.438557295716 1037.28445856054 701.961058554462 836.322618367651 842.40166518521 825.876024093289 891.220511666492 704.352720578438 689.54372395813 879.13447141929 702.542621704329 1002.094112274 794.917813788378 816.941391832695
116 937.37029297976 956.669738975013 675.409931311455 849.441287144131 750.033754591435 834.43298052257 907.833969547284 733.462684722355 878.257361405797 667.83530345672 736.90352876809 723.429257717268 1054.05842733003 748.471543475276 866.658709832084 851.343979686767 862.622147187204 916.078815834367 709.23403588274 673.65523344246 863.802639220766 715.091789674964 941.89225468834 873.228013139645 824.072507064828
117 996.824065611343 961.285458972498 672.171571802578 815.483428580358 707.786345943832 807.915852774526 882.005252079739 708.036624786128 881.651404872094 701.742450877195 801.695258139857 792.52567958284 999.600992138 749.951367924908 873.665342367856 828.465743435524 836.974970604336 923.825057672331 688.689473777041 701.819571213171 881.623442636271 745.107886010712 940.859249144268 818.28143280386 791.317374820722
118 962.830516335139 945.34521465642 674.339908624202 820.107925537973 750.604247059728 844.250396342584 919.841409308516 718.160728787072 900.614230645855 702.433694311498 760.894922023583 795.122224566106 1050.2735715611 729.297651649587 875.99161212028 856.94273642949 856.10087845906 897.43348744485 696.66828864371 711.642825784223 885.649908539717 703.558613365747 1042.33443258277 829.80146130294 822.635495098177
119 890.3235475028 890.263193635362 669.877243646292 849.990629355051 746.735511824721 821.224273988452 884.066971575518 724.296701665765 857.267294515483 702.286798999246 771.898474489398 814.911439085178 1052.1738728763 766.040564544086 890.136903027845 841.541397203188 862.947097157759 900.899529348287 706.327570119598 672.587178032928 810.699513283586 729.999380141804 955.186013363773 865.068374853474 816.059658126257
120 1003.68799169662 943.061442646523 687.036547806367 856.856326793421 733.783649002682 853.258519495543 921.116428851575 741.279056683211 860.191598731553 661.835302454137 764.478196419796 793.55840435535 1057.91326302211 770.242223180609 847.347903168453 816.946868748066 804.509305072829 875.210352857365 686.309618994784 679.7913608542 885.87107548025 743.258976520343 984.125940090177 834.041388491819 859.614222540813
121 953.98379298543 933.010993081667 702.076160197576 883.958943981773 735.786495099675 829.31731072362 926.130697601883 736.620867889899 948.298104963825 649.889528454385 777.556645882405 766.919096778874 1044.73263815788 706.789061598005 845.883697027919 837.122371934173 839.68001381783 899.731935634832 673.354342933777 705.381346034662 900.73807398434 724.920443730795 955.13162839433 844.838633112138 795.684284164289
122 945.227637906537 969.688269067416 681.075811301424 858.345358553948 758.020591060716 776.597486375982 907.901782885478 725.195551491652 912.99937979615 653.073531666158 745.051069195086 802.17912296052 1067.13960959095 743.118745638823 838.979985803986 841.7901267581 833.586603256468 925.528721489363 663.189055552476 728.224956875189 869.69675602505 674.922879160469 932.074789411934 831.781124754095 806.04143619473
123 973.146229758412 955.203662010386 692.823791187819 878.458245802439 732.232284767665 807.278020929608 932.767129060394 765.989661884777 853.470105735824 707.561876816716 785.69352942118 799.637049138035 1026.37992977241 805.215428941898 853.565264383578 786.248995673729 858.594325811403 898.147113055797 694.39503602608 748.118631637318 884.531992145029 676.438392490217 962.147825839856 836.306725873755 790.61683209991
124 972.411194853338 935.628649881708 669.660428490794 804.652140970136 712.249637516265 794.336104474517 965.689508480514 719.124066571868 882.200547226336 689.12745205948 784.710992696055 845.89243765931 1030.15514708509 734.679315252112 862.444443806904 855.036411924854 847.569351124279 894.138710535273 740.929896556787 713.858644723805 832.916162430533 755.526036725355 962.182432754777 860.488213138738 809.269690720495
125 990.767151324796 949.762111428096 690.633220650492 846.739807197837 749.735807389755 819.544342862447 936.352093731284 715.953780799177 916.508763151592 724.453211610942 808.069888880305 761.370949052569 982.668092293593 718.920820485527 901.799398305959 886.694025284346 817.862811696947 917.250265698445 667.438659315583 668.786734396421 906.811638120569 740.196409481367 939.056695173263 836.429212049047 796.728096033187
126 1013.17473353288 970.597180286546 677.561549033824 845.960278669359 706.554799912205 844.079632562876 942.805317993135 722.512473232118 906.195739012559 656.350026550175 793.583973658182 784.795718821263 1078.3588937225 711.170592661455 882.637340387296 807.799986879367 842.733284922722 917.519505699049 695.18535201499 694.275138859406 809.526365771527 730.778044366243 1002.03451340915 829.428006823692 829.516228847405
127 934.421256900324 970.792244684512 712.36104465854 815.340592022288 730.151610862481 834.894444848362 932.71627489511 716.888424980345 907.258801729635 684.238864833982 731.197770683613 829.91260770875 1086.33799274191 757.086377622916 857.732467225041 811.219266855368 867.444240800065 910.321537709602 729.962312761636 708.929958180852 879.221115286738 755.197906653137 948.65100886516 825.77340714459 828.998724243678
128 966.23448023892 967.881826574589 686.961942249589 825.91225293117 730.970561269771 854.57724637993 948.542839718625 719.55656557921 877.070599031659 666.299041399084 794.264216842848 795.825001357397 1101.54057369034 748.054030620043 818.6896404157 840.11327312058 830.908647694665 877.161430296991 700.945549180312 657.234467948807 879.779259606074 713.615227261166 994.628439876865 818.70313675794 848.698553214219
129 929.857085357762 935.136674129235 712.931427174603 827.86639313509 765.984959749428 810.516187095798 911.541783609976 727.457633219691 908.463785161641 675.945610492513 762.774770257241 773.305457098155 1007.52484550683 677.706473270159 819.793054022666 865.887949845659 859.236318900608 899.809296371088 733.6511203367 734.193447216656 865.587752365701 734.204316596635 972.94467346445 870.77739652162 814.26143050489
130 909.920935979389 938.567505079135 698.898739097666 826.282602139893 732.128849055909 793.239788564124 912.343548508213 692.250964474915 888.4277347146 682.448732774975 836.819766113639 772.02307334623 980.750661189691 748.219581507361 827.88138764407 890.287201077397 847.22951951321 912.794905407056 688.345043126317 715.887772017936 941.419778856634 714.99681921684 981.08710344105 796.192819510843 760.224800116719
131 951.554487867719 995.090281532493 715.638791038378 819.061385195225 756.146429406309 876.055510084504 928.776223379195 724.425617824933 909.491524812908 698.603699656997 812.650863933835 800.186319685102 1066.49125481018 726.258326434014 857.888310535684 858.550700826714 904.375230321785 913.790865089276 705.407523479862 703.42730330212 863.356742913578 744.508837906428 896.969259044293 794.11768882567 845.25569596586
132 971.960288009504 885.56628334164 691.769616979277 827.618105758343 724.599012010307 792.466549985067 931.819800782749 704.30766138074 844.332219190984 719.811102212548 846.731186614748 740.648620326903 1050.2294892162 701.827168651322 866.49029695123 877.353970065384 893.538309162223 939.215267189132 700.261192409365 689.199274598267 851.582095444954 763.85653417674 968.360411980387 794.44614606342 786.240702542892
133 942.06342289633 975.32339869538 710.263322018816 799.496030317453 723.464328660007 785.00023090556 909.864319232317 646.022634880255 913.799859342396 690.404352914287 750.667341341984 790.789257281987 1123.11037950653 733.758218158612 839.443651748386 830.888310235797 877.803597365597 876.473695769814 728.006589614504 673.279054224043 874.027039855413 751.320622228463 941.27835372697 859.48138250916 826.283840164331
134 941.91303360196 1011.00371547097 700.383567390056 809.050145474926 720.670545102063 818.434858977527 909.041454174953 687.656528390614 872.529433777365 699.438790597153 807.7243738167 784.138213999408 1031.94638925935 741.681995933508 816.103592922039 907.269672092207 809.457355857343 914.326363015436 713.790556357404 741.106761081449 916.682833835095 770.499241684167 950.671356671269 863.864608831344 807.308861021992
135 991.497870338353 952.399585546178 712.198567277264 815.045958465498 722.011280347512 816.422563165526 856.253466347469 734.358125486242 936.817718673821 688.788936313258 763.473025338349 804.553847497587 1049.10248873334 719.541781425853 862.897687817854 852.355814662993 853.711708217752 913.865160718483 735.012843001368 689.922130741929 877.054796645836 768.977225332408 1003.84299071339 879.561170409712 823.865518493555
136 929.242136713414 984.104007847503 716.117193260231 791.310831512954 790.941087678518 869.951470622107 893.37254262761 759.826409496636 906.411909268318 701.239577037514 774.557528435614 826.562637513767 1064.98639666259 731.154953399038 856.160395135381 870.732162875949 812.75241034381 931.71603867416 693.691483192245 710.832712355214 861.271415806157 710.709805767475 967.413375513288 860.014553189587 763.204738110195
137 964.79844295753 927.208095979272 711.988732410239 863.900350321446 736.528911744497 912.670534496326 951.437376123476 721.170977144077 904.029012668915 698.328021626284 744.899948392689 777.231982607486 1042.70315873176 701.209852968258 878.725041446039 841.318533122624 851.890010806808 892.608415724912 703.288720649641 693.865401776822 831.38769682438 746.088390872527 940.115554876088 788.853912419193 830.032649430927
138 965.360974294241 943.258091756746 706.757621529439 854.595706133506 728.136176756622 854.15867792693 911.237795591768 742.758895298674 916.143923907739 627.399406613331 783.072860363508 778.141580693745 1071.72920059016 741.845294619058 887.035268500272 862.92400635985 867.945253280027 941.049283564577 721.260178691825 731.474884067515 873.918006618609 735.096138647495 950.347052702727 831.005392973496 820.459506333575
139 966.65445683765 989.823433505623 696.335333819094 854.821467884189 757.733170691745 853.671627633967 902.880309415648 723.181016635084 856.912816412655 695.842143242583 831.171590485042 753.297346249232 1023.27197649132 719.405896322386 891.05681764841 833.111730847497 857.035275620526 890.29696146605 709.634638811635 728.033813060442 876.231603195466 743.410006154657 1014.51939923549 822.22950855802 794.843305937874
140 992.574930456789 943.02940107458 712.508989663711 875.297143317335 748.839818611706 808.758534346657 920.309222248886 730.799396393444 863.581945340625 664.607117381271 748.41210317222 788.32181090266 1092.86616785407 776.787354821252 875.716188495509 813.235760049737 889.859053126605 897.090642574319 700.67373060644 681.485526998335 882.78749227833 729.255552436598 954.742158438457 869.429753750406 815.121724707979
141 962.969916217802 942.897011276768 692.957806799477 833.74866218262 744.10262167715 838.229177322514 903.511833898265 673.445657639077 908.115301653959 682.997908799046 734.63531804519 763.307095741348 1023.96147143193 736.200644412312 869.363246820625 844.222733598738 847.058216205101 898.618886198958 720.320764220828 735.739563524687 809.305172297893 716.822795481621 961.026980717019 828.735554388856 769.448185850167
142 938.15856749684 987.357160536272 656.723017599646 862.29963213609 752.908154525272 839.439267401763 917.627665292605 763.852435688093 898.352812742721 711.284300789501 752.059118238412 746.89054698201 1089.34986738256 793.429909123268 852.23549731899 852.646234253723 865.27684152352 895.886106386988 681.365767708722 727.664714429475 828.280242570736 691.582694401835 931.696105827906 794.606276722596 782.893413826374
143 920.683013393104 952.711972782022 683.440959325003 833.82789696888 721.923776513152 868.844421979107 908.032740743629 711.397343727703 872.70564328864 674.469152633553 790.545095388627 794.05495262664 961.057879887897 740.089774845275 860.900796965231 908.77829585338 795.918690620018 914.785439947522 715.721438837886 706.704403910101 927.33864964142 770.071113455652 908.380171770763 803.780757076841 803.14874572359
144 892.363488528904 976.146694120469 645.146852957811 831.209807178504 692.092817770518 875.912081529613 930.631996207436 732.239662364186 905.867456970708 685.665234023975 804.792934156741 806.73458795329 1075.72450506185 759.594732497722 871.018849121169 824.322745955823 816.9408436268 886.148607558212 700.86211254153 686.260514323607 792.957013371175 682.782745559453 981.79533102561 797.549922051028 824.244775072185
145 965.247676527707 928.408443512774 692.088358864621 863.950889474438 732.091821366304 866.152711535547 920.268975906862 722.187380611283 826.81139368721 659.896231636241 818.801847841995 805.370214596961 938.878148585984 759.9938103695 864.973324107805 865.291483381375 799.203142626626 915.243994512719 694.488933363521 694.136558331595 864.594078179894 724.378101491805 935.197825180531 823.112837804487 887.575273865996
146 916.81474868889 926.956395864524 717.952075497448 840.439847604725 720.595648079237 805.106498383986 857.41062970905 683.066994238796 885.191031131994 679.900250841043 800.370279198479 803.428341895216 1029.9800190889 707.339663984702 800.167304478651 860.382475223423 839.492876016538 928.010474962686 741.88386837177 740.192421356263 869.86503714154 685.615308918012 928.416217629949 859.909728512942 761.364335989025
147 951.1832918104 985.01984675737 669.445235527956 857.212005217567 729.584021186096 846.197370422764 978.409062482498 754.138173778781 929.290995259084 675.274469598145 774.279224245852 758.467958818479 1044.18148843737 749.767999242701 861.960957048479 857.475808231828 841.253338620249 922.168927572238 719.598253221044 677.601524594231 878.430182443485 716.072904734851 1008.15871643101 843.889343133692 803.119527173068
148 983.706558545343 996.751160063618 718.735973181458 832.378993986422 746.155919351169 829.836760597279 875.37331630764 685.524252435504 917.608194922064 672.769622166344 757.893005251427 788.251772513392 1073.05823922985 686.925255916416 822.428388935794 899.993114367326 867.676754992172 891.276856839556 732.711731567904 685.000145486402 860.891234821281 725.919045831418 1007.58427094462 823.8166125866 785.263733384682
149 974.42441780067 913.276666261796 700.219689971192 829.37502051234 705.471985752927 819.686163500926 913.9333120345 705.60006133477 948.807585079843 726.766216161882 791.086613451931 753.297673125949 1146.87762305382 749.930905559479 860.37969445908 882.437059913255 814.543777932753 943.263725850422 727.830651106463 688.061470946837 930.087149447925 763.980640330985 930.55063955011 834.93228016676 815.361745520398
150 965.422491317448 985.65248569272 696.580178809594 857.163704259337 753.168119199164 818.468246950738 882.351166377793 726.319587303215 878.66924502657 661.442862905241 789.178305850295 806.744379892356 1062.23525200547 766.846844679817 833.4491888075 853.930298387517 835.241432012926 889.569523196437 701.08451319339 716.633706688832 889.528584065037 717.471391190048 963.573738654451 821.097409883154 818.26440700607
151 963.575799321008 955.021807823953 673.108288916701 844.27066583289 719.63857394228 856.168077308628 914.10565462178 750.636368107348 922.19970890555 685.616797023125 731.666138088567 790.836104773874 1104.24013246446 706.996064703297 856.056477020611 825.851398107492 883.6644112415 909.422368349657 720.196147807385 666.640718029917 893.483836805928 756.620709737836 966.30476386215 811.482100895965 804.510063924319
152 917.088726453299 927.15824894783 707.83591963192 849.885536773215 722.486322163276 787.85005487415 896.1360659073 736.220236774263 904.16139471819 666.708364661199 811.798696413034 762.003150614687 1066.57597549639 755.094535723033 824.18095851834 830.141782717156 855.28965116394 927.691404704865 720.936225474301 727.833878110353 854.842691099515 702.829652077843 990.556549217185 798.923019264829 823.42228228869
153 978.56201384581 992.302138304447 707.602775460287 871.918238374528 730.501110239783 820.588538233178 956.261546041798 731.211844854343 919.759156182243 682.938142809958 777.895337285587 803.50700818159 1104.89389179773 712.412727882146 875.629284034957 871.641890686416 838.652646218037 940.627071071628 660.593471820869 689.356429329718 880.758596418683 721.37480246021 987.64677421952 810.332353645101 796.030669744546
154 936.94445318385 897.288016673089 740.129988006156 846.698870890455 694.368050839109 825.22109454583 981.960301239412 732.191200802007 920.332062158058 682.621838010094 812.446860831887 767.673753400189 1033.45854550217 743.646499246176 856.832338533541 809.597285691442 844.821559901329 865.997527339238 714.272424636514 679.478521044418 906.129160447665 711.899147823827 968.269405599555 841.243342223525 811.876583613804
155 949.251142261512 912.87735830248 712.313283728908 900.644675170515 760.077186391681 840.933772296247 907.492482902607 721.350335355543 885.081212224372 647.6715987883 828.73658957522 752.115787474359 1051.0400744327 736.37308573142 856.215141005687 846.418701593079 859.446567181569 940.702698082085 698.883212831471 737.115212193237 948.993017902586 717.913112013695 931.151672160755 876.277933075739 781.959403560288
156 914.213355111767 928.800482186778 691.046455357753 837.18523075244 726.032286164813 789.126200385023 917.075956916074 724.861244921208 875.56383030321 647.099439810829 840.242019214895 762.521849533001 1057.07187444834 723.494524853003 892.949202751373 817.336785179668 846.482543984914 897.560036255917 689.871296636891 671.234559043571 867.446686197033 743.096022521229 993.639288884233 853.44016138365 796.255221524694
157 968.900405248526 943.819081481297 720.16319468561 876.950404085867 718.940644415836 833.99501552315 905.954610837875 724.934216035793 870.95609888215 673.842913351456 788.131751361728 760.219866762616 1097.99616652733 725.25358207883 836.364561400918 828.605932394436 806.23358464701 928.496681965909 708.855424440216 722.185786224948 907.339219060314 749.070032437084 981.533639051325 837.040126265813 807.677238889381
158 979.654022823728 948.341715819053 680.930640620416 883.455624605758 702.268680213512 803.211791002395 926.7936128626 763.266518049038 920.386581101588 689.943610878946 792.66573444815 803.824693724727 1122.81842172163 712.767003690168 883.157910104853 833.726391305996 822.624007848523 914.625054166466 694.409575122388 702.051914609929 927.3669104246 680.828266126053 1001.06921907289 797.227486278423 802.903061892193
159 930.688894675523 937.843954531505 696.6117629495 808.274416805797 735.181420156413 841.69927602037 889.610552398492 709.172497219094 906.822044071984 683.113011804463 798.968585462078 772.585529542399 1010.75269408338 757.665999838366 884.616940067994 878.737011000807 858.783300038027 905.289319208025 699.488453896402 665.52693845899 858.782661840121 771.024505570275 980.85739645572 831.1124137211 820.107134496484
160 1011.53576943136 943.79015538782 714.36465657576 880.09415370517 718.763651770395 817.732517678394 898.123565275353 677.182455992233 917.502180916572 666.652190238518 797.727140769755 749.914142600716 1042.53602330584 721.882388423558 857.13039973716 857.386167675792 805.05794116737 932.135179100397 690.713575928943 666.571491354612 903.388762801254 769.590221679041 993.894297275446 837.2490836721 817.578410020478
161 992.577233185758 978.240761594708 687.887395036818 892.962386057481 743.401605694078 847.161814061323 923.930233632436 710.312738083003 903.119069990781 671.068712974256 786.112979825826 777.12175555394 1098.56664730029 752.073725323931 863.262804374199 836.204767720088 854.888668453288 898.168525819435 710.747148641847 680.119200990856 863.167935324578 699.384157579037 999.335357305613 892.236908633756 843.881474457716
162 962.68582196575 957.84808702082 676.59623831174 852.968657614713 744.624941078344 841.340329052499 898.902820731756 721.605287399823 879.44952902971 651.850509373278 806.887025832938 738.12981500263 1026.30912800096 713.794821645622 839.921267940689 830.116493453071 841.90651351427 894.657724604674 694.34483069505 712.146695525407 895.997123478162 751.175297387738 970.79482498182 820.099705795815 812.357768568127
163 924.272397395611 932.557162775278 696.412972509548 856.421974301041 707.195887132377 813.201159711398 934.109944543654 747.496437390446 905.374864254306 691.60445924994 767.593809743582 805.850305486615 1052.16525315019 754.46004699223 902.488707070956 791.81379086902 864.243111946142 909.89131994751 689.22333211916 647.825867248093 942.403175051683 758.509491916322 1030.4252456833 882.500290117218 818.052526835344
164 900.499584863822 969.322190660783 684.522828641962 815.931704953994 707.014275554479 827.19410814846 929.174366983724 742.79967154016 928.57441183649 693.193306724457 735.725274704379 807.48291252696 1083.41188316096 694.104699590489 882.007909642058 830.938569882586 853.712305996107 946.723830858683 695.83445338125 733.56652413866 939.344055647488 706.124186500408 984.218397184293 849.522932248561 766.655340392402
165 954.40451578626 943.741938796577 691.64664753969 846.018166570856 731.694459979138 806.325045221655 959.667554670707 734.518229584518 885.878034820534 701.75030494025 786.797451780843 826.602522641801 1127.61039458983 682.549486005431 870.39369313884 881.156131138907 870.639488540684 928.741208835022 697.144213598283 667.065857019546 886.80271283906 782.152712542406 967.501625970913 815.970346812219 800.139889262226
166 948.929525440469 977.072070179466 711.907966065027 832.70323567245 743.126527232719 833.38361187835 874.106237989688 740.629944634133 904.977964265301 671.762453738847 802.220049220302 806.068593077466 1004.43261703678 741.848677714587 840.496395466302 899.38229084355 817.709852117597 966.09251806787 703.205060088778 711.511419748233 911.545938882358 701.114063079011 1011.6861546938 848.27508097779 784.849582103338
167 946.833585927441 958.345262060008 679.110637699951 845.499695285577 745.295484287511 845.353565681155 946.722618055908 709.01872418995 926.911995469159 726.547482777882 750.857720625823 800.01552259059 1123.5029318392 736.577061225454 878.714725006962 789.664147739983 844.493742232483 894.203147338181 677.120284044794 698.851961199824 863.342758056365 679.886655955672 995.717095055771 822.850128178024 800.038730743598
168 976.428196466048 953.20153483226 712.981242373825 802.169454999224 739.520147177059 846.145629184658 925.448476094553 716.126103772166 887.606036161257 682.821362691882 766.62683455374 789.198051611401 1090.21675957543 678.451787423103 861.323785308086 851.992222705646 871.787003644965 900.882865187932 718.654867358733 706.271476751044 942.755156585712 750.162338262402 1010.02609919728 834.612143732144 791.178276123758
169 961.064026705607 967.200208063276 708.760916498775 846.800356730213 754.7361875201 824.717986400697 956.609328959207 741.599494483105 883.233802263871 692.660406648518 807.424836977962 791.915706558393 1091.7188271013 764.34811763061 903.665065286135 783.106013528065 883.895335136002 913.956168616052 673.984007492332 691.237650158499 954.42056863389 721.110096676019 888.935048127879 828.98305875917 782.42392387614
170 886.542217296633 930.650715597821 709.04392537104 812.02971274265 748.345397998842 861.55374291431 905.046131528272 685.382353026591 898.251897370517 706.148306052648 804.064928886665 789.587338211015 1073.3704696982 760.722395223132 832.177029242152 878.078723948551 858.281006399123 923.601811024566 702.142124224762 665.010454130903 866.500270006565 764.581539565995 956.934707762625 840.197122264322 819.44351348525
171 938.181330293025 990.101169828925 694.266022765592 801.491791093884 743.586668142578 846.27650333053 900.35817327718 717.750809483105 915.488113772398 709.079310685267 763.186692667128 787.224121406029 1036.06243268976 725.845139679406 856.248313696643 847.787429728754 845.69996680019 922.330382547212 700.64147828167 665.320173136518 827.977719882372 779.727778529724 954.013914364238 831.373650577047 784.687517996973
172 859.55119683462 932.582831916265 708.916057044145 867.734182393294 724.822131231243 808.848789264427 882.208869186572 720.685551606917 889.176389244046 642.589007957099 819.067436543505 791.998474505077 986.55602211272 731.145900342495 820.790467759989 865.962971632491 809.32708876178 931.255786126587 719.495094477572 667.732817546762 933.607177716451 692.085535512467 981.115427174903 805.471982560363 822.158202040741
173 976.096196734636 912.405520039212 669.348846881484 878.200665738549 727.913219555625 828.291304976357 917.46332664512 713.454356519077 894.741850911515 662.987745996712 795.119259704292 764.920912877309 1056.515537183 684.583692236014 853.420262004635 838.969910358132 871.638433508823 911.119613788638 732.333293510356 706.221654189228 887.840042402417 767.78313183909 968.111170972567 795.632136759633 812.165583649026
174 970.869802970731 971.036149188747 683.069476878886 861.803120602517 732.473521536535 838.432824453757 889.027582253784 730.197327033564 880.371550662988 665.063042215485 775.984118712291 838.586344561505 1105.85065843936 727.508115743344 882.855977321154 817.20963178866 843.864244882104 891.28051951518 724.323174996596 679.837493074878 890.65004843831 741.654693552302 927.558633409714 836.600123091117 810.148117332059
175 928.756023214154 927.499099122455 698.599915547244 774.989126997046 734.793858661306 851.004632520764 902.064983644346 718.482868958795 873.424725880735 669.644698013238 731.934972184291 774.527872153272 1073.42914850624 771.117519076853 858.925545079553 837.339103250131 888.440666097454 930.786285016993 733.570826356835 727.412132503082 867.162165237574 748.765356689817 982.293360424393 828.362051625288 825.556563874381
176 969.072812798488 1012.89167608567 692.689593329585 820.077764246113 720.617406483802 820.302898799463 927.793225528073 766.604833044567 903.299682899462 699.786540981733 822.07501558179 780.447137941496 1063.48147410598 780.514373039412 899.183196389353 858.159858008503 876.98239925761 910.673628790514 684.186179995028 680.851967336016 861.292579133566 738.371068051301 997.88727214659 828.00420556719 832.376261430896
177 975.56773957494 990.631584000757 682.844860242502 826.419786743472 728.385737296779 834.835926518964 930.768751673528 736.453638053268 875.96690678891 690.443542492577 815.74644146765 840.733904367387 1079.26514665869 704.037217421193 849.91027096776 838.822065089303 833.434980497235 913.295993362985 721.920010248733 661.917037152336 866.027450257522 759.133194260676 978.227469350015 807.245666037752 778.931042866024
178 961.787698024974 956.673121710004 728.183772360971 844.57943610602 732.376731286881 803.620438081478 890.115242325867 728.144407793284 882.780062796473 680.748944717042 807.766074367708 756.787114478348 1015.93021752579 696.197339042623 867.647269359414 858.981575919427 830.879042416862 908.648732222933 669.802337042135 712.91306252645 894.430196615737 739.750357583922 1011.33641025226 819.291115586724 818.276007677586
179 954.850198994922 947.24809372213 692.554736511423 866.680315081407 737.917836780813 841.705108425195 931.220070856122 680.51588775138 868.446691669954 657.018275309657 764.99719137281 781.503254995387 1073.94769581628 693.446209613036 861.529006808162 853.707280141656 857.085219269436 883.476772370716 696.569508601484 748.125234298917 899.407500321724 723.173050014395 963.382096749275 832.623871219764 825.806496124531
180 941.491203775813 956.723248268956 743.254497122521 853.214022360313 686.85302790667 772.551442856519 931.180245172209 692.702981106654 873.551104660885 648.808366722295 825.949922280027 793.155598939 1022.96871394099 763.615129233212 824.15838377021 889.487720815166 864.38527127389 914.447773802032 694.480097458245 671.299364401895 886.333106896674 765.006458217837 993.993815568778 844.230104724865 826.031298235288
181 913.8408927535 963.221511600295 701.116970465707 885.437065171665 704.415613449219 862.406892116468 934.630066881407 701.161857040933 869.437764961202 689.763091844505 822.5920670434 777.305304167349 1013.28518374298 768.176412506268 873.569743808583 858.711662921127 876.19844061922 923.448374573895 697.59966110481 682.934204359833 911.459943732333 726.502088432122 881.16425082664 870.333814002031 850.744582454786
182 943.615742244585 1020.08125895731 692.65111260659 851.029000361277 715.747105869765 903.123518298558 895.035674805399 732.840634674742 870.17179883695 662.401329413924 771.268413451926 797.345232107661 1072.64596234507 759.554442966177 860.700936673931 819.10683037245 828.75805483224 937.061446143427 708.721017142052 666.053435412356 900.970253587417 661.875846352501 1048.50679477153 826.929106611064 861.82550209795
183 971.60998886945 989.57134445843 690.640322208556 794.781092425114 748.513933806455 840.232691887852 948.578613011517 713.774461752575 910.964953612695 690.467897126491 764.742165377745 773.934968503406 1074.78871209355 698.426717840369 845.550323150983 876.581561753263 834.54016268885 927.094329585926 742.037562042028 709.186488199489 904.84403205429 713.313641118122 976.985149760849 824.457955662776 773.562913082197
184 984.223571904483 996.144790100544 717.813982919554 864.974972336799 743.688072804524 889.608364276214 946.062184964474 755.984183540159 848.065711506797 661.343005403381 783.484228794728 776.812272421801 1071.66659088523 760.443148236441 911.19198896751 894.383271090935 838.077458316704 912.199495154963 702.940154029643 691.563136099944 870.050128269079 734.136632729828 978.847279926973 844.084645036003 849.090721154963
185 910.305212971303 971.007325783057 719.262701563888 793.334939694256 706.967793040062 757.673407175887 889.32841740648 693.747948745101 931.80698328404 685.246785897763 813.457475334996 798.889099390519 1087.07029215354 707.525368680064 822.70609127453 842.392477755697 791.392272491673 921.18242340909 711.673203238784 750.501561523022 942.619342864653 741.936958451077 1000.08572162049 818.974875180023 751.521837417927
186 1000.41475451417 940.619706514076 657.1689503686 840.06451195295 708.70857719697 823.374268608618 898.273807688459 741.60980718539 947.215973888473 688.559129665223 772.66436346408 802.740926122538 1058.71818024453 679.025577677004 859.342110433155 844.110062726238 869.063665834562 899.246601031534 683.315760406515 727.210123926281 887.020717740988 704.615141744252 978.172326683475 852.892798330375 756.835077469148
187 989.877074210703 932.92757983808 692.2667079161 877.100764980027 720.253041384682 775.330655947715 984.407755650143 758.902249731052 887.028340566887 647.915581645716 782.925660366119 794.417579075913 1046.01076370484 803.76479105681 862.497254363123 870.444657940372 830.34812979623 907.411276883749 695.810310641644 704.542248952702 823.95216845674 669.049468042921 1009.1035476275 838.876121524115 816.27956643622
188 905.663467200495 936.34263918905 678.163230038964 820.860548962722 691.149260949164 810.609704388981 936.517805458164 711.322146436403 918.378270407598 707.460150997252 761.919014151516 810.22321243616 1015.50039791281 782.491901126006 866.845303395633 846.855726555683 847.943710396968 919.532167082179 687.666760527506 662.095444342517 919.877369694418 774.741928367811 948.287777572935 878.400713391526 838.233815848012
189 958.619885837075 918.392730356116 739.57956318482 794.142761127528 730.870988331483 874.073201666529 962.384837193495 672.820805676771 901.133391412695 658.220826316156 770.903196852465 768.681925222164 1009.79954464902 755.696828518056 859.788758309857 826.611805406023 832.515613060021 899.106099288279 700.710459480475 680.977352459582 926.28397777353 772.342466268548 905.20966986289 865.141309465545 809.936730352798
190 958.657703629905 937.84199028794 702.514148183457 799.182428688543 741.481241057726 821.408674246841 929.427219777443 701.317703643109 929.360646968036 669.540328559547 765.276395801405 802.170464559197 1054.69194995941 768.670377195214 888.53059614473 832.822046447587 833.18836464544 920.909340740895 724.34919222051 691.95475952348 871.114130092569 740.472065563705 976.580571102214 884.179896378853 798.125305212028
191 937.5720659194 936.987741008173 703.987033500224 833.67409998405 697.171292099784 830.382603016425 942.83320190786 679.596901773555 916.607915674951 668.1521711042 778.97433056038 786.107007311356 1040.06632818283 682.813455860046 856.436309933534 857.978824428562 820.857368127914 953.364715770892 677.649197244618 667.752667120699 890.750176434841 764.932146285292 996.937362704913 805.886275589305 830.0622039861
192 962.83604191471 983.098468611615 730.554646813346 844.27609232393 720.11793241954 816.54757888865 883.482022153627 758.10086180865 888.550576569123 699.029676615173 825.922306195068 852.070299924212 1081.00114131049 712.62569758241 899.558298431653 824.261505206942 834.477703655943 922.902733448463 710.521244147146 733.981568346613 882.894737982236 725.432047154277 969.106419058454 854.559145016545 835.822099799757
193 935.936581840584 989.369145631902 691.028490830354 838.41704767348 723.896085439275 809.136978657594 943.904800902297 733.807982521353 926.73741668055 679.261335093919 804.324842744235 741.50467039382 1046.92905419546 745.710211929013 852.023810848597 810.673494170976 819.971186512593 906.406916024314 698.419931231056 676.744429611194 899.60650146443 726.705172549268 965.870321044182 818.214755252214 843.60863157809
194 929.769456675943 962.587897795171 685.075730541211 829.631065092686 731.88626468097 848.783380963398 863.174022886348 751.55412633761 943.74730818672 677.610138207276 783.387200239237 802.650066359351 1102.67496444065 666.927791814283 853.976088525045 837.871033238676 887.766568092912 932.776607656818 699.387621701786 688.169525556599 886.671372947717 708.54535620965 976.583621444279 826.305385687636 768.13043214831
195 950.679618902377 950.71006894494 681.064814662917 855.766890559999 710.04259219556 811.914566597496 929.07474483001 724.809592853224 933.520217494567 688.903310605705 771.859067374465 772.142770430048 1019.20429846327 688.803331251532 839.539671267215 829.745866994104 844.401968346696 915.54187529925 698.590610469756 701.967763252796 904.166569148027 695.598082440428 986.827535840565 816.869998567011 819.124616098638
196 939.124667351202 912.606389306015 637.605328703386 862.827239732113 690.063423812719 846.735441896138 910.653061858386 701.913518421298 935.845433100244 655.943919452105 779.12051681146 748.075017050434 1013.04130153338 734.395392589538 882.069317408641 864.305226625843 833.70195403034 932.350466739222 699.393773078335 688.758686908873 885.48836711659 736.178508095182 965.335345824349 843.664560847248 809.161355646104
197 982.518205881848 977.728586916457 712.327089889809 873.80894148665 716.946681949082 826.732171461768 903.7938035813 704.840682277545 913.451052740937 695.501606779962 791.259281214106 801.765255962332 1037.0873280954 686.818861759923 834.190825985312 837.56751141891 837.331219592649 911.489042687255 724.428568110967 717.924794555472 876.542650096102 720.990707280148 982.274562080554 842.372659664577 765.676464656949
198 957.46383875521 981.424909655607 702.228622384181 794.52418773805 742.195082892899 838.267332291934 908.430350201877 714.743405145519 901.143651321317 724.863169123887 735.661634139423 780.082171782555 1107.87613758481 724.87096471318 844.193720471416 824.342020706678 868.82847145894 956.310233337508 721.985999709859 669.852974182835 909.158671088619 723.50447624979 929.864496409114 888.466027164038 784.835060908857
199 946.788524623826 950.09732748419 725.559236371142 821.997366401557 723.506222554018 787.820190801591 916.233967491338 707.235074234298 950.953041922686 698.178221390674 815.17476103474 811.458947326303 1093.16918874149 706.56685217688 891.38198902066 820.585559785857 836.284764754533 923.736796577414 736.646018257814 741.874392430201 921.862826630799 676.773240974526 1032.06385680062 844.208314749261 802.547693864052
200 998.77040107732 950.36647181627 706.007182220904 857.579769350137 722.099350967946 881.115140246346 943.133617609485 736.367799815273 859.883890718946 695.110285963934 794.926970980492 796.805198199704 1082.23726689513 724.348792935248 877.455201859311 824.938718338835 814.019697339131 901.598388811945 688.639451780096 670.348844946364 882.797782059284 762.6262997372 942.56233464828 833.359642246636 797.555217082508
201 965.77626298135 951.424323966035 716.398628320879 844.934586566326 685.35591399491 851.13153212686 908.141348968186 722.792096635143 882.38801312192 695.639482934073 795.875984918239 769.995382777566 1069.42420407249 703.45568852034 914.000430862109 845.597332161938 815.323649240017 930.564653411538 743.119602294417 722.417421153128 882.741044337723 700.787804473852 961.234980277887 845.010295942343 811.359903657721
202 1005.75359289533 980.591674349783 666.97703239111 841.44508189654 723.750699480589 787.717162327108 893.10129261044 726.356537528243 887.424148069047 645.488005286132 811.078564046103 739.372110291054 1050.79817213374 736.606090314593 816.115558647583 836.318476009802 840.144845818652 885.566326515183 710.527983637196 681.235784149769 857.416772612282 737.538337313203 1021.51720286559 867.600858989598 815.635079826496
203 930.389214767182 904.874252372923 708.082595265821 852.84736815962 747.539365413935 868.711909313177 935.424535945652 691.899066748262 904.725914138642 688.576290094379 755.835001890036 787.812438339783 1082.00463139591 731.150172293474 844.100035235816 862.430433216283 829.710563811841 900.857635781977 722.351948203095 684.892779141325 908.099384262974 718.669306134915 962.185486369003 841.470015571581 810.34079198855
204 955.417409731223 968.871816140225 713.158325506395 868.843344718547 690.318277454953 876.122197160807 881.904179376925 696.928027955655 865.606241070674 671.84529226218 798.013260210392 790.651658158502 1052.23201544569 759.088814280503 861.538265729227 820.303652915555 816.28358973447 932.685521294815 702.608493226534 692.227196504496 906.174808833337 719.955165909058 956.975030187087 873.751645392082 854.09821141239
205 923.954102509378 934.11928672464 663.931120770641 827.217489976162 678.04022125332 894.448196998714 922.985737218016 692.914940406063 896.020880552136 650.312499767872 788.284401884063 773.158232549036 1087.58005313407 671.577350125046 876.137221077666 795.226661978614 828.414047018266 868.036650503499 675.132048772982 647.348778474687 892.169627875396 731.08178379005 997.708238324154 833.590047379469 843.554588810216
206 942.64007042307 945.836613848675 673.621706613396 855.926130593644 697.103604657367 854.89632177431 892.67211760677 692.010041054423 909.95092696362 678.528203541423 789.862880489045 795.495811061732 1091.16522185627 784.149042960107 822.302355482442 803.23672630316 840.640342694652 897.016361414652 719.738030589408 720.891149537854 914.457012374595 729.288640089066 1021.18898040156 797.99613673495 767.916167340096
207 990.322006138387 981.280989029906 665.002505767218 849.17380962208 698.742685544767 796.595161209777 902.083363323136 681.32218366849 936.578217991443 645.582878077165 758.141769096963 737.522324569029 1082.24832692394 732.1057596859 823.085623988046 811.158122075993 856.9594039541 887.357750690526 719.469178462841 704.562475666326 854.460453123065 717.415853824211 1029.97781463943 842.922992067736 834.486025644513
208 958.505233885861 915.970285719737 685.718159626556 814.083070545923 723.558709195954 861.413610268268 913.191560229043 687.782054019947 907.98647363564 684.036131286559 801.996525316466 775.694348526689 1043.45302436603 713.545333115824 847.76914159358 838.777097114429 831.39956219076 896.088505548685 673.179559180823 676.272439942102 870.221115203669 705.069018274098 955.299631674863 810.515630248336 824.414999398383
209 936.221252906256 938.01297084302 698.551423328326 840.647456251882 727.196780898476 845.606451411017 910.746372925207 728.791468927956 894.074315712268 672.816001370457 785.02538254519 774.983522586927 1065.41431739237 745.377462710409 838.245175244153 835.443068760325 836.837038313166 907.465048483344 728.044533030398 731.93393318703 837.596006494235 703.247734521292 1011.64606428599 859.64519528951 833.41630852681
210 903.027714062383 980.797420222443 701.449435400698 823.385186530426 754.987477983725 825.54881751644 857.517848894075 713.844390101831 964.146092384032 655.153925847883 801.896996001905 768.903805510316 1067.69228501496 747.432237223847 886.190887160063 833.565086702657 833.138803141794 903.414831543965 701.027244944074 720.782097399022 903.47191056746 705.25986365815 1000.38690836983 870.603582733337 813.00477443454
211 933.862448068814 948.254020755705 710.11923417872 856.889083881781 706.23652447707 899.20974587617 878.567757878594 686.95714517288 915.806254775302 665.578506307067 759.04085523144 810.147020321903 1133.03610619834 720.574988166118 894.842186598335 842.81949030003 834.73254487427 870.062795194901 694.228054918546 654.677325592717 883.169419890233 707.583840040894 995.322523049622 846.813023977867 837.505687058
212 938.23887010381 933.164802402109 701.677943558319 837.966350338863 739.295652907486 900.070461172783 892.908138099333 682.153102976257 872.596488142031 725.815051276774 795.0127586071 749.241209199591 993.398172361362 735.841940485058 833.09411931914 854.954493431342 844.09274621854 906.594028329067 686.600075006496 675.727557683343 879.540980665955 720.705028590851 973.342380659152 849.994861791638 830.551827909939
213 967.710269367739 955.284106884505 699.799342054585 855.857541227907 739.718291863153 839.338546700381 912.551526125069 692.923125267793 937.011883771784 659.408004687832 766.360182284169 790.625977659251 1052.73826687146 759.64697752674 874.495567856201 841.177589420288 831.59682334349 885.834467403746 695.169573097835 686.497900032633 923.865895772588 717.285495879618 1015.21744047323 836.43980252582 849.676479593977
214 991.085383651766 945.529407334162 668.384096645659 844.916810492993 714.047941543843 826.469214350115 888.03165176193 703.255175115112 858.451942694295 700.055384773072 820.904145527995 800.1140093092 992.291647951851 769.187333768508 877.13764551755 819.87754677711 863.976893775543 935.59088632665 711.342703771415 682.613550573644 883.36967756624 688.49953424319 977.82456004647 808.836964670627 766.324188356667
215 976.665096878467 955.572491722716 681.68717027073 836.133477743947 715.26408757805 823.490985497991 926.254960667946 747.88979991714 904.693894060944 690.233380962096 787.906489115779 765.552825263215 1071.04181035009 734.439343886477 825.116973215683 788.252511883855 799.771470812541 896.476228166045 712.539880226899 706.533144804822 883.478845930474 749.593182464228 1015.04804130757 868.376820752622 808.539644013555
216 961.921552307147 963.662730849411 680.189588391154 862.038754371553 677.698350130089 814.655652563009 937.421225552028 732.253639433288 852.403860057065 621.392417283313 763.326643650344 819.29379619308 1112.89035030126 724.402924843906 857.94688359773 837.292770326172 841.09296644722 890.091893059848 743.057664091338 711.204329522235 886.062189141482 730.869732877906 963.124956760477 819.234127298763 811.101766389238
217 968.353389608204 952.71521338875 687.976239852729 846.040442598579 708.240591147738 859.311989519345 904.488061661523 714.028461439533 898.536510003173 672.285448100624 737.671333525053 803.584800391447 1062.48449199885 652.886220090858 872.190870093264 828.433592901422 840.057193603937 909.370917097695 669.23271257833 654.190625103478 855.887466515552 751.296586671128 965.425357733693 806.565483171862 784.276676677971
218 951.600480883358 978.0393565558 695.779984499526 857.63428199096 719.620950342551 879.532898682922 935.056186116014 692.199119603088 939.34451936978 687.53839713757 738.488886867072 768.100568426453 1054.4934188984 726.938036573752 854.811191824012 814.573358282319 822.622897317902 902.072135006955 750.485699691971 731.757017587528 849.892654525908 730.014019205893 1015.49764234245 841.659196851849 792.488557585817
219 879.3068583692 960.553065015259 659.96448884937 865.19732224135 703.37421318482 914.897566632127 902.201176676347 708.52415759788 898.258188979011 741.747087880966 774.133943758699 793.797690123962 1121.29298264559 732.213043351822 857.312618771298 826.788070974264 846.390699858497 914.075524611704 722.946794119941 698.732826141713 913.404317972438 704.477259304674 940.242716161761 831.02721647121 865.205231760307
220 923.440466159502 1006.2765307677 688.525587462739 887.278663752933 710.406959093388 848.367205037973 920.536307092792 702.028073744027 926.243302799339 668.49290514155 817.253485771917 750.497882993043 1081.59418502852 735.62952258017 877.708749970698 808.212460778058 797.248374916717 947.011046985066 721.953444679361 712.99060301157 919.222933097911 725.453257050783 1003.56556418748 845.806765361358 801.18566300303
221 987.736782342231 917.636533882628 674.50274182172 822.668440059926 734.84282042936 848.340289378827 915.813060414147 702.975192191446 869.22141342179 676.312871009581 781.115046246183 755.547223200805 1081.50558939943 702.225359064375 838.06043878046 873.772056628072 841.670151866368 880.184644700447 746.615027108508 685.489927617289 928.474733838224 716.745201094945 943.391784795753 830.318926877009 800.07943031403
222 983.67041648561 985.5841419357 689.813863428744 864.080020172647 739.784397095915 802.806257416284 929.63472533568 724.586989791617 875.509076963424 674.884233425217 780.675518568725 785.060131287883 1038.71056483647 750.658792083058 849.086654333602 789.8037539874 846.557011306982 940.926688282682 686.96451954731 689.031420412453 865.194555949064 696.118057761334 976.108967778131 831.351962199492 764.59839061198
223 903.338987144406 952.943132939212 671.44111056162 827.338596270525 727.651189999004 861.572589595313 911.562831677863 720.608294604911 866.50223722395 728.560483834285 841.771127993152 779.843346478367 1052.88191850494 739.882471895941 863.894092652804 842.701707769216 880.53615863871 888.053876805161 720.064220456362 679.151777599583 901.781471796441 710.628372211721 954.091039170492 804.205636197494 820.09533835206
224 939.208604713076 937.597562108964 699.522201773665 825.483400957927 724.01273247678 848.709512515442 917.576899415761 724.862438986527 906.626705649163 668.672051100414 793.615319020708 728.011919889704 1034.80885140143 744.409735309262 932.13824494765 829.022517054159 835.061499050954 896.36406889436 732.197539728687 686.498278244959 859.104619383123 736.40785687481 1010.70063063449 855.22967989647 803.63535436997
225 972.322307491753 945.589969260693 700.831365387404 808.43340490669 724.89488236264 847.53111133255 904.291870101904 723.704665970351 926.616737253755 694.356689930382 803.860887381556 774.009876064041 1090.77372870471 724.593978812605 831.560800150566 830.314935496598 808.618933039668 839.630157576883 700.253919312847 696.8888143867 877.0542316612 742.729993545513 1010.143958935 812.442335637378 805.977692517448
226 1002.46731352307 985.366546240234 681.569845736872 822.431599764205 710.152757368232 852.38470651273 904.006495545241 689.152067569386 891.631548866738 661.789149952372 810.848126162882 780.36831048359 1056.62991103418 711.4576620613 855.722195571005 857.818296296822 834.655631090477 902.82864234929 680.837977760606 644.710464894148 883.240388394462 704.854599523704 906.929060176337 821.952314254033 841.00514223552
227 986.101496775997 958.86276236514 678.485349772898 845.687906198656 728.029570282265 866.347305321187 862.164523437582 716.803228432674 901.173387823531 650.014210838233 803.558724423309 796.599106264391 1041.56271560161 727.357614744105 841.086349905128 874.508515052153 848.91348712683 892.716713293693 724.771133553264 720.914147057159 907.22631823221 698.941159551182 1041.30708617201 859.446930901272 800.89881158077
228 953.826255509467 948.082342690165 661.026726035196 827.264022046745 724.506417435357 846.005350472117 919.847326011456 718.038973429161 920.247440288008 692.162245628273 768.768126719243 794.580036383293 1064.18992182015 719.601979170916 824.225762177118 856.075269206013 823.56008118605 892.043159007846 744.919936252284 694.347812017766 868.334627851854 731.4228957832 1017.35401714717 835.179389835474 797.547259668657
229 971.611184740375 938.080359150347 707.802039726412 868.592403214132 713.173882581043 827.567366757176 901.558769163495 733.3421646312 907.840906289054 641.096907982272 746.326000353807 800.334020258339 1054.98845745149 729.736448395375 846.294636580472 806.590167741618 845.161273244191 915.455007276037 714.495092888576 696.192625342594 869.50480642117 723.060645685526 951.20896073837 845.00685845121 835.625590173966
230 960.195805928724 956.007778546273 701.065628109914 853.811238491083 676.293565186737 833.285480189917 928.024083165482 691.1950397267 914.963446213692 703.265040450999 801.815516946114 788.123038816918 1098.75117211333 691.855494921149 857.073611010648 818.711048371957 819.795218318977 864.561180193263 725.76897357716 685.278691591387 840.924003057746 758.927078137905 997.250932361 886.938815949261 816.151840818223
231 929.695766127243 968.855507056963 676.195510613165 870.174465341711 692.39081783682 856.011347103985 962.109789824281 750.166173559532 932.59585372644 689.038739188451 787.440403747349 810.514029546396 979.938210073145 764.041746292055 839.521166877863 827.150921252057 824.688385423718 914.680528139618 683.028351094109 703.578103044899 876.960200952049 716.443663673654 1033.36215112674 881.540577653696 846.496480670688
232 959.317283999435 950.97917253355 718.922091018208 851.974666651382 706.616665675558 925.409735123071 891.989267420437 682.784931526564 892.670929697254 651.728720260537 773.752636918987 799.570883526233 1080.72820336853 762.528216620443 844.501317264316 860.868382512454 836.750452455195 871.492280210004 706.621032964463 657.939914577315 882.067963875853 722.049945282832 916.427838908869 796.101677861988 869.426131965397
233 975.705318021247 961.525352239336 692.371396686806 851.51849257995 704.492155899996 861.572119488582 846.147629916376 702.03947363417 894.169648098447 661.880695503116 793.245875972451 745.212687326178 1048.59568309382 771.557776292273 879.702463598258 877.959846466994 809.962165934098 919.754708494128 657.999692908732 651.47526827475 895.965791871793 704.104562901842 971.814449003245 828.798093328597 780.127012919315
234 965.871383370947 964.749696157136 696.805804441738 858.0210587109 722.881757952666 836.724992026319 891.860200489144 707.21045397193 866.484581046019 672.971421702373 784.30510014178 830.571585760311 1081.8882492568 776.474118522184 852.348261809653 871.467559677194 796.299691827227 882.763802849117 691.464729741215 640.02391794369 920.480193455799 689.340616087494 941.316009484757 800.589339720237 787.248860262728
235 997.332097167424 961.771039692727 675.984542222701 826.686153217377 687.244728375746 848.848411107073 874.086548718454 695.76914943788 828.053545962482 688.264583097776 773.109519639797 776.184464806808 1057.77779797939 727.901769153391 831.565277092086 846.02684211598 813.630327976401 931.567507745454 722.064711472466 681.100168730025 882.219690285929 717.781189225976 925.311743831318 843.483374325896 825.053846673762
236 970.750313024779 967.702533602727 674.318232993795 840.632818396325 743.816473565953 848.05766874482 970.359341618632 730.761895555178 888.822190226789 689.871428229278 741.270395760073 728.89017207139 984.057263097334 704.421898740201 861.106578030326 860.841626048716 877.428005285208 899.389914686915 710.688876311137 680.533871250146 860.82883113132 706.619024681869 974.26304889424 836.33676259075 764.54833946083
237 987.66810584955 963.414280401209 671.11077131323 874.383271799625 742.734564908214 881.025976191503 870.881991973813 706.450603095724 919.427754845017 680.292642764854 806.789790009699 831.532877665135 1080.24872275622 758.804629814762 861.35474941686 833.397762989188 831.06034962574 923.246018627919 725.150725525894 645.873784685955 912.626432592724 739.030229266725 955.916662417622 855.556597683966 870.049359780971
238 955.426535043893 950.27061604912 666.461426968421 843.944339725279 738.287236885425 822.356420639245 924.401330623043 713.642672144181 866.159514337722 654.254707518471 768.9809404493 784.533057560023 1079.43491295869 745.506937447702 846.018054623023 852.408817755192 873.001160200299 919.98580846176 727.248392797574 694.69670087262 917.544615288765 714.91445810403 935.960086529765 868.433397193792 817.335522480427
239 954.443106454063 977.159925938493 747.764525991922 837.187257854687 685.010855533398 874.14132743825 922.020351152525 691.489891396137 883.873682778765 667.561434234031 779.51374093476 796.985271209369 1065.45704833313 722.981808236067 869.684151666719 876.587181792003 820.512967158202 894.900173374192 684.930992620227 671.395225267937 862.341720940381 727.24300393116 1005.95707577398 782.997083057818 848.689625374707
240 941.956788130362 966.575483539926 685.907040549984 870.614084361515 758.261166519783 809.872112758925 941.453040051106 733.433488679841 880.688098957927 690.171846187336 762.724070916376 774.148386527511 1100.46149370712 713.082775559517 887.98023832644 854.07332979963 837.774596831292 905.322876467415 685.006351654927 711.114894035385 878.646507032657 703.50063698801 1010.65974663693 816.800989699733 837.028941400366
241 968.7507569149 949.399454224638 716.811644112541 888.220880738895 713.637781127922 812.282544997122 912.576941977874 755.18481244211 919.413003424322 696.568567322736 785.506855980419 804.900323073926 1091.01681028577 726.290559676233 857.546175410751 794.044055569112 844.101933000098 919.185070449196 729.054184557058 676.205460286388 901.405593068077 741.648397672358 1041.62688309708 813.223121224341 766.297544646304
242 902.391535537045 949.62852226302 671.048362504283 848.026752161472 739.380868024012 881.12159753824 927.946086961534 707.996483456329 865.647718731778 714.448237476782 801.19601309364 804.279605228177 1083.38184982529 717.68876512547 835.208558125895 842.646568004133 825.063310757713 901.861996385228 722.501539471677 697.362658770255 933.21135439062 691.796289981228 933.859134527009 842.162749695522 789.83289639326
243 990.895078428307 963.079075226356 694.181310636213 849.976386407175 713.654146291658 851.461278468054 887.403016048033 698.738141889409 912.060336953953 706.493705262369 803.60495102651 800.653948783057 1097.87241728373 718.902486538985 848.229921522727 837.777586179806 829.731852864605 983.499835626176 734.476836114842 667.053286899579 836.381804121734 732.954252937364 978.546408723867 802.977855541558 836.041530727034
244 877.159123315869 943.0629128345 676.589102806716 878.112130342764 713.047856940499 888.972783102742 884.45581706437 710.940234170642 903.250236853575 648.170644420305 761.540175978962 810.737695600047 980.522809757243 785.375495546906 864.258091580748 852.963152315159 858.912179651006 946.151485029901 694.262298642915 665.22212948789 843.793155733508 721.530290559879 982.19734946788 833.36468655436 871.270125570133
245 922.852164510238 969.571564061983 655.606743323249 822.445670284022 769.930028406679 812.031019292146 910.863758600872 731.594969411293 917.563603002501 684.971631931222 771.609806157123 786.650524039354 975.657369615953 729.59791185318 827.281010072322 821.542567814294 846.189078151536 957.5363230995 751.109950581713 696.675923482986 877.811713632378 702.008631121437 1006.7106699199 886.501260155128 791.417102999598
246 928.172953614794 945.855624924856 723.597043524475 806.28382291011 717.770073055957 804.595500280404 915.307336856567 703.986874859578 934.205932314634 646.659112202724 811.909155402828 742.337289188022 950.079217351815 776.846722266288 845.991642115027 908.750343064288 801.658854077297 916.959216980359 744.547561135118 676.618715070044 899.321030029895 727.670664336505 942.930549498718 829.488011220317 810.879648809115
247 949.96857406121 912.091388977268 658.879350728233 847.991251495914 704.528514714393 837.279394385193 923.52305117313 707.96640859775 892.571974058203 669.11658794989 810.3590381186 780.669621474334 1072.00642818291 674.143562132889 841.80104843011 829.568597279425 828.463383569305 901.343703220227 731.052025237588 729.973552999742 930.854164895331 731.381394654429 965.626364252725 853.23528858837 816.240539635652
248 900.175764328598 969.474825461208 654.383070029574 824.45636578952 730.80020359124 836.277754874483 932.450740434939 756.51978208852 840.114489346274 720.084797325675 777.161184794798 794.002911524333 1089.38375633024 707.746640077683 819.433506209779 801.8883339606 854.920024760533 911.204854342748 735.805620228318 732.13847010832 901.762908729234 728.503397966874 941.358829518808 833.094636262622 826.118835036179
249 950.658473678402 987.816667821815 688.842862349188 847.207637319257 708.986115224134 835.839161698394 919.134258650294 671.708975886646 898.203553799576 710.264379425634 784.103088515428 762.390639520512 1044.75697490587 769.507001240929 887.703842238725 819.069920258087 818.65063923276 928.275141578802 706.599383832845 714.626788141098 931.094482909773 731.168608045693 930.23415664542 809.013162258116 767.710513059841
250 944.727634200238 922.541680811704 680.145034057462 857.209420888343 729.306803742464 883.675459618508 904.722747418266 667.94678150993 881.246070790627 695.05936809111 772.51192522093 775.415307491767 1080.69099411621 747.019529196072 827.248515158076 834.899115499682 838.180599117792 936.05103336562 722.625452591516 711.573531976542 941.92030745585 717.529696471059 926.038515348126 871.939029355683 819.348532636678
251 968.826484052532 974.680430212807 688.196408205677 841.342071457634 715.726959373299 806.573175751704 896.661455117464 720.681285217986 867.489137561003 643.177151853527 753.571672827993 798.704876770276 1050.41255948988 736.30202121993 843.950891225902 831.976876302175 845.875514968583 867.66041695381 710.011404303108 683.625975855437 847.859685594095 703.482056308083 1000.65777105352 855.063589813573 840.366530949329
252 928.741085305552 921.785449464298 691.246745350647 886.751480726436 739.191243554841 866.15401587941 901.085408880136 721.673807450917 896.201385105541 681.635214454996 780.271837812632 768.533333750514 999.886577571421 765.191019253523 896.96699966727 889.707316038964 856.264879547888 950.880204788623 737.467862174724 711.780114500108 874.088363261715 689.702726370809 1002.94981182748 843.048198678822 802.384678937204
253 956.429857566244 926.378977711646 705.732883066901 872.658374963089 729.478683995352 824.953625825528 890.248796448496 741.80483563455 880.208206023327 675.864911923679 767.432930706506 760.676414216072 1037.45467492798 697.521732868537 861.406528314766 837.525100208187 834.920481987726 912.512703507014 731.791542665925 700.029560325205 910.93320896886 688.133008488783 983.446032133913 832.367300759477 830.601792623849
254 1017.16760226885 975.970072666972 714.658856846889 894.558565877535 726.399484704432 852.010995128354 930.082955471986 714.434488515166 845.688400659435 697.246186205704 781.593871755237 784.375746080745 997.73238475072 720.153691048721 868.87772232866 841.621574417601 872.460481947801 913.453393904292 717.297501375917 738.996622082436 894.683981501131 700.56354370772 939.005092075994 830.305287913858 815.130703724171
255 999.561433421059 957.055230800953 678.793371903142 859.980183878368 713.799867232185 796.602295989223 903.10169891052 716.544037183506 865.139667577209 652.558751037212 753.563049989476 784.736050051193 1073.41078697198 682.39652348802 845.661273989864 836.507308000912 844.060337128538 891.189074172636 739.255824458355 693.518470669336 874.467874037698 718.437616642962 974.346866759212 786.873432794361 801.134091775274
256 956.249205631125 942.38789920951 699.713653819929 890.641613040541 718.691284585993 857.44645821332 941.284518314765 696.434857982516 882.134612324048 675.467118491751 802.052548379496 749.451895290868 1106.87871911874 740.771258554325 864.70271167831 779.359431326997 847.24061099156 867.843690928802 725.719423559956 699.433931116836 815.278901008092 680.864568178865 998.983473342902 857.194693458384 814.098143976343
257 900.753439466708 957.43136339411 702.757505556026 861.353124191714 716.057472126021 876.96281434956 928.552788020738 688.6729314142 901.55585765351 668.302577873659 823.728704305188 751.736142520017 1008.88859069151 717.762032181924 848.652465941794 819.783001962028 832.876824977498 937.930199391357 690.39013072401 696.340359633175 888.594046151547 704.867017005087 947.821866285445 855.12007652461 770.822802110939
258 921.705768525648 950.17078961246 682.562618242311 841.602463809421 722.190510369376 848.166183428112 901.032633347354 751.567408104998 883.90368681401 678.61070385997 790.35715434261 777.398564954791 1026.15249354603 756.717174459886 874.157531630644 813.453706339261 832.468602599582 916.500143935987 685.091652981887 658.783885641 853.33791544954 713.298232798439 991.56826432828 825.102193470675 816.136591882305
259 985.488277570925 917.197491110436 681.571395090185 809.792020874696 743.360997978402 873.58740705516 862.71320935264 751.879779959174 877.670994720567 635.873405448729 799.953640874248 787.045370617737 1051.42257464259 690.79536051701 852.771207202427 871.828915033751 816.372487053444 901.345192817966 721.037478334862 643.92168766977 829.30801013114 731.934474309576 959.152087650538 862.204237305438 834.81521765534
260 949.063518092162 935.350984416062 680.618873229246 849.743427032661 709.069277904237 831.454606691686 904.373680039927 733.916543843533 903.8843567445 669.982706414957 798.81628620572 804.248705807014 1151.26867287477 739.274846410801 841.787925806257 822.058582814167 800.413825466515 893.31216208848 690.58754669111 649.757941749003 893.84210247605 749.660186102266 1026.66970597017 843.802794974332 871.187918144469
261 942.560909342236 943.315672201014 672.016247558745 839.426206700093 727.25876944733 799.01413319906 975.612689382426 706.825637087751 871.026675287528 674.784676910528 751.020123165513 795.735735240533 996.96280400281 766.616415941486 836.765834832751 834.976600824153 840.993216075344 912.908886323825 693.470816308534 724.52396849327 864.099169761597 708.991281371789 982.997663779773 850.949700188475 820.653195796536
262 941.122593907113 895.122664472316 689.489026232835 844.173565442438 679.237022615678 920.594816866497 917.519877300716 678.974605431131 918.848850200785 673.736725244544 746.790833933719 770.091721802445 1015.17278637131 748.729547303067 824.810992910095 852.800068325614 832.462664454497 905.8103114472 683.175740803456 678.78982311961 858.030575097376 727.88941012145 1048.25080050528 817.835657616644 792.084914004343
263 918.7118522232 917.772114073574 694.643736007398 848.077666216821 700.070474170407 852.081180457378 918.793229058414 711.168221286705 931.385537358903 681.068091399914 777.834317597985 856.961377425693 1098.45674746164 709.228761988621 881.252738777625 794.378068583019 846.429755845569 902.46884020083 682.843254668797 698.358999831097 914.400524450966 721.439088264133 956.950001129613 817.210394994766 782.606213591717
264 974.799163166516 966.016194169775 717.043407388425 838.776641859163 726.83597782658 839.526885319336 929.036958548629 723.363144977463 923.693838433654 679.257867571405 763.363197134932 811.075567830895 1059.16700103974 706.330072924262 852.604468891025 865.144384748646 848.772087144658 907.73229426398 715.915958517712 711.357502450532 882.454743710008 706.216443271025 994.27192321258 839.028995886207 799.190898928832
265 917.416950569542 933.448225773443 698.512407572944 871.521531336902 720.767656712906 805.393770026409 892.194570983296 710.690046802016 879.528009403335 616.607669017748 797.404623785005 782.427633344946 1071.77615924547 729.801839615936 857.729284829178 816.09667323753 808.402099115625 914.102594580294 747.991455367848 684.106288829168 894.576864932232 702.250924145491 961.35166502562 855.580811139362 816.463459338974
266 959.20584003265 962.09564068272 670.462033855141 827.514661617017 713.495882252603 817.22111407248 906.04594875195 722.754100372714 914.443159464138 656.055011129852 765.548586163024 759.502815610187 1067.40024766109 702.224605089386 833.045217708072 815.10724489798 842.987574884434 918.881051357356 717.822006310468 709.162362078308 860.533217409755 707.547476025306 992.77343268864 837.257613709677 767.890515088046
267 934.587290010962 973.58479693696 733.016981983671 888.552517822002 730.013980537017 907.28718965344 869.641400700017 730.173493898 850.663678802712 622.753265496261 816.335455008107 775.1788815084 1053.72622678678 697.284671367279 854.512591919434 842.56442755564 814.110446468101 928.682991273917 702.179545659424 668.570560026935 866.130363355406 710.815521872082 1054.15706078684 822.135567354872 838.497280073828
268 910.708307348937 897.527744243818 658.059331492673 829.789455515231 732.442144114004 849.079045734698 916.722125147846 680.86882936169 897.248477157314 702.80151018664 816.334626958696 845.974352202129 1053.77536552483 766.558356755446 816.804947383189 817.505743841985 836.355823033722 914.51967686174 690.936452062238 658.459732224215 888.061850063662 725.577510090676 971.860414631392 801.565079133174 818.824464532386
269 932.316125734084 986.101170589635 677.811608654742 886.416854786497 718.762158474518 822.781446332134 918.975595227553 742.788062758448 869.867246046072 695.775226266596 785.127505050374 785.585829503067 1065.98290016786 746.525355220026 850.310589932016 824.020595602475 856.73323146497 926.156939101621 696.496417078353 693.336936886158 896.131808263334 683.878583547373 970.01323582244 827.29145861102 794.202962788505
270 954.77839989785 952.602593839638 682.314940088856 839.179797724775 743.911435641002 791.36917055233 924.998878221414 695.747640037731 939.045558232945 662.609001609498 845.519115814101 727.681315437105 1083.58417990737 701.099045705401 816.11134824681 833.64105162711 811.08573874166 918.63085875093 760.056007597277 694.945478541972 843.652084439354 716.161993776408 987.690383506987 854.488720718347 780.6141041959
271 959.50203460497 992.342918699172 701.486514881339 907.08962782444 732.053444916266 822.36199729496 944.3756082193 707.889991446721 854.827357279176 675.863789412542 793.731411545056 728.137412758095 973.694544363813 764.235488319919 912.094810955147 846.996672896724 826.369733491469 952.196472676392 738.57932032288 702.495819659531 819.589863540304 713.061337449495 949.46045784358 852.860042424674 825.539588410382
272 936.924551231311 931.914812385371 715.217746482656 857.365971668554 713.145348194607 825.641183002452 914.654115826023 725.569843441271 922.311870555908 719.283263742838 736.317451553453 787.656375326371 1065.01961310583 705.97487007223 878.720259863745 867.328292863998 809.109075709093 897.824866653728 711.63132685875 712.911733052932 847.72853260636 755.215917733009 1007.09913434909 823.831918817234 767.900875254999
273 948.228485815521 935.098372985994 714.090653718024 839.746026564493 694.104140725268 852.166853950271 869.412278729442 692.559230058088 913.213529744594 680.44425445296 786.17183148559 755.850031047419 1059.22613756288 711.083392167738 823.49088576862 880.809918192072 801.024910254032 916.525908993027 724.217820664733 672.212322507067 871.099700529304 748.671642845544 988.277251236836 846.643246924462 828.104838323248
274 918.386086072215 969.160019406482 683.620732072029 863.072880733462 695.163479386448 885.662559612233 914.398945393861 707.917268406793 878.426586865249 657.58062117875 799.691726906494 846.003582143565 1067.60891091886 718.673115037766 824.304907367502 836.288607911014 859.173268578746 936.108826297125 714.624682885605 666.213545193302 847.155130861388 750.521131743755 919.452230555786 855.983580320432 808.408084225262
275 951.958886321722 992.488457276378 680.233553740859 847.553918525718 707.744952070104 877.63086539487 915.781908144796 734.014554567045 901.394427654883 624.03414752567 804.503263941845 779.77151704519 1066.02810876062 733.207464007762 823.27760826755 831.486632332544 850.261024019824 891.847264952944 685.38019462187 706.35221532439 875.707294275441 733.698078969492 1010.44123469971 844.294244800948 848.090579105247
276 963.161130210477 931.115247059655 676.617947315096 838.441284845518 705.735757639712 875.38745452717 868.236161344406 690.247706568198 925.672728114467 687.216164836578 775.8424966313 804.817630629059 1070.00032611648 711.2856659607 872.367594337067 870.068931986555 867.97234988497 919.098269075688 723.865291384466 631.969960811678 892.569454110219 693.782904959872 912.943156798892 838.426766382053 848.702840479645
277 970.500842204747 942.15869928644 682.236803762013 837.165353567157 742.96432854759 821.396355939575 914.102700029028 710.045114580765 882.37633928357 676.648829856783 774.124231568078 776.10787824421 1054.34265385905 681.781700396856 824.331175508201 826.265288954134 827.568156767014 930.908571417267 732.16939939347 708.482247371672 861.825470154229 732.529785424937 977.76382269839 828.85961421018 773.048548306433
278 963.564328257798 949.261004397767 679.943173438153 834.055838138096 718.26772458505 875.775929334534 902.798661716577 714.965927870501 931.423016374313 703.423157966088 762.170727668013 785.059021372439 1038.33765604533 734.648093525055 889.02865387895 807.625904348521 833.207308757316 938.294359554411 706.195620078558 681.291609187656 869.7552693824 719.389049552152 971.379565155577 840.427988475935 836.233385829644
279 985.253208578968 963.787110739075 689.542960078995 849.761824806541 703.513400025205 836.15780997288 922.972399410773 746.880937028282 914.798184589201 703.579871299314 734.242306448611 836.25851832095 1050.97109588383 715.279765222033 828.849691594946 818.285290621588 847.387336850979 911.51884439952 739.293079007394 720.493306390953 838.358845935187 721.821760000262 1067.6045987744 844.120940607989 764.367169401299
280 983.069561624424 975.235712182873 691.290292722879 856.980389020444 718.068398894197 803.141607671137 948.160263535878 717.976105635462 899.15681347754 727.711703108552 839.16257017449 736.011950390802 1058.56551068538 735.059491037318 890.653922954281 873.637200157535 828.328144271053 892.292451188672 708.401804681447 686.51824550143 876.128460318633 718.792841200538 1011.80873329095 834.6945613253 774.076990701725
281 976.445994153856 937.811432305843 693.14368849398 857.630542277004 698.856572540248 833.325642078187 925.314831539942 683.842963345606 848.033678374055 717.26333064098 811.25635422615 774.028587711918 1081.64574970457 738.031534252744 812.519639778468 820.891798674162 806.791581383237 937.433693031759 688.371511075082 691.300229187486 864.159867585594 705.020259305954 988.632143490844 874.082721451063 828.914416508228
282 935.036099432446 945.75252612662 705.106596700472 823.179707781202 760.237075409824 825.841924186564 899.962765672594 721.222091947083 891.198252599308 681.234219879976 745.155826157886 795.902027074221 1084.90023643748 759.686694303287 816.074749052423 822.982244754661 816.028674746738 926.143319042533 730.087930256159 698.391893461358 929.092712152553 739.009431048228 931.321297468162 833.49562540142 833.952178955717
283 875.1883342611 949.835655968758 685.438264168184 861.904938398252 680.760150753791 837.022956565939 866.847151602331 708.24553519118 920.084938613934 702.74192899364 809.150866564769 768.465340484135 1051.44215283649 730.441390380631 916.242611309877 862.948572900495 866.033291292972 928.042014505703 691.085980238918 687.838861082334 913.30781758506 670.794292414297 1010.33828290812 810.425596079115 803.842826295942
284 1004.75445456772 925.120924405731 687.387578377957 882.707848722752 716.399165330054 865.863555938865 930.485576268994 691.37458248301 866.217238647013 666.424969939116 792.076937876248 790.922094552478 1072.7272170054 757.075308613207 857.886777947691 829.157925624098 832.243371133003 928.353383677108 765.038714855262 689.142583502548 888.306894922163 739.227402704105 927.407640002517 821.064401229708 815.521192717382
285 987.134866188958 915.127776251778 650.843388613902 800.83781923544 717.754012161276 834.124888853772 917.083997303529 720.133331005987 879.139365718543 687.449201691677 751.117446720776 778.20910170375 1070.78092859396 696.819165314799 851.29994802896 830.802438343585 841.377899323255 915.248022249928 739.224465108115 705.529019437138 903.02504545244 719.34782460861 922.214639059694 847.67618665695 801.840966639567
286 932.4175221979 972.386415167392 698.487327294121 838.384930515731 733.852210107365 820.774790909853 890.587413491029 727.579567798756 926.366865336092 673.495971123372 805.382405892212 747.312924798998 1091.01264258797 696.166782174159 890.320192144277 855.165363291766 843.0537845082 921.961031929417 693.385565180366 722.216493230513 857.783421462197 713.75033081326 958.262107326473 840.516705028273 815.886932581011
287 958.875568869462 912.171648240507 696.571118183388 834.953573098306 716.76351558874 832.917126070905 909.969110862666 686.933127945324 921.172009490755 672.002174638873 775.60124480462 762.10456428043 1021.57467848175 721.402359391769 842.963627760446 845.236374182779 816.916284029424 919.636955760753 654.072250362626 706.870700644013 839.760414706436 684.693567163904 1073.41200581292 828.24963941993 796.918674169858
288 970.70787178136 984.364255466423 676.707838122795 830.158850187121 723.724358304643 880.016424152318 882.042727470431 727.873581383538 851.73328341656 674.440788124724 782.612892197794 741.852386002005 1056.61496166233 712.921865233142 871.894346394603 825.661342872451 822.973288067479 910.295954006187 655.57440540566 648.533910287509 838.45880483337 687.356985367031 957.518845047266 859.706770373512 852.042100778244
289 935.962653796363 992.691122550677 678.773742497533 810.179779414131 705.635991402577 882.807601862718 870.479768494348 719.761191911896 918.12845304843 687.593376092858 779.983062143623 809.67408129262 1100.67966151964 705.617240754211 813.4804137952 822.906555256222 790.478328008941 901.189981703976 708.320663676566 690.227276010923 879.006812078755 726.447389706462 1002.78596504881 852.432089391615 799.62443900184
290 900.68560231621 970.237188029098 718.539047563778 838.577979872498 706.222145055202 831.890980706175 888.460613083392 708.92746932868 944.473825035025 663.612577868422 796.241832966893 747.862713020663 1074.36319704303 690.984670658912 814.330812360494 806.576586547516 807.596573104122 923.863649491187 761.880610375572 702.032673303254 894.397037473864 734.191845555091 1003.92624879701 845.59376298073 863.929335196858
291 991.733548132904 899.406821093724 694.019865310996 844.415702862825 709.24371884687 857.537998781677 897.221778786841 707.567155121402 869.897028270444 686.348266288143 765.529517549929 775.320964381887 1087.23853905817 699.741532294188 873.876218333344 792.984786768346 822.160336343126 907.980881974045 731.606909799246 694.489899257801 888.819532195674 717.221534759412 940.557537266895 840.02350616027 840.250365470926
292 965.392821032678 977.942588271112 687.362743522542 900.517396552175 719.219994486885 851.589387520847 892.381743742727 712.523963520133 807.09019107438 643.01866853869 779.604333277648 739.008096462501 1070.33549580317 758.504797647336 857.379175892106 837.849183343144 857.875140837918 898.096894221814 701.613700186631 666.231032796969 901.474848183503 714.172761703648 954.7754059426 825.198838873963 808.43083058521
293 965.982795205658 969.692726766312 698.466196060354 861.355624966448 715.127858693606 869.950253096169 933.522450431137 716.191699971246 914.70771987569 675.202115391409 762.012425749399 795.089497641012 1018.12462350248 733.817658540126 926.419489871769 821.435102748665 842.256450987717 909.780941969187 704.07505577169 750.98757109523 884.8630181194 682.097356396488 976.561464788256 880.182781755721 797.75327526278
294 958.311214355788 983.462074811581 669.243888653506 809.623503496872 723.627132336029 872.037703083306 889.781464575465 685.368417415667 906.105753208831 696.826512206881 802.632359920176 836.074665895544 1089.99215989811 777.302460348842 855.435963609984 808.775854875206 847.993301300412 947.852824026132 719.198344256384 701.151563472045 879.501705665435 728.980134890002 1057.88844414581 847.71809460888 798.67554204992
295 966.318650824296 914.317784259032 687.346225076323 872.488839257396 730.348849783651 881.070547332042 916.75958399751 710.02682414468 914.106110974942 700.740171763735 748.80964240025 795.361581231053 1052.58225898942 787.171540693276 808.115491390511 799.016700476753 877.525113907957 918.031209240683 712.263024608964 713.244718030203 938.787611682823 713.723610368383 981.419446094858 876.641555150202 813.549366921278
296 938.158467875317 933.300089745739 685.824878474475 807.023714710312 720.920039297696 887.841946759287 885.153290770855 731.946988756907 838.558159546868 666.474675332244 813.337845383943 785.045384277599 1039.5842871092 728.759680810378 897.495854308753 833.25550056235 848.742958747549 925.022945263623 715.282862635469 687.781087334088 893.383720429095 731.446927010516 987.418862705166 842.17498891134 824.903443197156
297 945.354096360893 977.553888074744 691.808907103989 848.410165392916 698.972378615199 805.550176861594 921.580747491418 716.733857239514 875.822979014107 698.170377727262 779.812131985738 776.700398895663 1062.43521014323 728.505799949506 881.290377664941 812.987527024678 848.814509643479 842.677301508999 677.553742797898 698.111650127036 894.503691840034 734.457352631198 980.753642102025 839.543266881495 774.971234781842
298 989.072894834982 952.865813815912 688.32858342261 877.17889776379 708.700953636125 914.645158367548 889.928801021235 707.947599661878 874.305551691182 657.425922623185 796.991325787593 752.078093279185 1013.8938078248 755.551848717089 923.401217056652 863.801182987313 831.352285629818 891.530662825236 666.881834732933 659.051534145834 887.515111254976 705.589542010211 969.424700957434 791.036066578108 850.78323827013
299 982.411142948478 946.070530488092 687.896164549448 849.388604247175 698.24781079611 848.158507438365 917.797564310114 689.220723436024 902.314472886027 692.294144445977 804.880176079424 781.312600143377 1086.09842486017 701.719391662894 899.064777084465 871.728731834671 834.874728722374 857.469836106153 710.706869443369 700.501477078128 905.153078830756 718.094777219318 1005.06090057782 793.66789299217 794.14981300963
300 955.034003628598 971.833964514287 676.527498491103 909.929192702306 748.513689321868 866.120861327677 872.412957277117 712.485171127954 859.57577158458 697.294003889056 792.878170577247 768.542958417196 1016.71166356507 722.284180877254 816.031436477056 896.886908411136 827.819223431527 924.44498691129 719.680415463948 748.69970989766 845.298474254068 701.831313399448 987.405646370722 873.97008034813 792.996493386345
301 892.607753363944 948.59703122663 689.424857654475 873.550059646622 732.885014552241 874.854348707653 885.035279462467 664.986087909746 904.015943480009 697.641250315512 810.311729290882 801.22992288137 1038.61612736745 737.988539899468 839.30584014864 839.362079807125 797.677749402347 923.754174493967 735.682137893671 686.402006616282 892.579800197809 765.266833923921 971.942238863035 865.071593315366 805.988657739089
302 924.139637971589 939.163568914672 679.136806451507 879.861378037836 683.426732685669 841.302602139428 830.109318372646 731.483896150378 898.6103393129 654.863286412826 797.762536238789 767.437008172934 1095.98341547147 753.980697714263 861.613879731818 856.366243483188 820.972539518894 898.430735178954 693.384762312253 653.362929795135 887.532011809917 750.207740208882 1020.41295354964 820.280828533166 824.808242409599
303 944.793178659782 962.490323530106 635.148650558364 860.961245125565 729.509286896609 835.812524083221 916.052228822441 750.50519748987 905.108761981588 702.306288026384 804.054650657153 791.492859872705 1014.18780362576 707.81803363675 850.55354455335 821.839660298586 834.933059302986 902.009408783514 716.210510515308 706.612065152887 897.272512804534 724.914856411695 960.756557486321 861.166705454058 799.882374050849
304 912.161889132012 945.258192874337 656.924233924651 862.549653088961 721.828435075452 860.728570603258 895.298499910051 706.350305869378 936.54905941434 705.717787893683 772.110321486127 820.111246142465 1051.33825795904 699.05295734906 836.963685611529 866.119413951142 830.650009259941 938.471228211307 717.688474768348 680.107714519692 923.945633061388 732.41393482103 1020.4457725434 849.586898847345 794.911223380659
305 971.730082573827 984.495382374848 726.918668941901 867.637235498016 749.351345953405 816.154163787277 868.471886575787 716.366359597958 873.246348479287 666.033823903558 803.826934109885 765.444061536593 1137.34505017623 746.284794126918 879.658291113213 849.86272980709 804.969483271692 866.80763133958 750.084686829349 612.245421720672 858.152470967491 752.720873269546 968.71510605576 815.791252375608 847.03432894552
306 970.22342876868 925.897444800324 689.68006980557 886.118383568921 719.90645131145 803.108613040802 889.842824858675 722.546120144224 844.124213565865 650.384394211996 795.304344114444 797.981221288842 1043.69759505788 693.901286041973 850.387323030835 784.230572427118 794.458757033684 903.331645522355 726.870108408579 669.967984124457 893.64212318593 734.036362908145 952.445010958464 830.865146087405 763.372560730381
307 970.03449601467 954.40325486741 707.725895068898 820.550295829977 691.812189374783 851.75589324404 841.844782281843 720.582654964651 908.51067596544 648.183038409199 801.837428454253 798.213683443302 1072.72891164379 742.049644183643 868.338023349523 837.459495517447 812.404124949742 899.689297489157 706.105441742096 660.690473867825 909.579226081165 688.923845809003 1006.25800656269 816.451462688143 827.401464340736
308 967.126771028985 930.927274344804 664.794286750654 869.586401107358 718.092513636429 857.42105846096 841.296808026543 699.267864684625 913.791085184579 660.41005038179 757.844331784762 769.67710676294 1031.38563082011 730.097726841388 841.294444806414 847.96786940033 842.574560166332 917.538813780436 708.919780449248 654.796556852812 914.774367762328 739.858307198209 1005.1175311196 823.888302574693 787.349557740192
309 973.538529717001 1003.57405056693 666.272541554238 836.76059267569 749.955109542643 841.973437429623 884.836276582988 726.98467464229 859.787191341476 698.407842148212 749.664369768896 798.551199746496 1072.78619001792 729.587450754127 838.673372799463 791.209675481488 883.47971412544 897.627576245787 713.923396006224 687.752112963873 883.996944143495 675.270833287104 942.175661388826 809.39222975051 768.653177709986
310 969.009645432381 1005.60703672835 678.722680361538 870.871585318862 709.39970375556 903.92939180496 915.783167626047 711.601788145811 881.46495391941 647.577224408458 775.684803397611 792.101202882395 1008.47403425679 745.56174364871 849.914019523828 850.646847748046 845.813717107583 918.021238569149 689.987744153739 666.676620490748 872.518913586854 742.891134046187 1005.38580622724 846.154802871911 811.995946821807
311 993.565773876818 946.071950611166 710.12559929388 858.626343476626 792.468127388818 829.511019722308 883.630824011155 710.042142903467 833.684637259283 666.662570922582 760.487503284413 784.332119855562 1047.42600111995 739.8202660116 868.359100856034 832.359052743526 816.556786433124 925.834785282362 673.356218105277 681.042895956101 860.671957044207 734.27361051703 961.95013370868 834.338382137017 769.321039071899
312 969.552834991786 943.061201330663 733.970861841537 852.41582332034 734.37244396405 878.794526238227 890.404266033154 712.418406596672 921.174196170817 669.0892994566 791.245111485965 748.274529162149 1007.89891069593 792.244236915158 887.480372620258 805.739155410292 844.878196372373 919.473718344832 716.897447296453 611.159572905403 801.901229889576 676.110482730939 964.93653372554 823.162709161255 866.75524100546
313 959.679509726466 978.120275367941 648.883024724008 866.23842763447 707.389732559064 912.249989448155 894.121809064717 714.783782754418 917.910994575858 692.38845182073 788.996893523019 809.821256050224 1102.34124127662 716.730222966877 859.261119809775 833.585216679769 836.616687610187 921.265241009205 716.908035249737 665.124568221665 846.09775122509 697.797350312412 1045.23449888269 847.943435145445 810.696293287886
314 978.964619646743 955.116884576847 663.978471273287 911.225799610072 695.484922521484 828.285061416614 808.061120013809 726.249227582931 880.723080711631 681.295350963177 803.755633861959 784.91756117821 1102.48192050421 728.954209956318 853.065212007652 811.412947827823 827.71907960068 947.12828047996 723.942725271211 663.448257074711 865.363133968333 775.744027196746 1013.35595244117 891.550460199765 778.856147072051
315 852.105598650867 1016.9664146764 696.44143527425 840.499758727166 714.864452501762 824.338484713176 855.76822625546 700.500035314707 904.721570753087 671.234872291044 801.198719298744 817.31943833745 1058.06656562128 699.752012874863 858.916471498261 824.271515746972 817.186099550523 932.359398342649 700.286891127308 665.340357852688 900.399810869913 725.402930673614 938.306654767057 810.447397603169 811.31020145656
316 947.552236997313 909.03621590634 723.883215510643 857.486319557824 732.26224014149 860.033643819561 885.023882280065 725.535716725901 912.596777867672 638.298684264177 781.414862032941 802.787430688762 1030.63504674336 720.784417753734 840.297271952028 838.411713057173 814.636476867517 898.680998738011 734.44070159738 644.46258553118 928.388021723166 762.896072293746 982.960557818223 821.93671050022 860.324399093058
317 954.25731625786 963.994961364239 721.117059400537 841.931248681497 717.669652071694 830.332934708446 899.157198329134 741.316938947469 906.062841308658 697.136606150062 790.50424185374 768.160625293918 1040.06324230075 752.066237002738 874.150600121857 832.753897085668 825.504709005176 926.002479829716 707.494067181333 706.820208829836 896.063929787103 718.71773350179 990.893219787643 884.15856504483 799.266659775224
318 958.630279993869 989.11210915682 688.957234803953 907.164896960275 735.377115432773 826.75717838493 944.98473516636 729.410967894687 875.188893487462 664.137383018399 794.080553322553 762.194237384879 1054.93083478698 732.820345110866 852.718712760887 805.401774434685 831.997310226585 923.31604788961 715.24590210585 724.248039374586 873.18951796817 735.447417697793 990.939028583299 893.776180038226 804.452429229663
319 980.886167740514 987.198369992544 672.933017805303 859.190066939555 712.458367563622 898.136317342648 907.437960172735 718.341535702082 877.943270696345 695.557655539997 765.549520275651 795.361587789716 1052.88835039443 683.392201350208 857.550653550033 826.249285947512 870.542863694043 910.891145939719 722.588517686188 663.757609750629 883.248691488585 753.444060164008 983.777003759897 804.962585801012 793.095956323473
320 902.064743248367 927.218907230926 693.105200113805 887.627237524021 735.017518251024 868.115196874476 877.09143412975 721.34723544794 922.502906054368 679.449803712305 780.28819629317 742.779033797743 1099.67018335611 706.216462544975 851.542467125538 815.355205439229 840.680784401603 935.815809549376 730.999549446584 690.982234972736 816.29226253805 755.719137860627 995.12441137449 839.255085031226 757.493318669068
321 999.412440986266 987.478647832957 725.336777209216 877.222809067264 712.390753370795 817.774462320289 903.276280165352 717.485867782938 856.130429304859 643.734352756498 759.45211995514 792.72791463248 1049.77907139281 722.198461576297 825.056730469423 813.282863180237 838.254366465132 868.995507819137 731.057636827047 699.08110907509 910.334179187614 729.301264782944 1029.89048648437 847.326859253288 800.270446763578
322 972.086060889111 986.687730273648 695.250490109945 837.474303880775 684.012860321784 820.622546772436 849.078400392019 752.272195122721 881.250725430008 693.84775207342 790.04779080844 824.494491965494 1027.88975251646 706.965545634552 899.091643746339 843.91617891903 809.691485533047 886.871225765188 725.878125785832 688.728929522011 935.751396157696 722.928523227307 1012.88200755719 866.037600594485 860.440379837975
323 887.099665026114 1032.42427241495 696.323282914849 920.923453970423 732.893300379475 853.943183774668 888.969402838925 689.132252490023 835.314230073918 683.2767605422 780.486489134786 768.382309083314 1084.0111195284 779.754867321994 899.930976639729 835.257130796642 795.153324018091 902.024680083297 695.792402160405 611.523868001083 917.39059753765 751.449452164722 977.944035322279 824.48825324786 779.618720678808
324 951.884033360586 988.472311962287 672.570544060764 886.455261210293 757.136242712571 846.810779681797 890.416820079928 685.372908013341 869.641003478028 699.36375864229 760.832576117552 778.560528160334 1059.31012071265 709.174134501269 867.992508425235 853.612259051443 838.605253403262 876.221919071275 705.276494170049 731.942808920862 885.15132957111 730.855822631435 1010.98427151771 860.741753987637 814.416735682298
325 944.629963603896 966.854784107161 706.465473555307 884.366508920443 697.965849504945 851.587182974997 869.891909397477 691.43938420756 948.154488363117 668.824442222371 783.784864684234 796.724111472181 1102.53195806799 778.658273708256 878.106756824769 808.80166873342 828.796906826042 917.003892355728 713.494083963268 666.552357801893 846.098083703393 716.354932743508 1040.41277156672 832.144526974337 856.000009810517
326 918.43854550449 994.126214117533 704.266593369916 825.579872237106 708.458911436422 830.450911774763 891.395524505697 733.773337585171 873.156649972357 706.69812216291 782.191957476549 832.622265605361 1074.82055294201 770.639600884802 841.9700505078 827.28871298048 813.465842196556 893.407155509724 736.471449186352 676.08136871714 905.257402522242 725.39106845042 978.073958087946 799.892120112882 846.179760802669
327 936.7841914883 957.73447653261 678.126457179629 845.63116517247 744.05900099706 872.158790279557 886.806599788847 752.23913313627 876.790544883913 659.753196024071 794.903977566469 770.185268741707 1074.52724699808 737.089758696656 863.538712371981 849.835271804638 835.164692755912 909.991879174088 716.106360733436 668.176166904023 874.7545619686 698.935006923355 977.839552200596 855.080991986948 815.304531487167
328 984.321128270754 947.813264075664 725.435984253009 902.297448660562 711.270665496213 828.213722530246 871.816508509454 735.49906474545 890.291579984057 694.185622356364 826.269746140563 759.987093226381 1023.83729162251 798.364096994867 882.971543620606 833.781187199581 788.623973335082 911.13763844837 697.805998071635 670.549831989283 863.349763915458 720.027360185721 950.48259837162 781.003760035798 768.879740545172
329 981.401575626344 921.190222848215 669.486640381799 870.483853781556 658.101736535887 844.993870194885 833.282364469164 716.35103357539 913.563132190193 635.155743201838 772.735357023312 758.721386273164 1112.20400524212 692.858102561005 909.834422578332 810.768308432323 826.764224061069 874.512380906853 700.93691074254 661.8689080568 915.60181496173 709.820739755017 1024.41148992559 848.06621710273 858.755794600289
330 949.339885558653 1010.45382230579 688.263245033544 881.299926355078 721.052875384758 826.632013207054 905.335765965192 749.613093944865 863.041386392598 665.749505190493 823.074412592551 817.358311468095 1091.18403102436 725.384420551474 842.266687057118 859.677804303498 822.556141057994 917.147988593705 720.135551566205 699.638952169426 928.931217397313 710.58827675548 999.565213123194 827.517077147832 767.945905377556
331 953.310751114458 995.005948358965 665.04088072702 854.948400115216 684.617692954073 886.380189400261 917.18515073269 724.439339131055 870.652482830052 647.229341301518 809.270923049776 772.245331663165 1117.6390206697 721.819306551653 882.16962173858 859.041413719071 837.061651800428 881.078773335467 704.753488827852 666.323055705669 879.833057150879 741.552426751851 1003.22562459284 883.076150607364 857.934345667928
332 995.31505631888 961.025810855616 658.527215650738 853.602468821292 748.871612924343 786.952061552337 881.859832429493 734.057083718394 828.935924895642 672.145699655511 781.410729515903 796.386416342093 1087.47268012933 711.867963752984 890.062211106835 850.813389632322 816.350920338437 903.953292625247 726.701962263843 702.08052806602 863.157403903575 709.038120591965 975.850037425156 814.754381150236 785.129923759637
333 965.835308897896 949.285657224134 690.740441932534 878.123570861865 722.087679252744 813.970899253653 908.731191347791 692.37771781073 844.154197474689 646.062333178543 777.135731982478 770.449745743421 1030.24619592885 737.897806072108 859.940970287468 814.456939256766 814.16318714559 875.123898799613 712.919278434972 721.189596658792 891.627671354043 721.421658382264 995.894467259224 854.831117692877 779.716904284138
334 922.289788272351 964.292340620534 711.328236247292 858.249210002168 747.606632670529 818.211397829988 925.808627314603 692.272302547656 922.662768143976 676.394848828455 782.717108485998 790.840420287121 1041.98418602629 740.422371397376 860.777636751487 840.129910789277 842.90425792511 918.186925866676 699.104504587165 661.154894719003 892.120328778293 696.173627086035 968.866870881923 831.396283645927 819.057399234527
335 956.200288738254 951.99714662265 664.248606653255 864.678411646371 722.781316791942 850.357953362394 876.668270593655 688.472201437081 888.124911152189 687.851595267535 814.731230867108 813.078704807591 1041.84750128356 733.34315393665 837.136960160406 854.908517843136 841.80475407996 924.883445028673 713.936605476712 703.796012805776 869.028128727784 714.985091303493 1020.43952344162 826.509999413515 813.683816938865
336 938.576746668745 940.102987932468 688.642069886812 835.351438688775 725.95587071981 854.608529662977 879.056820360469 743.412124654913 857.320481972306 655.786130234174 772.821439681356 810.43651416052 1100.83995208272 685.95601820948 870.285478273164 830.916432518891 844.993445494784 900.15744655469 716.038948785412 732.195269049023 941.64528910058 698.166702430393 968.028510772368 861.032701140975 807.618811912829
337 957.924687092997 963.819110364653 678.198322421951 888.218997827108 724.054867659602 826.275852935449 869.718524558677 721.164423322229 835.456170854965 683.46038144759 781.590175662437 795.376253399383 1022.22579793107 721.369095689593 853.476981960109 857.333108458656 823.802972968407 897.222636310456 739.614297816467 697.013308633467 909.132266020413 712.684927868168 964.11454611599 826.796614439311 804.095493675632
338 916.498193494754 971.94561301171 710.725802681874 889.538194679934 750.073578392295 816.247214165187 866.13562285703 717.864650477899 845.851354842523 698.442830900584 788.670190707665 784.98449465198 1031.21428434698 728.394279853552 869.162648547579 812.836326160134 841.886106612157 906.25329466661 696.92982603839 685.609659406931 905.709857584176 734.676358632065 917.905555045535 819.03029624735 724.95070601469
339 895.039662763118 942.798265175093 685.025915408572 898.236178771398 719.261336083293 838.903087517602 898.233273447275 684.69312391429 898.25319254071 678.870940237086 790.94863224443 803.082088388107 1053.56867263675 726.088430776815 852.702796257446 824.93102174216 812.109512860802 906.155928404682 709.639330642049 678.079535947231 924.231252138389 698.022271089326 971.248152269637 839.295909385002 842.137589091317
340 971.961192525497 999.610178093697 717.637723599102 834.764210846472 749.590765997767 837.527861501174 937.895451824144 682.976777723905 894.79666505593 706.938806695109 716.616471474555 821.173571847599 1063.2280340217 725.77769652971 841.598370428536 809.330284925434 845.483093036966 925.419007139354 710.141795256059 705.10217999967 891.09823866482 721.790392735694 963.321379002229 810.240946263374 852.076777345335
341 925.63683005726 967.825181590716 706.888423329666 892.355666202935 751.11400097513 909.586730581996 819.147812146026 757.470613266948 867.31427471474 647.532043182936 809.5818735502 779.37980903363 1071.91780354004 740.13209546409 860.150665671591 857.75481019806 829.642342624226 902.305188706954 745.66303135401 661.581140491595 899.187682648816 732.562744608849 1009.50125888669 908.229726289193 790.856798213103
342 941.395590598163 974.443703174581 673.014788854684 827.16336713703 692.19986323317 885.584496760794 864.922728413312 747.189194495802 842.648573646846 687.094891859925 807.631504287318 768.51219791973 1077.39675371564 716.291349303547 864.795502388332 817.944569953943 845.705882082681 915.394009276069 723.183377864143 625.364591817527 894.550665168543 722.850074609227 995.930779143875 822.5242221732 845.602846720761
343 974.371060937206 963.354745287883 706.268505800325 852.98549809819 744.854491976531 791.851562264362 856.72179277399 688.430255227403 848.942772714918 680.177923116994 787.959378110622 746.922107910589 1035.80255612848 740.300731940422 887.903882234474 822.960515014177 819.66994785841 892.70761460323 710.031270819501 697.454546523262 854.261540367374 705.04714553435 953.4700473736 820.478791113614 822.634941474114
344 1008.05995348324 947.602345836356 682.632061365932 845.7039814697 734.041337297375 860.27230544475 854.313271652233 732.536522444796 914.623472644921 683.095968609137 782.115179424231 770.294040004388 1088.10324397962 739.276756780895 888.737582106985 832.286332583057 842.734545094783 867.200374892042 711.307019407801 653.902326699729 892.060157976112 719.986890569558 997.024322404653 880.58693122398 833.904757438107
345 993.960838494179 991.970955939997 724.559254865088 867.404087747208 739.288523010582 828.272234844613 908.072042794785 717.585610317483 911.645489882672 676.758638310498 773.58001035074 790.676761744154 1115.10061402601 696.425741441523 840.827400781404 852.988362200882 806.910557070345 900.926016333495 740.166528370094 687.872897217031 967.317017919273 689.705371796698 958.247371335256 835.565585708961 844.39728667465
346 907.542471594576 951.363232938745 738.965758973427 874.03296791253 720.507979062675 820.311050634602 873.356049440079 736.51873233055 910.171343546604 677.286024756433 765.495445598868 786.69770345016 1079.25894993271 677.676606811093 843.831437084231 826.444260649794 809.780146672703 912.279191141879 762.370303814137 691.290327188517 894.965936476292 740.91970413994 997.653636418662 856.797887108186 781.30525142431
347 938.753297145265 951.360944125317 722.78952793571 859.471973248741 724.733406503538 772.584239033826 893.954053922694 735.940401893378 868.798265700638 633.737682550927 772.724400693794 768.055513523667 1078.95360864133 698.240561950516 853.637981321882 835.574847771396 820.960668636876 896.057777783368 732.782519921346 689.19891396256 903.106171700867 720.010980029003 963.742974454254 853.199770233542 824.965654485768
348 895.834100655991 924.822231542069 701.814176873097 883.566042804633 707.908065831191 856.32869959201 858.784443597065 743.650828449986 893.999219387221 673.134023516834 760.444219327131 763.10837950666 1083.66806017279 701.862171255202 867.812554089653 819.382213244422 821.710105819282 881.539022005149 713.404572210718 738.441459589318 905.685297710463 734.706404981862 1039.87992124225 809.329722559326 839.35448575373
349 991.93393996846 991.357436447885 670.903752507772 862.200649001482 749.01820470024 849.663294150825 803.594675239049 696.218205151786 864.502486912613 693.161424684734 798.293771775294 826.642028747965 1110.82448789582 696.205874787488 901.070326960006 860.055693930543 806.006126296933 975.457170541498 713.200655231545 644.094120685086 860.965694062605 743.1233834524 980.96806676777 889.00717890854 780.671781765073
350 934.402800399089 958.05956596977 671.568751439683 849.174709220512 734.396886692232 885.665822173796 907.842532552948 730.104004395616 854.538655694807 713.804327628293 808.847034541176 816.123486463244 1083.50781514608 686.907039497105 846.424919780956 810.226412270604 851.949626781192 893.053419446515 714.911860730527 696.655807231372 827.84106573617 741.297351492083 994.328201378989 842.270806970486 783.83194426557
351 936.103040785793 991.628246558816 717.257442191823 846.14274499981 772.277477731726 862.764518483536 860.288821091081 668.534525119764 884.626019354082 717.069031806594 791.099040501564 783.429297537586 1062.77426735005 768.346948052563 869.833295956963 841.8452865448 835.04003593581 911.588531911886 714.647125533346 648.565430059107 829.43569733603 749.690858673192 977.084446471214 837.884342499435 785.944676820546
352 891.089772970765 940.838394246574 698.902651331887 866.066825841324 720.745753247463 873.48410295083 922.38169937882 729.671458748522 913.026747532971 677.788628088509 813.881159807949 789.259789716148 1095.77823042973 675.489419630654 916.715420108217 828.73344030151 852.405836399694 890.389500983022 732.734650866783 608.151865958746 927.354124704483 722.519866720425 923.305067323795 793.944607981945 820.019602949542
353 989.436402573654 980.456804776064 676.280796292925 904.65229452679 727.30607098919 834.945075761446 890.905342048102 702.999218411216 906.25172175454 656.63763672923 781.187404445727 841.109921728666 1101.97886917286 754.630496593673 849.656947689125 803.6539993672 801.211027948065 925.644055581122 698.948204994683 714.69913487792 890.05337481995 714.879545488608 1000.32474072911 880.756082178414 824.442348694032
354 915.853565470745 944.075461866774 666.698431591317 906.029936166834 754.958624574583 854.141266553571 858.183493830512 697.501020789868 849.325642547801 664.257823333391 783.849735392903 779.855224284664 1038.62803984932 745.377952343222 851.22368315695 831.285634705865 799.84812550635 909.241421733127 714.762687923801 685.893148301739 899.257063486984 719.030878662678 988.804407197838 865.000390237022 775.88798157267
355 925.190578931987 990.670083419217 697.7917510093 838.495632911557 709.073591861549 838.122717038856 904.441270675405 713.556108307386 855.597471616047 660.571524628231 754.25591963137 792.662353507549 1005.84765993498 714.964511876293 897.238985154095 854.75583930354 820.678588629033 931.902135687943 744.41587811817 685.925802917657 892.501150542155 732.210863671943 980.164755550988 820.050811169734 773.065358686768
356 931.215410300969 979.952348227922 717.742725312278 877.8744768782 725.891619673402 856.794538858897 897.48349309005 736.502096517497 864.87690462696 670.62614977958 778.950608944805 810.674678450436 1085.00025694328 704.255054070978 907.102592265854 840.75529900058 828.25318646076 921.737924218655 701.977488905203 643.027626701446 872.920122561124 703.006749334493 986.739214548526 837.46339281779 793.45233401213
357 901.718822402103 993.428901450185 686.699267671632 840.150758110274 691.5802529145 819.451062092506 919.483667487352 683.612053470935 914.150133987 669.829144011988 812.068782397972 794.775437403851 1029.52814372736 729.172218396463 855.00383060438 816.449667480504 837.32500804251 918.12294738088 712.863748402319 706.345596760344 880.089496203694 701.704910042791 939.802223842958 808.512021942968 806.230635838498
358 958.867116614704 910.081329399677 709.261442399458 815.705343256832 775.691353475045 829.903285147336 864.286346586555 729.395999384642 857.946644429623 679.614652224243 795.980300623213 769.466057923439 1104.1866902879 683.665878868901 894.293927029498 817.066207615985 825.263997283865 921.258718559069 748.355083196388 654.976261353756 889.904167265223 766.775140809424 977.892729171101 905.773259404293 774.061958408186
359 1001.59529652749 969.55894763621 723.570406081492 895.579594384948 744.213528356238 836.410897561781 893.114589890806 749.671304390735 949.170781811512 696.141656889567 806.880107733134 780.743702996867 1072.4734513202 709.253840171207 817.096349076627 817.152165410512 806.168601770297 911.591670666435 714.283944356329 652.934052672048 874.152631519117 730.167421934958 975.231443144123 797.646802751995 805.942241117444
360 936.911407026957 975.963060789431 703.954961771077 890.032098649986 728.43385541773 865.403641313992 890.078279933186 686.737468392178 938.651964315538 693.392190977685 791.7716919962 785.911039674874 1059.63419782732 788.87481504471 903.856302874394 793.280840350699 847.216290208173 938.141269542405 724.452760833375 700.450089897043 866.818710821215 715.119277366722 1016.40675977377 829.549500412116 758.708991123629
361 969.402611380712 953.58872702695 729.822869964393 868.238309439712 723.983052062648 796.693496518385 877.953250245428 715.500347331638 877.367983503237 660.786564717867 813.516087517144 746.109989933686 1049.06062734454 712.565076192518 896.656832779321 847.507449230874 829.76080761413 940.438982849217 733.351739327625 661.156319302158 863.747032095745 700.982159206943 991.15825203701 869.270042941403 818.101613204625
362 958.569655692669 949.92892222559 732.152570536213 856.871468506424 713.83515854978 808.575858719371 903.610897426345 684.423813571273 849.580851089506 666.780905777036 767.139211847785 774.288212293891 1057.70733564475 737.067168728046 826.135213310213 816.868617968475 838.082209403466 911.73809517807 712.028853177357 693.419745862013 886.939649764358 726.322617788596 1008.36961912404 824.940870435596 758.047428640995
363 948.069007682983 1009.43673583358 706.947697767069 888.42580909857 774.927195007858 841.615822996432 840.083516928123 706.271160948244 886.490226455548 693.59318155296 812.213428240061 784.130836751749 1039.8432407389 735.710789124272 824.299627714147 820.792090439341 834.23956681552 914.458215255802 724.390308968524 685.652381779368 838.38901833501 751.869673446977 950.863353247536 806.848930582319 770.930879831306
364 979.248248772161 917.0125927135 689.77901070486 856.4178548847 691.809393389507 777.671469253517 817.050219323741 702.653917147684 908.325160990383 667.523437880988 804.573509592406 778.341734553103 1127.39237203211 725.549970727931 862.622847120037 816.173536583237 832.013634052018 931.202944160396 732.380322873809 642.654660069899 898.590243785363 723.306263418795 978.373742017229 774.159333007728 860.376897873915
365 947.867762271837 955.439269271708 725.585343868265 856.929341785996 697.3510810449 846.921820879253 929.626308860927 717.261896637033 892.56213941129 663.957529483667 812.177885939912 746.340959573705 1018.77514324714 688.5676640456 852.737201454997 824.033601366437 846.08624585848 902.40556987451 726.506582286758 727.609929522547 904.539777932364 734.249931879113 949.475784067484 874.620113712363 753.269549951237
366 991.554920115117 985.814563302592 683.532202185633 876.190538366262 711.297840436972 805.044399367434 911.38894952141 754.274701996189 861.9885379934 690.285241829198 794.753178048038 793.895328851793 1067.20207083722 716.226048637215 885.348752851659 824.663836898376 843.151483085318 883.486776931148 707.249461118517 716.684641605997 913.637332553028 708.172015707924 995.93334429661 831.486323256652 788.080361820458
367 921.64551063088 954.353888345045 714.546741771832 879.117034585467 709.861033750531 792.653906745156 870.893805511636 732.441510510864 880.950757042242 675.656867854793 791.763283260734 772.597304890575 1097.53000724144 682.322990970371 846.697422669157 851.459493022674 833.33803582787 920.889991911814 676.379790193391 727.493340076382 865.827315953707 717.784346053717 1006.27723397589 866.714999271657 789.758496909107
368 994.588251274678 980.644130756095 717.728687244849 889.962834085072 750.002050879379 864.94605705337 896.486479867202 732.90576084876 900.867809739833 674.168040475547 775.499374255587 798.36180329203 1095.83768932573 711.315247121268 854.267458705184 837.750877403556 849.900495643324 898.50236528995 701.964030307204 722.452601842485 898.517815012533 706.5444485117 997.91433766606 838.072950917878 794.8483016675
369 914.800295579714 978.904746110331 704.928033165965 911.069796666963 740.146424575329 883.501714003043 906.997093726823 717.18865206873 832.20240504728 681.520614440993 795.977937006865 798.51705214603 1077.55079386526 687.812379942826 855.018453184374 833.690572791018 804.90995498577 926.39791873867 705.095354984069 701.940884673477 929.669663386394 716.532663950369 974.40398481298 854.546775915563 787.629258437441
370 952.814186801426 971.719785138259 671.587238486026 860.92290444183 741.53597705881 857.251482925458 871.775307043976 708.040796915981 878.322566118065 663.682334579013 790.17027406833 781.133139739786 1119.48389936164 696.54437341301 878.636151972744 824.921616644312 834.872004674378 889.555259000507 715.857825597711 640.490880599196 879.6338392864 732.758517835289 949.946394305628 822.306761155419 815.378539782055
371 974.19977786456 969.476611394519 737.34170779653 869.505574040043 713.929718902893 841.802742692687 857.057923488898 701.209741307933 934.32508841126 698.669253685361 797.022607333844 833.490081332674 1059.92955558755 736.672707892464 836.984109716821 823.228485914754 806.685288063465 934.518382126822 721.09429071979 679.153267998925 865.369727614796 715.305454337526 995.366151161087 821.074316479229 776.826243745395
372 956.66307192787 949.174875278576 670.500704974998 903.215530619253 749.104681527789 895.324971512255 854.973186983221 692.616208651808 886.569106298592 713.960276888955 756.765739496361 793.283859847582 1088.41089757904 726.535572671979 894.074942662062 818.337760715583 845.316842450795 882.33166552269 712.654888571199 597.952429652764 904.563867562506 740.03966905123 937.667902422566 845.762542888816 788.770912172194
373 954.062313617629 987.468546222783 695.059643182885 845.873970485106 717.741489620122 875.806394642384 877.307135465214 660.822256743693 959.377863045057 657.2875259442 858.033787203056 777.997386776752 1086.52334961802 703.275059463224 847.745480916053 875.488500108055 832.6664379025 928.303386864381 710.168032561362 624.122566555195 843.810234026384 761.391066534132 987.666005001361 842.811639779474 802.634026222057
374 916.863688791724 987.76485969478 715.253196656925 830.943693031614 713.624203809877 868.113417408475 814.759741205105 692.589694978884 923.361502155423 675.517566949929 767.36379725077 821.345238331039 1075.46769747237 773.072550359684 880.054644247493 846.341300544661 860.769193214545 911.465220695777 703.850949859682 708.778000891976 906.947328175192 676.143962230215 1033.83517373592 846.835471903481 770.274319930807
375 1010.8622841812 935.740030215158 680.083779535924 865.607364363683 706.426174513349 861.270102299496 855.437124930229 702.730032326645 897.236262706882 678.694395276083 772.535422566125 762.557972930546 1052.42140592915 740.892167462129 837.255109873627 801.169202748482 814.602504076879 913.822198427557 748.586016830438 690.186186890307 882.70673134864 738.202272398743 946.245188386394 863.73482768525 815.660747192458
376 995.597340769413 947.12689796119 680.099511447403 837.090180604777 726.055838300738 792.61233042766 895.32552272387 710.79638723777 890.7378824304 668.620084546151 728.113554171336 804.721065186594 1065.50150844992 733.453275558467 888.471488191498 822.079034229341 822.017667576964 893.629328308758 708.577729662224 709.667718932098 911.243503923434 683.873304079734 1015.40960982242 889.041949651079 792.642869422608
377 900.903367890267 910.354381138543 693.641141278973 888.075035405187 735.380350070998 876.386921622013 832.033768568757 703.673080283377 882.104888977662 667.678243009032 781.85257810674 801.558522510382 1018.22368125427 690.17972934944 901.317381878912 862.547532863087 827.579893557962 932.219968296352 725.013822037526 648.561630958693 896.564954783763 730.644955500922 961.762862333694 807.558542964513 827.11793395034
378 902.697577343661 976.41504625037 687.120840756717 832.485179147082 754.339564193861 819.532548973596 893.047695202357 704.809871035513 870.339328255156 705.675017995658 834.39096952612 829.856075784631 1004.01187887786 726.572742673299 835.38430519428 851.019623595198 853.413121076475 923.107345289616 725.799952303573 711.568002050514 849.869436278119 701.198965665758 1033.82566817912 814.03840322273 800.69999213939
379 990.88771230879 961.141044817674 717.446635773893 838.528748414875 742.902876648581 834.824954233055 882.54067961039 707.03614992318 892.55271104713 630.618718271151 741.104459227356 773.757447813944 1115.0634962223 724.666603124657 859.241248930988 853.960025103102 788.840127402101 875.840610040204 727.705198253254 654.035782735575 878.66783408592 741.029014158853 1043.2421485401 837.342579330814 770.10190761141
380 952.565981504337 982.717863828926 672.358849401285 854.256893658806 668.326355666407 817.677376623064 801.682740183376 705.666799539936 928.526251758246 635.702242036917 829.251249039539 722.65765185303 1108.67719947624 699.957653123706 873.196331375771 832.982594028299 807.824677830089 893.702684791071 708.377779451969 699.510941894399 885.691916173848 739.369818664498 1017.80572484093 835.093675873644 834.553599422052
381 945.293095712466 966.736045545144 714.858656342941 866.195573070444 719.458133722552 803.313589075546 865.619135450538 677.646180866028 923.122417606232 696.259853427876 816.794750980724 817.503175631466 1072.3404932238 726.742658886462 856.26788588933 813.109717066629 831.809029287584 905.492795754483 673.262718323605 654.574585236748 831.338305783557 743.714414746333 999.0174469695 830.005321568882 778.572669486682
382 950.260128095039 935.449347077992 698.810239609987 827.585282493184 713.45729215006 846.74939000504 878.436912542125 695.905144330493 941.999641432545 719.258265831281 767.64281211952 791.67192014868 1113.07978374176 712.864553909718 862.578867986116 795.360151918169 871.121618014577 914.735910218204 717.664068161538 706.210250402435 862.168439829125 714.516498498033 1004.16586228904 861.48352634851 796.99693119653
383 955.309913073872 973.053085772416 702.409554473381 855.866755323742 693.27182817397 847.6649192161 899.484466203023 680.382772286523 874.833053556684 658.352807136668 767.081296037915 837.77121249005 1081.09734394705 775.140289497199 824.66351953982 845.369548269749 831.826079669413 924.217717141664 746.429543438469 657.553315426088 878.381041600897 724.997187792688 979.541878053078 773.866528177329 832.959122952605
384 939.713244887017 957.820399458985 673.43779750451 857.79773634776 710.120251721673 801.518134776742 881.85837944942 724.83194834353 840.342120843559 657.641456120507 744.324545194183 782.401734408348 1058.84143780579 730.990087802332 852.202873922728 805.450776189802 822.463008471582 932.544409755412 747.689873112683 693.87017486017 872.070970442453 764.046373811149 988.11004742147 813.641398545579 807.569767023921
385 948.284971064477 967.162151247984 710.696987842888 931.710792274358 726.591552238607 843.098671651275 846.32567660569 678.964817131917 878.41330147557 686.170246928751 800.210086192923 819.399109177075 1049.11913667305 749.500432997465 896.670024725854 806.066729118417 840.91579115079 894.069795345715 742.096069436296 703.80115524674 818.775945719713 762.616309724351 974.234712239688 831.589663669424 774.367984517012
386 955.0945836683 962.259059154852 702.92225366489 876.551974874473 710.849807727937 847.883938796031 852.97741819934 748.800151428733 909.071323604808 652.661201769237 755.373394379543 821.34187581776 1088.6971561174 707.443312033296 857.208779647555 834.914108087776 846.411736680186 860.067094876578 755.201695621472 726.641472207804 926.759185792082 712.41954486377 982.107817780785 902.0125736489 805.895507365776
387 958.49869394637 967.16135001726 694.251202635078 849.314601116582 744.762235984149 815.448378706289 906.279633081305 666.797051642052 887.38768960663 700.273253311507 796.992042261645 779.020697375403 1035.9320964358 701.814913652034 879.101331384571 826.006854014248 848.51874447214 910.377597898485 696.844811314906 716.381769304233 872.996410318383 720.728635959637 985.99916462589 850.309224277848 789.01540027348
388 950.311160598048 953.088637423281 688.80904549929 841.614877943334 737.283457736403 872.346510284293 901.226269035522 753.898955613606 859.937892414615 680.434047607535 788.993877380352 801.340751159601 1102.86912322395 726.905507360799 854.899231780266 826.849786713924 806.762371237657 900.973849015714 717.649674584689 716.43583627663 856.366049330148 697.450624194034 971.051474099987 863.681973956745 814.843365539463
389 912.594442797657 971.251842444358 719.994092829968 909.297451452893 723.45194972329 933.173790441234 891.885299081593 673.416625046424 874.387635768763 643.473844266605 779.694145657727 771.878819279043 1079.76373443119 687.061490444554 854.143374110246 870.07078493014 812.26912030339 904.116676863724 713.61033796772 646.540326606376 870.305472691459 739.645876057049 988.915359231883 832.57971215398 838.953378637688
390 948.656997081699 965.100934595335 665.261245319517 863.144268042254 727.518025335329 850.681304343468 864.828607665314 733.10552859415 891.425555730728 696.914525687196 773.297268635165 783.047128380494 1073.25046866102 754.652904662877 874.002375697556 804.84557758704 851.573632851814 877.469558831292 716.239376548445 684.300427477495 860.769395782267 716.08279983115 978.025570134542 858.954029153696 802.797074485784
391 994.686275051763 976.098154834762 730.544290961988 850.896423702648 721.716859569742 816.01128540476 843.241123387799 682.304684336655 897.307834781818 675.392680876347 840.443218144311 804.211916923794 1099.04212931017 808.030507992637 899.636121443173 840.83188913692 846.476005624177 903.55742070507 754.401972306045 639.169781761927 884.363735367378 755.958600694571 994.010795326781 842.605700900992 850.486585360658
392 992.090428835148 954.67698604182 744.682226477857 811.584512643265 755.925612994525 918.756144337987 869.682935997337 714.804312554367 924.273860077102 642.56602433993 801.512740439883 793.045314454631 1042.81542282581 682.948038103044 844.198607962249 876.778846210662 823.824512300854 889.37065339369 699.384485721292 728.971320147035 887.121587522946 735.5793494952 940.252910682499 866.73037049457 764.983996997338
393 951.28165799134 928.813688002505 673.830484381018 825.665471497296 739.061554488154 894.764661273358 838.990235827209 706.809386673576 909.745717962107 664.476996933436 755.579535636907 820.582671663004 1086.8198323244 729.185391962288 851.286598537957 853.537713032612 870.433569231827 915.179334925868 702.598946287796 725.922877040719 954.869680576648 681.088772103095 1006.179935096 865.759361623712 793.513896800743
394 964.482069680388 948.144149932324 682.145937304704 871.710484587222 701.52828710344 925.814725152427 830.729145002711 704.057847768792 940.726200713197 675.557906495491 788.236176830097 755.550471787482 1054.4313231744 704.188267509162 836.405814672146 848.771315413202 857.176345578626 907.75551071152 725.174747907917 678.087167880509 848.843480023756 686.141673172572 1034.58160008709 848.63126289499 867.744232472663
395 937.331679237101 970.523995418522 680.911969803324 878.281211629537 715.2833624485 823.618676889993 908.618553352766 705.642599849965 877.024013522431 702.526674674246 796.906764588661 847.297425323655 1047.66595841512 764.353350840661 893.855705113566 847.061622700126 820.78963216009 926.402434523941 711.529783984821 693.58609620868 868.034363292744 722.133745948142 970.729519276027 811.146060473253 790.39231388799
396 975.782308164428 959.759509496638 712.839672033708 836.8774815732 710.166447951611 848.55313857848 891.685982520019 738.847723007738 911.935260969977 679.87151269866 744.170250240836 824.037804627832 1071.33526887997 717.61793855706 866.172217984833 815.960602318424 877.05233081921 887.909222500631 721.576125355746 717.204685583637 895.766936488841 702.941869674881 964.3463724893 835.784230856152 873.010850651356
397 938.88342613797 952.985144839393 709.904864899245 868.558718852417 742.290287951383 819.912615450218 903.544371334711 714.159058741057 863.712862180814 693.288980925428 766.176358141512 819.436338521931 1097.77062038039 725.903328591733 897.287893274573 836.905047110223 826.781152666412 912.78126489842 718.249685130115 678.89308839443 892.683750876938 743.343545661018 991.297767818868 838.731087196439 805.888560449376
398 949.322845284368 937.365996852162 672.061345457341 840.466635784786 749.070813480275 902.262602433582 852.749495947032 710.993173607286 894.569937557695 633.461482784811 796.052509139864 761.361637642344 1024.66257300957 741.675140003611 856.634331315237 879.196752343864 829.708228208509 922.349973323752 708.484017768557 661.617059753427 875.931547444759 735.792807029289 961.954559836453 823.310100459365 813.348457948042
399 942.673511967818 953.921458026678 704.138919613344 889.172221859993 754.944908434016 820.329284969114 864.743388801887 698.980554865027 884.007849447203 648.218260934298 801.812012146935 765.148266463548 1124.52552838234 663.444059116277 855.909225183932 838.86872247019 795.644671525415 931.320129620011 719.098270538214 708.889459101618 868.99926662682 769.867205318804 971.39284616826 832.632229321033 753.155328396426
400 986.78398547107 975.336907958428 673.581435416537 882.520992740488 755.2035359056 835.055176495552 899.361400054881 691.131317016722 848.954209010521 655.959274514512 756.523447874081 747.408416875478 1127.90413797806 764.401611097618 842.443547988513 824.831645328012 824.557413541783 881.877250502429 718.694224536088 670.848367349887 848.335126657542 752.6869995764 945.473526170506 826.45709480035 821.897906805921
401 935.69070301827 965.549185714535 670.906575627027 881.045346165936 716.54446370901 870.358319290328 896.227600464065 701.658028413825 895.204792344191 663.82110324041 755.596931345163 790.794358814043 1037.12578871252 680.831293352551 846.656216615578 855.107282650685 842.204861229255 937.065628546608 749.927485698768 669.422207139252 858.310716707823 710.894350741405 986.010533560215 861.93875617705 828.32751660286
402 972.582993622966 968.547277049268 657.365486914318 869.432021680622 746.749257782054 874.916145156634 903.835386850504 692.788817608846 910.682712283907 712.778172407604 831.579301342903 736.662543130943 1075.73521135147 709.191381382316 896.682350949631 844.461861357175 799.387545014139 865.101743945644 738.440971317414 726.968426491162 916.740804394441 696.658301114725 1017.41562901678 900.324043925793 783.447714136245
403 947.567506163895 957.552025113666 717.119382766057 844.529990220457 701.894706998529 841.537796612258 892.835458167843 715.368643014497 883.024740083842 654.389479610865 747.497943926976 816.440606122015 1081.38204145429 710.347136598009 838.212704760045 865.703166714586 844.692460043642 889.596471485567 728.245623840016 687.637360294642 883.460233184778 719.49886755969 976.04964722342 842.998903284375 819.453593514171
404 1017.54466864544 955.626278180706 726.76537017394 792.013245290982 759.666918973162 849.653850420147 926.94789743074 702.113161976781 885.175050141429 710.70880760895 788.131724180111 816.725861853266 1055.66450431748 706.754745020797 841.678463573791 852.023252583257 810.05845911529 888.501925140128 730.873856268658 689.39225056355 887.552329387806 704.15686948854 993.562971986461 861.887642272537 809.409425005482
405 1012.74323835097 941.997625053587 723.73896259944 824.39549705171 766.056422417695 845.96439962832 841.844608287148 716.908978890098 898.418886969032 680.603360257517 795.72303876595 798.071544264134 1051.76664564401 722.185637425805 835.783220896277 841.949625424295 802.546006204804 907.621425955045 710.793267900408 686.503261890428 889.3292242149 706.946251074154 952.192929589793 900.179943983394 823.114452919737
406 1025.5653777018 996.734470543023 708.102439243289 827.277804527203 691.52820297205 756.137441408813 924.872211068136 708.614722411128 906.069765432301 652.519936888643 827.647606195934 784.462413149342 1054.69667336422 696.912645442007 898.890700473416 881.206341968858 851.59648949966 888.158004117104 723.07051782599 631.15818742243 878.04494479234 748.600938288027 948.448789438219 820.456396267143 796.230901879169
407 1016.46355520306 1004.00586633237 665.955216067477 824.107396610817 760.169455114641 822.211594335338 895.679744021264 701.87757999331 910.85848735094 675.03969150356 766.628699631544 812.59290024553 1057.4634505929 739.59729939366 818.321010142444 829.254202106161 854.612110909975 901.461671010196 710.186577773502 719.164138958953 865.768205736009 718.913905038108 992.239834097526 851.768510147808 820.970349317182
408 948.497172950834 945.107405579129 656.059071342662 840.268737785316 726.798132845636 822.002199310425 926.076235366859 744.115155536144 883.459043096418 653.986098416719 768.867974548995 803.178338613754 1066.76753207318 739.399345260965 897.901054651926 846.9814653503 848.299055042564 906.704710535744 706.452231266765 709.500441287962 907.144903889186 714.144502475766 997.073634306564 879.692054813578 788.164601379402
409 950.889906869973 934.828980786957 726.240600958635 824.358212490623 755.691221357186 838.915617194331 917.407343005978 734.070046499233 847.390410602446 654.877633224831 760.643332920318 798.349527844313 1070.56371184535 727.969024419846 883.733563112492 837.132794286856 810.575834167595 909.192469242808 700.283994574273 716.306568069471 935.55172084975 700.719430030571 961.091089634817 825.588622831387 837.266145997289
410 930.147940845098 983.309373753316 679.297144810062 838.185572257354 721.13323522609 818.731397107515 910.442192457656 707.689907807132 918.04098133999 696.078384584654 755.962939793087 806.019757239914 1020.52158446869 668.34427297276 876.401813009493 830.532223639445 865.016541507719 897.217618181804 715.989662804172 656.949509018877 888.461390038161 747.228422579823 947.756423400312 854.225715945754 758.897671072862
411 917.656829022442 924.57982714885 661.641448458662 875.067729272746 720.89855200789 852.438283462435 896.557415901038 701.9678396943 888.744486911286 689.414238050955 759.234698494545 819.610188170096 1036.9749982174 751.16911430615 897.555146156297 882.393392971539 885.120991309859 878.768002421094 739.858506298388 700.576544724715 880.909644302474 662.58493574682 971.62644876343 874.122048384867 796.643061675506
412 1006.36263950013 947.822640379867 689.086861730712 860.424338350867 765.46075920869 831.950211411466 903.651372922602 686.792828762543 903.0391207472 691.315531750847 854.201175803656 797.478516602092 981.783837418481 686.188901247561 867.940604725238 875.865618206293 821.609202869127 911.119754669567 706.148756321303 651.735845843891 907.303910223062 736.061358274132 962.931714115318 811.441477949183 821.04918199633
413 1000.45107185796 950.529251774178 685.555608169011 800.77146786023 730.14513660893 764.770981746438 903.927658086945 734.912272055546 914.453080240076 696.91537549914 813.454302900215 784.19204390046 1076.55749552186 690.368931113396 907.658729449456 842.524126668088 896.296028660449 890.552116158797 754.657804913766 696.424017189391 922.519390890411 728.762665127918 1019.61940368372 857.119090856624 835.060419394354
414 1030.88764928866 989.45820595776 719.309702574509 840.523525983986 732.058579625917 823.141243715333 951.267070104138 679.312620315285 884.49538081421 699.289303564629 787.26118676639 779.834551444723 936.375523237476 686.334411745036 894.79504684675 829.721301567198 858.858588639967 896.157907785009 699.590679461982 685.381188914921 867.983834439926 706.500477415027 967.442463600476 841.937322420848 819.877461153125
415 979.5593219378 915.409650459828 708.06218691641 880.580739397861 715.05713511657 825.662250297066 900.999870711704 766.366836465328 873.488867190631 654.410159667985 845.948973049778 839.74755994046 1104.40132445007 684.153071356426 933.283427022668 862.386756468281 821.342627895699 918.623431629841 697.212471926539 641.479180400523 882.600014298549 695.118092593189 970.85119457173 876.425552593133 813.767243449547
416 945.268451611434 915.690777692387 693.49987057165 864.734860807253 715.608710220807 810.639068086925 920.326838925295 704.141312728021 897.210850087025 685.833345374133 757.257416329243 848.80175889111 1122.7417559578 725.850375751505 873.037722214692 854.91110672507 826.891000669259 909.098743175797 733.74234548112 678.390988105277 867.867763723585 725.570424308016 974.208693451982 882.56029630644 825.848460042567
417 974.892515271617 949.205015734986 764.229818184413 837.266724328973 759.167753383972 813.329783962828 880.715583708038 706.872869544034 882.879050008816 657.836958672489 808.736104328424 798.709828604359 1058.30786260952 681.966934903727 848.313764062576 834.296357768811 795.669601081252 865.320870716389 712.630012117097 713.712781657889 910.96231797483 696.543307000041 1015.82599656588 848.94549171715 853.446726895428
418 1016.60096376388 949.296967117523 747.693044796804 812.09043640864 721.247656383479 813.466721162662 882.998631691987 743.979632571108 904.576485925495 687.06858140634 784.288840635474 811.577304028953 1044.26729237123 676.736206035918 883.520294781227 861.014616586778 878.153493642582 905.042980604283 734.212270498634 658.303110738193 941.90239307068 739.382708148308 995.765282870253 840.078652859073 788.073251346461
419 921.906229308794 928.65066958569 689.955820286532 848.489466212006 730.809697724123 835.582446612624 894.225127427546 722.60103866764 917.552961512195 666.84016168197 800.758280476713 805.251346242139 1070.51722939851 676.270636480181 872.622695597192 840.960433177226 832.010325907417 892.198664879744 747.436740839694 684.894747931858 873.992415577227 702.68133063538 998.979339040787 898.263515291966 775.178228426667
420 1013.36067744842 972.152245306412 659.993710845348 867.721300444584 752.405766016452 829.847986797921 888.788417385318 707.184802668316 888.399241218817 690.55993386667 822.47482754399 799.624181214201 1072.18220740356 699.480375228413 850.137542437245 844.429121543703 800.635688361633 940.65903395049 714.422579178818 662.5898956936 871.687975947592 696.923231363772 988.730788995394 811.318562787763 761.500956930011
421 975.477312683261 930.444319225471 710.560421816048 839.866424102555 768.098105786522 840.371161747777 876.206542241763 705.808275676245 947.123302417655 673.296497026155 807.727174716487 839.349120374931 1011.27734719448 621.582535136943 879.542831333846 858.477206147713 785.819796533291 901.107347161347 703.476205351846 705.708906141623 854.435325665743 720.260842105736 977.56095994194 852.99861496051 758.678026605684
422 1009.32414964711 944.075357278944 714.593970616087 845.483720987909 757.441651928234 864.672512913737 902.724793410428 719.239710197508 890.184466805528 662.028857399921 774.33290618588 803.654609713654 1062.51060355332 643.380678061024 890.123699422406 858.861803866737 847.69670510144 951.65046551165 716.023663974166 650.752301063731 884.905646107029 743.785040461711 896.817265427907 878.784744858638 822.158923989267
423 1038.63073676573 941.456807664537 697.938761536701 851.312855964123 740.831888223637 781.46728742825 821.554020628605 718.023141403507 944.081270453116 669.599775270016 841.275098938035 817.951684662352 975.224167327932 724.546919515532 863.498761471483 855.286728459522 823.815116621308 873.215415339749 710.728418633381 696.924713402849 881.473110205727 717.296231384334 947.188187651036 849.353927692213 753.181121915886
424 958.39099455296 962.775701183978 735.507764873585 773.218659080834 743.652364820319 784.715708547057 927.000384942252 694.133086997752 920.354264122567 700.033694946645 819.679867131993 790.319921545127 1054.84156922996 722.120525489283 864.5132875867 864.314916876865 823.621701996632 877.864234331154 731.134372219426 673.000053964349 880.370585620641 730.54006834329 942.854869457822 825.577343721891 780.359703094459
425 976.890479714904 950.344207249979 702.864963183398 884.795662638695 710.271863391745 860.299757247878 878.63389084515 689.030423331553 938.100599880084 706.77755494575 794.20333048108 750.340206618312 1036.3799649451 707.08690929302 841.751164343846 829.818521891031 857.53547436244 887.18176310965 691.564653602714 672.090302164076 936.931368401772 733.21040419583 960.631531616515 875.006869277722 808.194479648315
426 973.120509540114 945.9693650373 701.045928812416 859.588925522512 756.395358295212 874.151704280979 913.684370857662 699.626662216987 937.615675757893 676.570283099735 764.791931735534 779.811421638672 1043.71854228305 706.977508154024 875.722020874328 819.531168432457 844.275150468559 922.039070727326 701.912643807949 674.210942088812 876.418620377691 686.90597964582 976.411925514763 836.364243276737 731.233113764806
427 928.976311086558 927.875586384774 706.863109819576 862.954646672908 701.136409685484 844.311274438231 871.951819687562 721.144683222905 895.117988494602 672.02415835839 808.812218424 817.856736880586 1050.36426244789 661.350566066122 881.650749467585 842.372295537413 791.50410464547 887.37010894503 725.077213347222 668.940169159465 929.184988897395 761.19905765236 993.590050475823 825.392518663094 832.829740417951
428 994.842378266128 942.520961934296 720.527661960892 827.86041031332 739.588457911468 808.008670371173 906.572126102046 728.550030012007 912.517206180361 697.79373474983 811.690879655051 800.910857609392 1072.52410571645 725.61671117119 913.361657726112 821.856829598991 852.721065459497 886.059774082136 722.629220766733 685.952558174478 843.838619413403 694.518919496323 998.838204104569 912.186677943682 837.77357579105
429 958.602913600697 966.459056158332 702.538763486119 824.607532644532 717.270242375386 832.94842851895 882.99709234674 706.201493297108 874.358165097609 668.815676272115 812.660210618786 821.501742387714 1069.13011286523 680.449102171365 806.460763777885 849.687380717734 845.023901630093 895.092396713158 735.724106997626 700.13175846691 830.779605671791 738.353338143987 969.330867253595 864.911316751097 787.660165576741
430 1032.70488169384 946.288649610858 720.499860092717 830.76764968357 737.382883764263 844.919395390918 911.028194330827 726.290139447786 946.418777865124 701.229661412655 836.713957408707 782.729673238277 1056.39534187261 638.682325060448 918.310330469714 842.074682569904 854.055640888104 922.75394568318 708.159261052563 656.352122670196 922.229838048791 735.448596124882 982.970508884607 829.022594996592 830.378500192137
431 994.862661402388 953.97092198971 666.567249379124 808.251821576862 759.275583449329 817.4870788496 895.157466505932 739.32623243819 885.097987072453 703.215179342143 819.019783144618 799.342450532895 1073.7811407162 720.265197730705 868.844077947773 856.250124564242 852.824347717849 945.159225937946 700.955524008402 703.917086526855 864.97773327389 681.169702079049 1018.36599402681 848.638535496402 758.906755544045
432 990.78216205443 919.527359311486 683.398916762793 828.607581499923 788.49932590891 817.019632529726 902.069673931205 680.851522086638 865.49680074996 700.315685993391 821.576110381327 773.016845938067 1078.29983287859 701.569805590304 866.904872750234 839.362799984836 839.424896254746 906.159414978065 721.556952001079 666.519855935759 877.262342149446 662.304278598727 958.040292147572 869.66922816855 812.164851262497
433 1029.57973043525 898.253108814405 698.540227122053 832.725815306683 760.111536472548 781.323786965565 907.99448906056 731.434034562489 890.31277586996 693.829419829851 827.435550905686 780.82327998161 1033.79914448246 665.177880320174 942.603251056965 835.70356836445 817.725218160097 885.694823837842 738.285682100316 674.384974031987 887.681589602825 736.278718715771 980.481161788074 847.991049215608 801.90752441476
434 995.463998767418 935.50593855274 708.469425246363 877.009010546548 755.581222034732 811.259793457568 944.782670872044 747.794750914097 896.468325103333 686.634844146604 862.476804460451 781.332823602697 1039.08194861514 684.273636136709 924.117989246125 831.937240421674 823.657258943281 914.463675412283 671.394255421617 685.465490028355 913.6190388736 729.491393684053 970.112475172675 840.202514428137 837.452388570118
435 969.18936029155 947.813835531673 676.631447880469 819.641439946298 716.897689766714 847.330743463816 854.408282779131 706.318197746565 865.992395452501 692.205997060702 830.41982682183 807.891656285619 1064.64964170887 689.751159856288 852.175057001446 861.831794209272 862.730832400747 847.130106123932 686.610157143724 696.191829012676 900.116164378589 754.980233176024 1007.10411592319 868.903567357979 773.651102797636
436 975.714822290297 938.239696362654 692.451347128686 848.210633742528 716.115151922718 839.3942240903 890.311456883593 715.955486203021 889.022532418204 746.910101399765 852.030737018306 766.167770040286 1082.54530071141 681.670250127725 872.761990352705 828.246689910438 810.211165332872 873.348235834042 687.72470760885 662.416043511319 866.298700896752 709.726807201282 1002.59815195973 911.035172315914 815.177719974691
437 960.21266261744 944.060740497679 691.523246108382 849.66927764894 763.181823662905 798.017671394544 884.874381697465 740.193207851692 882.436849486714 673.157992000053 821.860052385834 794.748414296715 992.118363560182 632.266811564555 837.338225931318 846.89096272905 820.747683209458 868.927821071976 693.926695418068 703.832875466434 901.71927176391 676.086945392399 958.950868058147 819.978015600048 820.303404781643
438 954.383891050444 935.84674984292 684.161682672183 871.812300036275 710.433635153828 824.634812750249 923.14533186587 731.465720809983 918.766276474871 652.985190143504 776.256187237873 798.600796903038 1095.15945408547 692.071720071209 820.35310272352 850.357473137378 884.324043849225 915.575540272448 676.241219497882 677.361352927676 894.76877633518 724.715053667158 987.533121063379 837.377402357265 810.610475553473
439 977.497345097358 979.271198191005 713.189929021995 871.704868166585 736.846705519402 807.063006736864 878.36389668038 748.776667935422 904.849085062554 660.81969848611 790.566947462561 799.580078633335 1066.52746642711 709.23061363864 827.97954068459 852.646382243076 843.142545328314 904.984864582014 696.834514990683 669.584622766433 862.742422710313 699.472611284133 996.534421416221 812.126931218007 809.296460499223
440 990.725485138538 925.802775705546 697.448667939035 841.891411234334 745.819938019064 876.925263920883 917.46685654579 729.206688932731 933.803673377043 673.639608679083 801.096760981738 797.038185883255 1050.76348492876 734.92592724372 874.557245308994 844.128694147698 871.699498152273 904.125127061206 724.650116984934 658.197564414148 921.196496598547 729.335670788244 952.246586475788 834.623236661224 829.349873573176
441 1025.39470048701 919.02137948918 690.456482120617 834.344959157523 757.042832719421 799.742214169608 922.272548072281 696.197363097766 897.903523917985 726.492657694687 819.85115746138 814.659565147948 1029.11596467761 712.524670993537 871.854991411207 852.535189483863 839.34978245872 911.102483085455 764.946113612814 682.216448255426 857.585341003989 674.837944069172 917.461066165197 827.547867664274 798.014861701102
442 985.351084126606 940.388206497633 693.568661892921 880.817552343394 725.228815753246 830.052092194617 946.938206840849 736.80980770258 882.186366311663 668.937129228015 786.907188419985 778.974584970475 1039.34911549483 743.987354882853 870.041807355836 836.152137735411 850.576916710184 903.611608361845 705.557874246154 706.079172019275 941.856860600579 732.05651724844 980.158745525822 840.932084366721 815.57430112482
443 994.465269939536 943.549675985548 708.211345961207 824.498276894396 747.152566180267 788.989065453158 892.067012219672 732.502424408256 914.890263907198 702.687646482377 833.25272453768 792.52791674308 1041.08507087761 706.094282075177 867.060158641013 854.122662522026 822.916220792113 876.98537138847 715.802907914298 678.27927462785 849.697525451598 749.66280601582 1016.89723810361 864.943332378866 795.442595333064
444 923.573755356557 978.422657979011 673.712030687848 894.14686383698 754.024179478131 801.233162654827 867.996137935696 700.590133800724 892.44188472062 712.285609468927 818.62844827543 783.784636576587 1046.96730719453 724.791900650874 874.808723514823 831.343257240261 802.320881235357 902.609920440751 696.602792743499 673.142686907767 890.378868842916 670.490564718653 1002.979918459 855.336886972472 796.859501286849
445 980.520123701828 930.062318176608 720.443699849287 835.315257481879 771.436539556102 849.88951533843 867.012391118898 727.59434668918 903.441914961355 682.07082069642 821.843681056869 798.68110444125 1034.4284555122 692.069517699854 866.85950134265 851.004580528072 822.657336747612 863.648025601692 692.785669110585 699.755694451262 889.533067688891 678.402257675072 977.027716305336 883.490663670987 837.822813275119
446 958.901175957805 949.409564732424 688.204015221922 815.479193737612 720.563936221892 847.762050489552 886.950471622016 714.641454633873 903.833465486203 654.714572238884 741.066806328899 808.43026300815 1063.01980930792 710.639002503904 863.663756700025 842.586558597424 875.481492040254 911.041704756668 733.867538814263 704.901109095017 913.615997151996 690.254359863035 952.526984275601 902.572491624954 800.297360236861
447 945.226298695262 971.717390278565 696.657980032675 844.107659824037 733.926534570702 804.795216055508 866.118880018699 734.62215102753 881.80341067556 648.222524860429 787.492264349019 803.995567044305 1082.67633858597 710.526952281394 842.763281701895 834.672007208124 811.543456870539 896.206574677367 740.864964056664 724.500241157823 895.172498009685 692.269986924746 970.307515220927 876.055672030715 793.955768550318
448 907.406558740737 964.035433151416 727.13629775961 798.516478037708 758.731840597783 849.908384825135 872.694581561536 690.843154376981 849.077128739631 692.492183736564 788.748881635003 813.572394005747 1039.34337676758 699.471185299224 831.346343909857 862.240286605961 836.03967113886 870.438885831147 722.044471427332 688.934140295644 919.161782188791 714.82548223586 942.83032278225 909.705723745628 801.459259965726
449 972.75566391463 925.783023854292 701.824317570945 869.98600376891 718.0303820359 798.203433320499 922.378538046653 716.170493263537 868.473334739802 709.883049045183 840.2130026582 792.35191504551 1122.05951577294 757.769032042428 845.001627834622 828.888531117088 823.730732768508 898.762250284734 710.556287535509 698.211619100648 862.041206026577 689.434223264675 957.054066355363 881.166501533176 842.804383233196
450 950.371046397737 948.993202704366 720.775466614734 853.23958177692 775.948524279243 771.020776878074 848.90412048612 718.459114802233 911.089813751711 646.040317709157 792.765955350004 792.124617725095 1023.65068128429 654.751197168906 914.878062454469 857.512265786704 801.574478772386 879.550881432056 737.474854482488 645.504104544175 909.060830989465 750.683523617647 968.714249130714 853.462405220555 820.780036353411
451 994.81884442903 917.290485325126 719.747354984377 801.415247905986 692.091591498643 781.652504816604 848.741726984596 711.722950085361 919.405920871651 701.079486561955 848.723119162333 786.060465120532 1031.1073171454 715.15156579927 863.158702363435 854.627582346251 815.832660130194 927.310896135627 714.354262904452 666.550808513286 893.138347002832 750.96362673778 999.561176457445 842.704829261734 784.640965328775
452 978.64439509836 997.3554195245 697.943952187995 872.156616560193 707.3391677299 878.524173926819 883.017259835865 685.261740759558 857.99215012086 672.239258067158 791.715737510031 800.320393726756 1092.55265799152 744.620098974485 855.476620488457 819.44488256497 809.810589708753 882.398339329793 697.840170369594 672.383234906806 934.821065553656 719.475466140403 956.788414333185 831.13330934266 772.159677896694
453 979.20013049027 924.632600965978 689.166385664568 854.554530349718 785.877175054382 825.14386292123 927.52692152231 719.954593434579 893.611871413488 699.738794266116 796.649149475408 788.935847208874 1026.15175476618 739.35249212927 855.226711878911 804.408821226107 811.596201593113 896.55365641839 703.132109327126 664.167135038009 917.443314886698 708.83930753821 914.48609424721 853.583118554958 825.806335728367
454 995.807699030357 931.649782510093 704.681036534097 851.311089406705 708.677157856156 824.427202796394 934.456269256122 724.784121121887 887.911683435298 716.105022042684 799.714963505324 807.24706237203 1001.11969528188 646.092350544815 882.686780718457 831.76550352393 836.050706008912 890.158296911492 698.552839826641 702.926165149549 869.161906761984 689.977289305865 988.319560464675 812.84872471685 779.083797492855
455 974.532399584317 917.805407862505 683.89985917119 876.79392988501 716.979558285514 840.614423961163 897.456635558543 739.63000667193 902.325281381267 676.698350776524 765.355133601648 805.596198804295 1039.34270206606 696.51094067292 847.652464496726 845.452864657832 841.118498946541 890.84646094114 720.155205650913 644.673510775155 924.516241387252 717.086868535436 941.751619573475 838.605087987695 820.035300164503
456 961.169668277023 944.110075659971 706.849878284015 872.708763462801 723.514737470022 855.256637280357 915.240597096911 764.215359832307 892.901266056616 660.484155820741 821.019764923245 795.55202778491 1066.52324779362 646.608891370979 928.637984067695 852.003315779337 813.013788264635 930.141847642172 704.966275565484 681.862089919804 862.69714901996 687.162846807313 1014.86351273048 872.025961825134 797.828246623158
457 943.729313810908 949.542542799901 710.541654879357 834.456509686123 764.200189777307 875.287222877894 865.832454363108 683.317647189286 940.012173838955 718.472338562859 783.265688035473 809.378055962013 1008.41798471706 730.578291882693 880.282684111648 851.678052037618 849.528718825633 914.05089756849 717.9654043557 673.989781057078 876.571589883105 714.462000825437 968.611664702806 830.448688126836 735.943183314005
458 930.445205147309 934.706346713281 728.398871036738 809.616149376808 723.065953774754 784.106444641113 939.950991627358 712.946893086548 925.726250603229 682.32974125582 877.60837364937 839.953017791298 1008.18123211226 649.346837061742 955.89589488201 802.498264798518 829.26029420232 893.003052148442 724.953380869684 680.633299122985 891.675920450033 703.653953709869 930.087191796923 809.026647573444 817.706427845554
459 983.572268670274 962.176082694112 670.799989785172 824.798849017976 714.726264632465 876.596997177385 936.797098648637 746.0898373467 910.514801871165 697.926462287812 799.424711856624 796.40195352046 1052.78449447344 641.513790157217 829.981811009375 844.557014776797 817.038974684661 910.765374367885 706.456439478286 679.762568739866 892.518564237565 747.015267313454 999.27801354193 814.563897840385 783.07493678326
460 982.409460635825 980.851131443406 688.900863074293 884.24384601848 718.234340950826 816.625256026852 856.428017486999 687.467803568086 872.059132774123 667.108543170359 794.877682726526 806.986401903511 1051.81450091192 721.838949527416 896.216657722242 832.386253609214 826.040896957411 920.274898531075 694.118469821862 628.7943047449 889.463798129889 716.200509745277 953.678892794342 866.142882985998 810.761113330662
461 952.754015505202 943.685697593864 692.414189770658 812.851458677906 742.370384313815 840.838376029072 888.421932177306 694.105835734563 885.588961069887 669.786770219518 765.409321054757 801.930034130018 998.428214228091 700.092323278326 842.215840937345 846.633809352076 843.813585571356 883.722595007553 709.028214341334 674.278426773301 903.425410892241 746.13631805238 981.454581922807 822.317907770468 828.954251120677
462 1021.95310426801 949.881546348166 658.982535753342 832.903396663825 759.250065907392 853.49797173081 895.450827331611 668.733748850959 860.079500048915 750.428613732304 765.209413954562 780.53392994766 1065.89305735686 690.048547985259 825.032112947041 819.09223613503 853.047183102839 917.248325720927 753.614187158961 700.809419206169 859.511396766179 723.602516575128 961.712102394431 840.634310187797 825.726575243713
463 978.517855196902 948.997122700182 698.074003949821 798.975942902064 720.332139190063 806.606434302922 917.313416323024 704.979121542219 892.688074139555 686.528183321589 791.802346467801 798.825083291379 1119.70592724121 713.106762740529 826.652944822471 859.804563067957 826.553967290384 900.162612266316 721.645712999666 668.520999890819 857.354285601588 723.247658799514 967.112932563646 900.859125911191 799.77580016724
464 953.427729053171 920.502686307092 720.99226920331 844.772217409096 740.319472799732 769.874837083625 927.513869190718 696.268916300511 940.768075377094 651.674997868823 751.726667733436 809.339957061658 1004.03409735166 689.584594062513 839.032371492796 864.479687992387 824.724592918657 934.9485574878 719.863201813296 667.071174331218 908.470509796567 734.768664614296 952.357663137977 789.970871185008 755.932273086935
465 993.102949355586 946.87405866999 717.889264705252 820.850776356098 743.88445944283 789.576140027365 887.254686894488 672.065499528063 910.74273022742 734.217062179538 805.441542514803 790.963663629276 1011.29260897743 644.538809001865 859.625965883522 831.765857157247 816.093342895194 914.757233100636 754.486467974703 700.388612757524 891.541710742782 713.350397665078 1009.64276961511 858.436405911926 748.628303678273
466 994.327903990038 916.853672351002 716.882139517998 842.610457038021 773.78912065493 813.556778486682 909.65105432816 699.977734552225 938.79586355805 664.217878865578 811.760233112389 827.539710395742 1073.55858627063 706.337207289375 875.661053398338 857.920411114357 873.484332605503 894.608036387113 696.130065438352 675.92042612823 880.177582926366 726.192428517778 932.035848113294 814.023626092501 799.601877522971
467 958.40351280349 961.45408943923 688.051278235648 855.46042435355 742.799272255372 843.97085595935 903.967201976626 675.677327238858 894.964237008383 689.180166768191 831.785196249266 821.250985576745 1058.37903240803 659.057030633211 840.966991669233 855.213467410231 809.251675915471 912.80764427675 705.048061794784 663.422233689141 906.454999363985 736.355299223627 956.536519260499 897.998463117365 756.482383847175
468 950.99554958074 944.101554403257 672.75617161257 857.787710855464 735.399504544985 871.287719376328 922.794874924443 687.147459874998 826.974776893066 681.300241159438 824.05674665113 785.693850864765 1066.58791350636 729.274710140436 862.215654197192 804.98321130139 848.985479720017 897.246767669555 742.512108312346 705.357604164495 859.677235565905 705.03017010177 971.692989819023 867.998286492695 807.710741309774
469 984.36784430874 938.141299301646 697.396268124002 884.801243279855 779.777710679378 796.52098974374 919.881392995498 704.615183882925 882.825493381328 667.579562746323 823.721580156599 810.948520797968 1032.25231865362 675.363458658354 861.929988157709 865.996781335851 825.244743794299 894.33848300129 730.983466876158 691.575236168247 898.947557019407 686.149105862407 952.614395169169 858.182452983584 768.625560183324
470 996.692630494396 984.511752649114 672.121055212898 836.2103846578 728.821790108599 808.192360655819 837.312695379049 732.40965119689 847.597540661006 679.036295979769 758.063315047405 815.64594478164 1071.03150364099 704.061283275045 847.501982743817 854.51253919092 803.747687917423 907.305738497956 739.02479038359 719.629700146968 888.011866438989 728.031182513186 975.740781311797 846.339851496856 797.422740636713
471 985.637104625069 886.84316170561 685.328550359603 847.640254604301 728.187973500653 831.914611957663 868.75286774587 765.067846989103 840.587419198587 637.005875505141 841.186937461332 807.951328207883 1096.84814154991 709.751290780316 869.800345737283 851.62123149701 842.894383344111 877.596208584847 689.584943247009 678.501958795673 878.156385826545 687.536271201969 956.65572720556 926.077526547502 796.235477658146
472 993.90985433854 960.931108663179 679.260275606287 843.228382318335 743.195374551362 808.029546253157 897.688826612652 726.208131139649 880.601702665941 662.994344815409 779.706560208567 779.881307912683 1047.70411555318 668.752009013811 870.254777224504 819.724199456883 853.416591861708 901.063805338835 733.778334058464 669.738821350651 929.479845506273 762.0801968414 927.961625904338 812.003633474706 795.666058789147
473 926.563177525681 957.98474062653 705.015057043842 866.859236787889 725.33801294967 772.530267552168 900.367514153083 718.22894748938 958.051002670944 663.218419172174 789.363291372008 807.692357994589 1072.91934071533 677.513373913024 872.016477236316 819.731798975102 812.045228454785 898.754487853785 737.15136820473 674.804383026832 900.10317152171 752.139181647192 980.07054893048 841.817235462596 803.91882425533
474 927.818916049365 939.735193512753 720.643513628379 879.330750052016 740.238940570928 852.275163789726 863.974297970405 743.141999201257 867.920832598019 669.388118803571 810.04147001251 793.229194292283 1032.8754489156 681.224261238135 856.707078896446 836.987551722377 815.612807997984 924.926644921299 710.603100669755 679.149005282169 914.587166353821 705.41574285855 988.709854666113 885.929000316822 806.259164323316
475 980.572066190408 952.930537729982 724.349242716632 851.554323414637 734.855835422242 831.956461546799 923.192708379256 733.679357701875 903.199806479067 677.549481136381 806.508701675793 828.907161517932 1033.27768138972 721.736970037847 873.804660560201 864.733170891253 871.878842767046 912.208848812004 691.434149083549 724.474264743432 842.960026625339 708.576813650057 970.30151721453 877.027528246856 808.203926857914
476 941.080863059914 888.22591318366 700.830578404663 838.616999269669 746.567035669726 824.508107528241 918.973215257006 707.864589888852 927.201494197892 685.911572078487 791.420224001774 816.021693735906 981.557508754673 698.177946830638 881.645616318447 876.391477012761 799.73105524054 964.328626375915 692.513045992353 607.063827691611 946.696142434808 744.843005556631 978.217049845612 862.525523462753 762.328965988149
477 1004.55029282797 900.071973953909 677.97986058423 811.889573529257 752.326819015308 872.719933843576 873.641641718946 736.688959305005 909.629129727914 674.889754420332 785.970541954557 813.245459153299 1013.7298389721 686.45025232874 884.533009532509 849.623894551694 839.617368710352 924.877939530331 711.748407606178 683.091761917628 887.023274343768 689.521336799837 955.594673930924 838.018758771003 738.894560260524
478 978.78302164385 886.997920237294 694.685685691775 836.639841025038 734.332634472633 805.013055592298 900.86051069081 726.118094075334 883.55339786455 667.555395590022 798.964513063295 817.64184426874 1059.72552339156 758.089578282237 930.365380118077 857.2674946625 831.858764579072 873.644070216 713.98635767231 717.210888579842 867.591718109981 689.072082866081 954.74041921372 896.89783007124 760.125887159211
479 1002.5442907679 930.165938234359 714.089426457056 848.253873808302 754.691864744539 867.180745918503 950.272044962882 727.32214379411 871.782097844226 708.299952807261 824.049643583829 780.253593725317 1104.48184290995 681.074304617163 854.752091107535 841.305377547593 878.015363581494 912.040529700993 746.815226251668 713.982680128087 894.88348151057 734.245143038721 977.989172564017 816.673808830312 775.561126884129
480 990.505426709036 969.751331976113 702.920388384857 826.666757240843 747.332344813982 842.105948728973 875.004689231553 755.721847331695 864.47311171484 685.781326644125 765.68965580651 801.958005255433 1089.77883700274 705.922250249548 867.018862775084 826.547567296771 810.885426687558 897.865665462988 717.377298041106 696.699629668511 895.77238176924 734.929055556665 974.756997629884 864.00301197501 789.141088810974
481 1002.09409199869 962.765958134412 700.165939415293 837.342797812266 722.83912997255 877.938938962213 924.19691494593 679.958237767508 939.292058484749 706.824883406182 823.876166643807 808.402887338524 1006.47198168433 701.211610940659 850.060352591113 848.36683688008 889.352165330527 930.669528232232 679.133114473064 669.426815177723 838.760165755005 721.075449643941 962.638288459674 829.34176320904 764.339559209051
482 969.47181659237 888.481239302398 704.587082642442 857.419037308951 723.577058252336 779.866934638409 887.052592611957 747.157321967774 915.863330694859 674.731087725742 844.11738316489 835.427699925954 1038.93178259644 753.10888883681 870.497655777964 826.81068244439 838.418701918472 908.00366402026 715.618579227413 712.518115187527 900.497895562086 729.747394153336 965.884158573279 829.796213378498 807.797268955732
483 955.312138310196 943.282583569042 680.06034750427 872.789568052247 733.896193663882 787.78364362439 907.294463813497 739.274735353789 949.993078937883 663.303431930043 754.784197442244 800.397235288596 1033.77382435365 743.588788831817 888.786280471467 842.27056975714 850.51624466572 883.371992897864 757.853551237647 714.809547572215 884.563592239594 717.321930314968 928.438947736266 866.443159885905 727.209922359242
484 883.506247946889 986.71193204775 671.774868345621 854.778475902225 752.548231355279 812.105614369634 875.294891344646 739.28480264825 906.372021419396 660.506589172849 772.346896100351 816.601146250219 1132.17247146192 698.195064315594 803.860592596967 846.157591811476 823.239166319014 879.340730878479 739.289512722409 684.903998129195 928.80127025892 721.916975129916 956.385778741477 853.444308273414 794.149111837272
485 999.70356239223 992.557363001769 739.688046344014 827.404864008177 701.488172560645 817.30970780721 904.070442500308 723.148406818275 949.142003898006 715.51990681613 778.080889160844 810.938151746154 1064.25940949398 686.012086500932 874.525089921649 864.210424716306 850.332753178422 901.247698414918 714.437450863648 630.299389046194 867.74377424125 735.131490503937 1010.55581244773 842.096623834214 823.001353876933
486 1027.74388636954 949.389239777006 696.672639606017 817.196507153157 723.887321418874 853.645614850136 922.171947374152 715.98045543184 859.253635537472 694.466546176394 801.690890329114 816.370489220975 1100.69840056702 691.62447511627 847.723573273765 828.837540447586 811.711430958635 928.776011491219 699.73721017475 695.393042504978 911.942598728515 715.865682918491 981.900188807337 830.148941046866 778.27250780815
487 968.635889450545 933.33892720664 725.953717517564 829.330283795968 739.306279068831 825.095479615513 925.371597179228 725.42768366468 902.30929275384 685.150472172775 797.753611849251 808.047995980224 1023.81004718388 686.013948914663 843.398536115199 816.665117917184 821.349900987235 909.621887091164 665.303485250864 639.046947750823 901.617209259564 731.328635601475 966.936522294067 842.771145112232 828.233196957218
488 995.594239499394 953.412423669227 733.504380962972 814.875560656837 754.462938059111 783.072987050433 881.349990557109 698.137253864077 887.884852520517 748.502637862881 818.448597976607 782.981738777216 996.948382153448 642.262731398162 848.720107860178 865.114624355366 804.498737155534 881.092622805846 727.085126371194 647.615727713545 877.010765094564 732.391840648505 966.582602299807 826.778546087618 786.142023743119
489 1009.38672971106 965.537638310161 727.524885958866 833.29594856482 706.305038343689 802.146916754881 889.200963811073 720.166847567723 896.396623246899 691.416805564274 847.737217966478 844.291781010539 1032.00672215639 703.477615959916 856.476177674684 836.063069859565 861.447005183407 906.47639630573 707.498097835139 660.83930531368 861.970969191032 713.128324120714 952.796188027697 852.954309450882 881.164016317265
490 919.96815245097 938.45757285005 736.662159907728 884.480078900657 768.536818429949 829.406808851829 911.098970566001 681.494239843617 893.178040350206 689.873740799696 816.566023991704 782.372743849024 1060.19092973333 687.436265834998 877.175650233366 833.345400392024 848.947712006 924.300611046696 733.173173238535 661.890720013247 899.511033558937 719.883263022779 956.812637401682 849.01637630123 804.055810870917
491 981.852733199807 949.786769081225 723.487330165515 827.447743362856 745.433407816979 830.899779997137 914.170258053231 692.05742805059 877.298603620661 641.290482888252 815.645575714364 833.709246929366 1096.94339893521 705.909999539336 835.431008504989 844.905813963897 824.969096970662 924.641511660649 705.178039071159 698.766776143751 911.411671682683 704.863537896541 950.76900733544 842.002351980693 782.042974421283
492 916.151484284852 921.987222899977 677.094044454133 824.781615884649 760.795544219734 801.784174541887 905.132442903239 687.875030496153 841.678290249064 651.436064372912 773.079208011184 800.71607503302 1066.58500121806 682.132660547359 857.553134758623 868.778479379646 831.445298274305 910.396170482732 713.394295305781 655.990395657979 888.147198030361 710.105240727307 983.16687761431 819.521709030735 816.380692131911
493 924.156679677201 948.731872212832 719.037179774167 818.228021012158 727.879474037916 825.732079547256 882.316999365387 718.150406158112 922.888209207294 659.226767167632 737.399056134914 790.583587937223 965.61605462659 713.481919909903 834.462111829809 829.639374257279 781.713908197842 877.839813456264 700.639727501367 670.439868044345 929.817978602746 725.394813692465 1001.94057658627 814.136459882523 769.49703408088
494 980.02553165569 940.77625827664 699.04125204544 864.946757917652 743.90573291402 811.947291962121 879.766358838088 732.801119844239 956.840263689947 694.53551588578 757.366017102592 824.95425086498 1040.22555289781 756.150285747376 898.596659230708 831.449156250398 822.582402364604 916.630140032889 708.528179674597 725.786127352154 932.70252398034 732.734379785946 1003.08820136924 841.208714660697 842.702314522156
495 947.84400128841 972.390223855044 662.41954712743 828.618859654582 722.910796481302 867.037947012167 878.48045207023 670.982681268138 892.614132428121 653.916296665209 816.680502227848 825.616596698888 1079.66050754276 725.155283781208 845.71649997322 835.548083946922 864.028374503868 901.111872551066 692.618890527609 676.123362882323 861.56055736139 697.947837824277 996.081654079298 813.686980034633 827.977095366782
496 969.646665384302 951.033955280178 690.290208602937 877.804093848187 732.212970675866 837.40805742763 896.623628433867 656.84452875104 958.597018239598 710.315211702392 697.781623538974 769.733016732121 1007.29343088071 699.537019798226 889.805130879006 841.856451129064 834.531425337418 894.349922019567 703.269720795162 702.301697688122 868.410726494724 735.329967388727 954.405496819252 848.02056334802 785.945950274585
497 982.650081092102 971.126739879653 718.411741070394 903.42728953911 769.692210403335 808.25937530208 899.243092615926 674.1785690374 928.971934087287 717.626111266316 812.129997650444 789.461121894862 1071.90791606668 708.878449040812 869.052080480666 837.986067241812 798.349458013629 917.502296281083 695.17549041502 677.905126109142 913.661125488719 735.192006406261 919.257941226288 850.876288943015 800.007542021752
498 958.14749748414 952.702792582417 720.720876600468 797.792390846937 715.243217539812 793.650059268242 883.833222957921 677.465207143663 949.888496279674 695.049029973083 832.123710447234 859.963625419397 1021.33150418519 675.052326318381 875.24337148826 848.95606611881 823.309748672847 895.557916032264 692.464058809419 622.461168481824 868.94553500275 773.620222279256 988.48349191865 819.898335947966 806.584260497161
499 1027.78791433867 971.04241771853 704.764734580975 829.166850801155 714.617629663408 886.04362316472 855.275929313568 669.906684451459 871.763681541666 688.821903341417 806.256039035353 789.348151732013 1086.39950485143 686.132146759713 844.773368889952 847.899325840675 799.305526950268 949.238227286294 659.54613417902 674.350050368599 875.111753630613 767.55446521547 994.702823279781 857.006968538908 816.644878385222
500 1002.23022535253 984.025051419686 687.699995595071 850.745890663755 713.12199676091 820.08599034456 913.568935493563 716.091461856736 904.21485871453 655.935929677546 810.740944817215 792.28191959943 1034.33059744525 698.648671639763 871.555914346113 837.57593555078 829.288754811095 860.773168667056 702.288304026122 699.56282265213 923.374274389223 732.740761371797 984.76070508948 852.85037833271 803.516691987464
501 930.50416914404 980.217226806344 673.450295532526 855.244580987094 704.055660805493 840.270926908028 930.469342047219 707.131751743815 874.583708679411 668.499106346605 790.817425076707 803.760191029893 1060.62961604591 708.340347885394 892.92945109965 778.408570560685 829.756789180337 890.139679139302 730.247439017385 649.90024478009 882.640531276804 744.913685572831 990.293925381635 822.541903936647 840.333700109108
502 926.859882401767 980.094471847115 724.326952736557 822.08075329067 693.087876270873 843.21591378065 891.104045318358 726.937590755295 910.847868542256 691.55420647608 788.629752687926 775.791336848304 1035.42235682716 719.765565414446 844.803448132127 843.524286170244 798.797300461812 894.472073073823 720.348089688269 651.004067661916 876.617831335658 806.438596072133 965.23670590077 840.64781036668 790.873534062325
503 967.039847225319 987.063777452265 674.390519674075 855.165822253483 707.959173527265 869.396410805409 903.618719523736 735.737144607904 893.42654784031 673.675589383188 733.583134860958 808.752840424024 1056.98117058251 710.335323578047 887.686616662922 802.261961616965 815.704262269766 931.304987150224 730.206699436483 646.389633813308 901.059482051944 735.817294577428 998.873000544254 888.312954262709 777.692887013009
504 963.43624273954 970.458794649947 698.991483187423 840.940325614647 734.778568126172 852.939308113096 882.575276975208 729.92412084229 895.328862427309 715.388574461662 793.068278236621 812.798198399272 1080.74387161878 758.896366432601 825.171444527347 819.071740202671 848.655288427756 908.264202798252 725.702787276636 659.920174409665 857.860546816547 769.259435364806 996.016097660398 846.914047191167 766.893849511099
505 972.159850091502 1022.19227222878 656.404864294899 809.026241400393 701.370543870733 821.853932006354 902.328257359487 738.529982014213 926.176860419448 664.565945874162 788.031949106027 796.332716833848 1083.64817930735 721.14018359127 825.59415849897 820.093483111249 827.998372129873 912.190080641458 698.58132333995 683.052576742491 933.883280925364 675.87086187798 932.7197647951 888.167919930178 840.838776865418
506 978.82504922109 935.347838033893 649.189202702466 835.783868724438 716.5346905797 807.666794240825 895.143834757162 738.631402049367 919.379611650293 686.457686121037 816.180543856814 765.454913546383 1113.03015418811 714.539278886986 887.942742977304 833.59968789849 802.072943892092 868.870148712442 727.117529693523 722.568949221768 916.514730510528 721.031579538184 984.986479033684 870.652484663327 791.489318950586
507 1004.35730243062 957.333845371325 696.61412242358 850.73562078767 693.168256987504 872.198230107 848.427021848647 752.613470819927 890.798886752138 713.530725350638 756.804671607043 765.880975190904 1000.3677155906 706.884439802113 869.72456230122 840.406478223936 811.408615031519 927.941882227535 717.082535865932 728.305616532112 913.428413433177 742.373651993955 960.702530745064 874.605603678694 799.682938425479
508 997.305748028518 984.763074361143 717.046535182047 818.316027841531 756.84531685212 844.296172226657 950.208047503673 722.178710613072 828.748606811208 724.019330514974 825.526674139845 807.245015364012 1072.57504331593 734.919710773445 890.842605672083 783.585839400518 804.581557260162 920.39661017055 749.844938764638 683.021961176687 855.513085229358 693.686400681561 933.428294382478 851.558712181647 820.97344537211
509 1027.93092464338 987.081251414315 693.418767566003 823.563852148787 732.11158650039 837.545197580556 901.86790255503 719.646585714582 888.13762535479 671.792454082341 800.566143375528 806.17186730988 1109.70060759313 712.333343037002 926.924461899352 822.876984892337 816.737725321362 905.174640827006 753.12667388943 724.973659904725 868.44687668064 676.314543320327 988.894596102816 915.263652768801 813.506457059474
510 934.549528731953 995.075370433002 708.586963953295 908.820445971937 718.513373870942 871.813635723926 892.217935542592 666.031907100844 893.07630885979 654.065964742436 773.287674295597 788.888593672032 1067.5314828093 697.171529830228 881.289275963839 826.969249303144 847.252329449862 891.059344141663 680.016146357554 637.010978705662 914.236907674973 708.34759004407 1016.24492302061 820.879681236629 817.963792821705
511 984.06310938201 970.744955469754 675.650089918674 866.702369118354 741.48218273802 831.874390882428 915.45833035342 750.293260247613 884.331755494156 692.282608147705 759.80518041783 799.572889685912 1061.07541220906 734.183136424325 863.734679994975 802.529361609534 833.542130758652 898.405967986795 690.345545184049 726.212042107488 911.122107507546 712.88042958337 958.483741210425 816.037998528296 813.638726991431
512 942.858511489496 964.52420379489 677.425480214106 832.118658376797 715.846461046879 835.142396404188 895.940409079047 746.48146371769 832.935594007384 667.53261795651 785.95228680546 777.112897382663 1085.92461689704 730.884541523398 867.75830367149 812.59285874071 814.82566443592 894.219430814408 696.6254360496 730.308532057147 881.158368349792 723.616883342539 939.33269102647 875.327744007953 832.353356815434
513 971.6959640419 974.025809225919 714.435619308445 806.793194659043 697.546464991455 803.146494826778 902.096440251506 738.52590450014 892.996282668386 622.382317622917 813.243169504791 794.571792774646 1095.98413765039 709.366331522967 850.244247015952 842.317265804808 845.503662577339 884.774344290785 718.489165615504 693.05748348128 917.679963005653 756.928796464112 995.143236636112 848.430574393994 811.626920691156
514 985.420961694386 968.874762116916 668.54595306134 849.513611275516 747.385708013833 900.278138007602 923.493410918281 705.737281766139 870.46861244362 653.404795756975 780.581083291612 789.521409724654 990.674128638019 775.05316941461 868.085034869443 837.76141588642 839.875595782725 893.162325935428 707.950466056443 703.585085099507 839.012061083019 745.712434071189 990.34834615163 912.272377766132 800.255054190318
515 951.08359589126 1031.3483702208 669.360093042377 889.998392760453 701.361307271665 837.472443294737 871.608043971766 666.593904135198 821.747492730432 675.572591707993 874.247198255873 776.09988463361 1033.58779210682 748.013157011841 837.86569125959 782.13788222898 850.114430092322 933.665876303929 674.914313670483 677.48792870574 879.929366153834 656.398087360645 956.771659373618 869.908613639997 825.484823983462
516 926.193359545334 963.210724374924 730.732429382241 869.973549452152 754.5528772368 815.9565560878 948.36623558431 742.468461533511 840.978301898878 664.344271286462 732.976325589806 736.336177246631 1031.69758399778 712.713376375243 815.775272632506 839.121088060092 814.341230121932 922.677822518781 679.909842125251 691.970228018796 895.190582055354 762.600406690792 994.793994471833 848.267630228096 798.742083322702
517 992.912180217641 917.009285169304 741.68330677066 818.590970474088 732.57537225817 797.706555723579 871.380264984704 728.533138071842 903.056827316786 655.901119140695 741.860278905552 749.42996011694 1029.6898659852 730.316545688104 870.542080105976 866.802552133315 842.070046142752 902.828937517699 695.65756149286 684.729468935978 860.505724490813 758.644362679728 1001.41061995186 866.877279266777 784.614649620159
518 1017.20661761978 963.947842361333 705.195108092151 901.824546109239 689.789306424883 806.211951015163 867.236686380186 666.941835242121 906.39437664567 649.285771809334 847.952592151153 789.810543868253 1089.64863843009 745.781396451615 817.961437418247 815.171669681849 820.985397647222 872.3089722484 690.255522980033 683.909888445252 856.674045814804 770.034443132302 1009.33425681223 814.650670890196 819.979510844833
519 974.471364121407 962.165070354037 659.940072329944 862.939729549844 723.100953177926 851.616752966803 926.658855309302 688.554895263428 883.748171101973 704.519298281245 780.137017420669 780.294219389972 1086.09350864 705.941513552064 872.450761981531 799.457737618204 832.60675398033 893.083161508043 719.680344454489 694.892789112857 863.231939047548 733.823148140843 930.778610827015 877.001356753475 809.201618912046
520 973.606188633393 960.362955665146 661.672492181203 866.841075325186 713.492627580504 844.015055086109 846.481214405286 699.179422348181 884.728654058409 676.163853178577 799.013880763319 785.214388277144 1074.2627289708 740.604993045335 799.384804923539 795.531975341236 796.368045969675 930.456557709121 737.812444708689 720.06318925085 919.453886102084 739.54131721366 1007.25558280853 836.975173282224 782.37410971462
521 988.139650679792 958.332067191685 668.054511460949 872.101340090168 705.093159571023 839.319895370275 895.150156721356 732.901254848946 893.682943115542 669.51908947083 790.873692223149 787.43188813813 1039.13042026817 702.064591871929 858.068324987735 830.265778870339 846.860338650953 903.704843865394 746.24799439258 715.104506199055 893.283251261654 697.564606030063 1028.83590666687 847.105914939463 782.880709327873
522 964.899860810969 966.387083894267 712.416475770766 874.048959037919 723.493722561074 835.099307804078 871.31685536243 764.68358741701 882.197777924685 675.33607230585 784.982235364864 767.720709830206 1058.60442373497 665.227305967742 885.256414938068 804.620278999539 831.491601282244 923.586709758025 695.762712208224 706.998091149213 853.81760654852 778.058037576753 946.630123553827 874.196996711913 807.172124575451
523 965.84486245157 902.497665765246 654.913157219263 862.409793928295 743.833809421865 834.68609349404 940.073211461844 693.362429998628 949.120358207102 659.965873048056 788.46818869525 821.966710523579 1082.40770343675 732.954081050652 852.311641721755 865.954947081164 823.886706370016 892.642826163613 697.72550783847 667.831038629809 876.583774862179 759.1667404545 954.245811264438 845.8139475291 757.428251805695
524 955.867726095672 945.362259115247 688.079866041659 874.258601749754 702.404197673123 839.093032044045 896.928334027065 719.412111497292 851.452957933667 667.600985336398 863.273431510897 781.529088643776 1056.978281561 792.77894965604 838.720095756816 851.934036200079 799.235456069453 873.040659788472 709.731625385343 655.808759830152 919.621209655508 767.522115711136 940.533639192426 850.884899616358 795.67547344377
525 936.404712043763 959.911159091 709.75703086052 873.414030272768 708.616202087566 873.110681468046 830.502322586687 720.794341370559 847.534105918295 634.17777335771 793.294176732087 716.145688621098 1044.10595902201 725.176887635384 854.900962882265 811.885757248676 776.968044682332 871.454149100075 695.971313876609 658.950689306616 881.41997472664 754.549178032845 973.67203485984 848.442962455653 806.958982041804
526 1008.09331869594 1003.2165314954 707.162602861824 852.306596060265 703.399701185528 826.598714205454 876.195818165707 671.8657984105 907.534562420602 653.163850742651 808.816281191592 739.59616271022 1098.69975543623 764.92720961312 832.965777741286 844.555124206367 810.880024488195 912.660078267155 702.305273167544 692.271843166096 856.632394605801 745.092454810385 943.904806237995 821.22578728324 777.386355107286
527 925.682073317093 973.25989323382 679.681086159528 835.184527095162 697.688392781328 834.092345238871 925.397788833576 761.561996889952 875.812100017251 642.766120693623 792.548031657912 808.266157195526 1052.73973117954 747.132567091038 837.301993376464 784.321982252697 855.006351170616 931.841997528587 697.830939014444 664.074182612786 871.938599030823 779.641925178717 979.145751602143 804.694756974197 827.366394336575
528 934.389106369026 918.253822268043 650.441462347509 861.589203773322 696.020769074341 805.619088499736 915.440368769976 659.27257422315 831.011373008398 663.992690221097 800.511644804786 765.713821571716 1011.0947537844 735.490050155137 827.484941124602 800.114400586387 860.289556850822 897.315778309878 698.278490162883 688.551453568904 903.889033548142 744.65194542795 952.487715606394 817.316666077948 760.858332080307
529 963.863067325824 953.491599248715 709.930637110011 838.88734254384 725.378712835943 842.002655458058 903.602624938397 750.958461929169 914.697759883704 672.58348616015 790.543531439105 790.823796215628 1094.30238378459 746.513032158334 845.502046529729 855.456505625717 816.627274970605 924.850480135696 731.68144520056 692.48170767902 919.61230442464 735.659481957314 972.451408298612 862.736353398828 787.622681623657
530 1007.63247514058 962.803596410896 656.08969324764 908.432640237016 696.782017633709 865.560407768084 896.697497730243 747.509745282143 878.813940226642 650.459974623373 769.478886250908 764.820093356745 1028.45963575596 718.653399022246 821.523050353786 813.83486964745 838.275087256785 884.410756476897 702.436361397115 675.391153428933 797.33922500511 702.784015116649 921.91146682537 822.853830415111 826.296762376042
531 919.803326630735 972.834521357428 685.531796478299 892.792455514793 699.803718551173 876.471359300387 968.475288719522 729.168860436256 903.685303526327 699.190364465758 792.37524999135 762.914816498968 1088.74798294007 770.036543002113 879.554865506885 756.57299956759 798.51665681978 879.985612705933 720.282222858549 718.393933428967 828.537027646348 659.017463187012 927.908917245139 799.437617750944 809.389883689302
532 950.427409084733 942.408702987087 699.188831579547 838.776596000708 688.019695555254 742.564725359746 874.558802876033 756.710215176105 951.906552708671 674.003755484533 753.434099514888 767.627463693373 1034.25574542523 740.889265507737 874.950663076452 834.513738001761 825.423101300305 865.752556990203 695.526323610764 667.640638875596 877.511110492043 773.591245746352 1033.93699081093 863.062721487927 792.297593555143
533 940.547688018816 944.688479534063 669.419895319184 846.637129827945 720.916491210506 841.89314264575 878.096123448625 739.149360237003 833.784340731058 610.610427338948 829.566604941322 776.744243666238 998.734917624023 756.909177662825 860.38499229018 875.989900759344 821.85243410944 899.272055717416 713.604984981293 680.148174843394 877.535389982893 702.202424525313 987.640170771803 825.745525215718 800.08220014393
534 954.190070073395 1004.13319438742 691.698279880153 871.074603663849 735.597363185668 850.41049354219 826.328168464957 727.342023008452 874.252320527916 686.021966297161 775.69743109829 788.932906593367 1061.09639089544 752.055801626297 922.752707029853 761.061661592256 850.972184566027 885.72918325305 724.801439657506 671.556718749768 912.531381469347 719.398861593888 957.723633498515 836.7044337169 811.8813501583
535 925.176592178517 992.633086527082 667.431750179423 860.886030621406 722.571955205082 821.974742221166 922.816422854946 774.037582557435 869.008335648017 645.769195396223 784.27804338724 780.441931639276 1067.5144703185 689.414066895709 828.693285548681 817.585604066145 828.096378620567 909.683496081126 737.294440759005 686.956092214548 909.876590904483 688.213037680008 952.349271994927 838.849037855318 816.02727597119
536 903.91496689224 944.508209272092 715.469582759742 870.08909817355 760.43129207152 789.090556877097 955.086730219339 719.636354631294 864.503476208767 616.866607515723 799.282761722719 778.056932229095 1047.94401239915 778.197961943197 866.403307439579 836.550861931424 833.865130133328 868.863027029729 696.652378222952 684.255066220956 880.551447298274 724.707518407773 974.773750814141 822.576457199155 810.783779286999
537 989.41864889954 946.93588474996 735.518106845057 861.176255995862 702.105528367282 842.768618394097 869.05486515974 707.930256891294 865.15603371056 664.158188785233 886.592906294589 730.031256774246 1048.57209695749 717.437165954952 873.426318426993 852.211076869001 795.669626639337 853.848641565261 714.391626609477 708.315734280726 911.432909374958 711.250717957664 951.531176449958 864.662649388428 808.356908052235
538 992.414079339542 994.90177545673 714.884144167385 845.004757268915 727.388785501145 845.578253501136 905.710888105134 746.899883164378 861.778108989821 647.390209130999 811.050346125794 739.394177224693 1071.25798716082 711.901793957277 861.640331629689 820.881696064395 850.227445098935 911.644558309072 733.374004316528 681.437426778423 862.875699604362 713.728560764894 983.65271626275 831.166762315787 830.136209596258
539 893.320086119781 931.4083854196 675.494723110731 806.366357949436 689.252225294401 850.14913605413 913.667861421754 728.84770942149 893.254058146604 701.893695852217 831.600591320629 772.135490100727 1062.74205118432 738.083450916215 884.158436420628 831.396576126584 853.759148197533 902.216016221559 753.218741409904 667.641205422266 859.556695832862 733.997609012035 992.120216719184 862.360931109426 787.155667225921
540 967.491839753064 1042.34769214596 698.577474361672 848.174348353605 703.411443514878 784.262990607172 880.15728983033 747.755718184351 893.209862292584 704.033139484082 830.078086980003 726.731831519887 1031.73327453768 720.70325387574 922.038732683121 801.600120854197 847.634083101103 890.867163207938 708.82615125386 708.227557114402 903.210003762923 712.358360079466 977.821437656856 914.285637018917 782.779692945141
541 967.33244829808 956.99362512994 741.086202846818 869.508318786336 746.266026328484 850.503317101893 842.396544177743 710.666425069038 870.840449541853 649.111045108002 776.374587312898 737.093977244703 1079.57904625962 703.369311879863 848.586345231522 837.334139212618 816.769450955401 894.64312463802 698.900346883667 736.817754338593 889.583293473985 730.256121148343 1034.38083031793 792.340728280945 807.869688600677
542 918.661323704118 970.808889401942 681.975934652298 846.325875460973 709.293700608219 838.180203888713 929.057600571115 733.212556032807 888.486620095509 637.307216253299 763.915439311405 766.566627034649 1066.81672633773 711.641572310882 861.282704692636 844.639931252191 790.775914489375 864.426542702529 714.771998683257 715.045039359519 864.81233077571 780.283826712121 971.749881675306 910.94812365643 789.085171916981
543 905.093022720263 1029.64114968651 691.638401819436 819.799186114825 748.532671047607 832.870194357464 942.484744951287 717.222227425145 951.616219964123 680.424191034404 788.02162796372 835.34918185069 1081.14563416938 688.776881511102 862.014353851145 846.758554295305 823.220441260864 879.808649275174 727.522322161717 663.867520397994 899.911489988679 728.099122334617 989.357645029808 843.954322864344 825.057151674846
544 984.289939625475 970.21836933283 677.687868534199 856.348863462793 716.496030082432 827.816078375299 888.230599356686 719.030036372916 894.099992575846 679.415256219028 760.950369668327 779.006433901382 1046.35875414636 733.372233660688 842.798823013923 885.464609557052 821.584103027413 872.208590969894 733.336593688974 713.610597133222 844.500726078716 719.690090167272 916.653553713092 871.536852078061 785.828207129918
545 968.33398001907 1014.77882572871 718.794519923468 848.60285476669 761.764518584055 869.199134861812 934.158042909428 697.642764520752 887.8710397706 683.711837840846 827.985354006183 750.496419759551 1078.37083460474 770.697554272306 845.71683036413 832.013813567727 833.279257638863 877.835136743938 702.79979548917 664.016425056273 857.659917122692 707.823887971539 1034.48071591632 881.140330897838 783.013970919408
546 947.43393981302 973.947533720224 695.336359939475 860.82505466952 738.45637838265 787.82266449325 889.77140523625 739.644146182826 884.304920245857 698.313074156717 794.025952330658 807.197157289988 1009.66255311276 761.747415173462 901.610109444734 794.148964825604 833.769529010361 894.371263763362 718.20465991749 714.454616682472 875.957022325721 693.564148110981 963.884099526257 854.526187078724 789.51660454257
547 948.072726078649 955.44099745576 704.298744502915 871.773387748919 717.16014533428 843.915202679487 902.216365841626 717.008329380995 875.927165951336 647.51943453531 819.513361806546 783.233489966576 1103.75111427469 691.822960842717 889.974798427999 839.18637050044 813.941260760731 878.15632635928 723.408522711656 740.14425856508 884.971824612901 697.250583283986 971.194076192445 849.413149073136 799.35064730706
548 940.5663304515 917.626269028127 666.618918026896 828.126584313175 740.79377988085 886.893068479629 918.51838620474 736.4673448103 909.11637291842 650.597205590159 742.599938949722 798.949357500715 1014.66059803008 715.645696044623 846.243376877048 822.3614002683 827.28451556099 876.737193791522 664.582686275397 676.389340339884 907.25942367267 719.54502107583 1041.64513564612 817.79829367916 781.59593167261
549 1008.28719222036 982.05215445575 686.66261624221 864.040451574765 730.773683613742 864.001770560319 897.554628878697 686.073367867441 869.751080478131 676.463410452757 784.52167979115 797.99655010139 1085.80748822257 766.133060761865 886.605003854988 812.91061743248 843.66038843085 911.583639026399 694.387661972544 738.83899503157 836.08898332186 692.18737049135 950.978236120959 813.118454851681 759.614080711367
550 918.707168636248 962.734003676341 673.69462233841 852.548030177802 704.735383288247 821.929467478422 904.551367052367 679.061881508464 878.18308482319 680.455747325544 769.278195234116 784.375858597745 1110.65632035537 723.611443982745 861.851357739229 812.703734221396 821.217494537717 871.834039061317 699.326707142876 683.311987333209 897.062279777057 742.71290609098 1041.69932688812 869.459314197283 857.133163742623
551 946.697040804238 993.519898290712 700.642262955142 854.509379902172 724.43675458757 799.717782712615 924.794363451185 729.972277588411 912.81202895084 664.718821440945 792.472465407279 794.551209331986 1019.16452412487 707.744795807056 868.733712282161 863.291684765051 784.775941745832 877.153593257984 691.787244809109 686.271162921938 918.517796913866 721.467850898354 955.726616476176 835.725902221218 809.802155909215
552 960.506945716738 961.139268672662 648.66243258964 917.503980788174 725.071051228244 830.237841747415 841.147780803968 700.514473093431 925.945205589071 677.011406970436 745.167248061574 812.167098083293 1030.74196784114 656.288464370021 836.451617822698 849.222494429112 849.848371229435 958.033418644458 683.141591692302 716.138579683908 869.665688082099 730.113242594015 999.340253006484 833.231427814472 773.524054941113
553 938.573883498969 964.198695201485 694.587597187965 834.041125495049 700.1460279098 872.698384489818 927.536075595946 782.71204475156 835.797586881206 669.157181100595 770.982533004759 777.362171417746 1047.36500062444 724.905067954699 918.766231982931 832.570641192523 846.368044452371 897.806755289657 761.563993025566 648.960006803957 898.327215241162 736.220545826502 993.275539938334 882.737603288795 783.384387669963
554 977.643491365297 1016.30456860122 660.906326322363 833.818414182046 688.22122598757 864.882923454371 874.377704407869 769.118730218877 856.496256118016 694.654897185421 790.46385691179 822.670458167893 1031.12610639495 764.2040674691 838.081220687405 874.651111409094 770.250265360824 898.129487879623 680.448369305809 685.15954402912 895.248332721793 764.807753547234 960.005647976939 904.02776751773 776.11749533292
555 932.754798616836 1002.10965447212 704.997954584504 859.432867670221 713.687140982496 804.633526212542 925.75735499533 699.12295128019 869.257697115134 652.087945236417 837.581323365551 750.50327685335 1066.86019827294 799.167487953235 877.09851327582 810.426507147885 853.827458860698 872.344723069885 717.830141557378 688.102583387917 925.244120096497 730.364382894001 990.701930030373 784.624223854724 750.516136879544
556 948.2170935738 931.669305123297 690.207508932364 861.263306977094 692.720674338934 799.594735701626 965.35815937789 699.375309554532 872.509238039769 687.118938079338 834.593803156287 773.692642648488 1055.73066735551 731.559101718673 892.190544361446 817.771499281013 868.345835237135 906.579857176287 715.942116750724 659.153955649829 872.1847425991 693.464934405816 1023.75352477321 892.639940361392 823.140706932658
557 996.038407039136 971.665820166563 690.09732821258 843.85618725507 708.083145019515 815.444086546749 934.826707166265 708.754160223082 888.783110235126 650.848267609359 794.323909402973 811.008112353537 1085.16320831057 728.790715138325 874.433391756266 777.910471241884 803.165390628337 924.360682101481 742.277743882109 704.083285020392 879.746336843396 672.034246486484 1005.09084257757 823.07267096298 857.611312801482
558 982.553895329112 989.446671380669 704.312816749197 873.539482371865 713.399384441227 861.332844019779 874.170560251229 724.055096841605 872.151781024689 655.185448977223 832.174556811207 770.816747889381 1083.01608798908 776.864938870369 827.450714316381 843.90700432829 788.780771330044 916.732538433196 698.076490992241 739.00008452729 899.944074952924 735.247968190281 921.29871398607 856.225818831708 772.196863933846
559 981.799488267106 967.321408919474 673.399827847089 892.378481790355 704.293471170597 801.325629825397 886.626058303546 744.371824480425 886.738737117664 669.743875241986 794.657246541458 766.142173204811 1108.40795834141 720.439063028028 875.21669138343 792.489833232983 828.411191253626 882.63954712165 702.29156737393 713.869034659685 882.156662457019 740.132973480422 943.503689013442 859.915456243842 810.356554536114
560 958.581348761695 942.080850423841 678.917905673427 848.391662934697 722.02763757012 888.542223969476 940.991115974864 707.845917920767 905.135512384063 675.150560092609 806.726744770637 760.832981716222 1030.96317168365 709.60602648444 935.698250165966 863.570754026372 860.054086373025 897.294285068305 696.81137922996 634.747185809314 890.281579446764 714.459853382335 973.69525784675 847.857837855957 805.373526925797
561 941.168540303737 936.621593128096 674.566953855289 860.848138807503 702.234912030572 854.22783681447 915.428151077056 680.234907781231 883.037505688506 692.39842609232 779.126869435128 781.29747728038 1015.66629307099 708.895281981596 879.259536400272 822.231830275008 830.706458924944 905.541246710941 715.432076900324 677.41421817134 858.634170088865 762.164063568082 1013.31808765395 835.044611259089 736.589020862978
562 964.040951266374 930.835554866166 703.59064310132 890.412193701404 677.577338620209 795.792143487238 844.38022663199 685.125871185578 960.774522338802 702.594140500736 818.26995436334 752.920235398865 1127.21879572362 718.224013689855 876.316771738345 827.240080316131 813.59984809849 863.110151124006 742.287197158469 674.680169902567 883.401873404247 743.648188532376 973.821916461768 857.880953821494 836.781584425037
563 919.70473449522 969.69539368834 660.874671376047 863.687467148254 719.134497784858 793.62851001713 890.859431231652 704.879103662135 884.00249640966 674.254790163313 771.52137004747 747.360757754376 1098.34181486221 766.590332468417 868.772734081501 805.396399599067 834.651538933516 935.742233697517 686.995426721306 681.377722255223 911.691122149965 743.11485775554 968.979336004885 838.829710119075 783.793612632454
564 931.234288956023 997.106737658206 727.056536099517 838.301938846597 688.23272441835 821.798197809057 863.061831003828 741.808485053536 904.132646595668 652.003446899457 791.237680742007 746.552737799418 1022.27496284506 717.87384325345 870.983596899696 828.656047952815 817.502730151294 931.565223627361 676.892149726796 669.76156484375 839.327432553652 767.954308414066 853.99862566839 866.986918044493 799.17413616276
565 933.64043731388 1004.85718841643 671.385949112612 813.84111182725 711.264931374331 891.259395434899 917.789144129902 718.099562215088 869.667403537883 687.15999652883 695.648454882145 783.003701826593 1041.64530887869 674.17812247985 861.900226857945 821.580951937095 804.161534950545 886.115113403703 695.782564334627 680.226906900598 873.403142879406 769.882520703644 988.530409821 887.11821308156 805.484391614415
566 982.270091927257 985.37518264589 676.873608710008 839.594044403548 689.326482220646 813.896919255285 916.826228697156 708.57631148144 874.516804053635 685.31392635209 767.172143820918 771.14560232464 1086.91524080587 715.402174082449 882.485040705248 833.51506794949 793.18315585923 885.248448521592 694.472291983085 663.869781816602 868.627588546881 709.49124564675 961.16893976905 832.602159227436 818.138348659664
567 1006.74756455914 986.330534321813 693.748969894947 871.484198080775 681.530185071021 825.545904513417 877.756851883756 701.456706202832 889.140482761985 665.117851693495 795.371821417584 766.608730108491 1047.66083116895 676.980623903619 833.340429561083 825.950306049007 793.475763964248 900.210014016409 667.59811589374 704.375742374932 924.277798917815 700.141608524873 965.435149444468 869.36266520419 804.958509559166
568 942.988887512703 941.26571469753 706.666742303367 869.084021785038 681.779956423611 818.736330487937 879.601426330437 734.381127287024 934.932922346407 668.114969221234 777.556204802194 777.805300558342 1095.43551961611 754.431742396835 817.87012571878 845.40129263965 810.722435767756 907.548165722746 695.207069733376 687.607184383501 890.988393936952 733.3165014969 939.153973916524 876.960179783838 770.237955246896
569 983.136145580756 935.023979918246 714.695789556624 844.604551539674 699.539975867527 896.45588396381 910.306876581705 780.514770618342 816.087758810087 678.103371689412 804.459289220199 797.985502150384 1050.74240847408 753.967344648578 875.426959545164 852.070575799338 809.442961525711 918.759208915967 676.860652938971 672.50744263718 845.49865228363 704.04137749175 955.34299577854 876.014664703679 788.056889052753
570 970.615168925176 979.903892199408 672.930790304362 848.897793904506 661.739940113142 857.318978157406 924.352606117325 677.28541327806 916.259505021922 697.030543625594 759.979383977845 808.592920362426 1063.96337831394 734.396024173345 869.277042277208 853.992803204331 782.296134727657 874.250964496342 713.986615455767 679.937705473397 889.689728968318 704.292429097495 945.847532136463 886.468474134653 801.898206806887
571 982.246881331682 949.73912158213 718.576250226998 876.266439664352 717.419343252944 796.820946223729 856.612603114187 712.764138235492 915.59956769389 672.037321815145 828.445167794112 779.172173514812 1139.38780659126 778.710408949955 851.281865367222 826.906027721576 800.04784338403 909.873205888736 735.003591040897 725.617551296998 854.036381625747 750.896856263152 980.239429949785 868.437428011943 800.366053431343
572 991.287711688627 968.020379342316 671.935107015742 834.832170509423 704.989019958039 926.568550404123 935.989948156477 691.280120827128 876.556273004255 647.055612126119 776.170701567257 767.578930523962 1091.02597393157 680.136409201882 841.03747613009 826.767591112658 835.619124627128 897.277070110955 714.16736176918 660.8328650872 869.408957688813 748.710288947497 997.605124839637 843.219971770635 794.797667975295
573 936.001928425207 1017.49300537985 711.594741913505 873.50685169413 715.497968230865 819.930367970358 979.930301554052 720.544618702944 851.613063420784 658.256497461517 837.881506083412 789.198025920422 1019.14174085265 731.25432428354 916.748094834725 847.976671350788 874.40314592993 916.934812826115 716.657058605256 637.916778530912 858.144017354316 714.778575063028 1027.08080437981 786.11932157864 805.75019045474
574 970.34004356963 960.635412044982 683.425496488986 866.557056500346 712.018890111589 890.534536216615 926.511120912506 732.425965256066 873.29518738399 641.810980353805 790.615570197588 748.393607191072 1002.98214007158 757.186443038578 840.53951682728 830.72141044674 806.085256302859 928.03427041241 706.299999336502 747.082057594144 838.769716850623 764.80779446521 932.21833490066 828.27733252662 775.19745917684
575 978.967385189389 950.894867413235 713.670529716295 890.162709974096 724.764837278461 827.53268077244 913.618431752097 716.680596181738 880.967312246704 705.468569631873 777.590064574468 779.654030082877 1058.60660812942 702.025708158953 868.678365122303 792.630429769818 848.999927233413 906.534874926612 698.991387066295 691.364069755526 847.076227497593 746.951736723491 988.964386330906 810.5483300576 793.909456445471
576 919.442250309167 949.097447603755 701.36816667452 843.156673135993 747.647690658505 839.088494063242 925.631041842873 791.326549275165 858.02486301742 735.074076418577 769.494300288137 777.807238832696 1034.51131500642 721.946086756811 913.278938038756 886.099291907678 824.98740777545 921.97780886397 731.065318989358 653.848970789491 815.63216621175 734.21839168168 999.367433275668 892.70250690517 754.2920537294
577 910.297721122111 952.817725646194 708.623168687905 844.49490852358 720.845333973655 842.525123995544 940.261293698857 689.485032945209 875.198964039608 639.770866470407 771.767498729833 776.083500034916 1029.55684893459 747.74642197723 862.627795252084 835.298779069738 809.210724221198 886.29205574703 686.604294447534 679.578269518773 915.699620908505 772.380149071029 968.225369087754 919.190554055475 790.02369473559
578 871.993065373716 989.731161529555 716.565622830977 842.968527919272 757.32971834758 881.22248133757 888.64715997539 747.201814024837 837.795661020677 659.407031092748 765.942363293068 791.122235353008 1076.40207151356 724.91442156137 914.080398802337 835.041976194913 854.620740500001 864.533524590748 687.462156286581 659.88795847481 895.425903482537 765.353443229277 950.82808134318 844.968184623115 833.176469127236
579 935.505656277779 935.032772838492 692.591762419477 833.58593377644 729.980736969593 851.93832880232 909.19328300535 718.26435028068 865.867251660822 642.335034880007 792.121916546354 793.048624253855 1099.17566796928 727.08698389108 883.178684504752 826.550518446079 878.65162710604 876.623823980495 682.019741399457 716.681818008599 886.153143644971 722.9519555591 986.622173554583 831.775969873376 782.984791388563
580 956.82328946395 957.992700800903 667.715361054257 856.862531033191 684.606985489869 823.527761408264 925.828935650299 751.976991617181 906.990826097398 668.347535256837 861.913521235927 768.229057419049 1029.3444774443 732.573888006254 845.34701676133 775.588600940063 848.618774603032 917.487092813111 712.658755246117 648.090882044451 913.642205372087 755.535326738032 927.58016494101 820.418866138588 827.953550112103
581 890.720194727 971.366378662134 685.578817121309 812.19028312257 743.500427411263 799.08551100946 943.119480201627 740.019911827948 898.27842663397 718.580099823483 736.702563756505 758.569914546411 1016.23387030948 736.762563475848 912.577468833398 815.095507019735 828.94175403179 897.056848462177 667.00144703149 682.827310220331 843.366996063559 745.621925208422 943.527212068084 840.259087796369 812.781558503377
582 974.5564372395 948.173126324937 729.141959194595 817.747435684497 665.926257141266 847.174280876907 901.334024135195 686.21699387535 874.245979576589 684.271373049519 761.733835719497 775.659530514321 998.609375459593 689.66176169468 863.492643593755 893.285552372784 825.030270324299 892.235175529915 698.224293847842 691.500153821196 886.514025177231 806.211136932385 941.929687226076 868.973608693717 768.298022708503
583 992.151122069118 959.488954564252 672.750697744389 872.230090115476 691.677179726207 839.021726451606 861.610948702351 688.949892245312 863.448233911586 660.650792279111 756.684589874834 791.345134369172 1042.03632331837 699.918742498419 899.057010763296 814.559894157727 778.80225679866 922.831206027692 705.544437300945 653.567689898918 926.84303621459 772.711496379164 953.616338140584 816.266955719432 816.849008084095
584 966.771795722427 939.283892419106 706.194957454495 882.216693261227 725.880590976251 834.940197401409 856.560955230708 706.294834504203 883.696414730428 695.439302676752 811.974130327785 745.337762094117 1095.500700552 746.080905468942 919.082673458472 763.84382432231 833.482282391851 904.980143005865 693.577077651233 692.553437071451 887.143283906007 774.602618601537 976.757914135447 861.230335406772 802.412213120005
585 981.889760776074 934.76236630399 742.648924188481 876.998464046168 762.111416990393 804.812005138612 932.881355638448 772.096283148244 884.1227455977 635.63108261961 753.566462627829 726.057660586975 1077.09393547906 723.288642056647 856.331715059013 839.886337605084 804.335239131496 874.240901825726 728.801387068113 711.706700952699 922.08559261215 760.370206152185 983.491379159947 819.606789024526 805.52852956728
586 1001.83909162213 929.454839063718 702.880894977262 849.490988038754 728.349852971592 852.232675023717 927.349376137894 723.246893546794 857.634690171321 674.501238039054 756.748432461674 770.523521297951 1076.01975309333 683.553998679294 902.926411693849 811.813647912685 822.351184723253 848.370765601063 709.194144385561 650.353249136819 905.96529924506 757.9119107254 1016.0943112146 834.501056268516 816.84806482808
587 945.51188164983 923.261425971301 719.44319636917 862.415986834439 685.414981891142 843.336614129314 881.776926367352 632.941426045577 914.582575350267 683.788422842692 795.172635167645 788.378076371927 1037.50498035999 692.428810495479 902.072879659644 839.575979890248 823.275833414164 916.207206669784 710.776296770202 696.812467789102 881.779633911463 727.807263787541 926.528675137614 812.022529580773 763.190233229861
588 941.130354578807 1048.02978788242 691.921608137588 869.024720232462 681.128721903141 773.57218216419 910.278275783207 727.522697379017 852.167046486008 700.910811357169 818.559611168829 767.663006216236 1041.71550228902 691.051814362781 840.119538477507 777.486990623926 839.904527909085 905.85411964588 696.378273109436 705.841961426755 950.522298985043 725.769653725345 875.346562870662 829.762844355555 791.738988851793
589 959.181259781882 1025.89162844987 727.943384004315 836.563424196121 714.354367026838 861.386878803157 934.587596324367 713.030918088917 904.527412970049 651.746123912523 781.227503493279 793.304149667835 1102.44157720895 764.816751790003 833.908025317651 796.787802587845 860.281814744955 926.803666539468 710.87606523415 709.071659306894 897.596291507604 722.784012880281 914.175414274532 842.652460735461 784.908383359467
590 989.619410952575 954.522397194537 678.379743265159 862.608750374271 730.301194945169 869.963222456122 903.813160034047 726.409160666945 869.497594529553 711.243499462746 801.256391259238 739.251107663834 1070.94743788399 742.35797790648 874.877102386626 836.274678358427 809.658277693663 888.198889750777 729.326771733344 681.963046288608 920.782641044544 740.615762924995 987.681941710715 902.641796193697 857.495479435686
591 979.82171384217 907.837481754004 683.002557481061 843.158200318393 713.146499482149 811.838253154381 922.409555974932 758.190661666914 867.027539100525 678.543987106964 758.892503126919 708.056246882094 1032.47594337999 722.58145784319 861.71305014225 859.507782906445 833.38255817948 930.300303851451 698.342641582187 715.77621071133 906.357413245434 741.007735779042 1003.61776885754 900.537570464648 784.135138463829
592 1005.54543602591 982.848656547449 688.656901942416 874.508901280378 692.101438985248 892.873735762597 888.28251300464 710.602330258381 906.600940064862 667.104035640701 749.236809512856 796.740289809014 1049.82784015389 699.82968688262 897.10575906311 834.081825484881 822.940584103182 869.53401085591 717.130426199347 636.742385138342 924.812995595977 744.35345410307 973.990543663653 851.580147374074 833.845701506976
593 934.97634215815 974.349816561052 703.396415399442 831.595144048158 737.16747435368 882.549669672594 893.981964362566 709.841596900992 867.72184582155 635.877622812308 793.819849035195 763.774663879607 1059.04025506735 758.643996177948 895.397306035674 847.307039125473 797.758621739964 866.079807445873 691.405743479504 654.56578731761 858.259634361996 704.586319156617 1035.84866041105 865.41804233574 821.847545297499
594 948.185722211726 1019.15623499797 645.569621120298 865.269423143299 700.167565594046 833.14878487495 919.014701067653 730.953842139635 906.065575348046 658.799152126643 765.315081740835 763.279526694589 1032.95090156114 676.936475166721 837.079820888853 874.279203475555 802.973610727656 892.152961225572 707.71510383092 725.06440426016 919.082280732729 674.876945979718 956.71601354971 811.23489405663 781.428833459024
595 1015.19888448503 975.353279991188 678.981209817504 867.9813579021 719.129697902782 813.878094180292 926.58652568561 707.925747024752 852.091705019725 725.265858944798 801.250383014302 783.458670956681 1099.55003359519 825.47597377278 843.052465671747 818.226274388425 839.809028879705 918.117266963615 692.782033115216 706.013404439775 893.488748712767 730.368580699083 967.115675638614 830.443118470396 782.359257675767
596 905.659197631261 1019.43753052489 693.821408147081 840.155844223148 737.741578646919 891.70745441576 888.201909940017 751.507450393041 877.158685985332 640.163745018725 797.808997166483 774.950558056645 1041.71539272993 738.367105788344 829.452009115967 799.926843996466 807.740923090415 879.45128771054 722.954412089018 754.931722794722 817.318696494666 689.859880421487 972.39444471165 833.95342248051 769.040702197662
597 896.496842311914 983.358597763222 715.43224810112 845.965930168558 697.29511205591 878.006298998285 894.235253720278 729.072511851736 866.376293886324 679.989051898747 789.949040100964 776.810471458648 1015.38004387757 725.741571706066 929.10521179571 813.336197345779 856.734496585594 870.688660279275 733.839991107063 685.467408356077 858.343300773969 771.521463445853 992.703356109727 885.481345740353 814.41954601659
598 983.628510261595 972.358469840953 672.572145311098 895.114167563746 680.084321063518 838.00176365222 865.589686033125 679.25201315005 854.981969593514 665.317741958838 792.91867209496 774.629805733854 1098.39770271578 732.817739915965 840.704713199532 818.154441381479 834.862038267642 910.78975130256 717.621677737966 641.555554082054 877.260935172576 712.503573828804 999.060368090403 822.773156149103 823.168727988295
599 968.35918353458 992.513841675303 653.253409440276 867.907235162581 727.713922640665 797.955534480115 883.846530048541 683.798654088364 871.152694684693 665.839333362864 784.652979159273 798.302191852929 1039.11339968375 706.013522669534 919.640325889506 815.920809926655 822.693991781165 884.088813392124 734.417864277603 682.780703531028 870.375868564571 782.74115023228 1010.86344821248 837.244946658344 829.051237751234
600 965.342014388902 930.583986498857 677.512819939166 872.386387780738 716.68100354331 832.102157571472 863.850892701097 708.523194772628 883.517247631259 666.562286874988 751.25779444699 801.93486562709 1011.29446347453 791.105199310449 828.654249563065 828.544647491035 830.251143489319 936.07557565454 681.638012801827 689.717058623523 853.162524757843 769.119641211045 963.61134114308 848.770370588544 768.732866520054
601 965.876559096607 939.6683385218 660.289490688852 853.302770655382 757.501104546492 818.439541129659 912.189776204674 742.282600158245 831.245412441033 678.426622509737 769.376036806928 815.60180055623 1003.64469738251 709.832738554367 888.540685013283 851.865788234148 840.320253219564 949.964132868087 750.445967572025 672.6421155105 898.994590287018 686.093121243155 986.082921517692 857.42525302877 803.084386822437
602 987.274369668066 885.21634426553 687.54589219971 829.042202537618 706.127263578093 809.70489654584 831.804518781056 703.140276671951 885.898553826122 676.689060618144 778.898211459589 779.822757539617 1069.0035540474 714.413726028056 878.790609811878 807.319441334268 832.566332319739 859.926811696046 687.46639641316 661.614857058636 823.968643172653 674.766412866806 1011.09644757151 808.650326269347 808.016180459309
603 991.836775040283 933.85732887263 662.052268885198 816.272778331212 713.686855237341 764.738022554274 880.629885228345 726.111108497422 861.051157559722 672.561613923064 755.508683566651 781.437101621453 1086.81938436713 727.104810813688 887.492241007064 838.262037991911 806.582516684082 921.829949956225 752.573491301167 689.926776810012 881.638013380121 707.301749613533 998.10497932749 839.595171024625 786.522701029561
604 930.372119696157 922.110470152289 706.890550902947 876.691697452746 746.067736212443 795.973684268984 885.23284604854 702.596896047272 886.897683633211 685.968532439955 799.60034918328 805.817023429477 1055.14998634793 676.416575909326 894.128410763167 864.650667099224 805.543355360765 905.972556383667 719.387082748515 672.80760495519 867.369457416198 716.755973661005 971.902267719738 835.59812302011 790.176071391127
605 1040.35271119376 949.369541112819 722.024242308758 787.245718825153 732.840583950713 840.626646070879 932.488318232141 750.264409238035 863.340370824695 651.716065103149 784.242592597118 853.904197815408 983.906203268404 739.07055080623 866.930279987266 805.240749613334 826.999866791223 925.880508539067 771.345338436402 652.628428230109 851.66430166634 696.713492986879 959.996077436045 891.019772037146 804.630106466551
606 947.691171790742 917.789462130575 703.192738645676 872.594021660328 731.124771370066 816.615505545408 927.298362890914 757.4381590583 844.99835870362 689.133628172521 730.068141397084 796.380271940325 1097.9947455415 720.941453320984 800.314430310476 822.719522579275 825.039123351808 884.431811898924 709.45012939942 677.032176281346 854.056991452394 709.438203450463 940.40317394509 839.612984377699 843.04192958776
607 983.09849365164 933.112140260761 695.200240860234 878.150229690703 722.082094204484 807.33508417781 910.432678860521 733.266308123188 908.348783870737 695.304009834606 808.79693012371 820.632778236808 1043.4185688863 789.682831023457 854.481932580506 856.336679233159 820.864582582672 866.291310917613 713.949091097396 667.283334375068 872.2522474223 694.430727787556 973.358102326757 846.136100446412 798.203523423435
608 1002.26475131013 946.250398345442 697.272794841816 822.08079343374 734.55985450464 815.877065383893 889.527651778194 690.283437705721 836.228929539734 656.294725919949 796.820090336573 797.009389738569 981.226222905382 705.565813959704 860.54723115375 819.088076283752 852.78689439324 918.229139628946 698.432160686705 658.915044226911 846.72701687105 722.972244615024 977.332001794507 779.209415855338 791.008058780173
609 1033.50869728925 928.938493051038 652.177209968747 836.239736962656 732.652387664492 822.326679158728 928.89226043555 740.864282031158 877.105598599337 695.098042488575 775.1328324641 828.075863900876 1057.55182624703 708.329615797767 867.138872959968 852.3212491007 826.308564246033 900.17184531622 711.993220167897 635.193156913226 873.74765244078 768.464924667261 948.27172116281 788.950009667603 793.473748718476
610 950.82247601679 928.86686580937 685.09004119716 861.116134870086 759.855226827408 811.984285890714 859.196536076191 750.412138685043 910.3550308229 643.976974049799 749.914450208565 818.517286103432 1098.1603720229 727.676149977784 915.546533134208 830.495232676706 831.12284841143 931.725742564306 755.629598503995 722.012939290397 906.603487372108 759.540941968871 958.801848531959 864.546871761626 772.059688489728
611 960.864466442156 1009.91177173431 654.563695821165 856.442827919609 742.321808280654 850.772109269837 920.409409767274 692.102023721144 859.642846812514 670.300697486737 783.368611946727 822.99405082926 1077.59374031477 692.900538169629 914.539817525198 828.86509113006 812.41155634718 913.559921936141 766.127990438963 694.767286033545 855.08754485093 696.224348605526 970.888758228476 847.912506996432 796.023090591344
612 1045.63477979253 987.784262393986 742.525826583427 831.625300354099 738.952842414305 834.048032392987 901.646607483834 679.340198240315 878.993219181154 695.392935905102 802.832690573222 830.942976102997 1053.00399632304 760.444075844459 978.376253506697 814.764863212099 826.669138661658 869.83765831338 738.714020322704 669.476667743207 856.155397759907 716.527567384395 947.931354276065 834.404273182722 812.775451130231
613 971.890810982695 891.889787111425 721.229423563706 816.29685534088 767.260173222195 786.11865870273 869.934230315923 725.929939548163 879.431035376772 663.880147933817 761.542292249119 782.130379547751 1027.11710809313 750.365542964058 918.086103651297 836.612378420675 839.59826619199 835.724027236652 749.573834093558 643.713929313638 876.635136059967 712.961604340557 941.080110875024 830.512643000688 778.703087694158
614 947.795020752944 938.42350436882 673.673071233279 853.806642871761 736.865521413018 811.387729980559 934.437246137766 718.491496762255 828.160810584621 671.588645965296 815.239637628686 845.227627325962 1054.14688744661 769.970496349576 870.772924210317 832.215625562683 822.098716181509 880.938137043348 736.482735846202 694.770270044218 785.400431518501 713.839348057511 942.462050265374 815.881028879928 793.279801840524
615 916.255209533158 914.172014041189 730.291019519658 841.503811261115 739.954608831851 794.686871376108 965.43572822875 763.912697874124 864.390892419358 675.91801437778 744.595490032149 798.600968761394 1066.1578134244 725.424819520825 901.819275032453 805.277446736824 836.611110536847 900.285137917705 738.058446347237 687.252525789181 860.098403263337 752.868760408104 954.855019356338 854.562404477837 774.412596926918
616 940.589050969091 1023.24230698439 700.159848956827 834.882686605942 743.13478044745 802.93552893235 917.561505379985 714.427126087144 886.76828988166 657.627574526266 793.657646099998 811.691864256614 1073.37632560838 705.132978875307 877.652645864718 842.719422363714 835.230284773898 886.838195987277 700.558432969263 689.075659123729 802.115216107527 762.103111663773 979.768492255121 814.756417628923 835.185774531118
617 971.005383969996 952.606974120873 691.544543907877 816.620605589751 761.412424668948 820.562624730058 920.246794142895 771.494833502197 896.270596649426 658.141532860776 756.098948170433 770.54191291099 1079.35304678187 700.207955871472 860.088243581063 846.014663417507 821.76913758239 971.317658612036 709.246938863498 662.374797496095 864.615403569676 755.893714800814 997.535058693216 856.94853481002 781.66747331986
618 1026.05204302127 943.32801908301 664.185139304853 844.952940008153 705.953719595818 863.760735898316 904.147776298939 788.28774280682 900.099428643876 698.898471050191 705.138065943476 868.252148237879 1014.24557853706 689.092764025152 881.482260867457 808.822430489006 847.449198674437 946.767376420508 732.421132154983 671.55821887964 859.876220144373 710.06431259993 993.001373960317 838.98245601595 810.422397882698
619 948.84905609581 939.599064833672 743.622881932509 878.036770229455 720.969045615656 798.839870746195 910.006264969662 772.87481990475 844.10373669878 668.998043103619 792.4218602058 801.760160270253 1082.49097126741 665.593183043205 864.509872895966 850.720608001795 797.2397538697 919.483108559294 741.249382219579 658.778078989618 869.720284222181 737.410669891684 984.373053185293 829.584812981823 771.992771047645
620 1007.64348560246 983.050648999085 717.652949822559 838.655227292962 716.40212573875 823.76857027335 954.051114542284 744.720055345464 894.89508719854 719.487279077924 774.669178785558 814.369524173768 1095.79713111391 802.243232600653 862.110246965436 839.876046602871 846.733657826356 931.83187519041 709.885085760721 676.493154978382 794.148756056547 673.003781419544 971.811688682911 829.672141554498 789.831782388843
621 1034.03440289624 963.4719181209 706.594864860428 840.896583770502 755.941001980344 777.284478718782 870.080519521294 701.73158544135 916.295367872642 708.180562528468 762.443874108508 754.452236141134 1032.33887982313 717.706511904257 851.883501947123 832.644221358264 791.088247624636 946.056426715583 713.203266909325 693.127455535965 801.17673073402 721.644404558088 978.159273201363 878.24811075369 805.63224588725
622 1005.04670290591 876.770443694843 672.82784070605 798.979477961794 702.068183627319 853.266311611052 869.210053655176 724.937650826997 908.191214427483 693.43759556903 790.57517230672 787.303367428727 990.360806608222 704.600180557191 869.899574927144 822.704110377262 845.702171131178 906.054141000614 742.081942011086 681.213532659372 862.686341612888 747.693230801346 1019.18350588379 906.511966640306 776.730276825336
623 945.242386084993 937.208293497091 681.092630719347 860.583543379583 737.455260360531 802.445366737262 861.739546572426 707.407325649035 885.82703135387 680.032387673416 781.54537611086 812.497972579692 1075.06226346832 718.493311492133 880.996289575103 871.565447377312 807.853835556047 897.309827946278 707.54440504805 698.08538723799 862.547457989872 728.764694074908 1006.69714291096 830.712148568586 792.69387135965
624 1007.22870545572 952.07830304756 679.114495891568 849.0131171284 737.153940341658 803.587476493773 911.743063162068 740.143853477398 911.337307802405 686.327540513835 783.359036261428 811.015673055125 1066.93461003231 731.548010929673 904.130976798223 809.260862457451 868.845943894012 872.425489963385 710.23716553394 695.148057354574 914.730265477008 708.413620785475 994.067496352669 838.804525717176 783.898352847532
625 954.224040459298 970.472903452698 682.36172208844 836.057492148658 737.070679996423 846.546238653455 902.90466439838 679.927989787316 862.958697692204 661.10815211769 759.137719467129 823.430269115183 1089.07382163215 605.809854315737 846.680493926568 812.850294928056 814.248852034085 925.269008681338 707.720703534838 690.942968445466 849.347277078421 743.647714665503 937.60759605233 840.960681557356 814.333768036303
626 947.650447484742 998.55378327493 711.883005183218 832.622250446936 777.070762154337 894.756482399026 907.311585863205 747.727900422846 873.101497435769 726.682517189593 809.301318017846 783.231582509594 1067.96213533382 734.507467920002 893.87069199606 866.004682581924 827.518993943109 942.701563742289 733.258816724694 705.126697905413 833.87358372372 707.063712301584 1020.27401516418 850.23186822938 764.87616503067
627 989.857687806871 931.151173648065 701.45656573681 849.093535210583 762.914796940474 799.604173777121 890.728889116986 702.951122458084 876.955267361253 650.98762795142 796.954582885089 819.933391343524 1052.1590580172 668.646022663712 869.89656237346 875.258675985226 819.539030086107 902.715735137897 731.723136645313 693.907558922546 849.234429433484 750.890419511616 933.231073347236 774.33443292057 800.069339821375
628 958.952920048208 958.782668800053 697.167058106347 878.83022999098 741.97970039721 851.075922385943 918.73646498728 731.655177489615 891.884193787932 682.194614215359 739.208624085033 827.740868647215 1080.82253161165 694.72972354383 827.178037025784 880.269728993144 840.559290756184 936.252926402846 703.032116107864 672.784154280232 877.76977967817 722.731702309529 964.218287941834 827.935544066404 829.19083624891
629 980.161244863633 952.060191289471 686.022523467462 819.563246370107 747.792663608116 840.073575171743 973.223434908113 772.250641064659 836.311418267452 704.992884054979 742.801144309907 817.543266241789 1074.07591492327 732.326492893034 908.729600539795 794.625097111654 827.07788998279 862.88225232152 737.198112049611 670.243068976483 832.349163547556 678.952305408588 986.614879097426 796.129885633787 811.898603755761
630 970.721951402174 923.794437634593 681.227964795782 838.30074631695 715.668917552125 838.532608259456 878.282987329362 762.560358185488 906.92504510561 692.870045696796 770.638291246443 843.878924850993 1110.50913271759 681.64869323483 876.219325074213 821.835168942926 793.774445170755 905.082541314042 723.770973121745 708.180640321255 923.641236927185 717.675097352741 952.887253409523 857.06033076266 779.178738238523
631 1085.38332540079 953.023253589593 699.682936255865 891.156968207418 702.842362262108 796.797263504485 862.485366755961 728.423447671975 864.000595491516 682.729858801383 828.89251757886 816.18905473888 1042.53705151847 776.66274019274 846.555702259326 878.281726313264 859.882897295081 914.527849880761 719.260576317225 663.802858080924 805.086363751452 695.610452756772 980.772427529597 836.726959695338 816.307310166493
632 1010.94745729087 971.258409463375 693.634820064514 869.921893347783 702.923225722159 817.010961070507 864.95069071068 745.68913674586 922.101040608925 656.007966198067 798.297304560652 791.974614670397 1035.71319400754 677.485828418001 931.927651633514 844.762964262379 803.695396680776 891.148116867532 726.792379890553 673.348991382039 861.97632458227 711.678896522064 972.49583156951 840.687739218737 796.179179973124
633 1013.76005302928 945.508810447973 709.782331681703 862.836261045905 747.240968957774 816.35524487505 891.537490726229 758.35819749227 816.400488730626 667.156422624711 825.459774025285 858.646707952272 1057.02589219157 730.19919906486 875.497893543868 825.331534193424 796.710250427315 886.832426620443 744.927706915338 699.808569137317 830.052568197821 746.895763461695 982.248804952802 760.43554244786 785.401183206558
634 978.43525010597 948.713081747713 714.840315524863 828.98023534214 744.234467252992 820.592602175645 908.788843306533 738.446612437275 911.358382419061 638.661502277594 756.290150527054 758.97370190069 1034.54003597124 679.767240786526 874.080516504898 852.241985446232 820.044737148992 900.756520888756 753.598997597449 720.142923897965 840.953386331301 765.15714451649 1038.84145364459 866.599471719456 827.971860301272
635 1041.0878492589 970.955223133814 676.404627836393 859.737414641708 688.798874523809 821.701130224083 913.102449039403 764.648850275725 879.24666545165 629.050411009907 769.463408975345 821.272914234133 1066.99548478415 766.71958188764 851.380177390907 817.520389894158 847.520668150143 933.173794014304 695.779408589547 644.096343779838 869.465052288404 717.94922447603 958.888022543747 826.922609336793 883.493986871257
636 1010.25041174727 923.82542496791 673.08063633587 852.162786155462 734.241463233182 849.228220185887 886.963061622748 725.087352427225 827.42867406192 627.497606155757 784.278951405299 800.225996988676 1000.9327241091 712.76510488312 897.53822936214 816.898994055169 785.447225184775 859.506181405704 703.044997318627 660.678087256399 890.395806024544 719.626374710152 976.480543548654 829.054949473346 823.084194004313
637 1034.20511028828 867.646311331186 681.494658320531 852.269332616748 724.798841824994 843.728506965997 853.222609329588 684.289882130034 838.632131486194 677.167842522898 801.05492408598 776.509553450833 1003.87879526226 727.94462048499 826.548813085411 798.320788187057 780.260777404862 931.539221334968 740.837344330545 670.07318712812 865.32769644025 735.452169440265 977.681146725478 819.303650634663 771.201855010416
638 1043.92161414257 950.959279566592 706.635845231329 816.56823076444 763.708880520664 825.692479197508 905.893255371399 738.405489853822 886.454469285863 657.714015916705 792.952239059434 817.740658602034 1002.30364826254 736.741714253022 858.904389117312 854.131888245165 846.011544179414 875.566792360076 704.423437811106 706.334009397194 821.544887114085 755.836050227032 962.702624071333 779.843463986629 786.865376241571
639 932.28554577994 955.877936340693 704.191098025029 854.776014304851 715.469214514033 865.514106969075 892.998881722999 681.555591771811 848.021031600008 682.712998330354 827.145666093245 830.450144556556 1043.53620259938 711.602610024953 854.96750635741 845.329622803796 828.761457300546 899.518745715413 734.148919688892 691.156973328821 889.666321233153 725.209700832238 968.074943702779 828.015208073364 790.833828935896
640 966.867434175604 979.299404747355 710.831657663243 866.842016521697 729.843566193805 821.603097240058 879.057630608252 801.88652600022 861.09371873514 691.215439091451 745.043217479602 783.015727818162 1102.13523507049 644.929437354297 844.307947423312 854.545116539171 837.30261290109 914.728725115836 757.987994070903 693.330210171379 834.61100003027 746.643894315874 1016.28039035592 854.201909363504 801.373838824646
641 956.407860447631 953.878272650069 716.20378721182 887.742364527323 754.620567919912 792.190756525888 908.570316724494 717.737394281928 876.510709089498 641.776198742754 777.893348404392 804.5563519691 1036.15753949643 780.956920294982 880.62603447867 816.496905809354 844.892208487271 916.226490033094 705.430058453886 693.504192040239 847.409604596902 763.087180657273 957.15661296958 842.879829001243 840.966447443888
642 982.69055743967 919.275866565742 740.177649806809 856.882194640412 735.953094292261 797.108163005003 893.936857052539 761.923733842104 863.106551560851 638.802396881424 843.772488786352 796.166406782655 989.158951848394 706.433356679423 842.531184935375 847.892709767674 795.614057259982 857.70024364898 701.408680399423 698.946574714174 890.393786283083 728.921333155514 968.545773639033 837.553509657173 812.726066852297
643 911.227281695106 938.268452580874 707.359240394857 852.532695120732 734.44689304164 849.897197687951 901.596255781067 666.385364205626 882.802312998632 691.335210256456 769.746034300344 764.510244110912 1083.92458509646 793.10446796196 831.471791374938 757.811801093343 833.166016828839 921.694988753833 717.664278978976 709.589228975954 862.520727191177 737.07325866152 921.89766312138 827.155762795063 777.360962647183
644 926.605989082417 960.803315955938 680.588776272612 835.598166799503 712.58485672313 822.741145819994 902.835014920621 724.21004542259 865.986876642771 660.295366639256 796.222813762864 816.128589589447 1130.34877020315 672.945633608582 884.442867757218 856.476806297914 827.826137689243 897.032082552655 732.351523934667 700.615241825794 844.163370885486 699.219609778956 967.1390535743 835.7475757564 767.975536207172
645 1048.89845175707 940.597040459147 662.731225523557 818.823467018274 720.995424934452 815.744892732952 896.68007129486 752.118666130177 859.848298184548 678.587098598118 782.73877401776 744.488758843695 1077.33696912309 715.824393317801 776.566958918665 799.179542191711 786.582431026829 923.120424981515 708.470331474147 711.243389265185 890.51605795067 738.721572313283 1001.06009861457 867.98244119172 807.178457254893
646 984.256839750669 968.174589563486 702.280228951262 837.912792554918 791.746546369322 815.620733806493 900.357380822355 692.331321180608 854.424664019646 658.509320832076 852.127077671377 797.174750322484 1035.1244341934 738.566529852657 856.88979688298 859.244048130541 804.715866405013 937.53214042555 740.579873494455 646.065216455933 863.470973616502 731.784629535167 982.163738204002 878.105092047281 817.08133806497
647 1002.6546173496 944.495521899696 712.510872408981 853.386085636095 727.290809764275 791.374266226027 878.42840457328 738.50127510694 916.813801428694 687.010513768982 756.636752165622 811.513371326094 1005.65539528791 764.240671868027 849.299623728595 831.570489705787 808.91372668062 912.532116272747 700.79222708639 677.962326316444 885.036449203993 712.097201408942 929.578722203416 815.964183331229 807.663873378694
648 1000.05721216042 958.709271861057 718.532216635062 899.820994538237 691.289294095546 814.834505183548 879.225255970165 729.191911092504 914.288333968365 679.053582178035 794.755961196651 860.470170992526 1016.57651848169 702.583580217595 896.024141599485 817.05052295919 802.944085640012 902.297506244533 688.363678628123 694.450876692824 899.134194505367 711.654914545679 961.24702259558 801.161320230746 806.200862138286
649 1033.91682369507 1003.15027773703 674.346336756754 838.114787774774 721.823708521536 811.834682227502 917.698348222822 747.35373533953 892.091845587619 687.905333732923 774.231852363363 828.359804190218 1045.12936300165 724.075537588444 804.021158709047 803.746186080255 844.316858237032 905.090037952847 702.245827835151 713.274758691176 847.627055598849 718.63881478351 983.824410207998 867.099683093337 790.80225167538
650 948.77520504957 911.370303571807 750.984429822118 865.053676504575 747.29355227854 783.294582840682 891.761567040208 708.002606531324 906.531438927691 654.963970038415 773.899333024685 815.967621162692 1067.15622129357 757.942854501822 881.583030622217 830.49833041379 834.903254124841 890.424101617358 774.953250572444 679.529550886066 840.493363825246 709.257982615801 970.189433310384 843.413715623548 812.772259089603
651 961.78854098143 1006.29708865571 732.50905197989 843.178417458842 799.198572970833 814.232842882123 901.930604636356 779.578372133488 906.929700414556 678.628264585279 778.559794398708 823.996062343953 1075.6867579759 767.356776989485 960.256311001613 771.063429389464 838.405826019802 848.032840878081 711.114612769287 722.049179989417 832.371280126655 781.886309084862 981.16593382844 841.640353580133 852.05194757388
652 942.467387094443 958.738674634102 690.874438772078 831.147478695411 771.66280598979 795.150214330067 888.911863506994 701.219400088717 873.75985645967 710.063511889983 814.987231566327 771.318119200072 1027.14884002114 741.101167499576 917.534827459453 828.091161391951 818.047960232203 923.532205259526 745.767126663357 669.781108563452 894.342649791351 718.797642670045 1004.43633086564 857.205537905026 824.485886260392
653 987.502302880583 924.093782629686 706.815318686786 829.569956080041 734.1593804474 783.821407491227 905.796045593502 765.80841158906 923.095885423475 699.574352756873 753.77568403367 792.399783602928 1063.98433767891 733.32290532347 888.111979927275 815.222086914384 827.330771772082 894.362591438628 768.148440471788 670.3233464412 873.750246154502 720.890458882523 985.72940070459 822.913303469916 810.064367193567
654 940.625770568442 911.738699051855 665.87581784801 876.000209099892 725.812072649374 842.562824082052 886.2983491615 734.549947945483 803.496991467293 660.461930749454 750.006549973062 811.038273014863 1063.17379205133 735.409255737938 870.946389629529 821.770798313281 855.897700264409 926.944033751133 781.036185731955 649.706753977383 884.192207714696 751.295110217266 970.106975038202 834.737608396724 794.510188899433
655 949.533964631867 918.276909847249 662.036591650287 890.203355966475 719.580701359524 881.329363375718 919.092893807197 703.220980188075 864.408781328708 679.340111653011 764.532132932532 762.203633113176 1028.99363932425 722.847683795501 853.439488702418 824.82234554493 819.696652087886 863.032975679026 664.893023312874 695.343595920933 918.342229903659 715.720081204488 968.113059585382 862.735592501836 798.39935173059
656 978.748398004176 956.844247606901 658.828015291431 824.356283426267 745.725464558361 901.699243689045 904.957663676295 730.31406300735 888.339631479703 624.253611669964 790.251521523968 844.26344145647 1080.60511334922 739.831048644912 871.95585052471 805.708235139773 859.428830301636 926.655464734947 735.149816838516 679.285878657435 900.000301624067 726.651772423112 950.825695429258 833.419933327695 851.307328513942
657 978.874070364537 867.92362856681 675.888523653722 835.697619960077 734.50021972537 842.493093481114 912.04347632514 734.041652393743 880.10137030257 668.706734901691 776.748295060414 887.710324714688 1045.72130623204 693.662292721944 896.0471367384 789.816932721125 865.780004079142 897.893467981842 755.084466336807 672.33158053594 852.680237008702 719.596327014671 915.92618643689 822.308966259888 764.261402427854
658 949.453464594676 1003.81465304319 695.624683441466 852.674910132738 735.06962077469 801.342602435311 890.37775157475 736.531813024236 859.137041089804 692.7414195319 733.593839125825 808.394594453079 1081.26537921945 714.612214358203 910.775468778279 830.706451080827 811.050482340119 861.247105691545 785.91718126276 702.408041759205 915.425282259873 722.875260808466 1003.43221946248 867.377839564579 776.0105900782
659 973.954181456054 944.497974135099 723.62001728338 899.022026383372 719.193976355306 897.655303315784 870.985751791011 707.762995297638 889.341161519433 653.86781674905 789.864584083789 882.586733694335 994.729918371 692.651288681652 867.854225704287 811.072345869127 771.446971408091 890.737041718357 697.441391854264 713.638346634523 883.190967997709 703.412655810221 916.318460684825 845.257836433625 834.016238643161
660 1011.88580583762 919.782872918444 675.321133827769 845.135792831138 727.332199893643 832.743906473827 871.259623894078 780.832276981752 904.271103512308 643.064630327159 723.624381643382 802.55673270795 1052.09369680806 717.889093235069 860.37897036833 821.401218527462 807.804891791699 909.68606126425 705.582579800915 737.478780336436 903.257970867866 722.471046641 929.187261530185 865.382718376616 827.980224348062
661 936.015670077074 874.752140738673 705.42333639537 826.071842041396 747.751331308437 856.276687779616 888.15974762144 691.808989536153 904.307602603624 655.858493325199 775.74224805159 795.54769783886 1040.43876393013 711.938952768052 899.854332651044 802.556422714804 824.01121389302 967.635511752028 697.000071281697 670.892885311745 868.00259616073 696.928334941064 996.64264645282 864.50059194337 853.13632485243
662 1007.34978353949 904.592106642794 718.149096165657 828.708580181483 743.79611527808 787.314734135006 846.13981324327 708.00815523357 891.265655198965 668.569726275956 796.683428173112 749.023909032511 1072.49242594835 782.66760067259 883.296125773989 816.523646561129 810.442688154247 875.263109019466 697.181336287147 650.372851010458 848.35705655787 717.353439787383 1005.24571142889 839.300983837836 790.160378101933
663 1003.02587921879 877.002548041792 719.379668068099 862.152399375636 754.62978919038 858.200358639939 884.13830875528 669.615916143233 895.31858288817 678.228485891736 802.438623589219 780.870317608532 1055.43472318569 723.647825721933 823.014905295949 764.538569920758 763.106612881349 961.691181935828 657.755030151837 648.132537211153 894.359561121417 721.112160308507 950.556129202346 868.88488703497 809.521274134706
664 937.937291769336 954.012512748932 716.910540131664 847.45155362546 731.87431731534 827.028691356363 870.090898126321 740.870245418598 906.423137706141 629.814180721545 796.8454464394 786.63697791168 1048.65641714368 715.218416687116 820.502936016382 873.359619838087 834.536092171975 892.325978759175 715.178104493165 702.173149648347 905.304102523023 714.184750168837 998.656883028418 850.806488333323 830.394271649253
665 960.60122316954 898.32980204867 710.457709712463 796.400501367628 719.486176432036 826.765355199633 934.610015225236 723.644032370334 874.23747630219 670.418683902894 765.206465095844 754.23616876542 1062.59506636752 675.313245235075 923.351618134954 855.763214350359 822.96661703224 896.310066312043 692.472826787618 666.017044810188 882.141992044137 730.638838694214 986.936175294756 776.484139895553 824.752852595269
666 974.57017597924 933.906968816643 705.487918156933 815.646558307238 714.077063053278 858.32896317388 877.898673255732 729.175795528724 866.97244523933 684.492812491166 807.277499888352 814.627100174153 1049.95252890941 715.706353699841 894.327359739765 827.850554677575 859.760350318336 907.344437416774 749.956465632653 658.083223631405 871.662766640498 725.044308848398 1003.46779741519 829.459461752036 797.15836212122
667 936.878834677687 933.537675257729 758.698380104659 846.254823825084 714.732711533041 851.992257045765 897.922284400676 743.455461326452 841.128152628654 683.166646668115 749.791295480827 813.31571550914 1067.34292080035 693.183176114498 905.95974440215 823.303891793111 824.901435847709 982.230238988039 728.601813326891 648.169499540186 825.271942087412 721.212284420429 1017.761317179 837.613272492116 842.13084580191
668 951.426182839995 967.983651957987 697.403070194798 834.867614340352 728.719871814358 798.257792433134 880.657123526883 717.485894586833 901.504349191427 658.99097742251 773.310777576246 767.903442017486 1094.62155972459 714.05943219573 864.63921937779 827.02733071781 782.764382639998 916.818124254809 731.687355970666 707.349026609737 870.903637213876 729.690757431762 1014.89481000323 848.730747300622 782.480534448918
669 921.662549215466 954.460051685865 670.31405462478 837.67448851136 749.271814662996 839.558542242449 900.998689851536 700.366901747125 910.890719598219 708.378270967703 816.308828719522 835.304476797011 1074.26678625788 695.450428027512 847.087285293088 850.218569347767 847.798742098092 927.783792533657 694.582085863536 696.727640763653 842.291976583565 704.73750150513 974.013958600125 806.370699636907 817.14479222858
670 942.218838608054 995.607289176807 672.156287261244 872.458127175745 747.986536386524 755.131861910784 896.02945137167 782.277784140327 870.718248441854 690.3116059959 738.042456178988 776.040720514485 1063.46224551032 715.827535581346 872.507236107108 846.970213670125 807.991633788119 917.392254633969 738.49794080753 723.682126480871 823.705995947389 728.932089541949 972.156012034727 861.01392458635 767.050810076615
671 963.964823999973 947.066708132325 734.749908294394 837.345123887821 754.428676841389 840.375695242943 886.088632319472 690.690378326739 897.90039863663 719.317465902969 767.220114250595 816.459401565654 1079.27154096576 700.692379371736 882.746993321167 817.671945207913 806.422432083886 922.496330887519 719.517307107695 670.358054304387 846.117655808735 700.201672793688 990.028274391443 843.8612037597 805.89075738523
672 950.414695925198 959.407560895694 716.348122412912 837.256386569262 705.507635461103 802.760531881468 914.955790803586 695.622376187038 904.851013546807 705.815521631842 763.773825515821 814.390388414315 1046.01955489818 632.059760372228 861.644507518267 851.81723379633 791.50336340797 930.11174041025 713.302316989284 661.160450091136 881.651177555245 682.194341634386 948.81723573775 855.25906787146 806.04257220046
673 988.15780301183 938.6777610479 718.54387889213 823.407477786898 733.071490474113 806.495774504035 916.228068981386 689.231736855026 832.716382187028 653.013239630303 773.02346463333 802.315272986239 1072.39967539829 721.567784410203 895.068754356326 778.082385207952 845.267173421528 905.89806426399 704.201484004052 669.8711800851 869.988258573178 727.447391826519 932.624226324515 872.3561043502 767.55968195886
674 946.79166049018 958.306310869665 689.256832923193 843.281821821729 743.464660450937 839.624204108473 900.971803415195 702.668605431698 947.476706094876 685.306160807765 755.770527579125 796.680395996466 1032.41996265779 717.556210608406 881.950098091902 825.533163822411 806.379733889652 869.578179571028 695.16270695294 670.391026025067 848.413991934034 734.539424653449 1017.68981808138 840.870482587403 774.101566052318
675 1009.01126838284 1000.44641335574 688.999288783053 854.248768097056 770.238739508046 807.216350248552 848.100417771831 724.194134866667 889.787971241208 645.156628135861 777.218583609924 824.975789793163 1021.65007394017 711.653975881748 880.958644767442 785.275360660847 822.126529547468 963.308227658676 690.602059677762 687.943474980845 763.618195702959 697.642353112557 980.241881108428 884.033827640858 785.161357966048
676 912.8326963343 948.865940595646 693.345662234054 892.557765597641 759.826539775406 760.320714275466 902.713859322081 802.531575284404 874.564698801217 714.78995002304 744.516458214973 813.964784733526 1083.11509815591 785.622426510951 876.179996670042 833.144672302297 864.578459623562 874.8921143339 741.172376475857 693.078123556843 849.046092322223 680.722296378555 979.817541753813 829.236032559636 751.576912961365
677 913.227608165774 1001.16029685528 704.309999149123 787.094559011811 721.770687093076 825.555689202484 963.026091096431 720.990921548166 882.671869380516 707.223100239328 780.449638146268 844.714262652535 1081.72885368874 714.214226792386 922.04692673399 798.106988236568 836.395708936647 918.32938516931 720.749196124993 700.645436359766 867.308491752575 701.719621012827 988.882930655552 813.37373598243 770.370701299598
678 917.98075682034 978.686602976654 718.349713594091 858.440646576225 716.8952361849 800.776551743081 898.208899980875 777.765261617827 921.31742923501 689.564315214906 766.672556887231 765.942919169923 1052.70255955309 728.685565187998 854.951473433792 825.216807430404 824.91792698254 893.54464567182 736.109383857356 668.095996438725 911.481426791179 701.363813808398 1015.96742049606 856.073942011241 767.866010201239
679 939.405321387292 994.125465690947 711.750827499557 830.800652607545 719.202361265219 840.762172069823 870.49195429186 763.742292689319 895.312966875813 651.903164344484 692.134879597794 804.54991140585 1090.08934450178 693.386433575126 870.22862620483 799.708919448029 814.324997309465 892.559424682473 742.85787226483 716.879250885758 867.398105904578 708.027261287779 970.921554677087 895.665519125976 791.534092836292
680 984.391884166455 927.041953813927 705.889605695635 869.047083071183 722.352908764078 873.760788435637 924.737734168193 723.767419929664 861.254483096758 675.738263895119 782.107520376323 862.372548186219 1124.14116379481 676.98085168173 897.892193483015 820.252895953883 799.84736828014 937.650182255904 728.853898176471 624.248754806754 884.636272319676 754.00006316585 942.499749656983 835.858464440596 792.121613022414
681 1013.96930138508 997.174684905465 708.696163851257 847.152869087954 751.20581267982 841.471586600764 855.893102762804 687.753666699036 954.78453576869 673.747877541076 830.70466873921 774.045284398639 1057.07990193507 741.944957973065 870.007000181756 827.117562288075 821.289060920226 943.98925540372 701.534574631861 657.276158210105 857.471211136173 733.111183078728 958.51220734032 821.983405356715 825.524163886226
682 1002.52892339838 948.09152351979 666.066118153949 879.89887695361 751.768929039508 820.030211500184 891.050945475804 699.994272922684 859.782551533108 633.756310200673 792.39019541752 837.183479767098 1073.51669204137 716.167466038837 854.244448581649 809.892319587444 805.290002527206 917.976425936105 717.235573258612 726.906589319193 910.680762161408 730.462144579914 1012.06724700619 812.491309321235 805.769682156797
683 1029.28933906925 953.25195447436 684.136662565892 848.183922882377 741.941300080961 821.458364151013 913.57985786599 756.766307588489 868.628089802346 681.157336570586 815.887081546292 776.07893499798 1083.53402335026 727.70898625093 824.874176474947 824.105289391512 830.275146491519 940.65156098873 745.233905123948 713.60487597943 869.92821282014 754.238803414811 1029.30065336629 855.043173180817 808.576492774694
684 966.43414720789 974.131483881127 692.000167498306 848.631618938693 769.288602444489 781.31043652998 902.961235101444 742.508553070323 924.897833720432 625.543457436326 773.362032365544 798.881486883371 1024.56874323874 645.119653157192 869.373290858588 836.474146292485 817.034112916425 888.289948343046 735.078799935489 658.953846137118 917.177423177313 715.839015760423 997.269086089723 845.901691233106 812.312689349018
685 1009.28279989832 984.688570332577 690.252800483308 820.864666174936 720.247157086671 856.882688490942 934.60690655535 741.064601044591 914.632867321662 708.289991733303 790.608753712327 854.923037317648 1083.10275143216 735.534561127498 948.301295170548 786.67575420787 824.434164005835 900.859958588171 745.417842634155 692.933600600927 882.52504912607 716.549049685531 948.9734830829 817.648110321144 785.37237945653
686 965.73127371608 958.91955056564 711.58974907403 872.603092053035 756.380211996324 850.301341565713 913.895916016907 722.914820394175 865.216186808436 650.973852383199 754.332129394822 803.790812550293 1053.90453508087 713.342292096 843.192138524779 867.047912305903 807.749384873115 848.790400205697 739.90201178087 720.452541367805 876.475408638337 728.009539431733 994.388683082554 854.871381005367 789.580076386996
687 964.688498513642 939.956698090382 678.565397298529 814.340754603404 709.571601568579 842.442303964985 935.88929169094 713.779825779395 909.361419868556 722.916965895239 764.664304928897 840.107393429684 1060.6820484383 708.81604216144 882.986472071925 866.427081712695 798.13407182175 932.27246403523 696.578248809921 707.890952337981 834.114423432064 701.359288053174 1000.44493939626 810.057907480516 779.277912859363
688 1012.30774044087 947.371941185594 665.37878200757 816.291631768167 668.634864470802 822.059926708171 903.694710745512 741.258773796964 857.819699052262 683.433762617807 821.668993393802 822.064291395049 1033.80869773254 751.544788542913 879.615895479319 848.595769238955 884.548992945926 946.052211791603 755.731748152196 679.423565161905 898.826661411268 711.559892542069 960.68242173528 873.06922046319 812.089847964268
689 957.691439855862 917.293389018241 720.907126658382 837.972951729471 734.304852076495 844.656845551535 877.841066869012 725.477307094632 854.716763443523 631.385678471376 778.448357789249 867.626846577225 1045.73603042751 682.618803522421 884.54797274484 819.083017353114 819.87784119425 920.847686396705 709.303501461041 667.579788646953 909.698102499371 751.943884056295 911.46133622485 855.756907808911 771.10799439595
690 936.911086967948 934.364426896845 704.28226936339 819.36194042427 740.318613206126 827.284926343802 897.031582123518 750.932506894203 835.864594787902 671.096092381448 778.27630372848 789.822329863458 1014.54558756732 719.109695088203 900.600667864262 829.333425784649 810.33064489181 896.848498692018 760.929855282197 677.740411260977 847.216895388868 686.056143598367 989.13356420163 820.824835286879 766.633108737423
691 944.874637024647 935.223780480362 714.862638502894 853.434976524886 747.396016118547 791.939957420507 919.257091584834 718.996891354809 887.972762851667 674.341965954937 800.40491669334 774.147446670393 1085.77876650218 716.733163062274 908.274438300736 811.759767619484 812.240035912166 892.64709039744 748.05339521626 659.938958395553 882.21971372746 670.47211282112 971.016962752173 844.397168425467 852.887456323145
692 929.081898213992 923.832423904673 711.772785284902 836.570671888594 724.16473503142 785.497477244323 894.187032808728 756.821278585377 907.534401003025 657.348495943772 786.443218642734 724.966422974682 1015.48332758605 738.664430446148 844.286617669538 815.567109371558 843.83677312453 841.9735692286 702.76107718858 663.957328738511 887.961501873731 747.771841796527 981.387548358076 819.505445445643 831.504906855774
693 919.144131864135 953.700171879918 680.674078620619 849.902984622495 724.052342913123 815.019524886025 910.316501515671 768.423086468576 904.239462706385 666.555105384318 728.413902386044 805.449654919254 1040.29362284592 766.250680356163 867.659025716596 845.43704031292 829.28646876856 873.449004176916 720.60937608225 714.306297938468 889.899393333254 707.349063309607 984.496899802559 842.026134260403 811.137846701402
694 943.344397276303 936.818457360048 669.247271603079 850.84002231614 719.49887701999 814.490815936015 911.120194606189 707.101911926746 930.677400363556 705.389156335847 811.761442992004 785.672992390763 1060.35872248884 693.079392024025 904.619305783883 818.190621094716 806.348886034987 896.837812744736 697.491810705987 696.222913217381 864.36037524689 672.034688673074 1050.39550627286 831.330488622304 814.089958083315
695 984.421625432602 944.680220370972 696.723165564563 810.39691743746 752.310801284462 803.064156576343 920.758503569593 693.826561587953 847.065905469193 684.225412723856 784.74319334761 791.778629864194 1066.33362777915 692.28061222128 890.517955628662 825.605531119801 782.14006273407 901.581267764813 709.250734856385 678.794743334513 855.377751658992 692.535855528526 999.55025929644 872.783161710938 821.137995573943
696 987.841716347591 937.858458687737 649.518097827116 850.392663183168 735.524781135356 818.860607970656 911.469487299304 730.924400329304 865.156936662955 641.621454727163 822.278181326682 801.215486075097 1085.00501846525 750.702708409452 864.680401317179 823.489274770924 842.604727960408 900.634619241208 708.314108482628 705.411706645042 833.080259796913 729.225888407312 965.417826339734 835.293603367157 805.424387624086
697 1031.50306807261 966.315221217222 680.004775664025 852.631296665627 721.407284957144 833.947888991883 907.512070608835 764.3186919039 819.499299234989 667.92006251353 823.684292568661 843.249135674243 1050.72018168552 719.756321975608 860.109244299094 803.721117083419 823.282917492809 882.231404440917 764.693853086259 717.344815962654 846.585347563992 723.764367206603 933.930827952863 878.704110186307 773.45961828133
698 962.343239278248 961.90308137841 676.157751723792 862.202874379009 723.78634101603 828.445669291913 888.60084224726 742.797490230728 886.558091981594 666.09185607549 781.740532195695 856.486922125782 1104.49630039766 711.543915291001 920.99720401998 831.66272352474 831.366517859516 939.029737864496 699.008381985526 711.882375186921 870.516116898842 701.395397209185 1020.46138382233 887.559421663527 792.639989550008
699 1007.28335157679 946.795372088338 699.616249023831 874.580936890177 750.138542951476 820.848221610674 887.160269509446 748.759013887067 882.977100639166 708.963977358277 757.334203432262 803.67200729713 1042.95805438216 738.668363582307 867.464268298658 844.357021885044 812.405580063352 870.780557238581 747.245275279964 706.898834911015 853.833634716285 690.41943083089 979.584174785503 812.1413669673 781.967365053299
700 944.435205928416 967.993062825686 720.239722372362 822.650275972677 741.610567807962 874.330748911424 918.762637470597 701.577547786512 835.591427221575 668.722631684829 740.559301742221 812.148142064456 1064.81389004767 724.902598003865 851.252375162514 844.883842512364 842.91675832418 934.2907130581 780.13995268573 725.430039521477 856.588717184517 759.161840361561 962.958377513897 832.584686249438 787.575165234565
701 965.623451660419 999.215177190414 691.189718963867 851.691943045065 742.654470064886 838.092938745535 891.726455877832 682.455664636941 921.858321899458 694.385727816754 791.409743062769 784.40190767514 1088.30019301773 709.915989738585 913.432606018921 821.1823842191 842.881218686386 899.340794241462 722.849583735731 681.987398102944 865.832270614413 705.814166159302 1030.71665561089 798.808678558814 802.14554905862
702 1005.68543202329 970.393677616712 674.248740783536 820.892006215994 739.278426544427 830.368160071426 864.76726079041 718.400145926671 878.439469314224 678.693083169067 765.392261445584 774.226660202761 1085.8478463015 723.503250453908 874.11541981887 839.530473493885 847.843252732926 838.264446680428 710.934441509652 706.874633498258 867.520024167693 721.833944909253 980.356920734654 836.948320713506 746.015596846593
703 935.272489281306 989.032884387127 682.44991788578 810.657900370835 694.484549261471 846.284214818297 847.604578732593 735.65674932703 866.159279745578 678.832832928982 763.32848446013 815.221114129299 1037.80460866817 712.453491364421 871.600636891772 825.663053108464 842.214810607187 908.71638718683 713.610993873444 661.39405272886 903.270595833533 731.330019213034 939.75577967498 793.674943005288 815.559906697894
704 964.57215376376 993.542484779031 742.206769985504 811.957892824667 742.707349672407 822.27921139346 875.964118306343 666.632804232135 878.539059351287 671.142187878903 801.293327810014 767.68896770752 1069.9137288388 710.839009975957 873.166783529184 819.231515556035 861.998574714269 908.535683577208 742.579935337463 669.622886612794 898.091747938703 683.760741820297 995.578235291272 855.092289918019 781.231165568424
705 995.47461063062 966.855944854596 709.090286469843 855.280050221922 709.501251940178 845.92270698858 854.65876150413 688.436572295702 851.924177621269 652.048738970509 790.188267782908 742.411270680497 1086.95084670872 728.779706976411 887.958804368149 841.07274439601 797.098903585454 901.888846499364 727.101621525925 662.031228177227 838.838303262589 724.149289529817 960.518351303117 863.752831978731 795.437676135309
706 976.56772298966 988.904055375675 664.910836339421 832.95728280066 695.26257603934 816.260552181649 894.087799541582 664.625661260828 932.280073862555 708.371000085601 812.114995554097 736.151616857515 1067.8334358863 715.547375520692 842.094641567539 802.595496564959 837.483596304911 846.151273568326 707.945903507464 678.621995678858 871.013225622207 723.92060378236 931.569838803572 819.373669934057 803.41776468525
707 952.497268112445 965.29912846436 679.542719915562 850.261914661935 713.307877322811 815.163024412898 939.383746872904 734.186861589406 924.68331859101 677.379139914024 787.833448045564 749.961071933857 1090.32419803859 682.617595741337 913.41442675719 795.378267938046 881.581632879467 912.689411633972 728.68512145745 692.236008175871 851.026463137188 667.170259104947 974.982261417397 879.436328219763 778.15556231217
708 989.203751055432 954.07382091395 681.815830666287 816.561209552636 729.766457090487 757.338155959448 865.582299409917 726.072243274584 857.51957572622 667.95052294923 801.311108062451 827.600366851433 1114.48990441823 737.883102733674 890.305326469736 841.343643605046 842.450543948127 863.17744321365 700.682101478043 701.864557495114 849.690010215094 694.309981584646 930.663469069174 830.589716364322 793.878232186206
709 975.221001738203 954.567298936628 689.664994755974 827.5705146372 690.678212660253 798.663929704259 907.263215928871 739.424349845194 852.170052595241 688.104424745722 806.342571948032 815.454934231478 1128.21953016114 743.314180113008 884.841434828434 837.040561881384 801.454833261801 946.791180222427 726.093732870693 687.477342463982 886.52839427285 669.267366924761 1014.84356926041 874.547663791906 819.523926527847
710 940.466874765885 955.553032534288 735.349358683178 911.947172366468 708.967498489168 874.625798553357 925.244238476865 698.546907936632 839.097175101086 685.249659681798 762.611690243417 790.282758945203 1070.11801416829 745.896620019513 831.150502509008 817.59458720169 887.653229735152 939.290036677927 714.647187829787 692.24673165739 836.60743257206 701.883989950789 984.648636654394 869.339853478842 814.771702734074
711 907.61842627518 962.581557600966 693.726247780848 895.149526992442 687.381701803631 860.20650933535 874.646382033401 712.26564481122 932.593164924312 626.812162740157 779.285294531652 785.188861039916 1081.68091745886 735.281810600094 861.624784333697 813.912120957517 878.572215488077 922.605470836244 736.259969621079 694.628391743577 941.155401917862 675.513107066196 994.772882388876 895.775823483972 787.110756351715
712 954.422107721375 952.761776087806 689.725875656041 891.868137278705 717.901833854088 867.061988071724 894.919909590382 743.389971370228 910.87733929007 665.415881755571 806.815405365038 809.742239508832 1003.11639878501 700.614634464108 883.789450913139 823.409059484256 837.084477084874 910.870554832269 733.88099768804 712.632078975677 841.4605787492 723.304411482668 976.03279931371 853.816367670229 754.492099393685
713 974.948325568335 960.690966865125 665.323153095183 805.52009439752 690.8704386107 800.010954752738 863.005005014457 729.796075432718 963.091167671219 685.784437869255 809.4424568947 804.145019240765 1126.49056869495 763.919439202394 905.081848025824 833.707616902124 854.170974477044 887.05318607632 741.864542971977 721.114674288362 842.156616195207 730.706136258661 895.776733431501 897.029976504871 780.338299993337
714 975.490161067757 970.566543011308 683.426592620195 885.684171296335 742.123979010521 806.573143094194 923.459798879702 723.516312348831 890.045696548262 619.681058703192 814.317260658287 776.41111102857 1088.37148873847 678.710403740448 886.982201691993 835.991801380244 858.50764179815 917.209383713517 717.434233930514 694.614485879817 916.390971759277 702.291090258192 995.69304813226 869.552846931276 759.785955239699
715 974.371308704534 963.161312852238 612.559354195428 860.294952393545 686.490256404807 798.75926486034 839.264143062255 744.744878931877 939.626825600938 654.755852412725 763.958466714198 818.198854937936 1087.66584932399 684.998199431208 926.739408147972 811.116930743493 842.788980717935 910.249209507977 695.332848025402 694.319336864108 872.1747330851 702.913352215872 960.906319904696 903.05970076359 810.264877975028
716 980.312670067187 925.225030772642 660.371132164099 857.640893382 706.89128938387 856.23370534821 793.473272795626 746.441814946146 879.09415519684 682.800218282401 823.918466207483 776.049759511975 1142.95675248148 726.651874317692 833.82280877902 812.79526379284 868.321202365594 895.612190271887 735.127639202217 694.576437111919 896.4950161326 700.784026850002 1014.83852427012 856.373998365381 759.75946723179
717 891.225271242343 938.29897550762 713.616491035729 888.230780971171 767.13967024305 823.298268523807 887.04657016908 702.042636098471 954.275673422542 585.060470550199 759.147667119428 776.230344747804 1090.73217308955 716.746842936539 883.206121971476 830.499056548356 835.303499359991 892.949613764986 688.076386924801 709.47587452377 849.384002935001 693.25543566151 978.965184725285 876.214007464269 782.785367030027
718 955.814398368142 991.049110276391 682.98515238992 860.867277434387 700.544143755266 834.910835303752 883.238601459277 722.733443104261 879.221248459897 640.372624824206 831.850098440333 783.842850363533 1132.4625741698 671.912095864108 898.859013839591 795.166113888548 833.465190185277 839.58969663675 721.711431927647 674.380438967974 900.533919062227 699.704447574354 1013.94081476045 831.344257412921 799.191968512806
719 953.559470713238 976.827415738052 662.337654190688 777.962992633556 735.646744289608 824.598388329299 827.92769849855 718.362261082135 908.588540512976 621.01430077429 759.7198997859 809.41749629203 1116.36904780432 717.218277029743 830.409677644428 835.04125009215 806.311628951454 875.038392470007 723.431409933943 708.06041131018 917.640384544352 694.782175371015 1013.27507917881 903.35871718596 768.803626963333
720 930.593374701843 958.47633794244 680.947521865609 832.74232994704 708.612164422983 864.516270129014 883.175238282162 670.817587720818 907.679187064006 655.276936445342 790.980296762144 787.987273920933 1093.61733627141 734.848163596953 875.16056356911 844.418908122293 842.855770434647 915.546112453629 701.408646533888 742.346626082712 878.328827034293 718.616058483818 981.96655378004 849.966919051834 805.909520249009
721 964.599628272572 922.229961713807 667.624382316107 865.10439104587 712.45585815279 760.548018362648 876.465260966214 714.499128637526 947.667813251696 648.145641865274 776.950328372012 771.761482278248 1056.71041565836 763.802096876177 966.4723022294 785.077644819667 831.229475665182 921.020247693583 746.987706800546 668.692759315434 870.972808339193 692.118204253193 1017.61599365236 842.329098431226 794.602848480018
722 948.637928116606 946.192207152346 682.03269615265 860.2412458403 704.518501859913 864.073958143718 892.9820988625 732.299459951207 938.346264539308 705.26486619599 788.230642501346 804.464458866357 1089.13260404698 740.222648561575 863.202525674585 804.963871066699 795.8784717211 933.108834790242 729.103824165916 704.751065124015 831.23167745975 714.781478067919 918.98790585902 898.873929553215 813.543829483277
723 947.363439409336 967.310071329197 766.963709781679 868.73236605512 755.284385757132 825.04856573528 916.618558433561 667.53731262625 883.969810394008 663.998124483799 844.791981183026 725.704736941183 1112.15146827374 746.706421583325 870.490281587972 830.039672605221 873.074695289919 930.391796770539 727.317234307257 690.72445108244 867.86006095194 696.701212966493 1003.39536539769 871.664705120698 800.741457342385
724 976.26509810872 955.10200506633 682.813159396143 853.74801100753 720.266158617036 821.73080288355 866.262901696872 705.893021969782 929.308239868866 636.264416216773 776.369040945197 799.968481983096 1095.45501947712 751.281499071141 861.829138369046 808.293730734118 873.40642326727 918.397423329937 696.810119992744 730.554717751823 927.814130778713 725.946538892917 956.708681066292 856.548135680235 753.410870867039
725 928.51429963118 954.212968809325 710.462513987313 846.292639764175 741.080864776398 901.703085544234 869.68601582829 697.071533417111 920.850243907058 690.423719076059 845.454103337668 761.532258307511 1097.33182646826 724.771670457782 918.513421616364 830.190592649647 845.994762620017 923.560567552564 681.427746295018 709.57752078521 927.675475068616 703.427310965581 996.631837597991 835.516751971714 796.492826775067
726 952.048480424955 978.532655426187 689.625051865174 840.456687890305 708.023879636737 877.320005144402 884.532083377491 716.848274376481 900.080929149998 687.739152082104 779.764469958189 797.180890193462 1004.33682798001 721.009685512729 831.023254680532 841.775762664372 820.95273799773 946.89017893118 718.151943466974 693.253446093956 899.44235375778 707.989492005284 935.426698065098 850.662905722078 790.68688993642
727 984.752605197853 915.395756521768 687.969848394241 841.853620843401 703.078358433266 858.07485131248 860.33843387776 749.195691034749 945.606837847136 669.882368367993 751.198734808821 763.95117871497 1054.96333795852 724.095805912457 858.125821123763 801.042544742148 837.893757817387 944.461650692503 715.637147515484 666.466485956817 878.808806362123 732.806357016918 1015.74425035712 833.593088489523 787.75008489572
728 950.186591821698 981.25765195182 715.979882763543 861.026928201787 737.548467936372 799.08634623391 898.235852784053 703.264949145531 944.20548012646 658.460950274077 791.676064177778 748.052668523419 1016.99911553309 712.746254697191 874.683711015472 816.994544839114 836.36778885416 856.60371117266 702.689126366723 681.329759291336 868.669806584053 723.219584611894 1025.27585574594 866.555014835119 785.85528651468
729 957.81309120267 971.091310670561 731.754590497327 862.27663497709 703.83014417853 861.526665067863 837.605134557032 644.099057383234 885.985584224986 677.348608670957 765.671038422108 801.388187413847 996.639141707376 757.811398317582 800.468974816189 816.502771527755 856.666855935063 903.382129859469 723.619551245182 659.956453112565 861.180400475226 762.667147944122 912.892216055931 842.476925438567 806.436442965478
730 930.176638938472 943.407431667527 712.674907389892 824.115104437873 727.834624041751 839.354615338233 925.655819971688 713.855900472952 889.817635660014 655.819025135071 807.693952762393 789.388256883708 1106.25427292461 731.449384178544 865.79489053522 791.713936803191 810.554132236352 914.064203452827 717.793436271518 715.829935086125 864.261834113378 732.656742564696 969.593157756558 867.536247393847 815.089912006971
731 945.848171679353 962.500789624872 719.877982619732 775.203467148212 710.714394542742 799.831697373313 871.455023495103 650.86347729205 871.983017012182 689.077224813842 734.145330745244 765.428591024048 1054.18484249808 689.585560286734 844.716632210244 825.485252403342 876.077438064832 910.811545912316 701.674283170297 699.78304833598 878.624185390965 730.97103207949 966.387574827385 808.790203568725 780.973152115747
732 983.042826720098 946.907270921952 714.404112564216 852.45150660526 735.795251062564 876.933516770342 893.205666354304 744.339107057165 874.189802595713 661.963845717482 794.567785364938 772.131798167549 1085.41450085904 741.413533807676 880.165355272377 841.917545204927 836.055887340033 924.311079285428 743.759718002402 697.908060763168 884.238160563776 720.616308994145 969.193966845577 861.074439698945 724.15536210248
733 895.703324350072 1002.26447951388 756.108249822262 835.705103705881 684.418268566493 917.409895954475 895.763916046696 697.932714489617 890.113109713793 696.675424028384 769.12085378309 802.244468241199 1057.46393336457 726.182408753616 882.444934535502 828.17541096406 834.91007051866 897.635524826708 723.103143931847 686.260212101424 914.06578009703 657.31666123844 986.481779991729 845.419461516444 793.99051103101
734 950.269588032432 995.822398780298 688.761956754663 840.912698823682 731.076676744126 828.665314190538 916.614158437399 758.481980615529 891.013179740057 714.25338003781 760.014955945884 793.802277346575 1047.08326700776 687.334819246191 845.173591592668 799.46954288281 834.059152900574 915.89108764464 718.505507358886 696.788349499547 878.842397705615 747.804320677301 920.504830909822 917.64808125837 777.644566168535
735 998.286245365284 962.250138949734 646.595561385568 874.698813434628 696.772055136353 793.532881234979 873.402644352377 740.898243062173 918.218946991183 662.861097745707 776.367869588359 807.13766459201 1129.89342837426 736.272322821316 900.316873058945 833.29110348166 836.886048032859 861.339037578237 718.60150101428 722.67869858904 913.146774808393 717.24132733352 977.486413567946 901.634075777739 806.494533673953
736 922.752431390572 991.601510025458 676.162566609428 867.245226266235 714.286744337482 819.145640702014 968.69306132474 714.164622814961 901.904703474837 668.559144351586 764.512322934734 815.414512439968 1124.64001268353 690.123351142404 904.36674952668 846.747494918283 846.761400401789 900.255738937423 744.682369393749 628.003245936774 885.266442045808 683.979724990653 978.914671642738 845.460341381655 807.531138813134
737 871.889015865944 948.014298326863 691.14963609449 848.54952541482 749.153319086653 834.450132938877 837.334103817229 660.063598759852 922.609872607472 649.540060527403 788.998768269062 795.554237047456 1058.1514394182 763.433914671032 897.089914438917 787.174544050107 835.67379667681 907.980681677687 661.978967886417 728.076161040361 881.994878213477 740.804032545003 951.045932647447 816.190710848439 806.350227854526
738 886.95531975928 942.907369171528 749.832252910707 849.642132498967 726.400981959465 850.975974235371 922.654775536003 707.31961395645 859.184500669904 653.615926549809 820.17733697767 768.065980247521 1060.56557305402 785.07848373815 873.222533064923 832.602436418119 879.474495184923 900.282172962883 725.763751414583 680.933439826831 874.25894299572 726.695039492748 967.614053499406 857.511838852331 763.394280444194
739 908.462338975618 931.818561839303 707.45987577599 866.568737328511 660.951237909145 824.605563157831 895.986340192345 741.411703807881 926.204445024619 694.963019052792 780.83966613982 804.85042352335 1067.61953997892 792.972305860355 888.226942177565 809.833294692894 823.364372209508 893.603752884254 739.651203130707 705.523943716231 869.441956647539 702.668477088472 988.570994753718 866.799476909529 803.589028919768
740 971.067164899154 988.256300368851 705.071630635561 805.911535567803 693.690074702025 830.149033631227 856.10867871473 725.140364363849 856.632875137224 677.629208368588 753.529966515558 769.686813325947 1039.361024572 716.695987199152 907.703974902432 833.855046258687 809.025733925465 924.842779296279 742.2149885735 641.229419627252 839.156764401339 710.87347865643 1006.61814550978 860.61817151276 779.931160578698
741 956.782499393763 1005.48867087681 691.400832376006 874.541095174372 754.112058680365 869.81386715808 885.970884527279 686.556362980719 901.259991959197 656.819356290804 790.698105449622 747.338959275501 1057.77255762116 763.445828010602 910.396024932127 880.9731738297 846.402822950479 928.143532254527 667.48700924563 672.689971246392 876.910566589455 740.214237400752 1036.32863069684 824.054446002874 778.335987891127
742 915.550836655153 946.456332081257 710.821555464856 834.168858855262 735.144845376599 914.411161091832 839.698774113857 705.661042156875 922.903389614145 614.556059524128 779.838791669267 788.061100663741 1075.02489149068 713.215756801026 902.386251580073 837.043330857956 810.633720031428 919.761793625982 741.617019714235 693.838282588088 912.703088853389 715.509626511034 950.04107938844 853.255944842246 874.86734824802
743 936.181138440541 951.282419362625 691.784347840054 807.499497710237 730.910350673651 820.088225738546 878.991871180287 718.076865118257 920.308883200016 643.288911304643 810.199316707951 803.193610063316 1050.23831726274 754.762811903718 902.814207625867 782.631146508583 835.676072180598 941.618392246471 717.1546225102 683.221146845622 869.458869426786 750.35612846186 993.815136280491 899.12672324794 784.069961492694
744 898.186321759537 978.470271735598 662.409027647792 833.632222020715 759.094772157007 888.152950597458 883.002713184888 691.3226437986 875.885648071428 655.839744761582 806.853259206145 730.859404939962 1074.94783826776 690.574488649977 932.133732750049 833.245176223893 847.704825577296 917.714539015945 709.472228477101 670.511218467729 878.989216370331 736.043626493823 1004.72351196235 841.50416127446 806.978947241521
745 997.33859117973 964.07884528366 639.780696965906 830.697328980291 691.254426863896 765.467566373082 887.001584991286 703.237503373838 899.34340916557 649.425951695803 772.794539644615 790.700685182924 1105.6719048626 721.578030322347 832.388487591784 820.069571635155 832.698859044752 880.915833242513 719.483770481958 695.563944963986 867.957121334146 761.732008997262 949.863599300012 874.23202969982 791.538090018402
746 926.34202085915 936.580597999556 718.269995906142 838.07705054434 706.194937656009 883.990879827879 901.659063056626 780.08099899389 927.311926067442 680.675525680326 761.267833653128 816.368984437092 1048.87016966751 715.9217947227 880.297181529557 845.720518975158 825.416977089824 887.235706768371 736.60264718236 706.032339025588 900.586938622297 715.355528988934 963.122901063477 845.01393924185 791.887802367557
747 1030.59474116277 939.828894942702 695.260615442925 884.717744297939 748.220019965506 812.133502987337 903.534966453535 747.743856716348 878.676659600367 655.229483123343 826.51024479932 784.095798727133 1096.14964760448 698.068816485882 914.368644760247 839.353823772934 865.389770209255 884.43218299792 735.144730290963 741.498377383896 858.287502640591 739.003544827943 970.179033940252 891.027869200661 793.420938570248
748 989.007415648007 979.991530539631 680.493041399046 807.5859145242 690.42272907648 798.502314770741 917.107975844403 730.303892608502 930.780253323443 679.962637357101 749.022871341602 842.530824494186 1049.25707797397 702.321604679461 928.574120934553 832.522058543993 833.253854077348 887.065533466553 726.921918303461 678.114256033909 885.939257635532 690.22004184597 994.59507808178 874.727260765737 817.20673946236
749 984.308084902913 979.290697953893 692.2969686271 854.09588921151 707.13969808269 864.293833927144 899.151003441837 693.605835618445 864.343461765908 658.517005219233 755.516151419475 807.318881444454 1082.27635136212 697.556405004875 878.76119025359 863.79122886819 850.673324201856 890.891930283552 747.51444198653 666.48395331026 875.580429218705 701.335141222086 968.731614954813 870.560425283753 828.349197034698
750 966.484295939712 961.934782503766 711.338486592048 840.798936481881 725.309496171867 830.114594577597 888.873503892355 760.281381572781 857.91704232483 677.859794448702 784.725061106157 797.244100457061 1062.01174145754 724.437737503015 869.05081946326 859.758379894657 837.731882047631 885.977775280277 722.650135842533 652.049341128723 870.082033931357 718.819415557171 954.7514245281 835.34512921289 815.075148157467
751 942.685327372737 970.35396969294 734.151629657993 851.506970907618 731.163057799828 849.881275303837 919.718272096771 736.989085196207 867.209265602187 659.764208245494 747.389495313185 808.193179295567 1078.85003750821 736.403828136898 824.130633385915 829.623123046203 868.890044436837 905.488073903303 734.608407800475 709.84066839199 894.194918415984 723.035931867653 985.018247494488 858.682495492338 775.192399977614
752 1008.28873154394 977.657956669081 677.356401896688 847.920066711146 711.454036530259 865.014340333878 866.238656045294 738.917474709727 851.822162925062 670.336255647086 833.543944739796 790.227967696234 1086.29571732626 715.035266416013 871.344969467806 840.889379587378 838.074339587871 957.042807579868 700.324316209605 744.388168598366 918.46578891929 697.862688098714 986.36349122436 852.0520407879 771.555746379398
753 976.390987457625 971.879686323166 659.256540686736 855.269347525195 710.716554197308 879.357311783044 876.292531795389 726.908731280795 897.215190306899 698.216643904025 803.205942363268 778.831032978707 1034.31952910104 660.735137545742 853.442644033587 783.341505468444 850.434860092968 907.252324663524 689.895754531923 724.209293485304 889.486044484256 714.139430973628 961.137089341885 846.990169164748 759.26315686794
754 939.320687452024 1007.61035742518 734.683562757641 851.016149982253 753.428343764916 846.567646273367 968.018063931853 709.967417824632 842.196945277983 674.924645388166 768.352852391022 774.668359056605 1096.57227992948 736.725942644219 895.341649217717 799.890571471874 818.335096068155 895.985902946011 705.264250369387 670.349068349409 910.120708496498 691.792041036391 963.53500667689 825.228828550291 768.316963904019
755 1067.95872454874 953.453979602211 703.261233426819 853.69464325946 707.187549838305 817.730141721853 850.978210208008 704.750154035307 875.33581987501 724.707451510683 789.326971550488 789.672129621796 1033.88558984044 712.329587836309 849.620643202758 786.124483499111 839.89917788128 921.837070285894 716.394776970032 737.811911330923 884.794973600652 667.142459067076 939.321439605117 830.830777451323 801.179930387014
756 941.29635401842 925.658263304103 670.427910259047 822.880662273003 744.009918166566 914.282330843634 882.109183176423 729.339862609283 919.994776198353 669.304869255994 838.886901772792 793.543674468306 1119.9204198042 678.559267400511 896.397662195827 852.76955897019 828.65881423356 928.934496891893 681.389818293473 646.266740049878 847.465175702155 675.539074846925 989.12118180779 841.338748753948 783.43351681265
757 989.380603302006 970.062141087424 657.46453826425 843.734697564763 671.630166694451 861.062659336936 891.24191854667 750.902548945939 936.74848395934 608.716661757455 813.284604126756 783.977453827354 1016.94120537175 699.94618999347 845.232755483516 859.967707630416 878.033136244943 843.242102164799 745.942869045236 673.47020155667 844.357658403904 730.260976654443 943.016831931573 826.965838132007 791.517118440622
758 965.322247079926 976.726484488486 729.474654768937 837.718350253784 734.386034292867 828.62924254676 895.164083913807 735.233927709377 891.947624456757 631.253072716213 809.157880501216 829.21324986483 1066.62590228287 716.874113309759 872.76734772242 812.370893436885 885.079051128344 941.688333154369 739.768583361832 691.960723738583 902.07478475629 716.208271811372 937.409038203891 879.660553023566 773.117176341053
759 951.848159227682 966.200546498588 658.895393929233 827.30249693692 663.31692560502 854.808575300849 875.285990737745 716.789853813824 879.642557401768 709.684431946414 778.758812498748 798.181952326118 1034.03022388731 698.265850433839 896.49873585259 841.712657321506 844.933275384337 880.548677732473 695.176451515267 685.561995944342 848.303682912469 738.085099725259 949.117939761225 828.62751258087 740.661898998341
760 910.963506867728 969.266234550646 684.993765280256 795.231027283515 735.673350589027 769.508085003162 862.56298418187 743.530187382796 866.284754006178 653.18152545592 836.355444850136 790.207273807333 1125.64502095176 769.156013030327 836.014501367304 815.306623083336 851.085422951036 899.560808586854 707.837569322016 695.352604409433 837.09418628824 716.15080788625 995.880219920312 884.655439281119 780.071189807565
761 1016.53702260764 947.159261846637 674.121893284495 851.058599716475 721.567280044058 882.984943439988 945.998808673127 710.521445596214 874.78225320791 707.352244193921 765.147523539436 825.752555618123 1103.30059575342 722.067039859794 930.024058637923 893.294915751117 814.34352314379 919.486797183501 718.60175564646 712.934683591302 841.63463964071 696.708660617005 913.130135174435 846.140802238864 797.09948054938
762 978.290879248675 951.249517047933 704.797751788503 862.917594978688 714.628526708906 848.830344658055 904.810053096613 742.57833437692 915.388920045293 702.829156902426 757.142622310959 777.549153471659 1090.61537869215 699.593907095084 839.349414524165 828.670574678799 852.06639714352 915.487623875728 736.355844649964 721.954158881456 903.47845915492 708.790123542757 1019.36282337667 832.18267449622 803.74842661437
763 998.298643559617 975.934226584206 673.939500775804 817.632840657279 708.132121416315 807.392623090584 838.59669916902 667.002451579872 913.189052143131 738.371214164366 838.881173272723 817.769025015413 1050.02624570941 724.61362995026 849.062552420796 870.763002235066 838.397549903778 847.141029417572 698.912763864025 673.382897291507 891.954723126246 696.564108080722 957.76298753855 804.673997468035 806.138100122881
764 907.968064390212 943.403334529178 700.882126206584 854.595189717552 698.208284809652 856.332851612984 852.922028547008 684.16089715849 905.832931092818 688.38351750804 821.142421132922 768.743018075877 1063.46822284805 701.396531986154 918.592021832826 876.091874419346 843.964557141083 920.747983735847 721.678132072662 687.037020490158 853.874894066165 740.249514753071 1006.13538849687 831.556361627772 743.254676130209
765 973.654971944488 937.539836762696 728.089176343414 824.565307872808 722.580334305228 814.770769744332 928.612076925981 705.053529698893 918.436638315383 605.966791230041 767.350691119988 766.159982285805 1046.47678199512 793.801379770765 876.694722731117 797.326520278218 836.367404640518 951.473936982044 691.29491512706 699.495344327478 833.334352786426 737.039753767045 910.970159926433 858.938518339172 778.287211055787
766 934.467514038334 951.462791083976 739.40410889061 859.803342835972 680.836078040292 836.79470292674 838.496632560865 705.866035843346 910.782144950945 673.015544700428 775.086031426703 821.062794075377 1083.70602846594 735.968473044636 863.968339169274 789.213557416102 827.800905826456 918.740844091842 714.529455197041 719.271407154335 867.457018085956 738.280847325309 966.185876621529 853.728015142007 787.395757464746
767 1007.4169272834 969.007260846868 721.008829284429 821.538797196274 712.372110729254 883.93318286542 891.880550476085 676.161247798793 869.346718874163 659.32868107001 790.374225537666 753.610626359613 1092.28450948341 726.584932014647 858.87453392152 771.073490782109 849.649502447052 901.88964311267 707.66219271315 722.001236455166 847.752537045637 746.858164515883 1015.86146755625 852.189899858181 796.804975152449
768 940.939040473936 944.825866368984 691.226569285433 908.56261541165 714.14802559608 840.362553894392 903.684228662317 703.896942385184 878.356652705941 700.000773363384 799.659901057181 796.787546556241 1139.77514315673 722.647359968404 840.998847879827 814.406261758005 842.497965062556 910.5336617616 744.597197234259 650.196576250163 867.496458694063 700.754496255905 977.754841407716 845.742733441693 792.648794991329
769 988.289435283274 988.48246508446 710.668310551962 860.082447196423 701.60738839086 820.370703611808 900.355535618697 711.090192315931 867.437038265716 710.71078646611 744.789238258489 800.595831340753 1076.6952663049 747.923510911296 883.697438131028 797.958911130308 828.5852224779 898.120167292917 717.56989952144 705.485908663379 882.368536200588 720.853643188542 952.978647027365 822.544187500545 820.295075259875
770 950.85967491089 963.69625697542 737.193972109767 829.70404127886 768.019789660759 805.975568540426 892.511209111953 716.600161645897 869.887394310115 690.391068419636 797.615849578067 781.83110744116 1094.5095787528 741.07163517307 857.682333525872 829.863655790912 844.573252169238 927.907613266325 754.715150282183 720.406746087552 858.459418739515 706.87450038065 964.324966408607 867.52049783075 794.421903761149
771 970.808209544623 974.425827035647 699.33076652028 871.467478985807 728.33759185087 809.406944082278 852.215805379945 694.263029963603 899.606154149555 645.798948871249 814.87049938285 780.212136449962 1094.05693255018 679.81685173965 908.000104510286 850.997372545778 864.531795993373 896.14067923658 706.328535182497 725.194591304802 937.362270355018 733.9044063706 948.87497299215 844.914755143323 793.24445905199
772 958.690386007837 972.17908339772 704.355874335494 876.963984224219 734.275744035693 815.434857131705 850.633217869182 662.276318329098 869.51343560083 652.909785942365 779.158259682247 789.534244350388 1022.10810639274 712.105209222809 848.297614366366 843.780114559698 835.189396808203 883.410010575017 669.727334789729 706.184452753237 885.839220512899 705.842202047052 901.680675953565 826.109341350438 776.780307087617
773 929.20742189232 973.335963389512 702.078897891056 832.080110091887 714.8216427467 842.821002853402 837.802450286464 748.552645620108 899.36864748419 643.383311143788 752.569921361151 812.223139522243 1104.03133449115 702.217117027211 812.761350910015 822.382046936659 827.085296656447 913.402679676031 729.010499056373 671.090222853208 840.624630486399 734.566190558165 936.516016233482 872.396492330275 754.161503755731
774 996.94614532653 977.016764340594 695.123047259693 874.863054679783 707.465790247148 825.006798289244 932.249474901934 730.404833303603 875.803251232752 656.569063142345 771.068707079865 793.028139032289 1054.56312600854 674.629811607743 903.39093691304 826.199689665279 844.336922831512 911.423318614944 750.390458313627 690.438832685596 916.250097987068 704.547540908872 945.616561537034 851.002535913203 825.122165614734
775 999.680870625828 963.661978524138 696.873619827803 874.028696524303 720.119693864227 851.504227898683 897.148707147912 720.96591789133 867.370501593216 655.606327770258 724.246430803516 796.56186857284 1055.86438809234 744.205036492449 880.687802574339 791.799681533061 823.122593106975 913.62230096881 727.94876874908 665.201490544325 892.065792774028 737.904492334548 932.852167640215 829.248005190574 770.181096228404
776 921.178685049578 910.274658985924 691.276606241273 864.36264446627 716.506392342324 833.311859337997 944.231942227733 694.521005242032 863.67093035605 681.822977792982 703.585575715293 787.42996479563 1062.36501869062 688.837763872496 851.427712004838 855.879417118192 836.88884125268 909.6381479231 719.03913135045 686.440019293472 922.705624103862 752.190566000856 950.840760241836 865.892510963953 790.919148049062
777 915.673459524859 931.322114841172 767.077847158578 799.92960815967 788.396192343966 889.660797654093 953.429647015404 644.881803286241 957.116988791888 679.327619496439 775.903414231321 805.73918607737 1053.73735080004 711.865110131547 918.05233347641 784.665863023434 850.748612329568 975.836680602224 698.355451893084 675.44244077557 881.565439593846 749.161285743835 964.222744500728 842.1575483004 798.787659621613
778 928.515567704613 975.969689983979 657.815274485158 815.636654065151 718.227996724378 799.746026791935 922.885913793202 709.276873251764 911.643859709255 677.510670815552 775.729184189602 781.08149775018 990.89724137398 728.162643636148 855.0077659694 837.222031945485 860.367593888575 882.47309939219 720.071252855932 674.331026887825 860.299160479309 681.461304718119 966.626379538216 815.569160947464 754.249830098748
779 965.69702109844 956.811146388094 704.992891068467 837.369150387607 698.291694778713 885.407337921631 911.767514007957 704.596607022772 919.060766798936 664.742626622333 793.482322868935 798.744509497901 1105.1843410263 709.012805117997 851.018168709545 846.536457909869 828.944631656572 913.232673261327 738.589486460433 670.392410135784 884.113822891063 739.921376816688 1023.18275411077 857.117674997588 788.535641815669
780 963.826199521435 969.986615243006 714.574514938917 893.445621296541 712.181954261234 882.742870977015 892.40068754227 722.981579310729 897.441060305353 652.843192709178 841.218371999986 815.57428730846 1096.75297966167 711.035655546189 852.986961019987 859.484804699341 839.782357021296 901.174868690111 720.0910998298 672.315926453204 858.446196362182 684.016008103719 899.885775574381 840.72680361093 827.084354667056
781 999.759563562465 978.028609425228 691.773190493557 797.122651558908 712.770857620986 848.076032021074 882.166290391942 725.733907358796 924.359839712595 680.166627179458 771.291863610805 805.828799196922 1060.85012378964 707.173822177562 913.80383679071 816.782138499795 845.496373133009 886.41734176726 720.115167733895 730.528585099619 850.00963665845 739.328334413587 935.640150268401 811.642821784732 812.676881525492
782 924.151549143804 966.604900528449 643.216502415186 854.156315244827 698.25024826996 867.801313456898 909.378169296713 713.5608254721 915.619783165566 665.147684733972 784.616575282482 804.467214188142 1054.85481651788 719.142166537747 875.169567533055 808.671676136842 804.393407765199 927.136157530623 690.510637168408 686.562054086827 793.06691667632 741.297304844254 958.565759335173 773.419715278714 858.610440721641
783 997.44411953495 964.509372549106 723.37837797088 818.114544619248 718.824916377735 870.202055039362 855.768053487257 663.768111278962 867.700527127686 648.781838449257 753.25360736323 790.927004317804 1075.72264999354 714.888793436135 832.325345992479 827.253906370583 812.285313804714 938.92817946445 732.582659825214 649.648514384852 859.72307760715 779.003023631483 975.67354868485 823.92719116398 774.465231974575
784 895.521156353977 962.283410818828 707.02470848083 834.083627892654 695.758310643694 844.669924090055 894.147040801432 694.389874685359 916.808478073443 686.885386039016 764.570885280347 797.97600126379 1036.25933133658 717.049014403724 869.162566181932 807.237694203394 830.968356571699 917.82485733959 714.238145123324 705.123861846644 876.00250058346 730.393385806956 1025.06204410336 816.919098936524 796.686724122475
785 988.625736127094 949.86896846688 665.79955903324 812.505984042681 716.45167231575 786.756647129892 876.484484683688 705.572895167324 918.954782458677 657.990997215508 790.383818318296 769.693816857637 1041.24394840635 737.408704473292 845.043194975005 808.495039021168 826.67978473018 924.086516254376 720.059995264488 690.075006654753 872.02130462462 775.172528361048 1003.41379907333 800.121038811441 777.712796057147
786 930.17363404069 972.005437557033 701.806215940988 880.832097621063 744.056915976367 890.464409322936 885.58290852055 742.443343399033 874.483363939586 711.992955763913 791.781912173608 782.025224408294 1049.06499603455 718.774089020704 863.745277560408 806.992628653846 859.37187895242 928.196223194053 695.944154316242 679.229996358078 945.450452149445 710.712683521032 945.760169609715 861.750476317686 768.442292897084
787 941.65479433089 995.694062964628 714.856997096725 827.794736548696 724.465783144864 856.093622814983 871.6947184864 687.564256882475 864.13499895558 667.188807194478 791.988317619545 770.118710466399 1068.37504464657 723.086232898587 894.055064585403 825.482280649326 803.03385696241 859.737702470847 711.11776048885 724.538829418221 907.064995171177 725.587793493403 965.102505283525 831.406266986536 793.795399424669
788 996.316703666814 949.91260875532 726.72253263524 853.027402790184 725.746954337317 838.92667568357 905.261462904042 648.64197131216 838.358577563517 671.817533374918 800.794352086632 768.030933331297 1060.80453001525 747.044210597376 895.280223332234 768.83121357007 863.18037938205 1001.66968894869 728.459185685937 684.629057826299 801.405574069869 730.69559764017 928.975558555215 843.554095071628 809.257047630662
789 965.483428031672 934.999693425958 729.750855973266 858.243418023753 729.541360095947 874.090234071583 868.351352901439 712.353097873068 853.23892725946 661.70447259552 799.187371730908 742.958593457242 1086.78036714763 746.243583713348 877.585639418396 821.227437453864 836.764231626053 916.557693031952 732.583364912495 701.633468264374 882.91601255615 744.055132747535 974.325073664755 904.093364745583 785.326021606504
790 924.415067564361 999.604219260188 747.810170096218 859.37532864414 753.826254552962 874.268544537491 868.012823589376 705.271468832212 894.704922791614 695.643015279997 806.69820600869 826.504656445745 1086.31152423544 745.544800078851 816.083140929662 774.739149239534 835.488997279234 928.493711398942 695.05485625189 651.233831946517 866.190885995137 771.010989747766 965.813914022253 878.634066841369 805.740771010307
791 949.431373368087 936.166574883621 710.766081150775 818.63518819636 758.799774051788 940.045648001893 884.668134093852 686.274702778797 930.027965819104 688.564186602737 747.619623958735 771.514549131823 1113.21419785738 730.50550099177 878.439059339958 804.499543926342 866.82174297334 904.466600421505 704.806472395245 679.993448489042 870.726547301643 715.548999645015 947.955626628633 867.049303543815 753.70263401253
792 996.1384268511 1011.03180501257 686.210492657366 830.357366836952 671.765967074986 868.503598464878 859.944949980208 698.43437848137 893.163255324043 691.180418113194 830.054194031875 818.572515641583 1036.92351487707 695.89407833284 879.141205638936 809.842682229093 836.221733091755 933.082781888803 734.48694816064 681.019455865396 892.315890286949 692.241526859922 935.434301529412 904.389729843414 779.736691748785
793 976.891554770605 966.65173994568 671.982409083145 807.81566121629 742.171323397249 922.864202037108 860.654321756117 691.263301783714 923.642691535404 686.4891611444 763.734003403086 762.842110845019 1068.38773097612 747.559101940877 846.4637904642 841.219877287217 836.647500831692 928.675092620216 697.957176405499 698.133879899354 904.562235830048 727.21052607287 927.405382585398 837.958092000978 796.238744968734
794 940.462554156494 976.47233024112 674.574279240151 860.789128392635 658.600338552932 836.66264147331 902.156570628897 737.656339003236 910.733196417806 653.43304181506 795.72669776856 791.957656542003 1096.43122763503 763.212939997799 868.701027030309 805.918539272395 818.308859485738 927.38129395115 700.935656983991 698.84368006638 860.372022471835 750.828102071558 968.512836263819 841.807119700312 772.46602284481
795 1049.19567355952 953.097811551416 729.445056387999 861.346653367387 680.710917651851 835.996493198333 879.099487152591 712.090827708612 891.565291317257 632.082628348145 788.165869816638 781.777420780556 1033.35345261734 733.052075204212 902.602904607052 839.209869905379 842.141783362105 883.2055344362 711.856493611473 680.888572509295 851.144309696725 745.298653828602 1001.80477776994 835.858466999867 849.659779684728
796 930.599213375741 950.651926033717 722.132922491975 827.690306320062 697.759486623454 799.185284261997 882.348290478122 686.971435806498 893.29198386939 698.416189075608 767.213346698921 791.66032857191 1103.85955422027 753.030417785458 873.865156027256 798.077433001755 825.17700840994 919.221026347853 737.907200001101 667.55240184642 869.773559819626 716.930554577451 1003.8175731957 850.33523872781 769.40703642457
797 973.60123718952 979.89090964998 738.951143933921 825.217023460865 706.02665928079 850.327289565105 896.237597082169 664.692290126759 887.459982178227 696.24782990186 793.699550533998 799.510425376664 1111.78669927474 695.799386382655 824.038039375278 846.930603186314 860.284924360481 923.171360253838 710.269426788449 686.485317108909 841.986493086193 722.229227300473 972.701739629917 850.350291658055 815.433152538269
798 1039.5283405073 983.014374296114 714.52331548515 887.612715287737 712.621543401852 843.811468085245 865.743720750136 710.637692689601 887.122794032957 642.843233244213 744.424517625315 788.793962892193 1076.44673408016 730.794954899003 839.772704893943 822.869632799483 831.7816523907 917.914958187026 724.218649774878 695.237410695024 850.148343120239 744.076742357695 955.634996847176 904.067930155485 794.592282872908
799 900.255786664432 963.622003779107 674.910098677374 887.260056935783 703.104047191282 844.107852088076 917.775864052621 723.297834305382 896.378566850343 672.446585145024 780.913911518472 774.529784345223 1074.86422224191 717.081663969842 939.87993040281 803.499784116538 870.52433162348 894.905532860011 714.915049408856 709.643173257669 845.480167321656 673.530456490668 1009.42358768111 866.32945471939 799.224238784565
800 987.53909102777 1001.82644378552 659.488469644014 854.394173203218 756.67494745755 821.696071647258 898.266719632218 713.811052120248 902.413673845704 670.584089544922 781.213230909346 786.324678107041 1070.82818743894 719.316148026398 830.242343598833 841.108397884904 846.228082300887 923.336358054648 716.224071624306 719.241267282965 873.814784960994 719.636291633683 948.319794347105 818.538624845125 816.145858272312
801 1014.65516095436 950.202590840574 648.813338920387 882.552894465862 701.843933634982 836.438684018179 839.886450452584 717.623019679369 888.533563303124 702.130552868005 820.984441345804 768.829572372416 1043.72149777711 678.160330464906 862.088075072932 821.552093415612 813.917175077721 891.555746902038 721.524644340418 706.70222272043 903.198125675462 719.149495694553 968.37348610902 865.559636230019 794.270242385647
802 959.577495773861 974.671435854843 683.802768032092 890.160568903949 707.411754238966 830.575578305841 856.955647854565 720.567927511232 901.11029072303 741.384725218976 795.26479614792 788.377246887299 1040.32281790992 710.336692763777 906.063711664606 815.86306730861 839.092342966101 876.745446485099 731.045159233467 686.380081509154 876.77057060978 748.622165110491 1007.21195849333 874.919049217186 751.452354403856
803 963.555530854009 980.7892978405 641.844868972261 869.91216686746 685.659569625607 879.7794994271 882.650447062705 676.465774011225 902.818670642947 716.836567809644 806.520600153411 835.02045516331 1073.57115844824 728.706161239704 821.416670974825 812.356476377582 807.358303441134 944.946088200152 702.064336922698 677.196780113448 877.137601914809 672.493339009608 995.312646799832 865.668571765947 798.727840093842
804 980.606271318223 953.077905169088 675.95001408366 886.605116441412 733.520132400153 835.392970960012 852.845568016698 706.315133755326 912.799646608136 711.659267966292 803.146412940401 754.124927730173 1060.47241844957 679.526602048628 819.433237269889 788.755582535429 798.401550003907 885.345677473503 696.177275731345 726.230716142524 865.957789654286 763.065988757356 1045.97871401853 828.29283709582 806.567496211179
805 967.16515900095 941.089180650403 623.736159883287 850.949461695233 703.73141049958 768.08782902988 903.24903460915 737.853895531317 949.992570963965 652.985053388729 828.715347118083 784.468374270395 1113.52038394932 679.31694142427 884.584381217919 749.289809927228 800.147958568114 873.92107649794 735.598610103645 698.26385790136 846.313114714905 729.229079367964 956.551313569453 793.375058846895 789.273476366393
806 944.896353720818 977.111354313883 662.700543253866 861.705826521723 736.080553446343 799.159594328422 831.904833485961 713.967702749723 932.48981086434 662.797467368344 793.681076872237 805.477361822583 1063.99363868188 734.73812779507 867.750164876721 783.655638598208 855.508675201974 914.807651173866 690.410605555114 690.99492581998 883.811886196474 731.392433254249 990.385535529996 874.271547489074 775.017718264426
807 1085.30151615865 980.415278392185 686.786413448154 864.595843778705 727.168268777769 764.790383591453 871.485217598048 748.878137277743 911.819851910632 667.017187174815 862.266603855764 769.681560345358 1101.06573385293 661.428007476096 930.474700898839 753.419789658461 838.202175437483 913.823385846385 754.839208509011 713.827442859871 856.01091975517 778.843133944755 1020.98181788706 802.189102170063 792.44787549052
808 948.938470428479 1004.15074388368 704.381103157323 831.57053843722 730.212129275582 828.428787002856 883.441903588226 670.561872221451 857.890271823645 637.973206500148 851.806103199548 821.117035833823 1025.47443076307 711.519369118009 844.503885803843 802.950012116113 795.049186010962 886.62030119652 721.933594556092 715.499729846593 904.375217152087 705.163111216444 980.568336106683 799.343204711016 771.935896546287
809 948.920705593067 956.329433909531 701.96931061995 844.285361592653 710.807670483191 807.835740616572 887.776150194756 756.884129525577 888.31306195841 660.048560579195 827.181652156764 771.967586539182 1047.82622476069 720.960888923515 888.047470680952 837.52930454716 806.656589763697 892.626898993185 727.280379093179 714.572419965986 926.801413109199 722.354706158068 936.454665458327 857.251778816794 775.377072551802
810 909.100552008237 988.877624544879 679.343767662549 848.336149816485 721.799974661447 839.21187490426 874.461060661125 731.089897337534 895.852463556083 672.776088252022 804.667673914958 823.293191656383 1063.69437287242 675.130581232074 850.377802629257 833.273840140787 857.600860345861 883.926815317164 716.023543275379 710.92952585582 857.595440994592 734.501788864759 1016.89132067586 856.645779082935 790.025815931169
811 985.348760108889 946.855034555226 692.736631333758 881.413615738626 707.582287098636 849.138843078696 880.841553944995 674.280520311853 924.260981952094 690.894979823795 799.579282997419 857.134847417115 1096.989272585 663.613435320957 859.645663443506 806.467204916153 807.090180958432 921.433543293463 694.706072006374 648.35375150551 790.137834397841 753.533596860641 1002.29580076406 853.265100548163 780.200457321241
812 980.939527221206 963.997552412861 648.252046410781 861.086129401374 700.28761096273 847.781281719531 898.436135535157 755.15171739444 919.990455839592 675.265005986291 804.109220956397 764.545781111547 1069.24710307374 709.389024971223 913.041391882186 834.057726531291 864.167149952764 904.249217412484 736.84272690353 697.446242944347 893.310418077853 727.620110760053 1018.30935648491 859.16139089018 774.816352993675
813 1064.60844513028 947.18571887528 710.071463750875 854.453543277038 697.089616163383 776.747034280688 888.252273637196 730.430610110215 904.41970514319 695.885900503985 793.663938393442 786.205962024234 1076.8186723836 716.468882977692 869.776074104318 832.432231827317 813.704226926045 914.926513970346 708.448185180769 699.267616430763 906.299262231392 776.193991591873 1014.58685424997 812.083284435919 818.381818048343
814 1025.6034565893 1015.8420603777 699.640136425776 838.751357306115 693.410011891219 868.007535982206 867.80420184805 690.768686176776 890.549406088787 671.04484862287 805.681988722299 778.028680833895 1055.00582952581 706.375870517314 897.171546382586 825.391986905071 858.644844082214 895.220159118438 693.490588499267 677.290326073341 889.82101196493 696.071156163903 1000.36203099802 844.504845879567 769.880078594698
815 984.768307860759 977.248909426903 630.549207037226 873.242286677593 726.091201299702 816.605034298353 889.611372494751 734.699074983026 857.322591053954 685.366646412611 834.052211733923 812.528206724964 1035.921140617 677.492696022416 862.310725222634 781.026429497517 828.385099942137 881.566921623619 690.83155045098 713.92348864594 850.785886054744 699.690328265938 943.240667289046 869.023579063742 774.590942236165
816 1018.73079807801 953.117907925962 691.75257155171 852.52983600149 721.679996895003 855.304112245339 916.043249211341 726.712148984593 944.229125512058 659.990297392887 816.085226596285 826.320798607289 1034.9361258785 669.41318977197 859.511687293774 827.99374314934 839.774114606565 921.580785299558 716.482218067568 676.485779389345 868.388393772132 780.638615941839 1028.40581027588 813.956182273579 793.77237035159
817 966.810444365908 945.720035885275 768.38909238527 841.061696024873 739.337351243043 811.62937832637 853.169455960108 698.688117044925 925.457749548062 709.921712479191 796.004054251896 805.099372422445 1072.79455302177 712.033573341348 862.543437782597 832.404502560253 797.275057341007 911.90910688919 696.16922799593 693.197145983134 834.753299819455 763.11318949859 981.072821465977 843.744015830736 837.059284656557
818 934.429631091243 989.178841542437 726.360532606601 854.740383186375 738.098299363669 871.28473842349 925.75350154976 699.55503221788 925.32808244578 676.022227678571 818.980503521715 859.07685156963 1033.23255637619 695.211852389451 867.465331905204 856.32813256231 820.188344907332 908.029994892784 692.047287304236 648.931056246912 871.430266176512 747.746461643 1035.13811135727 826.184764889904 834.502183277495
819 1015.23670536583 978.162928424485 622.354941383607 832.023707429254 716.567979657602 785.840173293318 833.948098600149 748.790820881173 900.601744024312 681.68877694944 822.192838491807 803.665170113669 1099.50894638226 684.508100722399 842.522300231273 779.97997893452 823.685084600367 878.936643443267 705.920402715798 719.763962447135 924.961507634178 716.576766287468 1021.21525495563 816.987617626037 803.480684726662
820 953.506157207732 975.675309964178 651.354823180472 901.19923429282 707.490468832412 840.29387033302 907.375313638387 730.238322507203 993.130592042438 689.41012268047 744.338914296908 775.756568080223 1083.025276919 682.715899486693 892.021308068658 810.367394029783 833.057352805234 924.784463908005 707.993646432682 701.551999383733 902.7563329061 701.326490849558 948.324817699897 835.647031125673 767.50431273673
821 1003.55593100689 934.08813852528 691.602163505856 892.037086936565 716.869600172239 899.597714889057 922.364240126608 717.896670482679 904.54545103355 716.712733249126 843.17745295683 837.806551354773 1063.12901262621 651.22675469586 867.479789425815 851.529923919557 831.370295330556 902.160402238817 669.474460298251 646.27580757662 827.608094035795 737.613414568678 1023.83555554709 821.131632182462 781.720934581754
822 958.73783428907 932.917864081467 712.0004575334 858.59171956055 709.952225372116 886.620988388752 896.839846181571 724.433943420736 889.016701210913 669.367014799745 799.705161561616 805.908936208716 1086.29716333879 693.342641615653 860.400123574338 857.08837580347 828.915104723771 904.48880195068 713.246075316071 677.701068445622 923.190485508505 715.022301863786 1011.05254193465 854.451034978686 789.223270722476
823 957.08394518436 993.58095892595 734.516929643114 834.71292170217 724.004426683855 855.138782948895 810.4436904645 703.116373268365 900.490096072746 684.582912491319 831.87530494803 792.430336509779 1082.56919589526 651.54570487848 896.640718783528 769.651089133305 845.150627475921 906.26221084684 721.054200958907 681.450006775155 893.896337200379 731.715456807157 972.87473009862 833.102329644748 795.979858671803
824 941.219275580558 936.285428049053 637.661567417952 853.002901530628 712.108251558887 801.083985752684 794.588442816152 699.772093203606 919.64012193266 626.116110821762 769.738826981633 811.235188487706 1058.09687975987 704.46947670641 845.272916972456 786.014471439784 817.28518291527 901.30345512472 700.502833802564 689.531710609445 874.731253490013 746.970481166418 914.796946680884 836.787050127257 828.886768643967
825 969.278000547196 994.66017179064 678.539006045774 892.26648578671 721.73546185613 870.02068137437 873.806121863945 687.702850233921 901.86569184229 659.54708175719 862.532321888273 772.032883034893 1047.86062486106 733.545842220471 891.542330090892 846.836717077487 813.36528947597 866.934528999522 691.4519690444 683.118053300704 845.48666696961 696.12514533824 990.566891265073 838.21479165105 771.085517607578
826 984.602252892712 961.934786462585 708.233170384211 877.1308214997 718.664408956855 868.323507093554 883.585142795418 704.514497848346 905.999881039049 731.283179091362 765.213593258374 785.708604599567 1160.7195857978 699.012688624853 864.986550251449 828.3148145438 880.875751109604 925.34122075109 699.727115006739 675.35522422006 870.87005716426 717.733462996958 939.748179574762 832.396842498948 842.693722536578
827 911.584506522988 945.409931435758 656.449210686865 834.710813212522 715.364856001283 826.297960798403 874.04951757683 689.228355581459 884.951072677675 690.663971294552 810.346629232472 807.551403980722 1083.74448452832 673.467645858511 933.429518067356 799.131967708123 809.06863739879 914.673819816466 724.091084629942 708.182478353298 835.297688280651 739.524342283226 943.924166065664 872.09207938489 736.006244943156
828 914.469853934726 974.279020318658 645.872725912114 835.379826738356 713.522495272672 911.463556617445 916.657799257366 707.532342798531 915.395886318226 670.715370635429 819.862336230772 784.126140906561 1045.19069770026 721.746981018414 917.21544976063 777.512700881259 820.86472705949 877.008987874316 755.176316039299 683.982913219816 844.865442817396 730.383397610914 952.355701169086 876.460951805787 812.529697634148
829 975.814643844306 934.702506292415 701.73505168948 876.64681112006 725.215741435673 792.305065730085 890.166323028667 751.414047830037 927.210647906342 685.576625861238 790.118235081452 799.193434946092 1047.00582602511 717.990590163921 848.871556568267 844.273169414735 818.849644557763 893.90904385085 704.40491144569 696.433044423178 911.742584454487 762.381645880469 963.323859933402 869.719693070176 798.527363059058
830 964.078994327652 936.655081112018 629.505314647879 803.844075879456 733.534096438282 821.6151508625 918.044359560142 701.156556273868 911.149390754393 677.84330271855 835.322884435916 855.007711536384 1086.67629468701 721.278082449641 890.252395221383 799.466658606753 791.603498189158 867.920985048461 691.255964897279 693.705941815906 843.822108790813 698.42826478117 962.768622268495 849.167219332506 800.311647967019
831 927.604654417507 920.359396046932 629.85585544956 838.224447951318 717.294719010111 834.252658333293 919.246010221528 721.713313575622 914.32725919893 699.520511503551 762.866579757137 790.767502878889 1086.39635572628 688.59991678527 853.629579400356 803.686822361994 831.865030508828 896.842054719918 722.362933812256 730.097276018537 940.1249792701 737.770972164099 964.184563999194 856.058091748171 790.00151368367
832 955.550702214308 950.716341667579 692.0520159085 790.645260661934 735.738920714755 825.940521907222 919.747896019073 726.329007848333 939.971959162796 706.862022161103 796.917148501343 785.684968429101 1025.77648230139 683.263468374584 865.61817818982 850.545626913565 783.178933490781 867.85754706502 682.714156946338 740.7869755401 878.862821766563 738.845484916917 956.77766103473 862.11639511827 837.207170387425
833 996.173226050874 915.054425256364 627.889986664329 883.300793259217 736.44836291245 863.747748819716 879.242269726285 748.258446968977 897.263595012206 664.65046077539 775.633285615882 829.515738616988 1045.2691292355 742.821565727825 825.98652286997 799.203981077333 794.772743712322 887.606797167003 735.987456812418 697.29696546911 825.690126735294 717.848285011425 1008.24126108035 922.652231395411 824.812825965775
834 958.85137813477 1003.29163171081 681.054802281722 872.514841660773 715.079828458592 832.32593300404 897.550287765604 686.217797767052 937.987414155478 705.379727759486 832.244749719035 820.486853180613 1038.29733280116 670.343076141229 830.46699247574 829.088130088847 823.369611636926 942.57901320807 695.483711163272 651.92651279392 870.507634909522 700.05562007257 992.459806750517 836.037211805067 793.242970073049
835 988.925879640086 970.551454792347 659.135721886498 868.709035529006 724.20505759678 873.617754464757 871.335184632081 697.384855627996 896.473361527673 689.270134198577 766.822233143603 785.009172128547 1090.56493645831 745.947813843983 867.244578072863 824.489771578318 835.329927182014 886.305869493105 702.375923715932 697.847233908448 842.475751124251 760.269072600275 1007.88519159966 847.103071589333 817.610596957465
836 933.003768008247 968.838786349916 706.538215098593 846.300911028841 738.69299049293 845.255341266869 865.914078082481 726.848020057991 906.644202028623 718.444672986091 766.71789280903 787.541947599398 1074.96562607866 615.72572628837 880.882924507586 817.187609475666 870.767290190267 901.858988199016 728.578302071381 691.143841789887 883.73374632481 713.553264039869 1012.83858123612 839.279422700068 759.857348165546
837 1007.58785350113 968.802928003392 642.709798170503 861.456294103866 721.087140496969 840.357927975924 901.980473721584 721.583904298511 888.78713236585 700.620248883733 809.280351064772 815.441665988498 1093.11563438031 677.698650637209 855.744883505596 770.404917587857 828.172024192609 914.966403487044 704.296087766616 736.565480697872 863.476002510788 729.597302790055 909.216787682179 835.303925005151 794.390413355485
838 969.950348960364 908.127850686748 604.248855569321 867.080580421695 740.848951290057 828.290302306091 872.984342533515 747.877412852668 974.86087563097 735.472381540349 769.07432339293 794.2266362873 1063.36812800604 661.675328912242 913.265511093559 781.477821195648 812.24854923298 892.333726247734 723.577610521185 699.174054015279 904.968671231057 713.80335807463 931.151415301954 858.956273632518 834.065627840902
839 985.1998495415 968.240472468362 711.031818176895 823.0193524024 751.32672044311 805.258162147464 846.59223086956 729.821368429954 901.325164614992 640.948513120257 786.276895519243 800.406862944681 1033.60205563828 701.669701309247 892.600189210286 826.959646521755 834.132465248405 929.152944123412 714.20898413077 697.682507829262 888.566585281983 729.590253958601 1046.73829408628 867.198120894755 842.642282719896
840 970.770347821606 980.341562648407 705.487021115317 805.421653432564 704.209024094072 872.474532853549 860.417642567825 703.605803783749 934.556187305365 752.206958849827 789.123748400871 781.496947193906 1112.10825568894 683.332329382384 818.756432313299 858.372780407214 864.687770545485 894.965732834183 707.846069190583 731.596444145135 906.0878847599 754.025018602013 974.07211563744 885.232448207082 831.859329395537
841 1012.51305715132 973.405309791695 692.04588073647 860.74234914168 740.501314105073 755.067732408389 947.602166966647 703.760878893468 973.942697407145 731.271250975214 817.619893866452 791.361896612199 1055.5876728643 710.022238346373 836.654840038153 795.653601504318 837.496111369632 919.658215872616 703.353865509222 682.523226916869 900.33628694254 743.01068892155 961.911446232434 796.56893674611 886.413096400675
842 984.831113716393 958.415626376557 722.714053685208 831.878054439443 678.987011463158 864.088139834995 856.035377224201 708.456450120321 918.54690759298 711.485698680658 778.112227814728 801.024188297417 1071.34263103296 686.141831246476 881.219182104324 860.918769351876 832.127811200179 912.769570994891 717.922423936619 658.705717654799 831.302716255768 764.650373053587 1022.16832741762 800.599681747512 786.840217144215
843 987.42634690814 1005.24840507373 619.14280433493 833.510096515357 708.675396055532 792.228822152905 821.76057884959 728.42989479703 944.038479747784 710.716965043332 802.742294854257 801.234013338476 1167.58147916694 681.005002514978 855.727787339939 776.038910881805 842.145488050496 896.481272873664 720.032186341095 684.140769738363 873.500257836006 708.780564830729 993.602772520655 883.430578332349 746.198887876507
844 952.915022975704 958.907908602842 678.677639080391 810.544444074962 719.543964605583 816.547617354 917.189214660726 729.784105911697 926.293381081015 669.194969499808 807.714602608424 786.2549975994 1049.74497479997 679.069188239693 852.346742109188 822.216573420323 797.524817111758 906.767786733796 701.610409694729 665.994771495226 863.726929384586 733.291458924028 968.880306955604 834.387556483914 805.468946971848
845 957.429008980114 954.80841125046 621.143177588329 802.969504880875 749.648523219568 811.816559438156 905.709960456095 716.018170790736 910.052673215646 656.686197687931 779.621539423203 791.422635687044 1063.27013576451 645.139404552279 877.896760751337 787.644111072527 843.259126508202 884.598640771625 750.078183546464 738.93684935364 893.432419233399 708.236958629316 957.552443233696 847.190910351471 798.694971084584
846 988.990141843654 927.85170744277 712.739647032786 830.877330630949 723.700678593878 834.600937997332 890.579437643893 739.499612606025 925.716511386522 706.012962047352 777.360839206272 759.518217789309 1112.94529111559 720.89251173976 884.389459255887 838.828414682246 817.285186623758 907.763193328865 703.407116284187 667.291232044084 920.1883030166 714.952467084396 1010.09473953542 838.907567564832 776.03936959011
847 982.24477182359 979.79342641376 668.016197294574 858.725922589054 737.185216437666 832.870104181186 826.752308997536 726.337612160698 894.707329597647 686.676197376689 812.45437623845 787.790193439476 1078.48509733592 680.264548402702 855.207142354406 802.820772649618 846.686516649817 877.68329267006 730.136085657891 666.682886442259 844.801833000121 687.445155650417 951.320270942083 884.653402010645 781.20524344461
848 961.480035930528 979.536515877264 680.475018444285 840.011274046484 722.334664670455 869.256629694153 890.166359470052 715.751358310055 914.687170295581 660.484534203999 797.680194258624 881.075763872173 1055.88818421263 688.423023956238 891.681469840542 803.941155076309 805.230645952964 877.78485533507 707.990508012861 688.248693175184 862.096254578678 736.674986693308 957.018109660486 882.47926854716 834.574374263912
849 926.1509958426 964.56124286925 650.302275795592 808.06241093801 716.949566264069 828.814333958 896.266595766434 703.209107230923 913.035656885221 625.360773171785 793.124712194552 813.48474189172 1077.5826314153 682.507145341498 873.855557537569 795.480224182184 808.85029894786 887.298811855774 692.882956310496 716.08807285271 839.023405742982 731.995713636775 926.634151216066 842.767397900036 773.298899604062
850 944.89585027048 948.831925434486 717.150250569556 848.713001691901 738.886878692831 821.626963743695 882.502793339516 711.73001935639 854.728337934346 639.980150162926 775.39757156859 794.656884151937 1061.90889280034 766.483835764098 839.228913796826 827.299738084092 858.700033199622 904.035414861081 710.148079647272 663.115098667583 851.357414016858 727.425129201745 1008.94121809207 830.25402690165 824.882121812608
851 945.0208564172 943.295007894056 724.560912484461 870.505247887812 709.395726876806 828.98796593934 860.756074031548 717.285738264649 889.326494500992 638.136139706051 801.719712280463 813.15510751203 1090.14046911487 684.120434211239 919.587375207958 826.32867887252 806.718393615568 873.134965372039 764.757149468386 697.5022511532 906.400635305822 741.332394634696 982.758582308973 850.608550258156 813.768257136735
852 1013.5643056908 948.567262696522 660.74473877723 878.477117357565 709.823956435101 850.769510375309 869.704337166149 724.969082827127 854.629198458915 661.171097191601 773.601437474328 776.559073154495 1079.45412927736 613.589149874761 914.680697349337 785.26530588539 822.863404364704 937.632625183352 734.835992839953 738.137382230682 883.31796394467 691.645568001107 985.541145772963 840.795060469306 755.1249977379
853 1036.13093996981 1008.9121338667 670.184578438163 813.011941216798 698.21150289751 870.86839224922 870.912557257201 709.648774610635 878.787221481834 688.970099041285 832.608181065001 819.129727675763 1087.76641292989 673.238061894356 890.979117077315 800.013587713606 799.156974800627 924.690156308928 701.809695674451 704.078974986114 876.984986696294 714.496960182222 987.511187844174 848.390157848221 775.04467025331
854 981.434225850152 955.8950786709 651.620943728964 827.418236938183 746.206510142745 813.71120272675 867.78362219333 715.990273949733 924.91262400531 639.842588206632 810.513181561572 844.536756409998 1078.71734507537 739.372085389247 865.29113025692 806.761753723454 767.915041167098 909.699492427583 713.35771788641 699.271897003437 882.991494702902 769.09295309237 921.360177816784 793.317523506145 866.393892947654
855 990.197447223347 960.116833782834 678.190487208082 828.83116527777 735.689595577339 830.564979243175 885.986111885091 713.112273494198 864.36434891689 682.426473351953 823.843424377583 815.773657169816 1122.92953298972 752.012255310289 872.161943671254 746.622950068543 849.979692380028 871.262201576061 755.51702112782 641.989241768064 875.08617364513 728.632877397611 948.841161165962 810.663059123512 779.126012757305
856 964.566414292085 1001.53208171871 640.024953440063 864.284713756302 763.157944170995 827.559030925559 877.172940819402 741.302256754273 824.505167007476 645.12100569549 829.409550125219 792.521325660458 1092.02882913009 663.468402602941 875.931342565197 814.990901876019 832.45807265164 905.188714778122 715.663902309817 713.678536893435 865.560731365498 756.01780983246 946.00364380276 830.387727697558 792.64733809686
857 965.058715390542 940.327774888798 704.348552824164 873.001097344897 726.509868127421 819.076064205206 871.336736208211 739.81932128382 887.401691043886 689.059365454406 803.806668004039 775.673199641353 1029.42580636203 731.030562107483 849.130620586015 809.322922272539 832.16678068039 913.94501325948 728.752013094373 704.315265977864 919.996756951687 701.448714381728 978.765219406054 852.828040251958 799.156735451463
858 968.513507695053 981.51833090786 718.054597409235 869.577076116892 709.868193752488 778.355639988182 832.306276056802 696.389771500437 869.988280199867 691.126203539203 831.343161655116 793.751934217722 1106.7582987917 693.627884059722 906.627575639239 839.800760798854 835.156728124025 933.540079661162 746.275532316109 700.70447821156 901.78709859675 742.099780458088 988.198384469477 813.563945765751 795.73478864343
859 964.845542149703 979.056271955714 639.188148080193 902.31876746946 704.716257882387 821.93198537103 809.230291581295 698.60000009409 911.739630528389 706.499991545814 760.240632679253 764.670594704497 1108.10684590897 685.289153325353 869.459293393304 798.306150007619 848.959339070763 896.759404663166 725.606945459049 742.319588934167 857.354056361473 732.600468702203 945.895794716697 801.868623242751 783.83260719225
860 935.94431209724 992.092299236906 634.833844896524 832.554017229314 700.877533491175 849.397530068258 844.462432276214 739.768654726 940.466982796874 678.092430494263 803.980048070131 798.100840735637 1068.44369043165 754.98998593646 885.206478223224 816.405577196208 817.977269475128 894.723182178168 703.73113333709 672.797170847332 972.38040349391 727.58291989252 993.304068910232 852.246847904975 845.082654821548
861 976.901410258013 934.90163346752 676.574245257658 868.829949127698 746.445078320558 833.899154178377 904.01104666518 714.689549549058 871.348776703753 698.721371206597 790.71814796849 810.422739370603 1108.44492439477 695.017312862385 882.847116409885 827.04514226719 852.168002852277 905.37710654519 731.386246134614 726.899601562669 934.37660125334 687.581147627455 990.657404119106 858.90563380843 852.039927425205
862 941.103923745568 970.755292294346 689.788714745715 893.301296277801 718.867616151703 848.296417356161 876.235628027337 717.02151478733 818.621862144064 662.853921995424 753.583281101439 817.240894007707 1038.97282193443 672.791419079637 866.738379084818 831.73337403379 841.509658498638 900.199912741993 739.042842784716 690.405408271847 910.546614303559 736.115811298462 944.76147267688 875.665121075973 781.030288032315
863 982.408316233026 954.503165675323 695.474746412453 821.20498905653 697.251448141052 856.62523619662 839.467465081591 750.05699919391 899.384245731977 692.467553782028 799.352001584303 824.441647419105 1070.98359059658 677.198830552781 857.961761374271 805.089708637757 844.153025281859 909.470327578956 699.397119077888 694.478066786635 863.832056960215 734.837127647289 973.414666225653 915.66230496105 799.623842549704
864 927.221386994955 965.946062889022 692.128534613205 817.446986622095 712.77118189328 858.579016856463 845.95810661168 726.487067719338 873.944682825425 660.82142155939 760.111521087757 818.374565632883 1058.79634393359 701.397718053259 873.719305185832 840.722371864899 830.225268146395 878.677903705467 680.018616141204 716.292185603464 864.665240372952 794.066652039295 936.999015974277 894.203150937584 722.103254650062
865 930.60681691209 1004.88854843223 682.09575929719 841.164791437616 747.390230927929 870.072456394085 848.040382417381 736.470395288485 932.976877672241 685.548146524414 798.431313425372 799.614333858388 1070.60900778907 665.493006150552 848.67955773451 800.467034607602 812.446382342073 911.523956539102 692.743180675743 658.576480970487 890.457061555809 773.563724055005 1004.08078196615 827.181450399186 804.154609516839
866 962.898970766036 965.33100466593 653.543010731418 878.349136215055 727.671231269906 850.819224319623 898.273003778152 685.153809355537 862.169762638111 680.502935489676 816.522041011327 743.378685514077 1090.00373419331 691.542061175303 887.79656441839 820.847514419964 820.436007364463 905.030547695306 705.877031398728 674.119253979577 859.252800926345 712.343620813496 968.957785950072 846.073475252812 817.184664834424
867 947.975117219744 993.271016762644 709.315529616536 838.309890382153 700.41050988757 842.079807546726 895.159455812221 717.64299743479 892.445237650396 655.201332441156 764.442940644666 858.820285570281 1066.85761918442 744.185897745287 859.681328396677 855.015764551103 841.583685141591 886.136097239876 719.538501692649 716.193691368295 920.326694529282 730.283680454815 1016.61183949928 821.87373348567 776.638185209048
868 919.629294985272 957.765940458944 697.223952378478 867.650330527864 731.054241246983 833.033634007235 926.923738580594 690.564503916032 945.039306479864 684.089637438815 846.854310826209 804.378090229326 1051.39552118983 659.442997836461 861.108450293412 847.962354671402 835.313751839413 904.024572375885 696.357998016862 687.447135485872 893.936565819961 694.060623630995 1027.25109574398 821.503448618101 814.290501674127
869 949.312944221521 994.918836496101 681.27366931246 891.665104543647 718.017966975538 819.624200220261 933.926579785984 728.121240908727 915.316492917387 673.644014460861 785.752765481033 756.694384228942 1068.39952042035 696.860786415835 866.447446433056 867.285070803689 836.949282972948 917.116777255943 686.749359823716 692.44343528385 928.540707663847 718.265779354877 994.316821404272 868.652153698887 846.569905894737
870 974.455503678114 908.86496680216 691.545285674218 800.119085164454 747.520247297429 857.183713172601 930.571239263501 722.878351528122 899.796371118883 677.806686504025 890.805089045435 778.922465617714 1014.92069945297 717.724999404859 913.935524651753 789.763536706813 814.404795569826 902.820477091819 761.384534214359 676.75143499453 934.706655914102 678.661175617489 987.375089722176 857.232567588981 798.948517706635
871 932.420918504516 939.278626754768 724.595359899945 937.10570151994 717.303772031623 863.28824858471 932.926506565196 664.776525202934 857.711422562845 687.38396112903 796.46334926615 794.206919847448 1092.23610578429 673.528092513397 895.96885031351 811.760337322575 868.165481820816 930.131947775505 681.080292829997 675.48188840294 907.425549549752 697.715070476392 1033.62243003266 843.777522040133 755.242768440579
872 954.125827500286 972.27820629616 617.110280602417 838.393720572575 730.054142185814 816.23149996944 877.50753687866 723.608557282673 919.396630385012 692.742613578595 845.285947478275 802.272355952426 1102.24179561999 688.435119984152 849.03868318616 817.663013239287 840.088278977082 864.675437922472 709.113542938934 717.299956138063 872.342305413627 719.44421371425 941.947503557844 840.717291291831 784.55564133869
873 958.704235205136 963.795039025698 680.459769984225 831.677290513776 696.673733011609 805.658018649497 854.354701432178 743.62659786693 915.271556676559 680.410440852869 838.606301797683 775.593478535139 1010.39977919736 696.351744437215 858.600987756617 827.373410630017 793.495594301244 880.922215880847 722.312876394185 652.811655677538 867.548184994982 756.62908137302 1007.13865985484 898.521556715696 773.180971190076
874 991.762711014822 988.123088614995 677.555331820905 848.758014660427 719.056192870138 846.51530615514 826.136219891599 748.66910196634 955.804553989028 665.816271163294 783.26102444063 800.344109156663 1089.18023183317 754.35097505179 886.37644129506 794.268607264137 850.529633045615 937.776017599048 755.184540636055 715.680673300649 870.182424765594 739.384137088102 996.572763579024 783.612242491751 783.987396515869
875 1005.69547310564 882.216990058533 681.924127418376 891.553537803553 694.737208656588 892.814331994652 853.713131834407 702.43470275886 920.491453830527 738.882577052138 794.924311374601 831.349946748428 1039.44523435301 635.056548145645 810.750808389496 858.562580043239 802.681821440654 942.860146655812 674.222158028367 624.264500866464 851.035772844206 733.36579727076 1019.98819767763 889.924881889266 778.042255866609
876 906.573231466139 972.96656286525 684.904474011816 863.098039576074 746.284232185717 804.476673512361 930.594009108815 734.123183632439 966.992630128949 673.830754251105 765.369479903374 775.114969899417 1069.24206950759 706.785803856166 864.499510012854 776.35187555427 826.052443686138 944.300793216083 717.892935030458 703.97614153018 862.441172616237 759.729352260918 1031.63799203806 815.621599881823 835.925252768536
877 946.58215759012 959.781353727796 663.408969761799 853.9613522754 748.115790941286 846.283324486728 796.94760875904 682.623633449281 897.039433942458 703.196987741645 818.403772871593 828.92406191356 1045.45559214286 696.242005564504 856.631882708117 750.448666973371 775.192005262868 917.484504505437 711.648469270538 721.653621409616 838.640772365578 744.075803790766 1041.0057047306 878.618454343619 756.097318306767
878 940.210778282178 960.05505397391 696.10703023429 857.683257151473 689.095309158946 836.69258981686 865.156112640371 685.362700234938 864.104235994745 657.842062495788 823.6114225612 784.485280611359 1055.63365399532 691.424441830659 852.028658721434 829.671629533183 852.285553258098 926.589728842365 698.336491625975 699.223530039979 913.6745868087 732.225751533444 997.33220090733 839.02305433096 782.773462916145
879 968.17673951715 963.390538374952 667.190032781459 828.486920739842 694.93523117923 837.356496844658 831.706647485916 725.934305707308 891.13130157252 684.234665865294 811.454431658062 809.903241921478 1049.85502135697 668.563460633932 836.533828053164 803.967378092909 783.014603646285 883.359147505381 704.608401788639 675.3947429291 890.126257892325 754.985795545551 973.310314210412 871.629864226941 769.908005024568
880 975.476008709474 980.25353535937 626.773248186851 850.627702699118 703.289372721198 861.197218288127 905.29244822674 685.756321651496 908.75803874183 717.418752157665 771.877099255861 791.843586276812 1076.77034962131 683.503504609512 855.196733146702 828.218606184988 845.0550025995 905.616436036357 722.128170658896 675.663029364078 867.531288453561 702.95140820513 991.90540234274 834.433841565425 784.571833380587
881 986.797157124667 1002.95166865053 692.567139829415 858.900012661506 699.662579630947 799.603282064615 856.153539660358 752.493644507532 930.48954074904 666.321313637032 787.289915507087 796.614753731475 1070.63415807141 695.140312454013 881.3678784958 859.856553797232 860.65233787619 883.607878206697 694.931706939044 672.524178066717 908.687981145891 707.082497148024 949.164155493868 852.791290343335 768.478202130326
882 1008.71636623416 952.212260419943 705.782698507195 843.365400241485 725.900094289669 880.039697048607 897.106909167634 765.420292547964 920.088676860423 685.112013340913 858.19877543616 833.343145871527 1050.23672542329 685.565556332675 885.525511152011 796.312163540029 831.920745183795 862.106964022267 681.540209917192 647.956909769769 894.357678442647 734.748828520896 972.498708019995 871.030827333399 773.716752683452
883 1006.63205910082 933.650317123176 646.881736707727 862.432555341357 738.220065475863 788.022312279513 850.763474818845 704.4366940898 944.642895534184 679.367976981154 807.596867209787 762.871692283107 1044.3578555453 728.251115253598 826.621708934236 800.063438138537 806.961584592403 889.388107492628 701.752334731487 682.698741232168 894.83385710289 740.096071077259 930.546548531507 798.244136383333 826.595109521166
884 926.596557311303 974.23980050663 659.095488318864 865.174154346792 688.63336027321 825.028579943728 911.193726388033 748.219449501638 919.118650554645 665.230707291264 797.8902672655 786.313169571422 1084.68949823184 671.304480861356 823.152937702278 830.563591876824 821.250287615034 898.018630715978 698.143676629929 725.442917651172 914.062166177591 743.204234058756 981.366517423433 797.72762700065 830.537725844725
885 989.9242956745 987.138822669837 656.46120802344 855.295570214183 721.4930623829 878.485046142528 850.967014511246 733.471485573158 943.333030504193 675.399385873854 821.78039314205 814.925674787067 1042.44413490499 717.639010358205 909.366166010906 830.916618840963 827.625117564759 921.999216525106 688.80711968394 669.482149750141 830.739841419436 757.364223942466 1013.44240300979 855.380934887363 769.173773343638
886 948.469127622246 934.140808512536 703.190493006417 848.033464466057 711.558436956758 912.002900575613 902.054687476056 739.353885037723 917.277823971922 714.735876894296 772.686601847531 778.686473190994 1088.92786167132 738.499124225069 905.308996361111 827.958817790463 849.442735165014 915.267819260627 705.848841768273 652.795698595381 842.17236381393 762.731392916007 939.00037796663 865.849874348389 825.932200937466
887 982.574265067206 964.604160708594 609.7060417692 873.254411920456 697.055532692752 866.322329834958 869.709095209251 696.853275261085 879.015521035672 665.053581151084 828.559257135189 770.670881142736 1097.14505222818 749.666702877268 874.80401239217 781.991141217205 837.248070985633 887.87295189688 730.588099036964 671.370837257387 899.828835521134 710.484203340792 960.42934329125 880.84065533936 839.915349609819
888 985.339220316384 973.745959935877 693.942000735271 841.528023915112 704.24315537567 809.637755656886 874.374093190433 716.27424035595 901.739033202148 702.486294068677 778.503140627247 800.178999201332 1101.50517089852 701.371469986859 846.561753212385 833.270363421877 821.106449158693 896.099257363247 705.089447243971 684.274741029921 860.594370897507 721.701865991992 1000.19518254711 791.978995561487 824.965323981906
889 1013.23190035046 942.332202273226 721.202584245312 845.209407780228 717.207006415346 836.843167887444 845.28649125586 733.083221224671 947.580740842882 641.209880318346 781.507095271507 811.08827986658 1038.14595247892 708.846123375092 842.840350775307 815.503418854234 841.819677249978 937.967552227862 669.656924737592 710.746069547845 904.207699010482 757.90719137653 995.760027278178 866.873049387174 831.301695247301
890 991.196294620347 926.12764080784 690.008158764834 821.66826508697 713.220369530728 802.03371586238 912.281364011888 695.791492513857 935.037428476452 706.70674818759 817.757520161664 748.609588407115 1066.79254590106 711.610894790209 910.007213171225 796.99193301017 816.27675990579 901.214950480336 693.200228469076 685.429925857406 891.168524092018 727.597002593242 966.91880105539 873.921845137925 847.072927038059
891 938.665640028196 948.062305501397 668.309137795013 909.157135415124 697.617113464705 805.489461484224 885.625838607912 723.516129157721 927.359880956545 685.857926055144 768.607706527889 826.268222727238 1069.13031105284 740.505093691754 895.565623717229 837.096094798593 849.564780600442 897.843416334947 729.7268134447 690.673414948611 905.464642561079 704.054812063408 1008.64737765855 870.668778221425 799.743046469134
892 970.417370316705 965.782711570159 673.663867703983 855.156455528656 729.75123640511 804.612200629294 918.09111727982 695.595374133395 921.787890562029 688.988662159826 748.339326133629 827.044660456296 1048.519579002 649.459033775386 838.318914067335 822.200917181198 786.907972221992 876.235561189938 727.327684761179 664.766465167453 883.189113616655 729.976978825233 983.031070829579 808.31321815928 808.962093332267
893 890.757654906523 954.268118419551 683.439739568591 866.630723633675 723.474971052056 849.215855610842 889.624995019842 742.911051697898 908.740388754586 662.54446777588 764.88439495789 811.321368038735 1084.16397737094 758.461304559539 847.777766502477 815.579598314395 861.762994299146 908.86855208014 711.788874456882 717.506080039786 872.175805117937 697.32324593436 974.33623594882 868.169902948542 815.196955538632
894 964.371870545574 949.018155677374 713.486001939333 823.062039016295 713.132047360356 861.988980128067 923.676469754185 695.823134457561 900.74920437234 707.272967700906 745.463238204674 816.952635067146 1037.96165782541 700.267291993512 843.002828500372 864.486116552888 853.99197157677 891.951945991485 698.675030603126 697.101978553419 926.396310492028 705.790439268256 985.506451713949 858.405590273158 830.176856405517
895 966.631239540716 918.97730116208 644.235631897672 845.43057178788 706.697790690974 837.810732615783 916.17098644591 733.277100148381 889.999192945311 688.705582196105 737.559204271632 835.502575748708 1092.47144652021 752.925415155639 851.041909217664 844.602004249615 832.782092569897 934.725367103574 738.92796887018 690.680527071022 869.257235521905 717.900346221703 986.629632796223 851.776874525981 808.909926378429
896 984.681811173462 982.481574694626 716.711608475926 882.316688865092 721.44382528517 817.438314045644 866.613221185031 697.990714552524 887.766289728098 665.005537793403 848.653511854165 798.799562412556 1051.93865955923 721.614530397593 843.298553780049 859.447156134567 823.563922743852 946.18000729309 695.231816914462 691.213487793253 824.474979634734 750.961282651255 1008.06675937075 857.27936218631 793.385241895354
897 930.575301678056 968.636621156891 708.547517814899 858.672612856237 714.239185023938 787.285031398256 929.521552732993 746.39974084549 929.518977243182 688.76583858924 777.825176328885 785.629193548346 1074.09348789884 741.010488525518 883.49735609243 832.824338443373 821.680778658652 937.153913509649 717.942966731001 708.893184788476 929.871906382519 707.402056237606 900.343188697204 859.99319241461 774.156407202782
898 958.820021801327 981.67971354887 642.923556210366 792.434292490783 713.190932863588 832.212404992063 867.94830392591 743.231340110529 912.951571597616 704.995311296145 801.363587089606 778.138348919794 1019.27087805661 635.846888464268 930.549908647326 807.723073353055 802.872142307791 870.368734717385 757.192618539748 699.34099941409 893.679431889295 720.879298128963 1022.15359652753 890.092159820698 752.196051055327
899 962.342999137432 985.952467379143 700.096384992518 813.828799045875 709.63480070872 892.94763827202 927.2385338987 718.31869332534 910.494682692641 706.563687349081 774.18915965529 811.711242781717 1050.73007828001 727.275604191642 847.95366667933 831.083583488908 822.969458001565 917.323532947492 716.625200844661 672.093030873906 910.274723564979 729.626210410214 970.771605217365 846.047310156797 779.013615545826
900 983.759254526325 990.452786147834 657.668438285803 847.427333165477 691.397098673839 872.285768995942 870.815511109498 734.026948657536 894.320858943964 668.113457488023 792.763211454922 826.01286812341 1078.5380955351 716.220187997992 852.18109267477 825.245353644416 829.094084777062 912.903351866245 719.398754457698 663.39048101965 842.529243883713 733.084174729433 953.407341799286 875.568884402057 828.64302760219
901 1047.60565601925 915.59718730675 743.105857386525 790.402589282217 732.033887044333 819.063341187536 897.273087094269 698.945744057168 925.753729109603 657.981864234633 804.35110996497 797.418605219046 1106.85417785371 742.74449808452 937.216386131073 847.347953025122 826.971343903908 891.336721600099 724.983800953775 709.383840016972 810.893509331588 700.98044528027 1002.10501809525 813.819011248268 780.272442734023
902 973.973697908981 971.809234537107 716.267103542758 844.710780310113 704.961009085887 820.42950980627 936.747765426133 714.788587150869 878.744758240287 638.150847130753 770.826460074627 790.877129565613 1020.19316161327 709.410430083451 849.34795488874 823.309613693163 826.966235799697 918.622716359954 731.207220971002 711.703675616307 861.113558694485 700.39917796199 985.974277034112 850.651295076914 809.77776433066
903 927.857525563884 911.864620893932 704.31189913191 811.930161232614 729.888617663885 839.874045703998 886.648998816947 776.493565814823 892.62874232999 691.933386595805 727.286302073591 780.481481783456 1001.7572708795 686.979766055118 930.945905685848 852.591347320426 822.75995170972 883.537881243694 706.882798419117 719.64823711167 878.759231694856 766.029930612926 1005.33316175243 867.35666724352 799.948514239603
904 960.369987885047 1022.08134746925 673.77818577722 850.605995517038 740.240534452152 792.525574950339 923.829925585186 719.708555466772 911.246764108641 646.07890364906 839.619311132602 815.44457926749 1029.3369230786 696.665373458859 919.149715958141 813.180809223698 822.913560393155 910.300922276704 692.572375232585 683.487221703904 827.305351852952 694.658716321048 971.578922913825 839.921529937759 763.174883967805
905 920.953940743055 960.773972139947 709.31283811265 832.595976174824 703.121301217592 822.55785253539 890.715651374152 671.271958343523 881.866523592088 694.823614394446 777.919297681231 821.818585693028 1037.57559305076 668.861116883056 869.634615161385 883.247765716342 858.52887250455 899.69993391897 748.388599422856 701.435662050569 850.92276923333 709.297301488377 960.622094596273 795.321237905143 776.273850488997
906 932.46432643994 986.597801384655 738.18927853494 840.190510489777 725.253814774074 842.491931037103 917.458621687313 721.496114233352 863.922366170273 672.994703600598 777.50409837987 787.16933639628 1038.15993616306 701.216624062363 845.222367193934 841.329917396977 869.686090401955 914.138191988554 692.489636562952 644.701866088245 843.083752539592 747.990718226656 1017.30779909926 825.313506190665 864.456250872435
907 896.059753382406 1001.52283197917 712.685990361851 825.7796789901 741.099812588184 862.28078547724 929.46227610664 696.442661399156 900.41496721644 688.261609474771 833.288028912149 766.066530134129 1067.22066430634 720.734180782379 880.058299167308 839.741450041309 825.096220231238 880.682181510078 714.638178168616 712.783007080357 888.866793574652 700.143966151399 942.655199433428 858.216970375731 820.457269547015
908 941.82100504337 979.027456948283 689.991541931102 865.582007157786 712.945671798964 864.247184696858 916.219002795028 697.911273661365 895.265653195582 680.260791434044 770.991985946834 781.056012705607 1088.23450312453 723.291911619745 865.583916586396 844.345040093463 845.882453115557 890.790156289588 689.721712404905 699.056404336772 880.650366856759 699.572319118597 1021.24442567584 804.97926977575 794.99681677227
909 951.169171583447 968.750641175726 695.037144958739 895.345933530415 688.955216579516 818.710625580748 917.97552576526 713.342578883382 893.153241991647 658.387049131954 771.532230952318 771.239246600295 1065.55326948886 708.104283109474 880.410092430055 822.885861307206 852.176383698755 864.59497249225 726.888122325067 709.736243149826 857.84978986559 690.627253710772 970.11534368409 820.19014260816 809.42213990199
910 968.0999541293 937.365420829761 671.67874817496 846.034793068609 745.551289875704 864.94682668311 921.977730638312 714.045441957922 916.844932053614 679.694826836686 806.138803080097 823.892394047546 1095.21623610104 717.465239407584 901.546148381006 823.467520144922 846.029000443203 881.015589201801 721.262044192376 728.081457635173 836.249147102678 653.313220252572 963.746187139235 834.034440806293 825.311621449775
911 964.745571567718 983.23950664477 652.842651401838 860.525105681354 704.64791421415 786.609431532088 939.648004722918 715.972726388906 877.111946885038 688.661856788846 813.054681351305 770.759974548548 1054.47378306168 762.278692318644 890.724434591167 801.074050622437 890.929366129439 892.578736979641 708.328242520699 634.285466996013 867.566472004729 721.973499281399 985.797338474736 819.654598309547 829.72573911787
912 1015.40746014877 950.69580432024 715.901461410138 819.056848527954 755.779609655821 842.148929050289 906.057426572789 692.775383448404 865.546814851505 673.862348436795 766.573133811485 785.944746887336 1091.42358281766 721.78015752198 863.104640908167 831.93896027262 819.365431362604 901.507302398292 715.54228081806 684.20498036816 843.48472974606 721.224853045387 984.80344710637 869.888549305773 816.89745774801
913 890.871759000594 982.96667289051 691.83905272148 777.629935553348 737.594589837985 826.875060301794 939.431051497855 689.388262584914 915.477698799841 709.006219008696 791.227126552668 844.893436835424 1016.91832943029 720.31957038064 882.82469904623 839.140471357269 842.228917838816 865.469903751605 727.320516700816 676.74694635303 832.621642274954 735.150362582422 955.865559152798 834.651808878869 771.617828527337
914 980.329022489839 973.170075765396 695.670072600165 846.374632938134 691.587065215078 850.115792275925 954.51516298796 709.142859953672 900.089291077107 630.639975713208 750.129498728352 744.963557345722 1067.75563651877 694.071456377357 869.658602126045 846.381541016975 848.424876368453 898.195527194135 713.811813993789 707.803488217221 867.904063347519 696.858607599258 975.75943872044 799.064883422326 820.749109237153
915 954.705600120768 968.92236178104 692.869444091548 857.090734414694 754.983839307572 831.8065839455 916.90934310793 729.821608449253 905.118442867301 699.231600023206 781.26636009146 806.247206508028 1070.28252164703 730.773316582467 863.889959059252 831.341764814005 905.362293586632 913.542721292581 737.010952204335 738.581359371175 891.677848156961 729.765489840529 962.769666887018 850.447400249483 811.593447611528
916 939.578450372024 952.473466006284 688.78660708932 837.323737999225 748.706130046777 806.24419436827 927.426330310254 702.163395873668 896.650287859567 662.514459541638 865.108093773306 762.751679652535 1051.39275622269 805.840730497352 931.229031267185 778.003666006925 821.187057269672 910.329960589024 701.273642899615 678.793914798124 888.025662728638 729.111978430797 1001.35909703918 833.8822687255 793.574579182138
917 963.369096089996 959.565500934726 709.953753973933 835.69857118514 701.414393618057 814.050920075925 886.576063448248 674.057745279929 889.427644062991 674.863037280666 804.593530169755 754.32601040382 1061.75947376933 752.660634784294 931.769778524712 868.8915710038 855.688946413416 888.698574592031 747.393495027505 645.565400316159 884.880609946881 687.924807523194 942.867523207421 824.379361210776 821.914065746342
918 946.495214599995 960.809756724898 692.759890880473 813.482600022685 712.958537456014 817.523754903069 910.340463046615 719.319072212012 867.15814227682 653.49752782039 766.65631767557 769.508440339137 1057.05750759956 727.346926092439 922.020110126346 840.618222089831 837.106466441661 885.448704489481 730.778783409285 655.266147102923 813.804565549357 723.435596980749 1051.17116701975 820.966932881296 796.680478395596
919 1013.13023677362 996.764588545768 705.05493422279 859.497624945806 716.795952487009 829.408670117012 883.511997330553 708.647284055897 916.60586906374 666.783672343415 804.103192918681 799.392678876534 1055.70092401147 728.101708946783 897.867749802703 848.628772185584 859.283795042544 916.880199262503 725.563846087725 742.879873540175 944.233830537512 743.665982567105 988.41962077885 849.796791115955 751.884910730128
920 879.928101868735 925.94866754396 697.61392793512 827.369122066124 695.64900836254 822.589378535117 870.27706168678 718.199645324964 875.549752064347 662.936347046479 731.257477732916 801.694139735255 1023.15062487192 701.059746249687 858.848488611039 812.646752919044 853.743300546123 922.858759782227 680.351933859424 663.161069925586 913.675887139135 715.754661787215 991.231618923289 873.44069024075 807.502812453075
921 953.672057538115 946.123858143653 677.57124374962 817.065656545899 737.490167813617 839.069374890952 896.992743659585 726.241887008965 903.569916635471 693.738306424536 803.234720026148 786.386550898394 1025.09505623019 669.570374426466 865.844389249039 843.028838269933 856.403467690008 959.148034332268 726.84398404373 720.749271575757 869.987846311732 722.999393060392 994.826135533607 886.747003372102 820.646973840897
922 989.263930523446 975.905141290714 706.303106593669 849.56206645708 722.976885008592 811.894871824296 970.234861628808 746.997967322705 872.13190091221 667.41896154956 793.403495557884 784.811977138017 1015.69235102392 701.836935340286 882.689313742786 814.602681735378 870.122157514001 909.473010516107 702.402399721257 677.90036494113 924.856010657473 697.743989342422 911.180739924193 862.884838535146 789.106205449604
923 977.247275854473 933.540012705702 713.340282528991 802.651169040428 735.824961321638 838.663223570855 900.50471896246 728.668559423458 901.215142964974 657.265805948293 772.339834976769 773.655794474836 1046.99338613806 691.065745195348 918.061353809558 829.577018405059 855.40348301653 883.073461136757 704.570802012421 708.42919143371 823.222821827106 741.084895069484 941.409936289996 830.482800200084 760.040331132153
924 999.920788048696 960.42536222086 656.684902983239 888.133831579649 739.002276754731 815.355706291852 926.182145127856 731.876304835207 918.011331676595 683.645891329238 778.778143498103 735.961357323686 1061.744894872 730.987796395732 901.735890201986 844.267522618414 859.90391635904 894.932009820932 719.09836816243 719.497618939626 888.27346290596 665.872542776076 968.24262506982 845.899410846122 805.140982398185
925 1006.61802134065 952.529320147422 706.051375107559 855.53001130292 730.895071821152 878.883817737973 922.127067169035 673.441457382355 915.109980004357 621.29909846628 800.089519742281 727.450671333755 981.17257151246 701.456893385707 894.226721796818 866.21468006545 820.169722041587 887.106624655692 757.299548282196 688.844250711708 915.241982887975 757.53844642785 1023.87320633494 809.355205376769 800.715722149178
926 1045.73329290806 959.436555405426 719.156702705807 847.743973549918 735.267014741553 819.760533269612 884.771127233863 711.865941044623 848.82032653514 667.797720131907 792.228860831176 792.089058101473 1079.65830441359 706.559041294089 840.764946645459 828.858891129444 878.301882075752 928.239902523964 693.468194621775 702.098334738459 863.278728962325 754.808521921067 986.809118854346 871.366334972692 779.63454202081
927 979.17098754582 956.957802253789 688.502161917297 834.81901707601 765.792726453548 853.962340464253 919.065542145467 749.857655910498 921.937941360436 688.799454940664 776.541353504228 745.113647539412 1025.63573251571 749.991478715269 931.204404409234 869.241787912704 856.330879039733 840.284855938985 682.555224641195 736.55260215967 837.00843257514 699.425196522892 1010.86638968886 854.819212057097 851.29808121485
928 889.04063193925 981.068352736336 728.692394511637 860.905510497946 721.185611624246 802.952044963717 920.999139843238 727.07671557974 898.162792856935 666.544919808375 753.475943594396 730.317497125134 1002.08394948012 719.739700429885 892.60305048999 824.275043776095 868.207831893712 953.762149138398 732.273069870578 712.137984603875 903.78948516682 700.884899920137 1011.33441736597 823.665586588495 822.028132313267
929 932.314839491944 991.052859064158 676.483652614348 825.588591414288 748.709030277778 823.263575781029 899.689951434153 707.961818952645 883.59593763158 635.467554020741 745.798158202141 729.107558625532 1076.20467893736 753.881481130831 882.993497306732 786.524696135844 820.738453615131 911.940571999272 720.593567279776 710.287379258763 853.123594259438 723.672735511484 978.146313327444 838.412104147144 769.5868761103
930 948.897731533246 1013.32335856054 702.553913656587 829.36434561314 726.018116682828 854.846011693654 936.885491018979 724.401572000767 961.285592021183 655.041812151754 799.189920899284 840.031282141662 1054.71392787819 697.628471135985 849.591927107283 831.583658628664 821.138671107729 890.502744842574 716.88129663032 705.683530872594 876.018889303063 700.737695805446 999.759570762151 792.535781342956 821.40015361929
931 988.407510309998 969.933598230622 753.077088345311 904.04906143422 722.139111476379 795.275394439746 855.116996617606 721.011369201337 872.328689508474 673.692400144299 773.562293110943 749.100497125529 1009.84218370076 725.444647706569 851.266632500235 825.187327711381 914.70039339738 967.074465178953 719.863234799107 646.099021384537 868.497296514523 731.028667414088 966.462098480334 852.103910125444 810.149497445856
932 918.254167146681 949.161544833624 740.399395842715 827.628118479943 737.720212531554 834.324200259138 899.131483133309 735.280165960058 886.33714078253 667.683946400569 759.302379848858 794.387740422287 1039.41470099423 725.982970200785 856.755620181798 831.516360732351 870.728489482749 908.007354355343 727.409534558568 673.436663237367 922.052679789577 714.340524446926 911.590306511793 873.366859227073 784.524844199201
933 1002.53243574797 924.06149759943 683.97579424813 833.568238227194 719.928684632168 836.294132819849 908.286599954564 702.54152963043 901.020187717486 666.459485662631 787.314134554733 771.23464249593 1078.17650423059 697.740571155633 879.263777861917 828.381155260825 850.336099659006 933.658560964635 681.218638340841 677.180493050591 883.794648678497 747.919880967021 935.525764547515 792.823059864524 803.80473579921
934 956.924429047247 971.767229598727 697.347238976884 875.505235068138 689.247138203924 849.372724654047 926.056746276273 724.90797323023 901.195612078745 668.458264543243 822.080959050868 794.519643126818 1060.46615806138 721.91950313475 874.007347480622 806.047223484279 910.849146316247 901.104832580784 708.633432375473 701.383936747944 914.626845812606 738.243140268496 964.28704019255 811.042800930742 821.834925795701
935 952.581962732284 956.090627004399 760.760897684692 813.9403901607 718.66325959545 844.917162458377 908.87842705866 720.609066176251 888.259520919797 634.814373324424 750.033757657048 770.734634947796 1005.77113944152 663.69163483312 921.93741699806 836.133749145632 836.038919962148 904.477997632183 709.115617567605 689.513431846024 912.828303067985 789.434744255368 964.293785589168 816.700175795188 803.26128971046
936 964.784856512441 1038.71629542036 709.668696430473 841.62739510052 712.30567512401 811.429028003378 827.942356327996 728.102031921629 907.783484271792 673.55969671213 766.691353621376 774.896322962778 974.935242117806 727.711434404423 889.424197792169 843.354480412604 797.547649090153 917.814039874224 741.125836740689 685.882810981957 876.68120209256 726.997537973264 1032.32207947336 828.05482426557 766.513576300826
937 985.58201633139 963.885777250603 721.022742298533 823.370041872368 738.178010347224 810.005827258988 880.437371979351 693.950126586855 844.316147626368 714.092697068893 793.964213732316 746.294238383109 1012.51768796102 730.408991636624 859.772313996044 857.605304795967 880.387912239561 899.216694380713 673.150733402967 691.557563026955 834.184915438878 711.109488087248 966.710336499312 816.085541014837 820.346156212804
938 992.008683209834 977.510219611556 659.765297712784 857.148197817674 726.933835112501 814.754643944556 957.490300860938 748.098475859678 900.091876933368 674.522624690491 787.608177001543 832.441129834781 1080.12017198364 759.323529229054 879.9364964618 855.367313652871 852.535326599867 886.636426050544 750.990248004146 681.94366189993 786.164935312487 694.68001199995 1008.13596405856 803.12480569317 799.579041918204
939 1008.63263278792 956.89211725435 720.004209032305 816.92762745417 716.747499555325 842.593093533777 941.363051210505 766.869961349773 881.426274228965 662.229110052385 790.270588170169 796.013387304193 1072.20388212167 707.680091128634 889.797308818653 839.241615190865 886.057752855362 913.452252915764 686.203703359562 708.537429467122 849.791777352184 716.720863436805 961.178557204456 862.335549044391 779.434525373675
940 954.960054843782 926.437796789193 684.89206414169 884.09450009243 698.929019001358 847.019755992251 950.672521106539 710.247247104614 880.255154559606 641.022464126303 789.359022696168 762.813222912024 1052.28644870458 746.889460913264 885.842180342527 806.707738650305 828.341649366749 913.600172847568 723.323880446243 669.486604542585 879.071209646181 723.843621401975 955.484675501158 852.902514900807 820.488473927468
941 1039.81408232153 1019.16775881604 679.473499766354 880.040186677344 753.578309971813 815.122370337144 883.023093743666 717.937609398039 928.11851648591 724.803145561073 795.50280417657 810.087276908694 1029.7877345218 770.019987414483 852.870877594067 777.982802971052 827.324508805885 964.961561947406 704.270321605748 742.780846652 887.875061088963 697.202315551532 981.311462355523 852.937014836407 795.060071288017
[truncated: 1,727,446 more chars]
