# Supplementary material for: Comparison of statistical models for nested association mapping in rapeseed (Brassica napus L.) through computer simulations
Source: BMC Plant Biol. 2016 Jan 25;16:26. doi: 10.1186/s12870-016-0707-6 (PMC4727311; doi:10.1186/s12870-016-0707-6)
Supplement: Additional file 13 — Table S14. Phenotypes for the 50 DH-NAM subpopulations in a scenario where QTLs = 50, h 2=0.8 with 25 replications. (TXT 2088 kb) [file 12870_2016_707_MOESM13_ESM.txt]

replication_1 replication_2 replication_3 replication_4 replication_5 replication_6 replication_7 replication_8 replication_9 replication_10 replication_11 replication_12 replication_13 replication_14 replication_15 replication_16 replication_17 replication_18 replication_19 replication_20 replication_21 replication_22 replication_23 replication_24 replication_25
1 51.6924149546444 44.0210039230454 53.5003649637297 35.5611903472543 45.9283130597406 39.3900945611019 50.6657964690475 47.3585711652183 55.5583931188193 43.9403003583413 41.0862106911175 40.2844968885915 48.2806911300786 56.7321517019731 43.548849306068 47.2077229012077 64.2493958669604 45.3870744683934 47.8189555480629 41.8662441281246 46.2629848104015 38.3249494623336 38.1120967915837 35.2237493000069 51.7340600298654
2 53.6087173170974 39.4354694382311 46.4291416299433 42.5379259273417 50.2494863053268 40.6256419206736 39.1942682971929 39.5684842374959 48.6644352838067 34.0279519401971 42.8008820908427 40.7978021605346 49.7888825662792 43.9757536151432 44.2015627477999 43.6381081066474 51.609288817461 52.7855859950539 47.7768280777623 37.613732718737 42.6855375721645 36.4750533240564 39.0046405893798 34.888939974377 47.3262652775578
3 56.000997840727 45.4567428642015 55.9807979473504 44.0923390575725 43.5926350193543 43.2106223768212 45.541163670967 39.5283714575127 62.709171625625 36.8909746937 30.108732382162 43.7628281592174 47.2851128038503 50.0459946015305 43.754715642044 52.417206250369 57.9015464130617 37.8628153568375 42.4478425539105 42.4146444248772 42.3700378310787 37.5674768022653 40.2932878979103 34.722779041265 43.6237490858769
4 46.8062462311791 41.4472314942283 56.3207384915549 39.0803245523135 44.324073577827 50.1435685191861 45.7550816787548 45.0753194451032 49.611727238815 33.2828258955471 43.9027920110062 42.4032284383294 45.6058997385551 43.4347240672672 44.6868921840954 42.2673491075463 40.4275056916191 40.299944358214 45.9386016507521 41.2101180456293 41.0723502323401 33.3282131365077 34.782870805605 35.470505453946 44.4866264277797
5 44.5880063835519 39.6073728542986 54.7488002014072 38.801901925469 44.978713454612 46.1089033752213 43.5829449447064 54.3716151212033 54.7091061306354 31.1952153292861 35.5344359184222 36.9857862694055 49.9244612239628 42.5986897307421 45.1312409550098 45.6149445611605 50.8304233802604 46.1506320041642 51.9584497986307 36.0707895122657 42.9457551642657 42.4333765059064 44.3855628542564 41.4955725757218 44.2033036878494
6 56.9465364783091 37.7799403297237 50.4523348189661 50.2560227311461 42.7847021775583 47.028524721644 35.4840368445214 55.7892140187811 51.4929386324928 31.6247666923779 51.1782779981701 39.017641717596 46.0525706554114 45.3871844797069 46.4903328606767 48.7668578360835 50.7789273403984 43.0540606469461 45.7642587459546 43.8375081651367 48.1206573275824 27.9656897919409 33.9586880255872 34.5856319891954 45.8794220086626
7 55.9330158484141 37.4694224967122 53.4598759173776 46.0930730153265 42.8484532500143 47.5426537138561 49.2362896317973 45.1953679103727 60.0040827104887 43.4785717693838 37.6143207202628 47.0463256662402 45.3686400942425 49.8450781039509 44.7273092873115 40.4612148924383 59.7361493860991 46.0448958128084 39.9020881244273 48.1758733071333 45.7602605071817 38.3088526997398 42.9337859910584 28.3032976731251 47.5428213564339
8 60.137921781435 35.3999033629281 56.2795655544963 38.8087195473124 44.3229097575113 49.6573472372328 43.0252933565971 48.8373426796645 51.380673440279 34.9248778390462 38.92560777032 41.0462105067757 41.2485988705617 44.9665171075059 49.4057201573952 47.5980857849672 50.3017849908754 41.9542845311387 51.3443203658653 43.4221010202586 44.4651548276871 40.8423224704717 38.2104084350742 37.1448000791857 45.2318973163536
9 51.1110794012744 34.4373955857644 53.4164918526298 54.1305123381968 53.6608444525385 38.1080763930411 50.9896996912776 48.0568724716558 56.3724682532268 34.6641314581346 40.6702867459329 45.53572631558 43.7056571349122 48.905609054489 48.6318877309301 23.9649488411763 51.1677985507156 41.0572936536387 39.5100315311177 42.3948000090788 40.2952294317328 30.6858108561802 34.6262414577063 41.7087582116274 52.4542953863082
10 52.6271259340588 48.3688139758676 47.6346787155528 45.4665955658194 51.5265107346422 42.1249513452562 50.655453529444 52.5568813743761 59.009154503966 36.2661821819317 36.7415782590139 39.7183150552759 45.7851298714336 41.8197888926382 42.3548777684819 49.7463280087064 52.006817562996 48.8705052472222 44.5659940211484 45.0891446994098 45.1577129760061 39.304571513389 23.9364630756167 33.5630035740893 50.4821547090672
11 53.8109936627762 41.8334490033862 50.847601706691 40.4051809858129 49.0863637205778 44.6933954948726 33.6848590799294 44.8822052405082 47.7812139893353 36.7851986260537 28.1878790555609 43.4292940544351 53.6981231893835 42.0577908846575 39.4426895415853 42.5701020046223 50.9893747963746 50.3984423669251 43.0765597109148 47.1311780564346 39.1480426620967 39.3669013235483 38.0741508740471 33.7051558288517 44.6418218442431
12 53.2268535364251 43.2513482819208 48.8847166876832 45.6697279989993 43.6172648140311 36.4955096133369 43.8708594349878 45.5768804330944 55.6534288171059 41.2685738870772 45.515162551388 32.6102894957395 53.7989896757471 34.0059045926433 42.9281722953668 41.5650292133875 49.1314583155327 51.0268517582182 40.2357487514719 41.9700569447116 38.2708383560545 31.4716457027927 31.1102265580299 36.5350420474192 50.6049454786927
13 50.087647204073 36.8529065687206 44.7525507161726 51.5316737603302 49.021695566092 41.4195781284161 48.671560576294 48.7228066535411 50.7497961536157 33.6546476410802 46.5299961386783 39.9187140619451 50.6073722021122 46.3119416852029 46.3957558476628 31.9757140144966 56.7072690625434 38.8842064694293 48.5832303177326 45.376756878762 41.6689738615394 31.6963993443407 38.4744595251938 40.709065065686 44.2719050983079
14 57.8147821460367 42.0421759766517 55.4930406352743 36.979083585617 50.0697291827238 52.2166374475627 35.3345705217486 54.8097133914018 52.0830424569455 32.7895838990263 36.7286077138179 41.7092526271672 49.2184520408118 48.9138521112527 46.504906387823 47.2250599985213 49.6957284417263 41.8590036519771 47.4480899266038 43.9623128242717 39.6297670264749 42.0798924709713 33.4166571913503 36.6607157258639 46.4784189323642
15 52.4690831175065 41.6555726524762 54.3080878617753 48.1865785431815 39.9280414010066 50.8788244678361 49.5477704858331 43.0203897394372 50.1992480606216 32.8908942082835 32.2835250537623 30.2386921015753 43.5073110259371 48.0842597972796 46.188801465556 39.4551831632299 53.8509655078487 53.9338088076401 47.5666669369054 43.414709581653 43.9545721897456 35.8475346548979 47.1732760628673 30.5994611520603 39.8689526771243
16 47.1972528995355 51.1433762714661 52.5711004830381 45.5178380495635 46.7175061035983 49.1205051169342 33.435960158414 51.011338058217 62.9782979827673 36.6293146776862 40.7038809769811 40.7895042485267 52.3171108136384 46.4861298879368 43.1073526948914 43.6106187054646 60.1098566928013 35.4881962983361 46.1492813188268 42.5972832283431 41.8739853215964 35.6052664766553 35.1292263861725 35.9393717935212 44.5121168792116
17 49.6763889222357 32.6458250443767 42.097718344194 46.1422255728997 39.8936814966185 43.1718102217815 41.2764363707355 48.9117793963217 57.536264436394 42.2847100460545 32.6749143577712 39.7389583622357 49.9531717856906 54.0812174989665 42.4447094964293 44.9650402859541 50.4948264659056 46.9073516845042 43.7093123603303 46.3265625786926 43.4767515304294 39.6431533469724 34.4032493928406 38.9420657668787 46.9572809906751
18 50.9909551659786 42.9638293035408 52.6405310670844 35.0686431502853 47.3597068389885 48.5742565823386 39.5273397836932 51.9377326730945 54.8838870131414 38.9710668554848 34.2915364162319 34.9221814576359 45.3526107236743 46.9595656690444 39.4156436516113 42.8167209625501 46.2694126447503 48.1110623369002 45.03141333413 44.0479813584262 34.0682804018817 41.3742458667935 33.6312788280568 33.6156248985973 47.8956557919028
19 57.4846486983705 39.0589086752071 50.070655047514 41.4218351140228 47.7009195821336 44.7609442338317 46.3460100233866 54.0307789272586 52.4650017656177 39.7349337673956 32.3432374530527 38.0121496716147 54.4545409577029 49.5053671511427 42.520398988377 36.9988220166093 63.0761772065596 46.445749353197 47.2990741091922 45.0353541367001 37.449189602699 37.437364143443 42.0463706528604 33.4409729657654 44.8797195733109
20 51.1321387071146 38.143739333886 51.6109277672673 30.9489652358145 38.9456743071823 45.9645188574157 51.7994566803717 48.5760312633214 52.725428418245 39.805445544472 40.9801670468303 38.9595574311193 53.6345604839329 50.5363064014106 43.5061558570569 41.3524611145804 55.1244302129998 34.3325663076465 42.1511009857287 48.9470855889937 37.1100397343456 33.652240671328 34.6251251241245 41.187048144065 43.6485037699625
21 56.9862244850517 35.1637620780989 47.9274316629796 41.8372750873406 45.1494552722293 43.9218213221495 34.9568636331865 48.27058796211 55.8279276350307 37.0259910366244 38.491619491106 42.1797595398793 52.0972199938729 49.833737014793 36.0550170630782 41.2220332589787 55.2719401908597 33.6683696946966 51.5971891076945 43.3936725416491 35.1294418425889 42.2908898467431 37.9988656444569 29.1014156281683 39.8532352073756
22 46.5797862550546 33.7457790543579 43.2276266185334 40.6903816164834 52.4922823792563 48.403409353122 41.0696618763556 38.5333369100674 46.3043218238758 30.5639019779869 41.1211721395431 42.1495521780269 48.9601737029418 45.5858583486226 41.65000063222 37.6796684220906 50.5093852403108 34.6685831594952 50.445664012607 46.901549371163 42.3837623319471 31.4015937089066 33.6738253415835 36.1205572156151 45.0478539710874
23 52.9528479463728 36.3270368679213 50.6946508408098 51.0163101589988 42.4628054530071 45.8044437187582 43.7393832856789 55.0849525281622 58.4813148932803 47.2344098798048 30.5762232694612 44.969074234211 48.9376676422903 55.1222050112514 41.0157403655603 42.0647408702343 54.0566422446894 47.0096611596399 46.8539684422895 50.708111614456 49.5656280124457 39.9055472973433 34.4638773309408 34.2202503038725 40.753771345982
24 53.6068406905153 39.848031564189 46.5214628370473 43.3700523018019 48.2440753812691 46.0199651641482 48.4218004557493 58.806064976644 52.6942021089592 34.8341946966386 45.0963475673986 39.3954918488254 53.6215172224206 52.2244718391388 43.1085078664434 44.2262602492646 53.7520577446778 52.8587985904315 46.4587725019821 49.466598722401 52.6069076889974 31.1286574505774 34.9416311995501 29.818684598919 46.1843694974534
25 48.9225545208507 31.4736284412466 52.2877408198825 47.5685079714832 48.1579311209596 40.2922115236651 33.5395299816977 55.0674216040933 42.7675333764648 39.6417587527691 44.947870758427 40.2559178559806 44.7339334405507 41.6439985743356 41.3086511177025 48.7923489771458 53.3561383676677 40.403261085459 37.9610818640765 35.9074156723849 43.0352161972653 39.4273709698733 27.4677723111395 44.9783502596019 50.8982854059701
26 43.7388417276241 36.4174321651161 42.8694855100894 37.056420094418 49.342075635995 41.193762434478 36.1274515213324 52.4097086499605 44.8611444463026 35.4809785307569 35.6056930171149 40.3454792724319 43.7641474676678 48.4678236991434 42.1195610807956 39.6917882174963 55.0732434342505 49.9363382701388 38.2212889732699 49.344110629647 36.8201712530052 37.8351268578469 42.7280405503508 30.2496981819532 43.2455102154398
27 54.3274317357308 40.4871276611014 54.9123752443671 49.6374342217699 44.0657633168047 40.1557034760584 45.6016547057578 55.4277885210928 53.9181360461521 45.5361920718387 39.8068009011893 36.6653479153063 52.4207935946583 55.8819255577658 40.5022387661533 43.4083824682777 55.0107301911443 35.8495944428183 42.9920424345461 46.8766965526794 41.8990556831165 37.1436233881047 36.5342619449489 37.6824196790315 44.964278380152
28 55.5273409386733 38.9644381591399 49.9307372288303 42.344518575809 49.342754525807 51.1672229230932 46.0653817676476 44.5039686517414 57.2792924602684 32.6817201469966 34.8862825943256 36.7603214490985 49.0208693432929 52.0702456526086 45.1891893145716 32.7181847106202 49.1783688012677 45.3137907615106 45.9669707646085 44.1523700255458 49.6176082184878 33.3519765291553 44.1820361278609 36.470720176582 42.219999211075
29 49.3959820201186 37.2737065229739 49.4303815324313 47.2082232125674 43.3617184026153 44.7279352437964 45.1415802590389 61.1208838440422 40.7844325864487 35.9657436032106 48.7281807786358 39.2945950772432 53.9414136761374 54.6773968971991 42.9974844510424 44.0202194499622 46.2531663815855 34.6761479025645 46.8385832135238 38.8990126053731 46.7384030492458 30.7504627186039 31.1132506112547 39.5462045906606 51.3724350303463
30 49.6777458061324 39.4571863046126 53.8407863964204 47.2304313734342 40.3218480958606 48.5258782589012 51.9109319385814 45.2472400066513 41.272132529052 36.7350083098934 38.9047541961449 40.2955926662244 50.89110326172 46.1845996286455 44.5983457548987 47.5030898798008 46.3513035729619 46.3625134918406 50.1758107238211 49.7389274955147 41.5208192190822 30.2103431160531 36.7446819310863 37.1194424655721 45.3669735907669
31 55.9354009529884 33.7294914980852 43.4394888407868 47.9228108106587 52.3150411302474 40.0717906035552 54.0520494490877 52.6883970779109 55.2685784479391 35.3396119654934 42.4281746331956 42.3765706302768 49.2103829731733 44.3123613811795 42.6428423984521 48.5973010870897 46.9266987490125 48.8250824237563 31.7053596614982 41.950995788411 45.6092384747948 27.0966414349329 33.6823035470067 36.809235217221 51.7281337378853
32 57.4478442844443 35.2612500211738 49.3568830748154 41.9328101118523 48.9517104562368 47.5799339364122 46.0789575411269 51.8688424274323 50.4161327751192 45.6449940940453 33.7386761897078 36.2043688694141 52.9156587326748 44.6290693899183 41.1280310992968 42.3984530997403 47.608350747735 46.7125819814127 33.3668519939202 41.4942808788847 44.5176378631382 34.413381685119 36.9036464806151 29.5553449612307 47.3106843211617
33 57.6111592161831 43.9959982188983 54.1820977084086 43.7556018882022 45.3956168015314 44.1782374632856 46.874556008082 50.7895467551747 56.6463519947796 38.7269802153006 46.428444690757 41.6469510173737 52.9326201854885 43.0905383015823 42.0899891673439 40.2376246806363 56.3315919446477 50.7658423081429 47.4642857310103 39.5395208246576 37.2630327164511 38.4444178203584 32.5479208947121 29.9059361993348 44.2137905935561
34 49.0820366687806 31.974135073207 55.5073337505749 51.2044955056286 42.3945989461138 49.1189045419405 40.4394857500918 48.2763396858744 39.6605305327344 46.2032035922846 37.1036395432542 45.0770952913995 49.3825521512764 54.043452197514 36.5979195201698 44.1946378094308 52.606514758879 40.0057681694778 46.4847990739265 44.9625058925922 45.3343221514651 32.711289305535 33.5221172099905 32.7304842190127 38.2689853408081
35 59.6103037372397 38.9766683657941 49.7878130737357 48.9941910838374 47.4261180247224 48.6748544501468 39.695907481957 41.0295987101322 60.441104803652 33.4112145046431 36.0067959377698 35.9053813544418 48.9758041995125 51.5936627393587 49.2426497147171 45.9350766783668 59.016495179759 46.4400515229018 45.8505185738497 46.405626135831 37.8220617429368 39.420949539976 34.7532080626882 35.6169866709354 52.8212122280166
36 45.9950266652136 36.0866631151175 45.0269275093676 50.2019788395894 34.8232719027316 47.7287611233297 50.7795803043073 55.5971752571079 61.7268510047312 44.5074472901093 35.4540728896824 38.7186329865266 52.0491840774677 50.2286909059698 42.4309352172686 36.310538533295 58.4771567609919 49.9826870814395 38.6370446090543 48.8757565733372 45.4630989438752 34.3425710505238 36.3720351870683 40.1087831626018 44.0538530170914
37 46.9169493812736 38.5018927174491 49.1064885965379 43.5849057015742 47.4507253093777 48.9740937163229 33.2498005301428 47.0325500885122 41.3387393201724 45.8227720226703 39.4036004078866 32.5934896387812 46.0517685128797 49.5803632700126 41.4261961920689 38.5700607920928 57.146477178072 47.4382624719425 48.0692966021716 43.2671175544937 44.9025177383574 39.7436965361527 39.7863813297915 33.6358499139626 47.3198351874173
38 44.4991030007725 44.1087030571849 48.9578080661761 43.1378763989873 50.6735176956491 39.3678472181758 42.9587082985078 55.6026100070189 54.0563867778132 37.2032960658894 42.1531000845397 46.4697729722234 44.2578590624434 47.0283902552549 41.3679814393881 40.1927018478951 50.1676571947205 54.3469415296169 42.4173283186439 43.514208183673 42.8867140565529 33.2032549336988 41.3479493158683 33.8603803160986 47.3873193265901
39 62.1834547057156 42.1435507861742 56.1398438177121 44.8691118089679 41.9313339759806 51.2532475202833 53.3589031587596 47.7356761427821 56.6728803800849 41.749835462062 37.8944557020063 43.3678994080982 50.560366830921 51.8538435190967 45.8356085669873 33.1953457425001 52.3054374851145 35.7333063798822 51.9038230824554 42.1327524904251 48.5881863089415 35.4544347131892 34.1888238742375 39.0807437274 44.6316375169435
40 52.0011571767856 33.9723623638796 46.641195866376 37.7061186591623 49.962638978332 40.5189450885788 45.0063595128559 54.9351827832715 56.1514133925705 23.7985979629979 37.9801842845814 33.4037335531073 45.0030599530381 47.4221911548768 43.9197370730604 55.4985549693039 46.7523233425777 36.5334703931909 43.851309380083 51.8745608633194 47.583222733254 46.2549076387921 37.5804112424984 43.2501608453055 48.3397070177301
41 48.9810266938785 40.203558323472 49.5358686179311 45.1162655858572 46.9296748483277 42.6118507095576 39.7044558859119 49.9785013386754 53.6033485278124 37.5581312448445 41.2630422082335 40.6689538026793 44.2732411375415 47.0255300103868 40.7290158967448 42.4119607273025 55.5922388539788 40.4817343666779 49.5009594992582 41.9125769774724 51.822904024642 35.3078958504501 32.4708327753194 33.7533302257042 47.4105595386095
42 54.2143892575307 34.1645297536852 45.9913037801319 33.0758523828122 41.0206109041143 36.8569312826947 37.2912631672548 48.1172720640328 56.906810898803 32.7943716981871 38.9054618616753 36.8809809414281 53.8017888197809 41.0619265021543 45.5909130139894 47.0934796933241 45.3325734442875 53.0851791011584 44.0765170933136 48.0474287117836 44.5445667694827 36.3837301678034 37.9226927387873 30.8992402462094 48.3975739009964
43 55.0257220271904 40.921999476029 52.3360316056986 44.9893625991421 41.0802268761133 41.7283718384504 46.9502919552242 57.9543549468908 58.3242913188628 30.8357651571948 33.4582374685327 34.2068223614027 45.9399997697972 43.4636897412977 42.2156194780885 51.2960260036961 56.226575634046 36.7715486807288 46.32597370793 40.454569947788 41.1585161589789 42.1587372944636 35.5209226157911 35.1937771368576 42.4776532300481
44 48.0346871131304 47.2037396130606 41.3820335802497 36.5242145390452 44.5786084398101 41.7002827918132 37.6520184374873 56.6894498311732 51.1999045195569 37.8569413119795 41.516373208423 36.3997935885577 43.7015454786047 47.3724921652536 40.8326332713694 52.9068116822632 60.1312639658041 47.0314173074057 47.3238617674563 46.2838132042251 46.5886940522171 42.616315759177 38.4939007004608 37.1675022773663 41.1089987175785
45 48.6521524329721 33.1982977594964 47.6543234060306 51.6074733908341 49.024287262656 50.8087188415045 44.6973691936973 49.6273183573291 54.4602498654629 36.9226188957387 37.7245734223401 39.6530005187869 49.5412750908117 56.8153366832073 41.4599053993413 38.6261995310943 49.8355532893006 47.5148740228895 45.6692671059422 47.1599820714651 47.1613045907019 37.9737583695136 38.834993754877 41.8393104875994 43.4439449249406
46 56.8400107020436 37.5755872666135 50.6754415138955 41.1165399358023 46.8079075347355 44.7096127407823 43.4874909106525 48.9348110762622 53.0311099400596 29.9058682790437 38.4792026524711 46.8013381403259 44.7667902671735 43.0924538448569 47.0544621325633 44.4893332357907 58.265597540011 46.3433254657329 51.0700866197006 46.0394780809859 46.4063767136681 28.48247270496 39.8573141000063 37.6930167774213 43.9883843348676
47 50.426799728869 38.743265530378 42.785268378665 42.7456252300218 42.7672956212734 44.396511575669 45.4563068440558 56.2504033722533 53.1441303994993 41.8623607697906 33.8011585098044 35.0414310325755 50.3128448779252 52.6847458165355 40.8928158959919 40.7197644992418 44.6396335648908 41.3244594081235 38.2558343669728 43.1280888778439 35.7869849083343 39.8359426568185 31.1296739607165 41.2655965000319 38.5852888938138
48 50.9239060375134 29.9287409482865 42.7986091971978 43.6344255669565 42.1317795161257 43.7889191702996 49.7085998590998 53.3309898732774 52.5250276822441 38.3853601990822 42.2175066687958 35.9166023202097 46.0773113201704 48.9840030574705 52.5442008443675 29.7132387370538 54.2917525250155 44.313501606129 51.531276403078 42.7005256333616 35.8318842391743 42.4818214351 32.2319386095704 41.1758006385923 43.1451366138655
49 48.1979273928876 39.805206849954 48.5961099907088 42.4461040046643 55.734081760577 44.7410781691961 57.7941869713743 43.414997879389 46.6798174959018 32.3904457498231 39.95823459916 48.052652141946 48.94922247267 48.5638983510977 48.4738956435442 37.8844972630935 46.0475652118531 36.241516055947 37.245121734872 37.428552261154 41.2597999020229 33.4336652435856 43.416235963749 35.3455134021439 48.5683597408121
50 50.0564913701734 40.9728079820722 48.7783353912014 37.1960677052624 52.603793479204 50.0571917942882 46.2294551931035 49.2557290442964 56.3086363802524 34.9945384754526 38.5295114617141 42.8920961840907 46.4118624600847 49.4667344944088 45.1755480060542 31.5253798554678 50.8700360961128 39.1940795835903 36.6690325604645 43.0962131415775 47.2306450384245 39.0765637358753 34.8710884423574 37.7247063835992 44.142352264815
51 56.9051424048656 44.5453308761891 46.007369926649 49.560296534705 44.5278744411645 52.2320876459212 38.6728825771194 56.5083062119549 54.7285883660784 41.7408595991309 31.5154379455074 38.5627840592347 51.5379399730884 45.134051015098 41.6504153663531 41.9652309430426 53.7831461798193 38.3487354629092 43.0032589996448 39.5954035658837 45.7592030443816 31.4552590860145 28.9603178983101 34.5153117067018 43.3060662170952
52 52.8170137956283 41.1053828015938 45.2493498655053 43.6444960564526 34.2184610059375 50.9801534259774 41.6771866551981 50.8691135805005 54.9244000567671 38.3654918232995 38.8777999035101 38.6666397952312 56.3925768803819 48.1521081665307 44.4224348091318 47.247684880761 54.6699521157981 40.8435970149596 50.3797162846539 51.4745824248457 45.8114038668482 31.2772818921666 43.2858028333186 33.3397055746145 42.6760794290627
53 51.9086874356637 36.6840941218031 43.9924798044035 44.8839561618804 48.4238251129135 47.4118578055869 51.1040547371919 54.0927411268576 50.2533950081677 40.7524503665458 38.4443343566185 30.0491409521723 42.860478815597 49.4302929947645 49.2795126504132 31.2901297622613 49.4159471465209 48.0055154272533 49.4567994650522 41.9715339152779 43.5949885659257 34.5195334983258 37.0636036684329 33.1042875391697 47.9264996107711
54 58.8041281167934 37.3876347781381 52.2128878908 43.6747710948704 45.0975736571454 39.6080950706313 50.9388252908095 52.6496402091017 53.7687982309639 30.0498808253795 40.4408520065618 41.2488452411236 46.6531100483159 39.3721754525788 50.2338764415231 47.5165485513484 41.4863312909241 51.8527069720747 38.1841072944232 37.8465866839409 38.790521409994 32.7892932621396 41.7574982346504 41.7197463357267 48.9373669812879
55 40.9054524388877 35.6200545654666 42.7701117344896 34.4579557252388 40.3799674519492 39.8821090996543 51.2580024646492 57.4483616600856 49.0430378357951 38.768494292357 39.8403550049266 38.4921011558349 48.6812795539203 44.9451466173669 46.0296495972392 34.449324082428 51.3592996114043 48.4991741160108 45.4343327860872 46.1264840874075 41.3750184893073 31.507779050384 40.1329789792697 39.10749354189 42.2205443483892
56 58.4677837088947 44.2765067995235 47.79773838327 46.1275217161653 47.4619917921004 43.5812177688461 39.6872846139045 52.1097084738921 58.1211412842618 41.8756426001531 38.4654828600206 37.5947154147239 45.9532914124691 51.6711888130054 46.9807432003976 50.7405687418204 51.3857127200085 53.0390500569604 39.6879121669392 50.2354866316163 40.8638104312971 40.7563590864708 36.8287641785485 32.2164840303369 43.5138581859483
57 58.1369938718684 32.9119415030384 46.9710938464702 48.1460746066066 50.4652142095788 51.3232530620601 43.7108798090924 50.1250580799261 53.4790817052593 48.3378936512705 39.7974434714595 32.9359303202376 52.30334918176 44.6915676438102 47.1806821292912 30.927647891034 45.1562534200569 46.1855387872086 45.9272633273131 38.1505631837381 41.6804551864111 42.8815255440549 28.7865411169569 31.4826232165291 41.8163832848658
58 48.6432039821756 39.3795453173616 53.5097873604004 42.0772572680871 40.7921138490049 46.1634410762747 49.5620547128417 55.9497573853077 52.4076680552431 44.2449169960025 33.0667043466682 48.8357812131273 49.6649428339713 51.8676969744109 41.8834349102433 40.7986609274504 51.6932193718382 48.239696172543 44.9002898128231 43.0475922335397 40.1049665821456 39.5041576533879 33.3041532921355 37.4991645805374 41.4996078049335
59 43.657505625054 44.0250403015493 53.1554902532101 47.131008736705 40.9393589440394 47.5678659501263 43.1214076846531 51.0004002525991 53.2111189856285 35.029467128433 41.2859152378379 44.7823588733546 48.2981980458105 42.0034270592273 43.4076086232981 40.8680767960501 51.5272558631505 45.1756402411013 45.5423051898648 42.9366061593179 45.4710268126106 33.1544065908165 39.6933082303886 40.1690289543044 39.6819597619785
60 49.7794369995496 42.2808453030008 40.7397897512017 36.0590650076062 52.5391052878944 43.3832511844567 46.3183753163485 45.6970984289371 49.5837343529349 37.1887084647709 40.1720347538378 39.1566424474815 44.2486003476884 44.273821205962 39.6853812336995 40.5896059813795 41.3273941237074 47.2666945757749 45.5189774412933 39.7258122304171 45.6230488235098 38.0005205847619 37.1176310034068 31.5685851824075 40.4411677015356
61 58.1073310658222 39.0772854878355 47.141574598984 39.8122660378974 48.3633420550363 46.1948717483367 48.29680051781 45.9962726248273 48.6624754186332 41.8697160737405 38.9943935738103 36.5716744276695 50.0516968984676 56.9903034451753 53.7238112596267 38.4553794913215 55.5661722968886 44.5451526663707 47.3326971321325 40.4323788390138 43.4631684292513 31.9267143948668 33.2853395044322 34.7394810732251 51.4453311944994
62 52.1408473773623 37.1693315650521 51.531549537646 41.0328950497197 39.5647203965144 44.8639683545727 40.7756960571475 42.1934605443775 51.8999904911563 33.0873860113878 40.3988168545033 38.5024696542071 46.9811102058375 50.4498895179827 41.3990575260872 45.7905943277191 55.2388264926332 46.3651694230386 49.4130145629575 43.5109066614729 46.9171217624802 32.7172795258491 37.8988972398293 37.9643645270481 44.6075000763965
63 57.625001580077 38.6028075909381 44.6314767244203 46.8149933184582 37.7828414715051 38.9220464119949 43.7753239629981 45.9704303990507 55.6341280265253 45.1734793952881 39.2480507363666 35.2011991175065 45.5247164205402 45.3893714752651 44.3795711787706 51.0527329527466 48.4398038261817 47.6568252020381 52.712000102767 40.1989554208737 43.2341601084907 41.7493242043745 43.0759313919338 34.257908844904 51.0349804294256
64 53.348482500491 41.2488247162535 45.018053490629 41.6518405985254 50.9755749498926 48.0393359992541 44.9470848523264 51.5198088416212 41.6894362316918 35.1552425651244 39.2610290170003 48.8551384796693 56.5059710782054 53.0346287523871 41.748120673793 45.2019651773639 50.5366865744114 37.7077127374421 44.936435919515 43.6994536166113 43.2047906194019 33.4158488654142 34.4077007528791 33.9347569104646 44.9393637914909
65 54.7785438947522 31.8849457431651 53.0144140163624 29.2141193294047 39.0482794945105 45.0229711530484 43.9044742014645 56.2789012533158 47.7740545675061 34.7432389463432 38.2155874382576 33.2925681300058 52.4719824053605 42.9140831229263 40.916128771824 51.134633215012 51.1001835803189 48.2248875350026 43.7934716380391 42.7328324318534 39.2685966721791 36.0732985009412 44.1753604741682 32.5167089439064 41.2793626502741
66 56.073974914468 49.0209243137602 47.5407861631853 40.8561059714106 38.9182607547287 43.9810305762252 53.6229773732449 51.7749641047024 56.8952140503376 39.6196894264471 37.6402423737881 41.1112423897942 49.1041488594218 53.9566152509628 48.1040146192854 41.2306921417046 50.0270053135693 35.294103835371 47.2617988944534 49.2588490824741 38.951532722647 40.660551222666 44.1630828945539 35.1960865354895 43.37090479499
67 46.9122214115725 42.9691307114747 45.6380067751815 33.1961349779235 39.2686958475498 45.6680489229177 43.4589311032532 39.6322168994376 49.6266287763192 38.7390740637127 37.9043450144065 32.6766929468173 44.1714635662603 47.5485717958771 43.5535589640213 44.4212026932557 46.9306714220664 39.8051665287869 47.7196172928843 42.9739359255981 43.5107055970749 36.6573589008173 29.9581756397275 32.812988207145 46.6966891960629
68 53.7022708619259 36.2265199803083 42.7021354030857 48.8831276141954 45.5677198262124 40.1183853152758 41.441020734692 49.9949489743236 45.1238110270393 44.8322030932116 37.3874439831322 36.2915886251967 52.019150039815 49.5900336838326 39.301687294576 52.5773203872364 56.6326014681947 52.7099071102813 52.5415821319558 44.0554088546959 45.8571078838583 36.7867860747897 40.7814208987161 40.335429147119 45.0022495165527
69 59.9460232854003 46.99586520596 48.8632821651441 51.4313252020737 47.1208316425466 43.9270421705256 39.3244737083865 59.8887214721731 57.1136461497603 39.134763975299 31.6429440848015 33.1832695007805 46.9060147327799 47.3841578455376 44.2770490371635 47.0205557716867 52.1993415309799 39.6725027206303 45.0191064385677 49.2508845516606 42.8295824122424 37.6898893080178 39.617698204874 30.1238070717154 53.1228165752443
70 47.8625687518485 35.2039065602403 47.9957377333605 45.0952490924598 46.3399026014782 52.6067185296428 46.8033588139555 49.4936496676935 41.7774190102276 40.3745163579711 34.6379685726306 41.2949791380854 44.7822584200932 53.8880851436405 44.7954386921469 33.6949920645671 54.2373682782999 47.3436456814738 44.512567322661 43.9634360052363 47.3885763741307 30.4373246747926 36.4261338938855 39.0776697729203 39.9551647957508
71 57.8821811478141 39.6585018862469 51.1467274695788 44.6121047606791 40.6542200546075 50.950603645107 49.4140025651789 49.6862987955742 41.2488920882136 30.3512264949959 42.0233119042958 34.6190997187588 56.6680181635198 45.1452822703281 47.3745644718748 33.9445554453716 53.5459741194419 47.7809852915926 36.2695645914664 44.5812708205795 44.790740508119 34.012530588571 30.7564570163199 38.2810854072829 44.0310698105291
72 51.5568556326812 43.2691467690246 44.5635349520238 49.9519307023941 35.3639479255326 45.7897721837889 50.1928666386792 49.3389647274479 52.7956582354858 41.9287566019482 39.8645660091572 36.3056270330538 54.5493391525945 47.5926105812085 48.2550869282537 43.8925908758181 49.8085366607732 48.3658294527558 36.6797263135075 44.521733369792 35.2415793315322 37.3416367602555 35.4828923500042 34.3046992816569 46.8309310488834
73 53.6643581545573 42.5410697276985 45.1424028169922 43.8251009761624 43.3855685300128 42.225470960215 46.2359725935519 43.554738678618 57.0819826640133 39.7899037580495 40.0870145888423 39.042633116139 46.8671540149714 43.2983577196888 47.7242945140145 50.4278631685891 55.2706479905068 54.017871395157 49.1595167300655 46.3317807720338 36.5120934901076 37.8874737730303 41.5849448610875 33.7545283445023 50.8565096245635
74 56.9215775261742 34.0850153099269 45.2800944665168 41.279088452738 39.5331483638047 51.0173518868146 43.3526261084664 52.6584786409382 42.4846776263384 42.303526191986 34.5186698692569 33.513969785858 46.2377347280795 50.2904882741963 47.264735297516 46.6272355806573 40.8495724770027 42.2074866616568 45.2316423952915 46.463649506896 48.4252937041545 40.2648407023227 40.1941996248163 38.968112109736 45.2709879166466
75 51.9719984388596 52.4756723431598 59.3813646510613 44.5819100044722 34.9877635656443 38.5444115477181 39.1116357767051 47.5276067205189 48.7140554029198 40.9082112444304 27.6971032694494 37.6462086255365 48.487248752446 46.2104478393941 42.9535946382363 51.9939719555465 43.1670305788429 44.8098793103836 44.9070294182977 43.5992393643019 38.6746078104005 37.8693854309251 34.0457739688851 39.088749231297 42.2424133254179
76 54.1559355423773 27.6779890065486 52.9001143762894 39.3718488676008 43.9012120871002 38.295451652014 50.3209970756938 58.0529340568193 60.7943151610644 43.7277591589453 42.3952335240828 41.8527813988004 49.1305790736101 54.2627244593619 46.8742329816151 36.7898444682444 54.0317028373283 39.9828975101884 39.2889436354875 37.9205233464161 43.262331579957 37.0689749163219 30.5736380688715 38.115832703362 42.1284469248606
77 50.6850505450442 45.1927226343011 52.1784104327835 47.6694257680138 38.0791210423973 39.3035000159511 48.7147451975182 46.4504767908919 58.1620223472048 36.6433221049365 40.8450521441254 43.6802650570526 47.7355693779413 45.4237091489119 45.1830609624884 40.6432716727333 60.6839489762166 35.3787429283992 49.7028589585525 43.2491572184758 43.3313622231205 34.7250086670319 34.4408255110648 38.7901387100859 41.6839187713502
78 49.4184599816812 45.6345311171305 49.7828125411291 38.3270785257292 46.3689169068533 45.7107163561778 45.6718917792758 53.1113005349749 45.9171612113131 49.4405842130352 35.3655088416218 35.6174628475258 47.8209138181488 60.7501747159711 37.6509499014791 42.3491537041868 63.7613154901973 30.8087536885943 43.990820535759 37.2202750755516 38.3599097313223 38.348517099756 28.6729019048143 38.0260571044414 45.2267025406542
79 53.9709005362223 43.2901336863381 52.1453110582328 53.1816690687482 46.2634606646051 38.1619338629957 49.3631543692441 51.6123260175462 47.9102910955071 31.3445048202218 46.5808733804784 39.2360799630306 42.985667065489 49.5471165207086 46.1172556586406 36.014450686476 45.2928353862489 41.8257197031821 45.9829085221644 39.3713166424616 43.1889468034902 33.3374251513305 28.8720969416591 36.6146858077021 44.911351587442
80 55.1473387084008 35.2370959510436 45.704813962051 45.8244822205215 42.1761011738447 46.9517924709565 41.0023502826196 50.5670258682585 51.2906655447759 39.0325506083433 41.3391914667329 37.8952953149604 54.9488816892512 52.1400020119699 41.9502657792139 36.7942395093367 52.8864997958695 38.5199193473925 54.760481160559 43.3189016516263 43.9668088285809 45.8023223616794 35.0584545893821 36.9064200396882 42.9495383313798
81 55.4210092374767 41.3828624087541 51.2054772763713 45.3930855907006 45.9601318467541 44.1245741932549 49.903437676012 49.6408210284363 50.0229798872507 30.7715728593324 34.2576054058542 42.6659987093318 54.2971312681253 44.992049503706 38.0404621373897 44.2614995355938 45.4931263097463 42.5736171169646 48.2532306323275 40.8911635487939 37.143909734008 34.83194160067 34.0913747473669 40.7528988246561 43.5130505184379
82 51.4991767349759 37.9740027161486 43.5461415914599 43.5575969441483 48.0885242613454 44.4116845698348 45.3083007974222 55.0982252841949 51.4017575464994 34.5278065063803 34.4445806088996 30.8375525228905 53.7992825417947 45.9047990193923 46.6905783142367 40.8553518266768 48.8968744776905 51.4797072704425 45.8341834732847 44.0676392998511 42.2269952137746 44.0822134891393 34.9652937292277 39.0423080981288 47.0787216483795
83 57.3206620678777 34.7952295168708 41.9903218519691 40.5359553459214 45.4825117836359 45.3290948511455 51.2862298747911 58.3343545249477 42.4485483287881 41.5910027507819 37.9837660257832 37.0261106907958 48.7478456311719 53.0242355986795 43.3721788423401 42.104834697241 49.4602938096681 43.2819958977393 45.0298772826544 42.5569488529306 41.2602777418125 39.9297519526699 38.8091561283322 35.1600446944092 45.198923495466
84 52.8848729788537 46.2323033493789 47.7795309677908 44.8502665024881 48.1264917432528 45.0173216614815 50.5236712595961 47.0646949690194 51.1649290968741 35.2353996268438 43.2295850626276 41.0939114353327 49.8717018608945 55.5369310733914 45.0656788016522 38.6599386941403 45.3817874079473 42.0369681143411 41.7017704073808 44.8369534937264 52.7256714765794 37.1865512316034 28.7812519135666 38.5932891474617 46.8627621002825
85 59.7738516215007 40.4830351397654 56.5813577989117 46.3317954210311 43.841706221535 34.5730687323464 45.3225292192437 57.5401322901637 66.9370617529634 34.4792172254413 40.7670766152234 42.7613488034972 47.195798999446 50.1854230478469 44.0060357830328 41.2853228063165 49.2803637142619 49.6536353618232 46.9991084195305 33.3997120660238 46.7724800537363 28.6359782267097 29.839849411973 29.2019114308592 47.1325888242948
86 50.4323799367419 34.7732353685341 50.1787969595461 42.6737411421724 45.1133379681902 43.3709976377086 39.9782584061222 49.4094909131119 54.3718387696344 37.0378145685853 42.0500571882678 41.0550108779594 55.4926293206382 44.3101124537886 43.0840616241346 45.288175740702 43.6291244580687 48.5996651658873 44.3559532119597 40.6890664710883 47.0261780565529 33.4748596032014 41.6609645854667 30.8086438145504 46.7557004232446
87 50.9865493461907 48.4818249053663 58.6506183534855 41.8078450863814 38.017947509539 44.4689000534906 42.492876584351 52.5997268768708 61.0412689898539 36.7370680798618 41.4771659068101 34.1561707740904 42.4189138709969 38.3526635438842 40.8449834607398 44.4216960773994 46.4113807609545 42.8933236805219 47.5928024183159 36.9621411199533 36.2294629682816 36.9931016975648 31.0456168807746 36.2412012496388 47.353529725506
88 50.923573582642 30.4008511027748 49.7596523433483 42.9912816832653 42.4842802419789 44.144991317951 35.1656316626056 49.9220408728328 43.1104912058118 30.4093412426904 33.4119184399774 41.1077934464513 52.5351641999021 48.4625630109611 41.1531744009852 49.977939446251 46.9599861121851 42.1909183220017 47.7329893410281 42.4240040032576 46.0787478706226 34.2138832162749 35.813117397653 34.7044103150707 45.1082487375125
89 57.8868210992806 38.7080502148172 47.57184929281 52.3119183644937 44.7954997274517 46.5304234716679 50.3279287068552 40.6052089703253 56.1104307572009 42.0216224071031 35.6558317957649 32.9847311693874 45.6740232228426 55.6489563257789 46.119532148905 41.9913199588187 61.9234902365002 36.7735503380136 51.840531287613 43.4060229619782 46.3829794893557 39.7506914944481 43.6072896511013 43.0218528281798 41.2924010197749
90 47.001417611882 43.6490256464891 51.2810216194145 42.7815813314666 47.7895725374356 44.3611959598004 38.2494499801142 45.9886583896087 45.8008659859683 38.4653121577628 27.3431309644553 41.4323884739797 54.750927005391 47.762590805992 33.6785614126264 46.2249126713961 53.9843298242761 44.3661750828987 43.6672737945827 42.3694384795892 45.5725777926116 34.3077508472897 38.6807387390314 36.448325029259 47.8232901462123
91 58.7551355638317 45.8242936000494 45.0018427245348 52.9070961993863 37.206141349466 39.4887369832857 56.9120648039086 47.5746051456582 56.1641881115399 43.3894241050905 37.2746032577136 30.6079893599383 42.6892147977776 53.0587296504283 45.9330125848071 51.0520310754536 48.7703634032733 40.2947841895066 42.2405989082987 46.4087152016796 38.4387017119798 40.1821281003934 37.8228704275069 38.3902738794974 46.8879608967076
92 43.7915392412308 41.4298293183597 47.359813152056 45.5440623498254 45.2252968164658 51.1144143419741 48.3686503076913 45.4994383473053 54.1073340439141 46.6911492703665 31.4839851316551 47.6641657499053 44.7516748215494 53.7568255461581 37.9652260871968 41.3218269311001 58.6126147922516 52.3718034662684 44.8721254305654 45.1397889998635 46.4449423494299 31.9299354348746 48.3624599296523 31.8564964888607 48.8487088108735
93 52.1422485979961 46.0024548052065 51.1016917193757 43.3701342576716 56.510615488959 46.5229936057408 42.4867929998501 54.5212978140013 61.8637062140582 31.2726580684902 33.5539696585478 36.0816059281573 47.5238045205151 39.2741106404544 44.391822255238 46.7455524049412 60.8475886698699 42.9356792905067 48.4088535165932 38.5085959424585 43.1525277846885 38.3478795676135 34.5534914376789 32.6025578311212 47.2885674531172
94 55.3294689880364 40.4087081046733 59.1527557945322 45.3494774167834 40.171854608465 53.5620413818227 52.2166237959982 53.6923934930741 56.9888727377653 39.4213636042636 41.7522966291674 41.3375274084638 42.5780591788199 48.0084079939719 38.8604578918422 32.8951736014228 43.9328861185613 48.9858866031162 45.8769172524944 35.6813392119999 41.3443897868776 40.3556673677438 39.0218625098692 35.584784172421 41.5132817127927
95 57.4347620403551 45.5562594095333 47.6891601467903 37.7487986161058 42.7575051426678 42.8454535799322 37.4428842249215 50.8660612275424 66.7572852448431 26.788596947172 38.1311597460173 38.7405465079582 54.7018546520773 48.1163245982951 41.2505727538286 39.2283451931182 48.1124405005493 43.1759927105226 48.2754488902413 42.1350266879832 46.5673354094674 37.6147859831735 35.8923432502776 36.4259377993334 48.0846482465987
96 59.0895072728509 45.7062884607739 54.0722647520536 50.6397178945832 40.7379936550537 47.4344475325035 47.7816225373187 50.406329782572 53.67419648372 42.4490945870556 37.7327288229703 41.0170596594444 50.108530685439 53.8424437193333 43.5455218489538 48.182812349583 61.4796516791137 42.5564330362607 44.5279133280795 37.4102333080424 43.1470647664474 35.4106973121205 40.0599039568979 30.9696792349768 44.4701927444486
97 44.6848211043005 46.3198349414943 42.5713244400881 46.7227754258543 48.721010203662 47.484381454375 44.8161205156112 49.1838973247195 59.5539876640083 40.7760365111864 41.2076612013583 48.4278814884526 44.7757030780791 43.9434743653085 44.4239220734774 40.9956537753067 43.5265802769153 34.7486112679222 54.6352639337674 47.825103961589 43.1220925905142 33.3808032327281 37.9733810312706 31.491815897752 44.3746552566681
98 50.084700781054 34.962291888343 44.9075375663946 43.9079659620073 51.6399673591583 37.258659589117 41.9161475669508 52.6679232203412 53.8294038004881 38.5087808757346 34.2453148701555 34.9984509907056 50.6626577344048 47.7608228247905 44.7111374384049 32.5568631402282 44.8625019096429 48.0836164115833 46.2172354323738 39.5205309549063 48.017938332847 40.6814861720789 37.1295130683875 30.7390779994812 42.4547158169944
99 51.2211910446042 39.9309046251868 43.2111427583749 41.9343130400904 49.3893941236553 41.0586435575341 53.0774135651172 49.8721412666102 57.1043102022307 48.12914722848 35.689836338227 49.198272190282 47.0640832888589 58.5757047176138 43.5338942698055 40.6407840049637 60.9225055508738 42.190596580768 47.2213882344045 42.7671898113377 42.8470588072721 37.5788798512564 36.3007897375276 31.9865115641988 50.5313443348418
100 53.6450306781981 35.9788787941792 54.5124706405357 40.5302275806594 43.4387701064782 44.8195323647235 52.329932257152 48.423249880389 49.8389744554052 28.7001521103706 42.6311598780343 41.9408083922206 43.2252501231135 49.2278003302996 44.7915610326634 41.4915065879243 50.0646765981663 49.3419324573694 53.3086783057101 40.8954100310719 39.9866823972415 38.9246390018526 36.5303640629648 38.3453297476859 43.1833811008789
101 58.1553842722641 41.8982028630763 46.8736735074443 58.6098806901904 49.5843273028106 47.2693334616461 46.2123809796403 49.6940653248037 54.6298357949515 36.4999574372471 41.9141028280564 41.0056154683625 46.6734042440807 56.1047617361587 48.459224752726 39.5762087718936 47.2259091456478 52.8480979867537 39.1084288962035 44.4235389373274 41.1911638656016 38.1497898664562 37.4497500172445 33.7079825832501 51.2684905578571
102 43.5672958935568 53.082194681552 42.4436187416492 50.0655857753324 48.2725789411956 47.4415984671938 50.07043067469 46.4031428598091 62.2764959571824 31.9200361229255 45.2445077256179 45.4098692923672 46.8711233382449 45.7232836520755 45.3225272871109 42.1412884620309 58.7547228690075 57.0916423787354 43.9656819205059 37.2409744409879 39.8817558816914 34.0235748713439 40.8657738469723 34.7971082495497 48.3646966717815
103 57.3856636407383 51.7859844477721 47.3212150019209 48.9464437452353 44.5169988840532 44.4259087534229 47.8465082333079 49.1117934279256 51.6552283087965 45.3010303274487 39.9531870842699 36.1903446986233 48.0903689683456 59.2648519574046 45.3480019622693 50.6370563404757 52.8185907008348 58.2752782445455 55.0276856406848 47.5969297424686 42.5242050927776 34.2666520741848 55.3445541315022 41.0663544069992 54.8162682747751
104 49.9314852652438 44.2431773996182 44.4992260977673 55.2473612730547 42.4003095348579 43.9874032354241 46.3523303137695 42.0621806273134 64.3892772441917 38.6378908682781 42.0731383146022 39.835287426144 41.5788368323544 51.8834631923874 52.5427999569645 42.5116526026298 52.3855239469958 52.646220441722 45.1820916748546 43.4954892490634 42.2014219694956 31.9871319269201 33.4044110432997 31.5387629886422 50.0158629930329
105 46.2609431368613 48.0008392613114 45.8346647722097 47.1788286024176 47.6628670516605 58.1764109755574 45.629760640755 47.8587214086632 55.7391513537041 34.0674541480685 45.3348772847238 47.9256764563985 40.4262171505967 57.0198831730873 50.9172094882593 37.296836535833 52.7407594373231 47.8005055137251 50.2336952650841 40.0483517952071 50.3943062134796 36.3018495292967 46.1936154572251 35.0163882222191 45.5221762628323
106 58.187926506088 47.3036663198527 48.1645210214885 55.4132865712264 40.6662812722243 44.5591502378668 53.0799184647943 51.8462634538717 57.1774426355202 42.4533339609257 52.3957452187821 42.8366272466181 41.3388041607633 48.4699999910981 48.0086433742271 34.4976490481825 59.5806635280386 46.305175368565 49.227350448201 44.4965976275076 40.3766703281841 33.3496197477255 42.4238431416995 28.6209332910193 53.0717942726609
107 55.4018353037156 52.8869544936843 46.1438467643085 46.3565261089874 46.6116459619335 51.57437472012 51.8606091348424 46.1924135564512 61.3251786034488 31.604022567968 44.0704003544164 41.3916426086107 44.495627821485 44.8936217214639 51.4083413146205 41.0660568071285 55.0525424786966 52.206140911173 42.0941747018165 48.7815657739958 50.199306455333 38.5698313128383 42.3727006385496 37.909374180598 58.3320911308908
108 52.0703968245676 44.1087555303449 44.5092604800966 48.3326553183027 46.9695414627744 44.2718033499268 46.5905718481039 49.8603209687667 55.9100769149027 41.8530618264598 46.3074416541377 44.3381833439143 46.3924418576449 58.4637533773126 57.5382057194586 41.2581531580511 52.5662885651382 50.1246677351811 47.1809846569555 43.5003491718842 46.6182166253771 33.9297718118985 44.3082851456427 41.0123333007911 54.0007171944812
109 50.6148901367078 48.056668598334 46.1576798660409 55.5593020797792 43.2856432861131 53.0391171392 42.7504409339019 46.2050089128046 62.788387099441 36.900721414324 41.9526007691876 41.9780413162101 47.2788186898774 47.8159648212276 48.0994415359652 36.7439062644031 49.7725949523398 56.4270913210524 39.0081430342715 44.2698891444147 48.0753557659815 39.0898744484203 53.0474578052658 35.2849343392448 47.9218480229191
110 46.878946781415 49.6060218657074 41.6717161701899 43.3210397626868 51.9087311848049 44.8056821470277 47.91759950577 57.729653059332 54.2010336726084 39.5829450897397 45.216886955872 34.3765927535912 50.5151612991312 60.0997184186083 53.8250736369621 46.996073529763 47.6794430897466 51.5917369078284 40.5457166936065 39.3124105224986 40.8611792203226 38.5668117198563 51.9060725824459 39.690489167205 50.5266514927561
111 54.851264987947 46.7947797507205 41.7614080511715 56.5225529277096 51.6197362646949 42.0620196313173 44.8201007584694 41.5032570856441 55.9251846078007 38.0450206524672 43.252289236878 42.5896901701482 50.2301932348768 51.6005790688417 57.3966825466409 36.1584038763622 47.7599373866593 47.356078450662 43.0911912601422 39.6537407984576 43.1427856521187 34.6328430275637 48.7606828523894 42.0060750717953 52.6532591087188
112 48.246721418764 51.3955972738287 52.8515163724971 52.7725971925399 39.0282928722838 50.2330730696908 43.8152838599045 43.2842127873269 63.538478511523 42.7572636658465 38.1083170170151 47.4762722360956 45.6791940597068 50.5086835668944 38.0959878197508 39.5781596877039 51.2887660848004 52.1946247007099 42.5738292819515 41.1408800041569 44.5809388374005 41.4186921178797 55.1630095809397 38.2510011998485 56.735952354063
113 47.6347044551356 52.7844546073695 49.819281323034 51.3104104850909 44.0483171809004 44.5309075299988 51.9574685746762 37.1402493314211 55.6074431504683 34.6713500719647 43.8881321255059 49.3362195122392 38.0506908321247 50.2243174929649 50.4430642786471 37.9636942784543 51.9536042744651 42.227110648133 43.1557282490798 36.3817710474611 42.0626599837213 35.2091666998745 49.5599648047904 35.9306896553032 53.5911998264646
114 48.2700502497888 52.7365254071425 49.3914682935565 41.7618811945734 50.5238703227325 50.8698612092219 45.2689161935941 46.392779961002 55.9107063585826 36.4295929469938 42.0571531310061 39.0707135308501 45.6908798548768 53.9251983181428 49.7438512557838 40.8048681348514 47.3749584857109 49.6201024648787 51.4055250193491 36.5983890517059 38.4764370161498 38.3054254449424 40.252962660945 31.3291946277675 48.2027958128201
115 42.8785904732549 43.3750535757585 51.5344643415767 37.335992319946 52.9996139328622 54.9403968456892 42.9416123506693 49.9597987457201 56.1295417315205 32.483977894658 46.0010592025845 39.9852130701307 44.7673362750281 47.4180856840001 48.8532478732996 27.1061274296111 54.2023066243064 38.292351247533 42.5015257284054 42.8899945636752 49.8167825721619 29.9445120897885 40.9574084947378 38.6855997014123 52.5228001044293
116 52.722881713027 49.4370575525984 44.4218782399959 52.286601916702 41.5037911643787 55.7662143295604 40.5943099900327 49.4784360045969 57.1767913960673 35.756277066661 41.9014885999916 42.581449613013 52.9905731803801 54.1401138249715 39.0470663949378 34.7460684894268 58.960920825692 58.7148874512095 43.6526324788205 37.4848708003177 47.0153214741314 41.3528629368932 56.4095135379752 38.0979130886639 56.4659532583585
117 48.8164629703621 46.2353258579719 38.8538797751861 39.8207359520654 50.7782777834785 46.511556633578 54.0553661941361 53.9970306280378 60.9617981059313 37.0498048885422 52.1936509438209 38.563899679275 47.9361191957247 52.4279632441482 54.5764156797491 34.4040480687651 46.4019959726135 41.3903377512898 51.6180924674093 56.0700247821919 41.556735772957 38.1928332214599 38.4519561858744 30.8162794064073 47.9876046316559
118 47.8047170193974 47.0793496738274 43.6610247008492 43.9344303219478 45.1094785141876 54.3403295001879 46.9240033557406 47.4471333060147 65.1764011385329 38.8254293462428 40.850929760545 45.7693984937343 49.453697513429 56.9101746095232 45.3042836891859 38.9542875526555 50.4598041963202 52.1498981399367 48.1190080900996 38.1830439928243 46.7645648247473 39.1843495359892 29.7738363952185 37.6518169658291 56.7054884830686
119 54.1441579360844 57.5769552117465 43.1867849261866 51.566120220273 44.7752409513982 50.8093695757581 42.3257139224161 55.2566649836942 51.1861952104974 23.2358122467258 47.6927465005177 34.8084610707896 49.1118325384763 37.8365158689373 53.0275737894464 36.9584555062092 54.8553221357673 48.3461897642456 38.6230817835909 42.0675286924083 50.4878496105639 36.5293154459432 45.2407704815233 36.1012894650518 58.7433233207778
120 47.2967357615771 49.773116027369 49.2072418054279 52.8017498579092 46.8142984463063 43.007322848795 44.8544300225209 58.2902980652361 52.3091840453155 39.3524350744001 44.2521806262535 49.6619412818579 51.169800935194 53.6553065315841 44.270388945497 30.6537049899694 48.1099803705055 54.3305610096213 48.3633345710632 35.9191375187465 45.7504314500082 37.7629577450486 43.5037581063132 35.6307308498002 49.5200611229338
121 52.5263812344427 45.5025320992719 41.5689297313249 40.0953746588677 49.4256865383573 54.8662920278264 41.6514957243136 54.4001142392303 57.4296221423401 39.62569363124 40.8500455552399 41.8956689006188 54.2821454155665 60.3855772062904 43.1019875667757 30.7902394555716 57.5669590766154 50.2851930606103 48.9651532928835 51.7148766772954 44.4274132560419 35.0000913476585 59.4304165799546 32.9918248674189 59.2861465131505
122 52.2638946338585 57.5487249042444 45.4027334804775 50.407971350634 47.4772156931598 41.9223967354094 40.3386604193745 48.0632127873505 50.9701828566905 37.6957655919581 44.2639594156582 40.902341735418 47.0156374213983 51.6581993097804 49.8217576785451 36.6936426640257 56.5174680135541 53.4656666177525 43.4618344339225 35.7330991374378 42.7579022555564 41.3385157526335 43.5184222668057 45.522310516854 49.0901116696381
123 51.4288010057985 54.1518996217365 40.8877564473342 55.0378864048102 47.4786207985092 36.1963537749062 43.3233021339803 46.1231748417515 52.5989960753231 48.6811873412724 41.8564200342225 40.9136198138097 48.016618854067 56.530801808124 41.0113082424974 34.4331065954673 52.4443490135333 59.1528174272208 38.3729956935008 45.0530684154677 41.2578507788982 32.5493567324688 40.7155578579349 43.1391903121792 48.7311036830922
124 57.4799541665046 47.3763016682038 43.2126837392712 45.6371452746321 49.4942856296774 48.6755908443958 46.5741810210174 50.8360799312137 50.3937242924157 39.7868520105182 40.0713417838388 41.992007222611 48.3358748467315 58.4139500338557 43.2099194620571 35.5452528055145 53.192349394473 41.2412934279054 48.5480438605858 51.9854475327561 41.5636428071284 45.7054028905443 43.7404225341023 33.094821752557 54.1038653527539
125 40.7844155777971 50.0054224512834 47.2923898557373 37.0946352474568 51.3195643720383 54.2500643133754 52.3888427272682 47.1166782080404 51.9465126945498 31.0563115517262 43.0840799204153 37.6623745199589 43.8337468862923 57.6682829766378 49.1701075200273 32.5356706810246 54.482080810478 45.6461091486253 45.5558474036207 43.9781615606314 40.3729868869069 36.8245010651687 44.4946043728395 31.5163025055843 51.139027660472
126 44.0841755101567 44.4430439814074 47.9080887772339 46.7119297554682 38.6178493415522 47.2818615123157 44.9356468004149 46.7377538704081 62.9814870105578 40.280060331424 35.2885597081314 42.3717036975885 46.7464794340227 50.0395641513073 41.3163509258609 35.1242540606901 58.3377566913998 51.3617477257837 46.7015863818947 38.7249348618679 47.7005559430255 38.2716314941033 33.972541748021 35.9367952171519 42.989432153171
127 53.0586658589005 49.5103926346338 41.6916054325306 54.1325733238996 40.765739260501 42.6720261526634 49.8296919100344 29.8781875570868 56.1773264815676 41.0036429539961 41.9878156383538 49.6631907291653 54.0610301652455 47.8727008152126 46.7380725786092 55.6844558118323 55.7161302587617 45.0186401580061 48.0552167021218 42.2388094058622 42.5784442269142 38.3729289797868 46.8169658335604 35.9683100282332 52.8487091037907
128 62.5435001233032 53.3634619397382 41.4005961428812 52.0968154927399 45.1062474725727 47.2434107719133 49.4147896968891 40.1247846235503 49.1069491637008 29.1397673630093 49.5600183361258 41.5087703142289 46.1962761440175 54.8322246021 54.4424700026576 49.2551275925214 58.1754073855179 42.548087236632 37.7271206927212 48.3247321636128 53.280560050278 35.0150452946155 39.3397191110783 49.1835484469373 54.6335183542181
129 39.2188970869348 51.1068918370589 46.2159461877152 48.8927768733165 47.7942168737218 50.4008482907103 39.2531530578408 50.5554198625408 58.7008632221546 32.9590194189244 43.3678419816397 38.2808188120223 48.445236998895 48.4777336868637 41.9848023555415 29.5573939535904 52.7719225145883 49.075296634785 45.2279037394507 25.7785250283981 44.9820890382326 36.5766912222044 45.6933485278098 43.8330858914824 51.4461043172767
130 48.2272080553132 49.0333798469642 46.8034836321497 50.4787927330087 42.8066850183707 54.7342901390081 41.9016053323425 52.1588037224755 55.5070413214592 31.0635855195122 40.8098660217801 41.5239761377726 49.6953310340294 45.9168768343242 48.8084003422857 32.5616336435064 59.1292772378911 46.2942661341131 49.1782122115496 43.4118558054046 44.0419464552129 31.8887910069079 54.6154310292465 40.878924245052 46.1487341956763
131 44.5664131176024 50.8499920025654 41.2243124367176 49.6403424097591 47.3447948750663 41.4632680084486 46.2623665403421 53.712724984723 59.4685100618836 37.7762339947164 46.5558482975042 38.8096805890413 50.2470598283927 49.3408285528143 48.3926498738239 34.5541642268236 51.003530830191 49.0291892444577 45.9554032668778 37.8343858259122 45.8707840426601 43.9413180145511 48.2732549139702 39.8411132267452 49.1254235019857
132 56.8851461174574 52.9641951896172 50.0451689149691 51.3383643262365 40.2446820770762 51.9398079339069 45.0671337896134 46.2051659557981 58.4129427180971 40.6800300366621 44.3579329159414 40.6796557858204 46.0979653677905 47.3588488331968 38.8785573311092 38.0150902919202 47.61506509614 55.5697003950962 47.8572837001996 42.885480324049 39.6515241656957 41.1598970343458 45.593087208879 39.7603962274683 56.7061425959392
133 43.4496592970726 53.362373117277 45.8804334006258 49.9444112471368 47.9986746645815 50.838980449025 44.0710123287555 41.234938206733 53.0924924353922 33.0923339628625 46.493721713511 40.1353620179952 44.5279157796924 51.8681061758161 50.8792494832241 35.961781955008 51.0100996984879 43.3384415332946 45.5752830637831 39.7642569983568 44.6051721009017 34.9576513460526 44.1424425561884 39.0649799874118 53.6751185052725
134 50.7479403885045 49.5091105007222 46.9249796446559 55.9584626151162 42.6700702130324 55.0839326590755 42.3222727215348 43.721384367743 56.5722851894811 46.6541764698338 39.8491814648528 43.9816527890527 42.973465681657 53.8032229502907 42.3259461737174 44.862548662854 48.9495063996403 51.2262812769875 54.0640708927469 44.2131489959253 47.3653644075192 36.1857790815757 53.6921710778687 44.7759997091044 46.725491048609
135 55.4832632385976 50.1724783556101 40.6176582019576 43.914787423881 49.9948365141551 51.8101409216517 46.1990702660162 50.6590383396489 57.1239813808147 31.6220254823504 46.3156530557283 40.1580806868679 46.3100656568038 49.8127277388307 50.9302414021739 34.3532873452314 48.0873767451294 43.6031012169981 47.642663998154 40.0790724570369 34.0277007243824 35.7494081153085 40.158772978512 43.5437008977271 49.1525972703508
136 52.0442449849569 50.8246571038132 48.4078727431455 54.8562593759897 46.1720423741131 52.9370771355869 46.3814802497211 40.6477714517087 56.7532842396194 38.896278971241 43.0665477866741 49.5503930464819 51.4514308783572 56.5177898338293 43.2024391491085 36.2669955450798 59.7686251999686 50.3751855295826 53.8589858889605 46.0588385996833 51.7033049949112 37.3445266048059 43.025260321576 45.0465972588725 56.4914642695052
137 50.8801918959369 43.2524337147778 47.8302178891284 40.2975656062496 41.2840422409822 51.6871498587025 42.1215167261457 47.5808012106849 58.3440321699633 38.0067719421842 34.8723253584889 46.5061699725132 51.5709258201242 53.1544467600164 47.1576602084083 38.0190638491509 51.1101127029513 51.2845653108113 41.1520066865455 46.5415984561843 42.2167502902758 37.059414180621 51.2996405576948 37.7465237281403 51.7137101613493
138 52.678038534504 46.298004096063 43.557500322367 46.7454026887662 47.2459528339386 48.0299216625865 48.3784714460566 46.7987749214819 60.4677923979979 31.2386084447211 44.0731249683472 41.0674394120343 46.8382993896634 53.7811193048509 47.610531104866 36.8918045133214 57.0582544531451 42.7359129128063 48.4220279340642 41.1887054647216 51.5651628515493 40.2922920352584 39.195850763513 40.7562735380415 61.3469915536447
139 55.23594724663 50.7164381432783 46.8874804091851 50.048118267711 46.3964290410017 45.36400871879 46.1450247712294 49.5248536221616 49.0634834109965 46.5729330173872 52.4588089843569 43.1041126052153 47.2108788434367 53.1767549001461 41.8724192559339 46.7615618737682 62.6607873416678 48.7947041477266 46.8195463866634 44.206727123514 43.4477603656273 36.4339452846201 37.5924602587178 36.6357702606484 57.6293156647769
140 56.1797605549463 50.5846331816319 46.2744137214448 49.2924293387312 43.4432191338474 55.9044355146876 52.5119770359274 44.6724090977578 60.1337362880874 38.4590390049518 47.7997729991665 40.2535976031535 52.592807054488 51.9059914946787 48.3568431885873 37.1023145530419 51.1709912594179 52.4417499797633 48.6827730566165 40.7262560567914 45.9227025798039 38.5094562401963 46.0790460246642 41.1094371975272 54.0870228966322
141 46.9774234102512 50.084797572701 51.0508957425436 57.8331808729364 42.5265302326832 45.597086799694 50.1410055240993 45.6057323353542 55.2757805338679 38.8757957552241 45.4974548334989 45.0435802889716 46.480360252316 51.2276727364187 43.5519818178089 34.3205468190819 60.0018135208749 53.2114676384718 43.5462836069724 39.2742114980051 42.1466340269607 44.3429203693429 47.4859960594476 37.0863636084301 49.5301378811415
142 53.6196055049117 44.3256483642022 50.7082380066148 54.1131429946115 37.7013816691039 54.0850580539586 38.8734617687193 44.4840484565105 61.5473605281456 39.6024792482491 47.119548350748 40.7775558737004 44.4279217712044 47.9491249840556 41.0645831491861 26.9562426068508 49.8103410348451 57.6502458647069 41.9805617982988 34.6197526406362 43.4995124755549 32.4033176511889 46.2585960279965 30.9000715765975 50.7786091161245
143 44.3383204054872 50.3616344883224 47.3376220897885 48.3710636219301 45.7320620793364 49.5066602717445 46.8812294355687 42.7682544413982 55.735021682142 34.852442282531 45.6451672486106 39.0105064932647 47.0439079240676 55.833258495706 50.4284262892069 31.4070995737556 53.6021149191101 47.4329343031675 44.5205379541747 39.3053981458818 35.8323676755964 35.1456835784704 49.6998935745355 31.5051762475967 48.9242765023097
144 52.0912697714831 54.2143918824166 46.0433729479457 46.855359254064 42.6530937249243 54.5976125472408 40.2889767129438 41.9998987162801 53.1662860788012 39.2528791182509 46.6919722520494 44.9103135393477 42.1764812542777 58.3133933338261 50.9109355865816 40.6695922573249 57.829716733947 46.4505335583216 50.3820583969 39.4078452255356 50.6263708923765 38.1776984548952 50.6958620099359 40.8947709230104 53.5097284265112
145 52.0378895668222 56.306241772198 47.9207933727777 49.6312015782146 49.819898952221 46.8696790645354 43.0584799270316 54.8127320322702 58.6012661068635 30.2231932852413 39.2960415923389 37.7896362943458 41.839299464412 46.2402371741276 43.2601988062434 32.3486615236753 49.4534014910522 49.3727493996799 37.118726367527 34.2398126228267 40.8156623892194 39.4044976693851 45.4432526960682 42.5223245628792 55.7275934850502
146 52.0757324740217 50.6085339170738 40.1436726312042 48.3627929470136 42.6007318914954 39.4871194194611 48.7017197233441 48.4892947139043 52.8297702571481 43.8296682646245 41.4718772321759 45.4207320164192 47.9099129624075 53.3189999981413 46.0988837172207 30.3621010111194 49.9869401552129 44.504723598412 42.0619545023299 45.31003627055 44.2319383266573 34.5165003029601 46.8110682876585 33.1226601368229 53.5503881225067
147 48.9187307889434 48.0397937045743 49.4920778399146 53.0901998581838 47.5467407675718 45.0104074173907 52.342602899437 40.1926952385195 57.9406405986211 37.6191906067595 47.9849994903849 44.9500091616493 49.0539361257259 45.0790020286116 52.0966813566419 30.0764263194503 52.6968388578589 40.3116346118484 50.2329107876512 33.4975605723582 45.4988400542839 36.5976373922445 30.7359168331243 46.1871124146137 52.670923834032
148 46.2299313378083 43.7085307211863 42.3141432051614 45.9856227514995 45.6358565914258 51.9085203597394 46.7830064945089 44.4744632470753 57.8574433345159 35.3182456976916 44.8753353040279 42.4442556585174 39.6459455285659 52.287637062107 48.4109069058238 31.319954655457 55.9836844493276 44.954308624928 43.3837475609065 44.5791354125421 42.0743713311661 37.0051902949586 40.8312416474453 33.7316101016631 47.2259203762168
149 43.1503690317928 50.1602012819787 45.9462244442466 44.8374565201312 44.2023096871014 51.9467706811563 47.4707622714424 38.38240365161 54.7867214491727 30.4296164662737 38.7378298651857 40.3585949578014 43.7882895469517 55.4388701512364 38.6275256061802 42.7386485375319 63.5968112389215 48.8817680153034 41.0802530298517 39.5438683501999 43.2079440315576 38.0319660057044 46.56312272023 31.7594165257611 56.329767422411
150 59.864669121831 55.1778995274242 48.9214468304369 48.8010330497832 45.8716882341662 38.9510474800652 51.9045137628461 42.6858830585768 52.752969488565 36.0115976178123 43.089289026947 39.1181298354032 41.2522246634642 50.4706297497128 52.8353132681081 35.29646109891 49.4714350179135 43.5512230557822 43.7595787681489 50.173868727266 40.8278947634416 40.7386345147136 50.3230816582263 41.6790616253808 53.1823808237282
151 44.5631619393564 47.9128844797514 43.9542273332699 51.4304020259706 45.6221483956929 44.0689136794014 49.7802433052069 38.311281073963 50.3471192030861 41.9702377267487 42.8248250886163 45.6915180745137 50.5791708419315 52.3195331429872 40.6012252894853 37.6345112939424 57.0617118271457 36.6601596889518 41.9342367291573 33.3392469269442 46.4343696499925 35.3945579270391 36.0245107001703 41.8190161424198 49.0417588576317
152 51.0417679322115 53.4304954916246 43.140985569875 42.13237621238 43.5344989000154 44.3067560506402 42.5689325033516 50.4751986267752 54.0875053354171 36.3906575354086 47.2307078889412 39.7822982096615 54.539769569826 45.13955948403 45.8575667580959 35.0645403389976 59.1251403460415 42.7828163484307 44.9811487087158 31.1352338898379 46.4222975444765 32.8856389358398 43.8151393614256 37.5850907225523 55.4205121021363
153 48.7265657905398 52.0290324167291 50.231076483283 53.0868770855753 47.3856920242362 51.5797843271699 45.1527320692708 47.7126782422553 52.6368409531309 36.3453890798562 40.4193775355926 41.6356545572767 42.4518228053024 53.5579641786196 42.1190458180317 40.7842520958919 55.978550656879 59.5258025462382 52.4332651626487 53.1132050771088 43.0916189125021 39.9899612146654 41.5763471181278 38.6660888598262 51.9387077445895
154 48.9223993637972 45.0852117324416 49.9683545638371 44.3542699701977 51.4603645755554 49.7520213525413 50.0097937253148 36.5129754283562 61.1962602666365 46.1663297605708 47.9582406839484 41.933605681495 54.8514381322633 53.8179169481792 39.3226683665298 38.4859071698391 53.0482796544744 57.2391948270349 45.2053511730572 41.7212413846378 40.8210706236199 32.4858864713192 50.6276163975857 34.5754137853293 47.4996524452584
155 56.8354720694004 39.7399174039109 50.990733226127 44.0083233393495 45.619817697417 46.8916298212465 53.8871539227093 40.4065811622865 52.0349793769576 43.3188735183307 45.4503085273765 41.0263762803463 38.8841754201721 50.904024876902 47.0118810289764 41.6251366194683 56.9318024709111 43.9767283812965 46.3805998534935 44.5345872480648 38.2379859343548 42.3863620874447 42.1761244136101 39.3715721453753 48.2663961343793
156 52.6559029707649 50.9964074393835 48.5641470381003 52.0495330684039 50.372060481029 43.0415489150988 49.4389557646948 47.6683272346361 60.2058872382399 36.4547581381927 38.5895325176183 46.7134523269724 43.1805010274665 56.7555299861275 42.8065126207142 31.5865321820893 54.6862371109145 43.5517550035114 47.3447446761113 33.5142803000742 40.6898031908937 32.6341207560836 41.5831263181852 40.8262187370508 54.8595537309204
157 51.8246033459502 52.099414103591 46.9708066062784 52.0722195021669 51.2629977575609 53.9881960154085 47.7396310471255 46.034261250265 59.7584498085272 31.9112498679397 43.5802122874636 39.6931631547224 47.4158817064267 62.0998301693882 50.3077005502063 37.1451313197148 51.5427584869583 46.5855465127745 45.8071972258271 42.4713508591015 40.1049455414795 35.0854123266402 40.7764083945571 37.7740898821374 58.1435286243187
158 55.0903557875453 41.549652695887 48.0165832677353 52.2725340495937 44.6242434321666 49.9240863231988 35.6586393625386 46.7276323983946 50.2926896819326 35.8092611256731 44.634357463355 37.4268942736801 44.1866525193541 40.320274181057 41.961578513791 33.5638709379247 54.2263496480464 51.0683745614747 45.4498176502567 42.408784657779 45.0384885429797 41.6064686758977 49.457728983318 29.4040203712453 48.0431538915664
159 57.0720302025485 56.7444434917836 50.9533905817264 47.0694056633671 45.3288663872353 48.273082752204 47.3923607440512 52.2024916820629 67.9756617020208 33.264472773963 45.2177214257572 39.4995021002832 43.1148675982299 52.5616037726693 53.7018142877861 36.9229425147785 56.5416239098829 49.763600278185 49.2506279979748 39.3602076013822 39.8383623513911 39.9626571329123 41.9010893969609 42.3408762218244 55.4134608050772
160 52.90618964184 46.1475287295042 43.603739131407 44.1748865446859 44.5581551966647 48.4343161260519 45.3292145169358 50.4866686894936 51.8925549502638 44.4934290518081 41.3764290067097 43.9676107572563 45.974719494662 48.7114182411962 46.5603109591904 38.2622462825462 53.2363159152833 53.0304313763682 36.7022082314926 42.5289188546613 41.3979311977008 39.1730237519565 42.711305509491 31.4403532981468 53.4370659967632
161 45.8832916016232 54.4473023439926 44.9203309013347 46.8675905787079 41.2785777248742 48.2771971391602 49.1879947575529 42.4593815433732 56.8027389183464 44.7755078801257 46.3412067350349 44.9184753855191 49.2097827819318 41.4134852353875 49.8087460498636 38.6342371062942 57.4753246404315 45.5262764467836 41.5666143715624 35.7317297869623 33.39579350263 35.3562454341605 45.6747124833926 37.6770584235335 47.0466281338172
162 37.5733036049716 42.3673721994549 45.3433522016934 52.0498254613702 46.7475393425601 39.9752538242293 40.726662786237 47.6893498701215 53.4433742552127 33.9117700204096 36.1843326661975 43.3298352151409 46.0786829480768 57.5201561624071 47.3162634151043 33.7761394583421 58.3947428414013 51.6266588743643 52.2641714620011 29.5507844778984 43.1435886065963 34.8917971022525 42.7193955524214 43.6007022803683 51.3250951501358
163 52.9083016617048 46.9584540885757 46.036910921311 53.293275491203 49.5949776997246 51.1254708787965 45.6963420135897 35.7234893460337 60.8866624045216 28.8080139725738 40.2695665843994 42.3339441031857 39.0392673867585 56.2643638423195 47.5870249423959 31.8883589461764 60.1846158247453 48.0819354501395 39.9202817824968 42.4018596638758 49.6720655171851 38.9847215379533 49.5478629180427 44.3481609260889 59.4759243980018
164 50.2683028424736 48.57319134648 52.3014514664926 49.8080330700357 47.0344908008884 52.7855606163517 49.3796993157877 42.7383724878146 58.8276819536816 32.301181466289 45.0905606740961 41.7021769966985 47.5224687130989 46.7890721137965 47.5635507746651 36.9903100580774 57.0561267704396 47.6386576486334 45.1969316066497 40.4179270689639 41.3392324231725 41.2180922734727 39.2565898636322 40.063176626468 56.3733855545354
165 56.5388753236991 45.6178776828451 41.5807033737624 46.9694050962227 47.3806917843246 47.538147820395 48.0476312117116 49.269744401832 45.7957749230979 40.107721893858 47.1993246623139 40.6602150437084 49.3635935504879 56.9971901057306 58.324116699151 42.2574938075765 53.111038270492 41.6337939700261 45.7454519873118 46.8500713005304 44.408100773465 33.3082659806324 36.3641605443825 36.8428286940626 59.2499141515198
166 55.7293633182115 49.7283886713226 44.4959047209782 49.0787339765888 43.5688086027504 40.2200120866281 45.5922582257685 34.1408625315584 59.8785632069008 39.3876171829302 43.6859954588256 47.5894987647854 49.5534278123263 53.3038871411671 40.91188181975 36.334774709998 54.6728603186267 58.1899562479451 47.9163066124564 40.3291364834743 43.2052572965319 40.9241383943886 36.1980449980484 32.0111271019579 56.0628761899293
167 54.5647347345846 51.2231084849135 39.5407661598765 50.558400652441 49.4460356764673 46.3117859405022 44.5018047701311 41.2557173970882 47.0450114797943 34.0235180191747 34.9485741153777 45.1137150546373 56.4055537405316 56.6706402411551 47.8827842128507 43.8878225052733 54.1572191214295 48.4209672267547 48.5119633214571 38.0779837536947 48.4653302493892 40.5034845251328 41.2320630833229 42.5970278781138 55.3728525033761
168 49.9802241201994 53.0214235979234 40.2037693584289 51.6504045037511 44.1439147547405 37.2408527579054 53.378280656298 54.8963237229915 50.2084341586946 45.2105715765443 47.4811019134479 44.0582221972874 52.084827626835 51.3640888346367 46.9517412535138 34.2940639212599 57.4693946374068 43.4947067433925 49.7330423169724 42.8844548228926 39.2450189928606 30.8777623686489 49.153916112342 35.9925722747586 51.0430164003293
169 43.7339704233381 46.6883970928876 42.9892633257206 46.9947523884068 50.07197169724 48.742841174867 47.8781384701815 37.1680401622151 62.9634745393856 30.4635397128677 42.9225253412692 46.748832507772 50.2626362664061 44.8969432329379 46.7923184644467 40.5158594446464 53.9968817519148 53.3573009446701 50.0178868987424 40.7788155176603 47.2725061439142 38.264873735767 45.3836436610608 32.2540921644745 52.3598565727716
170 47.0610679929977 49.658809718491 53.4799468301635 47.3010430723234 46.3761075023763 50.1825368299459 49.7456537301019 50.1079178132309 64.2950166137197 33.2988967277155 41.4619392914409 39.7850597045773 49.3863206012112 60.9856203100512 48.570731783951 41.2798209031448 52.2575412554478 47.9212787201997 46.294984636328 46.604585922794 37.4474348524791 39.3831494096323 35.7831251748911 28.9882779632722 48.8102417818653
171 43.7040919506234 45.4795043259445 43.6017902604775 52.2722172018264 45.4971688162356 51.4753439688501 45.3446330254295 36.577286057553 53.5411326745376 38.6741315768032 41.7782849575606 41.6868380496113 45.0583496683212 52.5239827311428 48.6454940080948 42.2851470045962 58.9984479972983 49.836916784117 55.0693584645776 32.1633862137217 44.7421917313873 44.4045752374701 52.5175518076676 39.8679344553766 47.2477790477524
172 58.7346458998646 53.6624997784882 46.3461949159133 44.3373660851029 48.7880023088335 41.3620828171504 45.2045156682809 43.812869676949 56.5337101263744 31.5504534068438 40.9674195744335 44.6778975968655 43.1919018575652 52.6701561560914 54.7334522828799 39.9367663872494 51.8124465804386 54.4853240969208 45.7008799652023 38.0778086096283 42.4745422973564 37.5804448060566 31.4755900366018 38.420236667121 55.0202631622456
173 51.680474804247 39.4902394872071 44.9102393353805 45.67768389163 47.3433970790092 48.8070946370396 46.9731076116994 44.5294970701335 53.3005872557255 42.8153845315868 35.4480363565807 51.1719627976902 55.149436400547 42.5541941661753 42.8817049627703 39.7478390157174 51.832383824098 49.9582264895897 48.8232516168056 51.8147662813621 44.0343736132224 39.4052895843365 50.2802153984305 31.2172277476297 56.6685915695562
174 60.0112070425225 54.8127914659893 42.2145500276643 50.1410671282571 40.5806953723328 46.8021051215315 39.8183479480261 48.532879479089 54.512891885632 35.9934493713222 43.6247815137087 36.8578981601709 47.3280211611445 53.4009955100396 45.0190951908901 41.4418828154154 52.8094254689167 55.7751392787241 45.6928378369312 40.0601438577744 39.0992463262735 34.9087540160855 54.0489777735236 37.0715506977059 49.7557450919614
175 51.2013135014271 45.0182052145574 49.8336063141135 52.1454165028768 47.3753344354342 45.4409355185958 40.342510823875 53.9584540126348 58.3299990234221 37.2904698088531 43.4449566131281 44.0055353195438 44.2941704728723 48.5415029455214 44.0132892269177 36.0269760130142 51.1640791061879 45.7595289031321 46.9692928928927 36.0222208510687 46.4068923105509 41.9376700245312 43.0353447129196 40.8628833448404 52.4577702016494
176 54.0473119354815 48.1213579840318 39.3412937236126 41.6031947854751 45.8109684632506 52.8993543490863 40.9552209780622 44.2286591241551 58.6180123454262 41.9871294927408 41.604518858449 47.3060682285219 44.3580351440586 59.1938110101251 51.3360811979072 30.2294291922587 55.3668852009937 38.7738121041893 47.6354712093129 38.30419507095 48.7285153750891 37.9712334620948 53.681128244202 36.492974643411 52.826497146689
177 52.9366279696075 48.0143205130986 42.6628604609679 53.1396890174456 48.7563189791337 41.1439342558679 46.8344600332678 53.3802037089343 57.0132583321058 37.1897139232682 44.5206283632664 39.986801557869 49.8372244458279 53.4665024663599 53.1158076317422 42.8566294133869 54.5979868023505 48.582579546441 50.3834290294128 43.1145381025792 42.149884378101 36.9135135166964 49.7016852701467 43.0198522809934 61.6337955860066
178 58.0503303751394 42.2062392159857 47.8302783308443 56.8347691142026 52.5212072572387 52.4827995694808 53.5393985405425 43.9703930899339 57.2200178978525 38.8989743404658 42.436197875757 35.6023986006506 43.1130256363962 48.0419114462943 47.5509365638583 47.2027466494434 55.6209333492515 49.5087693597641 47.1338349763806 46.8509974606457 36.5155051215635 37.7423485242777 48.1059362243526 37.4163151306567 55.96352105129
179 50.7410587403741 47.4943781219293 43.1421065571681 54.5629029960265 44.2057231734145 44.6905441674888 43.9804468854416 50.5736254766101 47.9064762977282 41.7031143916553 44.1223790872196 38.7675510325009 45.9148808854504 52.8914058837581 47.0109735791203 26.788475596774 48.0779534595467 49.6374245410626 40.0105501379058 36.9481731151384 41.6068540670198 38.1563711111686 43.3092866434251 29.1660343225565 50.4677515059248
180 53.2588497510592 50.6582947521343 45.0577909829428 52.9581422017112 50.4733228914422 47.4476502277585 47.7677652748323 48.8160494940157 59.8670487711717 42.0315143467158 44.4989015548247 42.1586878682975 45.4339381981192 53.5595317113033 45.96636693108 42.7539766659391 55.2368921647123 63.3314585351377 42.4063311927097 48.1020730566108 45.473084092572 36.2767101264525 46.8649707663196 45.267656025074 52.1776403672298
181 57.3829312139417 51.1063283320862 42.2874764464434 56.285616702473 39.7554922683939 55.5781616126737 48.226706193782 43.8402351539293 60.5589931430722 40.6295344010273 40.3743574043865 40.4295235880967 49.054566068217 54.9680542995748 50.9490547111105 37.5669211524294 58.3440896041819 62.698797967313 40.3456850196548 46.9713274363106 42.8685629381081 38.7158678186968 48.7176871606064 45.4268700089729 54.4319944358382
182 54.6361779531373 47.5139592811935 45.6338685517868 48.7548997192617 52.935477262436 53.2627166190693 49.8815577323489 41.2017736614387 60.6470486858389 35.8086377052808 41.54806554745 42.1521892439724 50.783588058383 50.9823344089925 55.2332026716168 33.5936757029802 47.926839051501 41.980456072323 49.2792557512062 48.6600237897225 46.3381211354383 36.3576623179752 41.1173023981696 38.9222818214645 49.9051333889685
183 58.9311540629307 44.7557995397795 39.9621720277223 45.4393291821913 46.266587152393 45.322199539372 40.0011579603038 47.9487509139091 54.6678231356422 33.6886198814073 39.3749245224952 39.7621812463168 51.1495116120163 44.6598808618744 44.7754505674002 36.3637638589747 54.7344232236925 59.6453559347122 53.4481339680568 46.0381786605143 42.4318117657211 38.6684222612727 53.1087083033587 43.6360840974401 51.0994877715566
184 46.2504999884753 46.3197500478885 38.9310686808993 41.9587203017463 43.0979859784437 51.3046185734573 44.8163857956234 41.2391833932027 46.8322189518583 39.6756766535864 42.5214836858481 40.8319977440714 50.0027842021397 52.622444482305 52.9303987942829 32.9401299685777 55.5772216134463 56.6352450463317 46.3858296853578 42.6307877054823 39.2226351288031 33.3618098085404 60.2583831868957 34.9868067188516 45.3849400949935
185 51.2040811287518 44.6486005882768 52.0119450372255 47.9553944345109 44.1604802048699 39.9383090134911 50.8970500513044 49.2253565406103 56.0222230795431 38.6496710645922 40.1282324739946 44.8591045356927 46.7914729454186 44.4849628666293 52.0900792611875 36.0940087857844 53.1578894610414 47.9642073611762 50.9814399609645 37.2207345181154 46.4245578682896 35.8404540999845 35.8886393867924 40.9111426025761 50.5099883581116
186 52.0837710923794 52.349524591282 41.9666314175573 52.9010399282061 46.8889100058904 60.582485227443 48.3252691096411 49.9409455303976 61.5478975842548 39.4491641512573 50.4581864497523 42.3029435162678 43.5717279570898 57.4488788541746 55.1324222030544 35.6169493887366 62.48551791842 42.293940408681 43.4646523511794 35.1702972938315 49.5122032109677 34.4113297056158 46.7880851370861 42.8969064505957 49.7989905792083
187 35.3262317546493 47.1311260691338 46.2876990917245 58.0808356567972 53.3009067045923 44.7269285955997 47.0372721654556 51.083527195754 57.4779302755767 29.4290086410353 43.1028061049995 39.6798397520606 49.2264030225007 51.6484865543199 41.1065921339598 35.5130376679958 60.2402399198165 55.5746603195906 49.5701979829669 36.4911989258047 42.8867360148616 30.4127404746395 36.8056053717724 36.5211638824847 48.3225753979144
188 52.4453025109222 41.5424253939742 37.2957430861263 48.0880766620594 44.7631068937798 42.1329283117407 56.9205365495613 40.8667903851475 51.9894034305166 37.8565469948454 45.9510079634969 42.2114607839101 53.5286879903012 53.1633197457019 49.9049959195862 35.5110784802877 52.1316423799362 44.6256194653035 38.6696101490268 41.3725619275092 41.1723233485339 32.8343127823318 43.6700278422563 38.1685445320885 43.5334028729252
189 50.4636022332222 43.0319652593162 46.4497596588564 43.0837829696256 46.7763082435915 46.7052798632353 47.3938786148719 48.5204482820108 49.9162399853718 39.2459618686396 43.4360458043764 41.2820431294391 48.3293751984656 43.1053788776318 43.8779855673712 42.648159360231 49.4161560106026 57.1748396728528 48.7704762825751 49.1739489123457 44.8797137062882 43.232656924539 41.8543256304787 39.0785775778145 59.017252480995
190 52.6380149786508 42.9532024789166 47.5729746453466 54.0309762084283 48.3138987204856 51.7807776781529 48.600326907644 63.4434481441855 53.3458530494365 33.7663904358934 44.4437363109367 45.924788435476 42.103553717995 61.7808817599105 44.0359294459612 47.5610190078841 59.6857281183653 47.4825346220929 36.9190185712524 42.0814709217027 44.0199296655837 38.6832598032337 51.4549828511029 39.6937716184193 51.8679556646629
191 60.7776748782057 53.5540802408811 45.7894096508387 45.3736352139548 54.0337938232129 47.4450448577585 51.6832278228659 50.6904881127086 57.7420224704201 41.8732101259807 39.5643795259494 41.8414306896509 48.3119010382847 49.429812712853 51.2533040354589 36.1116438803115 56.1767270354659 45.6711379294124 46.79243180091 52.5731196130439 48.4533040990516 36.013802071607 43.3799178286277 35.181979344243 50.1542308178447
192 57.8853299950264 49.5560428751252 37.3639302448164 58.020313607745 42.348654580783 46.5092586419279 42.8440198277174 47.1904387609692 56.784237746398 42.5409184085505 50.1084153747597 45.4733314357426 55.7484730131581 39.949267724908 47.2307604239423 25.1592028286065 53.0938318931259 54.159797426045 52.1763677473421 42.402827612092 48.9598547054957 41.2194650770443 53.2856592623173 32.5971835747479 57.0151676131152
193 52.5467539911075 46.9081553567798 49.0877494627157 51.0084283093821 43.3183849252645 46.8230679694882 39.2280233872311 48.1879643336475 53.2063662636272 35.6284061822601 44.243356374933 43.4080815233004 45.8483443264493 48.8317923751325 46.329907866877 34.9090143848505 48.8054635987004 46.7164557894634 46.9487147514948 39.9180732463804 49.2833892022354 39.3521973783848 56.3980990073604 37.7702162272341 51.2363012738739
194 56.7170362834733 51.028516237892 50.7421774050689 50.1564104904262 44.7928582187041 39.5670711398125 51.7547773656599 48.8503115694817 61.7984986788596 43.9897462505009 45.9406225608433 41.2121914570991 55.9848548817908 59.9747360055247 47.944504279014 43.3272387926549 51.8535431811004 54.9871951204064 39.6826704479157 40.4987073201878 39.3234293555322 38.935670225828 41.5590702174781 38.1322152266572 46.1218178616123
195 45.4385631400634 50.2182303103213 46.772991259056 52.3938641501162 43.2557602331391 56.9634312458075 35.6363151784253 45.8895913003925 48.2530442203664 34.7336344467945 45.285423643868 42.6504787409168 47.5983714880043 54.0535057347075 45.5320999314391 37.1216725312097 56.822716666638 60.746670199616 44.8420050097521 39.1804685010066 44.9601736911325 35.2164701542783 54.5952551161072 42.3728643147027 49.9719362204103
196 54.2236074148676 51.4900920323338 46.9803261080605 51.2635199830044 38.2284837982907 45.4762744354348 52.1142312329413 43.7003491703987 55.0693638811999 39.1699008047039 43.8964190389389 45.1072969984007 46.8884414355763 49.7188134413108 49.6600308527853 30.8081108324281 50.9111405538682 55.7751441511177 47.9943652939138 44.0251599381168 42.2437542224987 39.5505640338139 42.1633518159911 40.9633443172427 55.0189013579508
197 52.5527018861535 42.8193027253734 43.1769511469518 42.3850174484926 45.1767353429706 45.0835660086738 43.5421942456536 55.576043486129 52.553195128545 47.57619971991 45.5210421085854 40.2501584403405 55.2795144582313 58.4330454195047 45.6839679120966 38.7307421637039 47.801417633688 52.0489254193635 52.9531273074774 48.0151503281837 42.4905479772137 39.2749154661691 43.7571994395937 30.8349159882489 45.7353693272813
198 50.8851935504097 45.5759786170706 48.4864564263848 57.7308919075188 43.7434830697123 53.303706938298 44.086177206713 51.2523064644318 65.4394721486214 46.9927908344631 40.8823609170489 39.2017396950361 44.8966656671422 56.8055228004672 47.0930781725815 38.4401254581301 51.109406461426 51.7383478163193 43.9631501380637 41.6956718485458 43.7682860249768 38.0137719914311 47.5979301110564 40.578918982424 46.4657139035823
199 47.6472563844238 52.9262113328928 45.0723811346718 48.6641239725428 47.518728771673 43.7720678516843 42.7013797832901 41.1144597797335 52.3908766331185 39.056252398603 47.9863388401422 42.3426372852242 45.6170892183287 51.4470033338957 51.8182976270655 39.7068044077006 47.5941103130638 42.7183641820302 45.8253648036638 41.4550179385343 42.0585842952591 31.5088021114388 36.8230729400637 30.540576123507 51.0997537316808
200 52.8311611163513 52.6365615151762 40.5607889861122 50.5491959888051 46.7037240701901 62.7045492995146 46.4556096308938 48.906282887758 58.049773504042 34.9269410376562 44.0684685062055 35.431488899129 51.1024953583703 55.6234042164007 44.387653065249 41.9623951974737 53.5023074110013 55.6254277830631 51.1606162018698 48.0085611188301 47.3819715868573 40.8403715209747 43.4938974248105 34.3589245919728 57.1897236662226
201 54.6148448006562 42.7824442890911 44.9318294100287 45.3574078002073 46.713947985188 43.5622344762124 42.7358665147294 56.1395056943374 59.562370030727 27.2170956835689 47.7393722998404 35.4733891201411 47.4170857041044 49.0702254603078 44.3270239095137 44.2674912889764 50.2770208595124 44.0454408291528 46.534928360294 41.3523083149542 38.0748204943705 38.8155438847917 43.2131818246146 34.3379584559978 49.8388014777346
202 50.1600704255965 44.3526071023788 40.9772284421937 45.8335938390169 51.9631022841909 44.0686162808263 38.9522492778557 56.0785196668621 54.497247404614 34.025648730116 46.6656434891282 36.2683082649092 49.9219858926149 43.7079631595156 45.3808462512591 39.9473143497716 55.0463547523444 37.7366508702767 51.0534259909071 37.8237404415256 36.9935974222965 42.1093555955041 33.3665783303412 31.2221767736462 42.1483726156853
203 51.0555617427716 39.2932432566472 41.2490475958708 53.0739420270529 54.0863910504276 41.7573886395032 41.2614444569078 52.2386993919988 63.852353327825 33.2333057711555 45.5008724635551 35.3710294128876 41.1524808907488 50.7502856947019 42.3744012384836 36.4715832918779 47.7287334944909 44.5591343367594 48.504167494065 37.0127103641616 39.277189238677 38.4919739971625 35.3617396620605 29.0214722721359 46.654553683699
204 50.6840326127083 49.6271856936665 45.5943430429268 40.7231732654835 45.2990659593321 51.3233056896653 44.5965488774954 49.8226990186723 62.54416750251 29.1253019743108 38.043248364824 36.9806132480872 49.9572802848514 45.342074668346 48.4224655858313 36.8057927148965 49.7921440804618 42.5012976942031 46.119752519907 45.3112642908676 36.3593637290169 28.8749257480394 46.563880638605 35.8066600121687 42.9632082157581
205 55.8979788237778 41.5331559821894 46.6455176144332 52.4212372395897 53.7710160015537 40.8191257906802 41.7387191158995 50.6169099212014 56.3112568174685 36.9391286507485 50.0132243647114 42.0950605995416 48.0437875698431 51.0703743440744 43.774957225447 43.9474311234956 46.5119302984256 41.1402201714563 41.3803440392392 39.5450209815355 36.755915737927 32.2222147063572 31.6480777091232 37.8306663439227 47.4349140985022
206 45.6475554295654 36.856632701172 40.3619033664198 44.7744552740201 50.4550741370833 43.1347356325002 51.3403399888647 54.5988671843071 67.4633066221843 28.9083839275516 46.9549190170848 42.8548303397211 51.9867577697456 43.8696593882805 45.177120293891 48.0225752312605 46.6644533746508 34.9407766869594 45.4033752924997 41.2183046258636 41.3664851447108 33.2766278800268 33.531681015236 32.0704507715144 44.826319408417
207 40.9426169150047 33.6981919766595 33.966932481136 42.6073392615225 42.8027755171634 55.6590397111368 48.0299129403557 46.343805429099 61.1178100393132 31.2708855964726 49.4685333459677 38.4626033517773 47.5606402735584 53.6568869731016 47.9200735020665 52.4358567314845 49.4245016368191 36.3132298521214 42.9869670717108 39.3694903556982 45.3008498982719 41.9075514475625 37.9151899678042 31.2520059755918 43.6150835394296
208 45.4169474488078 38.4685922835376 41.3092388786164 51.2515895523694 52.0732794611632 45.2185635677631 40.8779825417086 50.19888925108 57.0150765296181 39.0807549609674 48.8217485926789 35.5662753768161 44.8818178441575 42.4921237168745 46.6843102728205 39.890568238551 49.1835540837199 35.8333028657319 48.1303922045199 45.4827718756531 34.2554266593423 32.6114941267059 35.0356083461744 33.7985625707001 44.3118872921045
209 52.9599041356443 37.6639578509407 47.5699341822107 47.7242177234641 49.0460625899397 51.4474893734245 35.0942404704565 48.0281100182226 60.9366848430803 33.7265407045421 43.8998199188979 33.0272007426644 45.270537865788 56.3787904090552 45.8475435071929 37.3977944853668 45.5164400079924 37.8495552636304 43.8882124191434 46.5142761491942 46.5763883299059 39.8659153209327 40.8031807204324 25.1035959985035 38.8071353149689
210 52.7893949051792 41.6475722897015 44.8600423156188 43.4331002527796 51.8472537775473 45.241239031221 48.5421343211002 46.1169189682029 62.9869601480226 35.2569648522458 45.1784276182731 39.2563818776121 48.1508790301187 42.0393871783892 47.328216749029 32.9439702674384 55.5931437085355 46.2692915464426 45.0867743814046 43.2970722587195 38.5546138583099 29.6163813710724 38.0130097977768 40.2104091110823 49.0212160954125
211 54.5935209164219 34.1456460580466 42.4775225867237 50.5102734535569 54.1842916445248 45.0422468852981 46.4672973405379 44.4221801856317 55.9203611030201 26.1524894599893 41.3376804952152 43.2634915431504 47.8094963385489 55.9387502517545 48.8426639187536 27.890802676021 48.8221878036341 40.226606971031 52.682525146884 48.3412562510246 44.8671521189777 34.4650876025295 44.7726337615418 32.5467080929207 46.7036598618331
212 50.9618870765913 47.9646425267076 35.3159703037203 46.4796170494325 55.553411460122 46.0402684985698 38.2625345306133 56.2568079531399 53.580762038458 31.1492910496073 45.5441161434316 38.0572643628281 45.5425845490875 49.2907570617203 41.7021332931891 49.5048558122538 44.4921308129331 36.4694482354837 49.3756243377142 37.2265293377122 46.8275960978966 37.4173239862427 44.5088089265864 40.1231546286006 45.2194223895621
213 51.0465216784661 43.4805226037755 35.6471895385285 53.245300571353 48.7073850480283 46.3215488017088 39.7128846164 42.6627626346165 51.7500315350935 37.7874710829475 46.9823178556069 36.8847820065799 51.7547763304669 37.7348967769794 42.3722418810015 36.4200208854293 47.6075024426817 46.1909290447837 44.5223659170957 39.8113482627573 42.9006265958669 30.0580297030837 36.2125878004554 42.6346624860634 50.0263391064737
214 46.0940911604854 38.3418497679712 45.1448980276694 43.2496273507234 55.1793418462884 50.9225171857344 47.9812313209091 40.8979336840223 57.817551558293 25.1059291678448 40.8582079684125 42.1555660384671 54.7201042919203 49.7810298610575 47.0706384726064 37.1431672574621 50.4987488064275 38.151225354739 49.5408671951818 44.9312835121218 49.1303306759506 27.5790948614788 42.8756480761866 33.9734669291528 44.4795899727804
215 50.5148813886709 48.9600565331856 41.8219014183263 48.0677712053724 53.2290244848074 47.5450955179055 41.7917411270212 47.2648095503811 60.2294502303138 24.5839679630467 39.5819158445213 40.5716920967435 52.5055422656833 52.7660480792948 43.7208368168709 29.9599140712013 41.1430835585581 45.3837358775549 50.2634798771435 40.48359675637 45.5545073005265 39.1219347553154 42.0471588914773 29.9894861261933 44.0123081783725
216 57.4281189390088 40.9265219845719 40.8962909011746 49.8059059831109 50.8834391727176 43.0267177600819 44.8557246733085 46.0270182026231 53.7788373705309 34.1002885565537 45.4387894975844 30.0151054181149 47.4586597474218 49.0412375283743 43.5612368291744 42.8084821504258 51.4918100926688 40.2171823397825 44.6545500220025 43.2773014685334 36.2111970861821 27.9987343872547 30.3399248362164 30.6714805248118 46.2447445649533
217 57.3693171806135 48.0544866624384 47.1962504132437 49.2825481846923 51.5994376589017 36.025553783938 44.6991641218646 56.658302589881 63.1328061787241 24.6141052924852 42.9359560779277 37.60164992125 51.5187536603753 48.2840826678475 49.3508706094014 41.72120185247 43.0973729355717 38.1982202577974 43.9733549547679 35.8565811333034 34.9243112009246 35.8687449391861 37.6060771164461 39.6297971633131 44.9030014742436
218 48.2535227224759 42.7271241209768 42.9655434879738 48.6904583888622 54.3699185390841 49.7564181899707 38.1916194149824 46.4175728057665 55.6340997411323 24.9065246178527 45.4367190287675 37.9440867461502 57.3129899863907 44.686637444415 35.1264014590792 38.5296654293226 54.6825856317598 42.0746019451102 43.6203524725806 38.1908484669674 49.6251464739698 34.6696097793546 38.2722018192671 34.3800310194903 42.3222183210306
219 53.2528424282315 38.7591440093992 46.8113683721164 42.3797405347527 58.5912487241403 52.3007200322518 40.0034088424499 51.8492514091237 57.9427793725243 32.6042450504904 39.2115737144584 35.8284848370811 55.1887351346193 44.1239999860289 44.9644422425727 44.2433523340645 42.3945488565929 45.1793960649798 51.3793356887854 43.6330147367173 41.5263938742386 28.8006325578074 44.8997216266649 25.0297248883468 42.0943950146273
220 58.0416301428592 42.635220764213 39.7617332211931 50.1957305178843 53.8188553653926 43.1981812407248 53.017321602085 52.8343596187202 70.172302459437 25.7293132102148 36.4566887481523 35.1626603952247 53.2305410426997 40.1027529531183 42.9991087670596 39.9439733069104 46.4540558230163 42.7883135937126 50.5124025241 35.8394651891076 37.4597213206608 29.0067790858671 37.1649629198663 33.8408359554113 41.0519292008391
221 51.4549432209884 40.1367865355196 40.2070641553352 50.473982618971 50.4133862307007 50.6526356582843 47.6194070959984 51.7252963418448 62.7048289865398 33.7329391863359 37.30400079138 36.6493742749574 51.2195997332728 51.5028423491547 45.2393563873261 26.8008250813765 56.8212108746145 34.7802534564031 41.9289341396738 32.5289369370067 38.0219338004571 27.566740994843 39.0766779238599 36.1652478351943 43.888994578447
222 48.2832756707627 43.7721328562665 38.627135965252 55.1949588296644 47.6061459093327 44.1264594687813 42.1074895014478 58.8449675486692 61.3803876539471 41.1552866884326 42.7633764542109 29.7621918737392 50.6454742358374 49.9635810761157 48.5119244188567 36.293266513158 46.2234081740033 41.1860791100787 49.9424479047667 38.8087715722366 46.2037073781992 37.7307321391576 37.06820583928 32.9887618129164 42.1533975396912
223 49.8428774821973 37.1931038638715 41.697766213518 49.3921001251405 54.1204411810236 39.0470433681815 38.489091246558 43.7769038713042 63.6986003036762 35.2729917524264 45.5856544552485 40.0003977047357 47.1594758317412 41.7569124745805 43.8393321117009 41.5117532119115 40.6512797365031 36.4222784561453 52.2084199372575 43.0335426139857 46.5483084072019 35.3438747874054 34.0238501855586 37.7331824264734 45.5424448945637
224 41.420872029141 43.1605598842071 39.7213949978851 47.6150598658174 46.8301681733007 48.0793099721875 49.3405453945342 47.0979410083768 63.162694803733 27.1974938397671 35.7732675351944 34.6945995388933 49.9160897681833 49.5817061012247 42.623958526544 43.8290698801408 47.2411236692763 33.2725442743218 51.4076998930039 40.2388967989454 46.4943248928624 37.6717648304501 37.1434083937372 31.0845830465515 37.4259729160616
225 58.1556653013006 43.3176734514477 43.0761837109855 50.9477412551406 48.7879773904842 36.1701728265617 56.7005949414905 51.250985623425 55.7474345530128 22.0087138246493 42.7071154210959 38.341351652891 51.2025749060486 41.2545518274411 47.440695654853 38.0890864114617 48.8332862887087 45.0168557385005 42.2568294654507 47.1320465339364 40.0790290657307 27.6094553780612 52.634176352549 32.7554679131156 47.4377919568892
226 53.4082211933413 39.5157894354462 37.7073937383025 48.089048497511 49.555754510095 47.1341493400403 43.1992509987908 51.6737054152187 66.0130538002502 30.1495617041925 46.4251912305488 43.8690935084961 51.5284416355097 45.0412670235272 40.2322206348646 47.1579764485548 53.892530598047 41.0640173277802 42.4519852764107 38.4013937368838 42.284172346656 34.4615294573171 42.1786310306716 33.4315319149679 39.8797294366704
227 46.83181322962 41.5831463215443 39.5858064761429 42.4525727407507 45.4265313284517 44.7287175287892 37.4818462356041 60.057618008733 63.3021786006283 37.6071843012435 43.5299805773115 36.1854986316768 45.5964418814151 59.5142121967527 47.0579660243412 38.3397113229059 47.2736346640753 43.8705320713619 44.510337654146 38.7849778947071 41.5070618190291 35.092508174084 48.4595488541838 37.9375533546064 38.6101616265676
228 48.9466565091791 43.1456430681087 39.32423459192 46.1379377680846 53.8395919507125 48.4470374421792 40.1456923178102 47.3122787715212 53.3162771055902 38.9395432562376 49.1420283394344 32.2698454920714 47.7366360575102 43.3684507777459 44.5814097309874 33.4367382938665 54.5470305619776 42.1242137583941 43.8717411818356 40.5910114321138 41.4575810854037 36.1461232445529 40.1606773277184 32.4476044485095 51.6787617118479
229 48.453099598079 40.0931455528354 46.216797221444 43.8010440207431 56.1070668094569 47.8511219098321 43.5822162778212 53.526578853313 61.1338509223232 26.6432586293285 45.5832510122978 36.1669937928812 46.9782923672856 39.0172860872783 39.0659320344127 39.6442451200219 44.6530275869888 37.5827263206453 48.2550157408756 40.0578274041203 33.3766506142501 33.3255279069256 25.2731345450002 38.1417286408285 42.1051347452543
230 50.4118622976161 49.2433185741188 37.6900163420384 48.8483509702014 47.0955249152778 40.7868068393049 36.3102610619212 57.2314724878487 54.355996804327 37.5574408730273 45.2974930186909 38.8227555518859 50.7674624016206 45.8444654466063 44.8742659366106 36.4083423423683 48.8816255318245 43.6995614223252 43.0255792918365 49.9520316519352 34.9907371163205 29.0176267578421 37.8611320292412 40.768475870346 41.4849568691441
231 55.4394911862057 44.8731735045122 43.9281050638601 48.5225419465189 58.3120621570154 45.370498791375 52.8761086015365 50.2154168035564 63.4548808619986 31.6782348473593 43.7111892239779 38.2780485886628 47.8650621669469 47.8462018195014 51.4591471310448 32.5761392962937 51.0519639245108 47.304267354684 45.4233243144133 43.2859965766234 37.4437926294456 30.5695817149743 49.0023255377934 39.8069981734894 47.7683592626971
232 58.8329169894657 51.5466315493409 44.5160062198343 39.886748994157 47.419845270112 33.8656355523275 38.0611085178292 46.4850307786368 53.3094098691113 41.9419950962475 50.1255096926886 33.5832559650781 53.4636695177596 46.2631055103422 51.447527288352 50.1873916862608 42.2164698574043 46.3045414418224 43.7795153218422 50.2675188217317 37.9237518265883 34.6374906368764 43.2740559660095 35.393069658449 49.7189059471785
233 56.3855664358123 42.5997616007994 41.7312902819917 47.653118370632 53.652071595025 37.6540683162824 48.4217656594905 53.180515598128 60.773982027556 30.8218352568094 47.0359458603681 32.123291746711 52.3910701813193 41.9560059965346 42.7489326128883 36.3897760881903 54.8363117709766 41.2731797047041 41.4358962212544 45.329845164311 36.553217764126 30.4910253425961 42.755320125605 40.9856061400981 47.9479704569436
234 48.2070358971534 47.2819917381073 36.6563047920793 49.9173489362145 47.2548272680826 45.095807091039 40.0365773667791 57.551602992479 59.2456536061999 34.1770976908941 43.3753489861043 33.8216412526609 50.1831892734285 56.9287358370033 49.695218092392 41.8657497368009 44.9878397926543 38.5506634337803 47.845045014676 42.2892271955561 40.4033741868787 38.5847977195616 32.4815089397391 34.6487309723943 36.6275554472246
235 54.1345855870586 46.2254168753167 39.0473333128928 46.3767850349901 53.2735656562076 43.8876871383589 43.7312207014461 47.6491375825623 52.2951363492514 35.3958196889799 43.6558819833166 33.92813673263 51.9550898993713 53.8357720985231 49.0624941055123 41.6392948753005 51.0758476111513 47.053538668969 44.1408189942571 38.8385785473927 45.037556072626 36.6219515672444 42.8376927398417 42.4797554099992 47.0867224040536
236 60.3936902161131 49.3300727686331 46.3202512945281 41.028545353787 46.2961666288171 39.3173489912837 50.7776243895032 50.1220343688031 58.9321853807322 26.2035353943092 45.5421890769812 40.8960071898738 49.6642446388276 58.2953371964283 60.6089714390605 42.5311140560675 50.4524250199375 48.9411793616883 53.4180089555565 49.4883569815377 38.6913897306709 22.6510144378864 49.2458039694955 39.9452735356761 41.6716587573691
237 44.9879196637819 40.5398383421694 41.3259362576838 54.4210665663466 54.0384569362928 53.3570494934291 41.8886778892457 45.8099416450126 63.3263052083838 28.8890342628685 39.3615405009198 36.3971528736243 44.4314532139823 39.0826743230463 42.6348788459011 38.6614323434292 42.0215563021218 38.7057375697821 54.7168370960253 44.9336787401619 40.1795169524075 28.8110590442032 40.5360013154725 31.2006090563291 46.0143250858563
238 45.0599676642514 38.0618394322479 40.3092210134558 51.0369634513047 45.9352452528195 53.0487999017303 37.9602096690856 54.1530571242037 68.4644739564938 39.3896580019239 41.879600139475 33.7084852365767 51.3306253862598 46.7083987017475 47.1673122043033 34.0560575063863 56.2310920606849 49.0043031121459 47.973601017347 37.0331198408167 43.5686586049921 37.5471881967494 47.0862833396844 26.2470349247276 44.5218806047796
239 62.9437107913666 44.8611835627663 43.1198662867604 46.6955777904157 50.0196697422074 44.7655397246584 41.6686016924559 51.1523276496835 65.800692923942 38.4351328343032 43.8292059927943 39.0733150029094 50.9878382897182 49.4467860584118 42.1010225332419 36.5913412004094 49.6652913094186 41.478488747158 45.5411547525239 45.951313371288 35.3851564792061 30.207840978935 45.5938435126844 28.4897086781159 41.2182473671936
240 52.8600823673616 36.6953424814107 45.6982152249019 44.9991948397205 53.1638727420539 48.0883782486578 39.728638126837 48.0623944285281 64.121573976331 34.2752469413001 44.759166529415 34.7859753613496 49.9175724131398 53.742551459978 47.8918571561875 38.1832351652047 51.5854094190203 39.9547788587733 48.8766071966207 42.008115097338 45.1349182142917 32.6000662035337 39.3625724104681 33.5635420920447 47.4345476676169
241 39.9980829592899 43.3487934793973 36.4242785440595 47.8460623670011 51.7583215513779 39.8138894475553 44.1014541296012 58.6061952177198 57.3700706856174 30.8400682640265 50.658825363004 36.1067067013365 50.5149857333975 44.8466201877548 51.1613202743467 38.5043373895541 41.1484167655171 43.3460186176083 55.3621254337355 42.9781275628117 40.8635894911901 33.7907895526076 28.6334067797044 29.5296522770877 42.776837992696
242 44.6305880063006 43.2571014008564 42.7027626336424 42.319189118134 47.349143534642 48.4588647114485 43.2880531820802 40.8173015933711 60.4213041924949 34.5360772173493 42.4533691957251 37.7819793806592 47.9187764426082 50.920806562436 39.4946481075172 49.2350562698437 56.0202274518984 36.8096693277854 46.8739894604669 42.9697459246088 46.4148063282369 35.4018613389224 44.2028287652536 36.9223504989428 48.3978487990121
243 48.9512807952462 43.6899086808741 38.6186857745324 50.8474556293386 52.1951991626366 43.774505132983 44.9084410276432 46.1270066630316 59.969598208138 31.9811228035462 45.9931401976296 39.8652507442363 52.0568021838953 45.0154903236089 43.1751126735911 39.5644834100669 50.130298361057 47.0696922643467 48.517980082205 44.0661624684022 41.159742931079 22.7426611018695 44.5581160369319 35.5277899288103 39.1283555644249
244 47.3104517336665 40.5142624143395 43.3616027502221 48.0433894030219 52.9468457665383 33.239263044405 46.4381590993385 51.820929235435 65.3751547540278 28.460030781625 37.9917694554024 30.5365401213033 46.8735943887889 50.0743594273305 54.0402610035687 39.6313975409263 50.3895381337524 30.9136680552145 52.0904204200081 48.3366546575024 43.5620535404254 33.5035456526146 41.7918387574611 30.6894752953098 45.7988037373425
245 57.2268234365752 44.4528648135823 42.1624434685509 48.1281758431828 47.079317950691 36.7943757608122 43.6296804225 52.488317193972 61.3796343164812 33.6401398297579 44.6752310502229 33.2836606547489 50.9930777529316 49.0597988511888 45.3918788534266 37.3586000436794 44.7759427870682 38.6474370880439 43.1301030525012 44.0091854610449 39.440293319331 33.9560900696061 42.0150821118169 39.3868219806347 43.9105869850748
246 56.477540316738 35.1717224565093 43.4401773503308 46.5595927513787 52.8876690959157 42.5064987298015 46.8795274125353 48.7078483634683 59.2190857587577 31.8627393310889 46.5482310548867 33.3430302931299 45.4446278325492 54.4451453263625 43.7106610213144 41.6673188286502 44.0328505673179 36.34897135609 49.0562269069705 46.0439886442515 43.1845436433824 33.2853646741834 47.7420855500899 32.1653816340417 45.1058642988413
247 55.7326301650255 42.251576485641 43.855267610862 46.4311069697018 46.7230667040025 48.7482936441171 38.2210277331908 51.3994533476388 62.0724593196118 33.5108017099604 44.4956979284175 43.316814755851 48.9844715970677 48.4384094356505 44.6923407003933 40.6669601141551 49.365068155342 53.0749626804396 47.2952230240442 44.5484459727731 32.9572787726042 40.0247193474211 52.0227274951029 31.9737136678843 45.2230820675121
248 53.8442785508096 46.4478815887771 38.7698866549376 36.6156636312034 48.3447152489145 51.0853871475825 44.3742801769194 44.2363513978792 55.777919850047 31.1476180388385 42.3331695422353 43.0167229047166 47.5059351027077 55.6971944951972 53.6680617754691 36.1588117952057 45.4481440706826 37.1025697556719 47.5387227964593 50.0758097839048 47.9239110172967 46.8962150722031 42.5681220317379 42.4059348525979 48.0266711587648
249 57.3049707312863 39.0249465157801 38.5973830679114 56.4547899476101 50.5805679571057 47.817894940097 40.0853946427224 46.1688282508054 54.8580096816253 31.0109252334638 46.9426974201624 32.689719491231 47.3826206955549 39.8664737371048 45.0014832425651 41.766339544106 50.625027538589 43.042794286809 44.4860731729411 40.2569115677482 46.8162431569606 40.6902504734163 35.2368746313194 41.594955159047 50.9157489144081
250 42.9753524999393 36.713970636494 41.7761223058398 51.0036315167883 50.2338206163768 48.0954584718163 38.7821697952375 55.6632765043137 63.0200057494078 27.4380840302072 43.7887594494918 40.3749946110815 48.4504883511668 52.3164295328016 49.4966656564733 38.5223722503541 48.7502411308338 37.7285526710263 44.3205581322522 39.0268767337618 40.4090763037494 39.5116784114379 42.2181712433422 34.7748597687455 38.3107425740973
251 46.7413338753213 45.6352978087207 40.1083394665839 38.0050012552744 50.4611579366528 42.0229533101133 46.8861579689239 52.1345842355067 62.4649859680025 33.3041953982151 40.6671336590715 39.9998546213894 41.6750351805473 52.5377546965521 43.0468882837369 44.308070671901 42.5305061527934 40.0105562714864 44.5141870718205 49.7811219090148 39.6464456042965 44.4812107671262 43.0717772864644 39.3111466643313 45.1435842929457
252 52.7537851451413 39.2586733939242 39.4435889340653 50.5130264769297 52.4798951676204 37.5552962178208 42.6216981763599 48.1630944052181 62.0872970798292 40.1701577318518 50.8008710402503 36.6848265146613 48.3794102829567 48.2541830981375 48.2021647497317 29.7409237555529 46.6786684516664 43.2983600893301 49.2673282450108 37.6048870378647 38.8386896612815 29.4345364841686 41.0781432319725 30.0501633782788 39.5530153696224
253 52.0465668881844 46.194383438801 42.0819410548508 47.7318135568912 50.8398206480608 41.0981153304465 46.6125658255863 53.1613369583643 61.7677075494113 34.1270052400887 43.0088785403154 46.7310917578348 53.4136055649824 48.357118851619 46.7630176772872 32.7480670235835 40.8833219784952 52.2021694207064 38.8154703331992 46.806756048677 41.6575042174961 36.4552738347518 41.9336781446583 46.5503810853512 43.935046115996
254 56.7152090846687 42.6577511850235 37.9637666972545 46.8454169828948 51.5397898420992 49.0469350573772 43.6213546406929 46.1608184921307 63.3910181906917 26.3420074567029 48.7794186628744 30.2249829931789 42.1447060740172 54.4200592251074 45.8231499896219 36.8474703502129 44.1333996037557 33.3498724873805 43.3908588124613 34.9794787277526 47.0085674859392 32.3809809776153 37.6332703644656 28.9752593137153 41.5837408782564
255 60.032535644972 35.441438451873 44.0039219728455 47.0562893575651 62.4112895428997 43.6661501087389 58.9213595229784 43.6961196364626 65.7260562852918 22.3583303000746 43.6291571963968 43.9234516643265 46.1479115867947 43.7801657155399 43.7246375690304 36.3209097268489 50.2405075836384 43.2396380913673 47.1568384412586 44.1814236055391 37.6708097400314 34.2935740491411 38.3396004371657 30.6164574969707 46.8708572973938
256 58.683158991503 44.8713251178154 46.008536115025 42.9489670453615 53.086374278109 45.8596543452621 54.2297374056222 49.7715274978464 57.9291756604672 30.4471602877359 38.7186882796908 32.6497048127078 41.4806810425262 56.1083216638894 50.5810580220644 37.6738256849761 53.9064884990154 42.2591265247207 43.2532927698446 53.5614518688719 39.6381791404333 37.6880310751512 47.0374041658726 42.5227070588314 50.9506289411572
257 48.2956181176988 39.4819911656024 42.6828783775348 42.3551177360079 45.5035516518381 42.041578529267 46.2374952253154 50.666066452983 60.2410266270221 39.7702812001424 47.1058750461255 38.1898724361105 49.6312969885817 39.432829859119 38.1658931112832 38.9208620056955 51.3083123267053 46.6846495732198 34.3880134376702 45.8112294963298 32.6598303629359 33.4388474808273 42.1460046840966 36.766137944497 48.0612349967055
258 52.3526985628253 42.2301829275666 36.7424019512474 52.5012010394113 53.0316388063422 50.7218833166513 39.3507650475775 55.0410320886091 57.3944509948833 22.6510772594251 42.2185846445394 37.9666069437781 49.5177891891766 51.6182338850017 45.6671388501564 38.2140098403434 56.1757222562677 40.3180513421285 47.618445737169 45.2877123082868 42.6489937928222 39.8645492497779 39.0641242680861 29.7643479559113 45.159515445417
259 45.3123266556816 41.4506767795797 37.9356295658481 45.3611102430947 45.3499933240419 47.663029037058 44.6336433685752 53.0176949801338 59.3227467836621 29.1926276738736 37.2550029224056 36.7876186770568 49.1023222351071 55.6898662683212 48.5909826810628 52.0274312384706 45.7130572492677 40.3730523316181 43.6179906389454 45.8095527183195 46.8212321781311 40.5271978637092 37.0271887847099 34.8293170043287 42.3710130048156
260 55.7629552807477 32.9038043524052 38.3841536551265 39.4829047050613 57.1283626984712 53.9228258655453 46.6897562226297 42.3088922326614 58.8428994792554 26.6978161575627 44.7026599775205 42.8825670024523 48.6892990301983 47.1209281716593 44.5713881385469 27.1327684684464 48.4868161354669 37.3890783580749 46.3563107139176 41.10415951516 51.7724543154365 26.4341146492099 48.6342101727085 29.8288411625965 47.5982120893555
261 60.7234344088424 42.7684118574782 45.3621789589359 47.4332548833947 46.3554301810293 38.4043210006907 41.5331260313237 49.7884206118312 70.2864815637461 33.5416367684894 46.6179988276502 40.6837092279095 42.0024462925102 51.3810846623891 48.5982423368417 43.1980277800341 46.1893952292265 46.0508286909817 48.5958146283263 47.4954035989064 32.2859020723641 42.5889368479691 36.2315474601381 27.3113403863121 49.1837345355805
262 52.6777748118884 40.7069860093994 38.1374560198629 51.2652939492636 50.7056778188793 36.6836005609575 45.0689627601428 56.4983737145688 59.0735541443743 27.4387813908307 43.6862974578298 38.7941777060792 45.9710884042517 53.3088678603835 49.4987597983459 39.0960010593771 40.9699012822942 36.1028190323479 47.3167051729144 41.9821152655859 34.7479949363441 34.9570946712971 42.8527351648886 44.0514839964532 41.1571652223268
263 53.6226596531187 42.0202671977383 39.5474030482827 42.6422756901667 55.6551963261989 46.5091192702903 42.8778965162408 43.452946907296 59.1670700258322 27.7611161780218 49.9397693054894 38.3286223439327 53.4482817335667 45.3216497949396 45.6973829369436 35.4329059257759 53.933491083846 44.408354712197 43.8010848436698 32.6019781688403 43.4247820953571 30.8257142739918 39.7529324182848 39.0808911510246 42.7860549483216
264 49.0050726339154 40.3583615239003 41.3039480018707 42.0424577259638 48.9233505085478 33.2504874710139 46.1059595564889 42.9362578410909 57.2591118334447 27.1250999832075 55.4060005579149 35.3956213419255 51.5116823706955 46.6237222629562 51.7846912769305 36.2842560532948 48.023610847063 40.3106022945123 42.5914440105362 41.6814124796593 37.5755037910731 33.7652637829915 38.7980550605527 42.376558961334 40.5362480328818
265 43.4481417052458 47.4006482339792 47.6196404655202 43.8824905797781 52.3622658822435 32.8604119300406 43.7553898807498 58.379276270683 65.4223470488549 33.1527062898808 42.1355371281805 35.8282053664557 59.3922360895597 51.3491965762041 45.4756566446663 39.0739933508529 42.5671906542185 47.7753032197116 42.3600716573704 50.0705067856686 43.9298682274952 44.0744987398019 52.4820775569295 40.5499423553958 52.6345290815313
266 51.423971116941 44.8745003010878 42.6969909238699 49.9458376964652 49.6448733301989 47.0461467531802 41.1398476506273 50.0182265271939 62.7972823015863 31.9000479093808 43.2289141825389 33.4467260054648 51.9524688517358 48.0951406336703 45.6038832891862 33.9502742607062 54.3256333869468 42.6807135270929 44.8807549279041 38.0296182130068 39.6772790916668 23.9717716898211 45.5135277074075 36.8859451310571 39.4451127325163
267 46.5473468613627 40.0948279096847 41.8043683366844 45.9803513263846 48.7378939133348 41.4141391798035 37.6433380115571 47.3425348015943 63.4635205650948 33.8521340465094 39.6066409298069 39.1223082503946 52.2464941229583 49.3060868461987 42.4936932650088 42.8198517403771 56.1057654709445 43.5466123464099 47.3010591233389 43.2784363155806 40.6815656912715 41.7397928902628 39.2490936433051 36.4739227782578 49.579852067982
268 52.4800258323702 45.6087349586149 40.5898358240638 45.5341482107958 50.120462430458 48.3613994665959 38.0822159438027 44.976191520864 53.5189171040118 31.7771373907597 40.1022404350598 36.5702555802623 47.5571928229181 51.5027037982917 45.5629372566393 43.7049551385396 47.6973715075866 33.7448242269166 43.1527764252809 47.1702389141005 42.8863290187782 39.6726719874578 47.402826216696 34.3453267638458 49.6911027550631
269 53.068600475659 42.038248724177 42.4952253234062 49.8281929764456 49.9446548273145 41.6501587870833 45.4106177905505 49.7378584542557 59.8139357035682 34.7231932981006 48.6823619873607 39.7036298987571 46.934459042792 46.3532871642352 43.2849296143016 39.3579184416728 52.4505868593183 48.544122332593 43.4810951118646 35.3968138732938 32.1000347117113 33.9028565108047 33.7052264672638 36.6568479024054 42.1927571700993
270 51.3190564538394 47.4978325018097 40.9779593524725 43.884857545382 49.5721883315073 48.2682830070586 37.44704668137 56.6817829819748 63.1228563496878 40.4965185411846 34.5096951428357 41.52122382899 42.9233187374264 45.3965685479959 43.0659645736857 39.1487458206244 44.7905400000222 39.1505359049188 50.4070978214061 45.8590937462059 41.4435784330925 41.9604869109525 51.5805418973005 37.4963141942234 40.3448534256878
271 61.0223620694083 43.8066313823562 42.7885438394342 49.6655797944166 48.3278807808878 35.4717712071762 36.9477465493514 49.7836300133573 64.7797049004514 39.4729324570546 57.8957343948835 40.5280366547515 49.0120614903577 52.561901431281 43.1461812630328 35.7546228869063 49.7108918850544 45.5861264870414 47.692091301946 46.9064732796393 34.4068350881835 36.4115468912744 36.5714846755971 40.3358538947381 50.0542098789308
272 58.6495535774465 40.6434006991874 39.4576735935481 47.6474635930719 53.132350244993 32.7006578873457 39.9797044699616 48.558611867932 55.6038788542941 26.748884351358 45.5063020804568 41.1937678204654 44.4987785185497 50.5526612810516 46.7596738820513 39.9304738321477 48.3907418515025 41.239274817058 42.8816117313332 46.454510005259 37.1420807226307 35.2584263733736 43.4962377651487 42.6993782487108 47.3715256913915
273 61.1156563022512 44.2433129185432 39.4871998994481 43.9531276196444 48.4767149658307 43.0584437642108 47.058464099171 53.9924713765228 55.998587480517 28.3210100270573 43.1216075181768 36.3743271526628 56.9723395840163 59.7018144736965 47.1070760596532 44.2179584634637 48.2736540394599 38.388771363274 46.5349143120871 39.796133003243 40.3823203152039 41.1249259528696 33.5356675852169 36.8706163829976 48.5169653057917
274 51.7696981223238 38.2926428614493 42.5217305142282 45.0936379222069 47.7291039089276 41.8411185592431 38.7962433938866 40.7268089731916 54.956097750555 34.5032228524685 39.4283434727536 35.1267952649385 46.2248515487323 47.7094457922316 46.6019406997945 40.8852327459759 48.6051193757218 46.8143101376002 45.2695445131839 44.0931731777362 51.518615136092 28.3422274081773 41.2411969017324 40.783220613373 44.5819807821081
275 54.9583169684266 43.7143361566222 45.9533987029263 46.9719733895188 47.5420486554793 28.1739024299371 40.2738676553283 61.5893380226025 59.8238282220332 30.6395560942427 43.377539578917 31.7143831743941 55.1318923373891 46.8806612268297 48.9093837592287 41.0300365588586 45.870202864894 45.4748718980794 38.6863945657831 45.3265192403824 33.2934738125598 33.7920230694411 38.1231275447253 40.2892155528055 51.4975325149188
276 55.2331412972515 49.8529099400756 44.2288366861346 47.1029774573752 51.3690146284996 35.7348914172006 44.3790080862404 50.2017900223142 61.609084877698 27.129253576952 42.7478230648073 37.1945632252851 52.0484059287609 43.7787797809615 49.1111921902971 42.6326444509808 53.2907751671829 43.7937225932384 49.5427646044776 37.3829390647208 40.0547334414419 35.4055386805802 40.6025262274078 40.3528276489302 53.4451879216969
277 45.1227942989881 43.494962491089 40.7882330793678 40.6170379207891 49.210490239359 35.2280786851241 43.4141681601093 56.0923047369927 60.8684460638772 39.8391336835334 46.9766163070571 37.0534197065325 49.4018438917283 46.2304654956477 49.1427170666136 40.4837298757334 49.9789449193512 41.995325112371 45.4054723398549 47.717873217631 36.8080551654222 34.5050561524108 35.7858372305457 31.2314246774113 48.6583579992266
278 54.4766450892862 38.9683274378718 42.7659600538417 51.978318356189 48.8168938692718 37.4813643731086 46.0132493958363 44.898515210776 54.0390683620547 25.7020325344802 42.6925042527125 33.5616441245483 44.5293062039438 43.1590905303642 47.9530835312076 40.6454116641341 46.974228564142 33.4977802234718 49.6315587657602 37.2384053479706 34.1764146977508 30.2590068645595 44.4695143130027 34.8323997178564 47.1343549567273
279 43.0069143495152 36.1898814650881 40.0713269894602 48.7050445103761 51.0435237290686 56.5545823091569 43.8970270134237 46.7844076415115 65.3966017444677 25.9517674654995 43.3594997200706 41.9425298166022 41.4600110498209 52.9987357159389 43.4157132977965 36.9740045615388 44.4954672570838 46.4202692251068 47.067380556831 34.0174986411674 47.218346004653 33.3810760409206 51.2054894565803 38.4131442210648 43.1786173981241
280 55.6978004471319 43.528176671035 41.699274384485 53.1271755538394 48.5400136300413 39.0903461676744 42.6274454967888 54.6705199287418 62.3051860936031 29.1528339798357 42.974818074179 36.3648076779185 44.7413088466749 39.6824874315931 50.0097877953074 46.4685942921865 45.4772329796597 34.7695974280335 46.4534088566878 49.0947442959248 33.8805525122836 34.1414048365035 34.0119054097066 27.632984767575 41.2085800361651
281 55.736661740074 44.0279740036892 43.5294740126253 45.3504260969993 54.800230372195 40.0029237262685 44.4762269793197 45.7177710447824 69.7772785213398 28.3137741707326 48.925236585013 38.8817249658962 48.6754757399058 57.0509057351849 48.3049029221965 39.9321591430541 45.2845694691054 38.0139550735223 42.8398829151611 32.4439019354201 41.7369656482165 30.7316689285019 39.8804743241526 31.698499605665 38.9978339494606
282 52.4541430500595 46.542907901655 42.6075519595503 44.104230670443 49.1765674909808 42.0358989964644 40.5567920182773 55.5726931106474 59.7762693458642 33.4875547750645 41.5695519309727 42.8119130942972 43.0458876375408 47.3294430098728 47.2480062020195 38.7060561466907 48.6780675009523 39.8565591295921 48.4697287155817 37.5216019270638 44.7488653996624 44.8357381422783 36.1152960098574 39.6527409595442 42.6381802013043
283 57.8070721119118 47.3191517418717 37.8319674747634 47.6153117182128 48.9466322809156 47.6174002280394 42.4917775489678 59.7747413799377 56.1253805111264 23.8353405102336 44.9378065222379 33.6402572454448 48.2799274691821 46.8797571439921 49.3856512092381 38.2263594578439 46.9387451723144 38.7303909977425 52.0956793416675 33.9855685029017 36.7538566604191 35.2337019055939 45.3801041918128 28.2106703299818 42.4903163694962
284 62.4242598930694 39.4232319443328 46.017522303474 45.9176881526502 46.6255995513039 51.3395065111932 35.9261315777028 46.9549057174712 63.6163989053753 36.0996987389716 40.8562743798427 35.8368579946315 47.569905108534 47.2992624410687 48.1602566615303 44.6873768561203 48.0739513763918 47.7508331365058 48.8199077883812 43.9565033390928 42.9429875764372 29.032425308727 48.5789563606503 31.9321607649443 49.9202878139135
285 58.5962476639944 40.9831844960128 37.3512684328573 47.133664598913 50.7811420752048 50.380841121347 42.0186626814007 51.4492456964445 62.7362165479896 31.8709584188349 44.8003594745547 37.7985026490656 49.1156025608473 47.1595141235477 37.5984775293233 43.3916509740233 51.158285157197 41.8696334737336 43.2635674870672 35.7370998531527 43.7914059343315 29.7205599265184 36.7666554244172 30.2791170245621 46.9205077393221
286 46.9975772675557 45.8694475941351 39.9157366594948 54.0597848357224 52.6836647845687 33.8011420215826 50.2608706123456 48.1266984104984 60.0256048280199 28.0107291314068 43.3525675930672 34.7341996562425 54.4410018882743 40.9677411361769 47.8256516210602 29.19998821876 49.18410833609 38.7196301748945 44.7608646370997 33.5370325778798 35.0354157716531 30.1131891761554 31.778291259581 39.7552490309584 43.541718808206
287 44.1694484633463 42.3757411952567 34.8819418407427 40.5655243850143 57.0235168324657 45.6898513414941 53.7920892621447 42.951235129808 56.5773342695986 30.3741771850561 47.1431744528991 39.7788637537232 44.205962201628 43.4281567713977 38.6745603048053 34.690027229926 47.5655000101215 37.3648353509962 48.0130503032352 35.5316800241889 47.9373542909368 26.1560782813439 40.4073468596876 29.3878127552412 46.7303425370604
288 56.4934975066999 42.4285047336554 38.8397058723335 47.4645313140661 52.9864702957084 48.5558893913862 47.6922561062643 47.3213907213135 62.8624641523107 32.4632364430311 52.3017167986464 38.8058170621064 48.7571297870203 53.0627503865867 42.7442172696389 35.0204194104533 47.176437653939 41.0969613897859 50.3801417037858 38.2371764280664 45.3546004563644 34.145610068219 37.5368509721607 29.9589450307905 40.6221965858065
289 61.3014500007767 39.2622224888848 46.5016329537321 40.8955414581909 50.8218964870931 45.3444253828872 42.4536686234525 57.203659665102 56.3612038565609 35.2737558994846 44.1258722165366 41.4787696796414 50.4698433042699 50.4436736980607 46.1487565416492 34.2803090840522 48.3754862633865 51.4607968141884 46.4478806845965 36.7450083706515 39.1200808987224 31.1847603786834 40.9646229027575 30.8970335760078 47.0042763426468
290 53.6714806953531 41.5049640963285 44.5219084314027 45.1119310650828 53.3880798640117 33.4807531214801 49.0033799078072 49.264661715496 56.9706416558778 33.5215403727892 38.2157383154052 38.9858416311875 50.1345532605396 53.573404496937 49.2872406016828 25.2924090842273 43.3344934114993 45.5020813954422 48.8807582625049 48.6291650647635 39.7899974396126 27.9503713137111 45.7425703968142 36.6718758277258 47.9487293431348
291 59.269263017914 40.3143286276242 46.474172271428 43.2781112928244 49.0987507156378 39.6654687834473 51.8614949471077 41.7355324910126 61.9259024824021 25.7054865014331 40.8123024146575 40.620874225319 53.3716948984024 57.1013531716486 50.2683473245992 42.2408149397402 49.5536664324429 40.1680509357457 46.3158714808685 42.7323551876075 43.6072651508621 27.7361666272261 43.0396101689437 42.6901788149224 48.3350755587255
292 56.0629941102292 40.9174870864265 46.372865920486 47.5928404582915 49.6788463770106 40.4993328806064 48.1943339332675 51.1585272320245 56.3223257537542 35.0348859737645 37.9287653379759 38.2265768016961 50.7704585683306 44.7965455887642 41.1262459377522 26.5393078666041 39.7978194670786 44.3263225753319 47.6293882687331 42.9757707990887 29.3044058871055 34.4401351522433 35.9614881732719 35.0692338403608 47.6014635200736
293 52.2355831806243 40.5786525894742 40.9798076568904 39.8884500445306 42.6974867637321 35.7618608243835 38.1585325486546 57.519425041299 62.7762449591776 31.8463746359763 45.6854525204981 39.4475143733723 53.5922741802509 60.2754669851862 48.5479609746597 39.7201146325264 50.6448672065896 41.0338855758661 41.0918839608182 46.4383217238642 36.8102515131962 39.8540923983951 34.3565697219729 41.9793779070267 43.1821275036932
294 46.7402547643437 45.5135271344999 41.4284072020654 49.6661360398072 54.5849764786803 39.0869124503693 55.1430129556092 48.4717802253855 66.2345325479405 28.4414846017878 39.2092774527817 40.594780077471 53.3689198197302 46.2742562784045 40.5321363954252 27.9717908589239 48.5970557595435 45.1701950604817 47.2139139741726 36.2328284053511 39.0773399635857 24.0674793891157 43.5949843916214 38.0107478957881 46.2820322311624
295 50.6503153201223 46.6037412661231 43.0367030667486 47.6658657870766 57.4244210516009 36.4610566608018 56.8203773864347 47.2968373011129 59.5766796740992 26.3246114756378 48.6173234827991 36.0256433332755 52.1099606009277 41.4746525080493 45.4603758579853 35.4818069875187 59.4653150654895 41.5047806748008 55.5783951041812 44.7269783102849 40.0482959723254 33.1499530107121 31.6810747827252 24.3429765276701 43.0243532350713
296 51.6388439894397 37.4758854057424 41.3543693374684 48.2072761184266 51.9431768455802 34.9792308398883 46.1325249639912 59.5305988025416 58.37426885601 35.4559133536372 49.4117236494701 37.75610254736 52.6215442204596 53.1000810374497 44.8314412518915 34.961047330125 48.4067889448816 35.3096332846643 44.1873609507234 42.4483993304244 39.2744364341164 28.4573466159033 43.8607974921406 31.9657728838297 40.4088191767215
297 52.3147774266128 36.1450108560456 43.8761409174077 48.3981822188282 47.0170165557535 36.9850427302183 48.645091913526 41.8068827885956 58.2167696399056 37.3152850900424 48.8003875888069 37.3783744971701 47.7845018941277 53.4782038919221 45.5731592494004 42.8282574454036 49.0933607051422 42.160890425552 41.2838692326549 47.4811776830673 45.393479947843 38.9671269408595 43.3657011720352 39.072976534205 50.2383887974966
298 56.4009694505521 40.9845825170014 44.6606813417493 49.3775798112201 51.3213019877407 43.0852300618 43.7198645997055 46.7986142473756 69.8994680961664 31.4421543845818 49.209834669051 38.7366859856525 52.3863834606611 50.0259382863409 45.0991383478518 42.8957226855996 45.9712347393447 46.6475232408874 44.2609759437908 39.8759314758907 38.3160382435377 32.0273451906053 37.6690842615041 28.6187699910935 47.2114913408391
299 50.1720704294454 42.2342398619338 47.9760004606317 45.1727083290843 52.6255222967031 32.9516054420567 45.2521422342201 47.3525597049607 56.2856555454837 27.4937014285908 42.3080009111912 40.5147587782648 49.506408896931 49.437902919112 51.3980782312925 38.4716599135255 43.267891357897 36.2016097244347 54.814661451975 48.9193303420791 38.8925410682057 30.5394038888638 34.4290188617581 44.522429700927 48.968797443271
300 48.8297901484112 44.1517327850831 49.4622709633333 50.91068763567 46.0382179119292 35.2197110701335 33.2801773245801 52.6057601672397 64.1379998083742 35.4686978765088 37.2998970788033 35.2319513896356 46.8961189057633 45.6766036524869 42.9987016228425 44.5913597074906 49.4547269893378 37.4524666366326 41.2913830176703 37.5594452796367 34.5212955626971 33.7053504909744 44.5883549284163 36.2540339345471 48.1047041687275
301 48.3880041006939 42.1578183917782 39.593539266915 54.1850041651666 51.0077734562943 52.6896209041167 40.1894831094543 44.0959505116045 49.0652315809384 36.3138499857461 38.1466702166347 41.4385001251451 56.4967861687317 54.4657420593 45.1698661573537 36.3893116493844 48.9464155753097 46.1726538873132 47.5341367062411 38.649242621849 41.2665299118483 33.3941012801718 37.4056297827124 42.750120984834 44.4214973787931
302 46.2356086428212 44.3687991604836 35.2649133582897 56.1412311442939 45.747653199529 53.036852645857 39.9262229740846 50.1468010694955 53.2342592255635 40.0730825478877 37.8841375560101 44.3046152235177 53.4842106267259 51.350417261089 44.8923928940138 46.5809205326434 55.948068050699 46.8654074309463 46.7828569050732 40.6657911197801 43.4527891224879 35.184110001662 33.7913763392796 35.3028689864763 54.1450572053568
303 41.7531699520505 45.4734099291862 41.9423407344573 43.032584153519 39.7182885112177 43.0449051108056 38.4325509516341 46.7263852734763 48.9087650407647 39.2098050842055 41.6008168391015 38.7718631620309 54.5230099467747 50.0227790240096 47.2332426826182 36.7429962278089 54.6981510568137 44.4566505173493 47.8024202983211 41.814201314154 36.2022360598521 39.6013642646283 26.9440469745275 37.8989077651072 46.4611550268009
304 51.8412691580281 45.9964997261445 28.7355223420908 48.1998670082209 51.7852936615385 43.7845196422285 41.7726929163422 46.5859661698376 51.4028827451149 35.8213661818773 45.3957165916597 38.8652679243936 51.8968751008075 45.6513412286726 43.4266623039108 44.8395959815387 57.6625834985324 41.6780336816511 46.8831360977146 42.4220218572599 33.7795017045681 42.7178759033434 32.6424208736571 37.2064010972454 56.000126006068
305 46.8108954053889 51.6551952100847 43.0562432467275 49.0591465380775 47.5443814075266 53.5415785494213 55.5958708275906 47.4441364722104 49.1061305606659 35.6750500283313 46.4786763639108 36.6892219241213 47.5643876329823 58.9240154481155 46.90524885364 34.7889980726609 48.9755911183278 44.8489757241874 47.1574764661372 44.2377006909824 42.9219984701373 39.4274206455073 38.8081365645803 36.490225867347 49.0281316532942
306 58.5345484821358 47.8066106633449 34.8221620959003 36.8864738915062 44.3579746298346 43.6203902232906 52.0285452339998 51.787684857394 49.7249917513239 36.6612238094369 41.3619618458502 37.6661755321865 53.6631835513626 48.0717107671966 44.9462567819889 45.1786185138536 48.7140559638539 49.4938556036783 49.7799706813031 45.5434150714312 32.1694485093931 40.8529279640752 39.2080965158064 43.1475372851331 43.2241975239719
307 46.2519009489996 39.9581298339345 40.3462437580502 49.0306997208761 46.41888529568 53.1709286096203 44.6537252366831 53.0223982916945 47.4493854958982 32.5663915530907 48.4527090275146 40.3023589723688 55.6691187203297 40.5963460434243 46.5473420512037 39.4078494602198 42.808688373163 46.7412856523843 43.0480389145987 40.6838965446426 34.536992404367 33.8979694787515 36.237327135109 38.4297875158689 45.8958378337046
308 46.4721450555408 48.0840729951121 35.4257330993467 53.8980120563077 46.2429030373594 45.5085261706435 51.5448947053628 54.4142131858428 49.5857601139814 40.7561526345088 41.8975837127141 38.6636011552614 50.6957041143831 50.4136057220978 44.9226740419393 36.2880804930458 58.3580125140972 49.4727668705332 36.4567238257517 39.5825918734097 41.0965296474357 32.1045558959527 41.75801257852 43.8761163369513 49.9930114047591
309 50.3421201358041 42.7680077228256 33.5718144258766 49.509157613002 48.8568073534547 46.0631377637402 35.3732197922555 47.106803902554 48.9041391750646 37.26487313221 51.85390936301 40.7759508339522 54.8581324721489 51.9271609044499 42.9250813211332 36.4851404966452 51.1720782026101 47.6614447485729 51.9208481619242 37.2672853930449 41.4940285773902 40.243124322665 37.2971006376952 38.2835167464612 50.175664545618
310 40.502153096769 43.2735453702894 35.0927729389193 47.5424834722202 39.988980214247 49.9026530706062 46.732991574657 48.1305237019906 47.7074784123886 32.816682660302 46.0491905150794 41.2744078329169 42.796153712716 46.8228313411658 44.80608585816 40.5876916487856 58.5420614939422 41.2081540503626 56.1007595163948 35.0855677071366 35.176102956798 44.9162924694857 33.1964747547012 24.9214450955784 53.2833591952231
311 48.5360675146585 45.663630748712 40.8822768480229 41.9653979379456 47.0958214165433 48.6834835086493 43.4627492616403 48.5910762490533 56.8614082104212 35.1158805720658 46.9569636530619 40.4263411978266 49.264847678417 46.7137245669305 49.4475958575704 34.8776539556274 51.5754924527506 49.4014906456059 44.7197454420321 34.4398978795058 42.3733197782321 36.2896543551187 36.9113063482651 37.5285353293631 60.8896565774173
312 51.3442976208813 47.8837838695733 28.0376547841058 40.3542043909646 44.6003861463512 48.0351745786551 47.9913584151342 48.6116090102151 41.5693478744619 40.9806703645223 33.5767146549132 38.4095722319074 55.2859141975128 47.6815910340161 41.9204027669096 41.0216796563589 55.2169940342973 48.3291442293341 50.8886344338339 39.8291539840255 34.5809510487057 44.082751507958 35.3553645518004 37.0914078245852 53.8594919789799
313 42.5399635449066 39.2641819014118 36.7836585393204 46.0269777588351 44.6100782171552 50.2863890822184 49.5436099086 53.9271731668208 53.4962679416849 40.9489718192185 40.4597177294696 38.1003818984425 55.8453710897696 50.4816737780582 46.2769508571564 38.4896370415215 51.8479851697371 45.8758060278648 46.351826525266 39.4423832177216 32.1032509175933 36.1170971052366 37.7774684313261 36.8721198230041 56.8993924651423
314 56.4260970046826 49.4519329686112 43.6251977921103 46.0075795126857 43.379783522961 39.3220828349932 47.6714603323174 50.1426221011636 54.8000492878903 40.2271650753541 39.394167690788 42.0480412690893 50.0655397243775 48.5791333405388 51.6565679961896 41.7305518210009 52.4833168819103 53.1922977952239 40.1516710116688 39.1949643642618 37.7668513981357 42.2868957360778 39.7955267636459 43.0029709191689 54.0837115520926
315 52.2150930914639 46.8902191673814 29.0804834861346 54.5967048077011 47.9325263558058 39.7249264307679 47.1137829350161 50.8994791123128 49.9781802465111 49.7732902911356 44.16743402479 27.4859043494528 51.2418989903893 55.5304550870347 45.737859386654 36.6926719853457 53.8467836660394 46.8040707512981 49.7814461943212 40.2246830989141 34.6273864446406 45.8549291080938 40.8247509079446 34.6479246201549 57.7585888657923
316 52.9816755732629 45.4680878815499 40.1469537546788 45.4630030679221 44.8710214256487 49.8297422620609 46.4842931078421 42.3465149364526 45.0950627880999 31.7406588770103 39.1977131558781 39.2526229153033 50.1936466220657 44.3986186553486 44.4157389791891 33.6372451111421 51.6880054064272 45.447175278575 46.2668861336618 38.940506225196 41.1172641844204 41.6972248987118 33.3282428013373 30.65141017073 52.2862869799608
317 50.3709540871438 41.8245485341861 42.4170200902963 50.7308438823223 52.3351134119196 40.0825217388985 45.8594920023726 49.6915764716956 43.0426079944444 32.5071089709944 38.8130337988286 41.5378486833765 53.2511553476736 44.5745505892689 47.6334151895165 40.3342847490939 50.4814625773205 43.5410199321872 42.7011327977381 42.4264477567122 35.1370712754136 46.8205627035255 33.9192527962178 43.2949389099499 47.9308213299875
318 49.1376813745941 47.4888808907202 43.8188247229937 38.14706428685 48.5292672134914 52.422756109528 45.2141550705015 49.149133232033 49.332491870264 44.1159034274794 41.6643487580565 38.3776050367977 51.8547697959364 49.8815413395965 49.5862897238286 37.8921009870491 54.9112867727101 50.492269653403 46.0901873164543 42.286416099036 39.3382335493274 32.8539912213584 41.7757684502104 30.1208004264877 50.7361956216862
319 50.0794070731042 40.7813728085677 38.9816291492494 49.4875727895747 54.4167450054244 51.5785185781843 45.4065321975026 48.6534307150854 53.4256372018451 44.7815146934649 47.404643846527 39.4702288916909 53.0369838966601 39.6087576571471 46.0538860284041 39.6135983438731 55.3501583729352 47.9574075320036 34.7520507751624 43.0571864200841 31.8608189825549 46.1151477689284 33.3495683723838 37.523952800659 55.4109759903786
320 45.7127305571869 42.4644323571786 35.9102660135967 41.816229948272 47.3223633694706 44.2982189197814 43.1621731282966 52.1146033845149 54.7590712410288 32.9870920390824 39.3678381695897 41.7515900279687 54.1077081637737 47.6414266942958 42.4141576541857 37.1141555160506 52.3263755193839 45.1779845765233 50.768113956973 39.0691768675811 37.7567522966996 48.3722871572702 40.7034181359727 39.6583301355315 47.4240712926889
321 49.5010124982304 54.1658233486368 36.5135106648706 37.4598753155748 41.1213252137407 53.5539223579833 43.8223942453723 48.8522768084581 58.4611546386666 34.1606377723748 42.3484604360442 37.576963273633 50.1618222544246 47.1166101792328 48.5654642785443 28.0258204664857 48.5179592631904 46.4741608117583 46.7667072781718 41.2997391482723 41.0564457743412 44.7551381201598 41.1796388861062 34.8859506163767 55.2202066519264
322 44.3893273989593 44.7868348333515 43.3284160660147 46.3464212226602 50.0602768721831 50.4537761680849 52.249232469141 44.7939193382645 49.3088732901643 34.8969705398594 49.4238215602818 41.1020925049115 48.7304751370989 45.9608993160125 49.6283817018418 39.9341653742325 49.0132718267243 44.5135320621912 41.0018102579996 46.6081603096828 40.5483901184224 39.9134266259172 36.5060816192456 40.8636362851081 53.0268134738922
323 49.5035867924523 47.9363706578275 36.4738819856249 47.4372581419713 44.4590305103867 46.3955062736345 45.7387448824163 48.2348187969669 45.7695412320288 39.8908326664946 41.2047639157186 35.4946026096414 47.5647346362104 53.4878615124828 44.6395706665616 43.529556336049 53.5090058841034 39.6845182372199 42.214617334488 49.0983817154379 41.4693307699671 40.3642347183577 37.9846829031745 31.4922597490026 60.4153529854105
324 45.7768496205584 49.0669221991054 35.6147105052381 58.2540214621013 45.3312363561784 49.041790037461 44.8096926518479 47.6168731327005 54.977586693225 38.1251354497394 47.6241801382176 45.5659128669978 45.9939026248103 39.4408214849072 44.7205271772633 27.4896783624293 47.7399971534605 49.3097504681226 44.7335521270106 41.1647419568482 38.4302731691879 33.6116325415844 34.4215147685395 37.0154898545677 53.0108311225638
325 44.1388080797909 47.702154387573 37.0000157308472 45.1185648540853 46.033613442357 49.3695369735602 34.5355166069154 43.3242010308889 46.0940915755464 37.6016975419476 39.8959230708674 44.5079887701828 57.8118878093242 48.6288311189682 46.3996328215964 34.1861098646747 51.8085123688038 49.4992908245983 49.1583467357241 45.0045308755457 41.5540545221076 44.9266270142886 33.2754838033069 42.4831202720423 51.9815762491572
326 52.040151340929 44.1359997225512 30.4607263145565 53.3881079160326 45.3175323345014 49.3391442921814 45.8651944654265 51.508576478156 52.2688697072086 41.2393132440507 36.2230615614808 46.0936992455626 52.8414525069417 52.8795742463044 44.1783606215656 41.6766148289628 48.4771947810876 51.1777855110388 48.4636942139119 44.5892540763504 40.6805186704521 44.2193862642252 44.9181435118539 33.9479909249269 47.2058049223862
327 49.1069318753559 45.018717214407 33.6325202428523 50.5726577952575 44.5803353957178 46.8255556144279 50.832848171658 38.1116297762784 57.0911236933933 30.8050856988255 47.1217701360968 42.3291010935652 54.0865416397077 43.3393637990144 44.2417812511451 38.7225480813312 57.7251621581775 45.6804628546117 41.8423691697188 44.1288762337993 39.6158465915321 33.5144208989106 39.0600024514896 39.6775080635744 53.0135600155208
328 51.1174951791965 41.3156779224145 46.3904345966198 52.501453301279 52.0899463104853 45.5713566648087 50.8949443801867 58.9949532965108 52.5781882019609 39.3460112974055 36.6256840468255 38.9410361159075 56.0640602008727 47.1398635127196 46.8703752273293 38.0416749662795 55.8185103775717 54.6267114560816 43.3954813102498 42.583625510656 36.77768341354 30.140818889435 44.6784204289427 36.8721191669712 47.7780913874181
329 56.0673748175014 50.0954531279173 43.9869527761003 43.4053617731593 48.8112781645241 40.3818766042699 46.7168356317741 49.6531336833583 54.8321176320332 36.4770576109678 51.6156169234308 33.7056210817099 49.3466487016029 46.6275780139633 51.2913561852629 41.9623346252518 50.072159845239 45.1387177160353 47.059532048268 44.1408347124554 36.5764579079077 40.0579446850036 33.3936434539196 43.1554220232456 50.5713134680662
330 41.7685828883864 40.2561977250116 39.16238363902 54.6936811255506 44.3929177816634 55.4701956832522 51.2169362971188 46.941218870736 41.9837352078344 42.3482805450832 40.523693309141 38.6622281366011 49.2009556837432 48.1623904710736 47.022328662793 37.0704484864736 53.0233696459499 43.9127978363878 47.0159160278855 47.2595352824489 34.1547337536875 39.3763780537553 33.7962280767108 41.6714105525539 46.7501963522667
331 44.5534646835112 45.2715323044747 37.2956000284941 55.0904875828882 48.8822984523038 44.2401001219073 50.370305357438 49.5221393142723 49.6415561552076 38.1480101749211 48.0920798415891 37.5840868913347 55.0615430424741 41.1660845278655 45.7257716003168 36.4004584155647 50.196410923105 38.9239549018874 40.5108816139772 40.9178517159279 36.2242074885548 36.0024415220983 46.7592338994777 39.6992812752535 52.8245524610673
332 51.3314210992463 46.5584632788657 31.5240700465157 49.6000682991332 41.1954469214865 42.4154559183845 36.5139666461213 51.6881319849878 54.8376802294532 31.2165237663525 40.0215106477241 36.5218643129198 51.5797324011235 48.1537244289985 51.1912227129995 31.6902640575404 52.1243281993369 47.7398749892096 48.4643734957188 34.5007096616257 38.8314702237659 44.8404613650447 40.1146226781413 40.9319061656505 57.316106870762
333 50.8455600282723 45.039591845544 39.095478580105 49.1093531539314 45.2706708781973 44.9841561672448 44.5134669299098 46.3871892117176 57.7048301528558 36.5970660206537 45.0546289591916 46.5870056428881 56.5357701468135 44.5753759812143 51.3451250144403 41.0748846815777 55.04826198941 48.8575505927937 39.388785996974 38.6364543851846 41.0814610894712 43.8925161731405 41.4742042385364 43.3670175201987 45.7094604028968
334 56.7892232264096 51.5430338385546 36.0013926683695 49.5141607155695 33.2341660089702 52.7352065363132 43.2080659171907 44.1190718967302 45.2512551792092 43.1729040772873 53.7202784377585 42.4947997356923 50.9336179350702 47.1274431954127 46.4703037951749 32.0828887141123 51.2250575141676 50.1666947161412 56.1699890338807 38.5436864259138 39.4616126821067 42.5901617068526 43.5576624355897 35.3319090083898 59.7348243597882
335 48.3524536633084 40.9480221244484 35.1461858933809 41.1982983262333 49.0030972352866 46.6667592289499 60.2854041048434 44.3022848061792 50.0761645172817 34.3470293222644 47.4485255350098 39.7826520206427 50.1721187730793 51.0885016204775 46.0573648833444 35.1464141701288 47.204986182613 48.3300206238491 47.564216702596 40.2033544200012 37.5997852427271 41.4573121595427 33.117573361655 32.1221824411474 54.7770340153511
336 57.4638556165554 46.8228250226389 25.1810641451087 50.1672245317967 51.030071968581 56.2294111735862 44.2508297378568 38.1240535122747 58.2490612834967 37.8289665871557 49.2507602094464 44.4239952047723 50.5033955444738 49.5962644741405 45.6932583156028 27.9671928846041 49.460895698579 39.9120988492587 41.7993583998768 42.6489272902977 40.3608354811931 41.8744840196875 36.1023734759298 39.8263527298642 58.0942446278779
337 50.2939122434629 47.5254714774466 35.2111476480854 32.3393315448585 41.1869803883923 52.8080105575533 41.7548330751399 52.8157432683292 51.1315828518363 37.022318695992 31.7219962352197 40.2908815681752 53.5827773772041 39.5249200247948 45.5039519412483 40.1941758132109 47.1415646345095 41.4343869185387 46.2244704304936 37.6397539886427 30.5969121661329 47.8187152521113 38.3608781148932 37.3083025843046 51.3809733309608
338 53.0630724594143 48.9569877959244 30.147731026315 47.0538093869873 44.0065572448257 37.8856633095247 34.545358845965 50.9775640318448 46.3080672845931 43.5487954347713 48.004609049762 33.6696927214178 54.7692779793389 51.0504371211512 46.6366771474281 50.3496230494536 52.1518566283138 40.4186568816181 53.9308108736744 39.8055667561503 33.7384829467672 47.3408902659429 30.0597978087561 39.6338043298318 57.2993154259159
339 56.5523956771947 44.0002063215625 34.340212737328 50.3841935082645 50.15641453176 43.0513752047159 48.5166890642496 52.0429290388424 54.6925725561132 42.1384721072456 43.3557868752218 41.1320338378079 55.8800440663899 54.3518607556437 50.1446232485854 38.1401820328451 47.0187967849536 47.2336255069649 55.8607700903707 38.1079792860236 44.5049447394437 41.794122634984 39.0576995399179 34.6098594098508 50.6823630068525
340 51.5565709191409 41.8171296971849 41.4110854697303 50.6350298362872 47.9086064378326 48.6922194545748 45.9008055977495 46.4024280297619 43.9521958663981 43.8612423677047 45.788868250459 39.5547869545614 52.0188543858959 48.8706037187368 48.556984693922 46.7190393336492 58.9605871875212 44.0339561869399 50.9971824604213 40.6038571577044 35.1107112468107 42.2156608176981 36.3814239576294 31.7741755119583 57.0476758024532
341 51.4205591572646 47.2969347618591 41.5553219233849 47.1757963978147 48.1161667441047 57.4153538243137 39.371652988912 51.4509324297834 50.0248106139487 37.8138969529944 45.1004062669021 39.6966805842913 51.2885041794332 37.9291074948624 48.9218859358301 39.1649053504571 45.6004559427463 45.0312729223961 55.7295396558304 39.7583414212467 39.6241795535107 38.4246312289818 42.1520933595467 38.5582795407406 54.0261392574707
342 54.5643942039599 46.9838184544099 27.1163975097197 40.6877889276984 43.9290728728403 47.3555069119972 39.3879292281339 50.2266360820434 55.680237959565 39.3541446248819 34.2344840260134 39.8049881138764 50.4336335838653 48.7518454229947 47.8198841699163 50.7072290908054 52.599965017695 52.569270063796 47.1915817637482 42.1745616192438 35.5491849200386 53.6871229785963 35.5689261460456 35.2309397341382 48.2769324322315
343 43.6643249523564 41.3190105221857 38.6939661533523 39.2351630175016 44.203398170631 51.0935848580293 52.3278802329652 48.006381865809 52.3291933940763 30.9424502835675 50.2349948148688 39.5123001697395 52.4392808018766 41.1155203320409 45.9599324624137 41.4320601641236 43.4184524189528 43.3754392159578 40.0212674839657 48.1443734458521 42.4450957155923 35.1317850743558 32.9379532672417 35.4257402976962 49.6037768248479
344 53.7219244753433 42.8441233130147 41.3470017720565 58.2524126223794 51.4899999195997 44.9119036263905 47.7647593806893 48.3474613752711 43.8796588827781 41.1617023948938 47.032550027719 40.2325640374935 53.2458967596985 50.3763265191895 48.9914231559854 37.5979050089551 58.249441025035 41.8241836277744 43.4750336469597 46.262244547002 35.6456490326226 34.501720338403 34.8670046110256 32.6346779091292 53.5824598936691
345 48.4098824797337 43.1521968577274 30.324219275939 50.534840865765 43.5889062771423 47.0713192397171 50.0397198564866 46.2274314202052 51.9255157120968 28.921709228085 38.0602716531928 44.5273372098824 52.8439822256648 52.8045633535407 41.5102163835164 44.8405094561766 54.7630745803509 40.4714758377775 47.8241652719729 44.5232815547542 30.8672196197147 48.1421870757021 36.4697191818755 39.6210696281268 57.4387270996549
346 46.5534565470214 45.7345180620276 37.0664950444657 51.6550395980892 48.3061667738646 48.5621610743746 38.4698804567228 48.3250811211261 48.6074295865327 37.9175205132376 53.5056493287018 37.8254087422801 44.3409716932167 48.1720531479074 45.3936800018031 42.9826142128369 58.1616116569388 41.387100561251 45.274209864608 36.5589760323722 44.1493841889112 27.1575416401738 33.8738896347094 34.7164349109362 55.6854791528498
347 46.9154220785939 44.84552820096 33.1134598839331 45.5561760228943 44.7958434910742 54.801244955509 43.4856924151628 41.1806415203228 50.8942199433259 30.7109779460165 39.0751495716624 40.8159055635848 52.8750098864233 42.8041912471039 48.4033171173321 40.2689135528898 52.9565711984334 44.3068653977777 40.8009368785383 32.9224395249065 34.9992408534342 36.4219443927782 42.1919173361157 46.5849249825656 48.1959115729338
348 55.0634971397362 49.4472911309293 46.448404805409 52.8557363999115 50.8526077940565 51.1411866726293 44.5249371184689 53.4800268332817 53.9509832105578 38.922589890456 42.4702356402735 40.0862750942077 50.6236403676857 44.1026336572534 50.0151802071733 34.5775952343986 52.9179387667886 42.4642827742978 45.542923368669 43.2702581229716 44.3058403149985 40.0694274192394 42.5902466038023 36.5307338516443 52.1669038591109
349 48.0878810364766 48.4310514322292 37.3002294451285 38.3025337563609 48.7732855369865 48.0370913201529 37.9066489155564 51.9430418531734 44.9578843936635 36.2227212378517 48.6795358202551 40.3237847740754 52.876427406665 55.2485384780693 38.6333972732431 38.9786841906168 50.0022008273007 39.0841330848188 49.9388565950773 32.6845347610885 38.0806870756836 37.5367385657131 34.8890345300419 37.1071427588047 45.6319019328917
350 44.1228169498592 51.7531363774618 33.7434547949697 57.9991289486245 43.1775735853693 52.4631071398907 47.1345052158181 41.5602441955519 48.8215123511668 33.4461868406839 44.5086933644354 38.9087401709047 46.3341358016712 44.2306842050884 49.4169122501278 36.434726151389 50.4717586837303 43.2211832584339 48.2550895652178 49.8800268990763 31.4678110336317 38.0889979260987 34.5623204785191 34.0381985208628 54.3340375905273
351 52.7995015382521 45.023937940404 41.5081702851705 46.1716234932407 47.7075056944402 43.5677710404895 40.1872519933244 59.1512276920963 53.7448349344432 37.9394201933304 43.5433983615307 37.7539468334169 52.945962831626 43.8678419544582 43.9955947906392 48.5966050454799 53.5608776140389 55.5246405388953 50.1563581809508 39.9524066091911 38.4719484944546 43.5662241883678 44.0286003165085 30.8900778714279 50.5697861781252
352 49.2267070985074 49.533363484905 43.0583992998555 49.8735342981821 45.433443882513 48.078960564186 40.4674588730091 50.3761117413426 48.9234269256784 43.4565083820882 36.2373333728298 36.8699134398553 53.9805658096638 43.5146065632226 44.1411645696679 48.0023467119504 47.6624395586124 46.8033479348097 39.5509986749643 38.8089033282942 34.983233649777 43.7559741711589 41.2193175215286 37.5276316239456 50.1282481167458
353 53.6777931021714 44.123811955985 38.8662623289513 46.9886469383344 41.3542734660529 47.545053379908 38.6526021630604 53.5539083664988 58.4204395459073 45.6041927540644 46.2116642628813 40.9273501519674 46.2174454437514 44.1577121729109 48.6245299976273 46.8081592677367 54.3296471169655 48.63881995222 51.0408011793119 44.9174438955166 34.3894466819958 39.5539748029727 42.5467945910895 38.3599879107089 62.0357043257936
354 44.2399622104481 37.4257109259159 33.5546772757552 38.2835104114812 46.2875704451919 54.2910456922848 45.7117986377889 49.7621522177012 57.5199270474016 41.4267761175408 36.8433511402492 40.3970366759605 51.9326095303296 43.1939876517624 42.9226677637912 32.4903621941831 51.1109987887778 43.7725703304217 44.8187325625036 43.0232067174058 35.2516625661979 40.5211983170971 43.6421569060493 30.6206118494999 58.4671723668128
355 53.2006915449852 47.4723746836693 43.6755837197295 45.1239200292096 48.9746214777903 52.2828354967205 46.3898087513076 47.6825583655631 61.4565309445507 42.129352212277 46.4950312290488 40.1185614971148 50.7782099405809 39.4897290681255 49.0198847274474 35.0265918478742 45.8945279859856 43.6882391954565 47.9621202275461 40.7653570656352 38.5302155792116 44.946942690129 33.0567887317543 36.1076865165724 54.4296573601398
356 57.1640371836618 43.5005871387768 38.6704818762418 36.8227390073773 50.0177957160635 52.6428238865805 41.3875555893066 44.0745046949479 53.9638963819684 43.1630595859688 52.4668959958975 35.2548508053082 49.8669512456801 44.5842360154501 47.0265584261245 44.4538003127415 53.5839148081417 47.0714979908051 47.4742989210318 47.6877637651647 36.7376963015426 40.6278899855213 36.9738036803767 37.6971758385728 53.2791838870961
357 49.1722360150587 46.9647307895345 35.752622129659 35.9787627919815 43.1299425579653 51.7756272924376 45.092220671435 48.2514061292054 49.4528594959051 37.2836636603232 35.6349994129348 43.0010699288189 51.2905031158875 49.90005826051 51.9922408217228 36.8579510784414 56.4585980525102 51.2540039605846 47.0149116515759 38.299283608069 45.6429617753326 46.1863870849101 37.7642400166062 33.543885123303 49.5653293134564
358 54.8710002887414 43.1498338139831 34.3470014352865 40.5584111376304 46.1497657983091 47.2936522074124 34.9917805643038 45.2337751567123 52.2900509223743 38.7112226807036 42.8390701268739 45.7731537107682 50.3645298254873 49.666916369385 49.2348108823011 39.5049519600864 45.6733647973244 47.600023146847 43.6018949849333 38.6893177846251 39.5107483625798 47.2157721957598 41.2119831907595 37.1841156006211 44.0713869521506
359 47.5815843985228 45.8255254202599 32.7369173639066 57.9418976386966 42.9870411479521 49.1899164918837 38.4890263768085 42.7240040837786 53.1962265192747 33.8484344399511 46.1435868614263 44.9890214033215 51.5391792301744 53.5915681476009 43.1595137811349 38.0628501501772 56.7933662920085 43.1552863496812 52.3851130166859 37.9153624621998 29.7580449910348 39.8976225594886 39.5768531724962 34.0020201467507 52.3103475120488
360 51.0782713885913 47.3330267243298 39.552350319636 39.790833258895 48.5302965858823 44.5282491484347 46.4517630834895 52.5575850250229 50.9811934241513 24.7091597786644 44.4060242586958 41.6934589026223 43.1597677360828 45.1461781746832 48.4103037833127 33.1952022762356 50.1222117838635 45.2462274440959 41.284819198453 45.965665457187 43.9645363331672 39.2343473537481 40.4890160318832 31.3154934267691 49.9067726543445
361 48.3522781111882 39.524217540404 34.9967467125186 56.9830597322672 49.1928310844382 50.4697201487432 43.4213737421811 43.4659895293955 49.049463242707 30.469390888881 44.4782363408388 44.0983578687355 53.8326905824656 52.0969733894384 42.4893057145689 29.3292135830039 52.5119639056109 45.965272700978 52.748612839438 40.0170948957539 38.071722845769 47.5254194637069 41.1296215387592 37.1184293453475 51.7822760004694
362 46.454435955637 45.2835019884038 31.9615337821049 48.4344106695765 55.0455677688846 50.5622120807952 43.9958988906683 45.3717480738942 46.077827627353 31.8286892211031 38.8084649702394 46.7913524888018 60.6089496137528 49.0056607106451 47.0663963863514 34.3999352103193 46.2083669760297 46.850300039248 40.3253225697826 32.8345987125805 39.6590797244799 36.5978171747203 35.2944080252002 38.4580919026624 46.6179026120647
363 47.5876509403582 48.0086880121544 46.5772817073292 59.370619282386 48.301412046925 46.4179589604844 38.6478304118969 52.4761268593271 52.1044556948345 42.8439703379956 44.5096324709262 40.6856530480858 52.9361845778256 50.7354694192477 47.9058388138427 43.8341110846468 53.8873218109008 51.2257361482649 47.0734565460051 41.7656581798183 40.3844130596166 38.7801246028405 41.4713548002546 36.7163930947246 49.854281135751
364 45.7470513113241 40.7122899932424 44.8827194787076 44.1621023389273 51.3464296952656 47.930422725771 47.9383860480379 54.0262922222726 47.0265736045085 39.1445452768254 52.5108107866853 38.1265723190444 54.7136211767613 45.6332377688997 48.0821231335212 35.8968852938224 54.662526688612 47.739070629117 44.5473468610935 43.0785438801306 40.8791571412622 42.9504302984619 35.9519868197768 40.4720001671901 64.3201947703583
365 46.9778827767076 45.8936530339969 37.4316335468462 56.8285200214605 46.4142224280079 45.957427622155 47.8579213169072 51.2609291378783 50.5690038280165 36.2862651308224 39.0097497808072 34.8157512088212 53.7869058513171 41.4787186172951 50.9870349982865 35.7574090251731 48.3176780145774 45.6725577726558 42.198387434615 45.3095857610678 35.6175646969444 39.226540962138 42.4365556106018 35.7881998948864 52.4891779114827
366 48.2208012913386 45.3935579487822 37.2785698390264 40.8412465198438 40.7706469527067 53.8984795678853 43.2629921807917 44.1959982223581 50.971734774503 41.8082261872159 41.8128745011616 42.3808116511601 48.6541453068918 51.8981796374439 42.4156926424414 40.0047273857293 49.5031879185321 42.8511029076493 44.5830981822766 48.8173369206618 34.2168109562148 51.3837004720309 41.7844958990144 33.2830442641591 44.9581711745896
367 45.0662110046834 42.1018659850879 37.2747912713087 51.8390257774441 48.710747939807 49.6035727081433 38.0257535794523 44.8167212179418 57.1751233996976 34.6218429879528 49.3985624459452 41.2101215733674 51.5983993337202 44.3940916834239 40.5278411513244 30.2699785837611 50.5941573189561 54.3894999344878 55.6147248941672 45.8815702851292 39.8979397288687 36.3959907540002 26.3505186251798 39.6868225655807 51.1451122949946
368 50.9636158895333 44.7992731598932 39.0519515223869 57.2338042099534 50.1072308361819 41.7112800023111 33.22748497949 48.5410124336391 53.7521452229651 39.1563108924583 49.7301160791796 33.3807732119305 52.4571604768288 39.9329557253907 48.7625354122549 35.5497701258729 54.7348851420032 47.2943964057137 36.5716078514444 38.4573453557436 42.6768686493281 40.593849750381 36.9228643248945 37.38274998313 53.3124996505722
369 51.1257225863288 50.5451335694797 41.2106257114364 46.6963258164971 46.461652366124 44.6783480831862 43.2902081058442 46.9005688662777 48.528792314377 31.1021471208569 36.4457514945385 41.0059644516121 56.1400978248967 50.8478465906818 47.8614759964456 35.8145968169527 50.7634222800263 51.9312942377548 54.8038710572935 31.8249751697508 36.9594364030676 43.1675550278984 40.6659889223174 44.6315181688351 49.2682574052149
370 45.4442526716797 40.4457900324416 46.8535679479651 47.6809008428495 40.1284003964992 43.9824426321209 42.0582650481878 48.0964550781656 48.9175678119104 38.8212195673378 41.7104194256864 38.7026895013629 53.5838720709887 40.6766980677654 50.5526286219776 42.6176441561265 54.4403197832575 46.8867852280778 44.3868378015461 38.2748198930017 40.3646527618268 34.0484750826758 41.6685279569925 36.8948115419034 57.7193145634187
371 47.842268594455 37.8834909932403 38.4920928104397 48.3885896201797 48.1131067948179 38.6299614400842 40.707603617699 51.5000473441842 50.9675174050671 32.2105773360009 43.0471855830906 40.2992678748183 53.946137179387 46.4780755147861 42.8108454115129 44.2327199313524 55.7748341964763 50.6208373832945 38.1892348504796 42.9240126947033 35.1655709783731 44.0510192917721 42.3429268149435 36.7430994340617 52.7090191303844
372 59.0065480826765 43.000702597472 43.6586504275398 48.2989125159713 41.8460989006473 52.635866621314 51.8971598120128 44.3833125548821 51.3540651873658 31.0166679239544 51.9740104275643 46.8211707028025 49.0620912064985 48.396943633576 48.4096647626113 44.249648405765 50.7799986520803 45.3501604862409 41.2164726082657 40.9204879842545 34.6796052712186 37.3949597391062 39.7927004822662 40.4662047073508 51.6394675833098
373 45.9286026509216 44.6965328531924 40.8588713604566 51.3230541293047 42.881338202413 41.5311919898856 46.4994863134513 52.0311545824575 43.764597691539 43.5239044854324 44.8351966105271 39.7863576577098 52.0279704884462 51.2858439284967 48.8608417220901 59.5700019838323 50.0246220169697 42.2519860824829 43.8927673058552 45.4785754154674 36.9625559583469 49.5038679487865 35.7173697885419 32.0324982117178 53.6715193265074
374 46.957818036151 44.3959120100076 44.3461747302285 43.6703292330129 41.1781411245355 48.180543218999 48.7796104891785 50.9062075903342 49.2041052863073 39.6488213443244 46.1757212824955 35.2397424326458 47.4957165761082 50.3681081277112 42.5743959646027 42.2708882821342 51.1268792976041 46.0567185852185 47.4994103042525 47.6648807281353 36.9829859386023 47.8404530949715 43.4456917762879 36.1251254696356 52.9813336497278
375 44.6954238479549 45.9663823749494 30.9186500266892 33.8584770505041 39.4184022708441 49.6848116713905 47.3357477505503 46.8042551202511 43.5419837018803 38.2229378073429 33.782043955495 36.9998382434966 50.0566887046588 47.9411242497937 41.9583357550333 53.3445679460159 46.7313491086402 44.5477561751883 46.1586418024057 41.5588431849345 36.2992459717504 50.9348172195631 39.9692177937547 38.0237481471322 52.0347450207035
376 49.2428776992366 42.5317741908158 38.3590424953648 51.7229744220723 44.6637197914018 53.2584840364333 46.3163135683335 51.6283767713024 42.9287848182179 34.8590136380235 37.2516453456292 44.7178805297597 51.0987813720573 49.984222676687 46.1030857387256 31.396754975607 55.4039764294885 51.3133889687188 35.4517160317217 39.0021784222502 40.0374900249347 38.6334828157419 39.7693862692861 42.3181698149182 45.6224268411286
377 51.9795825835018 38.5742674550896 45.2066125185772 41.6317030998935 50.2108762808892 51.504371133627 54.7075965416491 47.6335977605731 49.5859852901484 36.1701798309907 37.4234731580885 45.7306497289917 54.6646549735718 58.8225413636838 47.7367086651795 29.8020266343462 49.2549914110101 43.5501105788749 50.5538529958186 44.7781213250954 38.2498101401141 41.4932038793747 30.0325042031693 32.7397495333361 49.6903073475279
378 54.9502642270672 41.6608283638947 33.7143748047011 41.2314570345072 46.0400868686038 50.8532543501827 38.7033213513556 49.8685098720434 47.9120911187196 45.6329787370986 46.0306117186742 45.7806749033831 49.8382110014523 52.9547722851443 43.869306823623 38.6449739598028 46.3595138126025 45.2844743504608 52.7398766904443 38.3870060214663 41.3754195280062 45.9068959495396 33.8555361461249 39.7576999896777 51.4403057853965
379 44.8557404468026 42.0986965763712 43.6966524238189 47.7481612321632 48.7809335585709 52.6685519370013 51.5581087716971 35.5375687737504 46.435436799403 29.3845811094994 44.8246487287913 44.2480702654919 48.0140569394842 51.8713942057402 41.1167184864165 31.075898525839 52.3129138311583 46.5689793974204 47.4910453335583 44.5101420023452 35.7287246874227 41.073502827509 34.42505095231 41.651435496414 52.9203189588376
380 42.2646148686684 39.8676075746702 47.9925500915955 38.3246258434433 43.5483113824844 45.8145232107918 42.4782015556982 56.0972147788514 42.3176936174114 44.701086634196 53.1307025183586 40.1560292456655 52.1780748089898 42.3807679104413 50.8705875044789 37.8257087260384 48.3820284946662 47.0881297755226 44.8505770734871 48.6644552732928 39.6079527132504 41.9178522930161 39.0597462386342 35.1192508240584 47.5256111856286
381 55.7612030391923 46.7476508782108 33.4915510651801 55.3905822071576 39.0873410331904 46.0996142245932 51.2005461531233 45.7933019487701 45.0695537637803 38.9526070379247 39.6296912756426 40.2469109245293 54.584940218568 50.2505775601321 53.0453141913415 32.4197577268246 57.0421405903764 43.7111857258928 49.1215145654328 48.2735660539462 37.3847283799022 43.9278412423758 43.8658750273764 39.5544678101965 55.9257523907314
382 55.9249911538432 47.6952115933408 36.496264530492 39.1885890670485 39.2651968125039 50.7882134987823 39.2482765827518 45.3263757680493 52.5632525588481 44.6955779761746 37.8847560280788 41.3859187774572 52.2288271058698 44.45829685308 42.9649349655902 33.6550876905165 52.6371306428191 43.6395805621629 47.7123282540656 45.179290394746 31.829983824294 41.1321470367153 40.9946436466711 39.7527016883712 62.1631117512369
383 44.6137920894809 47.9715059848762 35.4105973842736 45.7649990308711 41.8810141331916 48.6910752736753 44.5975983096916 50.1089938809407 47.2369143103933 39.4045662086677 47.6947435925342 37.6197581760722 50.5491837558744 47.4532096819602 45.9494893776231 35.3086545530301 54.7047785333594 53.7435754589382 47.7252342109538 42.7017361898201 41.5569131043996 42.7453156952922 33.5781158110221 30.5329537157536 58.4197664323524
384 45.9688793453368 53.7546952076149 36.3882555407813 46.0872241080153 43.5292322615924 48.6529483635909 39.4415157186471 41.5756736877137 45.7027858696176 33.995941150386 42.9610464956901 42.3518865321454 49.0549839001005 46.4037676268112 41.7700103250362 41.9158610649179 44.5710443872504 49.2498329993966 53.6320780279282 41.3241500190567 36.3201405048583 49.5914640809788 41.8167069869022 41.3948738404895 54.7757614576724
385 47.7046755974887 44.1493586073996 36.9455223358277 41.9619574233283 46.3036459403875 51.733002252724 51.0634291927835 47.609483316054 47.522907688336 43.7554967933258 35.4633948603449 39.6338032712673 53.1699695216954 45.0089524429409 43.237005682459 48.2570197109544 54.2159754982428 47.0319230177245 49.690574531684 40.9216269133532 29.0855007500076 44.703235442011 31.949715128118 36.5866060970477 56.8459608043554
386 48.5232187082592 52.0380522064883 36.4457190868197 43.4516874130904 47.8343643871898 52.1368766058737 45.973232993127 52.3413902485152 45.4884278902 38.5822720215991 47.9974537358089 42.9672376528247 52.4358289074057 46.9030978188061 44.7808658948419 38.7100113333742 51.0893619797967 45.9658057585666 58.0550763156589 37.4444120858856 34.8118294110727 37.240059969132 36.7685141009046 42.7004725858162 52.5968487935889
387 50.1286097159412 52.6727912205116 30.612514538861 54.4715451823189 45.6784294041201 49.1240666960858 47.9884735867856 51.439970096647 49.8334701853204 41.5698221810561 42.0332789271847 39.607069782188 53.3301174357625 55.9167255415546 47.9806992868971 33.1138313004998 55.1368769115355 48.4457434416763 48.2881237603593 41.7551952271321 36.4271182363845 45.4816842673109 45.9718685203799 37.1046769973123 53.7267075353853
388 51.1877744514577 49.1650330665176 36.7776789781936 48.5473493080715 41.6717648062622 56.754393935281 38.2001757915253 52.7051825819238 52.8346709200929 35.0961948794088 55.8313278960985 37.7414669646339 53.6743991577002 41.3524633967616 39.826626033111 43.5099550942905 48.7490095637448 40.1652474082251 46.0295477691397 46.5962367643909 34.7320436947778 43.1854874684935 29.6318266715641 37.9373297333457 56.6056431163419
389 53.4459484182846 40.7052033674463 43.9173275247883 46.4904007553541 41.6227745281614 52.0959119323707 44.746402425448 47.6536711647728 51.4054065559971 42.0109103752235 42.3464692222854 30.5785079306531 50.1678250957974 51.9976287160166 49.3349260373984 47.183484213047 55.743186415511 39.7317123428044 46.5968169566795 43.991346765582 39.3585590751332 41.0943428535088 39.5218712644278 38.1849774766857 49.409677457639
390 44.6613042966974 51.9791924574545 39.6642540317402 46.7312619545132 48.4315772517626 41.9361666027125 39.1651704245846 50.8991771005698 57.4874619913027 38.2298652314871 46.3975338096128 37.1881686308332 52.3558299757779 40.0568785873283 49.749130871107 41.291996187941 51.617864767613 49.6813362990569 40.8955069519967 40.243345747869 34.2615558905874 35.5383288622496 36.4089165162587 38.9837031264248 47.6678497771869
391 55.7722316627292 43.6687990012837 30.9498185699792 59.009825653896 48.108515667207 52.3974574255513 40.9798987904057 40.2902718877838 51.3104619072289 41.8138496055437 40.2640463012132 41.7301688510901 46.2806172717267 42.2803013203434 45.0871547278627 33.2652807550208 50.6486343543511 45.9255828872682 47.6128020497607 47.2997034873842 38.8120997195342 44.1857798992102 48.2872182085112 39.3982358632788 56.4722461791438
392 52.9638023835097 42.7657978384119 41.8893055327683 52.9254193772535 47.7787719988814 48.6340154649488 50.7326044549267 48.2379439113868 48.8536877462225 47.591911638012 42.4142324164637 46.9446275722478 58.0175540154808 50.5432891203826 47.9683399350252 48.2509525580811 52.3358621840844 48.6463066997162 53.295018547886 38.6368858832485 35.8870575146396 33.3845097693188 40.6203059208618 33.125404869853 49.0280485841811
393 41.9404318598289 46.8447898379567 40.3330363149962 55.4981836824287 48.9439949873238 51.2719024870045 43.8799421372174 48.3294362008121 48.3573281296733 38.438358332952 47.3216956708065 40.1195715723899 53.9615849944269 56.3461891382695 54.6963401962863 42.3057753706897 50.421222367612 40.9176493651857 54.8747548528349 48.2001460001139 43.0146519815116 40.106907877705 40.0666800903583 32.6334574109462 56.3063343990799
394 48.2968763785549 43.734111815464 33.33771300998 55.1129796324313 49.8971142942252 40.2800963081034 29.3244850722454 47.7216655296478 54.8846363798879 42.9089336411768 48.1205784033142 37.082098842618 52.4530801208583 54.676025751436 45.7343404594021 33.4750318128679 52.1069739890451 46.7220047487419 57.139643983426 44.1327812613543 47.443516583262 34.4303540685806 34.2678040096409 32.1273121613592 53.6113536330017
395 51.4626975637084 53.7388621502921 40.1090887752327 40.2160749095325 55.7058501919864 43.8668949456105 37.6306472891209 54.212274395994 52.7028184843808 38.0779459110666 45.1547259997973 36.2927808147431 52.9563387909986 51.1509936039461 43.8784053568073 37.5461559303448 51.8796746959825 54.4142569322474 45.9872148449618 33.8838179753945 40.6945782339487 34.8927272880513 38.5291411276032 42.0695716072792 41.2056627774578
396 51.957728290726 48.3147871970353 28.3698216772024 56.3005943749168 45.573986534726 52.7919534780986 50.3825678332552 43.6828409702242 50.0260248211298 30.6822546057488 48.9153137896232 43.9072923317883 45.2705727199005 46.0979619342056 41.9328858959263 31.5303344276754 55.0931445085762 44.2492304389731 46.6880253166638 40.2976445145929 35.7149080451041 33.881693436389 35.2207038150581 42.0617408852698 51.4653217998634
397 55.6494583665104 44.9247762485658 37.5430165049719 41.6476141016145 46.8160055126862 45.918415006412 42.1829769823649 45.1962414432876 54.1913282971698 33.3719879013958 43.2415411295105 40.233336019696 56.0950520080131 43.2842956247439 47.6817899649547 44.0682403475259 48.249172403089 43.4688840142961 46.0124387601896 33.144251050114 43.3109264101652 42.3617645336731 33.9599189701514 43.9474311830042 51.7864894378589
398 51.9266952810548 45.2391098176186 38.0078230338326 56.6456078182164 49.4553685748451 46.1482632568908 44.8908927856262 48.3567296256655 42.70884050825 31.406489389526 40.0893793871137 39.4005544085259 46.9927687102628 53.2711688992167 50.4373845739168 32.8477926600295 55.7869676908121 46.1096813610468 47.1063063842532 35.9934525634055 43.83185185543 44.4598078055111 43.3167387456044 35.655665041101 54.5150677285224
399 44.8983247292891 42.9949288833208 43.2467755770671 47.8844874261821 43.3965252017236 44.7362839087489 46.1022595080414 49.693281213596 50.0657701653839 31.0339365073935 36.769038277608 40.1981896304 50.528268912679 49.6224836933497 48.7709004755754 48.6739684817548 53.8701726928908 44.4070395646553 41.9247005499413 38.2744459279004 36.0958057345796 41.4226359702398 34.7033714047552 36.3714507137383 53.4273866254321
400 51.3800190524903 46.0545151886883 36.5088728135167 44.0129404910925 37.9562337647535 52.8675110772237 42.9178388747728 48.957531865869 49.9498787170833 40.1746896279258 46.6923161120903 42.7048777597064 52.0133146456652 50.569366901893 51.9604431351786 51.704872551382 46.0243244170498 47.5666053115176 43.962306206218 52.0866931646515 37.3126756522889 48.0261478610756 43.9821864646468 30.1846261099006 54.2277739336021
401 53.7492722099947 44.3476925202513 53.8873215681266 46.6303384733267 50.5161122344202 44.1491260298635 44.6595648238015 54.9213963143238 48.3196245011839 37.6493441567372 50.4610317559251 40.1331769897674 50.9807188078011 45.4051086814019 43.7772863132145 26.2928487321276 51.773786514634 39.0654578362635 53.5648127825038 36.5832256531955 36.9117293245126 40.6006379046408 33.8252308193334 31.0610796750675 44.266031316668
402 50.0722371080992 51.4587517900264 51.2857573633945 48.8215945795403 48.9786429614446 43.0087056266683 59.0007105866468 49.170419751719 43.8956816858892 35.2492362817237 52.7990180401839 44.4521289517487 46.6975982970493 53.0009804059273 50.2724311077141 30.4260695334323 59.2579376701387 40.3716148140095 57.7838614633034 40.0977364388367 37.8151989481558 33.6810496288039 31.6442142600333 41.7445701738357 45.1933194571467
403 59.8698575275784 48.527160757102 48.5244155617048 35.8756674530446 49.9077505076254 40.8515232348498 52.8889428094435 50.9587848065799 51.8923902693255 32.8437877186136 47.4508378914042 43.5246682990445 48.4973570471132 45.4196700273191 44.1830928520559 39.1480254794087 52.427863668503 47.5061983813634 49.3931637645415 55.1459225990136 40.4708120114439 42.503432416805 39.410636762085 42.6352214315593 37.1223481097161
404 53.3548851256236 37.933245453245 44.5868752273431 48.6835590638621 52.6983815704117 37.0545743476026 49.716984729025 44.3350282480857 50.7164152928395 40.4923014901361 49.3010933312391 40.0282772382685 48.1992294738649 46.3825612105478 45.5662860648505 20.6276144174515 56.5901613357365 38.4736995308885 46.0467572585123 45.7524297450231 44.4952415123795 33.4062704919311 36.6939205526504 39.1101196016656 57.217181701111
405 50.4635073438168 50.9992476559023 48.1966451473687 36.9629121682633 47.6351939845636 43.5191920171728 50.4770032058245 54.4530211940089 43.1615898540916 35.0287118938033 55.5253957173856 40.2071339014852 41.4180813755735 53.9281160640456 46.4718903279229 33.0674985691752 58.044929661285 46.2176717684956 42.2914079124245 43.5349985749216 38.5885186057537 39.0376625097712 37.1142785285661 46.737078073984 44.9435584359109
406 55.2483850221095 52.6721928755291 37.5050980534886 41.5515725884658 45.5286238951195 47.2302060319952 43.3106714080849 49.6006616529818 49.013398381228 40.1747590443003 42.2006590945494 41.885563479902 52.5737390273803 45.8895252886505 41.3858797563218 40.6315923417533 53.7967640020313 47.182505140052 49.5804092635937 52.2470186042066 39.2614993634703 34.8418160724174 38.891997546264 34.3146064829457 48.0674534860912
407 50.6957738114426 47.6574833645163 39.5753793111331 41.9287682559029 47.6878933278595 46.1637545395999 43.5122021917883 49.5023684176132 49.7426642244744 38.14545688668 43.4832182539168 39.4397395041862 43.3282818318772 56.7731432190472 36.389145964706 34.8720181798129 51.2101921264748 40.9782452447305 53.9693191725951 48.8832375707258 39.9009245797007 46.2599833034578 26.1827171854621 39.9963693357023 52.09039009242
408 61.362260969806 49.6066202029506 55.3561349578012 28.2313125877663 48.1092447054065 47.6286174630541 47.4107536143187 52.0684516424807 46.2298012157134 27.2618497288396 52.0804311388813 38.1345891257096 44.3692643034871 53.7448158730534 43.6133964234939 34.2251160952827 57.1745443775959 33.4079490997679 44.5115508335231 43.5013394577151 34.6053375161017 33.1674947558079 45.617660263088 29.8642059331574 49.0280514911188
409 53.4804855624057 44.9233563050341 46.7376556024675 48.2552039898258 46.9603152818424 41.8634433953766 43.3473785966683 42.8630140398289 50.0801355736431 37.3335922971593 47.412097311068 44.1883465613639 40.9583961545171 51.6044902376429 42.7947543865119 35.8238193005506 51.9100782590952 41.7924524297371 51.87030339146 56.1237647098609 42.4192260877919 32.1058096344326 32.5712249002577 42.9658344741686 43.4915132981096
410 50.1152866921365 50.5828572953557 58.5795304049212 34.9816067697634 49.1610933352697 36.1571779824913 48.2123572005513 51.2765294918335 55.0579966593701 27.0187690553286 54.6784630371104 40.7591014623137 42.572224734663 42.8997112817053 45.8442376946287 39.9586780239124 55.0026632224655 35.0528211346578 48.5336291850603 42.2858491080106 43.9448443155252 33.4685871847387 31.2635413899242 36.2315542953386 52.4601592156621
411 47.7907962024956 38.7521936526779 51.7386279236729 44.7396693980916 48.8668871855706 48.2664014265799 48.9200731283499 48.1739161889898 50.2970966983649 44.1182170702318 55.7866803438472 43.6434082893715 46.9646788499556 52.9199417151835 44.9678181444972 20.9290334196697 55.8297158697426 40.0366301166023 53.0859022159609 46.8754597245428 41.3851633830406 34.3953874821282 37.9540171844512 31.9856365793465 54.3925400901198
412 50.1095389047966 45.1429100449832 37.7806664730415 43.8074482779367 48.9578628686014 48.809359055982 55.1832092579875 53.3921358058534 43.8483248571476 44.1211604848426 43.0736639892708 40.4807389991177 45.2340358731619 62.7442034716573 43.8736513005687 34.6689611473789 50.1862376049471 42.9832997715668 43.5639902023987 43.1907247654836 39.2024596806834 32.9003539175301 33.1608636442184 39.4536981884907 45.5631205825621
413 52.6025422133895 40.8950448961578 37.6245312011476 37.0003801216541 47.2885451063583 48.8236281871971 46.3590058623446 55.8522916866596 41.1047032118163 38.106519696381 49.2268404064463 38.5566039198547 50.806228789179 52.8927677798114 45.5167701187821 39.342900105641 52.9906202793998 36.9089012652063 49.4371170248301 34.9160002593391 34.6661709128756 38.5886562474965 28.1748359011272 33.0233061370989 43.538317892277
414 49.9756603799814 48.5174997433827 41.7049640762313 41.1510576441937 43.2521430378425 28.1965135649355 49.8910679788742 46.0787303457754 40.6225177013186 34.6916757668649 49.4949633613754 40.2836791860839 46.0716912030462 51.1824732923625 49.743731595902 24.6557327532383 43.7310773065506 40.8571542598471 36.8205050535482 39.3272175412219 35.4927697574607 35.3763647524424 28.4411071126582 37.7012477289585 56.5629076739557
415 59.0445067368252 49.9772419452437 39.9368778341622 34.8793538874773 53.0429832736266 35.7753656192323 46.7444853339056 45.2945909926047 55.460356451204 31.4482687869617 46.5668546757668 35.3946890442713 46.2672718692492 40.6305126270138 41.9716351968142 38.9478766500137 49.2248504746371 46.4729922520551 44.487049099695 62.0887616906314 34.0736711457217 43.3976947069405 39.5493278418569 36.4396752760607 43.6110768659738
416 51.5639172102032 41.9366994267757 44.4490654377927 34.5283804958306 45.6130182273495 40.5431232082209 54.7713983801516 54.3983706266673 45.9368846257472 33.0103381939945 49.1470072828301 39.4780360443761 55.3592444129806 44.0983494785188 44.8134749534873 34.0013201918663 52.689467282684 39.7755475215991 46.0289882243195 37.154557505139 32.9907476311503 38.9809102703701 26.6999575368329 39.0371890951818 44.0164667268987
417 54.0183720422282 51.984019265601 46.7947644757543 40.4254094047083 53.748305766679 41.399174654031 49.3392433938799 51.2338912902437 47.301254743329 34.8504510162532 49.2074845411469 40.6884287057774 48.6725818779183 50.6156345124149 43.3208549074427 30.4216750648773 56.8840355571139 32.2560220546179 50.2190789379901 48.4499006007021 44.5062382573347 29.1014174914415 42.5498063061223 35.903612471639 43.8199413937045
418 52.1913787223504 51.7517394207941 42.2569709755955 46.0298995996991 51.1259122959057 38.7116919636329 44.0799831414556 51.7110924540134 44.3620686116233 34.5109918585772 53.0148891274405 34.7928818592955 47.7244650437047 52.5904699489499 45.0425963261259 33.4583192046731 52.2732961085129 37.6870566109221 49.0052915718806 49.7199637537793 43.5807286078456 40.460237975076 38.3940393921302 46.3128683293253 57.2278985202868
419 54.3022986826147 48.2154573852229 46.2636644714888 42.1824012326876 47.1872694815692 35.7911893056719 55.861834184959 57.0558498744709 47.2769787068557 28.8964069893616 47.7981070258522 37.1310483427421 52.1404136528863 51.896904184344 45.008783585576 37.4848636136004 54.8649015711752 34.6854817742804 47.7328072319934 38.0036545354724 38.499516454834 36.1716246244037 39.3186880707404 42.7875313023048 50.7879973688849
420 47.4008028575299 44.4068847282596 41.7005520711815 38.9061765850518 51.4230451337177 52.840990763932 45.243751564454 51.7127705504102 54.5801717244245 36.6955952142735 43.1383699795766 42.5375730937042 41.0421791039585 45.5011216543048 42.4227100040615 24.8743994169766 54.1816178712466 40.1209448170431 48.1439077039836 49.1637589673565 45.2237389435749 33.1211511371483 33.4435110781814 35.5717691957457 49.4071985572306
421 36.7900171159997 41.3397157657069 45.2262670420833 41.4266375720309 49.5129170458152 40.2637437691479 43.2791742074428 46.4154097162356 46.4879184871057 37.3920592028318 53.904302373634 42.1552785955397 44.6746604793595 48.8123854845707 41.0323357692857 32.5805826884262 56.4107919513091 37.59843667982 47.7674368101643 52.1628510492825 45.6769953870028 40.5449789661164 25.1311668437784 46.1577019046177 50.034051663462
422 54.2652220638085 47.740945145329 45.5982146016105 38.8468608163163 46.2246161393615 40.0943742563676 56.195960656819 50.3272843136542 50.3047156996528 34.8644427469028 46.7503901519362 39.2442139309748 44.9306988619417 43.480125762953 48.7709508609038 38.1133603777824 50.8498684145264 40.5092165730345 45.4001304234936 54.2597600570309 39.2184835830979 26.8892016845797 40.1013170572503 44.4785091040866 48.0069909473706
423 55.9761922724881 45.0384512249922 39.7016535107707 34.266876998827 47.3416318948687 47.0277135617978 49.594505396327 46.5182735683023 50.530127897106 30.1545669592277 46.115482471179 42.9136195073926 45.2790926333228 47.6974776204321 49.0648678109046 52.3747181107772 51.0545407143434 38.3920255269188 54.3009514923247 51.5327206712981 45.6388490331039 46.4834061905352 40.1629940688971 34.9995633479734 48.2146713426202
424 54.4237464728938 47.9840727130486 41.837320270224 41.9067828373719 44.5328106361034 40.5087694554424 60.9651066546513 50.4643666315538 50.672679111979 40.2116754015006 43.8610313199289 44.5481443812778 40.9310794432625 44.1571859140432 42.44643231743 49.4500835054655 56.8486240210814 34.9537661225001 50.0019573877139 58.2455157044133 37.7239735997242 36.5744672329384 35.0604688343701 39.2021401168481 42.4261248614597
425 56.8836834282788 47.2861345904713 40.7745900762235 40.9832013973057 49.7456609160397 45.9665805523975 41.3203659993844 45.6527403164793 39.8315449892904 32.3257128929245 46.7685361373085 40.8763991470868 53.9442163114352 50.1252712145696 48.0219266068706 32.335977750336 54.280623534827 38.2438631294125 49.7807104988694 34.6383347922164 40.2981552429362 30.2820008238034 31.1747338925543 31.4715017880848 42.6815962048313
426 45.600650540937 45.1817886961531 43.9737238451212 37.5927094263074 50.1237839775981 41.7326884675479 38.0992504188225 46.9539057203054 43.0877074340577 26.6645030073979 43.0975461238119 36.0545896803558 51.3765503338508 44.5425709525338 43.6155504122765 36.0196021049541 54.2613263393995 44.7166195150534 45.9937283566746 45.9367739375534 43.569997214813 38.7767836465824 29.3568868734022 35.3277619515643 51.2683925880894
427 50.5637090671184 35.5833886524662 49.9342121067414 43.3582055396467 51.9158620988966 42.0856972524784 47.7368679858083 59.2255513085788 42.5828983292187 28.7643860479966 51.5830823201399 42.8795609497255 34.3893361014478 40.5810249610666 45.6185840662303 32.8664044872702 55.3090457253234 39.5594805445835 58.5498639209849 43.5484495681347 44.8791605680867 27.7620490762 27.8647249840734 32.8241587151074 48.5443961012321
428 55.9240719606122 45.0184169829552 32.848058172011 43.6318840010422 44.3228594246936 37.2146010490176 46.8518857165574 47.8108234494516 47.4449558060937 42.983358039765 46.8015255835952 38.2996454805131 44.4163916041052 41.26953046418 50.2718939535989 43.4434250255956 57.2948212859623 27.3244654203219 47.0093115525816 52.0882149745013 40.7943761296338 35.5321070934348 35.5134142652364 47.3576181044735 43.8003523350723
429 51.0485607148213 41.6093634041205 40.2758994751367 35.5094135909876 47.8680899052146 53.2198324798017 44.9202844352948 59.0003857782992 44.0942423295331 41.6796129459324 40.456740030147 42.1428715796094 46.2985038174844 50.2921165540883 44.470041535523 42.5020095876912 57.7230237408193 40.2084725795516 56.4884526758693 46.8229110617678 43.896152360912 33.6604921013633 25.3838321458651 37.1386452424768 41.5477049729415
430 50.5461753606074 46.6940958418916 42.1677848551395 35.4655865242344 47.6487953749029 47.592908453078 46.1617566386584 51.6437292919723 46.9201486815471 38.0669090769918 47.8083033152798 45.1133218232944 53.3524565261824 47.2962685650669 38.8920581943563 44.6507443401106 54.2350210588343 28.5515077337065 52.0945747222421 47.5523491666286 32.6725982626925 37.156296757493 33.5680549595491 34.3897842675665 42.243436385268
431 54.8169698081833 44.353496764914 35.4756135735611 44.9818288502897 46.0180085934493 40.9186844480063 51.5851918316004 51.9957702702163 46.8400383330128 31.8967999209297 46.782534811007 42.3182965048429 52.3505929759981 36.7865665820162 43.3860142808949 43.1989385314337 56.3516026592782 44.7386105464195 47.7949335488609 52.7413950075241 34.970354837916 28.711799728684 30.3323362196275 33.1434645953929 50.6180739391723
432 53.2124729958042 51.142562440136 43.9663859686514 44.1535269386599 54.341308522344 36.8501774112754 44.2470652068266 46.0339695401231 49.7712451573438 39.3666520400657 57.2547992553785 40.7582545297562 48.3313315134483 43.251106342674 50.7541326660799 42.5687558848153 54.4077021177249 50.8116357341494 43.399830619669 37.3820042858044 43.2789891052911 31.6989984560445 33.4899028479033 43.2262955195554 45.1294333772848
433 46.7533278201482 37.7613095757471 35.1646205683079 46.0088964436582 47.3226747508603 45.274777954572 45.6019406649289 45.8492499140333 45.7345927632318 30.4572615298347 45.4189003025736 41.4756119473036 51.4027098596837 45.6613731437681 45.1954280509667 39.8890556036086 57.6612963989233 35.906362690471 52.0272468194616 39.7042303532898 40.8312368895483 30.7064652510636 25.3456888900879 50.6562435444335 61.0795152263062
434 54.7793448422692 45.4367361981191 41.5756251113174 47.6608069331695 50.1256340635957 41.1783354245094 51.907486470726 48.5332620923448 37.9863564079584 33.6099091868804 49.1772252177616 38.5498575261043 44.0370957106162 47.648531362953 45.269844074462 34.366586034903 56.1759243295549 39.4047807110941 49.3175193983744 52.745072581867 39.1314565768114 36.4555262169646 36.9906519184105 45.2256491540604 49.6022909982164
435 48.705091517204 48.9235492951845 46.2503521784942 44.8991954000006 53.4245393121656 43.4063770585866 50.5013517190531 52.1630298874587 51.6361113511271 30.980187062875 51.4684424640753 35.8372845284591 47.576726486702 44.5649405141481 45.7956808054749 37.0673425619738 52.6920599088174 47.9140909899397 54.164953743004 57.2045738384032 41.8741936209569 42.8259510144902 31.3408999990582 43.6680899996381 56.0639876652204
436 51.5078915893231 46.5362372053817 40.6379588350105 41.0056861703899 44.3627565231446 34.5576011519637 59.2041103102441 54.1560552195075 51.0031104453055 39.8208507253608 43.5161114660322 37.9849335464164 51.179577617081 48.4202459528895 46.0100697774934 37.3507880936962 55.4045352350346 40.6346839295529 49.2874042716912 52.605165821193 39.3919779574159 46.5106910737182 39.9500573098367 43.9264595891881 48.1820859501266
437 42.4606608821649 39.9928497009121 49.8048106261737 43.8544732099258 43.0327648976471 48.4558803521834 52.1555080516441 40.5440336604958 45.0846893045859 33.109042900723 50.3800104667824 37.5295275012285 47.650548546717 51.4157980218611 45.4896235592513 31.2160169743706 54.9312237745449 36.0812985094907 50.7481987548192 40.60118159402 41.877054993937 27.3051893973209 31.8492267651525 38.028943166749 55.3916617467856
438 48.8796990143562 54.817736148146 50.8023083080754 44.9259609416353 49.921075525052 46.1699736265538 48.0445172413466 47.9678167190989 48.2939384548595 37.1011183543513 57.6284304573275 41.5190048986336 54.1218083308934 47.6591581770754 39.3078794337474 38.8201623663874 53.9211558719485 39.7528322620064 49.6526738490035 41.4157269483326 38.1801427794204 41.0422059561499 27.1884657180548 37.8327424110252 44.900156211372
439 57.8259552873443 50.0493961565524 43.555992457705 37.1998866962432 43.9852655345826 46.1986060753577 41.815227812095 50.4685130571228 46.4102116903683 29.4227996241794 48.7412088970843 38.9541966430837 54.5764414513541 52.9170926901195 48.9505107653487 42.6542301069841 54.0797514062567 45.9321587425492 39.3410366262378 36.5332522849977 40.177658535215 38.8363338649293 38.0288196913701 32.2196696666468 45.0219361215063
440 43.8033665531612 47.9342046755878 39.938321506706 38.2075164672351 44.1423127622787 44.628967810006 52.5488935200357 53.1695576852975 51.4627842152674 33.1346578476692 50.0748449303357 45.137157784266 43.1358329507299 41.15146944984 40.4067724849644 24.9050032507232 53.5798072710017 33.3354683881235 45.7116669643868 58.5855941541381 40.3335493748955 40.4039006570642 29.8968461125213 44.3254709291211 45.1595344623838
441 50.1078901014287 38.6706517559524 44.5601789198153 43.2207925079592 49.7225686235387 50.3240089260189 44.9014615564968 56.8573057057157 48.9800903860982 32.1691208331454 47.5373094510007 38.3617740866377 40.9713915074416 45.7515951508047 48.7976440951369 36.7723236697344 58.1449304775389 44.878286783557 51.1671672899195 44.1968636510404 40.5196464180552 38.6807251405872 37.8775091983568 34.1128397602431 40.1339198438233
442 53.8802777200221 43.3012978129339 37.103198394305 42.0837201141536 48.8170185938824 48.4093465126428 58.8049002053638 43.9271341247459 47.7233989113874 39.9140226739184 46.3920280082081 42.520975705263 47.8553707966265 51.1731643656673 51.5725342633899 33.9506396236937 58.3430312174663 44.6819638058034 49.4024353907939 51.186215814357 41.9395568871571 37.6129081339947 37.1916218777041 36.17405193392 48.0830164490398
443 48.3178921584112 46.8205611454082 44.7576811424636 43.9627751202637 45.6134800781323 38.7855038345519 42.6861189354772 54.4486580035981 49.2256554277963 39.5256022124696 39.2097241080693 39.431876557179 51.8960250691387 44.7370065220676 43.6724878289015 40.8254324243886 54.431183735219 38.6457466686741 45.6041817717903 48.7027600711367 36.4888665093676 32.2760142326738 35.3240219916408 42.3187176803418 58.5674355416407
444 44.7451919643947 43.195051706531 48.232478811728 49.4881683634334 48.8179239387196 42.1873565877603 47.2826363204327 46.4344834962133 45.1914539154106 43.4372894864136 45.9618577849388 36.2691340015551 45.8493181354845 46.3236687458231 43.7161595205824 32.7544697167348 53.1220894246615 38.2066554346719 50.5595609645223 46.9512462497421 38.7995465871436 40.3743143146306 33.8778863186931 37.400852755755 42.6444137747809
445 55.8632959757594 52.0916758314724 39.4621088634174 43.9815100829489 49.9277226669099 45.5800122825163 54.6075862307907 51.8385669231024 60.1750471757246 42.4883179866627 40.174909923748 39.9969035727435 46.2373025954637 41.6264990110786 44.540237569391 42.5354343779432 53.6244643465985 44.9631696016849 51.0999820328103 61.0297035143482 43.9993040002697 35.3203550472631 40.6321309903267 39.5875481866658 49.3808660900791
446 55.066438416976 45.8043511557234 45.8964529618225 45.4454838868776 49.4215788217694 38.857479276035 45.7737837661042 47.0110962104711 52.5897874610947 43.3447671584745 45.5401176441748 42.5964649820945 39.323106168189 52.8677807931384 44.8315962919388 42.0914497825426 57.5653636598786 40.5118911447934 46.7082389548149 50.5142945147286 34.2500474252747 34.8964421842407 35.2467397018235 37.455577858835 55.0221685925049
447 56.502333589984 44.5986535429185 48.9820495142887 45.1110554709435 51.0168582529523 53.1221562467883 42.956801548649 59.9574262846187 42.7445979252877 40.8782949890112 51.9426640606634 42.2087234689809 50.3212256603359 56.3221898306311 46.5726475967422 37.436272401783 49.514753782593 42.3780056684065 44.9516897502174 35.5894005960637 37.3503633480337 35.4398581790471 34.8275825675439 33.7305240372318 48.5797011266119
448 46.3468492084467 46.4019013769708 44.6672925424095 40.9077301421329 48.0137886168376 40.0349365952684 43.3811312442625 44.9219359080524 49.6984538771075 39.2178038876804 55.8020423161444 47.1970476573523 52.544040909629 41.1694088655574 39.0427476824654 41.1059165434652 52.9792326794695 47.7095978591414 48.9347406973509 43.1378377691367 36.5809408893475 40.9955685179446 43.3973831794065 40.3134494241021 41.4011506182109
449 37.1301933927145 40.2546728604727 40.5175605080947 44.9065442851021 47.0398736812543 41.7314985904235 49.4772924599244 48.4453711872291 47.3576170915951 44.9978143068178 50.8750311017529 40.8004095287379 47.0918674622157 38.2258786534631 45.4048641836495 27.5426708716293 56.9820050128292 39.6891742001073 52.8210763084227 47.3105472597403 42.5467143974467 29.8389207832091 29.8748137968972 32.8896392076258 51.5932998014796
450 49.004603661232 48.3457613968605 40.726860201101 41.3775003648727 51.0813665290587 51.2634912615174 42.5262587186264 45.8848043263159 48.7452343818564 35.0685510254531 47.37750973397 39.1575356619979 40.1639944265801 44.1101217983353 45.6635867440163 37.3954805390553 52.9865542574613 43.9415813789716 49.9944153534801 38.3708233815456 38.7901350990785 36.3260253910617 39.0353023277872 35.1255646123212 44.5047983198008
451 53.8300846203868 43.4168688592867 39.6387690966163 40.556876650332 49.4614539114229 44.4596567491234 51.175718368341 52.0854492747923 44.0297219863039 41.4068191926674 57.338368615114 40.1359746715636 49.6920889588375 49.2361993287842 44.5325255171186 39.3030966611043 49.6092269531985 32.0026691108447 48.239003570262 36.72519136624 34.5880420034091 39.5652605449021 31.9617219959346 34.0204481415719 53.2573719598602
452 45.4471748828906 47.1119050054086 40.7375591647764 43.5822017818607 43.2076610870023 42.6928822495033 46.6308998143956 51.234299708372 53.7747952964441 32.4197809096589 37.7929541402859 42.4728778651469 46.6868172876983 51.143418323839 40.1425097527377 28.361214864925 52.8599202927518 44.1643265903977 44.3343872986326 53.0338846625195 43.2559272191636 39.5813242636185 33.1530246564695 46.5855768030021 50.0730836211372
453 50.3858052857641 44.0595840028726 41.5235513635385 50.9114989728969 48.6805870623052 39.6882104174092 55.272477664257 53.0180461831859 49.8268966135486 39.1101950621538 44.0737300975029 43.4210134987394 53.5005490310495 42.807262312683 50.7123719292448 40.1015265573343 52.1779552086607 38.7769657987739 46.4482419471381 35.416193130884 42.5284371854322 32.0588921306206 36.2293696012535 43.2439155157695 51.641225577178
454 60.6728666721828 52.3794055965521 46.8454772921387 46.4846710382783 51.4038607805312 31.9067591533003 46.0061928832439 47.0242914435185 43.6909915367381 37.3390932730751 43.2860695614637 39.6967865787166 36.9896263552098 39.2623996250964 48.1471570541989 44.2352851353069 55.3714693480692 40.310956430678 49.2114017802173 43.9493232248579 39.8870507228366 40.3348347888789 37.9050206244113 41.5145825709575 43.8422049130719
455 52.3938742404115 40.1267801378824 39.9676157188883 54.9747139123084 45.4566710784354 41.6317761068514 54.3179736306415 48.3941693298808 48.3494373943045 40.5254828713353 42.1179396504617 45.0249572373133 42.3814442149709 51.2955141785261 42.1136689140217 37.4623179471206 58.1292798445461 37.9936147568526 53.8876084749962 55.7571132326058 41.7303707511681 35.3742881006153 32.2615144739723 45.4503031597013 53.0229950667768
456 45.8488278805381 40.1703381174451 32.0645748643527 37.8581967822354 49.2425810989266 43.5129512743953 50.8317772568736 52.077597373941 40.9258597798585 34.3635262499279 44.1925976497455 45.9185920116072 39.5490394032576 53.2298750581844 40.8662358410081 37.8011985194466 57.5831376047214 37.6983767171379 47.6189703490386 50.2960207448738 34.4032930875534 37.8895999847737 29.2636025357348 32.5481538502885 46.1564668483946
457 56.8375838806599 44.5637194497542 49.7166795447693 36.8829223270844 57.6949560273059 40.3990872584953 47.9954209936986 49.5082289170273 42.0429736461394 32.7361119013624 47.8498200834766 39.528605500766 52.5821501515333 44.754987854197 38.4458968851441 43.0170128125238 55.5110016253738 33.574274371385 50.3519587878765 43.0012669571141 40.9982290973768 39.2456545608946 32.3447642121517 37.8589150092649 53.1198427754836
458 47.4426512259592 47.9528164387141 46.9267760538118 43.1891858329111 48.0263266581044 38.9137580543677 46.8426512199716 53.1527528284171 45.5644438334114 37.5966653738723 48.5526773265327 39.9295342109408 52.6257419594368 49.3379452201198 44.2060024207564 34.0140697960437 56.9088547402732 39.2797971012318 58.117163307263 43.2859018746835 37.5019228938531 45.7916852726667 34.0732368306715 42.0784645031711 51.2609587460233
459 51.1530643706418 39.320233259254 39.3933717666559 34.0618285854506 38.0419588983592 49.6037470680936 46.5999634006503 51.8042887040488 48.5510660562694 36.862899943229 42.6705824818334 43.1397071279561 47.2452130178063 48.9397576574525 49.183634643352 35.1595888737988 58.2319467011744 35.8419284658569 49.9706684487418 48.2615174380982 36.1225481078433 31.8831465050601 39.8501341766101 39.1597925751591 56.2394290427754
460 58.0648335543908 48.2017047155551 40.8443537223848 46.1208204464345 45.9241527755931 37.335937662745 50.1145217452022 54.4339231635955 44.576063028082 41.4558040660533 42.8443964564703 37.9048946204133 43.6171706822289 41.6544722704185 43.8748818437314 29.1978988855746 51.9434838525802 35.1280970769909 43.8797618177615 45.1247792246492 38.298604567139 41.8752024270501 43.7707770501732 35.0519463237151 42.6040898951429
461 55.4515878789876 42.4964428087657 40.7766093548877 48.8945002753453 54.0245470182888 34.3694294127795 48.3774449582095 53.0010910378737 42.4564179731517 42.0241612380908 40.2956549795251 36.3449940532152 40.0001680262843 48.3172796156854 45.6165959515017 31.7567694056252 52.9647541252346 40.3863406820769 47.4432603980715 49.6268391293456 38.1761188284485 37.907402778436 39.5584929440049 42.5891355727549 48.8669077222128
462 42.8284821367277 37.2751319981377 42.7061166428965 42.7559958629217 50.364901899009 42.1477473861897 42.0107628775878 52.9008677099021 47.4932349567124 37.223247853011 48.7654345426053 41.7941726485486 41.2757476530692 52.0377769437038 49.8831654737125 25.0964831902222 56.2974927268082 46.163698621613 47.2448443472165 45.4559075876658 43.5266980439862 33.957655012928 23.5474808297631 35.1831282720162 40.2308939402098
463 58.180196955055 47.5861109517263 44.040516134789 40.0782188042752 45.9578922266104 43.81198941102 50.1680006692583 56.331116597061 49.6077823852352 29.1232686917855 45.2329314155927 41.3522374103216 58.1340721727164 40.8144040176453 48.8655804583938 29.1190778425395 59.7622756963944 37.8431470747828 46.9873682822186 43.7482653022078 41.7664487176406 39.8023626649415 37.9611022185013 35.1855606976598 60.1821529632293
464 41.8644181510625 41.2657632682646 41.8313893226018 49.0395604535786 50.8730628552237 45.063758224116 47.9223394239699 42.6382429745601 44.5661670395594 31.722065488127 47.3293573895629 41.90115852137 44.4428162909422 37.8508631219776 38.5089806196455 31.8402283244758 50.742130963515 36.9722903842275 44.5460300533062 46.6461916288432 40.9513277339921 39.2383119212626 23.7820484561575 37.6203250221748 58.3431250243956
465 51.1115330737093 53.5555691916789 47.7749265824027 42.3619501846131 48.2912996783876 41.3428242953408 58.5755347066456 46.5770204716614 51.4603342083535 38.3490113358318 56.858078097431 39.7896693506489 44.9161957267176 52.5039559730034 38.2601748187869 28.3487008101547 53.2619733856162 37.2810619049032 47.6793489629029 39.6391364622367 34.75085100882 34.7137079307355 32.5682214784844 32.1620429444899 52.2261046391197
466 55.9723279512956 45.9410203576319 53.5001513497896 47.6590150165266 46.149780500256 51.3502667569187 49.5309531153815 54.025215742775 47.2407310389007 31.4945866433471 54.6222162357929 42.4135286041007 49.3742659841275 50.6940376967859 39.9036549884068 35.2783043017064 56.518429427717 38.7784877698455 50.6431037218076 46.4578227795236 35.1880048067411 33.4813167566135 35.8890047847611 37.2990861915368 53.2084814955289
467 42.9493954922576 44.5348895099705 46.1250713711253 46.7163380658136 50.3648200280604 44.5237823700984 44.8350308539242 47.4234693825235 48.2142329100877 34.0678991534231 45.4646055340458 39.6044980049074 42.7471049436061 43.1174213609708 50.5162555322756 33.5838021719154 57.1025116158836 40.3370031189015 44.170772437813 39.4714307274081 46.060207671607 33.5654089740692 32.1433257197058 34.6437127190009 47.4552761679958
468 49.1828425211962 43.6953298898039 52.4864121180678 46.3875655727875 50.6832205359383 35.4381764647179 56.9919659621143 50.6117475048701 49.7921413638194 32.2021323342526 47.9760509754386 42.9277501923293 47.0285094811497 43.3423643081633 41.4250272910051 27.4068438165362 55.9104407932781 37.2906265200189 43.021717922651 49.7575839235467 36.9604880268633 39.8264215147321 28.2988901566712 44.2665958009787 49.6295320353722
469 52.8741915056411 35.4954641529976 37.7669110288969 46.6512016907228 47.587569715578 37.2412108209562 48.0663993377981 49.3596915851004 50.2481098961324 44.2998429547087 43.1055691413682 43.554843910466 44.7830095143504 44.7100443452273 42.8392065140801 37.02143792764 50.0799166517386 37.0668282734196 50.1996517457068 48.2126822164387 37.3759170731577 38.309023269531 33.3726141813238 40.0382900662007 44.1816635097696
470 52.2667809720167 45.3559289280238 40.1854662815427 52.4036151158765 46.5113276355517 37.2451293290485 42.0410530491262 50.3189928573975 46.0131313088301 32.370033666227 45.7459996565977 40.2528992034697 40.2822484366673 49.8359708871744 47.3400346084615 35.6801497177478 53.4660553877847 44.8167805207732 48.8052571189774 44.6824888548199 43.4446782701117 37.0216855653607 35.2457147528762 44.1259644909341 46.8257989042007
471 49.3425036127736 49.7268315499789 48.922317474042 43.3066117599982 48.9276404440391 40.3246469900958 58.9698491293721 48.2803829119096 46.9080558897148 36.638123622931 47.3557862108191 35.2383109124004 43.7502478439971 40.61593708109 41.9185887137197 33.7997180107095 55.3402771530304 30.0888430383252 58.3215589233062 55.3260174091491 42.8784535134247 28.4295852879203 34.0549272781596 43.7939813470618 50.4055922385844
472 56.3201177346405 37.8603447259229 36.7604737285472 39.8820606199669 49.6509257296491 50.8636870563745 49.1525400623762 36.5554237556224 49.4147985588968 44.1461390407842 40.9774102770839 47.115589193369 47.2735626870511 51.4061210701986 50.8398715948898 36.1800939621176 57.4698857311482 38.0090822371313 50.3845075944441 46.5387876469831 40.1996230509516 35.1388303338959 37.0374980605229 28.5312304843454 44.8796601048595
473 51.8305551318971 41.2974967680352 34.9215527683453 49.2586106513877 51.1319635323584 42.4536102084045 44.1739958399362 55.0899969613575 52.6901602435359 33.2500491588681 41.0328039915064 46.3110342261333 46.6798704095111 54.1032619123979 40.5068514509369 38.3107241278783 55.0964971093449 42.294621768112 55.3476041269756 45.2261962851039 40.269868836176 31.9328682627561 33.0112687021568 37.3209947821013 51.9997005071571
474 55.6638871232996 51.6784861936634 44.3765388265042 29.2662963284321 44.9257788509907 45.1101384482262 43.1677231653225 57.0058152401397 49.5569197328658 36.7010165597423 43.4976748986997 37.986972191438 51.7123217446933 53.3093024428623 47.0982389650774 33.5872902474578 55.2501297605328 44.1470492889515 49.5354870204763 48.0979434603771 36.3823153740589 39.2142437475121 32.2293886528104 34.1718618277722 46.4079173938977
475 49.2284491347515 43.1986788261809 48.2598991573679 40.4791460418742 45.5115706442961 39.7612809113371 53.8373673366184 49.9464198100399 52.1208413059692 39.1864779076424 50.8526966882237 44.2431837402682 45.2077423217234 54.9139707543837 40.8745806769015 32.9545280934678 60.8696183611874 37.1492259677755 49.920689493122 44.1315068067046 40.9186779997085 34.6788936219821 31.3262838843552 45.7841008591585 48.8117468723086
476 55.140334048256 48.6498151697859 41.6286773987254 40.8445931939082 50.7841829122047 36.3356681707068 54.4268556220344 48.3623587745765 47.3045622791054 35.1917734756461 39.9006113813817 38.9093570758894 48.9074470429989 49.387329550236 47.1483832997916 29.2758079359011 57.6598599459369 39.7348674287909 42.3359137582771 55.1126704080284 39.7132267741149 30.714626540101 36.1464117516981 42.619340667956 54.1299488637205
477 52.1858559391095 41.6390164962769 45.2934192049335 42.5999206263398 52.8723704379341 40.3628803197343 53.6969837613318 41.8960700764861 46.4711385854236 30.5556194966388 46.4852745868625 37.703326232818 50.0425115176052 49.8773778613576 47.4683725419272 30.473635587105 55.7350821417454 47.9573653883872 42.3067759303522 52.0159857513803 42.311663086441 40.5614473970849 44.3383132986889 40.1851162109323 53.4236997014373
478 56.4587616632513 48.4379886149536 47.6471422295527 50.4508902260819 50.0102173660589 43.7971395164213 52.9894460085291 45.5724378919324 51.8981842022381 30.5986803726483 40.6794311106369 37.1977963728738 45.2589463695464 46.6512987769812 37.2198683407174 38.4561666430033 53.1455646404089 37.208668921878 55.6291885213242 55.0012952701358 41.3520355610308 39.4978073827451 44.4012408410801 38.9820766330157 51.6163339950087
479 49.1535282646794 40.25375010211 40.8143042538311 53.3056312035857 51.3567288658872 43.6884582598741 59.3392694573454 46.2545163052652 49.1418021013315 43.4048262526444 51.1268375243133 43.9241104820834 44.9256306961231 48.4075653425414 45.7315141380674 39.36663014523 54.0117119062254 34.416546929435 48.4237572790923 45.1808864328293 44.940329925761 39.9856230151099 37.5242263173998 39.6960660553057 46.6420474165422
480 56.1684436080401 42.1558383780834 44.3847323509584 40.7141519828576 46.780270879099 41.6332965170605 48.8773546856911 41.9737152101817 49.0157813373474 36.0328700937577 42.1967926942327 40.5315582387253 41.8331651092105 55.9392442887728 47.2946835797855 32.476302513395 52.1833607144465 34.9220301741122 49.5498274280392 51.2953539663245 41.8626272234302 34.7793480634256 29.5546423149712 33.1071311290918 52.8532073048409
481 45.5063690142649 40.8302611390284 40.5333264101816 35.9516441401216 47.5116457657597 45.3612901170638 48.2550924977619 54.8124404948016 48.1378788790294 39.3666117512629 44.7912815663674 41.6386404489856 46.9720492463934 44.2158580606359 45.8390427119844 32.8120250133997 51.8055344894588 39.3470358196137 45.5734057311425 53.0848422853993 41.0613668141377 35.0944345293549 27.8194094064185 34.971048822034 46.2332821675141
482 44.7942634701356 48.6794417982092 45.3815506590295 46.706589243503 51.6039023393051 43.3175062348896 45.1288457299838 60.3028342039209 38.5026321298634 34.3895940313187 49.0446503522551 44.4554284400449 47.9530182071267 44.2395258398336 39.1334277490153 32.959254971634 48.7784194853792 32.4514888974039 50.2498946753752 40.8948410512811 38.6622466080304 33.554182432041 26.4572728840867 33.4646314556039 47.4980389889737
483 55.4645017978974 38.5803672164629 34.5055275432575 47.5235686122506 49.9303109599052 44.9740832179301 40.4253205827391 47.8710676563973 41.6978360361417 33.3279681406304 51.049588944457 40.9660380725693 49.9481103670496 42.5622937513876 43.3040768212405 41.5646802719112 54.8273526796196 34.4470855257896 43.9581890723023 48.8762242951161 44.936284213864 42.9830140379965 37.2189315966144 28.6917636133109 52.988324025748
484 51.1821730118438 44.3078932119525 35.9225937821497 42.9452017496172 47.3469990313685 50.429508994997 53.1567938296429 51.0979660194659 53.9885935678009 48.6284780893548 46.0509297836539 43.4946946261541 54.223575365107 49.5558936354099 43.1002945485332 28.8364995095 48.1353414800377 40.7860988179298 60.8946577984737 46.6403349854203 36.0175529932899 39.6259874808964 29.6894462137218 34.3934429130382 43.4860670519209
485 39.9254909392491 37.3797185955209 45.7999528422684 41.6150446108782 47.3519010291591 43.8577985643777 48.6384983722389 55.4985372966981 41.122286512132 31.6194128327685 48.0594207583252 42.6374614944446 48.8501370546149 48.389055794886 43.0092915268348 26.8159715067716 59.4268239081986 40.5807878405895 47.6573855029494 38.5170925010423 43.2342113817423 35.5179928444362 32.4906769110932 34.4321996125518 51.8938497690004
486 52.6705145102363 45.0833367835575 38.8311922945639 49.7107079696708 56.7069653570797 36.060510691204 46.2111299715313 51.1006884338754 37.9296801087697 37.3726730676624 45.1134788319718 38.981620469691 44.9913165495524 51.6732577945297 43.5849514488944 38.6549348283755 48.0799969638876 46.1813988716711 49.1417621464949 47.6662098133186 43.2561815411859 42.4942277307743 32.3076376217201 45.4521796056486 43.8540947435221
487 57.1646118049442 46.25238697261 37.3523112134466 41.126766417217 47.0363890747171 30.3078181691258 51.2355270114271 54.5442964118641 51.3142725301397 42.3203968367901 52.1516981506495 36.2516753386306 48.434662411885 39.1472685215111 42.5969385085923 38.872532585812 57.5486833807748 37.956665121498 53.585404486546 52.0530969592803 35.7388422544027 34.9058957865192 29.6852710958829 42.5955568097106 49.7375158198318
488 48.317988291196 47.0670770944983 40.705016861654 36.5126787168093 48.1382874431522 44.6071168724839 44.5506537431905 47.2277727396807 46.1046887153139 40.6697750322402 41.6260849608209 41.0305645523431 48.0184790622784 50.5228975406379 37.9932214751288 32.3750335543702 54.2453290630127 33.5964566767587 51.8238361370006 47.5683548825247 33.6759795839572 41.4693310369307 30.9850119582611 43.0493469471732 42.472362129561
489 60.7348980370883 46.6288554014929 39.7482863023588 37.9488901853593 49.4580693520765 45.6083254027504 50.5941365355029 52.8322596610214 48.281596267872 36.3029581462489 46.8691263413155 40.2168472974694 52.0931799973286 49.437229529044 45.526031302321 44.9964609280734 58.3493794463194 39.6790051481481 40.1020641276042 49.2026943318542 40.3115840412851 27.5344387714187 32.009204428846 39.9911962522877 50.0796322198348
490 52.8793220141464 51.7820743404603 43.8082780464715 39.5469173623745 50.0804436554415 49.0946350637435 45.9980462708612 45.383078871232 53.4636679823046 38.5167713203666 46.462069503566 39.8143206811952 51.8167556122055 53.936711842116 46.9655341985127 39.3733919515779 48.4680146624923 43.2422950812964 61.416906614896 44.6397067062382 36.3221251841715 45.6692404897699 40.8619222329952 28.5742768606104 46.0907085105434
491 49.1917619020378 47.0418094183426 42.1149333240378 37.082451369278 52.0667483461016 44.506303362482 39.1914636986768 46.0484899222473 45.2885311632954 36.4408953821936 44.5773488131664 44.7569407017243 52.7011992707535 39.4620277835069 39.2752091779283 38.6913411958535 54.1657272482727 48.0236828039129 53.3582281104107 50.2679890405497 35.4366406489737 36.9706162819992 28.4881327164394 33.7509475598842 48.2627535308644
492 57.146791717299 43.5931029437819 44.6068429520509 50.5009104846831 50.2471578724256 45.3289093880664 61.9176652290825 56.820814801885 50.2847692787594 31.3561750239236 43.7453167473225 39.6903592255359 46.3442635718173 56.0735667733858 52.2066412182777 33.5752935247545 51.1480079443058 38.2112289602977 53.4818406483804 39.4867545496859 38.8062391336626 34.1632697767172 35.9944516869949 34.8046463733763 49.9018418783381
493 50.8619154541739 45.6688197722234 47.229654121472 38.7992958920156 47.5923337397963 34.3855429701102 46.9251910645024 48.5969421287929 47.1320361146866 34.2939427168036 54.9526496582285 40.8434200889474 44.2495795834559 47.2965333961935 40.7577952773405 37.2238124737453 54.5875508936193 31.0942349965693 46.8355204565688 39.4725477252982 31.4219350232023 38.460651257814 28.4057190851142 36.2050879909766 52.7095065093477
494 59.9844147181295 53.7027977989625 40.0669098028037 44.9514457299812 43.0633404570719 41.4734386218753 58.7468255463421 49.846025291203 52.6510154304896 37.824417694328 48.0542474693188 44.9009140298698 48.1361175496883 47.2774949298879 43.0784253477784 31.3016107123578 55.7667012795375 33.474673305382 48.2751994959463 50.2008521518584 36.6785974969328 36.6798980106694 43.6887993250094 46.5122622956227 46.2597736583613
495 50.1797482939276 45.5496158290669 42.3251908800302 44.6564516903032 50.1674186923383 49.1129159741972 56.5425584103264 42.307107066049 40.7453475684275 41.797521491178 51.3953143920843 44.4180945122859 51.362624270323 48.5655646504642 40.2256052823632 34.8125971404533 56.3600462932179 33.5421172850121 52.0935867059242 47.4770373457505 36.8714893428669 43.4480671343335 41.1440294516128 45.0602066870523 50.1494306921164
496 50.7660110014708 44.5760432526554 41.7214872696781 49.7019859376558 46.2728541466583 44.9976773463966 49.5767379048494 59.2513871111208 55.8905800344432 44.7606528108301 51.4327677866506 47.4871725819833 52.9801870104949 52.7221289335045 46.6022035470023 36.4499003488151 52.4129541602341 34.8468125254975 55.3000684991392 47.6253561966032 33.4584281548646 36.2370860535437 33.4955535607403 43.5262209526133 49.7765446121438
497 49.6448332157351 43.105135507615 54.9657436621805 35.4440100736317 44.8907875553446 55.2240228183963 45.5831373780082 53.7731617001479 46.4801439435754 22.999235748518 46.1696540331322 40.161510663067 48.2818108486082 48.0770292929904 39.3471775883977 30.6131287105445 56.9804980985999 44.2981607950485 44.9306673910543 56.7034042902996 38.2530770318004 42.5095052833895 34.8619337836412 36.7905678078589 61.5095522317714
498 51.8178996154644 45.6424414904439 48.6711148360451 49.9772023664044 53.0234635448714 45.1469620984706 45.7365775420762 55.1615949661111 42.8027843923315 38.1329524759793 53.7095147074452 42.2998032516327 52.1179266991501 50.7592218364326 49.6545746735877 26.2179870558137 52.2706635449454 44.1956545030296 49.3863579960877 38.849547178729 43.7818153726055 41.7638041759303 40.0589286061709 42.5831212860932 40.9270501541915
499 49.8668849197028 46.2930617018069 46.5269016844363 40.8007543470859 50.105682924795 42.3892926914681 60.8185110817185 48.836346802247 46.4167026186507 35.0785326614248 47.5178271867022 41.3723709710522 45.3629873817099 46.7204141408367 37.8794352904611 37.7743963332925 55.1693701869339 39.1706611024543 59.5178209532135 57.4494050778181 31.5758781233319 41.7607533612193 33.9972387583238 41.1004421611258 48.9555573047401
500 45.3904721084549 45.525131763329 49.680534406063 40.5190205069501 50.468683325767 41.1093759880064 45.6679801676764 51.6604007691264 55.0704480415849 33.5052099861296 46.7965616373076 42.4556927925532 47.900409072116 53.9392339137223 39.2373474940999 33.9568016529563 51.7055599006976 43.2352018993713 55.158863180077 48.6203610304638 37.3995568978152 36.4526136182004 34.3551980150944 35.0835773004355 58.0508404901152
501 47.521152608102 43.1235873501758 42.8155306162205 38.2406265886916 44.049998191396 38.4394298785142 37.6005008880843 47.1232369554249 51.3206122255016 31.5537127842989 44.9920270454362 44.0376465398381 46.2456353619265 50.6147521790685 51.8914016057144 40.7869118032715 53.2878852732727 45.4910429618613 49.2012017548863 48.5401258083675 40.400639616283 40.8811965695703 38.3139465851341 45.5357939647079 47.4017110835984
502 51.8634905897024 48.5111567695233 43.9442160126691 35.1558889570781 47.4928676614218 44.6877947095898 47.1966273421089 53.7524136118334 64.147639129564 39.3038419369507 45.9432957982712 43.1700622258666 48.8982026945554 52.4807490452364 51.0427992769391 39.1347555701306 56.9968935421779 40.1483115648373 45.6546264599846 49.5580791316877 47.7759405994194 28.7307046147293 35.5031989988861 37.0926739098035 49.7570049488468
503 51.71709450878 48.2720910685474 41.1382592243961 34.3634077989178 43.1032493645764 35.4171277283751 45.5786943658617 48.7689583481878 59.8823224943909 40.4627128032015 34.2831056433626 41.0515549734759 47.8253947702516 49.2783933274544 52.0842261612497 52.1452649585615 44.8725968037475 42.5882202330119 43.6060096993348 46.8687549144601 47.7722073384301 39.7202504512534 32.9248840610401 46.4280316516081 47.7339002045045
504 47.2612661836921 34.5591036918674 41.8265716199077 40.950488153244 46.6476243406032 39.4999240799555 47.3812153497214 45.9785461564141 55.6225019281088 31.8156940293861 45.5519543409506 42.6455128926705 48.811523945337 46.7771988598079 43.0917870317284 41.4956590315472 49.3456172050421 44.8018637553724 44.0850398908081 50.4302664799762 36.8500724008027 30.3674019153896 42.4652684275967 41.9365782879569 40.5136845938953
505 45.7093465730986 43.2367400571526 34.9127046785285 40.6480772765155 44.3588585794136 37.1262199922096 36.4903507339925 45.8783873074695 52.6718568124627 34.7257267442057 39.265177673705 38.1284961789868 50.366189227496 48.7197238100222 38.5747871992419 33.8453702523669 42.7217462475364 43.1272907560292 44.0236436268641 53.939719724821 49.2645709964771 37.0182887009452 40.4954498683886 47.4999248857971 48.9956731873037
506 44.0882840456106 43.7387887654759 41.214475452592 31.7463961090634 45.6138538076386 43.4730833807306 41.1917855432956 44.158481670564 60.2950931703076 32.2518060027766 41.1756331799766 37.6248346261015 44.0548440660202 50.1859533444188 46.7372335857064 39.9981990858936 48.2097295762197 46.3730369270711 47.1456912293755 49.6369321534833 49.3108269996635 39.9564731417377 34.8527064942896 46.9004970452735 56.7754859009395
507 45.9661350991533 42.0431974630128 37.2304052357721 41.3068176574159 46.0927235331166 47.3716176940294 40.9439924697129 48.1595139078291 51.8541804648873 30.8238930475831 44.516697506999 43.9599360526434 47.7206985968133 57.4452307785745 45.832444407457 34.469530979363 49.6163543991117 45.514564826226 45.4586493424234 52.9640217153777 44.4270376847039 39.2825151365897 39.8899548356366 38.0292808457417 45.7454900221273
508 53.2610549314116 47.8246370464872 45.1540144451801 41.2296091980061 50.3533411548534 41.3772912368739 53.9234695126033 43.4795364334458 54.8493573850223 30.3489907378245 53.1097421583535 38.2126664939472 52.3320958971973 37.2281360159359 53.9676246029935 38.8702862850665 51.0362871602775 46.5956643154829 44.7391874698261 37.2437130502944 37.4229008081251 27.2211994012541 43.894397952699 38.6244932125719 58.2629349875367
509 58.7670196169051 39.3034279722021 40.3729370937575 29.2385406290358 41.1014369640822 40.0362759985508 44.4021079522155 52.8038483873895 58.8071245044785 37.4792632021372 36.8607489343375 37.5156967868331 49.7581471457663 47.03987345611 51.0480564472628 53.6066969816683 42.3397950502495 37.4953249696954 43.4226876576601 48.0148960127537 35.9852698210753 41.5970435118625 39.1511743075307 42.9322310103997 44.0624535371242
510 50.1375550601079 51.0313232838826 35.8558304773812 46.4311699243298 49.8376170553617 33.7780969449197 47.4704277462141 55.7286454389414 55.9881458090701 36.1657366597228 40.7970530632452 42.8414676024464 47.3432365276295 50.6916753303618 43.0003297361458 31.0406963377584 45.6594611166017 51.0527387805915 45.0020908001715 46.5775084239861 42.8587420053351 32.5656508665847 39.4645073910722 39.5966448761074 51.2075557019877
511 50.5227948234087 47.0225923597422 38.8740739079504 43.0328557696031 47.7023329772681 32.2412718871589 46.1579523513964 48.3119791029312 60.1821083785657 32.080384784792 40.0219399603972 39.0411427848077 49.0357433859546 49.1445800339444 53.3785748394475 43.1214384751926 42.1159343923483 46.6674988833088 46.0412969093542 45.8914041665648 39.7471225840696 40.3199204266778 39.4114596340635 39.2024841849815 52.0389522013712
512 50.1958196972428 38.2202392121505 35.476017347068 38.1282258494457 46.6707641242466 38.2686346032929 50.3412926585072 42.7369308744672 52.8282108649612 36.2221419783752 48.7774534975165 40.9925753559032 44.9104496727089 56.2699025364423 50.7623093578877 34.9744751976834 47.4329933341042 42.7659613070655 49.0173891847435 54.9126171278307 46.7819271039393 37.9454453272011 32.0165644529779 52.8857807831843 47.8987894608335
513 49.9189309242032 40.8804229422518 39.5678035229914 38.0432919825733 44.8419386630636 39.2103897690808 33.3125862686177 44.3988109305615 55.4612765431635 36.4628126994991 40.0938059721149 42.3267634439806 47.8386284543983 48.463839814782 43.0719015171854 37.3357833192003 45.7198979100116 49.1662126181206 53.1638685199633 51.6016819693848 51.9344401605429 33.4525764669366 34.8973656340897 40.6886095358417 50.0435557879337
514 51.4183536381597 49.3837792508288 38.6212011456244 40.2554756247182 44.6930251554422 38.4140965530635 47.4262382131789 43.6541352801216 50.8401138866766 46.2380796330168 45.6027451390185 36.1962643502138 48.5801641065971 53.7867992655149 52.2008072634887 35.7298321905775 58.6846809067387 48.7626397690394 49.2590289263721 45.4711480127368 45.3259575443188 32.4826852483256 41.565959740688 36.3272227142497 54.6196363086109
515 54.3780874937063 44.554665072372 47.3504828140851 44.5367625295299 44.567019607072 35.1321967364452 55.4132045040204 44.9591161482074 61.4237690651383 35.067469132287 47.7299369004106 40.0430156578928 47.1844969543903 57.0453460797416 48.7597612856845 35.851502378235 52.0684408549128 41.1964849671987 48.0814026789886 40.9564862444923 36.2714868039244 48.440083301051 32.3031847663528 33.8655531701535 52.7560075954928
516 60.5425616269467 44.538242856836 39.0734023850957 40.3378992696548 50.3113085762126 43.7179046392208 42.0344963673754 44.5015093842795 51.8621861100628 31.2324567023622 46.4918421779204 37.7321127532344 50.012927637327 37.3233628087331 55.7751773473267 40.5104106730549 49.4593187363234 46.1047753781627 48.3970505122733 47.3673928693201 37.2143225815836 28.638678719568 39.2167440219672 42.2610719807255 50.5624462033816
517 48.8732578741407 44.3317628647726 35.1123311340912 36.3031895233312 44.2918069277835 38.098870731232 44.0052195904202 50.3309247596653 47.7045260849045 34.9499692910522 43.1170968889622 39.0740806872506 41.2989297819457 50.3320359027621 40.5398725761246 51.3173077526982 52.1671908823781 42.2234990857744 45.7949132121517 58.6235282471084 38.9381362760214 39.3745357797525 38.4225799501224 32.4258857948977 51.5548423713181
518 51.6629895088036 37.8509329487844 43.2091916482921 43.5523492416644 50.6916410516953 39.1430487324375 49.5162540321466 45.4796378829746 55.3487649216271 40.6384177063863 41.149999018215 39.743698351293 54.9166474298058 53.4746930964276 56.1871837271153 40.5834546100533 50.4583788796362 43.9493034804339 50.466773442943 51.6129882095006 42.6398544106421 39.3604005904137 38.0979306157945 41.4151483705828 51.4731090223857
519 50.8299544282359 36.8396361425077 38.4029679299486 37.9135052985274 50.7347621894019 50.4688063163839 42.1777924999866 49.902249981643 60.7974649482663 31.7075647298857 40.6287371944364 41.4661015665497 53.778256616208 49.1770650013749 50.5852712102757 41.2342634186596 49.0150373017581 47.7422140786188 51.0290204962743 50.3228826244851 40.7657052271739 46.9856172552835 34.5118664249134 47.7698318321874 49.5792557452978
520 53.7551399276623 50.0745374187844 39.6748443024782 42.4232072530548 46.7570975255104 40.0306356260843 50.0583463578738 46.1865705533406 49.2295226276443 36.8263186798057 40.8668135256524 38.8040889814926 50.4621578995664 51.8586559962714 45.4107140409118 40.6088971570078 52.3955085407908 45.9040823668471 39.0945329537527 48.9670305981444 43.9949758821889 37.8392593901547 34.247883305186 45.2829102491747 52.2484112598322
521 49.3107021244687 41.368035373082 45.1986923586703 28.4983139988794 45.7722385983282 38.1500177414753 43.2598766003584 45.7234806943165 58.7250361086759 39.7772808238461 53.9678065250585 37.9803328008058 49.0512000799499 55.2078532943063 41.629798847231 37.5434950684899 56.7717944616607 44.6779500549322 53.6631320613159 56.6459446436241 41.9454468548297 33.282333314482 30.306512449622 41.5728269785358 53.0698648762627
522 52.4900163798234 35.1707071371177 40.9806832493174 43.2291405740872 50.1167184705398 42.8168027691583 42.798616201962 47.9172427031298 60.0022501428647 35.8396131831664 38.205553654659 40.9687733990217 57.5106688353879 44.6654148056172 54.1600713721073 44.9659105983734 49.79620506528 45.4590954947981 41.8662372201032 47.8693936025232 37.5050082179036 39.412623770276 42.1840963853286 38.7616928696367 46.5709344782008
523 54.5276705719856 46.7787654646818 41.6346415998083 35.9552393076651 44.1522039874502 32.138533809172 42.3408149612998 47.6892540741815 62.2472998739784 40.3199858804412 43.0111792065011 43.9955491574907 52.3278133517512 45.7485477848092 56.0949162755625 37.3819650984075 50.2842703718563 52.0782743222048 42.6612155518708 54.7450867727873 40.0821925234202 45.4357546992976 25.4693451742916 41.7000900971061 56.5840194535948
524 45.743298294845 36.7371916944754 39.0414015735037 43.3589256177335 46.849979117089 36.5298891511972 45.8747907170286 51.1669969063964 58.2850788076187 45.3917116807273 44.2105013961323 43.0676732330516 55.3100227012867 55.0394076491997 50.3192897799994 39.9534940378831 51.4312767154375 47.5837749505344 47.9335729370089 45.2044923694997 46.2107976723086 43.6701856977953 32.6696372951657 43.841853664809 53.6166669622869
525 50.6844606591385 46.3883294287559 48.61850528933 40.648760188238 51.1819756846714 44.0365948521772 50.2812692000687 43.795532698134 59.2661649931356 28.6420264290671 47.0315207317891 44.8096848913093 58.5171139678 43.8716629864649 53.2197860843962 42.7371475978094 54.9054574858763 46.7234849967986 46.9821649718635 47.1929583492228 46.1684800002937 31.3361558208722 37.4148139513757 36.6987001895816 50.8513471365255
526 50.3661964701595 45.5327998124302 43.5968777532249 49.9857326191737 51.1351612699234 50.7330877718057 34.4356527608428 42.6981088884645 49.6677592879427 30.2207650016621 46.3185303483095 40.3182445968778 49.5737200925566 46.6087113404606 50.8372993280086 38.5739910518123 44.0754042853345 46.3798756436622 46.4739715952992 49.6875412058522 51.8574405887453 33.8595995876233 40.3405473414961 38.3475065917315 52.4856759913611
527 53.6872455128893 47.2184037726848 36.0594722519957 43.9135018665405 45.4686768307029 39.6770035820984 43.5838656640272 43.0853170409914 53.7009914483425 33.1760913888329 36.3998606413376 40.2981433486157 50.3989615027554 52.9965709020785 51.2977713835283 44.2721767355884 48.6599766673496 47.2004969039414 44.4810880363022 46.4882530198358 51.4615840278982 40.1639986736178 38.6852488397618 39.8495388922765 49.3527435132737
528 48.8027822331757 42.1653660145323 36.0013753257559 35.1517230173289 47.2986582677972 29.9361657661923 48.7462774521236 51.7928592951454 50.0710136483363 39.5239936843973 47.6102058782914 39.5701049947199 49.7410375287338 37.8987002732587 45.0218749101855 31.0902186886886 51.1402873569995 49.1990522952938 52.9784200611143 49.3722535963879 35.1407104747251 29.0288264602427 34.6331521651872 34.8754408531761 53.1167371281687
529 45.5943457066467 48.3510714207269 43.2281851422349 41.8766976200851 49.7611763119396 39.7649408450073 37.3817211238441 42.3455974892348 61.6285866540122 33.6398627390656 45.5540327691742 34.872758591128 46.8990289959248 36.9948869654236 50.2880123694654 43.5456656711628 47.8728646929138 45.2697549126475 40.9269596351131 43.0144051889779 47.8272183315997 31.8399452304882 42.8278679818182 47.4769409569232 58.2165753866398
530 49.0427800335327 40.6566050093148 41.2143301486824 47.2994939819622 52.6703963058283 33.698779599932 49.6133926004405 46.6098248868542 58.4137213059081 28.4183390465685 48.3172277541334 41.9712997297638 51.8350502709792 55.7409294351592 55.7990042272968 42.605545889178 51.8587060527039 53.2012220980387 53.1570591261345 41.5774064214134 41.5252597280767 36.8621585477519 34.674652786666 42.0599467011139 47.2788718027128
531 48.0731731094655 35.0313213925515 46.9587077411539 29.8559758561597 50.4768071506474 44.1181386694128 49.1931614062801 42.3770620973088 57.306236108773 35.8984131638794 39.7589526834003 40.7552110350226 50.3774523011265 54.3609776386377 46.8457967247779 50.9984043917533 47.9739085888963 40.1371221337175 50.5407799937332 43.6728228785953 33.7711968613186 38.8090539058084 37.7714751052438 32.6648145837875 42.5421254142807
532 55.4970180710091 35.0159956568592 41.659077093134 35.6750583912649 44.0552153459299 39.0119603249256 54.9541910655674 49.394410679373 57.9481554053069 28.0902694780861 37.1212907954871 39.4958655189316 54.5098270504909 54.3387866020805 51.548119722167 45.6419652059111 50.8215541204825 44.987467093436 46.3040033965686 48.6407070098303 35.6884103681598 36.278444179793 28.5276680428712 38.2657411239457 49.4464578927744
533 53.2777175679938 34.1027498662877 36.1978003479358 35.4796842136512 43.3635858154827 40.7690678941234 46.7714419012488 51.3367845729367 61.27591655975 46.0644399836358 45.7613193850773 35.4886696703611 49.2938174420578 43.0745106515584 48.2828395680575 46.9527418963767 45.5857378041592 43.9374519931759 48.9471397951224 53.6051064616319 39.0096337417054 40.0352018318988 33.9755679532367 41.4527861911779 49.6000742385737
534 50.0066658831174 37.9732087559094 31.8795667791079 35.7491229306407 44.4700046592347 41.4474515227676 43.4410393838404 44.7884570139205 52.8260438906337 35.9222873643105 39.0537465443043 42.308071066629 49.1912137360837 46.6668971139446 43.1903129562381 38.2624231340116 44.8563596060253 42.5800266796846 46.7518499126318 53.1589751862909 39.1933937292273 39.6319794739045 29.6104112549111 36.5748806792592 47.1568243755076
535 44.3586316989636 40.262047187123 43.539831099521 33.4118437530227 44.9972916516937 40.9667926837082 41.2126407567925 43.2278539612467 58.5696201663243 31.5884337735604 47.2176228664068 37.8426034316125 47.657384075704 47.4055813269383 57.0681311594876 37.660572139259 45.8865621495404 41.0670479880709 50.4916806513253 51.2074829363528 45.0445749046467 36.8330043874806 34.1620095081909 35.9238067714032 49.7737048440943
536 45.7985967417998 49.8711963635862 41.8196589110451 35.5887128858078 40.9765362409496 41.8088418415413 43.1244027060224 42.4821609197707 60.3694230697451 39.7627266486145 48.2825002156855 41.2103068233997 50.3732034440399 42.7133643615113 47.651392077491 49.1938277401896 54.265532483607 43.558277322029 40.0822154896784 51.1695913922219 48.4076474291513 35.952219824853 39.2316466241072 47.4853853478831 50.4673451281204
537 51.5569567925785 41.9629668119334 44.166621890311 40.3513658382694 47.776137067465 33.9127055647266 59.3610404958035 49.5124394077708 55.6054285601577 39.3334977202164 44.1064834787374 39.2668038968635 49.4275808525451 52.0364333972711 51.0670285839741 42.1926299308333 53.4740719443423 54.3434230600608 43.5288612241216 48.8427452895187 40.5126297092845 38.3385835353045 27.0381950823502 43.7557282513892 48.2767636197403
538 50.0594423849488 47.4373880121953 41.2042370365469 40.9570744881411 47.8445060127077 38.5314423373911 50.3881490278025 49.44284082268 47.5929703744609 32.3197454818023 46.8265014373879 37.748907295652 59.2054266418808 48.0563404877628 47.8879258473635 25.8437713777487 50.7644054879114 48.7789992511941 41.6078359957894 50.6796951588551 46.8532551732234 31.3896549778096 37.8125656751026 39.104873840052 65.4649492272704
539 57.4421213970531 45.9915263964434 46.5979646912972 48.3249598191869 46.8680810931886 48.3246792673001 40.2419424747339 46.0417880928766 54.8777422210978 29.4388007652099 42.2710679158961 34.9970726985247 56.2492237229123 42.2496014695059 45.1060768837312 44.1920228463626 40.1971633471784 42.0971734376461 44.6100054102374 52.9886082558968 43.03198981899 39.0654023110744 48.5416857190685 43.2828995628158 51.2290534780722
540 51.7142458466016 42.8028670406629 45.8364795641812 39.5146001514346 48.8182983428783 46.2460231865102 47.263854487104 44.7694533654644 58.3240769380721 32.1385492654557 47.3244739741781 39.6739178157135 50.0354469011578 40.3910795039147 50.7487432951844 39.6803609944174 52.3226344869346 44.689765407459 43.1275105159875 50.8643789439166 53.1325510555655 34.5315763041957 28.5165510519554 38.9373738912217 52.6280615291684
541 48.2195164353121 39.995919063699 40.1352931676109 32.0885860693083 45.9153180264607 32.1165950007911 50.6285075004235 55.2244710660308 56.0826140088292 41.4349271941621 48.6280098726805 39.5057221059218 50.3034579414823 43.7340372485322 45.3991014682622 45.5125315804099 48.3695630576136 44.2239176977784 42.7497048334631 45.0527987139927 36.0596537695263 40.6964416554133 34.4431266833279 40.7740020317914 50.2891715564104
542 51.3719049154868 41.0951767826528 38.7629365384391 35.914183742044 53.5988619786101 42.766373078427 43.4373511118383 50.1462204348397 54.5391881324434 33.3090049551389 38.0593470059059 38.3468156059535 46.3906932450689 36.7491195840736 51.9493480241315 40.0679455451347 48.2766225850571 46.7246536028673 38.6411858020675 47.7257703823803 52.8974648388749 40.9326275686101 36.7783248093689 36.6278605773503 41.9726836322725
543 57.6822939611855 45.3227732577263 42.256733384714 35.8560874294951 53.1020492503795 41.7995813235505 49.9830518227718 51.4772436225464 54.9544304699238 36.9351761425785 46.0277740302327 39.1855638868114 53.3006930010164 43.4813580755938 52.4288475047198 34.4708935002472 51.8368326207897 43.163784909578 42.8994159648794 50.338453846466 48.8864550606098 41.1225965485421 42.5479349991001 40.2334797221484 54.9739683773314
544 50.9591779611947 39.7615988646773 40.8136751406116 49.7690193067759 49.7691085568496 47.0198556197168 46.8209156795678 44.8059871740972 54.1447852997774 39.0108695708409 46.549016811359 36.9750900637606 46.9056010183505 42.8275096005777 47.4684288540701 34.918332402914 50.6908611217132 48.1305996230312 40.1613821113027 49.348637554346 39.71176980502 43.0818390160814 44.4487714987588 38.111477826884 48.2497018051742
545 55.1370268274056 51.6633792519844 45.0208279386032 45.3094270926513 45.5276752207528 41.3425689462562 39.0641927269037 48.5725743590171 54.1760578323707 30.3423415947378 43.9853136650299 38.8013816665232 51.5684213867336 46.0944966373866 57.3682181241602 35.9282530700449 48.7079839354381 42.7433145521445 40.7962436453581 53.9986276264123 47.7508682596686 34.0146189800479 36.6227509068894 47.5361526515742 54.8609568380347
546 48.1771700765807 33.7249035544878 40.473741912264 38.447301274611 40.2423748526738 42.7901923535898 45.1184053015817 50.6194883139344 55.6889807964237 36.4228329406934 49.8581921793539 42.4896254476337 50.9065951227184 44.7468285173218 52.5466259658123 43.6790515323243 45.8114175076583 48.4915188308827 44.7223574548215 39.3001128555537 42.8441948528921 34.1381561581436 37.2591368226272 38.3742243213693 47.7314936726998
547 45.9596512928348 42.7271809199811 37.2952958168053 29.2951577752058 48.3790572624363 34.5708251123362 48.3875817643127 48.9622225578372 58.3334945413004 37.4347736970944 43.4831739981221 39.4566140768403 49.1370266529098 49.3391382923754 46.3057017770061 39.2993928100735 41.6529033530324 52.4017286399365 36.9254743426804 54.725844987323 43.1999267692328 40.1190136732679 34.662163013541 39.2121927976912 54.3376507673643
548 55.9096473875583 37.067562183497 45.8748681163756 45.8017408451152 45.3535699470135 33.0336783562919 47.0405933495857 44.3776936514989 58.0106911981245 49.1101847220268 39.6067058509307 39.0649443652142 53.383705927456 49.111648572731 48.2485062397198 49.6986745308634 46.2799245222377 43.047960926157 45.803639548982 48.4190414876614 42.6749634777481 39.0463314767489 35.0124459263063 39.1486657241411 52.0034370042916
549 55.8678706538782 47.7012393079493 43.3141472188931 44.2292580671606 46.9785498998271 42.8162417094843 51.4201719249198 47.1809603669042 53.5337675501353 39.4066960019608 38.6920679777107 39.1960210288335 57.5021133596427 56.4857973573904 53.7799927568207 35.0658757561735 50.2698672896521 43.672475481375 51.0291059246618 46.3221660143834 46.9628792901384 37.681778388142 38.5743029509101 40.3478682210171 51.7928301992537
550 48.0942479026205 44.2163920417581 43.5431498459664 42.828880434433 46.8928913818712 43.9477498382561 39.9302333790617 53.9765224168722 59.882179743874 25.6667423373482 45.2877594790859 42.7057156179429 43.4351605844559 51.0877979308975 51.0403279632688 46.9723648529398 47.2189426530923 42.6123410101431 38.8069545739149 52.1790498579768 50.2698143105127 39.3895500203618 43.1228002584463 40.9950038032982 45.7435127103728
551 55.495816630994 47.4090970380446 43.8166220003697 50.1700173215436 47.0051221306322 44.6013124153286 43.6404733059968 46.342841944911 52.6682368605289 40.754702928199 46.3095608366797 40.3377290036667 50.123496977741 43.2252982969524 53.2182634574359 44.1017135361682 42.9880230868111 52.9894760371581 40.6325629101461 48.8685148544 47.3219816784416 33.6240234348997 36.7786713514522 42.7673008082626 56.1401583511177
552 53.8344041665628 45.9600005839727 39.1267063068879 37.7787854978883 45.7604711737645 38.2006795803662 46.404100611705 38.3544485763011 55.9001767910668 36.2210269934968 50.8887332774276 38.7552590028751 53.8826482370377 43.9552726970487 52.543162962295 40.7957017731621 40.688084284168 46.9463793825798 45.6631098569805 50.5706098442511 45.3156718581698 35.9131144437345 34.5678346087022 39.3635478934395 46.9865216723989
553 46.3286735962567 43.9604923685578 35.5730701162037 41.3665079191947 46.3410718625574 48.9851720690472 44.235042554877 45.723843834737 62.6200865771772 34.4385245939002 49.2948094203911 39.279101399679 49.6701757030043 38.6492250063278 51.6590653392131 39.791279388519 48.1655881056931 49.1605261921667 42.7577329946606 43.6418644885081 51.2775378439124 36.8947270195484 40.3848892022391 44.6373687760589 49.4666203185294
554 46.396400779927 38.8883387883133 39.4748770876646 36.7063026472667 43.2966834846591 49.6321226190774 37.9235749335333 42.7898196218973 51.4870245163543 33.5279844394109 47.098509658443 38.290046616091 48.7263238058744 46.1940677318191 51.7775549883155 36.2999367766849 50.0488355318328 41.7775153279365 40.2461726967063 48.9284298414415 50.4534185847348 34.7891783964891 30.6184522832433 39.7638734393276 47.8088548231278
555 50.8562130528485 45.5776805768358 45.9720132407393 41.896663504776 43.4910237360044 44.630134829541 48.9705857302159 52.348209028278 54.2536265357679 41.8793059411311 43.1238361330128 40.8040864394141 52.6503447850282 49.4167255255169 54.3635236194433 46.1122020877186 53.6784380834105 44.5796389590699 48.6447504925305 44.1324105004163 45.8082355498587 42.169574673802 32.6294315991631 41.6240961410513 53.9228835920034
556 42.8783084261984 41.3577473540587 42.9846052719858 39.9916042026582 50.1748094218486 31.6991112015342 46.8169268620696 47.7507843409047 51.9981902164487 36.2612492503958 46.304921114175 36.2597511369538 47.6072469989292 49.9703612613999 45.2787492615567 40.8644704238372 50.655263711096 50.498100413745 51.3116276316748 40.7005135913909 48.9897710528994 34.8809458000089 29.1345426128799 39.4347108612817 52.6045038140603
557 53.4644908581701 52.0762839828303 44.1858539138859 40.452432094065 47.8775482899701 41.3714935417258 46.0711296175473 55.1316501873314 61.7330638234927 40.4545570379481 40.2985264391177 37.8538322745831 50.9100644998698 48.5888247946861 54.95277172531 39.4795243451041 44.4296860459389 54.4948191265616 31.981174212937 41.4686622239631 38.9774093315078 40.8628739539101 31.9572013963793 41.5853897108953 53.3347915620949
558 46.4101919729516 43.8190979612583 48.9658619009909 35.9514222539528 49.1353540854146 45.1922602090049 52.4243007174052 49.1263794613646 53.8115175373884 33.0883703393264 44.9517104622023 37.792993701162 48.3538083562699 41.6044259228623 47.028502710896 36.7945809696247 41.9588564482792 43.785819295395 43.2186681199566 48.3823396391609 44.6910672115378 28.8303060024759 34.7672633281955 41.5324484925736 55.2948298678527
559 45.6625618013382 51.7092853055558 39.2880184756601 39.1722410499117 50.4995745588688 49.9152688156404 42.6705330231849 55.1104853372284 57.9916049506823 38.4970237031444 41.9908012690857 39.3260954707699 46.1917350111821 49.2893312810668 49.9390182337647 47.3018956828826 46.8841726091886 45.7923049443419 45.2530450864731 44.042829093475 40.3594764520186 38.5886015666923 34.642566347814 39.1215977244209 53.9250880979199
560 50.1617208088937 41.6996668499189 41.2127868167805 43.3266489621917 46.5529236250418 48.4224205749184 40.5905928696599 51.3574515061459 53.7412699476965 37.4970630760121 47.1599769944556 37.4483887058003 51.4975616385991 44.2229450794976 46.587455853053 39.3844350247931 42.3951132083899 41.1706139850393 36.5221081164128 53.2048608658305 41.3416367828359 37.8842644820443 38.1934628581406 42.6699122208767 50.9148691082126
561 43.5492765546243 40.5775549516194 40.245162051747 35.9908357195523 42.7458349359325 40.3385120458594 42.2699269829769 48.1182413255239 63.2245263860684 37.8270524139424 40.7952912534188 41.7762595287113 48.7237573786149 51.6394146804412 42.6891433650454 39.3889916896078 46.7687723857771 47.0874350718179 47.4453473988541 54.3587610908327 49.3962099264728 36.9512897450348 27.3764630714767 44.9056329553248 55.2415825151182
562 51.5617783329837 43.9807242697287 39.8329835105969 41.7017355576893 44.1282334197773 35.5998467387279 48.4054714356872 35.2150216496055 48.0486339648537 40.7672367891907 45.8160765002615 39.4097259072194 44.0274815905534 47.8718282406112 49.3720580618031 44.1363159730863 51.9237229225016 37.3213065700894 53.9583360322431 54.0810560267426 38.029985493683 41.7214696753583 42.5176238294179 39.74798802289 49.4331536673339
563 50.3661289530373 48.0064410037395 37.7111843125392 34.4120234420776 41.233171736544 36.8883460485283 45.0057461925908 46.4263759291158 54.6800529577197 42.220477455195 44.1511255614795 37.9549295098661 51.2053465463807 43.5345003427566 41.0817929493171 45.752797582126 47.1606664938486 35.9718396145325 46.1873642687651 45.7368837177407 37.0177469432716 34.9324508881427 36.8925333137848 44.2322158174603 48.8094455856479
564 49.0363054822679 45.8871173452254 38.4738334747974 36.3428498086537 45.5645116064704 37.5117485595915 45.7611893488113 49.7633459658633 50.0755436790694 36.6300005718158 44.3385175360518 41.2657586514969 51.8551824804907 46.1684892032912 57.6160860309693 51.9890961967598 48.2028763640939 44.391181764299 43.2778300840633 41.0742558282658 36.2784003545422 43.0539316875478 34.422637020805 35.7835050560516 53.9386678470401
565 51.7007229833351 41.3615799420912 40.6307645867906 24.1705750663521 48.9042981099604 32.9762011310594 37.7372890223078 49.2247511878774 56.6502507240105 38.0714252012055 49.3870112681435 45.0657177231104 55.6453984542935 47.3234385504638 44.3143126200522 39.2273619592336 43.8892592419814 45.5183755809889 46.9580579591102 55.2547686463556 36.4524177417203 37.7995417820576 29.0601592991836 41.4820814068215 47.9622173082668
566 58.6270060537464 47.5760387498685 37.8903477845083 42.1300092238046 49.0499890910883 41.8209125782127 45.1178155930263 41.3385936855843 56.5606291645706 39.3157983270073 39.8421790095957 44.4147719627856 47.4909353255737 53.0536749875208 51.8083287049368 36.2307675378401 50.2120312070629 49.1464195359097 49.6110406578297 52.5550148857402 48.9341387447007 37.9591448626039 30.6434528022241 42.6779184603972 51.324881767775
567 46.529221408773 45.1480619689534 47.0888644345198 32.1642234652734 44.5098153624999 43.3146070535938 47.7795000813923 43.7090962236563 56.0157687039807 37.5657809717523 42.5292382138738 40.4872603170208 50.6090559931608 48.8671068403713 47.5826472833618 36.2400428725707 44.9384830097699 45.2117734910562 43.6371365420066 53.7938333656065 51.5934231747612 36.1162294894228 36.8424370871064 39.9158868628618 53.0655816010408
568 47.8846693368516 46.5442530853051 47.7420231140852 43.1433731224527 47.2732008647893 41.2188822672391 47.2542334077498 57.860674765013 56.9585463831303 35.6869848632676 44.1470398619131 44.39475219494 44.192104001966 50.37418285188 51.9666674861557 44.3011513161052 52.9139871713906 42.0100848577069 43.4482940370215 43.4072995925232 42.4604348604972 39.1403176049014 43.6473989396455 44.3089811910215 44.0410781559664
569 51.8666794163197 49.9962196213665 36.2574139199836 38.7678432018361 45.6448078661819 34.4809425639438 41.7273874017572 45.7844316937884 48.3993664276809 37.0348439101643 43.5970735920988 39.2301689113483 49.263834853847 54.0824529794957 48.7017135100646 46.798866813006 46.2200606556119 46.2829389294116 48.0554553856675 57.6107784357588 40.8497785508848 42.2533060763736 36.6857634173964 34.2652770147938 53.2665892614015
570 52.5396894576507 38.045676654047 39.7026341315958 49.0882128783719 50.032153873383 43.9526615151307 46.5889442181652 45.0229019832553 46.8105265073259 25.4280752271378 46.2095979165702 37.9165287963162 45.7979800227352 42.9961831187414 45.7551106164075 26.398234179661 47.8522001736872 45.5174133929907 42.7673490794772 41.2766785273899 43.9664783142947 40.4548602131286 35.7558707517436 41.4351731503503 47.8683595548677
571 48.4329989313501 44.0974881278204 40.336004545571 34.1695546844162 44.3387779384967 32.4001214918112 49.808255024653 53.2666606054892 51.0322393698605 32.3574695098408 43.832683801867 39.9811233929519 51.356756685256 51.0255837697899 42.9005617296876 37.057436587294 50.6154106487619 47.486303292978 54.5149905847352 52.686961011832 36.7266085124376 35.4666687934914 30.3018045960577 48.7385095339657 50.2757447851312
572 51.9804284519602 42.4137295119812 40.9422357375886 37.9137811027406 41.0556178426201 48.827394565884 35.9324900296939 45.164772801827 57.305981511971 42.9030933310184 45.1017713791114 41.115098619801 55.7541781703662 49.1799256911008 51.2073075681024 41.3243338522489 52.1451485253159 51.0987120264526 37.892875332262 43.9076030912983 37.2627485806698 35.7871389160525 31.039814585548 41.8464187389428 63.4264645067688
573 56.5532306902209 51.1609245046079 35.0433279722968 32.4129454077283 49.1654160500585 39.5484669244295 49.6068584404606 45.9061565899813 59.5203359373417 30.3705436310515 49.5433330576632 39.1583097714135 45.7211498003763 56.9389798985876 55.2011121819078 40.1804003451607 46.6410505293993 43.0764403272611 44.2918870812508 47.6731328824575 40.7755080065853 37.0023067375047 19.5731348438128 34.5279108728887 50.641545681164
574 52.7555588115374 39.6730292892644 45.5905069772337 29.1366815739296 45.2004247677 44.9525550492765 56.9030713431806 54.8891387993657 53.3232094314902 41.7226616153979 46.4019577634191 37.834213095094 58.8266759383787 51.1161260061939 59.7195150438032 42.4346206223542 48.9613043140839 49.8830911489802 45.5551827973025 38.2482178311765 42.7370584206848 41.0364279971465 38.4094498888967 41.0285285999654 38.1916496550932
575 59.7284782145028 51.5841833972901 41.7635771722084 36.2610232282384 41.9030328547793 41.1938949382914 53.1829142606696 45.652468611331 55.7022156231667 41.2607624611657 48.2405548950199 40.722880107866 55.2035760943456 37.0574261673193 43.9177323900917 48.3192593455448 45.0111938389924 49.6655566568106 42.4578287089176 52.7759438624325 43.1607739252185 35.6517720771295 36.3350351659724 47.0817195437518 58.3966464764587
576 52.4713686879718 40.406624306085 38.3317873608548 39.4412917369826 48.0757359698686 41.7213789401173 47.7900718794144 49.1476569200057 56.599803380169 37.3548781959107 43.5000372047985 36.3675947395304 52.3166217496096 45.6036864205855 44.3212293626393 31.2040544605324 50.6870361989247 42.0661232371989 49.8942803678056 50.2643213977048 39.6105745073716 32.4224203823067 41.757279968935 35.9744056796683 47.086627272175
577 51.1458013019079 38.3177576071196 40.0564472563793 41.0243370367467 42.9973501845739 42.6639086507508 47.3539935223755 45.5409194892106 56.144398385517 43.0131081122446 49.0736534065238 37.342325427336 52.9955518920243 53.970451244131 42.310027422025 39.222265138321 47.4912965383056 40.3442420910612 51.6910216897662 48.8677997259429 33.6704572169086 35.8663016923728 39.3601264919989 36.957091751358 49.0990584887791
578 44.7379151367445 36.1557606587683 38.6913882712903 38.1240246398923 47.9166688008792 46.2263481604856 42.3204727860068 51.8964626584034 54.7396344773647 35.5516615146366 45.5940977965969 44.7901318698661 53.193511304197 50.0901237326132 49.7155553708466 35.1864855981285 55.0641972108074 45.2381137979075 49.5318761989298 47.1361943230586 43.713895400859 40.0601125533927 39.0063321307218 38.9013749177866 49.7613783559342
579 45.1125277784635 46.6300499059238 44.8312067495385 35.7218411456803 44.8310106578331 39.8981209766347 47.0011641569687 53.4962946356327 55.2005120730953 33.879524952999 43.6361834467148 40.8133192125936 51.4603064079212 47.389307869972 44.5269227380721 29.480590447587 53.3881767479163 49.2086757524309 45.948705660205 55.3627136080173 33.5377939858917 34.7810571854299 40.8609435199643 39.2708702922393 51.1087084508295
580 49.3065839530357 55.5931666058233 42.5718253798118 36.0746305136504 48.8538278820409 41.3902874038064 49.2422095497076 56.0950147593838 52.5574859420356 35.2527934214164 40.7326787859641 39.5009627370693 54.0975622529648 50.9651859645018 52.2525015213761 41.1068489486261 45.8962791283974 47.6011905092149 51.9662484184812 58.8620419681436 52.2791481288778 43.731339182647 34.2723038428596 47.005565926178 49.043730928325
581 48.5920842484197 46.7681545333154 39.5757584670148 40.2449080540007 49.2275028253471 36.4952075032055 46.6805916359037 45.0133793021896 65.7406821285433 29.0855074048176 43.6973990137509 37.5644446416532 44.3123786923907 44.8348432173126 56.5631490853225 48.2421029964182 47.7934625406662 53.1191440103286 41.0865577958778 49.1014223420246 52.075117919534 35.5646598664598 43.1226393736479 44.1789531506247 55.9708110550492
582 55.3676095694705 46.4686372858807 42.3180402317259 44.1871813332592 49.1381578434347 45.1981613441981 47.1631676480727 51.3080575833262 59.9944244312232 31.2603150490089 40.5270498971019 41.3779598131733 53.7031062591202 46.9235915933804 51.8458951099122 30.3669063889853 41.8133413038165 43.9209671348515 42.4793245889981 50.3916468063109 49.1675252880678 32.7777983174783 34.9845699345142 42.957285837082 48.2425598797831
583 55.0621489360474 40.4871456066532 41.9972393493048 36.2456981648645 48.533969123969 41.9296251804929 42.0388146996414 36.6347894690727 54.2471267727213 33.1694689338077 40.4237549911682 38.983064651622 48.4375768973628 49.7882268043904 51.044031535894 36.6212125413755 52.4572894638977 53.5882254874155 43.156612284651 44.4700557375433 39.229188600661 33.3011701520053 31.0234791305872 42.4543308548943 48.0522617400598
584 46.8667492397425 41.3842115397593 39.7892470503326 43.7224696924556 51.4194674813088 40.5438054754986 42.0531207412133 47.3937255986923 53.1126684973834 34.0610690756828 44.0903144934335 42.6008918751825 47.7756509924435 43.2508093653431 57.3483415915963 34.9098918833819 57.2601621818332 49.0911776507445 51.6316014806518 46.7063064831634 41.7359546308312 37.0622673765595 46.2417888387791 44.3169102517768 44.5509693893003
585 50.5389845275458 54.8072522935314 36.1780093017604 36.6400354739277 46.2709689071461 36.9341241219421 44.1351591597547 52.4505909824387 53.3355837294243 39.6995650120118 41.2821962132426 37.8405407000315 54.0904211305759 52.9234909212326 54.4885499684652 46.4619863788934 44.1182205568338 39.0959382487735 47.9791395341011 47.3037623776743 44.5442463656033 36.3805443631291 41.5475710444179 44.8770007033076 54.9421769407919
586 55.4098055943005 43.7862439727734 40.594181319467 44.6452879740186 50.7109967569946 38.2544105617643 49.7953770253016 41.8673884320009 53.495852839818 37.5465487893018 43.4225904353724 35.0111866851687 56.1649158289352 44.6014611263744 46.5371891672301 50.852620033636 46.9059044042356 42.2571952781168 46.9334329755761 53.8861601093218 38.1317603162175 33.0323425344311 22.3008495006683 44.0022399066099 50.7784376235561
587 56.6016406702268 51.2278894261166 43.9435282967958 42.1174306190546 42.5974931092823 36.6900456953286 40.201294450457 44.2902454943362 48.5632428259026 32.8910343386465 42.497698826623 34.5226248582483 49.9168030398076 41.456114293168 48.7760488547129 34.7896933226402 44.3198742306936 43.0159749977751 43.7826958285346 49.4238607927531 46.6900902348506 31.5269221784623 44.7984088611528 37.6822472062534 46.4449002405578
588 52.6329169456168 51.2455367345957 45.2710241435723 35.7161146303362 49.4829364116851 38.2214015734365 43.2003331090699 51.253166642983 54.892409607 24.1648141343156 47.5230885694087 42.1616392519673 48.674687213214 52.2089829009881 45.2343861153268 40.1160865547571 55.4769266466642 45.5536958545878 48.1338456968548 51.3579948393229 52.1596558656051 31.2546072259495 42.4091982968552 38.067420837711 54.5218658380922
589 42.562865435443 44.4321877635438 40.6416776939857 39.2310924622742 41.4294347305402 40.0649785985064 49.2554317420102 36.5557580466507 64.9240598393151 31.2648588251436 39.5989781689373 44.9350437198092 44.5731743886804 44.0095841621515 48.0267106521282 35.2568470851385 55.4518433000542 39.5420325699589 47.7237257441337 51.7179872188788 50.3172811953736 38.7401767839259 42.1104551617578 43.0644421012699 55.4471878349973
590 51.428362269695 38.3979940465257 37.1086534259817 38.951198508562 44.5942414032537 38.9445085814921 43.9894711978938 40.4487515651474 52.9354954813456 34.9044933131705 45.9359485445815 39.6697413153593 50.1588025128044 47.5540247848638 42.8414836614742 43.7447900686331 48.3776391347843 46.1421366600918 44.7530641271204 54.6232753472707 39.447711783163 31.8457368824898 35.0343331642008 32.5459250286139 47.9437355885451
591 53.0009369323184 50.2100106733271 37.8596228979102 40.716405712686 45.6512197370517 35.791522719119 46.5278410445174 55.1645597353396 55.8342266145784 35.2757693676931 42.7621377759562 37.1581547367858 50.6041034108114 44.0504935649248 51.0143196467187 42.7851300821743 52.7406047407506 47.0949014323355 42.7060849621929 51.5301713785299 51.7033175435347 38.598680247057 42.9363451867725 42.6220110918638 54.2749972076241
592 50.9841502820213 41.6913867673599 41.588363306403 44.4415511624203 48.7823454087231 40.770016988817 44.706763787155 51.5727603495453 55.6422306066924 36.4032781471193 49.8330128467082 39.6672892504016 51.0887345787996 43.2897091828114 51.5301532709476 43.4451092661508 49.3030735595861 43.7787320573842 52.424050481324 51.884093967072 33.8787440109827 44.3871023799652 36.3463332433182 37.0326613386366 50.3697585361408
593 50.9065003264004 55.4026652847172 38.4288392209062 38.9345437315821 44.2587824601906 45.4554470428723 42.5878671585124 44.0887450384204 45.3329875990558 29.3508085719804 44.0338762223596 36.3699572727744 52.1169703971422 50.5185737281916 46.5150935799682 34.9655634243216 46.3781017275057 45.460504992007 45.6735302781608 47.8088322361497 44.0131923850968 30.9412711062761 40.5457761867699 35.9525438555413 56.6027227578325
594 51.8713107544579 51.4292124532723 41.1402359624194 42.898723731088 42.5370746754559 51.112079750352 41.3880918737054 53.1407609818334 53.1917318668486 33.9451626452214 45.2755289871936 36.7891581505744 51.5657365162911 45.4122192149292 54.8760390674252 36.2217349764916 49.4014316945172 53.3867757885127 52.4444574356862 44.4798254223362 41.7313040903213 35.7938838605879 34.0717718617689 28.8504430940308 51.0898396162063
595 50.442031478419 34.7599358452759 43.4069544356741 34.0857586403107 42.1078095381024 33.2026131524173 44.1080016521981 53.387746000267 62.59708764448 39.9980998543924 42.3536382699837 37.8124430070542 49.2169640266549 45.4014585705832 44.3565568753242 37.8424254889173 53.5670469126754 39.9283367173606 39.8819700687268 42.3533745962969 32.2344563208138 40.0310258605775 37.1057605760892 43.5980280868975 50.5714067057848
596 53.3899957408031 42.4619630562923 46.0844383098381 37.2903696279864 44.5765311933369 39.5235683111499 57.5341760816833 45.524384717348 53.4207463459273 26.493447328273 52.3588326723734 38.596108204672 49.284279803532 49.8358281901186 51.3490576630368 43.8657645264894 48.1504223801785 44.2961624653048 43.36865913712 43.8104196070831 33.4720414509543 28.8992707014687 33.9411148224987 35.9229511991896 49.1330650308209
597 42.5549766105324 42.6475645096034 42.2294299592474 37.0339322122944 51.454453024981 40.4563731178279 46.0660528910311 53.2256245776057 59.4442010183635 37.5199425047416 50.0422787635481 37.2706560323093 49.526369621863 46.1628926362594 48.0350712728172 37.9011381478161 51.1185165789113 46.7882596134785 44.3648180770268 47.8952586647407 42.6702943842357 32.5933311658382 46.1629038476943 37.5746800434469 50.5797250081603
598 53.445655770748 38.436492515965 41.5992972955138 39.8476710446263 53.1976076719317 39.9253309427216 43.6882044952454 48.2901836639076 59.2566351237508 36.2890592015643 47.9303500492116 46.3840484567581 60.0040223939856 51.1774995363895 52.4854039442111 38.7668691252011 49.9874887377163 44.9654985566139 47.5556652570362 45.5938963030612 31.1847035617243 37.717173127347 44.4637355389484 38.5108437486317 51.6690275421209
599 45.9703576847636 46.1456492595952 36.1257143174603 32.9033628618872 50.3260506438789 46.526128470902 38.888146233832 55.8657189887003 49.1239476645736 43.095408808059 41.3973470340737 42.6124607461051 50.2729459069384 56.0370936553978 54.6679451095824 43.7788100919403 47.121111716888 53.9411700991222 50.6545526693234 46.0178517780118 41.1608821592336 35.4343720448 30.0215211645811 37.5531787234811 51.7466755812315
600 48.8163419055935 43.7175306720313 39.4344522352626 36.7219733101306 52.982447216872 49.1521216678477 42.2774773037606 55.0828047771105 57.8309494670755 38.3099084929763 41.3432599514299 38.0246186188385 52.8168495616707 39.1844352304519 55.946695740674 38.2417237775577 45.801434451233 46.138338512233 50.0479803416729 42.4899544017332 44.8707272217687 26.1445260334503 39.8495820296239 41.4335149674279 47.4033335724716
601 54.0932643161329 41.8470461751192 37.5746697787975 43.3565151123092 53.4341951813101 53.294027102366 46.9528926142815 35.33101871441 49.5998162606911 35.8270054525549 47.6391913993469 42.0900719746049 56.3825972283619 59.3650050091074 44.5534983682671 30.7620015715951 53.7304776013698 40.7309377640871 45.9018241934054 43.4357540249428 42.6270535989756 37.7577482219805 39.7913332106694 36.4450795231664 53.3865429797643
602 58.7756784406959 34.2715731195957 41.8576292558758 38.4676754566866 53.7884596567442 49.1577733231481 32.3544503398479 49.5233840957504 40.2827711248607 47.3762394656897 37.5481241880146 33.0051036928606 45.8047999676623 42.7189678131427 50.1848969458522 31.422992332925 57.2432060029925 39.9869762348179 45.2964293568097 43.3319660181378 32.7791228698734 44.4808137288706 35.0878899751431 33.6742729818043 64.3325763594246
603 54.6122121031074 44.758409303843 50.3371670881287 37.752806573949 53.9023955906465 52.5265391648481 50.8561904240777 41.2520549538896 54.8722621821173 41.091706059953 41.7091917059417 37.7611536464823 48.7925569078568 52.8081830098793 41.9960818794548 31.4260628208668 48.3528563013118 41.1377217955782 49.5043774852274 46.3346236097774 46.4992193567141 41.2137879869528 40.4392829551015 44.1398168907906 56.5014052928891
604 51.1930418820352 46.3585146272484 38.962372121681 40.9861458453462 41.2268541790595 51.3506591748184 46.6852442724842 48.1925428587912 53.3641098905616 24.7720937298709 32.7175596155188 41.8556312737703 43.7945894328755 48.7684773696498 45.2295806975658 32.9304559525749 54.5459239747846 42.0239208009316 43.2944166607283 34.2124950825711 37.0729429546377 34.9340481039793 43.5121777730547 43.930226478961 48.6709096842412
605 56.6113560020655 44.7331918625832 42.1173286028959 39.1175341983125 47.5502667717614 51.3684276326339 45.6707984456202 50.3753964552702 49.2665705740045 31.6593637182717 52.9425161631584 48.0263887717195 50.4301994866222 53.5544752999682 46.9848385368507 37.7498424828492 53.4919513663221 50.4767479943735 41.6087994549792 40.2375740999823 39.8713526536463 37.6553700835806 39.5625526608762 32.863633879394 47.0946630896806
606 45.102698163226 46.4177762575903 41.9513754347189 40.2917634962313 52.1977447190012 49.7043612258957 47.3978473952537 44.1582303564067 49.5059027486266 45.5489349732675 43.4605641254395 39.1065846580502 51.7898035547336 48.449441199189 43.9376509378505 32.9863992018957 59.1754028663066 50.6875100820207 41.6270465459751 57.0141361098493 35.4694935056322 46.3321241980656 46.01565493254 36.3636817061727 46.6212622254531
607 49.77516986181 37.5891222576311 43.95432893422 34.4399702082239 54.4360009595975 52.9354125581028 40.8018167387298 47.8314253717462 45.7463081319349 38.335786917102 39.2701446199988 34.0510854487368 48.4329352592541 62.1718937536901 46.6695940102665 30.777530683748 49.2599897427825 36.6350875302302 42.2325776079896 42.687960901992 42.5953579618131 43.9121893878489 40.6588720897246 40.0251564794577 50.6155797258064
608 60.445863382812 47.8789600699662 39.1024733430268 44.1685065175788 45.0380339563938 47.5295362251454 50.1238673887886 47.179379475018 47.8078090493557 49.0822415975494 37.9486206736725 35.0367413677325 50.7533671321516 48.0692999349287 48.845824843456 32.884013272409 51.0946438697966 45.6874137050646 43.7882767420646 49.4575021780302 47.9861416019354 42.841274629491 44.09892151444 39.8626261786053 56.0039639782436
609 45.9729674785431 35.5778931887157 39.2826370203089 38.0229174675722 48.942140338631 52.6801712986105 54.8070065529001 43.3704776510879 53.8001829114122 42.7871071657726 43.3180565090058 40.0874087433184 46.0521878739477 43.9207469092559 38.5887862160066 35.2853679836711 50.920321387209 40.0828574409861 38.7069060371722 35.0913987345496 37.742619752902 31.053903701697 35.8471054459782 47.8747245722644 59.219546531473
610 49.9293340796614 46.3074398600507 41.962274643132 39.8655393869562 41.0977059141443 53.944016202679 46.4686283662129 45.2730875955368 56.3690191203815 35.0800199029224 39.978497265538 39.6635671871498 43.1371011828486 44.9961046400838 47.8868047616534 40.2529813901821 46.7869413292785 54.8840435552094 49.9208771679018 51.3203147428058 36.4468539106208 29.7413761302612 49.1455395732232 48.626731216599 50.4031187696893
611 57.3368382869881 33.9752721802024 45.0468840052215 34.6867612373161 52.2529253428701 47.8359937968592 41.7495411514494 45.3551958344798 57.3012154145041 30.2060426582227 45.2238077351275 47.572026751963 46.7023107743353 40.6968877779206 41.0016029732765 39.5263508054232 58.2007902385961 49.1756833061985 44.106121788054 49.1650968032554 47.7307093966496 43.244462497402 45.3082966429007 40.9063177848096 52.4922608855766
612 41.9401709797752 39.3639060402552 41.612785864946 45.672939502211 49.1066633365154 49.7314569238248 46.5701357422723 32.3057085250995 57.5041710545389 39.5486102520544 44.7412238515799 45.6951599651703 50.0679028702194 47.5403340034664 34.9821384670345 29.9710843515299 54.7595275078979 47.3533474098502 44.825321141166 45.5996238185896 43.2205570460167 33.7004383581817 33.2896030564599 39.7165665364805 48.7617949855275
613 52.2549135234236 41.0738258631802 35.6866234896874 37.2658648266765 46.4765625243578 49.7256528809553 50.1347123490204 39.6506601534626 43.6286915887462 41.2813785261298 46.7726950008162 35.1578134190203 49.4460271526939 51.5730719195066 39.5480026027972 39.5826686779488 53.5276627562266 48.7316014550644 44.5548093402028 42.8166778204099 33.373404676067 36.4383118140896 33.81010453187 35.4714208942317 53.8021506933912
614 46.0832011477277 43.9976041940721 45.9856482101364 47.1815043439753 46.5764579937455 45.9806272981249 42.3911988746087 39.8395858332134 53.9535526089521 38.7364895853197 41.1901662809425 44.7364577612559 57.5001002279192 40.924216932014 40.7611266211636 47.1697262136246 50.5638733659726 49.798438073294 37.0177642371449 41.9850540839619 35.3060129470606 37.8754429337375 41.9598447924786 37.7741329747929 58.2491944189569
615 53.8661048446501 43.3557310718637 37.6112009949791 36.5530955743301 49.8829570759236 54.214553329635 55.5793715558433 34.9831580260734 53.0098071874191 36.5303581815679 43.4746766482623 50.103726570979 41.6569588239561 52.2900793126614 43.7647172549336 35.4789161280642 51.3537406538027 55.587334489281 44.0076485949004 46.552258617127 35.0369413676237 41.8602212493397 44.2987815423459 38.5253386131268 48.423462654676
616 55.137427316395 33.3474376962483 49.4060977979619 34.7452640484797 47.5319268004174 47.599540624888 46.9000345341328 46.9002051816197 49.0314977321105 34.6259678288593 43.1765833516667 37.8621678016495 39.5427532135032 39.3995071761445 39.9807879892863 38.5533482598986 53.2218943822435 46.0877637192937 43.1002831762641 38.1949415068684 29.3127859780264 33.6939762959998 28.6774050652478 36.7267965025067 49.1077387286093
617 49.9771618333618 47.9197349614503 44.1180816599362 48.2288041873443 50.5529421998868 54.8873487688027 48.3029588085315 44.7059170858276 50.4419051375288 41.5535948235156 46.2798955730232 43.6369138003922 53.641639363439 57.0645384363411 44.5015302737729 38.2485962002019 56.1101932402338 46.5507917517565 44.3454405607879 41.5737289294772 35.8998328222466 49.6060675917823 42.4672292872368 37.7599595045793 52.6144681768645
618 55.94815349054 45.2918539509779 42.5779684071224 36.3851134531914 53.5243279379954 48.4709426170014 51.9714493241217 42.5844774862844 51.8078560085096 44.6560706904828 37.7403433447991 35.4089913903223 56.3849318085716 51.3099738207984 42.9967483352929 32.2146455371309 54.7127608715797 46.8917162224831 45.1351409474768 45.8832967629871 43.6191293138645 37.0886554843359 38.8702081089334 30.2276295417471 50.5705274232685
619 54.609946723104 43.8389541786653 49.6825606550907 40.3496880245667 48.636058893382 43.4355429796942 56.6120738718245 43.6310631056589 58.5066145177338 38.6230886156533 50.2961121902888 35.3764777709198 52.8012829089497 44.1998690836849 49.8914251142539 42.6868625897704 47.1020562645636 53.3048232829542 45.2819326068011 45.7252129968095 32.4073498100335 35.5165729603378 38.4365785779814 29.2636127853937 48.9308316331717
620 47.9060603356078 40.7174049819091 38.163277513494 36.310751517704 42.7346621389948 49.0658431035798 41.7005967081286 45.0513209439926 50.2008859602329 43.0483166374327 45.1860779356659 39.3266080736116 47.8030860295447 50.5959291675498 37.6297936772305 32.7740174702763 52.7228576672978 43.5254536867325 49.402682052421 46.6886595950211 31.3652343930551 36.6972942810582 45.9627365812154 39.3527526787867 51.2146329663315
621 50.3202483385523 39.4098680943172 41.7211282106609 44.0471326602092 54.2842188240291 48.224863178145 52.4258362092089 40.2532790468936 51.2102519286301 36.0598224836894 41.6982648131329 30.410974578367 41.6549579550255 46.4901077600639 46.1266680808678 29.3584633014567 52.294598658655 56.917302999717 38.5905475273996 52.9854625971741 37.6784468957003 30.5930023411135 27.9353601849514 41.7682575214237 58.5136044087111
622 38.9373479146669 39.6257646098175 41.4826168250898 37.7379773908307 54.3664347004167 49.4201351758538 44.2734228773455 47.1241349878981 55.1701050940936 36.8767591094085 45.7404331160553 37.1351999780429 40.6762318905707 54.3301111932288 49.1297060302364 37.4436582521986 54.1243459002366 48.8394010018907 43.4793712169388 51.9580046368909 46.888508576958 37.8551271476194 34.3326970879969 43.6453365594785 59.8637207078864
623 63.2144602957629 46.3944801614707 43.6490408448332 41.212710793591 57.4511157306767 43.2633766242829 50.0966186138031 50.4347008188502 55.7774339207111 35.3760899906173 49.1788967213142 39.9966045755292 57.2273784093615 52.9668914336747 47.1385818969498 27.0031811127516 47.4738067092392 48.9317782468293 41.6096258195315 52.7733732726384 41.0676869778181 40.026803139365 44.0101408210323 47.9150515518857 55.6870806161184
624 43.050859745083 41.2738598571159 48.6213678001411 41.0899698477054 48.6769511182551 48.2864093001253 34.1695275547013 39.0070262988358 44.2955755203413 37.8613992870057 48.6832905326557 39.4871055036852 58.780817017593 47.8172903055473 37.9690713367994 40.7048575640703 50.4702772101505 43.901361954168 40.5622625432742 42.7865828598846 41.9446379214235 33.1811220513573 31.4284840064047 42.1050598816544 55.6146651851261
625 51.8781108247294 47.109796652905 41.8405932627049 40.623019188334 47.2971120836261 44.9968706082275 41.788038583359 44.6851346674232 55.8972130367974 44.8141673272867 48.2295640368237 35.5759397496846 49.6181688274997 44.5062376365449 42.2695961314609 42.4756741137054 53.246108445673 49.5659469469078 38.6100112555499 55.3045153257388 36.0675373451267 44.3971720691848 31.4852954980305 34.4041156429832 59.810911718516
626 53.395120469827 40.5591395209515 37.1678716122592 39.7385362210322 54.0015387976953 49.5026539680107 44.0868267455165 46.4205294775496 46.7064278607843 43.9153181295516 37.8435619894515 35.8737810393962 51.8456975818308 56.4578093599379 48.4455770320679 38.494510903969 52.5928726135884 44.7608226455767 44.6811169899254 41.4353972679183 34.4470399185315 42.624650830401 34.022852963087 32.4137420035519 53.7454001778886
627 50.7610506327995 41.2024796403213 39.2974945863676 31.1635554888878 48.6782927318507 45.2137317857356 54.1641541394744 39.4177676331212 43.0355448927885 42.4574336930733 45.5054583572267 41.2526223642279 37.6117396328048 43.8895172087739 41.4122276630585 39.246649070625 57.4981758427856 52.2534888157062 43.3260750168141 48.0819567741307 38.0456112988401 36.1002564750227 31.3632682174066 41.1846894748135 53.3770971042519
628 49.6252165878968 45.9182967524338 46.1241908382966 45.3019430926032 50.4963233807451 44.3999487382181 50.1908506619729 47.0791090293906 43.2947950536541 42.5903138049787 42.1584288719706 39.7234487175822 49.1229935344713 47.1446901157902 44.6427658548849 37.899514788287 55.480955062391 53.3447024075876 41.7163060030337 47.7772613187434 41.3692406030104 38.1185712611689 35.160755659284 34.5032253956992 56.7752756016339
629 48.0293695255835 46.4804704452583 41.2703845139365 33.3023910933002 47.637308971772 43.307088193546 48.3018723459029 47.2462977344894 55.1418655897504 43.7765626193229 41.2394854022068 35.538944125209 49.3568237579105 44.9951445255543 48.620675303875 29.1923296199107 52.763118228543 47.564849489305 37.3291638267849 39.8108205693984 35.8617082466901 32.0029760538508 41.5809232574198 49.1254191514806 53.824827629933
630 59.6872148594401 35.2492681131053 39.0020080825389 40.5094648913567 50.6408526644093 49.4889944572486 43.0646115370198 46.0296615924478 54.7174143404435 47.9285513649163 47.9028808951219 29.2157561818042 52.3860116935369 55.7899439217064 39.3026460324715 44.4312388657646 51.1374663558148 52.193096630186 45.2687073498095 53.2677126228736 41.1527478482839 33.1945050859206 32.1774658227896 36.6736872664412 55.6396717525452
631 44.2755860387015 49.85693181992 38.880319695248 40.3734452657524 55.4528179882944 57.0584097514772 47.4366790735545 40.9019974621992 51.3639338967249 39.5860311695359 46.6114399738989 37.7847100335296 52.3995480508709 54.8419914457967 46.5307870988489 34.894644577245 48.5796202623137 48.0300590033919 44.5451769944807 36.3917576052081 37.7561897315029 41.131968683658 40.6502159206959 42.7984224482246 50.9484981910073
632 52.1837521671449 41.3901504744115 40.4350318534519 40.2705820689141 44.4558792293698 50.0517821527277 42.6671769599627 45.2950264163219 57.8656113011984 36.2930117591395 45.0494857774715 43.5602720144138 41.6115609930031 40.4914988097984 38.315636123987 36.0829563641416 59.1608536230029 43.0030447803965 44.4277087183427 38.8467625417498 39.5009314176948 34.9465477182391 42.9004379464515 40.8703121033902 53.1952109207204
633 46.9446329422974 42.0958284248304 43.5237760816977 39.4953191870775 42.9150882586362 49.7514568828945 52.9782103800931 50.710291667987 54.2706009613169 39.3341176270232 49.1156388089807 33.5877104871291 40.6542902812495 45.4696059622817 41.3474626398664 40.5406381622992 53.5141972892103 44.0311236943379 42.4323598154763 43.4409289654662 40.9738277233458 36.7336239020078 41.7352824384158 40.5992836239593 58.4386293342333
634 52.522387349641 48.8031104620638 47.4063193596904 38.7463631176561 47.6389704159047 48.2347039415958 57.8582274216091 46.022950293548 49.144712905715 40.2100021066547 35.6104818012355 41.9764666744148 46.9887149838671 48.1970309445514 40.6790883479282 38.0991889344279 44.0978526303797 49.5862587185273 38.977372279307 42.1054835660908 40.6809136510053 34.7454436664512 39.0865492916475 37.6985662330888 54.5676640121397
635 48.2291140768777 48.7125762015398 46.8895471620433 38.7965808492579 54.28148795041 41.72167329618 36.1627549849419 48.5945599681287 44.7327221520251 43.0972405759948 43.2080230146219 35.8852665641532 52.4576520277055 55.8575735619924 46.513130740161 37.4076438819904 49.5662129880026 49.3862810442116 45.0720701510142 49.516130594897 33.5381244441867 38.1668450544271 31.8046256886504 43.6965707706251 55.9928650002275
636 43.1403043451601 44.6342484887636 46.7945295221994 44.9040629463151 46.4553163198801 47.8756549736438 43.9628468527663 45.0074656335466 53.152279370686 44.4876765000009 43.3046818172292 40.5638947489296 47.8596056176014 48.1773950906978 52.221892167165 39.5592522246974 57.85801445671 42.0084299086138 43.0259167737905 51.4379907147917 32.0851337515464 48.7480671764919 40.1820700243927 40.6688040311855 60.4905482831988
637 44.1813240953465 45.9023969257947 42.1947447123441 41.0431084725487 43.5593397439119 50.8918370565092 51.6740561407949 45.6726795181989 50.8634035350253 36.4725645181258 38.1960297083877 40.6199933013798 50.5052248745759 42.2855541175196 46.0566917745166 31.5862242283447 54.2796455625074 50.2516819508112 39.9791887026566 48.5166311394888 43.4786221387006 37.3317008552171 38.0495058440992 37.692429627066 53.0971385483698
638 55.333924793066 39.7246191853172 39.7664304447849 41.4011409034108 45.4423268160304 46.3595716158468 51.0009204916804 36.07542378751 52.6607598448793 46.7539751849525 49.2516268931207 35.9049520231515 45.5236295544069 45.4203511729782 45.7900560298825 39.9838454344658 56.8123783824301 45.6501941987316 43.6271310415161 40.7252465030784 31.1707924768155 40.4910582288297 40.9491468919888 43.4684284750179 51.8327191206022
639 53.6084274686497 32.6782260754525 47.6493707376562 32.7548580349197 46.9861650694038 49.3232121640742 36.1986837544483 42.4976423095056 58.0376358998455 53.8405314710354 43.4358622471392 35.3576448904131 42.1025781249427 47.9700078748124 42.4055091676468 46.0381237875353 51.2358401523971 38.4645059941554 39.9690772287337 44.4782507641086 31.0914929635111 46.8164033535212 25.4676287068671 37.5321415305133 53.4195740058211
640 52.7625913143158 36.9920705762685 39.4762160500283 41.5227080735475 55.3890044695214 50.196420165825 51.1005779139177 44.0672768023434 39.1928022597912 29.7808862595929 41.8965611687705 37.4318257742963 51.5915458305067 47.6935731961242 40.3374906797179 34.007638422229 50.0008439018106 46.0455441936261 43.5779180544312 42.1159342519241 34.0140310329491 40.2428249804126 35.0590755469621 35.4886199613366 55.8149938022444
641 47.6395308225829 43.1302777147785 45.459038974792 42.1260849144201 50.8471041145174 42.6983295528891 51.1964173349348 48.7044882117174 48.0691861417562 41.1867065593661 42.1272376209343 35.1798230509152 54.2325797299387 44.2377594556245 43.7633134950512 39.0730642660135 61.1097623908956 50.0539943461327 36.3426301559347 49.7909596675114 34.5589665204113 37.3157082341838 24.7581313296772 36.400197439552 53.435614229565
642 53.6298803443703 48.1544283257895 43.7195163958745 32.2567131951429 55.2944684183524 53.9407468506512 47.9083296889183 50.2080518140807 45.5733181625049 40.4916673787319 42.1341457802032 39.9755983314863 52.406123477983 51.0457297108776 46.7737304008539 25.9801581825935 55.0432477284382 41.2894552774577 46.3147861262327 40.1258174786048 41.3127202852079 49.5490582096416 35.6758789092608 30.3548557164143 48.6945084610046
643 52.4046099557029 48.4482979434743 48.7677659980863 40.2876223761179 51.2663339517206 49.3270551256906 34.6712142575117 42.8868230989155 55.3251003894488 43.2701812259569 50.8972933934319 40.9037698788884 44.6028312647331 50.7789075650645 37.7064864746897 44.3580691536465 58.470630365331 48.2742970212722 43.3051255411639 42.8016524084458 34.1918228732203 47.5239773181759 42.5497753739907 29.9484041144595 53.7744112815047
644 51.2723339668107 35.0994639501875 42.3308162994566 31.6848466589451 54.012581606834 43.1427396598623 53.1347271364777 42.7593464990207 56.0430671873874 35.3399761794531 38.7970785619684 42.5331334221575 47.4313853078197 44.7295148742064 41.9556504381615 41.2695237123143 55.3522985287268 50.5411466299042 45.1245870056881 43.2075022816552 35.9774163986666 46.1846741747665 28.0997391597931 33.725202341398 43.4176302563608
645 48.6642165634136 44.1742912096913 50.0211499026827 46.241316148083 44.5528369819014 48.7094839032033 42.5049201597185 39.691267869419 56.0373228389371 45.1403951592943 45.6805452507666 44.0299551108972 52.6041355979916 45.9295180726058 39.1933752684888 34.2795559533702 54.298922471268 46.8758023474132 41.8429248305002 50.0459469728799 34.0109594062095 43.3727730441824 46.4635226334931 37.5635914462491 49.1162034957913
646 48.7831771594686 37.7587284835789 42.109235439872 43.178833883604 51.8487516909604 50.1134955562161 38.0203966549248 39.1641784742698 54.0663082165418 33.7890071265371 46.135159244457 37.6455313696228 48.3963080352804 54.0051013486649 49.6734758137852 34.4666331083301 53.8436438957127 51.1208236195249 41.4475157710844 46.2197113727942 35.9909525098526 32.9450714485966 35.8612207077288 38.7840579528697 54.760349025977
647 59.8623933841442 46.2312484534902 42.7290400259871 36.8002477048013 51.3669058648765 46.229317946441 50.1725272992509 46.8930966443554 42.2176677547473 35.8620035200486 50.48777947543 35.5969379126813 50.3711626328187 52.0673461391781 42.5917808577653 29.8695443773432 55.2375788812568 45.1960106601518 45.78936761614 38.5365247554617 41.547606656418 35.3433315844924 27.5322695681254 32.8638414257987 49.6757445178125
648 54.3456714080054 53.4894955668916 46.5896880002091 34.8891601075063 50.1308543097724 53.5274139713056 53.7298453642545 46.5269167304462 40.4022568256184 42.2951362034464 39.3636123269742 38.096743371472 47.9172196549581 51.7393998817186 45.6605456798785 41.0728860088988 47.7715181055842 52.033844901316 46.9971823400339 45.4789637136905 35.7669184364813 36.7232944864577 44.5018992959731 40.1064050465849 54.548038640474
649 51.4445200942709 48.3547017981842 42.8961839967783 43.9675665797625 48.6855000155012 45.0054317632403 51.0953245366846 50.153128764376 51.8182513503877 38.4074536569194 37.7867631832799 39.9021416139127 48.2229191679539 48.8966545145424 52.192484898035 38.9473623468848 50.5689540167721 44.1718411544981 45.4095146676301 47.5355050970428 38.3006824101007 44.1708243072256 34.7928617540204 47.6252723221997 59.0188725865123
650 40.9843534160474 44.3314572170135 47.8823425932563 43.977390448463 54.6665578119945 41.1821481248886 43.3998625168187 34.9358554357257 47.8428578921817 45.5811637987338 53.7408484196638 36.7027829600192 45.6789883303883 42.4617400025966 40.7365333862852 31.721936123993 49.2989583513588 43.1695466025649 41.5081153644341 49.5614358762985 30.4086612557861 34.7852501515368 28.3988149882103 36.9490437627325 58.8195330957711
651 47.3713908489049 48.9329587749423 40.4440368309959 44.0434873213269 52.980812183268 48.6087266271537 44.8757859415908 42.0507227901004 48.5687170092766 39.1506744475169 48.8343430325476 40.922231235569 45.0382553554937 52.4406098369239 40.9596315280684 35.9267179342863 50.4113573992951 44.0040861554209 42.9454071984784 43.7293326505089 30.7451685451186 33.0044419841742 35.9729144511046 46.125402284566 52.248185675051
652 48.6060950296962 43.0624518047139 40.0493055382309 37.4960797990242 44.253533986005 47.474681689175 46.8568792715748 43.5633982068044 60.6230780137067 37.5386846756829 51.2522860307611 41.4609419286534 43.695718749804 42.6893765475133 41.1746320525879 32.6557237241416 52.9932858589073 47.9038721030733 44.2299264565566 43.2882719588209 45.0926537450025 40.2705404128468 38.7685454803129 40.8828595255647 57.2895140671607
653 51.5154746392032 37.0615506189976 43.9406202599557 39.0113077246002 45.5918857867707 43.893093771113 41.7944387952526 41.2903427990053 44.7021680554276 41.050756451856 37.5170671842809 49.0281317757656 48.0397548183162 46.3269790029812 46.4063920325733 48.6532998168443 50.5532558494722 53.7003948942759 50.5838050443772 42.5912627824924 33.4125888864076 39.9009047129184 41.3361389644179 37.7356274443248 50.1727223275316
654 46.0111343223878 38.7984405012861 42.4330752209946 37.4158875925294 51.4002717436286 51.2966390993758 42.8072675803187 42.2551954887244 47.2312334975826 38.8857132671076 53.3589061350115 31.0338017417165 51.0747427575212 45.2316241536868 43.7813283832992 38.2309231334048 54.9626540821541 40.839954744926 44.4922388493178 50.2432570036827 39.8801055751398 34.8814476117316 32.994209571872 39.6834956248531 50.4099772412384
655 48.0402498253911 51.7327372925896 40.7062384232724 42.2642890518945 58.6930511403057 47.0838717151889 48.2936025601541 45.6796607196016 53.6143814327374 52.9136826945285 44.8559822403914 44.5019689679657 55.2898951670185 53.0615159529949 43.9277284073864 33.8002404049598 51.5801257164636 43.7023008640091 41.8945625239977 48.6791085591754 39.666996586196 46.993231633134 32.4599621301588 40.2696314645545 53.0091552908244
656 52.3145974653268 39.1374269516536 40.3153721067186 39.6489464801276 56.3328080497797 54.2800337443421 38.5598436464517 40.7126158351809 43.8248820466648 53.8792790570927 43.4773715374372 37.9806995428653 51.8193908059596 59.0935672649886 47.3022000070664 26.1653250728782 61.8187521919715 45.04858042569 46.0837459083023 51.0031408381583 40.5435313853526 37.1063083675254 43.3213396476251 35.8898201762861 52.2814391412782
657 51.9263977686228 42.4897437433175 39.1604409553789 37.916509794163 52.5157375439489 46.4867761763112 39.3274227645709 48.4281890990522 53.2735536071569 39.957838489984 46.4391666496624 43.6600732926907 44.8667996482592 45.8406499825239 44.0215214731481 29.8362686263982 57.1109468828406 36.9590438082742 42.4786713571853 47.2460895389635 44.6472569391623 41.2169385157006 35.2776034645627 38.9694987933987 52.329645835334
658 47.4498700135661 38.6625233679541 37.328605297372 40.3409502641841 47.73751640341 45.4279929429222 44.6931234009166 43.8495909395413 49.499243472466 38.4375405513126 44.0929309909067 38.3261383791808 48.9605740433049 48.0036157275225 44.4745528835596 36.0311940546978 55.0608687239683 49.7351112745804 42.546414377421 49.3354372817712 39.5155062351705 28.9887172709699 31.37241540569 37.1449180389281 48.4662843452319
659 51.0166863999766 41.859026008566 42.455775079619 37.5498088651727 54.863620562126 45.4764156793467 37.1430328803745 39.432024543802 56.5707042738147 40.1361247032833 48.4095778848945 49.4778238131027 46.8303365272926 47.4186601811273 42.4549253476696 43.887870472417 53.9590221382863 37.4670644090772 41.8392859204776 39.9121842175183 36.6232630654795 40.8373292826114 32.2112845730367 32.2236686633053 52.0819874421172
660 42.7739037855623 44.247354761239 46.2463468578634 38.6358229284578 52.6047749909059 45.6359520077785 40.2176657809348 37.1868317784804 51.7913154419655 44.12354072788 40.1962836571519 48.5567762893309 50.033204360797 42.1230786782604 32.1156301404268 36.1324024311624 59.2192984755873 41.2197224453632 48.5093946670455 44.5191696734687 36.9517672709116 41.9264914777902 35.7704512738936 33.9388853378333 43.367304394938
661 57.4479866325585 39.6656013409229 46.3558377943414 33.1864885770274 44.9487056008314 47.5465750883494 49.4714450400839 46.7827919726051 47.1444405064435 36.1474692717815 29.6570177301377 38.2382756048264 45.6952175549485 52.3423077287199 50.0523866244266 37.3702843092788 51.1483398989762 45.7826018528176 35.4788220371913 40.5866438461372 35.3119796569927 31.6693016785816 42.3531992160563 41.0060109589457 47.260110539947
662 51.0475868602588 28.7102076692479 40.4175446337579 39.4278490942618 53.973491237771 46.1464829017015 42.499118719104 45.1282147350568 52.7412957018104 34.3988874105714 37.7160577503569 46.8469276448754 46.6145563719824 56.4614811864421 43.6103521020125 36.0881280726091 52.8579674101846 48.700866389937 43.1371432015615 50.6392287371596 37.7995261469235 41.3594260927218 40.3658193031162 36.5787221227752 46.1672733194023
663 50.6212046543604 35.5434980149809 48.0563098207849 36.96261714524 47.3729674084427 49.7133031643908 38.3449063892532 45.8580383701248 53.4920641667379 37.3251620632083 37.3489501649992 39.5204414359206 46.9635534977912 43.8353780045761 42.9021277821626 33.9016426408566 53.6066128069855 42.419772503462 44.0874159298841 48.56776041855 38.6414191821075 45.7492073098406 26.138762654982 34.9465265722603 56.2253687017624
664 47.3015452931351 47.2162556070186 46.6673323626391 45.7895000374247 53.2861701442302 52.1511225155802 46.8671512261656 46.6999300915178 48.6770919734205 34.8479332399037 40.4190773642784 38.0262225254977 52.4666282299861 53.7215469638676 46.891313134886 33.241115296041 55.6673028515291 42.2274464390414 37.4509581809951 40.2022112070108 38.6310885209573 31.543665885439 38.2626476546651 36.7630847532354 54.2265357999322
665 55.194480785086 40.8013563619601 42.2858051432776 35.9227745723546 44.1258278346967 47.4948039465738 47.0017542024455 38.0813624606312 48.6512718120236 38.5752871308965 46.0092681455559 45.0883280385536 43.2054942220445 40.9708296149383 45.5585998638649 38.1250338236822 58.066333592322 50.1991385227276 38.7021237736693 54.5581107418256 36.9007340680208 38.669017603013 44.3515596638794 37.3982371502282 59.6858381638265
666 48.3282446047653 39.2333390805796 43.3660836848863 44.5116728165511 46.180222029102 40.5105844572425 44.1374287734313 42.7427389595354 51.9398160146307 47.5658637311822 41.0421383587523 39.2913152851421 52.882517606519 56.1252333582932 45.1656920908712 40.0596973752 55.1091932316659 45.9414463980898 45.8234852016167 48.5737824859173 34.1112969030406 38.4913558147191 35.0643322705988 39.7840995035143 47.9537682947244
667 50.8149422055927 42.3342576418952 41.8131845213467 37.5033046466002 56.4834382910047 45.1848244326955 41.3596194759989 40.5054555347047 48.9497343605371 42.6859819923624 57.9496154844506 46.5103795556854 48.9844033469146 52.4416573967515 43.950004275257 26.5888756899693 57.2527874627373 44.4733088001074 50.427065231184 38.889134529091 34.2474715313727 38.0929858732874 39.5422622507901 27.0446841782508 42.7703913318274
668 45.1697496954859 38.1071494226348 50.7539924940556 38.478035040708 56.2548828331754 48.4737170381299 34.9276468993093 40.0852692539151 57.0453341025174 45.1052794161506 41.0722559243163 38.7324955609049 51.1203788654031 48.199835487807 35.2770619093667 34.5505030274532 59.4706649010511 42.8362829375142 38.9852380757955 42.0062588208819 47.0612360618666 38.3004417423018 40.0328364046871 35.4908535030954 52.8486798391591
669 55.030148710564 34.9490337282965 44.4194171842386 34.9100923868477 49.4786800766714 46.8530312108172 42.0298774011282 39.4771786445364 58.9631029549661 44.2811963240628 51.2123168815938 43.4701485773601 46.028841312017 42.9292509641086 33.6612175038622 25.2907468292546 53.9790679590007 45.9030960039396 40.4129478562416 46.5823574821628 35.4558773590732 39.8611989112903 39.409062474816 34.3727899013356 51.9535595484054
670 57.7262379649717 41.3939777653632 37.6667191872845 33.9083934654835 55.9966346441998 51.8436572975428 47.7443062128485 44.7359137945108 57.7123970908147 39.315038585215 43.1384113561685 40.4652579821637 42.6056059863942 49.0035935633025 48.5636261639144 41.3892002929056 52.2757761427589 43.4089752039015 42.9106706414567 47.5623794872804 41.9790831968552 42.6370162373908 39.3164493026292 39.3774951244798 44.325992927721
671 53.6770141966423 39.5195276556513 37.5331143579401 39.809012197922 55.1887083198156 50.2376016998101 39.5863306495373 45.8135051382043 52.0249085087484 40.353129318531 36.9110204803281 40.1612575548911 48.8191923413583 47.8210714005159 46.9505606039166 44.0225712798471 55.7075478298747 45.8975208777023 42.5691052064331 45.3240357332333 44.2267231256831 35.5456725067889 34.9708505409555 34.6557004637669 49.4605997319784
672 50.153709526809 41.6780095069472 45.9217959618752 35.4050271434869 49.3726005059795 56.5375321941995 55.5329403924332 41.7366839365606 53.732255304916 42.0573063775185 50.5456575166966 40.201514067787 42.6745398489194 51.6212706210839 45.9845982793103 35.2063089424953 53.903738239002 48.1367471694048 52.3508284891055 47.9255015941419 34.2211108997791 39.8589297755597 31.9731683686691 29.780343468228 54.3824157681657
673 47.1465639336658 40.8948949181701 48.0712865616059 35.1568281895374 55.7332810593721 46.3000100655267 47.1024588782873 39.0434920637799 58.9950078599076 40.9375313685209 48.3801606854646 38.720637857794 46.5288347496554 46.9931022889476 36.8245067523631 37.3296625051074 59.8400886459193 44.304728147741 43.4171235356748 37.5846191757551 35.9967668272724 47.2115278255686 31.3045253226128 32.5184858781748 48.5649677993765
674 46.8411186297634 45.8366121433551 42.7674559836821 38.6200987823114 44.2965023252548 42.9078737506138 34.9090469311837 48.4791580254663 50.0634239538031 41.4354311817989 43.1351638717311 45.4710912296635 52.0916500293673 50.1420095607242 44.9356295042382 30.804435124818 54.4500750193135 45.8194395347659 40.3362347224196 50.4777598373674 43.9604559182431 41.3569434381727 45.6095363350967 30.3420487114887 50.1037839962374
675 44.4970515477474 36.8264146893756 43.1722331444155 41.0642498772582 52.4016826469631 40.6270649703566 39.8909169808471 44.2974737189159 49.4707817391794 39.8642541211547 39.920756306415 41.8188832798236 41.3075524966208 50.3045737794041 42.470907485545 36.6647616146608 56.4690365442962 41.5894607888427 42.799137046293 44.6319306244969 41.8181118647707 38.7869217620431 35.9001088929353 43.668791398375 54.6139183069683
676 43.2413769046791 39.5156396815683 40.7742808620732 43.3714461842778 55.294681939164 57.4955543102371 38.400637074509 38.0493498225745 49.9136718250185 38.3238456118393 42.9012438822121 37.9744328883082 47.048925908637 55.4501850799847 46.1816290721341 41.4677054681445 50.516693825908 46.9057318122324 42.8750872091192 56.3653773071674 38.3702523777751 40.4227839490478 37.1597920243599 40.690684419691 56.4621100898677
677 57.6199654413245 41.1923752646841 41.9248601541947 37.6025215505292 56.7711439933643 47.7453040428519 45.0229251355731 38.1806015286411 44.2154415439799 42.5406894386029 41.9883731644856 38.9129419217304 53.7258990747972 56.024450000997 42.4816527153304 27.8961155337846 50.6231755361024 43.1235654361496 42.6694709296237 50.6475689413127 39.2407533705896 28.5014135537976 37.6153332017864 36.8432600228222 54.0919667055867
678 51.1767039070333 45.2109196011639 45.6949186566232 42.0910160719152 50.8749522153631 45.1755464366688 52.7408429829222 43.9304731785761 59.5123962934998 40.5958727076483 37.7963429509573 43.9402603814061 50.5918328982931 55.7042125938573 43.6428007580495 35.7512137908133 56.882946718499 46.6793534111486 39.3249599444788 43.3014774956759 39.479077853629 35.4106476762309 32.3886890885202 53.1020302146373 58.5192362879138
679 54.6530898979492 42.709044656047 43.629389925661 37.137298278188 47.7810251517676 51.9219434457975 45.3675316550553 44.3800191303372 56.2399195520741 51.1470269174785 43.269963147826 37.5127481546692 46.42324926451 45.1011225856479 50.2695746797833 34.4588796814574 54.5156227359608 49.3341187612416 42.5958310400832 51.6670442893832 26.4088591386946 39.4459520570143 43.404970939526 41.2894999087193 53.4568297589597
680 45.1990869889772 47.0224110191659 43.4563828968871 42.6692421868796 42.1477678368152 47.7171858976455 36.0470355799483 49.496252449874 50.1830106033787 42.6011193219111 49.4831385601658 37.5334384117471 51.2040617029068 45.2692616453351 49.1828335795319 31.6291155953371 53.8358289585102 52.4870195386116 47.6505892734737 54.0121208474433 40.9065637686485 40.6664124837454 41.6981087292385 30.8887401062834 54.7511305549115
681 57.7467001013314 42.8099625396089 47.2280915484101 37.2465966864635 49.4890424887322 46.6624594002114 48.9498042056784 47.7437389116296 47.277840334519 45.5345310477345 40.1289220666871 38.2457135173197 48.1358086919635 51.137054603015 46.8597634716964 29.7472878687754 51.5894935091937 38.7710279623378 46.2212060373634 50.5292702321143 43.2365462916469 38.216624825379 33.7384195897846 34.8759971539749 51.5525627446343
682 50.7540276651175 38.3060237832669 42.1981516811843 35.5880924769519 50.2367980668308 52.6214557041288 38.3241920791582 39.4528123290207 58.404901927703 27.7436794902649 47.2822223301747 46.5786145046288 39.131366287993 56.1773753691097 42.6475508546932 39.4233990754335 51.1062092296078 37.4116766734651 35.2203670456428 42.9275083689377 44.8843149980035 31.0792690597767 43.5228979902909 42.8158241534712 50.9682622709184
683 41.4533524751233 40.0421540052831 42.1123954130822 29.7281715038342 50.3837383634587 49.8637040865871 53.487672910766 42.0396157300616 57.7892879958727 26.0733801391141 45.4239382780083 47.3348061931064 47.9611204890715 43.6263564445911 41.772711585992 41.3564622537106 49.1158994778668 48.1255892879391 46.3203854857687 36.5228346269466 38.0376215321557 37.1922568421395 25.6385645192777 33.475254579917 48.768791359913
684 48.2601931214729 37.5706031211198 41.1593378550464 43.2438987626591 53.2683631654379 41.2916687540424 47.9773588995138 41.2341026162643 56.8228961239022 36.5546779860979 44.0971061882817 44.2416695375188 53.3120957897286 50.1443159307242 44.9471304670969 38.1415521564312 58.4770789239851 51.3370030911494 45.635329002957 48.5986023967524 39.4986238038877 44.6802631126592 42.7735804185903 38.7961886217521 49.2473285022626
685 57.9535359475733 38.0151869259175 47.664303440164 39.0864635910666 54.7639508403496 43.2722054985148 47.190048744399 47.8910042341351 49.1052743316617 41.8688733024947 37.829408063997 38.3641099458949 47.9055920953428 42.7298418491163 34.8223929696984 39.1939158821506 58.3633647877495 51.6220366086344 38.464403131643 40.3715381293555 31.7287914024217 38.5601653513089 35.0849530878645 32.769828933938 47.3723411108918
686 40.9146084410416 40.1146714887636 41.191144673162 38.6672855174354 53.0596999094454 48.0675892120365 53.5970653749599 36.7686966311194 59.6453971173184 30.6065925500003 45.421180721483 31.6425155670198 48.5327317462401 51.7053065905766 43.5576117067785 34.9346550845152 51.7209113261738 43.6114997413218 47.8970915249879 47.6021572274856 40.476760857873 31.2388797930165 31.8504172182423 36.7949648033908 53.1175536724722
687 46.199172325567 42.5555641790308 49.4973572346043 39.7308898882487 53.547487338044 42.5745308039599 47.0734983658666 43.669833311845 49.6214692899852 40.4472833992753 54.9215308385321 47.363566111811 44.4825171183716 44.2954678463847 45.3491382491461 35.2347413758357 48.4597393890164 44.3452048307875 47.7492194547029 45.4648155538831 29.3792767122453 41.4121352373281 36.9554434126292 35.0093886742782 49.9811322960552
688 45.6610315002294 39.8586851864656 39.6232117641081 38.8505868523877 48.5547495385596 50.8474975200955 43.6234284822901 44.4254032501985 54.5443163308703 43.2622507828023 39.4744302502653 35.302542252316 52.3537773787662 47.9571421014089 41.7519910899688 41.9661291340036 60.3231922642174 51.0392639812354 43.8929315975327 50.4128197368945 41.4225663671159 41.5587390004523 33.1611681755801 31.7887833333345 55.6229325321377
689 53.5141331312191 40.4909504580339 41.3456749363267 45.4453810560756 54.8907752830597 46.2714803416893 44.8458966125759 36.5498109705411 48.9711380718141 36.3012653225982 42.9841900368645 39.9620405719566 55.1364196738393 45.9370278754311 42.2593685164888 32.6501260473028 51.5143626957079 50.8362530060615 47.8118161488927 47.2763470393205 41.6561617600593 44.8830735611416 35.8285625127463 41.0494477956949 61.732583888237
690 45.1920621984959 44.3645726668047 47.6567875627138 45.2027541487163 46.3942144166097 44.5580886009389 41.3668161613254 39.1456675226264 56.5093471881454 34.9333179445007 46.8689279864103 49.9051140923638 48.3622595051688 51.2291289968034 41.3601648927915 36.7694545690344 52.9224719980324 43.9780829216471 45.4090651846014 31.6233572845962 27.8656120950499 39.0011111756643 38.6677147715226 40.5172829017254 48.4339433668684
691 43.1273855296412 43.8166634014668 42.7078629930699 40.5347180845939 47.9151965202906 45.7513875134206 39.8739753361759 43.5849916266521 50.3483593288267 35.9002988572021 51.5749890201053 41.7431269407303 47.4594569806734 40.6979854051151 38.4555403117903 37.0459555560912 53.2731035165932 41.7530770516667 46.3439619952144 47.0264160256403 31.3057644537266 51.8675619528542 39.462751629826 29.2831876224832 48.0306671728301
692 44.2900034662623 49.9908418506282 39.7271172013888 40.148049976532 52.5501342040213 52.906627841416 43.1413622731011 43.0279912926359 48.5925977369062 42.4043651796872 37.7442144415459 36.1924101815641 52.6159819789409 48.2243384163034 47.0072340418893 25.0620145860383 59.0597522924606 48.873764631308 43.9367206006508 42.4632701565287 45.1805063939364 38.4791382708474 40.4050025679172 43.7168539719282 53.7960484209618
693 53.472735738301 48.4353229155425 47.6912718600295 29.0722856088568 50.012048720865 46.0276802646065 44.427908925481 37.7569859848838 55.523766634679 36.5357097902718 48.5968357846404 45.916937489662 47.6770185265108 46.0181401322611 41.3607847281024 48.2230114909854 56.0956469210222 47.5574165898021 47.5790186655042 44.8600289172885 35.4729390493944 39.5019071990981 27.5720782964884 35.0508509514515 56.9686494092839
694 50.0397116022452 44.45428888456 44.8113241023932 43.1398529405326 50.5337765457318 52.4166297712034 46.4995450198467 45.7421845141118 55.6851522961661 40.761836951216 44.2440636766867 40.2384560530027 51.2059270217464 50.034852464807 46.1783384545285 35.221597877725 53.018120034216 48.7956175840526 45.2951109897741 52.2384359502627 41.7483935121241 40.0717188265305 40.2278732615224 31.9955702310747 55.0916571702396
695 54.1856712210553 36.8273291063087 43.3322610523137 34.1229344618773 46.7154597209144 46.4218474240057 48.8038758169228 47.7216823994371 50.6786091626614 38.2069216792095 33.5368093682368 44.6141513878068 47.4955334297641 43.8027126766368 44.1688299679796 37.1058632223498 52.7097821341037 40.7748588562048 46.7451059580281 34.9866608126835 42.752335848027 39.0463054406006 41.1008066554333 39.6706099152113 54.9614173956397
696 56.4769968649316 44.7016280364342 41.2868152567833 41.9156176060357 49.1741876923557 52.5063558150358 48.5081668901512 48.9852997713407 50.4366437025223 44.1646155804582 46.8154311565658 36.7567024688573 56.8327695264609 49.3950866442669 49.1062441023196 35.8956980941898 45.6269256263523 48.9512323082619 44.1291138918861 40.3285055138267 36.6464829682593 43.9206643870805 35.275567935515 35.0554613511829 54.4465310835801
697 59.2469147395356 30.9979999506278 37.9703398343898 36.0121555640592 58.2043886733325 49.265086087857 48.9460470394223 50.9100695698598 50.455000922376 36.9305260503647 46.408077799235 39.665055771622 55.8553456642897 48.4070104951681 39.8828099841927 34.0510700345871 53.2481614315272 42.4574104629803 37.942143089329 48.8001632929055 43.6115739485664 37.174783979074 38.3596191404128 43.369189660709 50.0284608939699
698 57.5126359299332 41.0778171643682 41.4930017430502 42.2630265417594 56.1667808633454 50.5473870502112 53.2816374906179 36.7985017146541 53.1272051977769 42.9992713674186 49.3723142039527 43.0171105805577 48.0107761305529 50.8942374576126 47.9532084104931 40.1114892874246 53.0387564150175 46.0452192305044 46.4754288224458 43.5027208213577 35.5629468179695 34.3566752477652 41.3046841854955 39.4532111583287 55.0762479614918
699 47.6469050625526 41.1836963813046 42.5408467216259 42.6680592797805 57.4704901433346 46.2506980632126 41.1590422388489 44.0149635512436 50.6699073338378 28.9976085598559 46.8085676902729 42.7574061424221 44.6026578255899 42.6203192190204 43.0928968876254 40.4699226804111 53.3150539387092 41.3899311535077 45.3244245794036 39.2996119577052 32.7031743191083 39.4183631119864 31.4769304238298 38.6699707000623 50.1118154321529
700 48.3761897104565 48.2183087768266 33.7027149016939 38.2613767153045 48.4013279232585 49.7212136155779 41.3868431253977 41.595616823369 49.8957292930972 35.3112769930094 43.8285972100037 40.7719908183444 45.3050951431964 39.7641742960864 42.357618200749 45.4294815338526 53.7017502593277 41.5310744523667 44.5766231733315 45.8613695785099 28.4329214765594 39.3444348909699 43.3329855577409 39.1750294286904 49.2721850356588
701 52.6918036412572 40.4335614208449 42.9363358490087 39.2973517001638 45.0296413928587 55.3945731423869 45.5695912885382 49.1065440547375 47.1733973049236 39.4473092881906 51.4044739095527 39.5359917918198 53.8882943537457 44.18608150306 44.0360287064086 45.9410314842191 53.3634116705222 41.2359779142284 56.3528930908512 30.9650643988381 41.9929890441798 32.9125783046151 46.8566258844365 39.6601669416833 44.43092569273
702 55.4976116915946 39.6020979177916 48.8554312317732 46.2480228393282 43.7719991904007 49.7152583760624 36.6373548529012 50.1056591671473 59.3302825837376 32.5022710049128 50.7152449767896 37.2474507170007 59.3240899282581 42.8334300930544 43.0965963189338 48.0518548583133 44.7598419292484 39.2575073968242 48.4973489104717 48.8960790088718 48.7786034928037 36.6786656519594 35.4108344880581 35.8092908770981 50.0700441667209
703 52.2649840061975 40.0856319196535 49.1813315195448 44.2620318503992 47.6298127561748 47.6478264254155 45.8622287072621 50.5519503132882 46.3181842375711 31.7650372112916 52.4594260756905 38.680440570695 54.9505786926627 43.4813873014476 41.0300960739043 33.7053397258887 53.1842419740109 39.5268594334711 45.2781224814439 44.8818142218187 42.6432848156655 35.4524323452707 51.4037265994654 43.5291777252339 46.4627024785234
704 31.4913776349002 42.3676436931149 47.7958811265847 40.9654788556205 57.9230639556506 58.7014457661662 34.1690278666002 43.4591347133772 51.2510767189112 40.8459246527938 47.6569143001877 40.8266138402101 53.5697719004058 35.0156139930674 45.8038508309355 30.9717202781576 53.7078544133 36.5340383670956 50.4518865330854 41.401256114788 41.4060337840463 39.2288557640207 42.934621065002 39.7073450635131 56.5056144475791
705 49.5286369085297 46.3094549583106 46.0659011311988 40.7639140284387 49.0029596240672 50.8090871860059 45.7792087234328 41.8514724340984 55.7152779356987 34.0225105286156 39.830516837468 43.9380384161856 61.5059720802263 35.8928180034128 45.3472220698312 39.7105188121264 50.7623289791224 43.9518464147326 48.1268897544593 51.7979486875412 41.4171508928388 37.6436074119761 41.4162984399721 35.5587652758873 42.554800988674
706 34.6076486002364 44.4791558784728 52.1785259233262 45.5604617295765 49.909935071568 51.0505431769114 43.6345940132907 57.3394394404603 51.5252732453951 42.4263580906777 51.6891832472782 40.3645433001085 51.0442815945365 41.5921309285096 40.687627672832 37.9228929672962 59.2991475692689 40.5878875216724 59.06277845966 42.3014731516773 44.3798836952779 33.0724130367888 40.7837673208175 38.2855713491801 50.8310658066849
707 47.4234904162292 43.7254721257455 46.8144032705498 39.9153658556757 49.8619537592753 58.4723573492654 46.2899634268663 53.856376075559 51.3042544229945 42.5231259197799 46.0662454212188 36.1757722952326 48.6147817147155 45.8796005445451 39.9057097696537 43.4476760457874 49.7835662254732 41.8006310582119 50.8081601987864 41.444131616106 43.2484971578637 42.2404083569855 42.9854651992908 32.5831281659074 47.3236213685061
708 48.308595917551 43.4650346174188 42.5177004872784 43.2809539493597 47.2723566291061 38.0853595947379 41.3895013046763 50.2203899192887 55.1062029790967 43.4986486411685 47.0165145813436 38.5133275769592 61.3464438780022 31.357076899819 44.4429750053376 31.8960850101194 48.4625885345935 38.0378089122597 52.4908428573677 40.8225635256236 34.4465859651294 33.5525399898162 39.0414500786215 35.0059169592928 43.4379795938364
709 59.1001718716948 43.8478579916575 46.7823789220658 53.643602056033 47.4321194843356 50.1286347225383 54.0173500187558 49.347254691062 44.6951395231645 34.1133581308232 47.8140468220238 43.3198306111179 52.8892571716344 52.3729992453656 45.6252395947033 47.2748276678029 47.081425985223 48.7561561818091 48.2506784698138 43.8708415731672 43.113070078526 35.6481850368958 47.5171958372191 33.4453157234775 43.0078755948216
710 53.4291581493734 48.0544541529952 48.4001051639859 45.0312916562186 43.607254146893 47.4756830340641 51.635511674235 55.63821951642 56.1722735109543 38.7406542672274 52.6794363898731 38.9607027114253 51.4409340582852 47.5242040443611 45.0023947629878 39.0167935296477 57.3426640887979 38.9991110624193 49.0568889218436 33.792115067485 45.2053253357444 30.168324894692 45.6871001788997 36.3324285147404 47.1327892259999
711 59.6372745185105 38.2477903064167 49.1049661981545 43.452488261373 49.443344582129 45.2240120134792 40.5439587804072 55.8274712890444 61.8531117331915 37.1199314174841 49.5805801152434 38.2046220894253 58.0071570020019 40.1027790716879 44.5866306053094 42.5969385155021 55.030063214892 42.6251902871727 45.7959316417044 38.9168487962276 40.288023786903 32.0771485756499 40.4728816644694 43.2721610188556 49.6780974297863
712 46.9909163417527 43.9022322294079 49.2420000564211 34.9106059584712 48.9231225677218 48.3453772381447 46.7998512414537 58.6208276799367 60.8010195958015 40.6421323853835 49.8092281003459 36.2547807789003 53.3117788429745 51.0330132433103 41.711149699038 32.2598161893252 56.2764470729965 41.8666690344553 48.185196664267 41.0721640375366 41.9061903437501 30.0071721011363 39.4822894900516 40.4198968638365 57.7186729598401
713 46.2302910281857 45.1495252826254 46.9176157272947 46.2288674116113 52.7034593310565 52.543223460401 41.9507497100569 47.7303404979118 44.6939801711211 38.1088871553073 48.9551205657294 40.9518626776825 52.3630557460404 40.4647551500389 51.8831976811857 32.9538194346122 56.1041491177017 40.843088243189 50.0938815483092 47.6615731558444 44.5520796099117 29.314398955702 39.1761320237345 36.8533893141596 46.7404053996117
714 48.61814607998 46.7315815240062 42.2240440175464 45.0738343152125 46.8265546585268 48.2305789054846 45.493774784955 58.6345229199973 51.4938989332901 31.7045973578433 46.5726739258059 42.3917226851505 57.4661059108943 41.2234428903934 44.4875906303626 38.7310239428208 49.8225431346192 46.9674839610186 51.1266687183709 43.868646367782 45.8745464810208 39.8847253000017 43.8951284224712 41.7897755652218 49.1925910693839
715 55.1029208925598 53.5584613079853 50.8768700649508 43.672572849739 45.9969516281014 44.3076795199668 44.3108189230184 46.0452151915459 53.2810892648858 39.8739155471597 52.1508050540954 41.5660401830409 52.5365823203818 42.1704107383146 45.255203211157 40.45434440946 56.4173276382486 42.7108346968577 49.3675514256648 50.991847597095 43.0031929915657 31.9134717012935 37.7631852797953 36.9963233411882 49.8999009549155
716 61.6557558487407 42.3612431064361 43.8077439953302 48.4223178330686 48.6376402015669 55.8782004174609 46.8593085403756 55.0125533287368 58.2399867756679 36.3975306533597 54.15871383881 41.7152861441413 57.2220543280706 44.1140926583832 46.0395983798761 40.3050445334617 61.2868425903847 47.4572697133389 41.8445109246164 35.8833923676789 44.6556907817658 30.9671386258067 39.5359512572434 35.929640519286 48.3003333452939
717 58.999083301562 42.2313837695067 37.0702311583429 48.339137473407 52.0693457873165 52.0470391777086 50.0881805849175 54.9554191157551 41.402342885154 42.1961885006905 52.2099084100029 39.9702206618845 53.6409821124783 56.3180656934987 48.2136746294051 41.1855385604899 49.6578968368493 44.2020304939641 44.6648810206647 44.3045484294154 45.6459938775135 33.6624979656006 40.2091427929471 35.7318187629985 51.2799300657503
718 54.8349293142946 46.9743441514477 48.3046767863761 42.4755654633669 45.698018184758 45.1083825480162 38.2240945895474 48.5814597435372 54.0994580348936 28.9180202336888 47.8510001177585 42.3887099676045 53.4179496929073 41.316518119005 43.2880244103948 38.8678028029198 50.8191588125593 42.6847195960767 47.6500578982858 41.1352232808171 46.6482389462121 42.3550856654675 47.3206153901985 35.8855366517667 51.9110461879552
719 42.3049285853613 48.4567103963283 48.2351837684668 40.3331159580063 48.2956864658338 50.8308644490382 43.9000271346541 55.1954625721351 47.2553365195011 41.4687920773145 47.5105710194471 39.7843657632384 49.0475707178517 39.1158951585019 48.7872596066295 30.0759049653645 60.0703995167902 44.977785245736 52.9263512684473 36.3593363625431 42.8759489705753 31.2629185209134 42.81835090478 38.1023551210201 42.5294076901356
720 53.1138212162217 44.2487795294084 50.7537964222728 54.9423509196649 44.5729363734872 54.8541594018738 44.6084095836326 53.0186575410386 56.9984535857365 41.8876403671999 50.7305413730138 40.7400931584945 52.8672120238611 43.8439523896765 48.0490724675198 44.2115089199278 51.2425276309707 41.1626396929976 48.7532734121183 44.1762386416324 46.2542892965984 39.8400735666889 46.6561037491026 33.0283666079486 48.695852067724
721 51.1444619533372 42.6687394610001 36.7711761946113 39.5456924413085 48.5026824348631 54.445826659266 46.895406770888 41.8482922474079 43.4587087227169 36.782952135438 46.1505653708735 40.0576739764962 61.4035466737844 37.538109257083 48.8596223630778 46.7515489797746 46.6932971799637 40.7139371895794 45.4026557047848 42.0324323244653 44.1369032885777 38.9940304035304 43.7815754799239 41.2075400509749 49.8598431858054
722 58.8205974208572 39.8948630837589 44.0131265129092 52.2780312755282 48.5725751955683 45.2432776520284 41.2658815296953 52.3254808205783 59.2852939377878 39.4446531061561 43.6798359411189 38.5234224512346 54.7462702980133 49.3969572174134 47.7934048724739 40.7748402405911 50.9388793977245 33.9597502716139 44.717240114811 42.8181364303532 43.6737448633103 35.5655583319029 43.9566937248842 30.7567000932789 52.6812428975659
723 44.9219443060752 41.8572310456764 38.3888170615474 43.3082509656209 50.7605219304165 50.7483929081479 41.0874973072545 55.5148116947881 54.2265377662395 30.1972857804068 45.8705157676489 35.9636753670864 52.7384592150834 41.7888300418006 45.1480902998061 37.6789823730005 55.491411265946 42.8309653481471 54.3083908690515 55.665858404257 39.8681854715206 33.0665767835315 43.9728339770453 37.9421303885344 55.9111926711361
724 51.0396531673338 50.8910406952512 53.422778549121 45.0027888079673 56.4430460256145 49.4468179318494 44.2972298558212 52.8495142456261 47.2817759021965 36.6519021202727 55.641393185686 38.1735760617163 55.6428814120091 44.847439819233 43.3753099033485 39.4723093084148 54.0627400572843 41.6710397520111 43.1252201540123 41.4532127496144 47.1148548018756 34.2014478458713 34.8743622068031 36.2493945738818 50.3259280865867
725 44.4570712056044 48.4894501700282 52.8534969137703 42.3917367416944 42.6337988275348 42.9535593309322 44.3740947793959 53.861611209231 60.5850845688547 30.3636918534375 50.894479215229 43.0591330946076 49.0145788294287 40.0895859352223 49.950626943672 43.1263536776619 56.1192536454806 43.3810229495389 51.9539560655202 36.2736964406578 31.4775661642515 37.2398857509704 46.5602337999719 43.12153434923 57.5685726928635
726 52.6439971582343 48.9700889456445 51.0344406016469 45.9666917653093 48.6788427543553 52.0128091107697 46.7984700392321 56.386663887204 50.4256283347386 49.2686686977052 49.3983709167487 37.9577936680274 46.8023570354979 42.5125655600325 46.6661252284922 39.7589670821813 56.3963071778997 42.5126074372563 49.3264639851229 42.664743815899 33.7831085925182 29.9291307730465 41.3780221155145 38.4660210244621 52.4940543343779
727 49.7443738411675 41.8217671963179 42.3274542311631 42.5870904810142 49.1733435409667 48.8255809514606 40.3303615144218 52.0277613796868 50.0072086773406 27.1467075887369 45.2036800369302 35.175576985115 53.5008535258245 50.187178908101 44.4924218890096 38.4568118818761 51.9565792464205 45.8384863894799 46.7913765214159 47.7457139090395 41.8088920997444 37.4983683289979 42.7719166625488 38.9944047680613 49.057265702784
728 51.7537620115183 39.4585321267799 55.0883412705993 44.0296051999838 50.2004678774943 52.0003778935504 46.1954278270055 50.8308507988397 59.5931051057455 38.1219327794162 48.777100120474 38.7346707399515 62.8723749621813 39.982267112998 38.2819699663986 40.4310771842931 61.5798226272078 36.6854314215762 48.7383392658261 41.340423176179 45.6913840647304 38.9342625228667 38.8432432331189 34.8282445054305 42.2684686522863
729 53.7876624051279 44.8814790896387 47.7335609610419 38.942095499842 52.0350627376311 53.1303407242899 49.3635524455715 50.1792356014269 53.3680358161265 26.2300736524187 52.6536753517869 45.9658554708142 53.9862500052204 43.0864524475508 41.7351029286765 34.942301183246 53.2925172269526 46.1247325734811 51.9733313502699 40.5839909023061 41.9801542577656 35.3861696724525 38.1757217205655 36.3939938226774 51.8411160529957
730 41.350846247036 49.2862947570604 51.8313399293602 47.7608288741499 44.2181482215737 46.7618157333007 39.9552719002643 57.4257882240847 49.8518587712816 26.9675427652521 44.2732485253555 39.9125921008753 54.0940827198451 45.7968795753618 46.1059805742101 47.8799064454915 50.4359782066054 38.6268166063336 54.2515321964206 46.2431793471972 38.7063748915569 38.3475462223688 52.9844608836439 42.1251711561563 58.0780171390543
731 46.594298475787 41.195399310755 46.1345432772259 38.0155116947892 48.4164810017469 54.6081506099598 49.1494234676034 52.294486220013 46.895536433743 39.7020085403582 51.7733658348641 39.5013591975575 56.690550516549 46.8502488186279 41.259865401548 40.1804042772622 53.1578096077184 36.8213588599021 46.8203296805411 33.1901152186898 44.1067518017699 36.8591211799269 37.958641734991 28.9355951208969 40.8537987391822
732 48.01668057997 49.6444062829742 53.4427927582536 49.3282303272624 47.3455787836886 53.247563180032 37.4758272772494 52.8474927019452 49.1433354693277 27.4385593908017 61.4642211171478 38.1116084664044 51.7912029039842 41.5750228582005 44.0892804050354 35.4656825384397 53.2190518584459 43.9397581231088 53.7091450049553 41.5806732753832 43.5145783310238 37.6395050029836 34.6852598500468 35.7774210773075 52.689319641714
733 46.6439090189107 48.8397572824455 45.7829935370499 41.1636968606184 51.414325163223 51.4571854719418 40.6650062327424 46.5869314349388 54.6007048421501 39.2216729936542 61.6467649575207 32.7894378394649 58.3067790395952 40.1742599969848 42.1605866544416 41.3092935795015 55.8249649904389 43.101209135905 44.4258164502919 40.8513777369325 38.2102631845202 39.4658118316367 33.5572808477435 35.2552723183785 44.5378431725042
734 46.6091703593092 53.0338911584855 49.3541731651151 42.2371094874411 49.1308305569062 56.7196040617682 40.8993162251616 54.7384595562431 54.0639752479123 39.7182084941564 51.0116832856136 40.3617120381854 52.2290711079704 37.4969786502074 44.3079279491005 44.7558313171559 45.2546698919326 40.6017114701365 52.0778473122864 52.8564275607794 43.7545959024172 28.7637224247506 46.1319956761535 42.7328661861662 54.5699297028064
735 45.856499891019 40.401305670601 48.3444750114994 39.2821285737205 48.8518920383008 39.3575777669936 49.9383204189017 45.0033063561025 57.0069611413006 34.899600117201 51.1251887750671 41.6014135718651 58.1783574787235 39.3855659648729 40.6887815272102 37.4819157649248 53.4302589581551 41.4662775779677 45.0112921611826 40.8485770479066 38.8680435238909 30.3581733349813 43.5434460485784 31.5450585668511 58.9732561426158
736 46.1534384711067 42.8563245173605 48.7750435078949 44.5739463335488 52.1819930869448 49.0699396782436 44.4278661358136 47.680314742649 45.6012755025349 33.5040897195521 34.0523385763532 36.8095120838964 62.3150939771484 53.0994557604391 46.5416958055921 44.0555881883165 56.5816611864571 44.7589241596696 55.5613034744352 48.3321765038961 46.6932614974009 42.7598327244937 38.0507019499439 33.2538567364829 47.1022471437624
737 46.2704227322236 43.2142226263433 54.0795943682675 44.1264506703317 48.4311954966479 59.0048947373595 41.1154755926979 53.272532192415 50.3455613728556 38.5622312966104 56.1845798201833 34.9479436488961 50.6541456100643 37.4432018472634 45.4225996578419 36.5570416303542 52.5179058229816 45.9469615492655 48.3262124174212 36.9295103273541 41.2866956705919 33.8242321312272 44.6117385576837 33.6792979570774 47.2284340655443
738 41.1054684542867 44.7574313372965 48.499148338997 49.1951688556239 46.8501044597725 49.7408564263471 53.6754324544664 47.9595615938977 51.0319708127525 39.2037437939453 54.2331667580558 43.4764359303314 54.4454772277216 36.8659571856254 42.0127369947727 45.9780880762356 57.1736403803234 35.7350002691917 53.2724562073062 30.3607518232715 48.254404524783 34.8707342455817 42.1977108068275 36.3052395084255 50.0027922920074
739 46.1943678281158 42.9757664111524 48.7441897896861 46.9629865174107 48.753631796565 49.1894235748954 42.7809876321264 44.8496960639317 43.2047956067913 38.5407932727245 58.2375750261831 44.753103005445 51.658485206657 43.3535657577864 45.360524189974 33.8937440722536 53.6312308632109 38.6731128432152 49.8080716608229 44.6464169767719 42.2531416854383 35.3299676080408 42.3360661608868 36.0642007289087 42.2155185638417
740 52.6443469216388 42.735609781508 51.2214364793004 49.1617240331278 50.6252756544452 47.9149240690333 41.7703000816177 56.3485336885776 53.7126465810738 34.1013461681225 52.7326663088275 36.0104087534106 52.0397833542753 45.245623093154 48.4602001577299 41.2372300377452 55.0694227452711 38.462683100451 47.945736201572 44.2754030160099 46.9787061261293 37.1314529993138 40.2729976576576 40.7553833824894 49.9659578040221
741 37.6515383514833 45.3285550980958 43.575358061867 47.2902437565767 53.0277911874815 53.4297585066412 43.1459951015208 49.8207010946686 43.3903350505969 30.7205130918625 48.4713689067723 41.717808043158 60.6984544450583 41.2460464279278 47.2686419215876 41.8066827404109 59.5216066517196 42.2641338939995 58.7215349053201 45.1231607590561 44.2544934321177 42.3724766441003 39.435163112248 39.9156431579279 45.9350206705449
742 55.4116804834707 45.9831923615286 38.7219623787737 42.9914343973406 44.4897757989727 46.7337631509857 50.5414442106086 52.5802906165954 49.4655577324203 34.1894396293626 54.4273604998855 41.9287330071425 51.1073911269337 53.6308933018623 50.7540119190319 39.2451910369665 49.0339761623929 44.1931665187399 51.0818915659718 45.7041316677539 41.0313512669116 37.4091573730232 40.841562934874 34.4398179542147 45.7360662132848
743 41.6137137478381 42.959794023759 45.8528286277907 38.706488616298 46.8762470997563 47.4382225038521 38.3049290007294 49.3714547973106 55.4205872867353 35.4672678511953 50.7683766085566 41.5282207809266 53.6672913585768 53.3568678735604 42.828795764923 46.4481354301217 48.8441494554496 38.1092148960425 46.4994233927229 51.1670216740452 41.4319895453011 40.2244815286392 31.6152116709674 32.8039063007647 46.5398286201573
744 61.9643878288222 48.0315765176804 49.0470737089497 45.2813859900356 46.0636569634142 39.4028822012306 49.2934045730103 56.6581127869945 53.9929911317116 37.5082432694002 52.29092111764 38.5592763190358 60.21679040665 45.2886567744863 42.194905301271 42.2891935952877 52.6823358258123 42.7692747023586 45.6922762828497 30.8383431387402 39.6762789004215 40.3818899845461 39.4593615344595 38.0173206619218 43.7409807098613
745 46.9484557283318 52.579118459301 41.8238513682509 45.8445869006675 49.9035757168974 56.0137189074398 44.2924724308346 39.85446778918 52.3651637645018 38.0846909547889 46.7683461626474 41.9001450447493 53.3192062011288 38.4446043780239 45.8636747360306 45.2257625057119 55.5267788329058 47.1352707726577 54.276722418171 44.7193688365837 40.1405402206112 34.8580075928621 47.8896705175705 36.2997633136365 46.5152331110393
746 55.9676416916127 49.4309397687469 37.9194889091787 41.2542188678188 49.8682614622599 42.856923708011 53.8524526413051 46.0349485235238 51.1346352700916 32.442903580596 49.7434964088998 39.3086219520588 58.7160645853038 49.2282238146087 43.6870894013966 41.0117717245716 57.8789491053839 39.342303142239 50.2252449793558 44.315653107003 42.1673926542483 33.1529788828626 35.7126464933742 34.695442913231 41.3922248661774
747 53.0393027721199 42.2806287068329 45.0256234715857 51.1371274248817 50.9931071952564 43.350533473737 49.4236046368139 48.8380238251776 53.0030091834759 36.9042923968802 61.4297577363558 42.0138894726733 57.162286354715 52.3663793665007 41.5986928518743 40.8132199813902 53.4486498942488 47.4048732589486 43.9331844016177 37.2221924580998 40.859070033974 32.1298454470246 44.805040107604 35.4009935186428 51.027368051377
748 59.1419583286298 40.9838670033984 36.504928419266 45.9349178609706 47.7365208395576 42.3463331880589 52.6515171276661 49.8697861563964 51.8253912107382 36.6744013922491 43.9502591965148 38.4137352110383 49.6658835027318 42.8024766455892 47.798131960616 43.0098051957166 52.2323126579481 37.9808862582338 53.4357499153631 38.4285526675245 48.090097406714 37.1487656787117 46.5098161321089 36.9083729948239 47.8047860106556
749 49.1440204327441 49.5841879558548 53.3424813876077 47.778986235043 49.2226958744767 49.1658787014931 47.2275600515748 52.3383781855056 60.0162400245181 41.9028582919653 51.899619315376 41.0758898047131 59.1852293014047 54.9571249049688 46.3143824622381 38.442162588009 55.384858066079 40.5778789160606 50.067747773581 39.74449620338 39.2295888072112 32.5711587334475 36.8498517611067 34.7092321070269 54.7139952225844
750 44.8821923609509 51.4059513670734 55.7172046646486 55.5915961658508 44.0301556318735 41.696701210769 41.4756925015825 52.0201109811996 56.5608870738103 36.1197706988101 52.0215922607707 43.9974680254362 53.9670938684889 39.8898734574895 43.9248885364625 41.1884290113562 52.9102306736675 42.6526694492419 55.2913323456179 37.2706664864336 33.9331845001001 40.5423742337314 45.3107441893996 35.9295799024694 50.8335053086942
751 42.7084766096997 50.4594561503907 40.4693555439378 42.555821924466 48.034170974178 52.8929116709269 43.6539252191005 51.7409695282704 48.2614641137963 39.0193829271834 49.0858975902192 39.4694684540318 50.4905588474568 42.0796637547459 38.4209538821932 35.742929104588 54.0051528525947 43.2940723628906 47.6473354478649 44.5117678234297 44.8676465767908 28.9649353240803 43.9916692612275 31.3032415930663 38.3712770670032
752 43.2143345057607 46.7385234285305 47.2543970038166 45.8916270403422 51.4193853844466 43.5755203191647 49.2898689990018 53.643332108886 47.3041818687443 37.9842418107091 54.061728721649 46.2101690406619 55.8078884233116 32.5120162492691 41.4415080866966 33.7230028470161 50.8261536547162 43.7977542570918 40.6074346780421 43.1912654369416 37.6961058378412 37.8784478077359 38.147767340961 37.5259246618398 47.6157698740208
753 54.3096105382767 50.9050392885968 39.5973702632861 48.5005690314839 50.9618676896105 56.3418441637855 46.2926264380939 52.7874411814784 52.3358069602652 30.4386502867565 52.6973462990067 43.0160886183751 61.3164805803618 52.3968041612004 41.5814776344633 37.836836310961 55.7501660980833 36.0907797222514 47.9209262092463 44.5201448732154 38.6915102378528 41.9814295507346 39.4428102622326 36.2103543839046 39.8386598624395
754 43.2206354595653 48.1460550641744 42.9159726535457 40.3915694157254 50.1366466430187 45.8685528324102 52.2029730518489 53.0362047472959 45.5534976567057 39.4515348391864 51.1309259289817 38.7351434242093 54.4857083740266 41.3707341383148 46.1848529262643 35.6137071615761 53.4384953546781 42.8582738955855 41.0723050245501 44.5062326033794 42.0112275874361 38.9014583306583 43.0724167418935 32.8628292397783 45.7836409010272
755 50.9072388305438 52.4045948005894 41.7474282910595 46.9230037848087 49.3449437309856 54.1803277803353 38.976901255931 59.7965191508726 53.349882801178 41.57015800083 49.6757014734086 39.3536735075057 57.197471430709 44.4280902692502 42.4846458962612 53.3104347479915 55.132955078432 39.3744081594211 49.2909509493372 46.799834918099 43.7227829138583 28.3956206924279 41.4868059843292 43.0531979821362 51.4411933668249
756 51.1153973616084 46.6446593167679 49.5840993950947 42.0940670714448 43.0000268129863 47.6264402398163 49.5893760012736 54.7888252451416 50.2845665241379 33.2875335424039 51.8178846573956 39.1095950791648 62.077455236674 38.1953969688076 47.7096228655154 46.1875538520186 53.7599081229876 45.1430370518085 42.5289735822328 53.8254338751851 39.3181502725524 29.7922747294419 44.5883923693147 31.8215133498997 48.2553218031786
757 36.3442210062545 48.6261802200969 51.0782121123063 38.8156344019547 49.70438519729 47.8322857142753 51.1714859411612 49.2798561257334 48.8926784503714 39.8256340056485 58.8144204858149 35.7040366415103 47.7163723088828 46.2241697373108 39.1449335195766 34.3155304617625 58.359524404618 38.8987135641112 49.7755446343764 38.3405850165644 45.8348180804551 35.9160263193014 30.0006566918744 41.0419075764973 48.1100466646427
758 49.4943101258187 49.0214218413338 45.7277895556648 46.2335484836739 44.8591332096293 48.5078962983427 45.5339279810221 57.1614865607818 55.983024756694 32.8260822178749 46.341408541254 42.547614730829 54.7361008443842 42.8572508877156 50.0704299410091 41.9002171300993 48.6629364863231 46.6414914792982 51.1852759971023 42.4631267912415 34.9081690478034 39.1888821930871 33.3263147675686 39.2122144761651 52.3297469894608
759 55.2612910677187 47.6597606129213 44.7014588839708 44.0659220869526 47.8024032574847 50.7697240961851 41.6357654422333 54.0733850296356 48.9505394721922 35.7406323117505 48.4529701627285 29.2746810841659 56.3578615616627 51.4960562533146 45.9676073889932 32.4071031332313 57.4244059167993 44.0682202796033 49.3151427137716 37.3086016626592 42.2999401692699 33.8314640138892 42.6462993754836 35.9258736523959 42.2938300797831
760 43.6274424733864 44.9634133170546 42.9149344964241 44.0881210106566 45.1003172828936 50.8235121301592 39.7587688451991 56.5173242374127 51.7501449706693 33.339206848989 55.1928731044447 33.5908480320913 53.6687966581494 29.0863601143821 42.7849402314701 38.423303561696 50.2238478592726 44.5190628949163 50.9183796094098 34.8323968227952 40.1508699811786 35.9000818846015 32.544122404394 40.0720959414443 53.6388343599432
761 51.754577427513 46.8505841600593 52.937572261727 32.1733118717206 49.2996113618766 53.1699471621166 44.1173667619312 54.6018952520444 49.5447151562328 40.381397258229 52.6546472481909 39.1488067117386 50.1224646825379 41.8093497391378 40.5931284708759 32.3916050131982 50.6331592852393 43.1442841943705 49.0984068802232 45.4914899775702 49.658062859575 35.2952531499968 39.9529024952908 31.1216669962671 46.3407319988204
762 50.511145591527 45.1230049841542 45.639770535975 48.3013410239467 49.9648458504852 47.9458025326562 48.4638951562192 47.1324381812282 53.666844078759 29.560348599224 48.5720385463222 41.4804909864569 61.2330377245847 45.0477203797134 43.2402101385118 31.2972095013436 57.494327522208 41.8282017879257 53.2798854698506 44.1799228397547 42.777350400166 35.0160490902677 41.7911964265665 36.5871866643666 51.2052529472525
763 43.0609218615191 38.544986143454 49.7343432308297 42.4858637221547 50.4310867620786 49.7126007128414 48.30243926239 47.939995426973 57.9386649836959 36.0622608918056 50.7539695810063 40.7006639904624 45.3549955267121 45.8505071417409 49.3708168656411 41.5511520946651 50.4065207403303 47.2106314586141 52.3128996656859 49.2503635746255 44.6625813043546 31.7398450651322 37.4125683426025 31.9334605552292 46.8999477027247
764 51.1956473623539 43.4493302468482 42.8451700027381 43.773983548517 49.1928750627499 53.229922490586 41.3732473788274 51.1383178337737 51.4649441773584 44.8075622782979 50.0197556173137 33.9272337523733 54.0573565919237 36.7366436424525 45.4782017049647 38.7492075188003 54.7481564307727 43.7954906472606 39.794159497216 44.1599582315163 38.7291633889743 33.0159448544612 42.6113650186011 32.8159731583363 41.6298623252865
765 40.8949638107161 42.7340671380611 52.3900839338626 47.3745528192373 52.6308041390677 57.7003270261116 44.0368045241208 52.2132301022668 48.836888267705 39.535757001387 44.1407703092747 44.4080696219598 58.4485621797661 44.3521286743317 39.7785845785494 32.5568468419761 56.5896004937662 44.7009819691586 53.5486587037247 42.1427280220316 46.9244602261517 32.8103601718841 42.4106262712361 31.4053751039355 47.2292003555184
766 55.5348061687266 44.669572456705 47.3714569192817 41.1076141221869 46.5276828428621 53.9844628814604 42.6719954236514 54.169382342587 47.4305784385274 43.6238524264335 53.5843176806305 38.925610166337 60.9795611114087 38.3469965919762 39.9953355106426 43.5832747437273 50.2475232156796 40.6844449376785 44.3681240032692 36.3044357130388 39.4438188120771 31.7369522817014 48.7000073789853 32.9292998902264 40.7445395129916
767 43.315096546419 45.0498383198687 55.5464832243623 48.6338120367022 50.2724820214402 44.3543605882637 52.358405293157 49.7190421006522 55.1330747706439 40.1120401271066 56.9222357775764 42.5389044758903 55.0293882132533 48.3951408898528 42.8697212802525 41.1800524501236 58.9121294730503 44.141852620287 55.5219167825845 47.6383031598149 45.1984661303521 32.1653069639415 38.7314709991228 34.767107888984 57.1367423385105
768 52.3150127493446 48.037896850419 51.5160290647685 39.2157942430981 47.9904093888405 52.7450387837346 45.8335546444233 52.4926303626581 49.5361897540464 39.1478515294194 48.9342026690691 42.2870397438034 47.8932031946296 51.059742864908 43.7759063661372 29.9888953961631 55.6341479385715 41.708839843866 52.5909954747642 31.7012596192518 43.9443759950497 37.6052786781777 31.1471763833434 30.6162343149158 41.6464272105039
769 55.6051033212993 48.4793864492544 41.108384370391 46.257614348688 46.1322861278996 41.285847425858 38.1666943354099 55.5646420889139 48.76149924775 37.2271969768125 50.7131010952652 38.9982844174151 62.4098659569011 43.7292303686774 42.6596401693343 45.8621010523832 52.7008162848491 41.1836214508441 49.4660613898897 50.6793021507899 39.2988369543278 39.2583921909241 36.9352104646986 43.05192959933 49.7531900607748
770 57.4003267197195 46.7738777185676 46.1839571952715 45.861069042865 49.5789332078278 48.1864792693599 49.6413703941303 49.8731999051936 50.0951524794436 35.838493224705 46.5017023401482 35.8602090844437 56.4791963576488 39.5864580852784 45.7514447654804 41.1210925913522 47.376276240513 37.8872474222061 51.3493800431099 47.6043970401923 42.201840066345 37.3362858052447 35.9707361990782 28.2497926077136 48.1642827038256
771 57.9637056487827 43.9478430302847 49.3061942466038 48.6016802265033 45.3182791831493 42.3618956659539 44.8784075483573 50.0121227297238 53.5618124698511 34.1413147361718 46.053493279324 33.695931213013 56.2001541044202 49.1135957200465 48.0291139770383 38.0571170281942 52.4687396066976 44.2353211154524 48.1837513995672 48.6137487852901 38.5690452801966 31.1822075840561 38.9001417165156 38.1562803564976 51.1875665919434
772 44.6500046628302 45.5836208737967 38.8336006088296 44.9425225474458 51.5650172810021 47.2838781936293 44.5002005860766 54.0994621208773 52.2398751940464 36.7606328111468 51.5963037054218 44.0432906244915 58.0161002796699 49.1459125070146 38.7102903659246 39.6413480839382 58.5287616026737 39.8963621853586 60.4303564186737 40.1817726432917 44.8383478620058 35.3388294898279 41.4969999723802 36.8278389039191 53.0994718579532
773 56.5653169019256 41.0698356953373 43.1890089480721 47.9801374550291 51.5893554616871 49.5191350239937 41.7925163033082 48.0945802161379 45.3017932966037 39.6727679434919 45.0967068715584 40.471903326125 59.0113492999695 48.2782481752817 37.2231306222083 38.3903452611013 57.7868891985294 44.7443159737675 46.0902539111912 35.0906746432965 46.898634412329 32.9545264224022 39.8328185399947 38.3198262980274 48.5919050173827
774 41.0386590495383 49.4409425556822 40.7205438705923 50.5683366809566 47.6801877266022 46.5363151140356 43.6957662311252 53.8194976231349 54.3438169968562 42.2468379994087 50.6442537009112 35.31682307105 55.2441674868966 45.9521575804294 44.5471496577043 36.0042879116894 54.4696513795632 42.5513699497869 50.6437666890485 39.5439666587725 44.0874962328175 31.3303505783643 35.1479450134203 34.4084611333415 43.5014138112276
775 47.0944981718757 48.4794713210865 53.7659980509023 41.0169023959748 51.7944717411353 57.4808585013238 40.7450324262897 52.3410751604933 55.7566666295584 32.6065067630004 49.3945901092346 35.9482860086064 53.0483638013035 39.6575866234027 45.3480151111883 39.7004786982146 55.7944656963528 39.5332805498922 55.4840395744636 37.9409085529358 42.243657324515 34.968115435497 43.6678673527781 35.2734692483936 52.6571808944081
776 42.7716599774818 46.4628513412503 49.9147823279103 47.907166556634 49.0434987665678 49.1594974038591 35.9142078646407 54.9141944527335 45.2996882102927 45.8704092996698 49.4261661656824 35.6707035300285 46.5473842988725 34.0030630348872 48.6394239908942 36.594582062533 56.7738375133468 39.1772903044323 50.5109454934539 43.5953070158214 42.766590375326 38.9518103798417 40.1310008187014 31.7610676230844 43.5399618705269
777 54.9978138046839 46.835010082482 49.6066779308537 51.944537376697 43.6185569217994 57.6667098000638 45.4328558984656 47.8310573057214 62.974619244095 42.4989994649042 54.7675665981046 37.4907355451126 58.3049699940708 36.0893453549626 44.9922612857397 45.0205080777623 50.7407934960773 41.7394162351014 46.0092813688763 41.6515927637728 50.4632654670038 37.1387578215632 39.4585094207397 27.8498084832949 47.5818404382806
778 52.1950614058677 42.4111716838828 45.6089524776959 44.787183836275 43.7480511885248 56.8671435899981 39.429542741133 48.7768149337198 53.3294393344967 38.5568601692306 44.6500382481226 41.0118563260469 51.3726326569119 34.1509799200802 49.428029678087 44.5854052521425 52.8381857264019 40.5973328511956 47.1277045526013 47.4261341190264 49.3282704255246 34.6882860081332 46.3877937457235 39.360275711718 51.5433122941288
779 38.2866889462409 45.8896202146554 49.88046627042 48.4512019024136 53.7252712347623 45.72357614663 42.1414523441152 50.7645529828339 53.0221286081299 32.0794597381861 48.39179011992 42.3242220475732 55.3184548777766 50.9453828446072 38.6979894084694 36.7920495373897 60.2240822706193 47.3514551112278 57.6472833394301 43.1810951309111 46.7779170211839 36.8307888738234 40.329113780004 39.7126448682246 45.8991060579412
780 43.0046685403667 44.1903464899468 50.6765595411068 40.6474304997591 49.4502315782525 52.3852454155884 51.3729870856826 53.9081168625122 50.3773894133362 31.7834567987807 48.1668287202646 42.7570986392737 46.4042347485141 56.2396951779682 47.56417549724 35.7647232584197 50.4256876471746 43.3115379719473 50.9244017090467 45.6086660278371 45.2882271245886 37.1331898047626 44.0646022797382 34.4751290856834 48.761031389379
781 44.0239974161094 48.4271700654874 50.9160951906275 37.8159065929037 53.4033626750963 48.4667111097247 41.9669050073162 53.7261444056564 44.1822479235131 30.4254976426546 56.1100954116388 42.7489446068343 56.0009437872614 39.1828313932583 50.6128853779929 40.2050001094061 48.994903066266 43.6265174810911 50.8221348670732 45.1090121941741 42.9764438265256 34.596313323478 41.7430361091743 37.3035864492779 44.4063125980708
782 54.599401060381 46.2584530885702 48.8702527035101 45.0683358879256 45.4675906757819 43.064056672014 44.8498013530332 50.2022226734635 58.0251472381865 28.9213026265882 54.9566698408574 40.0845198901018 50.4944458265484 42.4101742501713 43.8649986545195 46.7284013183544 51.1382490359133 46.1700547961598 48.5570432951496 41.8381511355556 39.3259564422984 36.16362660774 46.5579251947399 39.3795374481092 49.7219173980343
783 47.3436354233321 44.8056968372177 44.7615056829359 44.7421343208264 46.4183589434232 47.4060805650468 50.8972589894208 51.6652788972697 51.8054920726208 29.7998015360053 47.65769536059 36.5252222151175 55.783691696037 45.0557444726605 44.1476105302938 41.1673406018222 57.7002150706778 44.0955420953704 44.5551444368285 39.7225163003077 38.3820528998185 39.0985627248595 43.4607282496586 32.1574059137007 41.4251139943571
784 49.1071460875131 43.0755974172633 47.1548247237028 40.5927023299051 46.9595602996687 47.5491407996882 44.0918358950523 43.9246628749377 58.2459870181979 35.4604654681926 49.3592733863489 35.3909184791718 49.2984866043055 49.3112413110836 46.1946393472358 44.4525898651296 55.9119395673425 45.8910201497863 51.1712394720109 46.4469641580883 48.6307190099163 35.1526013177917 40.9132033742045 32.2982919412392 44.2463656303623
785 45.1367521678669 44.6025034203997 40.4584888103257 42.2476354057709 49.916128120396 43.8922608412231 41.4799553077008 44.7166299065571 49.6184244792131 32.9739481541458 58.7164630678059 42.3213639425586 61.8837627739326 50.035428130786 43.9789314795228 37.8218840982577 55.8601728850255 43.3852065343479 44.5003728818701 40.3211118731129 36.1208709966054 36.1062901596764 44.1268937178624 38.5827420402403 52.201619640157
786 53.0919501270778 42.2722373451148 45.7878595614126 47.4186057301471 51.5037427880233 38.7403242849246 46.8445797578466 49.4476560787908 51.2621783836967 44.9726949345106 48.7985588618809 42.0324273718761 52.0630754887477 39.7260788518284 40.0989751251528 44.829566756876 58.4388508479373 43.0766839701299 46.2610779232907 36.3362976964248 45.3450840470869 33.8418061339299 35.4635736294814 37.2387515917543 48.344498420062
787 48.1174387978362 42.3471494458389 47.8841237982026 43.8414023980907 47.7054824712553 49.3472980131851 38.0026578975275 50.3663202607135 52.4394928029031 44.1768441887486 47.832171236975 44.6176175562458 57.4668267053433 38.7175252008393 43.0908063283671 41.024634581761 53.9436400904818 43.9391929607536 57.3467655004221 40.2902062420152 45.8362140846803 32.4011552098652 47.5404677749844 32.6787490367911 59.5973136442387
788 45.102179275107 39.6768912737629 51.2217408409504 44.2925823970094 50.8850686392338 49.3852511036952 47.5805947494917 50.5628131378121 54.2991524374832 42.5418463848434 48.310246904279 36.9110672297298 51.1387752285104 52.9393805863187 35.9699950265738 35.8314583140469 53.3337763227407 35.7751710036999 48.9013685810188 36.6388793878687 46.0112622367299 35.2900246502115 32.1370338593118 35.288031365582 46.4006881280991
789 42.3914709389914 43.6555075721595 42.6209575058163 46.6059791611614 52.5758361709854 58.0068780789832 42.7777777734585 51.3186217992402 48.9891705099654 31.9519986313582 49.7758775436819 38.1725626508193 59.5010910143831 49.8567720376712 45.7254689786527 35.5474577236907 56.1516701436271 40.2778906157067 49.0487404925911 46.7053459672852 44.3299970947693 37.470174917136 36.4027027898413 30.2847826193364 52.6660456945261
790 47.1080615323447 46.4227989438263 46.667778021039 40.0702782726212 50.7577206125056 51.655239448073 49.013947967536 46.8460959713952 52.5270422554702 34.3152643137446 52.6375899076327 39.3326442480556 59.6408696691226 49.0424653822483 40.1574485060716 34.7232702135684 55.0076744578376 39.3375465183415 44.9239688035255 44.1945057873239 44.9723368929035 36.9015020219234 36.7690637360029 35.2512551663662 43.8885552131731
791 46.8249892753011 47.1831294650625 55.0815286085187 40.2867967988473 50.2835692341646 45.7780301491036 32.1046001028703 51.1795208870522 50.602511106168 37.5796598867195 58.0266863945193 40.9778141213054 55.6470314044997 38.686513236014 44.9360719107366 41.1068949388308 52.4012806023859 44.1989512546128 50.5169314275657 37.8147595724662 37.1398398550094 37.2580385257088 35.8893055297608 36.5270364145682 51.2972964353563
792 39.8553061172174 48.8379268014215 47.3023192821194 45.6775643160046 52.1858037677076 46.8689127676642 39.8961462557686 48.7809794487051 53.6662484195724 39.3024509465739 57.0254485772467 38.4482707086793 59.3685862825915 48.5466074803595 40.8441009158844 35.7677940962662 53.8079100153135 46.5261344370398 53.1276905909334 46.382421735329 42.325522287649 39.3199641252971 40.4505376344995 28.7370609300754 46.8244843690375
793 46.6164128169638 43.5849273011677 50.5610931382221 41.1260569684433 49.2426145023732 45.7788545641971 40.7801626820609 48.6686349031815 55.1633307946467 32.5615590284213 41.8943266999703 38.5099658413067 49.7574174672572 44.8791891722792 45.9910087336962 30.6272643932316 49.4301987027146 42.3311487084589 53.0299199250481 47.3913323691662 37.8943415851777 35.2289855341817 33.4679421794336 42.6627982790417 51.9248781287441
794 49.8395279657102 42.0941444186951 49.5459403427312 51.0518037171635 42.4914391981212 46.3781446576928 51.1258383784478 57.1122555530758 52.1449176483361 40.6888213171867 40.4781712596865 39.7202911468052 54.9894878967429 48.5249240624473 52.4833978233146 45.4931846482905 56.7999931847598 37.3667866125229 44.3611084649336 41.8103477485975 40.1060957576975 36.6039981178273 47.3522566940404 37.6731194477753 47.5928632007693
795 49.7352834357049 47.1340511691592 37.3669939882173 50.185444970664 44.4652245488983 46.3532853570127 42.3383704128152 55.2886726611288 46.949454532973 36.2884994913968 47.0813556442696 43.8940070838785 54.5154005677685 48.4732716315024 51.895068198268 53.0996465516076 50.0395548527519 45.0885770598369 44.1685813262698 48.598838869704 45.1934665031654 38.2895075437234 44.5621678120166 40.5038259102363 54.4848645965114
796 42.7114341765423 51.2208197766345 50.0888512379393 40.5069972599325 48.1716898505631 57.4756832210976 47.760994116308 50.4394611461272 52.4439378840186 42.7510438066602 48.9622896895375 36.2059072183588 50.3554551403586 42.5728917577086 44.3151522794199 36.1620554535695 64.5279596033731 47.1491022097715 58.3217349083915 44.0550572313959 42.7252480777328 34.6731333996565 32.3484183541766 31.3918729414192 42.3431368464921
797 45.6699822660869 47.0696534254051 45.2638454568463 43.9673634566786 46.1574162740248 47.6915900801919 53.8373144064362 50.26261669313 55.8664172022462 31.8464131997765 48.7636540316862 42.1985822996566 62.3782434945997 51.9365150227737 43.4161967286045 46.4584629875127 49.2009846428245 39.0641412762267 53.6706766814657 46.0790610032882 49.9744678440128 40.2996748128802 37.5836611860418 40.5720648300903 51.3510230050984
798 47.3118327512584 46.619082393121 44.6488116330789 46.0738160681157 53.1750036092421 51.0592282345347 50.6577864945234 49.6946822106486 47.7164548717803 35.3789287669564 54.0382189597175 42.6115098716061 59.3177647925464 52.0234320529233 42.9038270800319 42.055890917666 49.9147114538305 39.9585267746015 48.6015099016182 38.1254934252786 47.7222458433147 39.8952523051305 33.4092620243209 36.7274047294384 46.5798169834683
799 57.9380848547039 48.8581639705697 46.268357467097 42.6720609886618 50.5739039932201 44.4110837497752 50.2630791630425 49.1305895776692 54.837295521361 38.9172792379696 45.9645251534518 40.6126802970404 63.857426359888 36.2829357189056 47.9901858771973 46.3153756826219 52.1736132154001 43.5356794206301 42.9310580628799 40.2233562196527 42.167560055284 35.9413920396248 41.8372347779909 34.8694319556241 37.1478926743296
800 53.6028515565247 46.5823950594577 46.3091166386079 54.6458632207262 48.7810999483823 43.4991871835985 37.8590865329543 55.176845580367 51.2778845566196 38.6161681869417 52.5509041959461 40.8912716587285 59.1525324014079 47.739697739809 48.0078664050615 35.9875866550449 51.9548890196598 40.4709242816371 47.9789055814004 37.4230632665097 48.8640874073467 34.1023699804125 44.2350309138837 37.6153656994585 50.1085191404757
801 50.9281555533899 42.9523519197675 46.2703905098584 42.3539461505698 47.5139752169328 42.1269954474969 34.6293073390975 49.3244192808243 48.728353430994 35.6016455109388 45.8600514830737 40.2147256375661 51.9699351466054 46.372409599522 51.4186214329956 37.9539165577642 54.1908742755062 42.4247370957396 47.823338971333 42.2570210061155 45.411619326487 36.9313688503361 32.573105575563 45.5434283648029 51.4883012944862
802 60.2608577029775 39.6125566558535 44.987696413203 42.86683843724 47.8560907570741 47.0414682166209 49.9331427987584 40.1631938866296 54.2378841818822 42.5971144539198 57.4714956075647 35.5901466673249 51.7967595444165 43.5602375987583 53.0739900031633 46.4407425551112 46.5649892756983 41.5193851775706 52.8960395886018 49.7228167716188 45.9679448150747 34.5914200696854 32.5033042037507 46.3772374511331 58.2862641929791
803 54.567787175608 47.6442129578225 49.6896198588703 43.5052118267016 51.461588039442 46.4938728584518 39.5099183607296 44.4475794347822 51.210215790948 25.6209005051122 38.8168177727729 38.5666918665202 56.9606847474803 52.9194818691287 52.425372591139 45.2085348910962 51.9058345092202 46.6065856324888 48.3060766472443 46.6538972898488 48.3886129513758 43.6361280245766 33.5427219715337 35.549125115322 45.9711241224727
804 51.1889544122366 41.2157920306453 48.4955541281667 26.9166857191174 48.3164696308035 48.581096012531 48.284206038242 52.7934037721874 51.7286400695917 37.5774285750418 47.8604345840491 37.4203264961325 53.8412657606908 46.7985293023381 51.6705736697776 49.4109065590274 57.6902637060578 47.5734858711134 52.4818372035452 51.7719647483889 47.5016161525894 39.6063512585726 26.5192104055981 31.8266616329114 47.2062184602368
805 57.8961707899337 38.4812661711785 41.5850211881443 40.2186306946744 45.1805889737345 43.9677911804305 42.4457898594432 53.1580861965044 54.4988985416327 34.26561034683 36.7696168776178 42.7938334622975 57.1976650978623 47.8787092788074 49.9995021688022 47.0512750849338 47.0146125714956 46.6090216506228 51.3404809021549 52.5068605348841 33.0545102078701 43.7042609063146 28.6495075964981 35.4210254855776 48.6527626725715
806 46.0500762748103 42.9248624921931 52.4844630781883 38.5372319343183 39.3636960301847 43.7154541801762 41.3037980256659 57.851171881248 57.6884592664107 40.9241923242212 39.5670393679788 49.4719196077908 54.6364252795399 50.0284308366551 55.8241286573583 47.2378136951941 57.8014450145146 45.2700285000917 40.7094950983989 52.0302922091971 40.1514380458812 45.9552659184889 38.295064347315 39.4869642202375 59.7439815181821
807 63.4049457136325 45.0390929476164 45.5911256483497 41.3400429761407 54.0563236119599 54.0759421126797 38.4796701799653 41.3542940667906 58.6059908437991 40.8647843659007 52.7133494039354 42.4177710523022 56.3843859706888 49.0235455218271 54.3398634330393 47.1525844309862 55.7670826634036 47.4701690324307 53.9335025911593 47.8075180582093 43.978097267601 33.9307617398565 29.5015781637587 32.1074115271482 42.767092480449
808 44.995834398395 47.2309133579638 44.3127967707114 38.6588533313051 54.3738114304582 44.6934309994441 48.3393639711002 43.793453474091 56.2487733858113 27.7173628600359 49.2645112871857 42.6191965650952 50.7454768685955 42.9954081760042 56.7968786271403 51.9957231858042 58.107042506706 41.3884839883384 52.5310598737598 46.7312637565984 41.2574737634863 37.2707798428985 26.5888994320258 42.7736335191185 51.9977188236951
809 47.9277462210318 41.5700761199064 32.3392074346904 40.2644829628527 48.3105762084909 54.2452227156421 44.6073846140009 42.8832171168475 55.3879393895095 41.4339545339636 46.6396709585246 38.1483581419016 53.2230602331282 45.3165035525716 55.7129610913517 37.7138983830726 48.4650812479185 46.4302185644438 49.8817026274689 42.059699810195 41.2665290408123 38.5538233862767 33.0827665238283 38.6964637181892 54.4422921347126
810 51.6729517230736 45.2290213827088 42.640466983635 36.714665918801 48.0283733347854 37.9597490101863 55.2126385332707 54.8297738448574 51.1833857038647 30.7554847922713 37.4129499860934 41.0357610692752 49.4795957836006 47.7327003872925 51.8423566217858 46.3213700183511 48.6238457227959 40.2030414801346 50.9494984077373 42.6632972067002 38.2057711346721 44.6102616923414 28.6343777991571 44.1126977302612 53.9719734405168
811 53.0021190584003 48.8663381293526 42.4131691930982 31.9411561605352 48.2926697019997 46.9678879505867 38.4510970938438 44.4285469342659 50.0440682149793 44.8785130965138 47.0130167399231 46.0553072087476 64.9006382608837 42.4035018577528 55.6251500106687 45.1495703172587 53.7906274601105 36.2290574747237 55.435071964485 39.7726423853263 38.3981291248489 47.168767249692 28.1760561829468 39.0285922260945 54.6663474785103
812 53.7956111799949 49.4304508947742 42.0590022177221 33.5951778560223 51.2000603662307 47.7872921519284 51.6903768410051 50.4857264539213 54.2364778690969 43.4320246885785 46.1418436096119 40.2914552249771 59.0952267284229 46.2116405395202 49.9045825199156 52.033499040275 55.4744004016344 41.1433046842736 56.2085073950731 40.8008324868914 42.3482316852072 34.6357386415315 28.9197713634908 35.0198117009817 51.2491715609012
813 45.8348889932734 46.1605194008597 44.8639951137288 33.6299912123894 47.8631777929356 47.1310846952326 47.5449646263665 50.0678308784198 59.807918313832 41.1963588182659 42.5392949988637 38.7668538920227 60.5979220536606 49.0698279204509 50.4870744596882 49.6773929524165 52.141238763502 40.6526610008887 51.7001357683278 46.2882567681854 41.9332098491014 43.6515908828826 39.6955385477685 40.0506112988691 48.4138705513934
814 57.7204703564167 41.1667393389996 46.7067762355404 32.4945754371223 49.7845477506272 40.7859018612575 42.8992755312475 41.279226962217 54.4223513401831 38.2377167255174 46.5669861798267 43.9559089765549 51.4761444649959 45.3552670060999 47.4129011761584 43.9346020588045 57.1793033254547 47.6447412126696 53.4684380618422 47.6499318103466 40.1007875864648 43.3248154884265 26.7855459793289 35.9151481738147 58.4832522214628
815 44.3343448928787 50.0019690210382 43.557179758465 44.5183997620507 49.1051944242636 44.7515705873144 45.7183627789385 46.0755314542036 58.5654326679297 28.8556823906589 49.7337389601614 38.5093624263257 52.8408248601341 44.9697809609579 48.9043552243962 47.491308233798 61.4159685042064 29.2008840664242 40.0832645584609 47.2728703312551 43.226475684813 43.2646193741541 30.8691286505665 46.2200363033443 50.6849271212419
816 44.814836700456 43.6557273879538 46.138571237376 33.6592981780934 50.2747498149145 45.9345026691467 46.8884792642264 43.04159639916 58.1074036508761 40.4008295138604 41.0544013109932 39.7666228556359 54.2644354268274 47.6966632729884 48.1969025967639 52.3262897958133 56.9553692182408 41.7461999317504 49.7093501826906 48.2312406152647 41.7334340229305 41.2964052232715 34.3007761941585 37.8782742853093 51.8652786223122
817 51.8847049368947 39.9692003123895 44.1863048630813 36.6990038418112 49.0099290803735 40.5537905046713 48.011637262242 45.7556701377796 54.1886752114003 40.2841017654972 45.0088318712858 39.679365899992 51.1841143617281 48.9448571579474 48.6700804142301 38.1213966839527 55.556911482026 33.2030213465002 56.7727271798858 39.7033116652488 35.5081526953937 41.8281398947703 24.2015157109 34.2286651315027 51.7447437906132
818 55.6406559135649 43.441414253507 50.242041317958 38.2736847638549 48.3404120238637 38.0790686385724 42.6261553092157 54.8674281274266 61.975058630079 35.521448498136 41.2020912118512 43.9710809802093 51.4410993907677 43.7263327467445 45.3314091403726 51.482710646113 48.3076551759304 35.2505803716964 45.5636998701877 43.574092750839 46.1568686396534 39.5359323591483 37.8145988406836 39.756895111055 46.8742945449402
819 44.1133763533355 44.1937675241137 43.7823444069946 37.6775553397836 54.09379053387 47.7949602077145 46.384919846323 43.7503312033252 54.8888003588478 24.1668719349424 53.6099102938963 39.9914887725781 52.9808721192012 51.5536968484017 49.8128257668868 31.185628647621 49.6329731385475 50.8629603304855 54.2991274701432 46.5253123606436 47.1890144376268 34.1968490535727 32.7660074118027 36.0040449073518 55.4604967421174
820 54.3285296212591 44.0181072057247 50.8578863208609 38.9655314663932 53.7975646124487 41.929791578109 51.7493838303654 40.4897653516197 46.6374112342079 34.0752558897635 45.7662826506155 42.0889994911443 55.656660882204 50.0295902047799 51.6471401326132 55.992197109832 62.9432038001586 41.9653035108441 52.0104247566865 42.259391118299 44.8303065480517 46.4679454922545 33.8757146112176 42.5682943002169 48.9582005939634
821 50.1577064530138 42.3046970802573 52.9173110468024 35.9158587753887 42.903500384822 46.8110737326056 40.631961462896 47.5211447541234 48.4257100644386 43.3938399405593 40.4963886084876 44.9882630974308 56.2812977662357 45.2750278864597 51.4064720133211 43.6111804367793 49.3247810765046 43.7471017979819 60.3617636792798 46.6113190166048 44.3029719941828 41.2305278911036 26.6528935891371 36.3043573555809 51.7085134345665
822 53.2489073422157 42.712124129518 43.2236210163648 29.6176112696203 46.2468268486565 50.8689389456667 43.1831312035951 52.8241287084161 56.0823984085513 34.0473726005369 38.607985012713 45.1642640727293 53.0091201800955 46.4701629565657 49.0089422729065 47.9449436229178 54.8826211398561 54.5974744581236 48.151716914252 50.8361917207023 44.4266410687356 38.0380945967954 34.7069376425471 41.8640703355288 50.7165732201287
823 57.5332553992064 45.062173447992 40.811503389434 36.9792183035286 50.4499206659417 45.9586572341212 40.0979054590688 44.8464807982595 56.5913173790005 37.4869762798684 41.0529891764457 39.9588849396559 50.8110883217793 44.7103716096122 52.0420569114107 33.9511237269377 49.7534743694414 44.3583529588298 50.2556903413193 48.6622350785571 43.1309390424555 36.3564968216388 25.6463099619954 34.5770441787331 55.4990987338317
824 54.0542230305524 48.4962299541772 40.2265861124138 37.3746930062843 56.5649657668018 39.4066622759299 49.1232730204098 48.9458343763682 60.4123069957484 31.5644268296464 39.9537168295105 46.9202199925519 54.1627083649643 46.67364288068 52.7533752236028 55.4286634325602 52.3391108415444 40.9937650783316 51.1316125199229 45.9116648572392 39.113020469706 40.5120481223915 36.3185448498502 40.7169843254493 48.0216713818467
825 53.6723488371627 48.3724618427073 42.6563944082595 40.141913993545 44.5257842215592 43.5888985349383 45.7739841539768 45.7154744620249 46.0672495958926 38.9747497990597 47.1968374276073 46.1681293097825 59.5271174417348 49.5044936469217 51.2185108181686 48.230150442097 52.7911318361534 45.5500954855633 54.474610671029 48.7946556155809 40.6827242580185 42.2223523232975 35.2849938600322 37.0191463924948 47.7543768709261
826 43.4550262162148 49.476137523123 42.7073547815343 36.0194774243822 47.5223560692461 40.1486192820541 41.7899260991275 43.5066245279614 50.3621047549054 33.2045157098937 47.0330487111473 38.5107047189148 55.3687011045544 39.9551275468028 51.0174411901522 47.5735066746662 46.0160120189576 45.1252800132204 48.0145556762062 45.6515008980863 44.9060140093777 37.1653916141604 39.6266774619173 39.0510616313438 57.7031459029556
827 56.5078946269733 40.1391111548789 44.753136229892 42.0461508705239 50.3762922587568 43.6880393117737 44.6008861805809 37.554252631642 63.5335204373364 30.0989475392096 49.5610489242024 39.8693917155465 50.878329269473 49.1913188380253 54.9129975275808 41.4465997130239 56.726624458302 41.3488136338166 50.9046451457707 50.1560396865265 40.2142346112464 40.5469861825285 37.5259421300836 34.2538810418775 47.2105343253141
828 51.9405402552171 46.1628036963584 36.7802776906025 28.5087306275504 44.9440890610818 38.7529284765924 42.2721227837614 47.7631510661126 53.6470365721952 39.8160004553326 39.3821811383584 43.6425597602471 58.3596117228878 48.920426984653 52.0422544060013 42.5664324056491 50.2343713387494 42.0495940029802 48.12932070076 38.5078846954747 41.0184887070062 37.8356813774047 36.002273936945 41.1392159675039 54.1471873598409
829 59.7742196583427 41.4780163545542 40.1637387109617 35.1571705199309 50.5142134813442 40.1541570289797 44.2096361602983 46.1345907400859 49.9480766096866 34.1240979511155 46.8019297314603 39.9488693219918 45.5130204056842 47.3897303909662 47.5554736845396 51.2984272629832 50.6813119781206 44.8450470949022 52.1922751403545 50.580279342687 44.6584893911887 44.7843158576611 39.9592975860538 44.5251397174919 57.771393054019
830 54.4886249493789 45.4687852332632 41.654521111779 32.1061875790034 48.6404068325699 43.2615236638763 49.670223740761 46.5038338323257 62.3888315887741 38.7639726665966 51.7453803273773 37.5097763838264 53.752151335751 44.8663444517846 46.5629985870946 44.8093080462761 56.6961855646021 44.7086314507307 50.3942436969762 45.7640351984743 40.3265958527547 37.0043685139744 24.7404746981285 48.4304407521718 50.9715896512589
831 52.147810505275 43.062669494822 50.1944357328778 31.4737616688945 46.9272058585382 40.4822310807084 42.7303915878325 51.8597114122641 49.9821670611557 37.4098213966738 52.2396669938216 35.9104795361765 53.1914071697363 43.9002896854615 59.8730043233963 54.9468041464707 49.1660865262523 38.9411969709736 48.6027665681601 48.9176117289313 40.3614514551773 35.8564139891822 31.0869772505337 37.7393747618222 50.8583467853149
832 46.565985524733 44.4311247087438 39.5061144135512 41.4981723272692 44.8730722770041 41.4587502809948 38.3470738928593 46.7888444025793 45.3803797108115 47.3069103841497 41.637991118503 39.8843505405185 60.8551305768804 47.4350738923081 51.368726220545 49.6509973993534 50.134032075579 44.2947261854924 48.2155943296883 49.8395348137755 37.089959814321 46.1145480665115 36.3636947924858 45.0535766801178 51.9807992005058
833 55.5260262190766 37.2966469908346 41.959668224601 33.7877987178794 43.7793034049872 44.0616997230185 39.1756394558687 39.596874324832 63.3380326274893 38.0392616157115 47.6241792956421 41.3244836118935 50.2948996121484 47.7116073615666 43.2926935778345 53.3259800339275 56.3546458157217 41.5295882964674 51.070521385258 45.7920852286097 49.4270283255474 41.0921052741314 24.7888764537126 43.9182669699612 50.4408561612406
834 49.6327466093053 44.9845510518691 38.6770268618299 30.4862820944824 52.0479979884701 37.4211650911868 41.0646316648028 38.7914611908043 58.2907471713969 40.8249788563532 49.4110785107837 43.074844076483 56.1992552943288 47.1860910962691 49.7635119235492 44.6549146991171 58.2236031606284 45.9837993650045 52.9685042973482 45.1869257337849 46.0900984607146 42.8007705409731 23.900525957709 43.2726177386768 53.1050111431292
835 40.947700010125 44.6041954609577 44.8542687949627 35.1699422617877 44.5594986944444 44.6887449511743 46.446191915008 48.5332870242443 54.836835734309 44.3656700528209 51.0807668793427 43.1877914417789 57.4566980722742 45.4420102489094 47.444884824107 44.8277604694904 52.7148368954565 39.2082339576953 51.1578721614017 47.1184111720844 39.6705737407867 36.5931463763867 37.1075430994448 45.9825450297537 46.3806879008838
836 46.926907930115 47.9895896760873 41.2215073203811 42.0662508431902 46.8769915902052 41.1456109353897 46.3441959585317 50.9277091696253 65.949060880321 35.8251073125949 44.0920050631742 38.9492295670843 55.5867917392391 44.1725870006969 43.4872407833393 54.1637055650522 50.7034884647076 45.0080636571721 47.5553769832594 42.2299303642786 38.368859798705 42.1985034579426 36.161140974006 47.1675302302936 51.5125393116772
837 59.3453474455691 56.7689654659758 43.9148112764658 32.404873149042 51.1057979758652 47.5372767607093 47.4185746081551 47.782502117426 57.3192952516649 32.3996546183458 48.2146761449361 44.8757087807513 52.2296925259342 46.2231973775907 48.8034859327886 46.441728514593 55.5120334700323 34.5992438484958 53.3560809578561 44.5673695938683 41.3288234798379 37.6633487098412 39.2254388243391 42.6789238288186 43.5285711328755
838 50.3907295315363 42.2817766790116 43.0161942036659 40.8902641937834 48.8848581877238 48.0879753743099 45.3398306054983 41.6911636972719 54.7144837200292 45.623027655244 39.0810488062808 46.3391331828302 51.0545372520144 53.2750823147949 49.5330324448358 41.6995530380404 53.9547258751915 40.6483826452592 50.2765220626983 34.4952837816547 39.709914526023 43.2743156397177 40.4222502937862 38.3158518431837 50.1758886450643
839 51.8072960723995 47.2355778694899 50.6082583084584 46.4974565394114 42.5419134432278 45.338007878656 43.7027322603873 39.016425140184 46.4982919857199 40.3708341117564 44.1966220304164 36.2756837588393 53.8940476197844 43.1273748339055 52.5205270646564 54.46791800775 47.8618664038272 41.2105984754522 55.1097678994336 42.0958537627354 40.4928250438516 38.8895159877983 36.1157398959037 37.4547175897278 55.63031538233
840 52.2444864172245 43.3763788417397 40.7413150554769 43.4592733769446 41.784555689734 42.5333445174788 43.4263373174172 43.2895810031761 54.327477383078 32.1090141878555 50.3544101656952 38.2737248607978 53.0975624516485 48.4066025936059 51.3869314938402 49.555784657819 48.1347913674593 46.0818487848965 46.0157068286077 39.6317909537269 38.3561389347798 43.6400201543158 40.7162096868594 28.691541538485 55.4059052908432
841 52.5974354232642 42.14536412984 36.8456805303697 33.0671902127991 48.9561440020177 41.5295473633829 45.2098819225834 33.8678219449775 51.7984480446368 38.5586850970425 47.5912499321134 36.5462826210133 48.7094621898569 41.6935665807242 46.8123544329551 51.2467757527012 45.0763312123152 40.6271711145534 53.0116621172245 47.2941004187661 38.4372939747391 42.1231466242461 30.9696380682305 35.3486383340311 54.2308131736018
842 47.8558866699167 42.4333589025283 43.0092962420189 32.8140762191723 49.8409879195136 45.3307236716075 43.2333638194102 46.2044424637892 54.3384163057001 35.6324821826174 47.8951665343689 50.967077970532 57.743071727336 55.5980597332633 44.7080805646398 48.1677690405254 62.054783790238 42.0753167252028 52.5663133877492 46.4164785773682 47.5536970379181 44.4997936760327 30.7775503437943 37.1392488058972 58.2749675906015
843 57.0282887591705 48.2632782234439 48.7080362445424 39.6636600797597 42.8593124100831 48.7670451902807 47.6501792803052 42.6778351606872 45.3418621301573 38.3735980479959 49.149383021525 37.5932044821624 49.1566495470107 49.6868363796942 47.5087071677592 56.9878398359301 50.551077703605 35.9792094277809 58.1919161708038 37.3928447481441 44.0204080649232 38.3671427438735 43.4642001575 41.3396148965734 52.3300074554625
844 51.2360064413455 38.5203011804102 38.4450903990397 41.5576877899254 45.3025339090831 45.5405624876442 46.9025820857568 46.339486918075 49.9209250958628 37.6728080949823 43.8142720435816 43.2256590574751 56.5902320821387 51.3178929855793 53.889352826825 47.4495974162974 50.5409258592847 50.6752031875352 56.3258331742373 46.7515246435608 45.1192779312896 44.1416944241292 33.3471031839831 36.5423083141958 50.8906385983381
845 52.8299936197909 45.1019197349971 38.4820239815225 38.4207998100384 50.008059786907 40.3370835620402 54.9691082018307 37.5166082213993 65.7432823668467 32.7175947136977 47.0701458140398 42.3532615685847 53.2408413875462 41.7281260877156 41.0434883802 36.739707010301 61.0561456290863 45.18075464489 60.8204457962325 48.8750857905689 44.0592465818759 31.8632443117278 29.9135653496703 34.666431419061 57.8116807518585
846 58.98722445513 49.6950370677702 45.8832823107185 40.2579417648488 51.030220841887 37.1708799518279 52.1289317200554 40.2925670270468 59.7756912317516 38.2173015944268 51.4066070935648 43.3110892776521 54.4602228028414 44.1652595608292 40.9126160115072 52.0047392739686 51.6931857875142 47.6621799102929 49.1634107226744 47.5021438222681 50.2819240804425 38.5822136528208 34.0012257548428 34.2457748209541 50.5364250464938
847 55.4489915662072 48.6360611010821 44.9401111412295 35.5298421848426 49.6452795580128 48.490908127087 38.7897663353033 49.3608512767659 62.2275408683876 33.7933268899138 40.9892212281578 40.7548993384975 53.6737713449217 45.0946764773852 44.9939499845731 47.4235110069155 45.9954163869675 40.4374988779535 51.6456761872123 48.0556571141044 40.2956106499441 44.6731780970302 34.8531071914712 38.5684426411934 51.987418066705
848 48.826977977641 51.2595094581966 48.3169165970461 35.188660567449 53.6163893011232 47.2850830062513 41.6017726635721 38.5927631985728 56.1521231585752 38.3671594698093 48.452047777854 45.845110004571 56.430106266252 50.8429958493948 46.7933697938341 27.4759065369486 52.2345520176875 38.9638213895774 46.5594598978387 47.8374780117772 44.514109577576 37.4283385892121 30.9692081626256 35.3490059132273 54.6429844120191
849 54.6035923353356 40.7878048599244 42.9201645950412 39.0194345660017 50.2017096544477 51.248661087161 52.7931135981891 40.1233768134524 51.2153680754124 42.5257259920603 46.1395537705901 45.6405415149574 47.8758902889187 46.314123790729 57.5372025349539 48.3330440488672 51.0974896193 37.9379899909918 49.5499064086954 51.9461734441468 53.8559140894511 34.964756841366 28.5334483710245 42.2387207091861 52.4225331476815
850 51.9058676556075 41.54174520944 41.5655157255553 36.9682585437631 55.2037421366096 49.951769887396 47.1267611227401 42.1517817629073 54.4792673618766 27.7853973818446 52.0251045851375 44.5921708231449 50.2257750054492 50.2429280565788 44.8073466616308 24.0486405848242 54.1990816535521 39.3539808747848 54.7491395205186 42.3763013803351 42.8168526814972 32.8033688436351 26.6209666834302 34.5516529905568 52.8859472874974
851 60.8104992516344 41.6492126207553 41.2118798232588 45.7044782815087 46.3116313190575 49.4387255475289 39.3516034341922 43.8275455675398 57.7733660194742 43.9534799933426 48.8443551061134 34.5099094856097 53.5051460056858 45.3833272456459 49.3597263304997 43.9472417894649 52.6851874832129 40.5699843431553 48.3505769140629 46.5215552494477 46.5541299173683 33.3940779294002 31.8884570206459 30.941215025019 58.9404124836147
852 51.0359890263909 43.3401089660474 44.2202761161882 40.8238797830769 51.281389387548 46.7580708333157 48.5385545927586 47.2591158733295 63.0706885575569 29.0573079259604 45.7714251829993 37.3542037906351 52.6063876768073 44.3343948279206 56.5647719496975 43.8995298822863 47.404056717018 38.3450001732103 45.3508829760892 42.1108162546737 40.8180367358441 44.2745333716895 29.3809117376849 34.2204322021655 48.3476868319407
853 55.2457253927411 49.2778628253236 38.7612321209737 34.2423390469345 44.772331462547 46.9033978985532 41.9472144799105 56.7678264073324 49.7374615703953 40.3174091772134 47.1640310761442 39.1200744137515 54.5455688741107 51.458964176705 54.0056211417072 54.2033102652434 46.8979595193551 41.2517898539686 54.1516940755684 45.5218403213619 37.2483760722393 40.7176967910204 31.6904211087206 38.8136853151489 56.1605471695951
854 52.617331517127 39.8065550063606 48.280025767636 36.1694718716809 52.6950602963954 42.3365625503872 41.0142955989955 53.6189149125616 71.1185788466038 32.8194166747509 45.0760348573106 42.2224814227631 44.6766189937138 52.6809406802308 51.322915359518 41.2619597139218 56.8722805444277 44.9134030805863 56.5066972234892 47.85043358135 40.6894246298998 42.4608687177595 29.6359899996559 45.6182656366538 50.1091859516719
855 55.1708271960857 44.944636058985 47.3744728082493 39.6049296723027 55.5443952649803 52.5955578254367 51.0357786878168 44.7434426512045 53.6453336346549 35.3139373337253 52.4271772964911 40.5696690561734 54.3765264922911 45.6990796832761 52.6366059196027 47.83842747371 54.1449616455234 38.3592704863998 43.9947849259123 43.3137633094922 46.2538334964338 33.0745678392124 31.3068089888564 36.3906288774907 47.574901735214
856 57.8476537877451 42.6591563195264 39.6616550273484 35.5683288560187 51.269720410947 38.6228780802646 43.0127248680397 43.4526574066762 55.897692894937 22.327415520351 52.4016887955955 35.6816142928225 58.0289174721235 43.4629184528545 51.4821532636121 44.4550821712411 56.2377022215698 39.6458027234195 51.1981629347918 42.364926131609 43.9378947187344 34.6523335047404 29.7425459057865 42.7725193064614 47.45121748266
857 53.528585997972 46.9978348111381 45.6301839837695 36.452794681968 46.6406496572176 49.5743654298565 46.3482697678765 47.7875295808755 57.6601646503663 31.6026863254456 44.2707442773059 41.4008779664385 58.3704237985359 41.8289527119554 48.5018655687594 38.4816696999386 53.7365979574312 44.0865869079114 51.0126964385441 48.6467620489824 40.4260404824655 33.690245122562 37.6936192914021 37.35150087198 44.3310184041925
858 50.5229037675858 44.3732110104844 44.2159049252775 38.5542960059655 50.3719249649007 42.2194172782408 52.6381987261391 45.8086784284312 49.8392845092502 36.1550124424136 43.9224454356155 45.8107864022199 56.8068482017091 48.8702181034043 51.1343735607291 45.3260666682316 60.6320064734691 47.5875966986921 57.821471824385 42.9827883379448 44.7734580921838 43.986361903306 34.7710637369142 32.7386413642807 52.0876875111884
859 46.4964160585032 43.6491632337427 44.046093286355 39.4265992822403 46.2706570728892 54.5665422162476 44.7996012603769 40.9574343837496 47.0530672223885 35.7111501367337 47.3170590310434 35.2430314867943 54.3763670443349 46.482287012103 53.2937741586398 45.4855950541683 51.4492766633772 41.00371484192 55.4950866583223 51.5819126766029 42.4536861560917 34.7800254823285 28.2294157425729 33.3813743175438 45.7273349338581
860 54.2454955914664 43.4485606773768 41.2157731452997 37.5740234577839 53.7788369850913 44.6275270646145 50.9548940658864 38.5700025582214 54.0132652128219 46.4037464864938 49.947168477951 42.3407483023238 56.8135157565824 46.6036844717453 46.8968938247747 40.3934688229605 58.4718866774935 42.8359100642404 47.8320405470219 53.8025557222713 43.8180319653925 31.2522526649586 35.5973347564929 44.4660639190953 51.9367691521922
861 49.7532698222629 48.7325993853335 40.5846149238846 39.6574073614404 48.7581482966303 43.3835325870551 44.9472868028992 45.3757998612677 53.0726897904038 37.7509661072948 50.1053435800048 43.5457464917349 55.5147663625901 43.9717656526051 54.5428545724722 52.7844891312079 53.9289921580529 38.529892183236 56.8699793035142 43.8934039516328 48.0006207095893 40.0477448502523 36.3241913501538 29.1673163017406 57.0502276133624
862 58.2057421148913 43.0361695870458 39.9042704144685 26.9320837828912 51.4500012790133 47.7237306414322 36.5652225834405 49.6341042036798 57.8162126420625 34.5683575981824 42.335099342069 41.5910887920806 61.2984742691276 50.6728023178798 54.9386561276488 38.2024665339911 50.711754602631 42.7213105060941 48.4684654847642 44.5213801640127 42.4262397917416 38.5411749736666 39.5488703259546 31.9387091003739 44.2029524062101
863 48.1630353227679 46.4123838741205 47.3724447579788 35.1409283919351 56.3020342879442 39.4057781260252 39.536199439777 43.1019439555366 55.4265496488539 36.7836727446652 51.3370644661029 40.3136328636896 55.0190340615459 43.7532690995705 57.8776870781019 40.9068380487313 55.9559492397441 38.9105661437041 50.8562087429259 44.5211115517055 39.8020521528452 39.3262281172462 27.9380816092578 36.6824153150331 52.1570751683032
864 48.4160232086368 41.5560718865861 45.9094776683427 36.80468443062 47.5232573281455 38.1713654406566 43.7518519428365 46.0313142461358 54.3136022893903 46.1292369263606 35.8237371980357 37.742553089942 55.1477556704913 46.701368435037 52.6421735201246 40.213395949017 56.0112925675001 43.8664004904056 52.1689514259863 47.3766116138247 37.930742785788 45.5492822139084 25.5119714034395 38.1252500915127 50.9810026012545
865 42.4306952526745 42.8065695330694 42.0075964829312 39.8705105739598 53.3684660141461 45.1077593038151 38.5729060000104 51.1631474042543 63.0374924466032 37.80738361595 47.9083241322903 43.8420502570216 52.2160698018269 45.886092236505 54.4667809068428 49.598637670019 55.7024324504367 37.7006999931177 56.6200463777704 37.6590633310185 44.4967734172421 34.3053985312452 37.3683966865703 39.3729813796343 52.8586409096729
866 50.4668959055589 42.7976658146189 39.7919690471849 34.2597487679091 49.7196342903867 43.812687776528 47.6141428472465 52.6261805406932 61.054029767986 37.3761200588102 42.3857839116331 44.6717547230513 53.391671337592 52.3746306043736 49.4760014706152 42.1319800078766 53.1205204960309 55.2312027286963 56.2456141548868 46.5534555246718 40.9619262536154 43.7405296259816 24.4083098765 29.0475484610321 53.7801151252107
867 44.888571047809 38.9661402970908 34.8870143906624 29.0666712370346 49.3022725083848 43.83778569642 40.4612516324578 48.5638165380356 61.8785386376208 37.0946504841709 48.053402771789 44.4555834219403 56.0006819048784 51.7373645478132 55.319172763469 38.5360209904026 58.2359915831917 45.9759428567346 52.2213631297568 46.8926428554508 47.1802817497831 31.9367933023628 24.7951456585383 45.4560646623593 57.3574294021595
868 55.586020932565 48.5621484409093 37.1116329385244 39.4796467097153 47.7026141555854 48.0433678762738 43.5051332480617 45.1247893137602 58.5549142932269 30.9150830585571 46.448979579722 41.9994959997218 54.4891724693338 51.5036431611234 56.854559695909 46.8297316202649 47.3477030500355 45.0639085468443 48.8195574205929 39.8171554158126 42.2061310336193 41.1709639728375 39.635906802244 43.5064731935017 43.2174299949048
869 54.0144618126615 42.2919949304942 46.050405787071 35.3968019893193 48.740197738194 49.7215668454109 40.1131939071252 35.8991963441378 50.4094352242588 33.182373445345 49.8394044312956 44.9116284325663 53.4631959339589 47.5106123664396 53.1882842491934 52.6766707091908 48.0171094095752 47.1187651467469 47.6413545372949 49.6410195759514 37.0940276567704 38.9089927496202 37.1770710499919 41.2844909845803 48.4361091543858
870 57.162695421636 42.8086880426198 41.8304863325575 32.6188273395729 47.9451176407124 43.5412341746518 42.7039495385116 48.3854128153738 57.9046171164064 32.1754856088631 46.8937791834073 39.0325231745286 46.8906168229925 52.9482216278219 57.4874312873279 40.8833459662503 47.413197666896 37.7996083484674 55.2428532688288 41.2332437976486 39.5818402407775 41.2605527112653 29.50994529695 31.8362872773944 43.7196082014481
871 49.2723224260544 45.8070949428524 43.0510284603165 35.9827377857903 45.8211397812494 40.6370713138953 31.4383746706234 47.8315251855905 59.9970064006544 37.0120683108808 44.6771980619638 47.6001095972216 53.1516269615999 49.4234661368545 56.7676005818863 45.1764128937785 50.3819202905675 37.9683722842292 47.3373872946366 48.071294821561 42.4046001003791 46.3367752896566 27.5610321580189 36.0308638675872 40.4567396070706
872 49.0903557717562 39.9530353740704 42.6181670528066 44.9815850062161 48.7276626228763 42.6390809054604 45.5522130333961 49.650556962599 65.8074805976255 33.3028571129073 43.1042309542326 29.3181930829938 49.7885067334596 46.1727544976307 54.0553321988054 55.3392243361289 48.905807791286 31.3067535088372 48.1271861042449 43.689201308535 35.7311081850777 39.9062406027752 25.1845752151897 49.4074226265698 47.4283911362042
873 59.7061755121016 40.8714288583957 45.508972189658 32.9435376461626 44.542272900941 43.8997874957422 42.267805567997 48.3020214831648 46.8678949663439 34.6446719659498 46.6652773141922 43.5965796594531 53.1572117128099 54.5181906800665 47.099581031002 43.7330470080702 50.3309138574418 37.9537415556375 53.8889230126707 52.4797478107597 39.0338984213004 43.4653759477599 28.6745599959988 30.8182263440966 56.937307643258
874 47.1048627958578 50.9558384450935 43.0718245822578 34.7563737115079 48.8131488160885 47.1690222228297 40.5658273144969 46.5679549715102 52.6156849417785 31.4434354203104 37.6508660176207 42.0617731649397 58.582342454213 50.4594401717058 47.6332525277329 54.8816440244407 56.2737240158608 39.6157227203451 41.4660301984192 39.2934661976773 48.7398218888521 43.4509438487031 34.8320603426885 40.5810505229321 46.9252038426268
875 45.1327184365763 35.2987676528941 39.705746047334 39.8364249887444 51.4579935820985 47.5348454620222 46.1219877598564 37.7982700272732 51.814679695388 39.3038736137953 47.4331619993604 38.5576938023388 49.7953977103728 51.4685318733926 55.5383630413536 44.4074749697727 46.7908179478381 41.8278813570654 53.8096557216243 52.2112389380604 42.3526020792899 38.9237745967515 27.2563279028285 46.7026330608482 58.4126105108505
876 44.3125761290313 54.3855869427421 46.4781487699688 36.7621868003796 51.8255350361224 38.8138034093683 52.8106278649912 38.7759796668583 62.9424063971759 35.9084972896762 48.4076726447659 38.6342101993417 60.8898017840353 42.7681059005003 48.2561154801567 39.223992932848 60.6333261205001 40.4824412764992 49.8274438364582 47.0984112447943 33.9084336714702 33.2718409733531 33.4344180850746 43.9403477566397 49.3279845553353
877 46.7310082295087 44.6025822143397 45.7563166567543 35.2300854494 46.6928985037303 44.5213998362139 54.9141223773723 50.9195587606297 49.3072095802282 34.6387173776289 38.3793920030442 46.3829335689274 46.7838276784545 48.899323437965 47.2287153835539 43.8190724858451 56.6103173022125 46.5186230535455 50.2194232280572 49.3066206493809 50.922998352085 42.0367799812369 32.4351223653649 33.6558118593994 48.1077640699176
878 47.6250388271337 39.4063597241123 49.27184480617 39.3501111037242 49.3865567734658 42.0234174682098 46.4045134167999 42.538107705815 62.1988735355557 37.3704884014208 44.8109648720697 38.9428140131615 56.3937773377359 35.1876543922741 53.5370672457029 47.5958531964603 52.1022467866374 34.3503936302099 56.569907536852 41.3945692722774 41.9733712641111 42.5905313116188 28.7308134802018 40.8486320211193 56.7376361113576
879 52.75777199725 32.4167728613237 42.4069665828319 42.7124081969672 55.7114798369022 39.6285346948659 52.4666861440853 43.5242335869451 65.587128038093 42.049540270548 46.2592698042923 40.0372769477825 50.6897159192801 48.5879529835201 51.200338989701 40.7254280381959 60.2492520995173 46.0419188888829 57.0744015810383 45.1547506209554 39.4353208793808 36.3480840061369 31.9281403948811 36.2613560475924 62.1191190384681
880 59.725935135162 38.3234349895015 37.5035278183549 36.3361485604595 49.2082121815263 45.5011491539573 57.8394060874653 50.9053734582792 57.5854847796344 42.0376391444302 42.1192845845799 39.9862146355614 59.477502059266 54.5088450880862 50.5042740756481 42.9617447783625 52.1348614335473 45.2691359250802 51.0475850384643 43.1927173901408 37.5844421532319 36.9416401637357 35.6390426098906 38.4620685110846 50.1379240707405
881 47.1672974209913 36.6364532698499 42.6094152950042 37.8266880060535 46.372905788653 55.9880584615373 46.4251727469108 36.7295408067827 60.5517114622772 36.3929527482579 42.1896277874123 40.69281758816 54.5045154660302 42.6000357652267 53.0728618434111 38.597524809308 52.8775562042248 44.0680463293705 53.8186071368205 42.4785297761105 45.5709709607812 43.9104497834608 40.3232922866127 30.9975767969833 46.5624802795945
882 61.1239125581861 43.4694237071466 41.2028700195597 33.2855915195847 45.1137431516155 45.9131532852106 43.1046896523556 49.7937193737863 50.0610474360814 31.1054359013989 43.1872596363449 36.2238012252796 57.2075171354326 45.258630784297 50.3988342015355 44.0397106962354 53.4566457322673 40.7265731983262 53.547220069485 44.6908278898493 30.4154407293409 37.072959941116 34.1289795656179 37.1200868778214 48.3344302641555
883 44.6466906787199 48.6954188199358 43.0950242079564 36.6363233154928 47.7724049361856 47.5749273186152 39.9484648496923 31.6522136624474 59.6313382293599 42.6946305828365 48.9294332992607 44.1618591551268 64.4063370032266 42.9314567559411 52.2834460071385 37.3470523346041 55.1404242595537 41.7332332192174 55.8507205908761 39.6166107686489 36.7930218444174 43.8097628957193 35.7448389702704 35.2986137581193 52.977673857022
884 53.9248517215537 40.5489381275727 47.4858099658495 44.1527288953104 51.9454986612187 47.4562158336627 52.7884048378489 43.9057303570121 52.0059817337365 38.9499024179469 43.6290059280249 42.438840897568 59.3802163861378 46.5766683938186 46.4658000879544 44.0985446481397 53.6332803584336 45.2996670717484 45.0401673433878 49.9360564969361 41.5832721374949 41.7109897587811 34.7401293023391 35.4910109174134 52.6879585748628
885 46.6848969071145 41.975356633038 44.3985350987488 33.9208028968465 48.6039987448618 46.0288357809664 48.2229096409615 49.945215588575 51.9224515717827 32.0190221700474 47.278083394012 35.7478356837006 49.807048710738 51.0258168979096 58.7720283292921 43.8180456658203 59.5921846708534 39.1021185783598 46.2332720974934 47.8033056338114 38.778818611575 41.3560902181508 29.8172847178985 33.2380080043471 40.9466440267755
886 45.4918228736641 42.2629181658783 39.5773494211382 38.4042154801966 47.7838801785419 41.0874708420074 39.0912301519905 54.6397483625703 52.2512786272406 34.2376590795748 44.4811114476093 37.7030478420361 58.7101528805002 42.1208691379752 54.5371902858285 50.4922792866423 49.5415124311593 41.546790064009 51.5131511235137 48.249186519728 44.6683009618003 37.4631387348813 33.2740237779187 45.2637461233136 48.4297698907041
887 46.5720561773963 43.2702253324936 46.393197124785 37.8920272253232 52.2443631993937 38.0814351452896 40.6884151708332 45.6443467849795 58.439962098956 34.9808179528198 52.541102897728 47.6956198977728 52.1788501504952 47.02893768352 56.0785407343978 34.7725755695305 51.1357750718232 49.7748563855782 48.0209309129207 48.0752375385166 44.6964672746442 48.4458238679128 30.0510050784273 37.6504552064107 41.6346151154615
888 43.9703764141078 49.5847862175766 42.2965092271776 41.9108577816372 48.6593686308217 45.3187360772672 32.9834587767691 51.1103070797278 56.699636827673 28.9650599871726 45.3591155125824 38.6823827513268 51.8195716779132 47.0266746433945 53.0766719471617 50.5751036790596 43.2808830408693 48.279866757223 52.4742296530148 47.6748556167662 42.2910852848432 37.6404257054316 35.0931493421087 30.4978416252836 58.1324536102041
889 56.7663549083401 48.7545020510331 46.4663713570228 38.247717973336 50.3880667987088 36.8267166080286 41.8559982465472 44.2392197709581 59.2522143990865 41.6136592193881 45.7021990637221 45.0237767010077 54.2759797253403 50.9367815699397 50.4206712398159 45.5750483169682 60.4303257731431 41.8104957496646 54.1735575414748 45.6914960372546 40.7158322449957 44.3519966027616 27.0861298525214 37.0858216874574 45.5039017096494
890 48.4107227097475 45.3741224489476 41.0450900459371 34.724886115614 46.3036216416774 38.5084712006225 47.3176914082761 42.4179641620757 61.3652393061093 40.6700478392958 47.6790368570567 46.4729936011382 55.5764274383804 50.5610723891494 49.0091255955758 37.8031318370643 63.3164788797128 32.0478922781928 51.1776609118233 44.6492686658459 47.0230438128175 47.2627826496077 36.4161391218724 43.6002316785342 48.435095778512
891 50.5237039620619 42.7539195017579 38.2772046198203 37.8310605858451 49.642978041193 46.7674259775321 50.5570217773002 43.258316673066 54.9441656526982 30.7749327436242 48.9817036755919 45.9434217830909 52.1828889951232 46.3157639758884 49.3536830175135 42.29484496265 63.4760547968348 39.1932626556413 52.7891713872071 48.6521880050753 43.9969921222844 41.452813541323 35.9653089812723 37.3568361254834 52.9176661828579
892 53.8113267139135 39.4706247382058 43.8159477409232 40.8262479945625 52.6362021981202 44.9209796543722 47.1769417791425 39.3548624157366 62.0564795433978 31.9721618273711 51.3861137418865 39.5243918544017 53.675380571661 47.123469956172 49.0311892930586 44.0543362314489 54.7631799644773 44.6703129510711 52.1437196234503 39.0435102149533 46.9455927931006 36.5462087377521 21.2210041649793 39.5898765348534 50.9800552126227
893 49.2204553861631 52.295080048846 47.0550774430187 34.3620312480817 48.522247568307 52.1513053307102 39.5567248961768 38.480806727487 59.6965049768301 37.069094601263 51.2084172413134 37.0524156216172 56.0263358781363 40.9737906683896 51.6022412337183 44.413558209579 52.3728395344867 33.5866461283539 54.2939613056943 39.6180168324195 43.9406402462945 32.8888572561223 28.8109163173827 34.2075539329767 52.3678462536688
894 55.0974299471734 46.8867822276766 41.070606405443 39.3439943362298 44.2330192170143 42.8924722295834 50.8877794239978 42.1661589371233 61.3916634735811 39.1403024635258 45.2719353665818 39.393223056654 53.1276778789368 47.5354859819571 47.7030808724426 49.7932141108191 52.7310270361197 35.3517663837328 51.336717532181 39.9107494062097 43.8062211642508 44.6622571221687 37.8597352112324 31.1952632004974 53.6989609145738
895 53.9374491210972 43.6643207043073 43.3529079404722 36.685270896489 49.8323748648054 46.8959592067042 42.3182109893759 46.6041056709409 55.4501336567276 43.1748295148606 42.3543807404486 38.728599995482 53.0488182197044 46.4072659985403 52.0497583676829 46.0930403797132 49.3472191222782 43.6779802950215 49.6618559296189 52.2293836651372 41.2166066307789 38.4918756196428 35.1078866582774 38.5977593949767 47.2335957052694
896 55.1284179595846 41.8422944688515 48.034498322139 37.7091273364738 49.3271886287681 47.2849326219348 43.1867609278253 45.9936392768285 48.8920512052822 40.1210915368378 44.6114046580397 42.4964073371502 58.2927637954162 53.1262737131453 45.8981585398422 44.6707506789942 58.4153971291091 37.5301200611987 47.0514832894672 48.0317642610708 50.6042291588885 36.7548039437287 33.2145213175948 39.188242394342 45.4871429930003
897 49.6875035647694 38.978913535444 45.5018923728613 40.312467210951 52.618551373022 37.0532454337684 45.6060196056703 48.4660082379562 58.3470857045539 28.3212614665747 44.8373964074896 45.3242988288351 57.9418882537727 50.4165139653381 36.3383515597551 41.4679422991426 51.1413499944921 46.3956166603246 53.1206916362783 43.0865787788996 42.2884961109298 34.5262871047007 28.0092074215715 38.8997550583814 53.9400460935025
898 50.8872168188741 38.646892663021 44.8747881445769 30.5245098269336 45.3929288877438 41.1500484225247 44.0351058412666 45.7145949038351 59.440186870527 37.3218667102604 40.2567021423985 40.6411031610791 60.3530584758381 49.8469088212623 46.6302267739148 44.4979259915056 49.4281239370888 48.3906108654426 52.5683023903915 44.6534885303817 36.0029944084258 48.0864913651889 28.0807629668507 38.5085156298265 55.4416093478006
899 51.7191677760263 45.814204550573 40.4487865604835 28.6898848620715 47.6451383630257 34.7396126382488 36.2338734599094 46.4045357582726 61.6003580186581 29.9979681343418 43.1451359246394 43.6189867177846 57.9030372163554 45.0361073522075 55.796451329036 46.9623983915712 46.6581463104079 37.4586474771415 47.4439535189596 41.0594085980949 40.9560018504509 43.8504838515641 33.5815671334028 31.6437346560714 49.7994907940614
900 49.7624601901341 41.2068873777016 38.720696569582 41.0548984340279 49.3174794455036 45.3834180265929 47.3352970272088 57.8010788308415 58.025540209574 35.2910949121184 42.2317333838056 38.2273076885542 47.6520573333035 50.5099545151251 47.0919523820563 45.9624351268267 56.4810022139644 46.911198314274 45.1797884259618 44.1635349184625 38.2056917353796 39.1651480930723 20.6103499707464 46.6575306385728 50.883180846045
901 45.9454337929636 41.2611994175498 35.427542740406 37.6755079140436 51.4351003859665 46.8453419976337 44.8124651286423 39.3605814667584 57.1659999769859 42.4046083944631 36.3818174592277 42.3166950334462 49.1474677056421 55.1023540905256 46.8768237740223 40.228748490959 51.5304839393394 36.8465626594208 53.4042643114695 51.1949498570071 39.4276238684788 36.5568562649822 39.403698667308 31.608768772533 44.6286699339458
902 46.1938598609124 40.877029906442 47.6696885818886 32.8318120391813 49.067000569347 41.7973357854665 52.2389434704073 50.9042214542276 53.3660686641763 26.6674226088699 46.8208377616367 44.2676306325531 48.346619559662 44.3111630764462 46.6449154172179 37.46263044061 47.6837346794286 46.2178801987011 47.7777344456688 35.6379829964112 35.2217554773352 41.5524464023475 30.921732776772 37.8095486373319 48.7514155458409
903 47.6692895183272 43.9418559437319 42.0102300380736 48.7817263080019 47.9880018806544 37.854713936831 53.6289774658204 46.0349414929807 52.989412381728 36.5327380337639 44.0721906873841 38.5111253368291 59.2382080555524 40.5012735605185 50.6132924208076 43.7245586977387 49.5643755996055 49.9097644354844 44.9890922365339 43.7941086795593 29.8353585476513 37.4389571351977 39.3036548747166 34.5261224528786 54.8638198770023
904 42.2010572838771 38.4275447900096 46.0491064822498 33.9869998745879 52.8308763709473 46.9807791075291 34.3337753265038 44.2616941878025 38.5807291858674 30.8641634402356 49.6327866941719 42.2326585508578 56.1546002973675 44.4405577283502 44.616724160711 29.5246797859708 55.337807198548 39.4663440094886 54.6643238494174 45.7266700136885 47.70732150443 38.0588313172286 36.6279725639743 36.6363093492361 55.611006737194
905 47.4818792994417 40.577092885099 38.9059726255052 34.5017693666448 53.3304876889475 45.8357076501389 52.9520530325392 46.6847335787385 59.3504356163173 32.1559462690681 45.398391091426 36.2873122169251 60.935953656569 42.9346782506201 42.3509932840346 31.0581481460628 53.1699081192394 56.0712320958715 42.6634475447591 44.5229086112241 37.4784443851336 28.8717442764555 35.2077683353178 30.3796354895671 59.172819991046
906 56.4957073906014 46.1510573175766 41.9037551304794 43.4088223889912 54.5483511812177 25.1340797951993 47.4534255592286 55.1289889966776 44.7089541985919 33.6921848584171 42.5795047529721 44.0965424875774 54.4207390360644 52.7774934295998 55.5475006342846 37.591274820171 48.2832400439392 44.0395784185228 50.3814515852805 52.8689208726655 28.6186572131293 38.4124740061187 46.2314483851479 31.1761094316131 54.672364867593
907 55.9313466193414 37.111470832568 43.356946908815 39.9907199881719 49.1149905599148 41.4243643508696 47.131939916935 50.2260654241944 47.2630756163561 29.0681471612972 41.5007399589817 43.1742521717972 49.9727327024731 41.4077859867325 46.6945367899536 39.9231566748436 49.2244278359628 46.3767514805255 49.8806829642273 51.6000967557906 37.8603806514361 42.3721699889509 42.0772443688136 27.5131847838599 52.2715285539787
908 48.90275823337 37.7698997249216 46.9199066668915 40.8706390986528 49.3783599314484 45.9474251953153 38.5297438937472 43.1892880898776 56.7717472872675 41.0325231696031 32.6060575684145 35.0956304982052 57.9412705160896 47.8171134348397 44.7208407682833 39.985710891411 49.2006129880311 52.6760678997639 49.4504634649549 51.022133900778 29.9086592010479 39.1344200069924 37.7109179780263 25.1619579368347 55.0773635856076
909 50.0404154440831 44.3983268955224 51.1895420060534 45.533711249873 49.9487742782325 45.731408159364 46.8856534922034 48.6169822581903 45.4661988698411 24.8331079579381 49.5876904600275 42.0466916097475 57.0246444007414 47.8592803011375 50.3138902838405 33.9968314814082 48.5193543076038 46.9976766168506 41.4251749086946 42.9501859341026 40.3337378602185 37.1470191623698 37.2868468203349 38.0879993494603 53.6440408229161
910 50.2988971592239 48.9244941900103 41.622110957592 43.1603730118186 48.7990552112746 50.8507448369279 57.8907547327675 48.2692739650973 50.5186114052142 43.6512193056227 46.1813629900917 31.2631661678907 48.0802934585249 56.858039638922 58.5546472200193 38.0575842757096 51.9594892491312 43.5701547840356 52.5557081348616 45.8551633199582 42.3111375762441 39.642318570178 27.3403243593447 34.2249273728233 62.0447539993941
911 63.0328112717922 42.5095884344883 43.8090670859469 46.2674851227655 58.1776723771348 44.8681256556094 43.7900033014079 43.818863413688 46.906972665695 27.8313296475238 44.196548798396 45.6464384684706 51.3081581868217 51.3652499573263 55.6774068881269 31.7996587069141 55.0604958354977 42.5965525536604 45.6553201607042 44.1639276861413 48.3620163900235 42.2959700742358 38.6782455600311 34.4833194874451 60.0586400321278
912 52.0187438756501 51.7828532453321 47.9231142875904 44.7197323635651 40.5543557999021 46.1673902910854 52.1727260682829 52.9681431305813 47.1864475093718 26.3345156982647 36.580524593146 44.205922752256 50.484666000938 45.9196243921765 50.0508938728111 35.8536800598937 47.9717787864122 41.4240526221023 52.1974822020749 47.7965738673488 34.0338965057643 37.4841410407481 39.5394898324973 37.4037511004656 59.7224534337397
913 55.4291161388802 45.0005928868009 34.6361630403864 42.7073289161282 49.6943748768377 39.6851705811724 47.7413858637653 44.8928352084369 53.7182440764004 29.4591865959442 39.0919073078664 40.6017314812202 53.4194219046249 49.55150024447 52.039758897029 43.4118702903177 43.1304162564982 51.0844916296906 40.7475752283256 55.6853973131963 44.2162060664707 36.9199295367392 40.8668738142526 30.7213691886909 51.1013118055205
914 50.6819810638304 38.6773504195489 38.080338338367 43.8934879575813 50.6904461681714 39.2295016838352 39.8012679411732 48.9387169338529 48.120858990672 34.4240524454406 42.6740773125441 34.6772661755245 51.5304841264389 50.0622613769841 45.9716326751867 43.023892567727 48.4231783130225 41.7463239613406 38.0992686365115 47.0557176591908 39.2162652118367 45.0194292878247 25.7939511504038 33.4795848039058 59.7919871502556
915 44.9826050662166 47.7236613613823 41.5603395538114 41.0322845467727 49.9751939545535 49.3037209572828 36.786431256213 49.1298883724731 41.4666360212751 30.9781226418907 40.6469320741231 40.4355126072898 47.6132130451608 50.1364090675106 56.2725657254287 28.4432578436662 45.7710605505404 41.9251872019085 48.7423073172639 36.4079001339971 48.7770146217364 38.678621106794 35.4022241329814 38.2313273497761 55.0212792672391
916 45.5520409634539 46.5773528798221 41.1014768482486 47.5969039231831 50.1912864811184 49.0168856364822 42.7941330585528 51.5944277102829 52.5648814887342 36.7668025844165 46.6651170678273 37.8936071485529 54.4559027940776 48.3814352496658 46.3848652322486 35.0449041899418 50.978575047512 36.309927975662 55.7913411121368 46.0153947932797 33.7544872275064 35.3925750637292 35.9444123575097 32.1209144859632 53.9770672624897
917 53.0546635570519 36.0041106695754 39.9414754960692 52.6969411079755 46.1560334363247 49.1247393815327 37.5538789127973 40.4807588696809 47.6320171164011 45.2074465568054 40.4317892297714 43.104087710796 50.4758584444885 47.5174973046093 52.1520712910733 44.7806299033334 41.7246518940705 38.741547804721 47.1725167638382 42.8906770449561 46.2202245816944 36.9793722772701 40.1807926233091 30.0976540957362 55.9859300272872
918 43.3052732938455 38.1031943720542 43.9314855025069 40.0641210553359 49.4421525924831 38.4619464787036 38.4747705143893 49.0628125335518 46.7078977134627 32.3495792053981 44.3092796713695 40.5308134412823 46.7595087263486 46.5667419945956 44.8154214718338 37.8319659684078 48.8808146739706 37.3191572476073 50.603623948947 51.296046677377 44.5725248882006 47.0803801674102 33.191108108861 35.3541166214714 47.6652454649802
919 39.8861511311668 37.0694691521575 45.5303317884173 37.86640226017 53.6800507066251 48.447516136945 34.4385066361156 47.3592963794767 46.477761842236 37.9373482698822 49.0120121031783 34.825954154166 49.3293126148257 59.2385059256637 46.4405194070802 34.3822983460127 50.0174935422019 34.849302723806 50.2073104919182 45.9009026197366 57.4994998825053 41.5642025439926 26.7108662181096 39.5882348914313 54.0756623866331
920 45.4811007435535 46.2914362272424 46.6766286244379 39.1945346628367 46.5409362404391 39.1443849098507 45.1836308405869 51.5152068234108 45.5459377953864 40.0783475312388 43.1904911638639 33.6928059345312 47.0356090275588 49.3336337838331 51.2561403249243 31.1542997575446 41.6349139141475 42.4137324290193 46.8660130577112 51.4355436065436 54.1591275711527 41.1622830408538 37.7481406268398 37.0448646917975 50.3607757303215
921 58.9854333442453 42.2968710185581 52.0326104731344 47.5999744000396 51.8614992849679 43.5388442781775 49.5407971523061 51.1786271994689 59.9697201478235 35.1999669419007 38.5253653581678 35.4106018595979 49.5236766781731 45.8872328888406 54.7029800932373 37.875163759596 49.1387199784438 50.9741931727234 42.7695990811352 43.0422733875756 38.4598814338286 35.3926976621281 28.7069480680129 38.4127792271101 58.2353879422547
922 48.5441560232766 40.6938595502302 38.2242898646081 40.534118376466 48.6253248542994 38.7979509237808 49.8388557187865 48.1239998590271 47.9381974115754 41.0970595240351 42.7965666022381 39.6350566065397 48.5393407137544 52.6993145561448 49.0087928976869 38.6903863273242 43.9542704702296 50.6178246216805 46.1490556257132 45.3022217330602 35.3415370156857 39.4403659360058 27.2653895920748 31.0825012695687 61.0317897292382
923 32.5223118069115 38.2094751687844 34.2817701322581 38.7427141645735 49.8868683437384 36.0650804851354 46.7907207191209 39.8186761684355 53.4863094973955 44.8654488283851 48.487509558588 41.0235658521265 51.0742246347061 45.6113589180008 51.2840367820871 39.2524366628771 49.7901849906925 42.7092531547837 46.1569479816573 42.2882724226482 37.2575819367682 38.0118044867107 31.1727794010421 31.3330782509344 47.057152272635
924 48.4520575588619 37.9073796555088 49.8145491561322 44.5918833559377 51.0543312250751 40.1814069635726 41.2296618119417 47.0772641306643 43.5974823692592 49.8373895800289 51.0388067934956 42.752679472503 45.945701029685 45.6398592506833 51.8562973724938 37.3752845188082 48.8130853628065 45.7384438790335 52.3201005698165 47.952105478011 38.5049898900196 36.9635384721008 32.1253346222058 26.0080648458047 51.3965208522292
925 47.8042714304116 38.0531069003696 44.6685604052146 36.5919656416461 52.6310798976726 38.6201489840373 45.6026626299543 51.09842927551 50.6920187338371 42.6642279450011 42.5393958512507 41.8988798243407 48.5726625556091 51.6609484201046 43.2123713116574 35.830199393706 47.2601239082274 43.1148255810493 49.3003211960055 48.7058923857775 41.5644425315273 33.7376908728651 45.4920508331683 30.0535203847204 53.1374864059745
926 52.3368706184456 42.2061961927849 37.8843316353221 36.7116531888861 48.8159471779922 47.9394506512774 51.422454804077 40.5518575771929 61.2857865418292 34.6293371367362 33.6883900799039 44.0957624928495 50.4913202686749 47.6504147775839 49.0282828595773 37.2245652710583 51.876777238896 54.6858435053029 48.6728135993242 50.6852841519879 32.3111145179104 39.184631143646 40.3937599664663 32.2161619923503 55.7585082551687
927 48.7918256914708 39.2611931961858 36.7824581781584 39.223668921257 47.415787575416 38.8128777959279 45.8565923333647 38.8475355132282 52.9794296265864 34.2315047363448 35.5335712371725 42.5197329827295 50.1692331706288 48.0036834131306 50.051751711376 44.9953768280711 52.4124656559679 50.6337151506563 51.5900417130262 46.9548000338741 39.5124229496648 43.2973442641086 37.3603021109195 32.8444582959533 55.5512101302185
928 54.214379879273 45.2976933952334 46.9738264293396 46.3656894977611 47.3314003677793 34.4154358879692 49.2111504651286 53.2682151010014 49.0040352935922 34.5705774722546 42.8150862337681 46.7877900275247 52.7915418990446 37.6428493969425 59.4001669789275 36.8628039416034 53.7307256200999 53.6665948670555 41.0791866254415 45.0670806656833 36.7768229043341 42.4886843124535 35.1873281096146 39.8614629457024 52.9655198048146
929 53.3820584174862 38.7600867484133 38.831329705676 40.053018301664 53.1215826891069 47.3934206805013 50.371712964543 41.5321208638353 57.7735280082981 38.3552318477212 36.720706262553 38.7521555126989 52.937172774417 48.3796648436008 42.2821633517379 30.6207811152806 47.1673592523776 51.1150124579479 50.0391799616558 47.3780708225018 39.6173777123217 42.6937689468796 37.9851430274576 34.4909638645207 54.5768693598047
930 49.9185985454487 33.8669472701055 50.3673698130983 51.2500179516784 51.2901366125845 48.7695042857874 39.9835161700796 44.2648248064797 50.5097406884964 39.0658723693802 39.2650135059316 35.5995891635773 42.6214138115814 43.9045653548298 56.5404802185581 44.9134699790654 46.1905146957374 38.1188311772733 45.1904082360587 42.5594786373688 33.2338751346128 36.967130000768 44.2394133895095 37.0290783887559 51.7714943166952
931 47.1389583488789 42.6515521075607 42.1071637935059 37.9924446749271 50.3856888517691 44.0397971219051 35.9782218490883 50.8302024331114 46.5992956745006 31.754377787359 40.32115791026 33.9817200682615 51.5058827330318 53.6690385511107 49.6504759556039 38.0742888376538 50.4736759000289 35.6647662000451 45.1745267617853 47.7168739955698 40.6616166722384 37.3768233221762 30.3504027496819 31.8600077664074 58.1643946520013
932 43.1103601081435 41.9719915466579 41.2156213187979 39.8384108675388 47.9491515693154 45.6724300680756 50.7222003423796 51.3071468985843 56.6068497212938 35.6786871489313 38.2502942423546 40.2367553894568 60.9038094354236 51.2035675154138 43.4818105996027 36.9191975206564 52.0926005067696 50.4095974281279 42.1438671326809 46.3623702382047 43.2677194658559 33.2991665766805 43.1285486470875 36.4786610755027 62.4689033383371
933 41.7608628359643 39.6290489489544 39.6930813563803 35.2115938241785 41.8451099355877 48.1283652340455 36.7783196667964 43.0243905108327 54.158741519691 37.4828904437877 37.8690037048605 42.7167455806567 46.0212364830631 49.2610662974906 48.694659467823 46.6526188641796 49.3650916679116 49.2213327618519 44.0814312745982 50.6075594425705 43.4550006884704 43.5759465663799 37.2011143238556 39.1313010601606 50.7385462343852
934 51.8072613262822 34.0151435006706 53.3300742378123 39.7317784508209 48.1355698793161 42.0184312848963 53.1631467695421 39.4332768305936 45.5565819669932 43.8469329024114 46.8249424563927 31.0831553651068 52.7343842894847 58.6414426107416 43.7875622594332 39.8573301797425 42.2995422979708 39.5920902542934 48.43045901206 37.227881389603 35.3189376704844 37.016523188434 30.5822132503034 33.4019405863863 57.9074004943274
935 43.6464976664476 41.0383895041277 48.2672070052666 35.1079493757887 44.9135354619531 46.8714296263062 48.7332289441445 50.9340484654153 54.2543060369849 32.5680299949099 45.9455888810781 44.9404942456371 47.7287724815782 47.5851647905001 46.1705648965888 31.7862390201654 53.9430905459631 51.486455187384 44.7302775425828 39.4717842949523 34.4035301884501 41.1779760177844 34.3098039265106 37.2593724747592 55.1218255309394
936 49.7130145867127 47.8861708331663 48.0893988004185 46.6722537853774 47.1117818209678 42.4217355337765 38.5348514722054 49.9885056690826 47.2196493491377 35.2338513619459 41.2310034987538 40.2646244479062 47.462424163643 48.2473621146978 52.4472990280395 34.5915053933629 55.3711893081431 33.2843533650466 42.0816195866908 47.7425233371603 35.5541902674637 46.4181657102256 34.1122998869077 38.6965304784864 59.2923339161244
937 58.71830443784 46.2562600752077 49.7226305780441 43.1781259388511 43.363174639576 33.1222329967268 50.1624863121329 47.4459260360541 55.2879777102413 32.0279328408345 45.2164716648811 37.2530115718595 50.6204083054203 45.1698732248673 49.3724916593887 45.3717185729293 47.4743252228341 41.5633162814001 35.7369138743766 52.0147756080868 31.4678353522627 38.0447331765353 34.9195522970354 35.0691323734101 60.5103233527523
938 49.5806459770181 39.7288908957836 42.8941976467477 38.1321122621856 46.81227241287 47.7330473618769 49.94529466389 55.8321863418059 52.7830490169648 38.0139352382742 38.4435223215083 33.6284715470298 46.8119942866313 52.9103257423077 50.3044876088168 38.227507479705 55.7408430481449 44.5325997612447 38.8254040389371 48.0569408675479 40.3352983115985 41.3113785924527 39.4053384592719 38.396732195263 60.2391623151544
[truncated: 1,734,666 more chars]
