# Supplementary material for: Comparison of statistical models for nested association mapping in rapeseed (Brassica napus L.) through computer simulations
Source: BMC Plant Biol. 2016 Jan 25;16:26. doi: 10.1186/s12870-016-0707-6 (PMC4727311; doi:10.1186/s12870-016-0707-6)
Supplement: Additional file 14 — Table S15. Phenotypes for the 50 RIL-NAM subpopulations in a scenario where QTLs = 50, h 2=0.8 with 25 replications. (TXT 2078 kb) [file 12870_2016_707_MOESM14_ESM.txt]

replication_1 replication_2 replication_3 replication_4 replication_5 replication_6 replication_7 replication_8 replication_9 replication_10 replication_11 replication_12 replication_13 replication_14 replication_15 replication_16 replication_17 replication_18 replication_19 replication_20 replication_21 replication_22 replication_23 replication_24 replication_25
1 49.9884198829489 115.360365357473 68.5264794362043 83.2702788671485 83.0500314880952 103.917943191386 80.566724533912 88.4351850726812 63.3554473935574 98.8939935217656 107.255031259528 54.2419166039744 93.1214490741912 100.301941227884 84.5927330191631 68.0901321015135 101.372163211774 75.162464271591 94.8001231884992 100.594045918754 116.781137616731 75.4008893920564 89.0149896311832 92.1038890223446 73.9808841451159
2 50.006981836381 112.953580852067 81.7500718215395 88.1118492342537 89.8813975865774 112.764268300055 70.5700350262081 102.799450542273 60.941624192437 81.0493845315593 98.9080315320003 103.416917949101 95.4660307525532 89.7853204624314 74.2956099319894 83.3182199936643 111.61784286687 61.4041275021159 110.30175185888 97.293031908175 118.646448605729 63.2718527736497 66.4995174330962 77.3071681704676 74.4011133372058
3 62.9259233480282 94.654855802717 69.5014406565579 90.5336074854995 64.5982697332094 79.8667910085274 96.9667609412653 105.770693166371 66.7500925640843 98.060670510315 102.432105890766 79.2854997450263 92.2063403427779 108.836697130591 70.8445625486368 96.687311144118 86.8170811093936 69.5997653608025 89.6621293639176 103.4489812574 118.323009250517 68.9019845981198 73.0511283123506 93.393601070304 82.1469903953186
4 46.8754051265009 104.115621692415 73.0984490581503 99.2871551232693 78.8455472642405 102.356167455904 61.468495836203 88.2445971741436 50.0524332026606 83.453882869327 90.5427061734369 68.2384883478141 86.8576484344986 113.47748856172 65.1792364450671 89.2519183209163 90.1834936262185 47.7160290504039 83.4750662798026 102.654208026464 98.2047904562425 81.886363217226 86.4740614306864 90.4391848324404 79.1884093935617
5 56.0640415432216 96.6796948530035 63.2025844129346 82.3046926601315 87.8152306614328 106.57903233026 79.3936415742108 103.121299397461 57.0124267113686 72.3502604129882 103.461695157619 83.6679997808905 82.9627141614282 96.7107048630847 68.4031244586272 76.1818139693389 95.087422010398 63.5114435911288 103.405855559382 105.060972671869 116.203663551066 60.9947072745109 79.4732191481046 85.6909703765425 68.4439765635268
6 55.7443692512832 109.638341688799 47.8430595068968 79.657554007325 92.2346101849605 84.534922558269 55.058633158947 107.986935628559 68.5317819100746 99.8320904210183 97.9910350689601 87.9048970103688 84.0466239646394 105.687303352444 52.8281350230937 62.5950878071217 102.440457240612 60.4896661817447 89.8109564791093 106.335056805438 93.1708825915865 71.436850832202 77.9893093360446 90.6322176724891 73.751025465546
7 49.0328930351321 108.79884257735 53.042665194094 77.9471792916639 97.5059231630855 86.5021350552038 78.6791774871938 115.36607109672 84.6142850532425 101.805694482962 102.019018899558 114.219942740842 95.227580433243 97.4652500193846 78.8713993632032 87.1367164378862 110.695556816562 57.4433914197339 108.785487003731 94.6533329014197 101.868760871171 75.4898454802892 65.1262452837264 76.7289738966354 88.4948863755952
8 43.8922078535648 112.11576029312 70.9183609059873 88.6270018797214 102.853887316846 89.2980167243445 85.0089065833402 106.03465362437 51.450687848591 93.2498311603457 86.3465357070539 83.4617112555316 83.8161214981045 91.9761676594354 73.3864172413894 83.3518081171202 97.71983292394 57.6232652801206 91.7485658851797 104.97528089213 103.239662354672 77.680652027165 84.7804817815541 81.129282501906 87.9674637379409
9 37.8816798826632 103.930629156216 80.2229076938544 86.5644088240495 78.220975564924 84.7579734132628 74.9582741991492 99.2185132554197 73.0235224187741 79.8557701966051 85.0951904968712 79.3117988036681 98.8130274662433 96.2326300741224 59.7382622890333 84.4146113242019 100.257571003809 63.5118998440013 101.036689120717 105.332937536296 107.118488962357 80.5793119089877 68.9689419179946 103.69453632036 69.998491295354
10 82.588405532851 103.429420390127 65.6751258410354 98.283451354461 89.0687640158653 102.782079116234 91.3781427615455 102.119872425757 61.8356298499095 92.3793270109267 84.4980464794288 82.5529305601928 71.8337684944927 103.508873460028 84.5917731609971 80.1455598049717 104.910143519495 50.1848471051088 94.7696053702341 108.048037732063 117.115826404998 68.3501652443175 78.0937914113114 94.2032132523487 69.7722369790823
11 50.3931205850637 96.0182041358903 67.0424996924018 69.0317642663763 100.669790769232 80.4415419124924 68.2062675896515 108.805307564833 71.9875029367824 97.5442748327626 98.0076691092286 94.4269168571364 88.9435111912377 113.586667808704 74.5763572097843 71.7812455743113 93.910070120234 62.8527642885764 92.4385203908589 102.582382363469 97.7762627958164 68.018185340674 71.6862081308644 107.821099870564 72.2360568899577
12 55.5945242485064 108.210599037752 64.3808439661853 89.1635111571623 106.050979011554 104.73375188125 86.454845340294 115.415122165262 66.1709018143825 100.315349273831 86.9652387947065 93.2558781819825 80.8622762521219 111.592620124304 66.1747376545761 83.3102197176457 96.125975904259 52.662065150956 96.3256253422276 97.3844093125107 109.420211784527 93.9358093903132 71.6736173650524 83.6016102018788 74.958873168641
13 76.8934320594869 105.604187484561 53.3788411153726 68.4050901054599 98.1127813044073 83.8969390534967 69.3063567318463 107.658197069773 69.4517536312954 80.2489374868066 117.606845841709 95.907752619498 78.8793942530431 102.126350311115 77.5895781275746 69.6892405089012 95.064918483932 42.1631144683639 85.8263911774209 92.4103216567221 118.132514492349 66.141341874274 76.737744875899 104.096817874317 76.9639140680175
14 57.9521892824765 107.574458096596 52.5344174484838 75.089840231229 87.0921590964456 91.5122011857268 63.0081865128975 121.393867309278 69.9495578092373 98.5193283204375 88.1146569805111 82.319905784621 103.571471418806 104.184767455686 66.582868724513 93.0255638668769 87.8132897301413 65.203667784046 102.987800266321 107.585491846567 116.678502494989 68.3778769754869 87.3599302402572 99.7838583964876 84.4720420729999
15 40.4501000982715 121.230159594494 75.3141093205646 75.6162504648209 97.3217123714896 86.6621750018969 69.0868120740962 102.714771419719 64.4351377979246 94.9379631736384 101.703605296369 82.5141214965696 90.8523836109459 114.517409002578 76.4839669881487 88.8486947026073 84.5431401595323 75.2270248086999 108.761966298478 101.453802046995 109.57852987565 86.4348551130613 75.7348641131398 107.007349672338 80.091313438634
16 45.0676297420205 85.1010145474304 56.7930116183652 72.8816339265437 72.833401631951 83.8004064618958 68.929004068102 115.277581201505 60.3937071017728 97.6284945675708 96.8167838202418 81.4378851064775 109.172507006485 101.219955441225 77.4390915261835 103.335389355261 97.184558268777 67.4733738234123 87.2276091248291 100.764547340669 109.247172491041 79.9919260168513 81.3650891074161 87.2879000308153 71.9905193970819
17 37.9929742040042 107.362221856518 60.523528015064 96.0791084585276 95.3788825101508 95.2603784732337 61.9605953096238 89.6559330591195 48.6664102614258 74.263186623634 86.5184634738985 88.2644874849153 85.728017172848 114.317293754693 61.5648887612435 86.8257176111916 103.261899987995 52.5560215813568 108.049399523111 99.4950504208923 112.187240071936 67.5942537156425 106.212134527116 84.1315417087464 80.6193835337093
18 67.8248931410547 107.623102281137 76.9988353194529 86.9917304209263 73.9051637823158 93.5832505458124 83.4793758068919 98.7665372786516 81.0405348154861 97.8028010577222 97.3605534475164 95.5152300163213 93.2718820508058 104.821865480609 80.959388697901 74.1808552836602 88.3264455816913 53.8322926341343 84.1395095338302 100.6505826469 105.102965488948 73.7945478361681 68.2420838281625 75.1252659672468 68.6511708951832
19 50.0584826392404 111.144073981408 54.431582056232 79.8017441474255 89.9425506772992 94.3147085832645 58.2127657501766 123.855442272718 59.9446979145094 82.3204159836104 103.317067895331 89.8936239200868 78.499697005179 97.582872110445 74.7463420661129 86.9419729374573 120.9731318455 59.2101061387152 96.1564472284935 95.6551418991478 103.764867197544 70.1988450316541 73.811485459094 104.901096508278 86.8148455199488
20 65.7630588963173 116.656715239906 77.7950379745311 99.5172454230597 81.408953379313 87.8242661153601 88.1662058297725 93.8172056101919 68.9105683859694 95.2155602901854 81.366156507439 67.5596197537829 87.1104970088668 125.247637967545 59.9836190041776 98.1010963227817 95.7164225148033 51.3297757056741 82.0688202440599 98.049101618511 95.0197819528457 72.4895106136211 70.170871607488 78.3047165069594 71.6150172379565
21 48.1408816326262 112.994735746097 55.7848011478585 83.956900140594 95.43657181375 88.2579769387118 68.4875964299673 103.36104584741 53.2604083706238 82.7926101699166 76.8961962271285 85.2935160953046 100.404602297747 112.658138930537 71.348751647577 101.94018905204 112.960859346099 58.1108422594395 102.153538029954 76.5529722883424 101.808579808554 66.068038288782 86.9748085707241 89.1371477637692 81.471356313884
22 46.3316682150097 114.177042233949 57.7253180389473 62.5838884834272 91.5063187244076 89.0226920144017 67.2079441110667 106.609676478299 77.3272828912204 97.5332885713461 94.6545997029861 89.6211652726457 87.888858529661 106.522204089087 77.0191546857177 90.3878298533938 92.9067564884034 43.9187442841052 88.8853141991441 98.0962402881808 99.3727561355815 84.3587119765727 85.7473011676008 96.2847246975053 70.7896436522797
23 74.4348810437168 110.869157465116 70.1778525110084 91.7296743698651 92.2501797797184 93.4460730289931 59.9382911554432 92.9759666897037 60.8725639221118 83.0161057255802 82.0504861073944 87.7363665751317 72.5904389522259 115.381844080386 91.3877684452082 81.5547782179537 104.193909546154 51.5255316357547 98.4531248290807 99.6331557054994 114.085849832619 65.3705527330155 70.3907169087756 103.026721166989 78.5014280569012
24 39.2412204583259 90.482906854964 89.693574959724 95.4366737370176 89.2074842918632 98.3169210687028 64.7531022049941 103.427842558533 58.6436168049199 110.000131858182 104.62227099657 75.1518898273426 96.7204422050277 115.629557683728 67.4300679733839 89.575091584732 92.4735870891193 64.8620550269296 101.589239218004 105.285221262972 103.002378230386 75.4015281976551 79.8732559544399 86.8878904822296 67.6681979406826
25 56.6409051904646 87.2900359857259 74.54620754085 101.029955681609 90.4955869928126 82.5323263014144 93.085079339383 109.946431595005 57.9202697350279 75.8551667876013 95.9631702799804 74.4608173585943 95.7232032060766 100.423624598475 80.369205700543 91.5781027805452 114.672489239296 61.8866390296354 84.4335220882172 102.613371838358 100.212933228256 56.3086821353768 73.8144659957704 88.5856985888994 78.5553649376996
26 49.7329949782866 96.977104036831 49.9618678956014 86.5913894982682 87.8645416567042 82.1304325060825 72.6571077053157 102.97449203488 70.7582138990664 97.1181612698168 100.53992575294 77.9048804596062 82.7129160406033 109.932563892143 70.7435536955856 86.6705799270974 85.5287917352331 66.2524537909904 86.3015907324424 95.8347987629165 104.733080294829 90.1497575079023 69.0741964255557 73.4259369167087 78.1719345096908
27 65.1323412901132 87.8859909814255 55.3128959377179 80.9309036111847 88.6456212527388 86.0944308986103 80.220502225348 100.54726507799 49.7699613204154 103.121232243926 84.1338127954635 80.6555687929278 92.1633710886678 108.557310222452 73.6917664232593 88.3334473177686 100.820899369542 71.6259289591545 85.9988693922227 106.893190103601 95.2941304341135 92.4373088448105 77.6416554991345 94.6706079708615 75.9438716718767
28 65.8170099623369 101.156841031885 77.4031540355252 96.395915079595 93.4003862715228 95.840590838405 64.3037801539091 113.406621066274 61.2842244899598 100.763415287426 89.2096263740406 96.4939059345974 87.898448154601 110.987294206383 78.946357683474 90.9613121152004 99.8865117176407 56.6166974143449 94.890963791171 104.482426065898 115.432236155771 70.8568927753959 71.5822210204168 106.659777159935 79.5374853036461
29 38.3576656762458 104.744124580175 77.133268444824 100.558665778439 78.6183001268905 71.1952344842917 90.557161584018 97.7612917486567 48.6797321606875 95.2403849326718 77.3634878424426 101.961958775465 79.3577269751593 116.856931108646 67.0108844621064 77.963954104996 99.9815735624839 60.9962734358766 93.2554359889075 116.808897148754 114.046572038332 79.6519797618427 87.0825910028929 91.7940933040661 77.3380521345507
30 65.2880007049493 97.5112234814914 55.9592472130663 79.1325918374288 85.7966915169242 114.964686507844 73.2346007444548 98.379836506121 68.3956284774693 112.998725951545 94.967780368622 56.1367952323939 101.244783831492 105.090497379047 78.0767691400262 89.6628515078189 102.880600449085 75.9106183390306 104.63086247383 102.253570871159 104.686355389338 78.0075466341864 88.3284240358691 95.8847408541704 74.436848342523
31 59.4984352084391 112.423088549272 60.1204326264659 92.3697767088969 99.8505155479374 102.30143358936 69.042855170942 119.890581711753 55.4530461295506 83.5545518135413 95.9371725926207 90.4669605381148 101.342320722549 90.8467959819563 77.2224008681386 80.7483802100452 86.3232202886726 64.7177718347395 89.1095428558067 98.7517791547654 111.44480500308 78.5721868673792 60.3587749605395 104.362957034386 88.500138127474
32 75.6892183196163 104.188822082312 61.9357001996126 80.9776846563031 90.269070701959 90.0830548539284 72.9646641883436 112.103868785137 79.2632355310019 86.7404353067992 79.9403240171207 97.4042270136322 97.1720738319797 100.302019059501 84.4529359913314 85.5965475072491 93.7696338902147 72.4958679800561 88.4030839127388 95.8770971212548 111.288927382255 78.2233489545044 63.1989623244397 90.5392891637002 82.7418747502801
33 51.0038577950302 99.579298222781 61.4151129161606 95.7344949670051 76.1635037817401 114.624421963379 74.9157259994364 112.344207071589 56.6453309498193 91.4083283705344 89.0808066480568 75.457946538383 95.5233621906076 97.4837808114836 77.4070891296749 81.8717243113372 101.693125523781 67.2149246394867 97.7799420981831 100.394849157442 114.884323977186 77.4423881627981 72.3060191709587 67.2901763388071 73.8385967833089
34 56.3767586505756 89.3562368688532 81.5209246130807 103.085173750079 91.5339768421435 93.5211549379471 85.3971479924686 104.117381422742 65.132421395208 91.399193467172 97.8915581681363 93.963688903324 89.0478065619744 109.556143906823 85.4918857461984 84.3570512875575 92.9012700453582 75.168772677953 86.7675584564593 102.257644800324 121.955810593916 89.6414960002877 78.080101686924 91.9806445965231 67.2227367715204
35 64.4671209776584 115.2905979408 67.1732077012298 86.5979632428049 75.288677666075 83.3833871346338 74.0891070596457 97.261672189013 63.8151096235284 71.8483998235743 73.3948050289922 71.843499835851 104.462393158124 104.512032140951 58.1307693874569 98.65769368702 87.0591291424815 55.038122602291 92.904425027959 102.029908368647 112.336598517706 85.3324085531497 72.0292676859495 86.400715592186 65.3844489464702
36 64.5687573396333 90.8850999450966 56.8611287247623 106.515602060581 73.745673324887 84.4507928928507 65.592458452979 102.66227997774 50.8942069056433 88.4887831271457 89.6558540710262 77.1423629159877 81.2940428266133 99.178482139787 65.8369151298322 89.974545262439 88.2807182016702 51.3124342605706 107.085729015227 92.3013217471428 108.767525738361 59.7048427606691 92.6699136099752 91.9589194649721 77.2297722747061
37 67.2192133554627 102.569918682319 67.5093133010336 85.8957751152922 100.90123640494 98.04917368948 71.4967780981142 104.182867756911 55.0459301021337 82.415871854439 78.8500510807727 75.9792340523015 83.8432179022647 99.4263189230908 70.5415474913845 89.9482834750332 102.041477231261 51.9655210369495 97.2726504177223 101.687996343561 112.366845928845 84.7290826824325 80.943501831377 78.9393315823709 69.0062449454874
38 49.6204371402541 95.1172948350182 69.8578181555846 83.5041670471322 98.938960640483 77.1360811281478 68.0229836264776 105.240607001573 73.2050821648101 90.1632070040934 98.1682569534679 97.1942899141575 93.4734256045039 104.991701318117 61.4542832243917 91.3867224139115 96.799076180294 60.4561605610572 84.2551384601661 100.698534842694 107.780552702883 91.1052639917532 74.1949514978707 79.1928273458737 84.9705492693708
39 43.4777493529246 96.1945293011157 58.5233856804981 109.8207643286 84.0809470145795 83.13729336132 75.9041043062037 87.231465407392 83.0597324158631 76.5034786899128 99.5719040001473 71.5143653159802 101.627765851717 106.377957736508 69.5094267149656 89.824277758716 107.49811074398 63.668856880287 93.5260108778986 106.107793974983 120.498431054237 69.8418278911377 84.8900500368056 105.236415737315 59.4198856032895
40 54.9777823107374 111.346463884448 52.3786697910634 101.465894640234 81.6988769055007 104.267425572025 85.8114211492132 101.587655977969 64.3952409680294 102.260666275951 91.9469499843008 59.2553134130604 101.411841711199 113.284393351685 69.3781483406391 82.6624759371118 115.370399976857 70.7175261466604 109.284713111664 103.160208137532 114.767285150494 71.3699656638324 78.8445516505642 88.789620072242 72.991936153985
41 38.9568201808786 104.139401214385 65.4852005703088 84.7442960705464 82.7283883325178 98.1911972864695 57.782790819875 105.016598981881 57.301367258554 104.783738736645 94.2204027227925 84.1600270945737 84.8296904081899 102.346903108169 51.6468344174449 80.9571260015144 108.577628955207 70.406747707301 91.1514788589263 98.7184705603988 116.65613952489 84.8566639603247 85.4445024121894 75.7512778586584 72.4772607234518
42 61.104903412801 89.3250405618808 63.3868029602049 90.2818723796653 95.9097544887233 79.2158333402004 78.7454180940373 99.5994348362033 59.5011810532629 89.3863513923322 100.122471719919 70.9261177714361 70.9449028968956 114.306632249932 59.532698326507 93.7002990873023 89.5565997723006 65.5060437577714 103.302458378397 108.955645859668 107.919972801902 69.2773551158552 93.6588184163577 97.5192203429985 58.6093890271588
43 45.5619676112713 89.2597443623451 68.3943761488926 102.221044235563 88.0608297634413 92.2681595114444 74.817440412348 90.633523427905 65.3491504568868 90.8350167639801 103.94794083231 98.4249458956234 96.7458202747284 114.422667616817 65.1964099164529 86.1050891891393 99.9389605512006 65.4510541217443 103.157567608526 98.0364948934664 115.247958709654 61.6806382395174 86.7064368246047 81.53810203408 85.1015429945465
44 44.0595500031726 106.908367643758 76.5111631514524 100.777243592227 80.5824437995595 84.72422617034 84.8711578979137 104.856369274888 49.6677570475556 89.5575527448079 80.0394905028963 85.2051985490542 103.035757235311 104.603562192106 72.3316848107224 83.5671563181903 109.248580335383 55.9246819242706 106.45271092902 90.7003589153033 99.3976629939461 95.4330269710618 72.4976380806149 74.8567916965549 89.5181285536892
45 71.8512875096952 118.457203339575 53.7303271080093 85.2804867970848 80.6924495901568 93.8402259045219 78.8577224672837 119.843693931794 58.9052928969969 106.094102817921 70.2129640211382 65.5311576830908 72.1470251470603 107.298385574236 71.2487487457417 79.8241802060105 97.2399042184622 63.0508116489711 83.8619367463707 102.22612065913 108.974089764218 77.1898073434729 85.596343935608 92.113251242704 82.578505983956
46 53.7005240397886 103.728107903857 63.2253108234356 78.3303488110573 91.4951996592394 98.6798231394022 69.0656123385681 88.0457045039571 63.3183492455308 85.2201357280585 73.6923175347299 85.8064458234604 88.9863153337897 97.0153707212786 88.493187095029 85.4354283295081 101.257596299216 73.719309818612 108.540923023457 95.2021244969755 113.934003445502 81.3430663182404 79.4338864267116 93.3153878399815 70.3720354442493
47 42.9613466601106 111.196118468592 70.2238840490928 98.6574609581217 97.5481013283214 104.919150185958 96.385269314006 102.167662143864 51.0265212900493 80.3649709429915 91.512858194445 95.7511289183078 106.186146500664 93.5352302963417 87.0164154556225 91.1460183403162 110.924139108742 65.3511910360679 92.0760360207136 102.961424460801 108.105368334352 59.7590590175736 76.6643437300987 90.3425702083448 72.5473350646728
48 70.5157071539038 116.082551840173 55.3758422441353 87.4938113857366 90.2773814768455 87.5200582141398 69.7197444354266 123.844097834528 49.8115449761749 100.047955887016 88.6693157326066 81.8834166176013 83.4079815837809 104.045933327978 95.3687840221825 104.313173644147 113.067907671823 62.9123216948905 105.430667303167 84.367235482949 114.027288283936 81.0094581522423 93.5287908031018 86.9624461315171 80.1689960902012
49 72.1102047071301 107.578237769045 78.6623146875433 99.441845205401 94.1904858857609 92.3706373994413 91.0018206578769 107.453621112847 51.3427135316681 108.057150435646 82.9163332913266 89.2094304105581 103.881638269503 94.8972725443976 73.2687889588331 79.8658193969348 112.920859964025 55.6879628967461 92.9118986381484 99.4892037011028 117.45561751379 64.87521709841 76.1338129300919 82.8767896236852 82.8100413951173
50 64.6029093843 95.5592252329856 61.7465265371129 103.779470267988 91.307480984545 99.3502016782468 62.7969120757537 103.632139329715 79.350375523537 101.670201746316 94.5186294219082 88.7192116852307 101.246633858173 100.047948428669 82.2325935903977 99.6987145137844 87.2237789662614 42.6305134314199 90.5703035103552 99.2461761721332 101.271772577922 79.5292815531182 83.2933277252246 84.87161846408 81.9547232655891
51 44.5149751699803 109.35534886983 62.1950693555722 97.975452093414 80.3604831731835 80.5546952572423 81.9713844312256 102.457252210543 54.3544697377819 113.388869699932 97.2265364593035 77.9606420692027 78.2463769116706 99.3474510034019 62.3491747367029 83.6830208163043 108.422059093378 52.4273714000781 107.14782942895 99.0564339291902 100.99847330954 84.144887392549 91.1468104995923 88.3558892549332 87.659467664345
52 54.5843642182015 107.341818912301 70.0562076229037 88.0950316169166 106.250091455798 95.8178973076326 71.8678886335327 107.598602445707 54.3223280154213 95.6353714420086 82.2694807884779 88.6621402104002 94.5921782463192 94.8250457577729 84.299157367349 82.441318942317 91.0646101556175 55.2111846486762 102.960723940101 96.4195491574897 125.448880761451 70.8120315320902 73.8096816730964 82.2862788293799 90.2227921729493
53 60.5017622961751 92.6220391506884 69.4992401963351 75.018476262562 87.8136345468051 92.5432287989286 63.6413080938163 93.0808950703292 66.8390418846274 80.9403574845945 93.8756510158206 82.1455660365077 108.230633256195 99.1525837063688 71.1226738472203 93.3083654971703 108.649902796539 68.9161627490827 97.159080785295 97.5053659790703 117.577126577308 87.456758699566 87.7678383697519 76.1259944424606 74.462418560374
54 67.0702045187452 118.366190159966 62.9209964214262 97.3204684007034 93.4231184501986 104.954162188683 76.3109627742093 101.357915427314 62.3211578215676 92.8839217080092 78.670285908617 94.9043364731886 80.5650776058817 99.0468554884475 74.639259155248 75.6249689179923 102.714222882726 67.8950448709628 83.2523793602318 111.297436845023 102.6990521147 63.7145120658543 78.6612600678843 87.7532282622888 75.8057601773228
55 73.1465589988016 102.308269159941 71.568625433976 102.490662662373 74.785463926237 88.2087666436238 64.5867967034786 107.585412626677 56.1873745201572 78.3497083413127 81.6379871930256 90.942881863074 84.58040486166 102.464961085148 78.804644708172 86.2760347587236 89.4694496627681 59.1886575080926 97.2795521528787 96.7132403392144 117.318345287812 53.3584623870216 80.4263970404596 96.3180508585297 81.6909832448376
56 50.7549090044682 99.3177953425742 72.6232673515602 93.2303420828059 92.2066828148747 67.7120714470096 89.6061145418967 114.625673623085 54.8763298887088 89.6165912487556 74.6170800655246 102.499977618053 91.085712781892 86.1354284788012 89.3307973492814 90.7223687908214 93.7957059987214 56.6325640998654 88.6573230731962 100.198679555101 120.560148070959 80.1060152727318 80.9443922396324 86.452279826704 77.8271187954537
57 60.4919436698407 113.106464522634 62.7451557937883 95.8831788470417 76.1299087932553 84.0130545852813 79.7668362007377 100.449085231 63.4168838297814 104.966454507711 98.8732297332938 92.1292459334438 81.3228092358117 108.211560349331 78.8579855044528 85.6278967899107 98.6831656106282 75.1187268808044 86.9996642500015 97.2573800962927 113.058550944355 67.1369623418172 79.909926538508 91.3061339221534 70.6595567780954
58 58.5342402933532 123.669551809625 65.4833360870577 106.69279978209 83.1880445392949 108.014782265241 78.274688262476 84.4332468458524 62.3823879678455 95.993327479747 82.7797690674094 67.5448144609338 95.2716122655088 109.280847788962 65.2566241224982 97.3937167289183 85.7435674216962 48.0439299967769 101.634840408903 96.1110722322707 112.059600691872 73.1621673766747 78.8823486646643 98.1522253533393 70.3520322108032
59 49.1894230387534 112.392646727293 72.9387825583187 77.9639402386996 85.0470054175486 75.4211594773192 77.3133664982042 80.0194343189465 67.7832721871978 85.3817909827688 86.3901185173029 92.8381826112652 90.7702138088892 104.939794594881 47.5269002227534 83.2325297306838 99.2173914203896 51.322086148905 103.02763342801 106.081318894118 100.125245765807 76.4508132028586 85.8964604656551 77.8129601277363 79.8107171361666
60 56.3689561182532 96.5586549175495 62.0263684072721 104.374638250877 81.3807651348132 81.3061830003735 82.1216156490884 82.1231252654102 67.249061759987 85.6933821064704 88.4527021178674 70.4405221444987 88.8999888298356 87.7527641307571 69.0119698949048 99.2009038182727 75.6784412755551 60.8585267363697 102.62211513945 89.6115878120398 100.413213538096 87.6281038120483 70.4160146935321 95.4709859703158 76.4497126025103
61 50.7955694257435 103.515909796765 73.5908048253029 98.424485286889 89.6279295164948 88.7468556464722 70.1973715400603 107.706454241419 61.3492786348365 83.5777172740007 78.0438978144709 84.6831854629983 75.7978434794282 103.258722738113 69.580661868191 88.4462579328407 105.441973241836 63.9646784936996 100.210181340319 114.78684785452 103.260245983525 78.7284709928263 67.3114213849844 87.5156606672338 78.8575664240129
62 63.1598106243515 105.54126929954 63.5434315596337 92.4614563368906 82.7493423357725 89.8124098164487 85.086197854929 97.1777164335876 57.8347492099766 72.9902966808031 95.338886491217 89.0925283411345 83.1732434007241 111.058565347351 70.1535879543094 101.981127461591 91.7930535846478 52.2243658493385 107.923127168752 94.8892903669906 111.958229915148 65.285919064407 93.234814841887 84.7891825411012 72.320948072516
63 62.1881403443605 95.1806945537152 69.0884219324283 97.0140790291323 89.33532074682 77.5811100944209 79.3180502870128 110.3479576157 68.741757281449 92.2886127342446 95.9702280499824 89.2470406186186 83.5377460208365 110.190021586024 59.3067031981027 102.462718083351 92.7079323880161 47.9319620802451 93.6985104819757 115.944303957016 105.174221852588 69.12766909387 85.8181972330332 95.8657053483642 80.2208780229567
64 61.1827933404759 90.4509490912292 77.7538829380418 90.6929955088244 79.5728268963833 81.0847319122004 89.060960143779 104.896671969994 59.2519393383962 73.3068058883293 83.6113168286218 81.9805265264534 88.7975174953285 97.6880555507957 66.0620041424278 94.7988970009974 72.7162396888656 46.5334020414654 96.2200583936357 89.7840556883801 100.219750385631 76.937469814544 69.602354752855 75.2596177055725 81.217786500233
65 58.2050551159897 113.866708666213 60.6002240368243 81.8379268194229 90.9405391384847 98.5488603192286 65.17811419861 104.917734854378 63.0671048831394 86.1005585178808 98.398729611587 92.3391982052558 92.465730299857 113.715230006259 74.7721950529186 84.4218619685298 96.4249324278642 68.0057429427759 87.9960879381756 94.8317967107906 99.2326062308015 68.6315112408268 80.8396392443279 95.3866203504297 97.1255805291693
66 45.3043250852711 116.835925410455 55.4202751495104 84.8014863484563 99.0717445103593 75.3248550664825 56.2511066390181 93.2483749137069 55.8318738881845 86.2399773175674 103.659806837988 90.8723482111305 88.380244447748 104.433263584991 51.0817062501925 95.4911225676296 101.831509830377 44.2024524937518 107.536658553933 83.6912347284884 116.612299571524 81.2101162031762 83.7230744475062 92.447573937393 83.946318090102
67 69.0798384832733 95.8484176393434 68.6068802206614 80.4392952531854 85.8490140941713 93.9713898517913 62.9187689293313 117.376969825897 57.2820607832203 108.559580009299 93.7999356243187 68.411714467062 92.0298104440076 96.0055441449158 64.3113117351683 85.4102176864718 93.156040272416 61.5271810398037 99.8420267098461 98.1389661915105 94.068380830581 56.008639446678 75.6669320356969 85.1572989069437 62.9112309954464
68 63.7613733779958 112.013062897781 52.0079959519383 80.1312842667433 84.8627443283884 99.8822067062891 65.6116520571289 104.870773414551 57.9180157572507 81.6447789060372 92.7775496455133 83.9549236074023 81.0347776204195 108.329490569624 76.3428581461468 71.8468549968849 76.4040856206432 64.2897181052086 95.8548512342525 105.527108000466 112.175943892363 73.1855231070444 79.9507024866408 98.1130248325556 80.4690312022124
69 33.7142815674573 97.3178857037916 65.329763277949 97.6162418774067 84.5366701949569 100.027753374042 72.3321226126895 96.828675740574 52.2498930281578 94.4401012383743 91.675164524115 96.5251299875935 98.7182610730095 109.555019786683 80.1111918222033 98.5606938552256 98.2123065321532 54.8771967081106 93.9417823910421 103.560539247701 114.219957410338 81.9187167424389 69.8893419103664 78.7896176527993 85.341723993001
70 61.3998661523633 97.186560290682 54.1625708482987 88.532107429946 81.4872307179755 88.9109154855726 67.4606354102823 83.9559989437292 70.5973314006377 104.244700181985 90.102115511881 77.1042808660377 85.9699860229106 112.645923162919 68.788342343289 91.202373472505 80.9508242184892 64.1399922260668 85.595580916315 107.09945464525 113.124288800023 74.8679712028511 69.907940425746 80.093863979106 70.8153677668062
71 60.0950922366148 96.9120995603953 46.1323133046141 88.7486199267789 106.055859940996 106.53632904964 73.1677755843372 111.735045088578 54.3102920517441 103.001193649672 81.0880814987627 67.9012581988362 86.7384686908801 92.9143025958998 69.6875549637871 87.5389935283619 82.138199820334 64.8981968941717 80.43227034685 98.5819722896792 121.783006140539 57.669914748402 91.152983311006 88.5229953895533 73.188538267453
72 63.7946199986906 105.275141094263 63.263253900041 89.3613692073481 69.8415407894737 88.5037433941269 73.8937567632715 107.646594348492 65.0496619347048 89.4469936874413 96.7801472325353 87.4548694845198 84.7086368226261 107.31455513332 74.9518325630992 88.7484262334844 89.3849967686939 53.9154262090822 100.591505548646 89.8015083902583 110.265819915845 61.4977791412485 82.8285837613517 82.7040855493658 83.5423522620576
73 52.1061909962949 108.280255502937 78.2546335758465 86.4376007001577 84.7126388977523 96.7722113198179 82.7626521518095 94.0585695206857 60.4498296644781 83.6286908191377 87.119999634957 85.4062792993677 104.935774698783 99.0052911643863 81.167636495728 87.5220858821017 107.847421465209 63.4659343794343 89.4888473489404 88.8102759177753 100.470116144686 60.4542309009299 90.3241100848058 69.6554209120479 84.8582687642582
74 62.3765282669958 117.83164616028 67.0043672684447 83.191490464319 85.1447184910482 104.97525005769 69.2963987510798 85.3278680138378 50.5160304487675 77.2024468576242 88.3581432854787 74.2482636987966 94.6680696099455 115.681709395749 80.543369033659 95.0114905886065 96.1431614321184 66.1898341648743 98.9917861806089 89.5753412692087 104.087468297686 76.2159849558074 72.4393148136741 96.8934111455152 73.7691118684333
75 44.0302473514871 82.0514600716626 63.8249341912448 109.946384900446 87.8685600625753 93.1340022220582 80.2093789471732 122.53818736372 54.6511277906763 98.5453834746802 99.8625673551258 79.4085960865594 86.9733621959635 105.296757433749 76.9342619716803 93.8767435265448 81.328102492489 52.1624454315202 95.9574961226943 106.472971568583 105.586560235484 64.3544815299948 93.3076710655763 79.4497930075945 68.8680385241266
76 60.1551190604065 107.004529298815 83.6947662670567 112.563731476283 89.3196382477196 86.3401726972424 80.119870311001 99.8433065078082 59.1707838550934 70.7459930942203 91.1295657697816 87.717138679825 105.52448727895 115.707989877346 61.8151342428443 91.8450579207317 96.5386293245445 67.5781431720521 102.212709735999 115.280623897558 97.819934167171 73.5592519200066 81.8953627474272 93.141938390813 73.7523668992636
77 76.2433912448675 121.461417249056 59.6859758419252 98.2587983192315 81.2736625591399 102.167266531605 69.4858821487597 98.315722143004 65.1843310776908 81.1184072027546 81.9056401446031 79.8528212579654 93.9290709495514 119.380372354607 69.6861154886992 84.327692245625 97.2475690882678 62.2567186639909 110.878255650016 95.3525282471557 104.804916193754 84.7119654521876 82.7172573679997 85.2388297982474 68.4074264610343
78 56.2538899557054 111.489102383934 72.0349943036465 84.2755407746555 83.7470031018953 83.9590014016494 66.1222532035577 89.9631471831838 61.1388827430802 93.1681516204276 94.360964073029 100.447411668907 94.611321001296 93.3730285115147 71.4096785447407 63.7992738124178 105.893054852962 46.6571243677375 106.805967431909 98.9163669271903 96.1403473302472 48.874988081353 79.4717915932301 72.966827997976 73.722117166391
79 55.1172139259952 114.015497952378 64.4928935511271 78.2366630868114 98.0905899325004 89.9166540284604 90.0097394861365 94.4285730277238 62.1461679914924 86.9039624456039 79.6307050112223 92.1642842302008 88.007794369606 102.561129613409 78.4036637363733 94.319619315638 88.0245247660892 74.1074874956355 95.856052774266 104.858536495552 103.216720495059 65.1886292808675 69.6743424540616 84.8662360326519 74.7600043090712
80 41.6409486050154 98.3667209914992 66.1728042273088 96.785758993057 79.099004151067 93.2307198382007 65.7641374015512 106.22578229023 45.4298094506785 80.64160032955 103.485079699222 89.9944569438089 101.418120321177 98.9374924238047 61.4388722853619 98.4991872311413 101.826167045566 56.1217147907153 101.81557417835 110.646895142056 112.144323480805 67.3704107552792 83.7620027213652 90.020804839043 81.6877787453342
81 44.6010110266577 102.781829495729 73.874999197203 80.9542142417685 88.9693596370514 99.1008811098372 93.0231212406722 113.581100903144 54.919955174589 79.2067024184784 106.216789478743 82.1838060084466 88.544979060898 110.699604656106 75.8563689101394 85.4584496558698 106.896020328697 72.2228845626286 67.9056705430158 111.05842265851 108.947511570944 78.153576541797 86.6642357682918 76.6412589943244 89.7062708418918
82 56.5846959055786 95.7401927180439 50.6432416662073 90.1232578934534 95.0409134642064 66.2510444914573 73.5442691139314 94.0894536106588 53.7768432565641 85.4542572550071 88.194591390168 85.0247799351537 102.590694228842 98.4143372790496 75.5370117559648 98.504749913876 81.0342734628282 64.7235060036825 91.5505749296243 83.9301614092391 94.7345468539545 72.2225448825288 90.4920720780967 71.2493790286612 76.5159714728829
83 67.2339516901375 107.197515239853 66.1309633888878 85.2745680830574 92.3722051476873 96.1790703111106 78.588229986916 107.39876081056 60.6107133965819 105.911650265909 99.7166761275992 71.5945555435842 98.2647651994297 90.7999428085175 77.322265968871 67.3222068066717 98.6994247428962 57.0468878726651 113.291987269052 104.172483039875 100.706307165042 69.8653978968447 75.851133947383 78.1005854917105 80.6623751091169
84 71.4042236260257 107.11912236658 61.4096878574992 106.384898317731 92.207465553841 86.0930676464399 74.9674256342787 105.31694411696 62.0709790137158 70.7590151610605 97.7324806293812 86.3334499787838 80.3423720480392 115.063033797052 70.285201902819 88.6680441029694 89.3274196066781 68.9333989046914 106.628183675598 106.130803553585 106.325205427799 75.4037880730496 74.8752540238874 82.041360381375 64.9444684094902
85 53.5954598833669 110.460663623251 75.4813113750303 112.145094209631 100.346734171958 74.7354551396135 92.8769415336987 103.671608890054 54.3452616027802 84.4556349658837 88.3827469385873 78.6661915435722 99.0226497244502 101.628367297222 71.5284534721532 82.8246903821348 115.366997261716 69.4892886228178 106.871255724403 71.1916120432615 113.498616508592 72.3196654174213 79.8931291665173 77.520848689333 80.7218919055868
86 57.856677066726 112.164341673148 60.08752396736 101.73450012336 102.690326135192 83.2477956915697 79.3344512881138 117.076509071142 81.101404804016 73.5680620309387 66.299406002381 103.596494041173 79.7809929709278 94.663106926156 69.2449859390636 91.4019816717266 95.4996804317076 61.7341716161605 88.2969961627504 97.9092518403256 102.757548577199 70.2599517845582 76.4822406383735 105.38358811163 78.9951487305615
87 54.2815520450153 96.8627885363814 79.9641828880356 81.843342402357 80.760648538511 88.4428901451335 83.1275503639648 92.048237820974 62.2140453006135 79.3152878194895 90.7893648928509 91.9971311521185 88.3535848708059 114.510134826529 71.2421315076151 78.7889399956038 96.317704023672 57.267726296905 88.3922157313797 95.1551487175527 107.330032973547 87.1070049150004 73.1051272141025 95.322018411909 81.6932723540112
88 41.0357932908414 104.039153141404 60.7749280522502 94.8427654973334 80.2090278211074 90.550457043289 61.4989220067664 113.561588862552 57.7660502206614 97.4313530079146 104.012615184205 74.7314535992687 82.4868630020779 115.919848206313 64.4851892617095 77.9414280047501 114.69346061617 54.5020923652132 105.461325208738 99.7430598646296 105.290287147419 82.8839294398081 79.0321352039759 75.291527850123 76.1062973209511
89 37.8330457326886 109.055796291884 55.7882307225203 117.340575661061 94.0936425464887 116.731852501752 60.0695601653432 104.018337404679 57.7704957043034 95.5555413208736 104.307162799212 79.7529507737612 86.9234913073756 94.141840935489 78.3161265630992 90.5425082305705 107.794592524177 60.1486382146301 99.7350709371727 101.975519035879 122.259534665712 63.0599778591856 79.984894152042 80.6250497564136 77.5744602452843
90 52.2628156156866 100.179155206971 62.6928924600382 84.393298016954 77.4188965496571 77.368866613865 67.5074772056723 104.840787363654 67.2990545404545 87.069742914695 93.2805683099762 82.8986069319568 101.671926426801 104.329301829963 91.4024810678908 86.5115133934233 80.6032745887725 58.5396576362924 100.792340685286 80.8235787640787 107.224759292314 85.6947204718757 77.223170083645 92.0171869028981 70.3226686309983
91 60.1716846049236 120.009763909559 65.9744804589907 91.1847041331197 75.394245007761 104.812175470926 99.0062146554344 104.396521780147 64.9174533657089 90.8952940039535 96.0910531515613 90.4463870779757 95.8511603481485 109.423886337503 49.1470414674497 68.4407977750628 107.63391861979 60.2065337948812 106.819956921278 106.946040485233 108.187692259705 70.2545135602813 71.4160205680745 74.8850505336745 75.5762109578974
92 49.6368785209332 87.577536993821 54.7994573160086 74.2722611848324 89.3803210091927 88.4096705169912 70.7382290360661 100.322375165076 61.9312028905373 94.6508589741207 92.2760172964313 76.698105332536 87.974658485541 90.4743312416761 57.9141444463731 80.7811927553653 83.1324483969223 39.8800272880187 113.222056961452 95.6771888470493 107.320383168929 63.4087859785989 82.8600358171919 102.356720049554 75.6926304878009
93 68.9758865627796 111.456281457785 53.2319886526113 80.7180419694846 91.6562428594539 79.272393719766 88.4837131691894 112.870836114115 57.551882869948 79.6606072993851 97.060798974473 89.8383922750328 93.0891997947024 111.264834165949 67.2350791066478 71.3144407231407 88.1236440257659 51.6153068979373 105.097665905775 104.569105405406 105.612813478993 76.2246097800932 84.7831112804237 99.3214180201481 87.4024468025152
94 78.2541062816412 109.12185754069 66.8796030176444 103.223442648202 85.860021229053 93.8186329875516 63.9233444143757 107.342348764544 58.6738339858538 96.0270414002997 81.1182540152005 83.916583965028 103.037944556689 114.958043218947 71.365484217122 86.3361424459053 92.2195750038376 60.7077758650147 94.129754127631 91.6068751731345 103.058969340168 96.0297221157622 95.2748095420362 87.3409176311186 66.3438258098409
95 58.7005637735697 104.944177467452 54.3543133005704 111.901860360599 92.0525996258308 112.765007266256 72.1036024388034 66.1319001099786 50.2497209098399 103.546555545436 102.690342781296 62.0499356767671 105.404095952882 111.871537901699 57.7345840733879 103.043418686588 85.1894016561273 64.3321813938152 118.851537434178 102.956523752275 114.978032949155 85.2881812446302 88.4434357706848 86.6491570747322 71.2848562584897
96 45.7075479386497 98.9543510783007 58.9573270929342 87.3488629719524 93.4799410501556 88.398523303324 76.993213553147 102.476394755451 64.0060496821279 76.8828393524037 100.249061897551 98.7462969123587 95.3476085247639 93.0355611493647 64.5749546800106 103.857312323828 83.3809933625829 38.7268129858937 105.928281306161 97.0913888116986 105.935049661227 73.4605935788176 71.873298548688 96.1703067339604 79.191874547192
97 68.5065189910717 98.1716927159977 69.8801930731817 90.6877944110137 96.6682134686508 82.6265886124314 73.3246763474318 124.108344879167 81.4121933965349 113.810335123715 77.7877952065894 95.878207131365 87.4665138689654 87.924046073159 81.0084408514275 91.8636894135421 79.834700338614 60.5160805610574 94.1990879943367 99.5186820543303 110.3390182153 59.5759365441073 61.2654663240062 92.9458306338768 71.1663856268462
98 74.7755820796504 98.1196377397035 65.6583127382383 64.227537784722 80.853818161098 88.2496961561802 73.1029297547714 109.894850458783 55.7067786352438 106.298097534616 105.203411038623 83.012014909474 80.7505139225787 110.318986755743 62.8218037944909 81.8163431603148 102.674625244374 63.0074003074401 74.1686502516412 93.3856489299933 103.344217990637 76.5030273115448 86.2455368851086 92.978259007112 88.506243090735
99 75.9208227054744 112.213720566673 61.426609563568 94.0218398370734 84.5949152675325 109.350217623874 59.5543952347133 101.856740663244 52.5344131976426 88.6092235881097 78.3535250746356 93.1575038845519 86.1676477977659 108.994819491551 74.8619995999561 77.8105183105212 99.2770283551651 71.2664825722263 97.0802932107516 106.518265805112 112.371998379166 73.5632779530243 79.1868623700095 86.6079618521962 79.5063767263972
100 55.8321046321869 106.421772753131 45.2964442889859 92.9404894774153 87.872647428837 89.1097312422268 56.8417122320958 96.0741558287776 59.9317153319865 77.2345795781407 111.21293331157 81.1982521345831 100.593861528976 97.5337306635565 52.1615643218404 85.3802496624756 76.0467144398255 46.0781004747198 109.731060346107 93.0619945265515 108.322974587509 85.0291122294328 86.836135387645 81.6134323984001 72.2669605075067
101 52.4518315820214 130.955439237387 81.209921941759 94.6390888549758 85.0611963195309 74.9500009329218 40.2619298150309 84.3605285664205 63.7554464476772 92.5546292927376 77.0751162744 94.9332480201703 98.7635123234087 113.074187510126 60.9218882648563 102.641795998105 99.2645391504148 64.9370230837405 61.6326321782687 102.149444647194 89.2084409570532 72.778448028492 88.167544443963 85.1202326999124 67.6399842016923
102 62.9336672481765 111.822715153983 76.3336918775794 106.271742900125 85.805756191973 97.497913980483 74.7601707478939 81.9445875983055 47.7266664752226 87.8149140496156 79.0498663794677 101.279589157451 112.579030598153 100.016003413912 72.6384069703537 91.6606096717392 116.928804358373 69.393429990277 75.1785265269982 93.6634420696993 99.7405547149047 75.4659029636426 95.764922689935 63.7859227595975 74.0202760986215
103 72.1083929176186 115.594013077412 60.9308850070263 101.244018403789 104.643783363015 69.5734358942684 72.447666521345 102.245328021522 66.4937266681997 83.6915844924342 104.087839191286 107.743051276954 94.1540991929747 104.22560118099 80.9804113461429 96.558001245106 85.7870876485304 49.2013763694764 85.2536087721964 97.242031615678 112.701191937775 80.8654377261889 78.1551803403734 94.5241406866517 66.4755666658005
104 67.2837170037656 124.532317292357 67.4450348794393 109.375347706827 90.1583994479736 65.8611355181755 64.429847240694 92.8110900616078 73.624835914558 84.8574967877048 98.2553875067815 117.760930290143 98.8665474989308 115.652868121399 56.0850173284309 93.8768899740846 103.730572176311 78.6603894653312 75.6357699915127 98.0801944318543 98.684399433931 70.5716992256512 73.244936871524 91.0691507962206 81.3159954869357
105 84.6653601332292 101.628450303402 58.6939466562434 102.239506485269 82.3976903304937 84.0695870288997 51.4698174156423 101.276837549764 60.1084370498983 79.9666567123156 107.321339842807 103.981120732088 101.242418885766 97.6436664997468 81.1766236346426 87.1341979353874 104.370677036973 55.0437234833318 80.6035830611993 106.333121037451 99.4335483518342 82.1445094245716 73.1506699881032 72.3403770202441 64.8139300860138
106 76.3688940662996 105.714483553475 78.1067713344263 100.165302286636 76.1167605743194 93.0305783398093 54.9627059060515 82.062463659114 61.113517262411 59.9090231160745 83.0072135659984 92.4246396471548 101.119281297715 108.771908514537 68.2776916420885 94.567029140975 104.192959947281 76.7330554512595 70.7454791744325 77.331931922737 99.1880252049152 88.8528735757887 78.4497163638943 92.505773490392 79.6560197970634
107 72.9275089135947 89.6845175866356 80.8815608544837 91.84738474461 88.3523628302532 81.1214728823865 49.1210137135998 97.1685959079154 75.1870928304435 61.0492616477874 102.528409119779 110.580467054926 88.0544325295582 117.155216623903 68.8167899319046 101.744554517326 101.087443248774 67.2624762040134 103.093173806245 102.729769973914 106.395952577039 84.196252691122 82.9574968536172 103.443475522903 82.1794044750265
108 71.7857918073059 121.202231240419 45.7957168657014 71.4275065347068 95.313752447779 78.5833861814268 46.7134246672157 105.508577396039 62.7453915904897 81.5048118588098 95.906700650357 95.1196116252235 99.4996971177804 98.9031013401413 72.8609093146944 110.441325530683 108.715856099491 63.1520472668158 91.4959429797368 96.0898565753412 108.901893384314 75.6228437925273 84.7469693092488 67.2985731332676 67.074284008345
109 74.8603777886056 111.776638468117 71.0821247929502 119.355796299123 83.5706374038202 67.041456157979 50.7308310395292 90.4825184963827 64.5908087826774 66.2163352949257 100.101190241182 93.1410037923064 98.6841025114674 109.922039152295 67.2261901159458 100.243837360294 108.641296472829 68.6348381355096 67.9842691479517 76.2053052125161 102.620777612266 75.4157594821744 81.6052415328862 71.4721544742152 89.3927246020991
110 74.4062122757609 114.832995001491 76.40643160554 84.5353875265966 99.1619351493347 91.1208211769719 46.6712039753019 102.575573461422 62.2251118990629 95.977686515871 90.6110987855025 103.43309792815 93.1954408788807 102.686630360403 92.4410602890643 120.548468778119 120.886688657567 66.0994119015603 82.2248526565341 117.613995442944 101.194935076071 91.3752685049146 89.8070298271538 74.0727410826721 66.5285220248574
111 49.4146327141555 120.285590922382 73.8642030538836 70.4606771718568 99.4847795062877 76.5088594725282 50.0930266464164 98.2395184514663 76.0662156336993 86.2431950250142 80.9831862960801 96.430323965863 103.925373302344 106.502182003922 82.7517933917134 91.025827170258 106.443265504563 54.4057707536845 89.4876550889048 101.166718594093 99.4143739935334 69.2944309936994 80.916011187039 81.7203441937188 59.7432074290166
112 83.2531237213853 114.476898000334 60.7881659381923 105.16412288786 80.7350460853062 65.8591310981454 59.6505977881697 112.684525686542 53.7641753110855 85.2883197510988 94.1929766673046 111.56309245812 100.025903691507 108.515477956547 75.21734505158 120.922090648848 99.6806384864606 81.0873123559335 64.4693412495363 89.8564810093558 99.0562381989428 77.7910576835654 76.8184514276961 89.4115469693161 67.2677439843223
113 59.2015328766439 107.380652808233 63.6715609856141 91.884241430508 77.4958617718125 76.2340889674627 67.2440694941898 82.1221220734131 64.8567958844868 87.3685938145015 101.231384628584 103.192942939335 106.057757060929 114.516732787965 75.6005340623684 105.148175181587 105.060889529353 76.4529231714234 75.5790193405303 99.344444765326 103.332242616423 71.379946608192 77.3492592542888 93.2978190136665 92.7357126289881
114 51.2156337551877 106.214882571949 67.140312728358 92.8123436659302 96.9145840789722 83.4396708671754 69.2746755684273 115.782755139035 70.3136859816798 79.0260621132675 103.918586198117 100.443621117378 99.01593419238 128.813440310455 74.439710461869 93.6220083150478 98.0825641324692 54.3796198282044 85.4723175336213 103.428459075535 105.403147809437 91.2616015586115 64.4245212029613 85.6853695984324 66.3225770795929
115 64.9441021124764 112.837801274458 70.5218943801099 93.7663188818293 96.35096290298 85.0605067740529 72.5725413472318 66.9812194746223 65.5753006877678 72.1728054188132 86.6118066721702 101.672012630107 107.125409816425 116.971802166777 76.4582576196095 93.541975382877 97.0846495394355 71.6284365805892 89.897706288606 111.583537387264 108.756074067432 80.4918796733521 76.6398029975497 65.4084776909331 66.9587317990878
116 59.6637155783118 112.721207178278 75.5798587914869 85.6851426876773 81.8221934796006 84.2477860485383 57.9226936890508 88.3073559046778 75.4016357424905 78.4952917628344 89.929661774285 89.6993544296293 110.416801170362 113.708939600584 74.8698074893604 94.4484695408361 105.379913859703 60.8668344167613 108.870571632451 96.5490699118815 114.540975837891 78.826927266569 87.607476848184 75.6712603025322 79.2931282673592
117 63.2787661532657 111.152449082869 46.9664669195116 97.6272081216631 94.8632525224263 84.1523565201959 62.1980801170447 88.1761679124013 55.807659630633 79.3828316768992 91.6658967571762 96.673241978556 91.7920912914894 109.866336255362 78.19496592317 80.4755716986473 97.8922393991389 40.6542560805764 92.247830087644 90.0245832581326 117.820613917775 72.2119140920644 77.856547136352 96.3405871695688 65.8518589206851
118 63.1241573050363 119.361222852156 63.7303588103395 87.8182580231188 78.6126825661231 88.3298266345843 55.5557798325106 99.2512004798594 80.1860731184452 99.4406968242336 97.7139370320863 102.867431892182 106.814892123256 113.213857463357 69.2529232368997 108.928128761803 97.470037524284 58.947453462492 80.9479950296948 105.333657147601 112.110323865406 80.0271632071931 73.502139679835 93.1450316416116 60.3189286241275
119 61.5539119119314 118.397759905698 80.5297717112414 106.154561126916 86.1756443427607 73.2298200116664 48.1344026258786 90.3895241014074 70.1043118784468 97.7460832111907 103.345452823523 104.586496152467 91.760517855451 125.691835333717 64.1570988448026 98.9920028510175 93.9339188572998 62.9920580268519 80.03839276668 83.4131134886475 110.040331354969 82.0679495364245 76.639938013048 87.7430042235943 64.629708501476
120 58.7182170327873 99.002823695461 87.4151103694542 99.5382778355573 88.3709205080867 71.1515570653714 56.7282946475043 101.564705256896 71.1846656049982 79.7811015032942 96.9480265449602 105.526429383013 98.890157440299 99.8301598112035 81.1229091152481 78.9907990340115 108.531926689724 69.9795261858943 91.381728853362 76.5797817437139 110.982506091962 67.1262578241227 64.6179586818362 62.9259950716286 71.3512356137726
121 71.583474430589 116.700402560216 66.2661037353116 117.057992462858 80.1111214815175 70.7968864557152 58.788530947169 89.1872486227651 54.9305683985619 68.2630830912208 98.2442664373085 100.26745487922 104.717897045394 98.6835213097084 65.7681929718133 90.2816816410615 83.4113171333727 66.942142342396 88.3357318775706 78.6609727778515 110.90945120183 70.6900014333246 85.2197093003642 79.9269579895335 71.808180502231
122 51.9635021864965 112.827517105275 74.3258024268076 108.598731024808 92.2871735272401 87.8143403348883 34.5789690106218 91.7221114831815 65.4093537553728 90.0750135572739 98.066397608119 115.060439286099 98.0215767291914 110.008969275317 74.3535000744836 87.6929619867944 107.856107501107 47.393515134256 98.6111787665027 93.6018810898789 115.692503577058 81.0439456172446 85.6807276880119 73.8132299611017 87.2252932773079
123 52.622266307774 98.2599184613547 69.2652058671333 100.100845160706 76.2609917775115 62.6406228748068 39.5872675040314 92.6689776276225 59.0479807938424 70.210097115889 108.334637441133 101.714287795813 104.24394022425 102.381860660062 75.8757491061376 116.488909266045 101.677875394074 71.374114024307 92.2757860246732 103.50243006226 116.322937013328 85.2508611184917 76.6286940406707 72.923894142089 70.3384961901732
124 48.8276897589291 118.366469536419 62.8132561219916 120.454251296772 87.5376136799454 78.6086754038871 71.6597617211233 105.459182216046 55.8524704587665 83.8140545015669 106.640857823306 94.3996511374296 113.103659709413 119.294491705756 86.2815934950842 78.6893835690763 101.76173434294 46.7245365507708 80.1358952578721 99.7327038242628 114.631895442239 75.0726846387989 86.5479658231002 68.364071926481 71.3473164713633
125 63.2378486153081 127.586930979301 79.4400425934366 98.583149568459 88.9899845088932 70.3425780354132 70.6945360488287 85.4165743288229 59.2615125109707 72.4345473026659 82.4155530494919 90.0269292932175 94.270320411336 101.718358750008 62.4486478539875 107.219635542806 87.9151197976877 69.0494191030425 79.0695416893982 90.986331179169 101.049615939333 74.3211352948312 80.0117171375846 90.4393735116455 74.4451718049969
126 47.9582173537177 114.125200501481 69.5717342970809 77.7952159831973 100.358629010136 88.5825506732563 53.4345954910662 77.9469960371803 58.1084353475783 86.735262474387 82.7368174557035 110.92508831062 98.386092212519 98.8502318359435 66.9450785397002 88.9504724264171 68.8027962767142 73.5935092974494 94.1707596245528 92.824253774533 116.501255160513 75.0498881995061 88.2114698958306 79.9940106168607 84.8827913481822
127 82.1136395448675 123.888848407206 73.7656520727898 111.14660701532 82.6530957762926 73.505250122592 53.2343867949434 98.3134759400171 57.9646046334071 87.4729369458813 110.633502898714 81.1126473632806 101.383273868281 99.1858518662842 68.2103562133017 117.004904226023 84.1848498302715 55.4611296903331 75.6107419596341 102.684557478494 97.826874662723 70.791203281297 71.6181186340764 60.6101207370219 67.1062493392945
128 67.793409396243 120.80113359443 62.1310963532129 101.86672939666 103.683657554909 91.3167421611662 67.9231830953456 93.5125728345424 52.9414973325776 86.5689693014625 88.4659392489666 94.8045405042116 105.85839284814 102.512093505482 87.251691391356 91.2071595013403 112.420350351539 77.3562338044554 92.2128222645577 108.585455632131 116.277039262315 85.5238661932195 72.3931718114169 81.1758594266406 78.0525431090279
129 72.2060604228301 107.387148237457 72.4981577882092 86.0761421104474 90.6136336988678 71.2950941096206 30.2886884137539 106.628800084948 74.1756054929824 88.2746417588135 109.293209867448 107.464555079621 85.0885586592836 109.988815435577 82.1304021018106 79.2803526070111 109.800169778599 44.8570223258543 79.6610700115004 74.9097422565808 108.911281059645 75.2024576732103 71.6838422138924 79.3510124293039 61.4192128253022
130 49.2654799896814 105.542287827138 64.2541287555988 82.5014466227143 89.5854378838237 84.7309349437647 55.8213719710129 100.587587994671 42.7173623411427 97.616979173352 78.2802975010687 106.071589192266 103.03260543577 105.700048037383 76.092429405208 124.899580554675 83.830072562701 62.5539430998746 83.4521842861666 117.825794448063 111.677974851339 82.1731169803744 73.6432269773025 74.1983244714851 76.6372258923321
131 62.8382825533114 104.180671349973 77.6342709344298 80.8366412067241 84.9375839304169 85.5884895746622 57.3379366847654 91.3694025369845 73.372491011631 82.9564196058071 95.4537977969402 107.046618038957 88.0280142353262 113.223790476622 72.708536446677 105.1885342965 94.2773467953936 52.9462066969494 73.9944147931597 88.501685915972 100.237597852214 90.7615276332878 66.0715463112896 85.2867415957968 70.0526608668577
132 49.5548761376578 97.2728743142764 51.1376291139962 103.863176509253 90.8103308479367 79.1390181932483 83.3986132923382 87.9328255394132 60.0044776961513 88.8130680287958 96.6834877573776 95.8985049336102 106.676172407513 112.181615412806 94.1906358499089 113.119274102269 104.474187234453 69.5791456154304 79.975613213853 95.9835695401166 121.754544637438 70.0749685099414 71.6200893542738 61.1824477181198 76.28222493461
133 64.206344086425 129.082903437611 69.6959164697083 83.4645104850102 75.485937891768 60.5848066461252 61.7455588618043 96.6428378645123 60.1465194498666 91.3547378804769 100.173075573717 93.9960463520162 89.1329932447878 106.238797900107 83.8107840319494 90.6483711261156 103.29559720652 60.9634779629033 92.6237428735482 106.103415589008 117.940084456297 90.9939320728297 86.0285249230759 85.2094766444753 71.9966721151351
134 58.8159991098481 105.7524911619 57.0997690735056 110.701506827343 73.8724508015745 81.5603982045318 52.5618426600026 96.505663838044 73.674289801232 72.3913352925778 76.6774641470927 90.4954616037807 107.132418135338 106.861947162602 76.2528537517251 87.2960778322916 97.4583952413397 74.9919413987204 78.1059436282243 73.6200236099854 121.556732088579 79.3923959432334 79.2431526398225 89.0229486906499 60.8932488796903
135 75.4368930435545 118.064621792552 58.112572954784 87.3964320627502 89.159482286487 82.1508771594353 69.8265887039953 106.681314850575 63.815465307605 106.283693190543 88.8822114362253 91.401307884236 106.279909867026 109.385555219367 77.1217535038149 98.7830452053436 103.53878665253 81.508432390033 96.6005609698494 115.783212332011 114.961316570632 62.306810631445 77.9025224012232 93.1849632650262 74.817658582828
136 52.424520110983 120.898224574325 84.602653305245 102.827868195735 84.5954745151811 80.8131355424164 70.4299745270482 81.4452279504959 48.8560840430805 91.7429849405944 87.9445324098808 86.5031784075592 89.7061752992516 122.388501438014 66.7786480697341 105.77164448828 109.031146320416 56.4282845353779 96.1390983731924 104.757273841335 100.548953244458 73.610167991795 85.8428163911137 95.5089825835925 58.541135418757
137 45.2498074521059 110.653788109065 85.2698274864054 89.7863698708413 82.7797780970452 80.5255251929835 71.8745868655325 99.0864868266392 57.354823328626 79.9879351348983 108.45194780241 100.826079908102 99.4917244809913 105.097857437731 75.0491892527269 105.534551481929 101.225428257372 81.9026457034036 60.454307470025 89.2894223919847 102.871491993933 79.454820623688 81.346206174091 78.7396432129248 79.200699001123
138 60.1465825867697 115.044848826876 64.4635244224717 84.9828423505745 111.105118050551 72.2461825482055 69.4116315034308 92.2594846328602 78.7272571065153 92.2592843427126 99.3843670889981 95.205323549957 99.375791401683 105.682376975344 63.7020220320288 104.148082889565 91.2628891466522 72.1045364143041 72.7152244693947 111.952283555116 104.558934689155 77.3412791356742 73.9599795954426 74.9224333213607 83.3055873166432
139 53.6039853322666 111.396534921638 73.9720181870255 115.267702117856 87.616527418037 77.8069183179004 41.3771331722506 84.5420111990372 60.3355993509571 65.0113766442232 87.5232522978667 108.497021607024 102.157001101789 109.037487705874 75.0484599795223 99.510466573763 83.2207620282462 52.0814696149901 92.5174467170046 79.8330487734465 110.42111139415 84.3150919265003 84.1328026338438 78.4677871141168 74.1570894218326
140 70.5396858152279 103.167710512369 66.1264790654397 89.210050791299 83.1684003505552 81.5985880844917 64.3627740200494 83.0060291958925 62.1449907633675 85.5943912422244 95.2666508518924 106.031176198042 101.422369624201 122.352622282404 83.7743696874706 117.540864149694 116.154511325538 63.7023394132463 99.6553356784875 96.022959253545 114.930802142321 82.4666572486802 77.3172881062358 74.6403659367973 81.2407768176814
141 67.2612133843343 123.765208246497 68.8128953265663 81.3370975525636 83.7810698507529 90.9070792647171 78.0420319264353 71.4088596520217 42.9324007273137 82.7087736152256 88.375920184927 98.6588987435045 104.908851731526 114.83166180747 70.7676103130044 87.6546034168375 97.0351666731695 68.6271131965397 93.734319749415 102.48190626533 105.1828411217 77.7606311005873 92.1323077317853 80.6763358948868 55.6077336764741
142 51.0618662400115 104.373946387332 85.480871832163 91.7148594727066 91.0176908753986 86.3617894470147 43.2560825094973 113.053389396737 68.1745531387861 83.3012594749727 113.982239655375 94.882886911533 84.2564209422423 114.589626872593 83.8899762749609 86.430778053669 99.1152754157506 55.7679770852325 79.377442996571 114.303441815593 110.971198205324 63.1952398569077 76.2612166365976 73.428903395631 74.9704948913404
143 56.2190746054615 125.546248501153 74.5796114709719 95.8337118796557 87.0227108727049 71.9586963081168 46.6919495001964 101.508566609048 49.3162397496493 105.611877378116 104.618074075012 105.479635456856 104.24887910209 101.729334492981 70.564662486281 108.677863483987 94.6537750730622 62.611406351226 81.9920249769997 92.6778288992945 123.192583783192 68.9455607486622 76.9183706131517 89.2393959789546 66.6426632876906
144 62.1972287207627 99.7774415593822 79.5556137165817 95.5962999044664 97.8106780367268 73.3483771116048 80.6912015073279 96.033496780452 66.2802799473252 90.2306028622725 98.5076305296478 106.493280640713 98.3263205338796 100.950003272537 77.6854106766918 105.689821050481 87.6944289038952 74.7634640035197 84.4351359033176 97.6677426409963 111.20385066053 60.6779237780088 73.706434605865 99.3423069873017 92.6765767790333
145 74.428486195208 119.6587206741 85.3399879285643 89.2009956100813 94.4071629313792 80.03330306383 60.7437189518182 105.106473149655 62.7519063033736 73.0818256231282 106.827918361411 108.461550251339 93.4636906031132 102.314441705882 68.0185705992628 103.325339507799 108.787279942062 72.3316590453487 75.5383003814728 97.0187889253655 107.463622346326 78.5808665285079 74.5550106765506 78.1119385129864 84.3664058835688
146 46.9200948724483 101.971454003762 54.5887611214369 88.5315542171447 83.9328113905215 63.5069117713849 33.5823295865317 86.1853362486745 52.9677616576485 94.1579246436856 96.7525796280674 101.599978635304 105.758938489649 102.441600055334 94.2168440093945 84.4192244683456 94.6082709443832 56.802411738638 87.8041478778623 92.6586567185133 108.243473631925 70.4989511320707 75.1116056985792 110.474126018502 73.4187399162336
147 64.6610248256478 126.274339306051 55.9394255590383 98.6698298370806 101.775610737275 90.4633359633182 63.4240577966171 103.578699096108 53.2076096573596 82.1866956429164 103.31406499162 91.0541044972548 115.43681773986 104.634237862015 62.1828311348479 82.8245712210659 85.5134332647375 76.5632790714356 65.8741311353378 100.199940409298 103.771752604212 76.7803369816162 74.13141535062 83.3028748332325 69.030523402415
148 46.0160719838868 103.164461762829 66.2628005143075 90.5790085899594 95.8612255945434 73.2648733234632 49.4516230707093 89.6439620277953 76.67424821841 79.0992264036814 93.2706949621393 90.4881241650194 106.028087500544 112.049438126913 70.7875661913305 96.6565725666627 104.180958687422 72.7861172505445 72.8913605097524 97.7558628379935 122.872052340696 77.6587613888822 78.7392620264462 73.86731437695 76.5516992533734
149 77.5658741002284 102.39292706791 69.055580553743 92.8976302917947 89.2151448264015 96.4663159746748 66.7819556892382 87.082025049591 54.0763688166964 91.1261104573089 108.496711244629 87.8043728905356 94.871954560425 116.781181864603 63.4221559632019 101.698916757947 96.0728004091009 70.2652361305293 92.0376440649714 95.19539420111 108.137637071058 88.7677719346564 87.9294405927365 79.3860481210153 63.8960325816099
150 83.0391026479052 118.955951939666 58.5726733447522 85.0524453794978 92.2703010480769 77.6647026050198 49.1902226433223 110.914309506417 68.4447567871833 92.6706813738198 71.5407589579453 88.8017936753277 102.40839216771 113.816612050812 63.3425547784938 108.588348022133 102.364225370929 69.8201553280752 90.9307256408716 99.781459529769 108.106024576402 65.7305230344081 74.4894246199613 77.9984649126543 72.9675886472722
151 66.2902000396883 117.09136376977 71.7226476092618 98.210522057844 93.0285473204997 63.4020098043142 58.3424334132265 83.228260254473 65.3775893470462 101.544323621996 103.447975145207 85.691166901537 95.0101753591601 118.05993910099 80.89883152817 98.7266400403938 108.222716410144 69.2203824834517 64.6017093967542 97.307781836998 109.092438524312 79.1060656625984 89.0330467959634 88.9508418135787 88.9967223687715
152 59.8432954331478 100.709832508563 71.1967725800826 83.8426599304473 96.2136598533892 100.10773562345 64.7723100913818 79.9529458402531 74.3986397446832 80.1255490268557 94.7223871949585 104.599561993884 105.479806371731 111.865492541207 81.5576584512404 101.388299013492 82.1268032632185 63.6740569032138 82.7424922945625 90.4842522039092 113.178743277428 69.4723989060142 76.5169933582749 57.979854594436 85.2270629336454
153 77.9048975398898 108.75074766783 66.3219106014259 87.8765764625428 79.8633824673663 74.9308642287098 57.4438138061971 83.3511848295293 63.9872372050928 80.1710619020795 68.4881139335909 114.769924269458 93.5167566738965 103.785413910284 67.5900671879603 81.2952732544246 101.598880988393 62.9043928435574 89.228936320998 84.4549293312004 113.091531987026 100.895302760355 80.4618066317945 97.6239888635669 65.3625383254911
154 65.3225908380295 113.869056795068 63.6823036294097 82.4746708189355 82.5550405747599 82.6422462365895 47.8490752429725 115.478739498521 66.3886286330796 70.936072441872 87.8721367604108 118.267880749121 93.874500594978 115.11846307834 87.0253240154644 101.671383110881 117.642652941826 56.7203116281981 83.262058617473 105.005644692469 118.850285148441 89.7032437678009 85.5671825521423 83.642027726973 70.1867648524756
155 72.628966160142 113.461592922251 69.503231623968 79.9291497637797 97.2757085226162 72.7944652776089 86.1149187348444 76.4091009198325 52.0321094845209 96.2042294496453 93.7756922560673 108.094423139209 106.635097569326 102.825676937794 69.7527260245011 101.53134877503 90.1503546202404 59.5733251812915 87.9740115470741 106.267973049617 106.334666474013 74.4941225512796 71.7550470178304 97.0999479972623 68.3615060541255
156 59.3777342826803 101.480731004941 65.913741475716 95.7934709473296 94.2862963158417 68.6212884294205 50.0414071605289 85.782706928381 54.5948701348842 70.1149828875434 97.0111864930624 105.219360321098 97.097092991536 111.018881733813 77.8363444193694 102.424636107501 104.203367724618 45.386635475968 90.7212741611647 95.5591462290155 115.073212420798 70.6745416072211 81.3703692337656 61.9482669192514 73.5771026071387
157 63.2345272823365 104.871293311495 64.0917001480476 83.8769458259956 85.6190504233187 76.1912173146528 66.2064271113804 81.1047034256942 42.2376859121801 64.0434509854362 104.98206648309 100.01684411673 102.819318193735 107.910232751881 82.901887078876 85.4924555759194 99.3631355541093 54.4513040709683 93.1353077503994 88.9550690306212 123.059842262083 82.5204581736511 78.1036063926683 81.6113416367675 73.1940956917448
158 63.9330369085565 118.414710709523 78.7088819171511 73.5403928259317 82.6448403181887 72.7281478981501 56.6727691873118 92.1292000123853 66.114213081692 62.7738144200167 104.550725513141 101.963272256785 95.9928238369467 110.076298865673 81.2329530535098 92.5800423468541 91.7520411683754 78.6475618292682 88.480663274396 110.091146036978 112.831871306742 82.2672672068871 70.484891517898 87.1414721303166 85.8711678301082
159 75.5424523717705 105.139874894951 78.307377249226 94.3268852183202 79.5758566364319 79.5404005062872 74.9755178908387 100.606850002989 57.2642337835994 91.2258296141861 92.4319025147307 92.6955783483624 103.155396922921 105.932546295683 57.0874938266836 97.9567553141706 101.416103157617 66.3787187179254 68.6144322185479 98.782982388006 108.260608564979 74.5739801562071 80.3486592251486 82.0443363863161 76.6690677117176
160 71.960464146442 120.345673626768 61.4560701821804 83.769980023001 77.1732404192586 89.5024536536512 65.446368565619 95.940366783372 62.4836401163146 95.1845568047003 85.6584724447215 94.0386368107832 102.788651461413 112.537710144704 54.3581611265831 110.210408566768 108.590306131267 59.5598507420884 80.8198253485615 102.809851012008 110.5277366 83.8335343438753 89.8595319589113 88.9150533755358 79.238354286306
161 65.4088311141909 117.055189240044 65.5250638883343 76.878889980527 97.2614297615733 82.1153589511407 56.2087140182147 117.523915116465 61.946870958579 76.7864080931666 65.4818780096108 86.3629780192103 87.339943477873 103.22102217072 68.882326152369 100.79276907468 114.58716022126 57.9239053892733 88.4263609442215 105.558028518889 105.432912218223 83.6317635393148 83.7066826544075 77.5621041520596 77.2991599961952
162 66.6635858726932 128.341809726215 69.792019192194 97.9954528618088 94.8655657724472 65.5920997465644 55.037634220552 106.08697186055 68.9001778125488 73.7657154203021 98.169204514541 98.684596203575 101.920113964824 120.859071257739 62.1051015234691 108.51489021098 96.6409437975052 53.4342450845394 82.918843190935 93.150724842871 99.8043261500756 72.0271580426203 73.1804164972505 78.3732346660893 81.5918012441663
163 73.130719438586 99.053487116637 77.5456551075543 92.0577314678158 103.503207534824 83.025354230778 65.2723114521907 74.35539306752 59.083220156347 61.2003215061495 97.078610374931 105.170335139567 90.425947723829 85.1533224982848 56.5954531456832 79.4434064996992 89.0468324885803 72.5171578671506 88.0776799845606 83.9707602009457 114.727495689305 84.205275903596 69.3013493535945 78.9014846221862 83.9877090501444
164 67.9015666342956 133.073244833281 82.7283889328535 101.275382796704 89.9785017602672 71.2710806804728 52.4643672676285 105.832388184581 62.1606614275854 91.2263106938876 91.3986223392043 92.0898588151672 104.373425922105 114.027058946603 82.3153213411703 101.002736191013 92.5668753033479 59.1972365688959 82.4914395524918 90.4038973219945 112.339866670668 76.3143067413371 79.907149057841 91.8441325097872 78.397318056595
165 61.9092362560259 114.884219715858 61.2128061887517 78.2656198416352 87.6391289642585 89.5861771824732 60.5262552517968 112.607604050267 62.6206888295258 91.6504076259854 103.616040034967 101.215650589465 99.7699796352436 125.571706904774 78.6731831704539 100.398246261568 102.246803417883 59.2624506611298 86.2128632895205 93.1590960453258 102.718701862134 74.3835113437094 78.5326279656102 88.9944832226691 67.666273718287
166 64.0470856152952 126.390488987581 83.6399531431976 110.143690154474 78.8494345054056 99.5977814490597 89.711826248601 72.2098827190541 56.109587722701 80.5748904513052 85.7245725549782 102.443468442079 110.704840089368 114.457622609208 69.2292755726041 89.6468452660102 104.886963764285 69.7695105829074 99.5072332169236 78.0707444660161 113.286096634757 86.493285236711 85.6914460629868 65.8477911504446 62.5025629687735
167 74.8147332169988 109.48143665597 64.553753311766 89.7264515654738 90.6472001443846 87.5625003933381 60.4353051387894 84.7963617926721 62.2346546675038 83.0036176963126 86.3661048902703 114.036842952976 91.3332976539743 111.912666633531 81.8134164397159 79.8880935602239 98.654429536404 66.6667735350373 103.104321002631 111.465411530594 114.025518734124 88.9373754683527 65.0939470118533 86.2760153604683 63.9071332537266
168 69.3433944522577 115.462098652033 75.0299253346323 85.6772565306767 88.474990213148 79.8282842633373 51.6142059825089 93.2336461221995 74.521063335046 65.4899145478135 90.6135666973925 91.0893847800997 92.1191394235789 110.075448660214 65.7126008835847 89.308823438095 96.4360045854816 54.7613595684923 87.6893232371151 100.619304575849 109.555423359661 66.9918040941039 83.5899466476018 88.7668021695332 60.4609942249283
169 79.9013250613396 129.112602310892 56.9970996054216 95.5312670348616 96.1893136849772 86.7877145396499 54.8963435371815 88.1899379337313 61.3772924793943 90.5538174361535 99.0844573097844 105.294840466754 100.238613506586 99.8366757392041 72.1209532918373 88.3997637692862 101.811008174891 65.7882851602636 69.6676303473583 78.937009376952 93.9663314204993 76.610760603448 75.5484075556115 71.800221042737 75.665102594466
170 66.0455455079148 112.74576903908 57.4648501688444 112.629047247132 90.1513480941452 76.8749987745582 46.3834202098995 98.6699002107065 63.1663480064776 80.1744745262995 99.6295808022773 89.4777671576709 96.9964058923234 117.002561993918 74.6705743247339 90.0699860326281 94.177325129282 75.2637454604236 102.513407483739 101.480765862627 116.833193127483 85.4681876499916 79.7790547889666 72.9799246704009 68.3014559153145
171 82.0380124714956 98.671820044225 81.860604227581 97.5823499801556 100.808704058892 79.8183776970405 57.4301398638561 99.5106778609989 61.589505811963 87.8243330033834 99.53156699132 110.939199516283 110.143286939053 106.596081797373 80.7850820374676 88.4982815714477 98.5263238785034 62.6502587571461 100.812996537227 94.9423051718017 119.149711587856 75.5052917165497 78.4468470646869 78.1645945581463 79.2713567199257
172 81.99335573299 99.2580286707143 50.9975291767322 103.131944766812 82.2215712785458 78.4172963668473 61.7841031642751 97.5020532623458 68.9206601504841 63.415788842069 90.4858970569283 116.522095477267 105.256631551025 93.6187077752336 74.3707752942701 90.1413182792078 102.368250090867 57.2428288603121 77.9288142511567 113.15506231178 114.125344258819 86.098945611608 87.5436463613794 90.0039405893614 79.2498983749561
173 62.8554864224674 117.966667920281 73.6417690750531 89.63187082876 92.9550761616599 75.6851457813779 68.1004400125892 92.3065272685441 60.9798774097972 84.106522586781 104.326674531324 109.969755083644 101.062370949209 105.276297243942 67.0552911463728 94.667244319612 88.3921558352762 59.1827589795419 74.2071117730952 90.6677869467395 96.833457669045 87.6618677494983 63.0714974334526 103.767500717161 69.6394627477449
174 69.9729950687174 111.898925498845 66.4136724524227 111.652723132227 85.0139437172643 89.3340196588336 71.0116292258564 85.2325305248207 43.8171752514334 69.8671866882085 103.589098721235 92.8148020709757 102.089419040646 100.897810688304 77.8958913422525 99.8394123440944 96.8474174696826 53.1081436227828 86.6373072478408 99.8343970406592 109.661254739679 77.4077048720105 82.8776777915134 97.8537266555633 80.3483402612694
175 73.9916239828433 109.692604697929 67.9320308520652 90.3579197193117 91.6007130740362 90.1942227191304 64.6908428830907 95.4040278103005 65.4515527886234 73.2095815979787 109.795918702743 94.9022459598797 87.9478935146666 112.152291527136 60.8602208450323 80.9162756599766 103.939878163581 63.9806806461182 98.4962359004387 89.9373633048334 105.1808192995 72.2766079069628 77.8422962299542 74.10076283287 54.6668982120899
176 76.6144442180372 111.126557243801 56.0281400532914 112.62208797355 89.8742425259457 83.7193362566046 64.3658869678761 99.6571808882462 67.6311368841677 79.5125560163851 92.2122040155368 97.5772247977228 99.138897079992 97.0112479009082 70.1540323044863 90.0410035761884 88.9743215032152 58.3518380096774 87.9915669586754 96.2712704098406 106.647156698802 88.594374348476 82.0668745792885 81.6226132529883 70.5809257571166
177 70.2439078496943 118.173754506795 57.9863952293688 110.958620416047 93.5282236432405 86.6531057101354 55.8300210894811 78.9695601001545 81.9563058402038 73.2719742138085 91.475327713696 94.0390881767903 87.6926924275195 115.750130151043 60.2627382377067 85.6260201403064 98.7171319072084 68.7098833959386 85.9917372969681 104.598808755092 104.514021235127 84.0510352742383 79.0428631948497 93.7076837956452 73.0535526857251
178 54.0289348622982 112.065040871243 75.0495281644563 86.564087408344 99.4282950051529 65.009342811719 60.3629003362236 87.3232665940527 66.3681473233609 63.8872062609882 111.680477298544 108.552258843385 111.319773410108 106.488206877092 81.5527060518701 96.5359796310812 85.5612451270432 60.9724695733001 92.5953595216758 97.4285992968756 119.604697786472 78.171400024651 68.2397900674607 75.3740607282985 90.5707130768343
179 68.3535388330469 112.531703079822 61.3847934746339 88.5070251871772 88.4352552635897 95.8834617626041 40.9488271962603 99.710848207033 63.9539652313935 88.1796182631488 115.403024324097 109.642714124067 104.167468580915 116.343405054255 68.5000735730726 99.7438495877286 87.924441069643 64.3471309909002 72.6444970004882 105.448276744555 99.348309926978 76.3269168717334 62.856268167486 80.3292513162371 71.6562301798756
180 64.7359817673034 116.089157453918 61.9518845932025 92.3266445823063 81.5875886105385 72.3267950830319 60.9143451028216 84.5494891393872 59.9919479935807 103.467200548555 104.989064787785 94.866758042917 103.261787971824 102.421732867256 65.8195260939765 104.330102808696 103.582257121037 65.2772268733765 68.7148663970977 104.508815154876 106.650006049427 83.7508685268373 66.3118064780561 73.1539411094447 94.444349769972
181 65.471542734867 107.327508583195 52.4660834422226 99.2509077507498 104.037501240311 95.3286086137009 57.0932801935466 91.975689329499 74.950775246713 90.1175326181105 112.063585655606 98.4515010014762 92.3740201694783 106.859877896124 57.6479243594232 76.1347779578704 93.4787532872889 62.8792491821739 81.6494077435676 110.372797025317 102.312930515258 68.5532149336219 81.2940467408511 67.6883681724671 83.3484344191389
182 57.7930777002482 125.151267388323 69.1415830666671 86.183117039486 88.8028601158505 91.4028278629384 55.1797240719097 71.5125767499554 58.3201822811335 68.3608940153847 79.5785553665696 108.845589149448 102.081528922115 103.492906155187 48.5956115520083 90.5754113458638 101.394052632968 82.9702279550668 93.7053262175611 91.565244695333 98.105274763241 88.0421436848366 75.73732863001 102.893303079653 81.0766404069768
183 57.3953146565333 111.984209792071 43.2114248437773 101.770227381444 103.190827216644 76.9581920927718 54.9880499099352 98.5763664780728 83.3152637446695 83.6612514399248 85.1580874068793 100.062263527754 97.613411611295 111.123353552841 58.536081623911 77.3741141569863 88.3152484866487 69.1725885059409 88.693278497007 85.2084787041408 97.0184075663268 89.1291341511788 74.6671751816469 78.262784450287 94.4310104317212
184 63.7352429072882 115.281588105173 65.2397514058228 85.9377343473468 98.6110042498194 92.381695904836 60.8183839845172 78.6920291534923 83.6300801215774 94.6670111719958 104.584936015987 96.8197918556308 95.7281216266695 115.77875954421 72.6894128997546 92.4928847999338 105.793928404713 71.5585416374505 69.3711655669764 103.829389572194 114.925055716752 84.4826151718215 79.5809583903946 74.6496118352039 81.4703055996776
185 81.2128917256248 109.720926730233 63.3431011774438 93.5969223293294 80.6231874182565 89.3150797018973 43.70796101482 104.806146557568 56.998153140469 73.9352852693342 83.7463815951667 98.2739180489381 92.2290435617267 125.838215937439 72.725025281008 108.661905658537 101.563381007054 67.1119571287059 110.61471572379 93.7357672138962 110.026718061489 71.4196254527724 82.5638820463186 90.0079338841639 63.2271936277563
186 58.8204184010043 113.917911985943 78.1643021001338 88.8049984992612 96.1621159322874 86.6415152775574 42.804535118265 99.9893295818095 71.3072380684702 60.7287817886866 78.823904861303 108.189287948764 86.5117600565764 99.7212460693904 62.3764944664582 81.888333390241 104.510421666305 74.5456234991637 98.9539404413053 97.4527981247796 99.6477451507519 61.2555757199072 83.261778641319 102.950295525019 75.0342213964043
187 73.4456875577289 100.883016176617 71.1278228732554 107.296283158067 68.5234937889725 72.9653218144358 52.6723689000628 93.7010491554191 54.233265811819 72.9352998375774 92.9746567372974 100.523459738853 114.626646592557 110.304313579896 70.9690880546518 90.9534436908611 94.5862356379896 62.1869894207468 78.3832714817902 86.9575206252688 103.23590762113 88.6207196741013 90.5300022361412 74.2417052094455 73.8745050238379
188 79.2474132912324 99.7711407170831 65.7969885599137 98.3007759827444 97.3732116361228 60.4782061741409 40.896191488158 78.2665463364413 55.5735479440892 68.3510629165888 98.9522972242205 109.23364235573 105.491775638724 108.869979469877 73.2619234698519 98.1898203180271 90.4807571735927 71.1355843105348 75.4130096563282 108.241962819231 106.561801922445 96.0715745810972 88.0523389118566 80.7334849077273 77.9261512843091
189 55.7506402085225 112.851853221284 64.5497922721864 95.5243610375988 90.3928540906765 85.223975094171 66.0988185087804 66.7628009032178 69.738810928726 56.4845219188083 91.198316098405 106.980161607917 106.37615938445 111.450479603336 60.4165862777567 78.3222479132299 95.2972764805899 70.0227130930485 83.4265385382445 100.154974438532 133.198952863527 85.4246428299595 82.3966097328463 57.9421335799956 84.0272012155556
190 67.2975408730379 102.371219045529 73.94245810926 107.401275979187 82.037707908014 83.2703423075597 77.3710011354017 100.800750785423 49.7053451321192 82.1168414039747 105.183327450835 108.678208607225 103.695320925405 127.236179232139 84.3848951462412 89.4279468918747 104.062114365482 51.0031568966206 99.0408176878743 124.452299463344 119.2874696561 83.9072351266147 81.453948307456 72.0589481153389 81.6523958055828
191 60.5626161669535 112.354575050483 73.4089737421875 89.9618672802517 88.6193050227255 94.7625358571602 57.15622409135 75.4764413540492 74.4881709842823 74.2808083723538 98.019165930534 104.344826971127 90.5608434932424 106.87589928934 64.687588022059 76.9615139842597 107.645926361409 63.0519960052808 102.927091350615 94.7728455764134 103.958364020923 78.1474545417615 76.4534179304726 86.4958129696006 54.8827397665675
192 53.3393035814342 108.435456111427 73.9685938320297 108.403499301189 86.5268938450259 76.1419914214224 55.6196628667001 90.5948469066763 51.0777993157523 75.9939781826936 89.6798398700943 98.0392974796302 105.653094470972 97.7877404720713 67.7078508632919 99.2621261880716 112.867200929609 65.2311857549643 88.8675445884026 95.1382836698516 110.465858446117 74.3803630417094 80.7840567435993 71.4331042585382 81.2236106180883
193 58.3576517089959 107.872383370614 71.015152737091 99.6348727667678 86.6659810737913 81.7900082010676 48.5787343552559 91.2066615947804 55.2656074077077 78.9403394881804 80.0433524197634 109.172178968817 115.212179928405 108.758737462383 76.1538999234283 116.236300699368 93.4606537300542 82.6159662582831 70.7151218673262 107.015749028495 108.270211458959 84.0926995056412 75.3769582108396 52.1170089321419 79.5666895144101
194 65.7957257723922 115.864734765909 67.9391653454369 96.2796154323285 93.6493492784037 68.8249583017337 66.2961771124757 95.1489183270513 71.9410212503397 89.5905053858444 86.2942159801697 97.5234769023416 105.494881585217 118.886195394949 63.1848868045218 108.479378989346 96.4856903572337 70.5273273103982 82.0354626633606 98.9046354926338 108.56851873385 73.1502634133582 77.7498858930527 83.1872299448782 77.4701924153677
195 62.5145655911976 132.327634748691 58.5844101083921 76.6929826230097 95.896797461475 92.1324804667154 71.4636233692545 81.0461288598456 67.0578747588291 83.3495160818768 98.2558730422216 101.892275465066 114.312616386572 111.801723750075 68.041272049704 98.3599567014851 80.6357191807212 67.7458821680261 71.4597914346649 92.373780499064 107.532337784026 76.4373112979373 81.3394190003745 96.8011083894377 55.3300489596483
196 53.4295940262512 104.323814658183 71.050096901361 90.3808867005194 83.96294518985 87.6786690865052 48.1489696707823 95.1737119373554 55.3132849285953 95.819312970899 101.728044349422 99.4494558802952 104.866446066126 114.785996646476 79.6807829904238 102.851561776911 99.8748823054786 58.0689106078871 93.5844844028898 86.5728627360229 109.872764178755 68.5758939018404 77.1537894409696 76.1731899379819 65.1600686000235
197 66.8889563771364 114.375586503698 54.4595859453158 100.44714447069 91.9760463753427 70.74149634939 67.0213675690584 94.521442232031 70.9368156850091 82.0506557600633 92.2706349429627 100.996374852952 107.16086566832 115.0062139445 71.9854493494271 111.337726487238 101.092418946701 60.3968221327021 76.0414967363704 110.584085256379 99.7651031001812 82.3376663900536 71.3408704258692 90.1413797945271 70.2334937166047
198 58.1714242701542 99.9966413564374 60.9776460708222 122.621298111416 91.3944974760733 91.6874402582752 47.2090346223027 95.5168303060943 62.9201399293382 104.642150145999 67.7090335582037 92.6260965271915 105.785875827433 100.582364868454 70.8677920235466 104.300430109986 100.939828616442 72.0537509554156 83.4215914341174 83.4804150906183 109.152634680523 74.6537653305572 83.2281066589986 76.840871471556 82.4676407711085
199 79.2300933226599 107.06381800531 76.638180638554 76.5001130225751 87.0016167723526 99.3124058482957 48.3186068720922 81.4649662072188 65.2324698647151 76.7094026174839 91.1411758429022 115.187698670422 98.5103773701148 116.810979245956 75.2619289307062 93.7061700065548 100.875961016523 82.2234334206322 92.1597220860363 97.4943937644683 109.846779389828 81.584124333083 78.5569123108196 69.7976230880957 65.9602924313717
200 73.7267947666672 111.170915839611 77.3721525215255 96.5453978963815 90.6282853198962 96.631062764993 75.2036064793834 97.316179578439 63.6710399611481 93.5448379404403 97.6042776390706 94.2480380257302 106.002316579997 110.997039293407 74.8717404871676 81.1150043255238 93.0386849927124 48.4473828439539 105.7514646253 104.428569966753 109.944637817538 76.9222157463815 73.557564560741 93.9567378219365 79.1263156918915
201 87.5555703170246 110.111563936407 64.0728410516562 83.0866034833101 87.662176793569 68.1671652834383 65.9026110152219 114.042360686947 54.9973059234454 87.6407430716744 97.228721599017 105.328244453344 67.6014118550437 89.9624887954928 72.5624884442592 86.1368300116881 106.394290941753 69.4998283401314 69.4275910196521 94.9165521107555 98.0955994275133 97.115671743414 89.2126743677192 77.5244485522322 71.3438991902801
202 58.2242520572197 114.076715352873 66.5614569327967 75.3064013704266 71.7556053664846 74.9318160472963 62.6020947497967 122.576441339821 66.706773995082 90.0499259867122 88.2312916650868 103.157380682391 97.9457563502264 68.2998359249506 72.8077346469511 99.2125782696663 103.057739148503 65.1827019218674 92.4300887771533 83.3156002136064 110.740910350132 85.2373936754874 65.6991916354987 79.6458412405977 77.2905269276046
203 55.9048584986021 106.495164956306 67.6937457296366 88.41963851952 74.9338815172304 69.2737299762848 58.9193382200783 86.9272709923232 58.2786168745351 87.2420464642865 96.8310996795197 105.140978829597 91.2563898300139 80.0636475989134 82.1612365035253 108.760016244758 102.780713790448 67.928686277298 84.7849903471583 86.1733908499971 109.119904171104 75.8306103917592 70.0452934785841 77.3651070878628 61.0617044375645
204 72.8126016173115 120.949519892466 67.0102263399793 88.105993367949 84.0866596028593 101.918787484135 74.7818644126961 114.233710048826 53.670329903925 81.317912936209 102.113829572187 108.894984418411 89.6896484647718 83.9694243994946 77.8980925285033 89.190211594931 109.600129715492 54.6680807865235 92.5438715567872 96.0538268596887 106.583141531778 85.08678987431 76.4037328619975 54.5690957596133 65.7043352603413
205 51.1017684650747 102.080740654035 65.3896520752852 77.5760302920922 77.5269969372494 73.7018383799204 58.4327365199712 93.9920031403766 72.6118036878523 82.9456216003329 89.3375976149612 104.505395292029 91.3981378814727 88.177836560587 74.1824812005623 97.4221047886265 101.801551937618 69.7868194669481 86.3457409715991 94.0350322394276 103.063333352299 73.7436656786064 66.5903160055304 76.8013778851305 64.7322730116046
206 72.845580088998 95.734833023991 57.6941920641012 74.0997015785506 72.1902694142108 91.1332475572506 63.2316928876485 99.3679077068568 46.1404080548203 94.0102160229864 92.7217104851546 107.700585499464 94.5229726578977 94.9444249943792 87.4606553990908 96.9447208910058 97.7311810824635 56.3086328155391 95.7243748477198 93.3822392820811 114.806035038823 85.445829223444 74.5831708815193 63.6540364098793 65.4230203201977
207 72.9705995450991 100.741587900679 46.3336789648139 89.447346706042 86.9688670636579 84.8030138594956 61.0680121913097 93.1959341535082 47.5384440301215 82.5842083329996 102.516289687489 115.858569397328 100.799225080311 75.9364240663294 89.8568217620774 98.5874873665943 97.1185452030056 55.6545869834712 79.6460287615022 97.8438365025423 106.319570183565 101.076074213674 78.8772297714671 62.0429249792964 76.7305805447265
208 78.9977870646128 114.536595418837 58.791919124365 82.812884722775 76.0386948170542 95.0999244272585 52.6287838985698 88.898368135336 51.0870638743347 97.3791932696166 108.351439694168 99.3779592314766 100.53075782469 100.220154161361 69.2671251404812 94.0287349012916 103.287128697114 74.4255451655923 82.7258779807959 88.1686814876504 109.739754820217 86.1005380355703 81.3355853723506 75.77243324156 62.5056640942694
209 74.2086166180726 113.732946445124 68.2290894007881 72.264090166995 64.3449924987397 85.5563350495182 47.10734310676 99.5328926862348 56.7538326674317 103.282906639972 99.8531593681645 114.756775443802 91.0778515099166 94.3391629064221 73.292769566662 78.666795491906 96.608411543873 59.8494210909334 74.4808943517506 95.8298570076971 113.786986402043 81.9747655489462 91.7501563117373 75.7875149718685 61.160300982287
210 67.3720433339319 120.121692590377 51.9471828542548 72.5281462187291 83.262335310437 78.8791312416507 49.1447708036411 102.585121764697 65.0235708415301 95.7793057626385 81.7807411124217 101.739514692071 85.3523167868513 88.1391878046283 92.5050227861403 84.021654895686 100.937320493136 64.5811652007734 78.9505494933296 80.9722451896072 98.9667653324567 88.5951408864823 53.1478567796749 82.3327663231443 56.1758997933682
211 56.947608158091 120.686113234515 65.2867149768891 83.4929037916828 85.4392683379091 83.9487536065514 57.1285929147948 113.624533378631 65.3048917672315 88.9097338219094 93.748466426224 84.301987914303 86.4688179133866 95.213937981196 67.3590639962403 96.4820162380701 110.793724355844 59.9911634515471 81.0519573830122 99.0577845945477 105.346123553405 90.8980554417726 74.6260832379144 83.0888350701566 66.5099315133192
212 82.1739208486161 116.212931025674 64.2102447228649 80.1496838039365 86.0225523952898 78.6047353079285 55.6770664664659 105.208399762534 47.918723212349 84.2040782086916 100.157916089426 106.739482824795 80.9492458374187 83.391043548651 68.8504426462095 92.934025153757 103.298223707423 79.1586461816448 75.6428295697599 94.8595083252208 108.708811623287 89.9164336742074 71.3255260451802 80.7194608705579 67.0963827371697
213 62.385036309914 116.805434157043 67.2862490350052 93.5186228798159 90.5657984852029 95.3476409520372 48.3719087693447 109.275094316694 64.4585795453519 83.9382247685102 83.3465515047161 84.0908739127118 88.7076229650109 99.95581386026 74.8435034275654 95.8746533676199 115.218672518063 63.4127344038764 81.570691408458 83.7664285926781 111.730075285211 95.8467372355048 68.7626867588 86.8880117479584 65.9708169392639
214 59.7740461121948 117.631972457772 63.5175585814694 75.2462337678709 73.7324416284257 86.2609514916522 49.9492951935554 95.1221549064062 65.4683276778517 106.827175737774 116.563011436926 89.0031760623402 100.278209192323 88.213371243841 78.714000739618 98.8796580096903 110.168806772074 68.1260378222294 73.0859581304401 88.0378689182772 107.430073493446 77.636011416593 66.3500659802425 83.4614262984725 59.2520981629936
215 50.1792255503952 117.587949618637 57.9129833441758 76.3835047775465 87.8827964361281 87.7501832102327 62.0718883046992 101.32920577823 47.4154089762169 88.5361185700603 87.065842179779 113.301138331223 89.3730698536067 91.1058619586115 84.555424205938 110.775240373282 96.5994949707766 54.7912524497955 94.3040792613588 117.150915666868 108.301809816174 77.1572283243165 68.6733919882716 84.9503603416222 69.4724959235591
216 77.0137440529324 103.744764540503 75.9568909267652 82.6885620015872 79.6788469157651 88.1267559092808 47.7013761868762 99.4730649701091 64.6294044588864 79.8205213585561 78.3873759778522 103.014749171626 99.1253401977383 83.1544737837207 75.6313685302091 96.434054003135 102.27110057006 68.4484524179136 95.7627276844978 112.56276761408 103.06548189499 80.6730085957826 69.2324403615558 67.5066007891523 69.7155859651666
217 67.0052950548157 115.995156618514 57.5558104246609 91.4938755509923 96.2274497279808 99.9585637800953 62.9672274127314 100.196116137399 62.4563958562102 97.2541827943873 87.486793161285 90.914634624629 88.328809569228 86.8245960297227 68.5198821717673 106.539882389737 105.561925608134 72.7542536497405 79.3993497995967 101.970530827953 106.170209394907 93.3826513560623 79.2005649382618 72.7161858534254 69.9813018487274
218 66.0552786124243 121.933149567259 58.5140680903875 86.060970241331 83.293898574009 93.620766294599 50.8937944937682 100.763852600226 62.429838821335 109.279925306614 91.6882763512072 83.7267379539317 100.157702765889 83.708534031391 76.3824480545481 79.9150724570278 88.5771070760719 73.7597444778137 75.0632116682332 84.8837350266791 111.022210595106 81.4679701621027 81.9022282822307 63.6657295260651 63.2572448460778
219 76.0920321646616 129.532070211359 73.6387120644566 81.4881680525611 82.450744997702 101.708359902499 70.6968099576112 97.3665702867575 44.5952475527605 91.1385578317312 95.7688271433574 113.33989681498 95.989562679956 89.4396775444646 84.1991514971946 103.157147125528 108.363090918481 58.8879515947806 81.4960612942731 94.4416916843721 108.385103998106 88.2304671368149 61.4944724951444 78.8390477143111 56.2471601428015
220 62.2408386618806 118.837819122709 75.4460709380555 92.5865167704635 83.0717881418105 82.839565402823 48.8358444732055 81.8171430274906 57.9465020729911 102.699818355387 96.7391230067142 112.108325207959 92.2790325378224 91.8255510491572 79.0435592623963 99.0953508345473 110.792999242373 54.7576059159381 87.2562940718948 79.0099555938475 117.048730770965 68.9515351341506 68.5930129846331 69.1747931574862 54.6397238637974
221 69.3404668785642 119.04136783429 68.3143849171889 81.2916701315315 95.3042568811582 83.2752572869654 60.2681916815687 103.767886224316 69.4862985597741 85.1929903795894 77.3423034609463 111.154761186615 77.6622077602778 93.3076982762485 65.3413469574762 96.0997043449685 109.723989181567 75.3168440240182 71.0120215106466 100.6562915243 102.392727998225 89.8627638062219 72.1007719280097 89.1135655458477 67.119872700084
222 69.7873488754373 110.593588584045 74.2735285411802 84.3529647652372 82.4763658140484 89.5879135029983 70.3960881204445 86.08791441843 72.2622651062402 87.3074681278723 85.7446492670354 96.0346744858175 101.146201962198 69.7263811920107 89.9561810232824 88.7897784981695 98.5877013986733 58.5796347845751 93.0868996586253 83.2239415139558 114.376990296332 64.5453770818873 87.0105381531103 75.2076838646189 86.6442109384251
223 69.9883753571525 102.413331913915 60.2627094553124 78.0754211928133 85.3103124194705 92.4962335198079 59.8333283062413 106.497467725355 48.8894510375386 103.099913528126 74.0592989179048 100.328521695545 72.158357664906 92.1985001194048 70.0349037325701 96.9473109897975 114.938653856442 74.8253815089905 80.794634853691 99.0886326694357 105.624881743165 67.6503887689366 82.1071889744534 69.0985504223299 54.4420326230935
224 70.0179992450561 110.790908928426 77.1995405924516 74.5266482926738 85.6704598609743 86.6470122989014 53.2729933714638 95.9670591091753 66.4043281804308 89.3421975505954 83.1794104020606 105.103954082676 92.6323100601096 75.4494677952772 80.7435077335109 106.041902429462 109.269392817152 66.4109358890126 98.0912649810895 95.4949576065338 102.929999375443 78.4679713302494 62.713009409682 70.3788106660786 51.8031836056747
225 69.4786957285758 108.573809224224 57.1831924588708 91.2255977633002 105.603171347402 84.7285591343232 63.9453455220116 102.81407663459 47.1305604899528 90.1669064261118 91.4450951748602 95.841533631804 82.7246388393445 92.7644362844508 78.8516651782302 93.6006151415537 104.03805732832 56.5345101704073 92.2642121507677 94.9185261203603 103.098458917432 103.230866733413 65.3480281748743 80.1576771762763 80.2846873096183
226 61.4634098254117 103.739438201632 64.238441723693 80.6216506944888 83.508971729207 69.2764870700515 48.2322587851313 107.005192537696 72.7587480076785 88.38739601373 87.3943715554303 99.123825635767 86.3656679822071 77.2489029527265 77.4777690645653 83.4202872756054 105.573478598942 55.147694614906 67.7753785136995 91.9198865514166 106.838916694506 77.3883308232655 73.8059716844604 80.648908902929 68.6930246556962
227 87.2480830666508 121.759831161558 58.9687420649494 92.5786117421167 89.4929249962329 71.8989089038344 53.9619961909966 119.072435797412 68.3576198814577 73.5485213301865 92.6634294056813 87.0400658530532 96.3397202972812 85.5661990531211 70.5464193599165 102.952688003214 107.09227054656 63.8909245819098 78.922360705168 96.3564850744712 99.749967849479 87.399795332846 67.5729839405703 75.098008110357 80.761302529726
228 59.6355901979889 118.961603866597 80.4258773730125 89.112167154569 87.0982112341099 93.6919767947438 60.2751953882226 95.323970945921 52.5549440199726 79.6870823210541 91.4985962253325 107.208045888024 98.6492782502555 87.4564943794366 90.0741856099143 90.614218256208 111.230502956233 69.0633898767222 88.9768629153704 83.298238635082 116.298613434967 86.7297948992249 72.3188509731783 67.4802260177207 71.144115170686
229 52.8499213363572 102.98224210321 55.0977913782421 68.2655013012267 104.492348608583 88.9662962522984 57.8623593931162 85.0231853188588 53.4698997417778 87.0190981855838 76.7825164315324 104.283859795876 90.3413932981339 93.4530040700877 65.6801287826555 91.8982935025756 89.310342392491 59.9382106082282 90.5639940486663 84.8880094421379 108.220094900191 90.1860286745274 74.3389697434802 80.7720672446843 73.2931651216172
230 71.3100590780824 106.322741312218 56.8486278223571 90.8741382762623 83.0857952319008 81.7301913642792 51.5419165904966 106.053691224528 46.9999447754844 89.7216301825285 75.6534732796925 115.37785539177 103.951392673321 93.0877361968283 78.560697764276 111.531334352066 114.031660084129 61.7200463681389 71.8350852951535 94.6189409320766 106.247155045327 84.6309775168506 58.6204668260176 80.7297353262621 72.0930989910031
231 57.8933892000617 114.561067741721 58.2070562725598 94.6983467242154 100.109245333008 80.34692860492 47.1048929826805 103.216031028139 72.0431136341983 82.5520827530322 94.8677515392526 103.323075015621 87.287006911452 91.4697588123838 66.5955338035847 81.8259193047739 108.327834536103 51.3782791374222 80.5196357397758 109.488553814721 112.254754299762 83.5655904515 78.0532317856918 73.8734088052259 77.1747332963595
232 82.0000424829747 114.278188365064 70.7609545762959 88.7895184519438 84.5230200892167 94.106409726915 55.3057882555637 84.1195722505679 59.2116457013531 94.6076980712884 91.7078868951587 104.931091326307 88.7688130285398 84.65481108807 78.2754754070382 105.109169642705 113.893987490804 75.4335358787942 70.8695177368746 91.0089041485006 111.856980480292 79.3438092868124 60.9728215653514 79.4626091241979 56.9672347773963
233 94.2828343715234 102.709925903294 53.7116864861766 86.0503884449565 79.0195442545897 97.5195047454654 58.2178204498102 82.1151177043526 45.9173679228998 86.038334212496 106.216290415816 98.7971559443666 94.5007476616877 81.2949812706575 77.4249651299363 107.183070213235 89.3955731219358 46.3953782763352 86.4736790831068 106.674771008139 116.406885067175 60.5340424837938 72.7530245664564 57.9228896494674 71.0097047456617
234 70.0139835504072 116.42848599263 64.6799022920342 81.8278531753722 85.9241863589726 103.320598076102 46.2006452829593 77.5644253502926 52.1441189553774 92.8370485561942 99.65605689064 105.599463538137 97.4608234068858 89.278648741247 78.127554113647 82.6489310620838 98.1392317110101 53.2976554719406 109.20706896472 83.0502671376516 112.253795034305 87.175839768001 81.7525897821091 78.2715048590464 68.415800295559
235 54.2617268187745 114.021992757552 75.0960382367824 76.4097665884762 98.1736044930975 72.9371478661722 55.900223059879 92.8310795462347 56.7164212221305 86.7907159372127 103.468291657461 116.751957462821 91.1075749526535 83.5200936408 75.2894936259652 91.7466703071746 104.786392758816 69.5559622524157 90.7346475809146 90.3738027205747 115.432874799577 99.3947395549487 65.574196269897 73.233419551724 67.0522858665444
236 67.1706836658701 126.553913410385 58.9186641575233 89.8034519543108 84.0894003712565 87.423352778463 69.2344674546946 80.8786439892401 48.5567176369124 84.5376688919667 115.696984253276 89.4341703648018 89.4664930360953 85.8359510146912 86.8943215640222 98.6481957969316 87.213674668106 36.909927939242 77.6814246830171 75.8984771283028 125.525426724082 86.0170562763119 75.9251068943836 75.7650558846998 71.974918567626
237 92.4469786675134 122.748176003869 75.359292899425 77.0389245703235 87.9407551913338 88.0693578874606 49.4471163723638 101.960357890547 60.2717021207147 87.4033037810085 89.1955190751112 77.1110469896225 83.6322897952986 72.8386136886464 77.8021343214006 98.7421876271385 114.319269924568 68.90842187472 100.130030319096 102.325883814448 108.02993795418 89.2726075612326 55.7176037362321 75.850678887601 69.4758777324818
238 75.3985067896229 115.969393528224 70.7567820677687 95.3911474091823 92.4255810445761 85.2592347226403 50.7863381221703 90.6668985442578 57.0291955210935 94.1939111513658 103.947202537761 101.379954121005 90.8304346200168 97.0938627665167 75.3826085988861 99.9925087062894 116.727722860033 64.7953633737757 77.9801648833616 95.0628905866236 102.845588976285 84.7837769165651 74.6251000838974 75.1629766835162 61.668912252473
239 77.624221622857 109.29918867378 66.7360239449288 93.044474585599 77.6681133284554 70.0582604693599 60.5578266660565 118.377332299215 62.1416344856174 85.8183918968322 104.524030758983 94.5392488603995 85.1127176252335 86.8456791456452 66.4083827965568 107.811581339809 113.329762152149 73.0061401274103 82.3982763581797 85.088175251905 105.193284641749 74.9619902153842 70.9881886211739 83.460243204284 54.8114156028347
240 60.3665289311707 112.019550775073 75.1369961112374 100.848261677383 92.8949407071972 101.380197150499 62.7683172569056 66.6604010758091 44.6817670355059 70.5789492488775 85.0386446516659 89.3528120463744 92.511683886228 83.224396604507 95.5011784205594 93.5898375053243 97.00206116471 50.6801253507138 86.6797842483517 87.6841360568334 113.123017808431 90.8825128818561 64.2205440883173 77.7077853104877 68.5819563217769
241 73.1446595578335 109.903637981718 80.0238500299258 104.171870095455 85.608524194257 79.8399912088778 61.6541842980088 102.185770113484 60.241652836644 90.69171798717 90.9934829804906 86.210073606195 95.67897618074 88.3850861595093 72.3375306030648 103.586043157943 100.079293878563 58.0073405258848 105.891556954381 80.8423700248174 104.694519744301 82.2073199967868 64.1568002379264 81.7320477231135 58.3204731191293
242 61.0974856672205 124.780169929148 40.1952287273028 91.2382998406717 86.4652961191765 77.1129084273798 64.7276810330542 101.960402313126 54.516244403219 98.2962898549602 86.6977648632923 100.82345417022 87.3554762098062 100.324821596656 51.0991220708592 107.413524269658 98.4268824413114 69.1837320406075 78.2776273600346 85.502739728701 112.991436474026 92.8673041065766 87.6854570137455 86.1617181497247 83.5839428979447
243 64.3183476337241 113.126952740285 62.1933343008317 94.676403336865 81.4602851706437 83.5818128314398 71.9757504326724 102.717008247747 42.4373468616485 88.3281999719507 114.36164636855 98.0496463889712 101.365435432737 84.4146995615548 85.983506108717 107.478164704854 108.091979913472 61.4703044165838 73.808282017188 89.7996222148876 127.754414078582 92.1050398922555 75.8138172394026 76.4640300225394 70.2347354799745
244 57.8519335566138 123.803403962624 69.4805582162106 94.463237099537 94.7434777034905 101.913438524833 51.5669227305718 122.710070429337 54.1776658731907 92.0346764818147 80.1556150389645 101.709623815699 84.2333280968998 102.089176709542 67.8104740467503 92.627660299359 99.8078671593633 63.9323636550682 104.281704841184 104.579040728155 99.079055592114 101.854754134498 74.4217940444626 91.1358709121192 75.2087850437568
245 78.709957716633 108.929523389588 46.2761298962555 83.3805141225975 87.2753660107954 74.7390141593597 68.501901685155 98.4249525026493 59.1023951075391 96.816651413436 107.865719972189 94.1314640117424 99.7405386606842 97.1750815656514 79.5627225244494 93.573924634008 100.250925618155 64.1857590532808 85.6866137635033 92.2111564391264 106.882717119316 73.6353864332256 79.815820825055 92.636446300899 72.9616092674467
246 69.7823873477097 116.288075835819 81.0124049713154 81.9641924757507 77.5700123892925 87.6809457650144 55.1406875867313 106.040972421033 67.4320552749304 88.794918365051 103.831739756735 91.1583705524073 89.9136952137005 94.038414590755 89.1842591927516 95.9492958013871 120.503745851876 58.5450439693109 93.1820777579984 90.6113159888336 110.63590509653 75.1718317141503 83.5345671174757 73.2780115482439 62.8526687465681
247 71.780782772911 110.625606018806 82.403844511159 82.9141278716452 83.6176179073028 83.7370105930895 58.1452210665567 102.013289570019 67.7131313350592 73.9203809102562 84.5792552711849 97.790391177052 73.585481258688 88.9362329041077 78.5862424803998 83.7805174875568 100.052651773275 59.5289938436226 98.1301407888912 83.3958452133542 110.038172180232 95.82916633237 68.2961519965981 90.5937000556828 76.455273845468
248 74.2811662635221 124.256203066252 68.1469003009246 98.9637845239322 79.3982304689912 97.8592816275848 59.0183466295514 82.6757077585516 55.3379658375919 93.664529991911 90.3842928342715 83.3562180701932 95.120808274148 88.9220870767194 67.3157479717096 90.3887507854292 102.288757082935 66.8608939688393 96.9636535144948 80.5475289832624 122.475552338899 73.8634651117617 71.7621889969149 85.7755125760008 58.5926212988686
249 62.6680242975442 104.078423308003 64.8386477265158 92.7431396890125 91.7316092524951 77.3878164848172 51.9323572587402 95.0454913031302 64.9268217333831 99.0472479948677 97.091195123079 101.934643410579 102.440105604669 101.182082374577 77.7214018840997 102.449090237425 108.328644430895 63.9100935255102 69.6330200082036 93.5582636554928 103.111963560822 86.1729403597202 67.9936339552075 79.7635929884997 77.080047369745
250 55.5195099931035 112.626576081939 61.5860229911447 67.4976616409668 94.1218206970874 75.1826657968788 61.3094843488844 90.0384631720178 50.4725726481656 94.1198681056926 86.2831811250364 111.569513221518 90.2599892409965 77.7606089618658 79.0087797622377 81.222911050145 95.9974218599992 77.1450268342675 94.6438058193221 95.3715676231743 100.709067558668 96.428036197821 84.7484117224802 77.7317479394762 68.3255291825415
251 61.1018282869346 123.763127820112 63.938684360217 89.2749648775065 89.8173087615972 81.0953149879261 64.4819407675144 101.250858699657 59.149060689744 75.3618871974665 80.4446098566447 113.48455000967 78.3497722474198 98.4172204096017 67.3056995378076 95.9974096880628 102.914591359606 65.2684639594568 75.2316987736105 86.8650882291077 95.6788926953644 89.1716548221039 71.8643446248545 82.8593417630225 69.6858028414411
252 62.2208041200259 122.550588695979 59.2376956761948 89.5430144773513 79.865679321941 84.6242597239944 56.1329807332261 81.479674004587 56.1500535191951 101.569386275397 80.9870947368739 109.967906115854 81.114131055852 75.6299397133325 91.6082355589155 97.4530477908863 101.244784366135 72.4600738340594 95.8763450578657 94.332201816995 106.105463985346 94.1791641130084 47.8299871156321 73.677054779054 64.8168099570732
253 88.9095397070812 111.960848940695 50.5074424033126 91.7918039394493 88.9550607087188 76.7198688436652 62.7862878236389 95.0872656762065 56.6165851391585 95.854041947708 108.56300447384 113.181878482149 102.147260475118 82.5043775643687 81.2327515334278 110.889340021636 104.417078171112 66.9142183871712 72.0777478950285 89.4177174813984 109.839235397652 81.8964522038473 75.2682154535978 66.4632534928015 65.5822704850259
254 66.7708917791607 120.136321758406 41.9067692241499 92.3445412936456 97.2197484168368 94.2488103990236 60.0907383368623 86.8128726972463 48.5041958253599 79.1492679042495 108.053584760818 88.7827230875341 94.8252718565158 87.9715911244338 68.3970599127633 104.737231293722 121.966035519823 66.6153294771925 81.4757985707227 81.3743583471417 96.9413125665177 90.7778693496575 64.5393807611535 80.5254982397907 65.546273600262
255 65.0405741851618 106.274617446186 65.0158960705513 93.4086299259848 110.331504219245 99.8005557560177 61.6706289647096 93.5148446004563 56.5206908558855 91.9876595562035 95.6150741878193 103.465873845935 102.250041109309 100.046167916142 67.7008819707629 71.4114839441483 103.900957359285 65.0378921522319 68.5288947551723 102.265745157152 101.144373493998 91.4578667317948 77.7915981920137 83.1977001374237 63.6403230728124
256 60.1433618321373 115.552208887403 56.584631821269 74.0550336149843 82.7892136744631 104.988842513358 45.1736146198074 117.969269945177 61.016734711793 110.252717657869 97.275737135792 102.292749214002 96.8250120638566 96.3411121748016 84.006945220723 94.3043786880823 102.396000223833 59.550711339798 93.8096539076917 82.917794817751 106.955721246544 97.4896228235142 67.2330451052816 70.624736859922 54.1137072498984
257 53.399964323001 112.896857528155 69.0078942515625 91.0180635800685 66.8786713452762 86.062619567284 57.8436754798648 75.61551089351 59.0231053256858 97.8832785948767 106.69652311852 97.7393066800642 88.443840945895 97.7328560591008 77.0576205948635 84.3153922007121 81.4498132554728 54.6182418831326 75.8032873713366 73.9816349190872 121.553273002202 79.3618235657993 60.3503769811535 65.658509298806 69.5594813007495
258 88.0472600238142 117.810104792187 72.722337206415 95.2397451910413 90.557233455094 83.3796349731332 58.6142390969206 92.09206211052 57.6005247043761 83.4030135888803 97.334911020593 105.190572163869 94.8449815105148 69.3137761554968 81.3802034766272 103.651780202628 114.358628612783 53.7490005101723 87.1652985208064 96.353917117135 101.361755989268 98.1795163803043 70.0222381740888 76.1576281202207 62.1045299641747
259 76.4273879361706 108.239252200406 50.8219831839882 86.5360609468333 88.9058828253751 75.2112075002823 42.5562723837595 91.4495918496626 58.7228144308971 79.6771417181815 89.8496956933023 107.36989522785 103.333960570051 95.1803851500073 77.7584607173457 94.4012506019708 100.916275323203 60.1608862509372 77.2342456539973 100.517278670551 115.001720603983 86.1703900488239 72.6909145451925 74.2687798308838 66.1064752410597
260 68.2956488950666 106.536026047813 65.4743987465185 93.0734179434226 89.3361248529626 87.4918037286621 67.3969687199907 86.2002586061506 53.3826714896231 81.0842184454809 75.5038581665798 92.0190263496266 79.895283725377 85.8719045924965 71.2151688384635 112.457271387496 112.433388568471 61.0412063868247 80.3725081766071 109.024594449198 113.363106909394 78.8277963071758 62.313398495352 59.9685217650121 55.0182016530673
261 77.4142939189014 112.482087106437 49.0634468516617 93.8177887680597 92.4304221696497 84.728117777685 59.18216831097 89.3944584840004 77.5933706861446 94.8868821603405 86.6406792037846 96.1251425983456 90.9104849391745 76.3733900065604 83.1503636797459 99.5329668666807 115.165641428507 75.5972081360705 89.825349439375 90.217093964284 99.6696077083602 90.6741506062629 73.8256322206982 74.0066292327776 66.8129756493433
262 65.8673435758095 98.2006532424059 53.7156458346383 84.695348510881 101.424900535118 76.8267098323205 55.489955577275 106.317008521803 61.3111191154068 81.3266695798586 92.9443862287997 95.3778949555977 87.5481382600682 100.720103284635 74.7662047047399 104.080897046943 98.5294991165486 67.1673899578362 91.2720578265148 98.484883581282 113.981264442701 86.6598605059405 68.9118274980054 88.4677169123422 72.220376908358
263 55.0862869140487 123.432714177155 53.2848615400087 88.0153655693404 84.5559724081243 83.9783742865672 51.9776429829653 84.1495883774566 55.0276191673886 93.6812145828809 71.5071829865872 110.703394318188 88.6480541237958 107.795092144948 70.9183301750454 79.4066374232393 104.476492955521 52.1103130181621 61.7889142709056 103.977190072456 102.377663211385 88.0761088216659 69.4377666646884 81.6789049751794 59.6467510305051
264 73.113201342088 110.788718729974 44.94274416582 93.2424180758428 73.9444778294527 91.635085491688 63.8597929952913 95.9736288385956 59.9291342266098 106.594001247997 83.8922996856635 90.0980836958886 108.052541309866 82.3023023607807 85.1091800154977 100.416935813871 95.042526480941 70.6632495437275 96.7413275520065 87.0610226553307 104.796583526298 78.6696990563909 65.3193370520936 82.0763566239072 70.1804696273118
265 69.7702533882298 122.257997684346 59.4627456220576 69.3182029050678 78.7363638679515 85.166795626125 65.5840079409028 76.9941088313362 72.2523642118999 98.6949633935475 93.1084177306372 99.9992878255072 99.2384246535947 66.407116830445 72.6960301444908 94.7031148585564 102.482051734692 63.8320270589161 78.9790384467921 105.537978188397 113.448980860791 68.0065788872815 73.505945358217 67.5480129756488 67.61591029239
266 75.6670930295235 123.854073897296 61.180274579489 92.6521455985746 97.5293979932845 84.4722451198699 73.4796758078 94.40588581354 64.0369216761078 89.9408542377097 96.0869451060722 83.7293707390322 98.1709109666846 76.0513384788358 79.8808931303716 110.075959297402 107.585232234295 67.044230825458 81.8755790887744 89.3758264727735 112.234849694882 79.8729801846599 72.560270419728 79.4319530186287 65.9538869029695
267 77.8496880718275 112.336702483696 68.2286497146105 85.8568046223562 77.6129622044066 99.2885886285347 65.4927571273764 94.709460088437 50.9886561967341 102.597844816314 91.745308713593 109.065024365815 73.6839387457065 94.359441442009 69.7698858314168 90.2429602228833 107.557481785235 63.4341706048973 90.5946574922592 98.9597592532342 106.874556607568 93.513761698018 68.3785062678914 84.7475765386736 60.2680535869435
268 82.683327502022 103.944500486301 62.601382851732 97.4387528855973 89.4641645089374 77.7251095372484 52.356114270668 120.66992284984 60.6114882744513 89.9224343478014 91.5860564188277 96.6655108968217 90.0954659779221 106.231042215605 83.9693152005145 92.6547916779842 92.5309965309347 72.6722043007088 88.3543013400446 102.602341205912 105.048898074946 86.0338882508866 83.7102675534951 86.0908853775005 66.0535220101034
269 68.4366160171617 108.397557049883 58.2187159031441 91.6303614993488 100.909510217423 77.2379113764075 53.6839739984758 89.7316753565657 45.2405047232745 78.1098579872008 84.0674687173429 99.2665658353888 97.2012152704502 91.2101316686776 81.4287392837744 93.2731310777469 105.608980069193 72.3951238838296 82.5407701305004 79.1661581582311 97.643449324397 82.3319261597981 69.2964710698842 84.0530619085418 65.7876073577569
270 64.4516110154401 112.148138208848 57.9158795138476 88.8482091633631 100.169542804292 101.160016785932 46.2733582107878 89.5704404004855 60.9499146526619 91.6112225132944 95.0899524759474 108.976409098404 85.8741547158729 89.2523492753523 68.0197672732469 84.2022583472063 111.448791601719 60.4498956673438 83.8463611546144 89.726589818784 105.185247449816 91.4259604629465 74.308257194776 89.4528304868493 67.8159319156856
271 70.1268019240714 93.6735057947601 59.9782524003426 101.309351927178 104.453550141738 86.4909621252437 54.9591301347606 97.2583610618709 62.7379660429833 93.5039127218742 98.7539365150293 87.4752768500389 98.3721641023033 80.5462473373264 71.0836846761744 98.3955015013666 106.622030076467 72.3228855153591 84.6437136820431 99.2949220902222 110.425323332427 86.311019204414 82.2586243856824 63.4336303792294 62.7854684173964
272 70.7006834798183 119.326903658967 71.8492071999394 69.6501367642721 81.7888531866727 79.366570429918 50.5563756549212 82.163045455281 62.9663037896486 86.141299888647 91.9423750599816 115.151518928413 85.4043481611241 77.5644735098936 64.9346559390334 89.0159261362609 99.64730915613 65.7387417560946 80.4771643659503 95.331670105866 108.967216849763 92.6479306376804 65.976775034228 60.8311254435386 49.2739441722205
273 67.9746107314929 115.962325757665 74.5248129615054 86.0845921391857 90.303236384154 83.4984860983006 72.7745306715912 106.553252036322 55.4089905916971 86.9168256098133 93.0437889930106 105.238009272052 96.3061140123411 94.7371502228663 56.1944184363596 89.1942326525285 111.656902880212 67.195532881382 89.160626702076 85.2182913786588 100.125011896574 85.0756278824131 78.1726816715556 68.5409779320205 64.3948108960304
274 67.4827578411361 106.526187265329 59.5634747575465 94.7447332476595 90.9235980320489 77.0270275834531 61.8075701639747 89.4253053040207 57.1086298650091 86.8344788866573 79.1030389813414 92.121226849542 92.8964836050792 88.2061976193789 80.4373952093596 89.7351524449298 117.080094347338 71.3126948943302 79.2652071880567 107.168858318383 104.348992157924 77.0759013078531 64.6439783250481 83.3418839582295 55.0209498800481
275 72.2853134817113 110.028741658208 54.357344681002 90.2346691703782 90.4709852921674 96.7936650053904 59.2847068074079 95.3484413073154 41.4488841064252 106.702353680082 100.136634765692 106.237546043069 96.4486428166285 89.3866332895803 68.1038668677983 100.78890825019 97.9291996075987 61.2732352671033 96.3852644350615 82.8392382318753 118.468773770743 95.1556482225431 68.135292644142 87.8402395025366 52.129328653465
276 56.9761794357021 116.297609942777 83.2348027355885 83.5526839526696 83.3071442962647 94.9606702208117 58.1254585311852 85.4958427792606 68.0696106205386 75.7752843427409 75.5559362510651 106.674760518908 85.6171241594716 84.7019554702741 80.705286681756 106.493429392931 108.750464617516 63.2838821326075 67.646610406642 87.8522632255312 112.438646315666 84.0976483401146 68.482182298246 66.8868879637293 64.7255769584077
277 70.28845012863 102.188962455129 61.785402577498 86.1152708543356 86.1888813664225 91.9921514232893 62.8767714403586 96.4972011798345 60.1495008725611 93.7354347965745 105.729423372259 88.2587674472263 90.0336646962514 95.995559592035 65.2583322115596 102.733467660113 108.333449675153 67.9146970909184 82.9879658253106 93.0196360384167 108.280607761617 77.0389718217432 85.3815750164518 73.2325639319757 64.2286757002224
278 55.7422589586282 121.675754287203 70.480289646597 104.028672798668 83.1387345515842 91.2549347989969 48.7842899436065 93.8447961315247 41.1382399891196 94.3966998067792 87.0238694326246 104.112694275892 88.5817574022207 82.7701918890257 73.6062515093206 96.0692253467003 101.60817093581 69.194503447599 83.2074566661618 96.5220216514092 116.19662768398 99.7025862408852 64.036755246759 65.7098333911875 55.9591383804156
279 76.0817566458126 114.718711141071 61.4768951456906 88.6519898651773 100.342330989326 100.816685024866 59.1547126986847 92.6334676428884 76.6408316668833 96.582004578104 99.2118268828243 121.446597327842 85.4059951868404 82.3273170565035 67.0523502754567 101.362493671985 114.694753433516 71.0629908600667 79.9658516283067 91.1304978300004 101.84892815818 84.6867073092552 74.3683646698673 73.6577628410397 77.4188047414312
280 87.470588449283 107.710359396345 46.5868812773589 88.9981911352683 76.7790801788814 84.6566075083205 51.3833070661801 96.46899252016 60.1173065153357 89.2487302265531 92.8488836849688 92.1695317777977 95.0965272736136 89.5922075071317 71.0273053939291 79.7802900612547 94.856144873757 69.989707045898 91.5220356667548 91.0268862377908 121.307263464595 90.3517511650526 68.9674908707417 77.3353940738814 72.5176343637943
281 96.5667056081787 122.383677478145 63.708246973399 79.7451060380076 90.6999497458506 86.182539026116 66.1325343349515 86.0846066712017 52.9423920528344 109.500911289334 89.5258601815436 88.69085531397 97.4349282428523 88.7965880349442 74.9200977202811 87.8172194253471 109.791809761154 52.2419405063467 87.6739178968892 82.0119494472003 104.132009471016 79.4476724894443 86.4704875887368 67.6474013621766 66.4811686599009
282 65.5241508315714 123.9200242421 54.3320579386023 78.0388804951874 72.1360038436549 88.4468202609961 59.8862939560188 93.4090649295515 48.8176714289428 82.5568600866537 101.224784761665 105.323598733941 82.6990954400246 66.4733405262317 83.664361165369 78.9957616992327 99.4746474423623 54.6490274848902 72.9774375129146 83.5470212715747 100.561418837655 87.7233429184408 77.2770281307855 75.1049235781115 63.937506556801
283 76.3459294392945 121.795702254116 55.6658795687986 95.9878416992414 80.5792485228627 99.758031966121 65.991637012408 107.319221029614 54.4768582613571 81.1445172136729 82.4256824037588 101.424046347051 79.5297801844956 105.873918096658 70.5625926054474 84.8314576787308 111.017126463982 52.0022902454681 80.7429260366137 87.6882805441303 101.431211380696 90.3966148702101 76.820149114433 81.0465287331886 73.2806634379185
284 81.9323460168781 118.224412533978 52.6842565790592 88.6491357282627 99.7935567495336 87.3711913021337 55.5500218683719 95.9834256236382 56.1738448733965 76.6691775692494 94.1556733589001 106.988107680783 101.749393455542 100.519592361471 66.266922130749 90.8296272994654 110.15045647276 66.1817088180542 93.2166276577056 88.5222000247683 104.797197912388 81.2471409375577 79.7690094593633 86.7296574450456 76.6430590570708
285 75.091471669819 118.699192869407 49.4421295042484 81.8230134564715 103.646281903599 78.4069617918389 46.7825821712938 91.87541714641 67.9939079533396 101.157884118705 74.3833183065536 108.866902820466 81.187816703042 99.6665039075065 78.9294106446239 76.3116084328698 103.169990409193 68.5866320867698 86.6542561216641 115.84877581494 100.25789736251 104.612194290299 60.0514851783704 84.3795277774407 75.7191532282872
286 47.7550954291812 106.26295676468 64.7742221779462 87.0249780383408 101.071333084402 85.2432472723486 59.4512964565192 83.4982067704756 54.2568295914681 91.2663673664978 105.516625611888 99.2511592760593 92.1439862827398 71.6342445772041 69.693547323075 88.8577626723404 91.4944546259755 74.0563946079024 82.9071099160423 87.8317678356376 115.029510854544 72.9011351611946 59.5097164107385 83.334025084628 62.3662135076197
287 64.6360130476715 113.735359107591 53.2282678573103 85.094065089453 77.9599427053838 84.7893494748067 55.47028298725 108.448212213967 40.8908778946179 101.999438084105 92.4154163378519 108.576887524643 83.2197801323013 96.5839483187754 76.308909453843 90.0265013758989 95.0219988628332 76.9356116922814 84.2798235159639 90.8681783600483 112.888791762399 92.4480750521457 76.7427650556584 88.865204182821 51.3082075563395
288 59.5392664891482 108.262871867384 59.0753929068849 82.5097423171576 90.7094582560745 77.1994454226875 56.3381081186457 96.1099306616768 63.5707570181143 82.9381196523411 100.519298590368 107.054602137708 100.907995849103 89.7913712551374 59.8805306690452 103.253206441579 99.554911390432 48.1781926874119 82.7917460777146 83.4052766375089 108.513932876602 83.2538333607521 81.883882689175 65.1447282315133 70.5358463119644
289 73.8420175539635 114.149712144975 65.800770133943 100.331548127736 90.2725820140553 80.1501070005992 64.6726391963257 101.518644835809 47.9601783090238 91.8889282472097 106.76344093012 98.240393915911 102.068605656288 88.1879592652181 85.0460583272388 99.0572400345145 111.772703842362 65.8526364615576 87.3270452047558 80.3950742533269 117.529590547166 93.3425053004767 75.0173856110794 72.0181414641523 52.781968747027
290 96.6915332045993 115.554428676765 74.5155999918092 100.82324570604 74.1836191872601 77.3073413001899 64.3103570056186 102.070534380191 56.2464286884292 95.53979073684 87.9932043379877 78.5589736898132 79.1143317178323 79.1304591308815 82.479694181907 102.985271067749 106.03114006843 60.8998410292982 68.6734844621893 79.5345928138854 110.80828475705 81.1990237720335 64.8159570063986 80.7770866818667 69.9018525823983
291 68.3504305811144 103.951919787332 61.6895939526216 98.604978244993 101.505246407096 89.386433618254 56.6213678330758 98.4814644689322 53.4295947657223 97.1324629965179 94.9518259481844 103.445771515597 96.1377992426252 85.1992897019442 79.5331397397828 105.99031304022 101.431413217551 49.2076665797219 89.9362098403055 89.4226676547013 105.55208219264 76.5944681309344 65.9314574402491 56.4769496160846 82.3388003136674
292 83.3049464649006 123.308226789398 56.8075946128023 107.512257680293 87.2808737869328 90.8472697541934 56.95860451736 90.5803535416514 61.3289581898623 89.9448635726 90.2864216741427 106.111218278335 87.615086950748 87.5467691569751 63.2032774577754 102.829209101683 127.453021392546 59.3287340345191 82.9097605647405 98.674260217306 102.136862815403 86.3432124302843 76.8756797846356 82.9223462231631 60.8712347540747
293 65.4654273233888 116.038486862934 50.700097618848 87.9879736238448 104.858910772003 93.539463235422 61.5617261197408 111.678204677762 54.6673688935948 91.8343649512484 82.6122759589027 104.836639077921 80.0819847842636 102.722998805792 72.924315661878 98.7344366629113 105.141853973604 55.4068451326301 85.7206107010594 98.6290839142557 109.524514149191 87.582981699245 82.4305366707368 72.5551800746291 66.5920938478127
294 62.4549032576634 100.594169543991 57.8108895377925 99.8431602844257 92.400578888936 87.3552907091279 50.5374141076058 98.7835450195636 51.3939265025781 93.887087290373 99.2132298745234 103.928806250831 83.0390462036914 85.6297124111756 69.165660556908 100.202033496374 108.054639873387 55.0328649141396 88.2578780279912 98.6350613517796 102.460594035421 94.8085683007661 56.0192161774827 74.8172006005308 64.4300095416352
295 63.8899712693709 104.451741031632 72.246619032165 90.9863388528514 92.7045402478273 96.8488894233626 58.8855926007922 95.7795890684632 67.2594792118521 94.0690321194563 77.9346932447495 109.809301017402 85.6388621130472 92.9384467365738 77.8238689668383 85.1900508987904 109.444864996958 67.6636573329947 94.6935011893396 101.980637652135 98.3870836662792 95.4622872980782 61.995148169183 74.667665652688 74.0521239743747
296 61.20770199174 119.180202386549 77.6809546111132 78.6392281549915 64.6927806673557 76.5281100212526 57.0806839993507 95.7925892575983 62.753236096467 97.3418453275028 78.1091174601238 101.443272278592 82.8563767112055 90.2676677461462 71.6267059459416 99.1624490681067 97.8437819470733 77.5438180469461 92.5325934038738 92.2501470483992 93.2890803811912 111.755206054478 64.3258033696356 73.9596212532757 71.1106993142589
297 87.1752450224003 118.224698872015 64.5115330815744 81.0950459422631 72.4752246858058 76.1061898960676 58.4802081664602 86.130032900415 56.5561797506425 87.8428404529653 73.0228979995821 103.377379215884 96.9097469717511 71.4298624056805 95.5045124601982 95.1821256654239 97.7072627337122 77.5571346409516 95.3910399384614 102.887899494162 99.3769133249836 107.020039978076 75.4046869402557 80.804143961769 64.6938712398547
298 61.8598662626273 119.874799199306 46.8611203430745 90.8472212250359 84.4508306527675 61.6107701247607 64.8016962533872 101.100413009737 43.9880980970594 98.6751530644571 112.168631361854 98.241249265572 98.0284539700172 76.4601626137783 83.3238825171066 93.3873242712945 99.477008010524 71.8619437700983 84.3381384326904 89.2386170286647 111.469907954079 82.2043321346979 90.8742448883255 72.522005407439 76.3862318358199
299 67.0069449361545 112.65980936041 56.2293496271625 91.191375624241 94.158733292691 76.4812830566289 49.0457251005496 101.791232107066 68.7874168877808 90.4257199130952 102.979141543388 93.3260172876352 90.142526359608 87.9425350490208 69.2591578379102 91.7218587222626 110.198751897837 52.7694197772209 82.6419798411226 80.0036314214956 102.684636805559 90.4811512620926 88.3339694823803 87.9824452081508 67.956736668014
300 86.748076783873 116.81914346387 67.5642539960394 103.610760542002 96.6380030277154 78.3486834148875 67.5520055370271 98.482405612652 60.4510407784825 88.1294551073534 101.945302769446 95.2413411239956 102.873140869573 67.5323736406683 83.9683901880927 106.880596735135 105.909905352874 53.1845507539702 83.226872662194 79.8708289004889 112.359086085212 106.600025315682 70.817645806401 69.4095188350453 61.9819032801669
301 65.9763070949314 69.4438070780895 55.5360045388712 100.857395777237 94.42412237384 98.162536558441 59.451601007654 108.353778039454 92.1758485229517 87.7390380394007 77.327701234922 106.454792670051 93.0919541630617 98.4809985178786 66.3768428827964 97.9639408439768 106.314498851744 62.5389766771415 103.73906628773 89.6185353222655 109.240500513151 84.4070532148371 74.3338496923646 92.132770526525 73.7240544209532
302 72.6863757901671 113.204417945826 70.390764427151 98.3588133485645 95.9870549136104 82.4195279887448 68.391539089433 95.1884802509964 86.8381998112972 78.9049886389762 72.8313470995369 99.4151604894445 95.6504914147112 105.677517348532 67.3646771482143 94.7182554230989 123.963836506197 51.184705330082 102.012771527489 119.371043139738 106.020060438771 60.7026975660391 83.822543268373 91.5835805839623 67.2807213952977
303 66.3708496741463 98.1971221186046 63.3107331866344 83.834065731587 83.1007625237227 96.929407201675 49.3381035472017 100.639563410018 77.9455245707063 74.1774263528537 63.5838899564834 95.7736197428271 87.0166988461682 89.8895644807011 86.1581036841423 101.436602023671 103.939900475558 58.1576620043228 94.324214625322 90.4896006354158 99.9804802981585 56.0400098105604 102.16930097607 103.63472412786 75.8339342468047
304 53.746712038027 84.7130679188675 61.3032892233027 108.835079344798 82.5029786982175 103.90459084329 51.7005085042367 102.885772776536 87.5099731405491 98.8859991920508 79.5576925901703 93.071555554038 78.1412171373719 105.142945498391 72.1578267604659 100.70755929759 99.3791794454017 64.931471104369 98.8535287616398 99.1714942012409 116.982015214992 81.211332550385 90.1582670365363 77.1548963612513 79.4449684935912
305 72.9068019796062 89.1638519667044 52.4381411043056 95.6892235387565 78.0941467775186 85.8293381048854 74.6460283077367 88.286528615446 74.9989105629263 86.2919219363 92.4634694606167 98.3055381884228 94.9075359341168 95.2387555693753 67.4536054872544 113.915555895993 101.202738843165 61.3329198753164 108.137004983185 88.8847560448116 114.488058633603 71.9718369663629 76.9406979165296 84.8632832800892 83.0320262832725
306 72.7620958246099 95.0461946779483 77.1554999578775 93.5162841310642 90.637399068524 90.3869409872468 58.7365551110349 91.1793498370358 85.6351178668667 102.100678000359 89.470352485257 109.151329608826 103.018907655487 115.6930732432 72.9281645959675 106.855600309255 106.34797149437 61.9161040057795 96.8980646590016 89.79981696977 85.2794949366055 70.4560240465865 102.848122024834 94.1956533575961 74.2510644017181
307 61.958882104107 78.8082647808699 50.8125831299145 83.4491835522888 70.0921828169013 93.2439932520399 39.9656172366499 111.223107901093 88.5676160857355 99.2572434775856 92.1682120766138 88.0907643731263 83.9331324860888 113.944531540972 78.2577685049908 94.8788317837322 100.926846079971 74.6629179938661 99.459614290968 110.116235180116 107.128965320049 74.5953210147838 79.3377780532005 103.595852255374 80.9782222483704
308 75.3542191172088 101.390359088259 59.3942784095574 110.143647141102 77.3958565760513 81.8032432501493 71.0556835686813 91.8359346187612 72.664436931648 99.3897649574084 86.8618937944439 104.559035497766 70.2210081355792 114.759621249453 73.3911038520837 85.6273288083681 104.615391121016 73.156010205131 95.184332070499 101.44303780437 113.617163276887 74.0007798427802 82.8978888219981 90.8261394232538 73.130949398318
309 45.7990466163547 94.5650359640707 63.7208974014571 82.9404470550913 98.7148517790794 91.5141700874985 82.7981181598368 86.5418478130457 89.0242543003182 101.279018519664 85.1468286472588 106.54391383279 95.431881269173 88.5869811809594 78.1322932467968 87.8015451002616 113.418627385867 57.4851846014232 97.6347534701466 98.0222414674142 107.544028355319 62.9191685154387 83.0318699338793 85.198640739992 80.9470153502005
310 76.6022539726771 88.9824101429755 57.5828949333521 84.7375701612869 86.5103776028517 96.6793844266174 66.5718394808352 107.832527255713 80.7417715007482 103.226316255693 99.885586113757 99.6656030405105 79.8804629971029 108.672300094747 69.3264625369801 80.6058086493021 104.362203254378 55.1811215101612 100.491657945784 106.300646772839 100.638400544537 49.3292331011966 97.176517998301 97.151912821593 63.4666833437019
311 56.9959831027898 85.1689763864084 54.4822529502224 98.7622287622124 106.390210795731 90.8123135354603 59.5534124452166 99.395726494233 75.090958701356 87.9065312243514 101.96749947138 109.225827550683 86.0996530021676 113.364015961759 75.4595823688633 92.950222132463 100.76430282066 58.4887129277124 110.276894901749 119.798487726067 110.003179921836 56.9281498164557 68.6520461008901 100.102795136574 55.7197374534654
312 77.6612725417177 76.9602301397898 47.7738896775111 116.152356108146 94.4735921863098 111.516773617752 65.9405923869338 106.114859983634 67.7860115887308 103.605044435666 88.1417456445504 86.9128117921669 95.6470525885342 112.809791385315 77.4477633293612 108.403385065749 100.661171976234 75.4734987489949 94.1543089748602 100.804261012779 108.065628957457 80.03863160968 72.9349784315127 81.8366468973354 80.9872618631998
313 81.1288090414758 116.046130321678 68.607594647905 104.414192428937 92.7454575188267 91.0692293038491 57.1705514468551 103.343241430061 86.687061728829 95.6722572441373 68.2960828408716 107.951894229727 89.375625966785 104.095505212177 80.0878717474047 95.5070627701868 103.235026330763 52.838747836444 90.5749671121012 100.769821629572 104.923028165445 61.8800877531542 75.477748601305 76.3191765193594 69.8236984125882
314 54.5046616713903 88.3575495086172 55.0692366494605 93.4623016430174 85.1577656973931 96.0623254664755 65.7265740960191 81.8612300029567 76.4426307060092 99.7171725069549 104.463953131347 102.616809680132 83.1935259103475 103.514062384627 76.7266452800958 111.831000421245 90.5450983427833 57.5724400842817 102.646143498625 90.2154080809488 114.0226093276 61.4771068327909 93.206805383993 70.0192448902156 75.283241825561
315 64.2747919200683 94.1950018318344 61.776921613519 94.7926095785637 104.434271432221 84.4134583307124 71.5072240500341 96.027216461183 85.38771730719 94.622605201115 74.9102211431732 95.1511861625835 90.7144890050768 93.9549319195449 76.3805275305507 99.0075015228784 100.852616684102 37.9588327659023 98.6488267847365 107.747111542606 102.543880464761 64.5205980476587 78.7347585677291 79.9914669519904 70.6834513676918
316 63.980366590092 93.0848560908636 67.6308127192047 90.0310914267624 81.1318600432864 64.6430504964373 62.7092052809177 113.143313897609 81.504769393527 102.31461892323 101.237093387408 109.695208226991 89.8726860015537 115.185110376292 62.8669632615196 92.2951283157629 112.030824389634 64.4904397636246 96.1708443387689 100.721028361694 100.459532659354 78.353485848789 78.942790626514 97.042209877431 86.7623249229377
317 69.3647901094979 80.4335523674576 64.1198255783927 102.422548243403 85.125938129962 94.448791882347 66.0070886353575 109.202219764336 90.5067690688726 110.658128175917 71.129151433758 89.3901067367268 95.7141773166871 94.6752955128211 70.1764647310522 102.914534105008 108.557553310683 41.7473776222327 84.5806554481584 107.988842515536 103.611642180335 64.9892743098611 98.51976119778 79.5185794157322 68.493844077395
318 66.3405394753764 90.2566184014629 65.2213489805666 121.013065223133 97.4849039294907 89.9218630553044 45.2121834308178 98.1208352109245 81.3590656215326 100.65261234612 77.1501915641822 97.2465301866497 85.0839098920622 98.0512021778344 64.75337181554 108.455675919194 119.380368815745 68.5923009878666 96.8513574710498 80.9080675828472 98.4964896844885 70.6184298738431 81.594032092112 87.0680663669008 69.053418243196
319 86.9144329636644 111.442342193584 61.4963302042897 117.695946147703 102.612470065264 97.6742871072763 49.1593039677269 116.758938444702 67.9938255230158 93.4832395504904 71.6346327935126 94.7955937752796 95.2356323305985 90.2017388400261 79.590962444382 100.755605867476 110.716107656815 50.528215639964 95.616066008014 115.961362016176 98.0840463601022 83.895033056234 80.720785953157 80.5204781659057 71.7510277450461
320 69.5848974566587 89.6912959431352 49.7594138995888 92.09419108063 77.8900267693017 89.6399601942178 62.4695962613863 84.7316941232692 68.5735280349558 88.99571115072 90.3051968957768 107.10623819524 83.7133911093101 92.1668871222308 70.900964581568 86.5206221865762 86.1042811143664 63.8699097487958 93.2419480878704 91.7196265672528 107.245940711633 71.5684010891525 86.0818044915247 87.0078206772299 65.9023062737115
321 56.7731418330473 105.30318180298 56.8215149202791 105.432009561771 89.1405360492344 93.2577913969044 57.0458676320215 108.624630472431 77.9770884931982 96.951605025428 74.4563760987038 108.998970849639 90.0233389004535 113.22900092968 78.5896490336769 91.430668316992 111.659323640323 57.5466155895692 99.1057459012137 113.593436162407 115.965335452889 92.0064103088895 85.7115517306055 87.8287218974219 70.8178900518926
322 81.8968677846464 100.100780059616 52.2357245546044 100.231026543059 66.2965363851636 92.1370654765732 65.9038973635531 104.073655787273 92.1215136959114 100.280534985722 80.9725376903781 103.686595591168 84.08099096359 119.651086163317 76.2963810111792 83.9236816476476 104.362821769068 61.7218199554158 108.271442608014 104.241891000403 103.326907997902 67.7939308302622 76.365424723576 82.1556920988855 78.5740152165266
323 52.3780892500753 86.1311936525246 55.7919042242322 113.482608425318 90.095668444536 104.553640183921 59.1751026389601 105.394308923546 74.7129216967175 99.4913513193035 96.9005792539374 100.015635825299 90.1100879977358 116.775752823572 61.346563523223 108.203562588337 99.7589171322262 49.3679213209261 89.2937117256497 90.2614021162641 102.848037490657 72.1665270276586 66.229156554144 69.4400283572995 75.9574676990643
324 74.2073843915666 82.2249162675665 57.6581525038585 126.97612296949 99.3897418810245 76.5801252249723 38.7686046605771 117.308993166143 82.1746062837005 97.2061608992091 101.635611825579 94.729171663377 85.9374410138201 102.932672211054 77.3213377881087 95.1474156744722 115.52906746973 69.6310716755563 81.9252618421563 113.977536984889 102.234652853499 71.7299502561384 84.5673980546725 90.5960618659418 81.1552288911693
325 45.3187904199284 101.650092530296 67.127989415851 98.6672400864895 109.78639836521 100.309935591401 48.4321145471296 93.6905587175723 61.0232861637063 91.1424622499019 72.1617489426053 92.1993157345917 78.0504348804334 101.2283239342 83.0193205815843 107.899649627402 112.704670355906 50.4710904252344 89.2388078604251 108.493419639672 110.779937963954 68.6870796995564 72.9139045467107 80.823431725174 65.1942454176974
326 70.4621689294099 92.9387168113495 76.8395751219502 96.942987795195 91.2356468923146 93.8542312094163 66.4767973889412 103.791628841085 85.7478173417002 106.214179606782 88.0111663794528 99.264398105579 92.6408848710054 112.690748678674 68.0875127082511 78.1633717813406 115.342612118864 58.5374224461444 84.150789140218 95.3220591968853 96.5692403746062 88.6120412811812 80.8462412798764 95.23201339533 59.9933685147117
327 78.8906156197097 98.6557001158595 65.3803668855696 94.056462225622 88.3691576757054 94.2910277630872 62.7680892114764 124.713360966005 91.5221873305427 70.2638194374176 97.1342911163664 103.645787212061 88.1232086853847 108.653555478524 76.7687973029271 91.5930194856183 107.256538146553 52.9567358854367 87.385381311342 92.8640887891306 92.4215564518346 59.2294547165375 93.0586989179462 96.1854137213339 69.9980871033811
328 66.8292794662826 101.518846273716 69.4719015567713 90.688334777264 94.0107742078226 100.203069597496 70.3793429623363 102.703061491744 85.5578988935461 91.2613895864288 84.457689320081 97.1443125008426 81.2910853540095 111.735080366466 81.9908080097146 90.3844223179112 104.597655645894 63.0904447953757 101.195682652599 102.122818357664 94.4750684615229 64.4778485425795 90.4048201176578 66.3708232519388 61.3710446211567
329 83.7446021897673 100.97967429722 48.1251005302065 108.970390232111 73.6589229945218 89.6433914876923 48.2367618841086 109.110088289056 66.3928609552132 106.262493875105 93.575498947254 100.417396263161 82.617251761559 112.451030254179 69.5867099965905 94.4087497589043 98.4843842181547 60.0804597600515 96.0392916932863 95.7988588947026 108.526084863392 87.3925743418377 84.0881689537996 104.919887032644 68.8708733173797
330 69.5350031504962 98.2813051670716 55.1141098271044 82.784507784253 105.601232421315 96.7984218520615 93.4861866667963 86.3127358278339 80.3992973158688 90.5214626782158 88.0210637335738 100.629072322838 88.015099003511 107.217978899286 94.503203845172 108.862561007453 95.8056747051204 53.289932330554 116.727906264777 82.0861794846997 106.941495660052 82.2154866973433 80.26394821817 95.7610300954373 62.2612950198522
331 77.0056921989497 81.3891967666933 68.7443661545032 128.312613946963 89.3356203682442 114.608855039403 80.9052268227912 109.759878236085 84.1936192449947 103.65723136929 100.765673785608 94.8335955632586 96.617926077022 91.180994770693 63.9815383690472 100.367996758933 98.3595298371154 51.6425227479249 112.780267601693 111.68000317334 106.424329782935 45.5580905600708 89.5722915713432 87.0126195360325 72.2530651772245
332 61.8650634422005 88.7021481198196 65.9158725870059 103.121992985882 102.975264894579 89.8682959622479 57.5599057992304 87.9150812829137 78.987816060547 108.550766284074 93.683062655849 89.5252456171581 91.0573563337078 98.3196324629902 93.9335919182078 90.4467376671702 100.94896680709 60.780937304318 95.3694911246705 109.220859270036 114.306249868926 53.6467409126928 89.1344064877403 74.2089769895977 65.6446525865601
333 64.5948051765734 103.837921455297 61.1084178307727 101.538425573819 83.9033137390278 99.5677269652094 79.4623683643363 102.605604415889 77.0235679790263 112.806883449325 89.8640869744783 99.0838738196184 95.0919018689774 113.646782851589 75.9901940207875 112.231768726329 105.070974816305 54.8792953697447 95.5448941810663 90.6328416294139 97.3329922191973 80.4228149153536 74.9685875245164 72.2963240467225 74.3105005107545
334 56.1321985816163 89.565621207346 57.5610862469656 108.696990153048 92.1999795854975 85.9782195638564 63.0605953332068 91.7864920049335 72.8652072335257 98.168744008909 81.6338545393498 95.3401413078267 78.5855276930718 98.463017454469 81.1577380280205 111.730063094618 106.270564414475 67.6622888432642 92.2314796811633 94.6848254165026 100.860431425163 72.2447115249028 82.6209104114846 98.0972668635738 71.4450865658586
335 55.8856202101816 105.031466532833 70.9539381160895 97.3803853277179 89.7333287177011 82.1637162698909 47.7250794499679 107.797257481058 85.1953783102937 81.355468183506 68.8291006888187 100.432834066965 80.8447597155783 120.034676646599 77.1699959177485 83.0709218050214 110.206190446996 67.4132484372532 98.4882730743666 113.227396422721 111.139473437162 73.9482547093547 92.673271277003 77.7019683928217 77.733045847456
336 75.7746325594723 87.4059637110888 60.3860956941142 105.746133130575 93.3123402987589 92.0165358342285 66.4907428217964 95.5030580971522 74.5808990209521 95.5972042634047 94.1640152365413 101.396126934541 72.6906950888603 101.48964227697 75.9246600767144 97.9181440310117 116.151554196321 58.2789119499821 88.440093418996 100.270408918573 117.592493693487 80.0664491307489 73.6787739071422 77.8693505382872 78.2247489840046
337 55.4889651549447 79.0811013460854 66.9079608022436 100.867541069641 89.080640366887 99.064590815272 59.6505485149396 93.627510431485 68.9257280056736 77.9683033771036 84.5209237996992 106.251050105321 84.7317506984285 112.48112964835 70.7696147622913 86.992247991652 116.826798061688 67.0600048178699 96.5463766079447 96.461259540072 114.964233773346 70.6409459693832 67.9037177015607 97.601376158736 71.751523481152
338 63.5391552681023 82.8270966977709 57.4395532987575 98.667245946982 81.555492842862 99.9557818379442 61.7888051638725 93.4684260398551 69.246694919419 108.079566842767 110.708398269644 98.2227607937997 90.1906554187108 105.319400987173 71.8738990221881 107.410716354083 105.131211831076 64.2514816696632 96.5642361864657 88.1460264666727 110.656108579047 56.1604206441407 81.5543689968478 87.7927760270826 73.7585767443085
339 65.8810146752615 86.0359704081689 60.2979955415715 116.513504482942 88.7704533091018 100.837101379742 69.8207033224126 93.9062533968536 57.463844070285 118.26094929517 117.212506162254 90.8398318531627 95.235248857218 105.760714390436 79.6441880919973 79.4183463795218 103.006970755657 56.6960747925914 95.1013174528347 102.244890129928 118.852575810831 50.2173078589648 62.9213743210143 81.3809538031333 70.8662313499135
340 55.956122120667 94.548109623995 59.8572166909833 96.8867929783181 99.4143310809633 99.5858543261731 52.3395627850021 84.0211750234003 81.2965721792803 90.8750993010002 96.012361646299 102.235423822745 93.2341837054065 101.245711574627 79.9342643308363 108.187018090762 97.851159280285 52.6502571220695 94.6735341218067 107.82796163603 109.731309509505 67.6543251710567 76.1077876240326 97.8672187627953 82.072187090285
341 52.5585257693833 87.0021722900873 59.4830017626808 85.633628825883 91.5158212942733 100.834864646637 52.7209352719688 97.8138987848618 93.2151613865969 110.354684595314 97.5908289401523 87.569513031655 78.287856768255 115.531595397304 68.7390240282176 91.5777960789263 98.1979414527512 56.7013402716348 104.116751680352 101.434135801654 104.282673806656 94.5094571880712 67.0934054345426 91.0437135088906 72.410610803629
342 71.3666692973441 92.525485114026 59.1345806260007 121.94884673169 101.707420575675 86.8615450182896 69.7862577378419 97.583526456837 65.904580972735 91.978921543233 89.3414757781768 108.061505438261 95.9189768405583 88.390938065398 80.6386020967271 94.6092307375207 120.084677009455 54.4963917947696 92.9133267716153 100.2662235875 104.382267664023 64.8056889629612 76.3807709335268 80.1775394155564 69.249372888221
343 66.4939672706203 92.343554135463 63.7587333465668 109.006125877348 95.6430400855152 88.6231385619254 74.8165047635943 100.74816741907 68.7084266778992 78.9890868743239 69.2153906991194 94.1994161659117 93.2697804495818 106.189606354533 69.6603410680481 94.7468774730826 110.476396341699 49.2552831794767 98.9863632428298 105.25965714748 112.968275528291 79.4650033926046 74.3507920966068 90.6787872307796 78.3387995366746
344 62.5003422470697 79.8330641621028 63.237944989665 117.098251000537 97.9342897533479 93.9747039411531 52.095060539327 111.989616508758 78.0708017596388 114.711793937765 82.3008583845108 96.1826950891133 80.9423445354257 101.827223579424 58.1097110085297 139.195926173883 105.790355725983 46.4058385389338 102.122640400426 95.937705798419 103.025825414649 90.4938164411707 95.122304255525 81.3021968605952 67.5026678008314
345 80.335656369187 105.604545104938 55.6467738424916 119.293348994542 86.7702448419652 85.4241342208957 61.7303231128563 104.00921582153 79.2471322654278 87.2878247792461 79.0593854524393 99.7478860369817 102.59468887473 101.1365852066 82.919388661501 95.331614466703 116.613971702617 61.6711243712332 96.420549722155 117.610883935427 109.804143772655 61.6925037541729 80.1129024411616 89.9096351225503 71.1305910706671
346 63.6604322281142 100.352909989657 57.8074163963067 97.9476066042324 83.2891202834274 104.110734704646 53.5470573487503 111.706298973152 69.1544955324246 82.993976548281 102.822366673894 106.878035495202 91.5157539419793 109.285522841068 75.1879902431947 98.5283831401295 94.6112899229443 75.4457377452191 94.8975700673612 92.866233210664 109.371697526899 75.4453138598086 72.0761870777652 86.4024716672994 68.3461618171462
347 54.0642760037857 88.8198193477055 53.7985244571795 111.783982275157 89.9919171282097 100.110277164397 60.5350622193846 96.046059797556 69.9059125058034 83.3434141618286 97.7789737149489 100.277106309231 96.252813446654 115.487223344716 72.3773413627642 98.424104485471 110.306085806312 66.1626911829538 100.143811227014 93.0171245443733 116.203704252744 70.7246284938932 83.857900638373 88.2534759880679 85.3884900814518
348 47.6987467688134 98.2362783964587 57.0918049004059 93.6644185104605 89.2465820794583 109.7774839023 43.4483449695821 94.4057602013085 78.48660778507 91.1220153792408 97.5837969026005 106.579865216502 90.1657065653207 114.040047412472 72.1993077782167 79.0837260337006 101.148317001081 66.7035427344467 96.1221696723937 107.145128969565 107.878665280482 54.5681389387821 79.9461992605076 78.9439844976835 78.7989261342299
349 42.6950879753804 92.9999289319564 59.4407862086968 97.8575506407305 94.662172931883 96.7629575442095 49.840597200269 97.4190675787371 71.0600537470386 84.2683005702729 83.5573475158114 83.4052299047882 79.1525282846714 110.75763329114 84.7240104912244 99.9131551396354 112.879767845385 72.1894556108781 99.4040749987217 93.4863396914225 107.328027840789 84.8157684172886 77.192168040832 77.1118744490688 77.1256229427182
350 61.7992754543749 93.3095026391894 66.1708227829616 107.933943181411 81.261395518405 112.962275162429 70.4227068035781 97.4467269294076 72.7479150490742 101.498285019334 80.488387733381 95.9325650826424 97.37636753158 108.442753031214 80.514432673889 88.9113723749247 109.697606062279 46.3223291746933 105.020653407286 123.963022740026 121.486102228242 74.9326130331329 86.7993424953043 72.1605577718611 82.3345759850512
351 76.3184321146494 95.248835006137 49.4135803700955 96.5386307904176 101.332075103514 101.646687279898 44.7923847111799 93.6064941194514 67.1091074452316 89.1287950340934 78.980646149831 89.6102035678412 96.927014862509 87.5759546734183 72.1616321855398 96.7047624969645 105.797045771135 66.2364222162345 92.5960031442809 102.918341432784 107.010046561594 83.50992719473 78.5613538413534 96.3179724310026 72.9893911360143
352 74.1252968231735 95.1381687935104 69.5533823179727 98.654181756859 100.731685953968 85.5186243124206 87.15830388699 95.2695250615086 66.8230478914068 99.8017874039963 88.0676409389068 85.5620382943595 88.2105681342427 103.092187617551 70.2364337015247 115.404252119409 113.377913340892 58.5588505002492 104.42362634405 106.244042512518 105.788220327113 67.5870062803421 85.5938665865015 112.521442214794 78.4361288805115
353 58.250861734661 89.1374463365195 59.1767601285617 95.1729679051901 81.457038559698 108.355561467748 50.1525405328434 97.0456000204883 80.014487649264 93.4688633598274 85.1761427606695 102.854969449682 84.3062615106593 114.305084255605 80.9820226988535 92.0637598979287 99.585155733993 66.6166697396157 105.080063465616 88.0215076037662 101.652994097581 68.8436079115306 92.881309561469 95.058229207794 74.9756354517291
354 81.7781231301586 92.425695671183 61.8029414384167 128.099726714657 102.447741885733 78.534123068757 63.1046391479532 104.172667719798 93.4134081801419 91.9230457432109 78.5879199050302 77.9587274599418 79.6799764227331 92.8157717835072 75.0564167299783 104.620833055916 104.150996907621 49.7753466163649 95.4886790315688 95.105631400676 96.261557240205 86.9337395782138 80.8624494702716 62.1412804008691 72.9083793231923
355 75.7639946747759 101.564248241131 53.3748657661749 128.01861540135 96.7342131872204 111.632655074412 48.3067164811667 80.2463969896198 70.3591148303659 97.2667154892115 78.8942755566697 79.6311685230972 84.9773871522355 102.91505867424 83.2401499469833 96.891224556844 100.712134692933 61.5361686096935 97.5201559038917 94.3888804877714 103.084876013491 67.0654572017666 87.9575269119619 78.4504066696286 74.1594744950779
356 72.7444049530602 93.3947098062896 66.4821833461678 116.496489609081 86.958710919786 95.9566302650263 87.0709980698171 93.2953655972291 78.2416107297893 107.23377163363 105.215649001495 105.182496051994 78.8575705965078 89.5997111616302 64.5777052285664 107.70111264368 118.094268045866 56.7411473285338 95.6062027538505 116.76230058187 119.145334095091 73.0367068463734 87.0626664065953 90.1848149525892 80.582751573502
357 69.2450680950535 110.310183105967 75.9705283643573 94.8904175118256 101.777777423863 91.1307006024642 65.7476723790677 96.4072335325822 64.9808087721291 86.6983604831873 87.3512025353682 89.829344823292 91.6245085220629 95.1113765022747 77.7597708330082 102.646216392814 108.721571782176 62.4658353449447 103.406507534078 98.5782336482678 102.268045475178 62.933978741112 84.2894927774427 75.4454259883918 74.2830984438377
358 68.246222089021 89.1768152523132 59.6514785587966 108.234796846227 94.6319124227068 105.014833302735 55.5789004849592 93.4833992910978 67.5959422652774 105.32437465727 84.8233917971768 95.174742842162 86.9578068097655 101.519888644683 81.225627538889 86.8121084639216 108.82695685017 66.073227454492 94.3233343892872 91.9855444829385 92.7235050071914 62.0710819353114 88.0263697427125 84.263795561003 71.9971262611331
359 46.1720609178498 99.7219929658594 72.681081259857 112.975301164565 91.051089697279 85.8750381924174 54.1002930092168 103.362038451309 59.1822423824275 93.764202282193 80.176933007192 98.6632483126592 87.758513335065 96.2418341306449 78.641895383135 95.7473387879446 100.418601492994 48.6090869240847 90.9719173252945 116.473803822721 110.46377357969 52.7511554856321 66.310284440172 107.757383120661 62.1576296859095
360 76.1729748745863 104.19229426893 78.7720358605701 102.895969006005 90.3380280663089 96.7710328461946 67.4369562454505 89.7464510105046 73.9678928068251 83.5659078586074 78.2324294832295 93.803248240735 87.9499547939397 104.832159830243 83.5022059293203 91.9854249944461 104.592883858234 59.2199810543932 100.145892616038 102.482397454999 109.456901128244 56.0938744622608 95.3814645785802 72.9525507420573 67.7999597927748
361 76.3078568920997 92.0428525121547 75.4481505874419 111.983363833252 84.5895526602355 90.795254275018 56.899672698519 98.621953430768 62.7909349216569 107.188590435376 95.470669908814 86.073413339618 83.0950091749514 98.783877318746 66.6393558860764 105.141043542871 98.2142548682664 59.6145800129666 99.558772731186 95.0610302971657 109.39407945929 59.0017393971679 75.6490882737075 78.5058562856829 86.601939870845
362 77.7238665761015 110.584257566754 63.770944761801 90.3501702426285 69.8864495030359 109.287290996918 47.3838873065979 109.733564747643 73.738796608562 102.813266942027 100.378585462939 92.4790381619383 84.8265723623611 101.890466190168 68.3178557604822 106.511568130157 91.761516239507 49.3533454199065 97.254221255346 95.9751976056914 100.115766662868 77.3609043411647 73.3985108679708 81.6213936938372 73.5657586633851
363 72.1836873973992 89.3406795688172 67.993094509391 114.835252284682 93.8449335338568 82.4311244771254 62.2013692857365 110.039503457279 88.5830032685725 109.989130484276 87.836113260768 105.123026698346 87.1861248685285 101.968719081252 76.0795975586886 117.096716325397 107.847819824949 50.7010886546486 94.2061574819706 104.500817733816 114.586815769524 76.9891375420553 88.597679691385 99.7350301804853 83.8119120993964
364 65.6771450993539 92.3450399176176 61.013344528887 87.2534079220701 79.1968677184222 109.964909267754 73.5203398875804 103.289675962709 87.7952160504103 92.8489427164288 102.124334538583 108.958996769962 78.8217273202135 114.652953591215 75.0651592721663 120.033035563562 99.5410436833276 75.823570606941 92.2331629568014 85.1555592399549 119.130996111142 75.8255279761289 86.7081112842978 81.4652108045178 81.7805004622766
365 79.43321108114 100.026490653674 59.3291414715293 88.7552639943423 70.429120329154 107.627051092191 65.2427860367881 104.301544277321 76.2679600525275 102.928120405762 92.7255188269514 107.851670585719 75.2007343041969 115.558226281954 73.721335388938 93.2076299910605 82.8087966790493 62.4709878258941 90.67566566926 99.8090156893206 110.926856634962 70.316046754094 98.7861923613745 66.2912581989969 65.7535102227655
366 63.0639436707643 81.6855770353707 63.9665908400407 105.360686224427 104.058357006999 106.258344454425 56.9048157967972 101.443762139174 69.9415831782995 113.208130240574 76.6074850440602 102.485381187681 106.69430145632 101.524113657205 74.0488796437994 83.0851551356679 103.964573962119 70.9208344699539 95.789400107831 120.150824159551 91.306833795708 66.9012679309253 92.527222579533 77.1890043353717 70.1143711541243
367 68.9672755878045 91.319940267869 65.4459775737073 123.356656944924 91.103640478376 87.1009432325024 34.4214842545656 110.454955579435 84.045956137377 90.6712124444568 91.118192506076 104.917091765132 83.5608318315415 99.6904234873417 86.8039501036786 92.0127790370006 118.184342450562 44.333042469198 87.9640199385077 111.737895285409 103.028029939155 64.508554411392 63.0594860490647 80.5277129071345 73.2914295010471
368 49.4046084445947 79.791764891954 54.8114335880801 91.3808890662827 79.3701847603818 107.715537838468 65.5666041121994 90.6691371289313 59.9529424165346 86.6955239088938 91.0031263633988 95.974848078066 81.4391358396199 109.802683988714 80.2530867740916 106.742402441312 97.3548853484813 60.5252078758774 104.418464560656 82.6222921420288 95.194932309629 74.1329922042036 84.683197358321 70.4021355243288 83.9725582051343
369 59.9231982418742 80.406210548872 66.2076241545409 119.287593912674 98.7535911700879 87.3690993197753 55.1224121330992 91.3037717218487 77.5357992302669 104.336980753363 96.6391473555553 100.194349001939 87.3115178880926 114.198624512056 78.0543050779348 75.358486149941 115.635539629902 63.7784438338311 87.4382908745649 85.2630791127827 100.684301430831 67.8158230803714 86.9535154567742 85.8916909585153 69.8151367069999
370 68.4240304613307 85.8047331807324 53.7363475791268 93.5659641604566 87.4252779735344 101.296056620809 56.0264673062828 101.242499080747 99.1947587003438 118.143939998555 95.8891876716912 95.0970162728671 94.8198416629302 90.3351939216407 65.9400366152694 90.0319643192616 96.8530289307426 69.210534388386 104.629338732913 109.012484903501 100.363598238719 60.5982719937734 96.4530941827167 83.7734535220463 70.7233417825502
371 57.4252808503496 85.5986554510577 79.8844834721548 99.4630950476362 80.7837374717015 98.008996465023 63.9824615782804 101.814819822964 81.3174091406526 93.7871543088922 94.3519341357888 85.0382397706659 101.301048095836 119.994736970151 70.2397869019768 105.585878008365 100.157739114927 72.2758521779162 118.078177786156 88.0242289022989 100.073903928386 73.3147218927226 84.446864876761 95.292603497269 75.41531341317
372 59.3450385819236 82.4978866943191 65.2251251208381 98.5510529735947 78.2502901696478 98.7550337180672 72.984571664947 101.581143705823 74.2025370775629 105.259443227275 85.1047686565782 90.5188486798513 78.2336266849767 110.039948190034 75.5294567408186 109.460411699649 109.185141237642 54.5929998330499 99.9524647330704 100.57664382875 107.141859358506 78.763357535136 78.7098023058137 85.3220244535839 76.5201451496013
373 61.779321408022 80.7895807259234 61.6303221177801 89.3524889299679 88.0671650888225 109.546955061258 45.4112841381612 107.761624969196 61.491043100559 85.0185998462177 101.709713118059 98.17913122828 76.5405458847722 101.423920296605 77.727367468337 103.3836455924 97.5856864895332 62.1661187265777 90.0797292002388 89.301462269479 109.018442296263 81.0218426167923 73.206755075216 105.926471654466 82.2301691655137
374 61.9538092171788 88.1470859103949 58.5663108469402 103.003351121871 96.267974029358 92.8549787316822 58.8686038047624 81.9641473617174 79.1908425026635 107.267423164467 107.828625651536 94.5642680060714 89.6686314100304 98.1535244373672 80.5804350935076 106.7022148258 101.948767337446 68.883216965512 108.433071838914 100.913181285865 104.129805280865 76.1994186875777 88.8237159622496 94.8833978211462 77.3345079872306
375 63.8557549167365 96.3400021082944 63.7395176366204 77.8474313647072 88.6095135956779 64.5787887336814 57.6039172355598 123.271121687623 69.4203646802887 88.7967084419818 73.9430563351388 102.30401649546 78.0994935325201 96.9266358932767 82.0033001826799 95.6220583201118 100.490290989376 46.863215046904 96.5743479289458 104.064053883538 102.45561169863 75.0230931561226 68.0054389970421 94.7127472160442 82.5087290594613
376 85.3410485837214 117.4320408289 70.0506948105729 86.4287804616908 77.5054670739944 109.213263428448 65.8542384640402 88.2629647512625 92.2781601939904 96.7910184001832 62.6549256917031 106.946327723706 87.3516777708 95.1389136472016 75.3427323576735 102.171230245585 97.4248196335253 50.1597584126903 100.259342255616 88.2691644884978 110.73197084587 57.8229948205826 80.8617439750453 96.2510915651497 63.7278266957527
377 60.8216603945093 90.4628975502717 58.9087799346189 94.0077854507844 84.2730910716507 87.5262688332942 59.3131977123082 101.758097101693 83.4767995084576 105.948972288016 108.842174354851 113.003269291045 90.4093745123065 96.5663467818313 81.6878889183409 96.5362828570993 99.80838286462 71.5945740037006 90.2413429992864 92.470853827252 117.705754128045 57.0344089394874 94.6610586228395 100.671805884472 77.6214711460612
378 92.2894460647681 98.6868203234958 59.7197456711213 91.1510996530671 75.25044364252 103.89446933063 59.5755328852227 101.982498323303 73.847718798011 106.420891294184 88.7764733938721 90.9368437564982 90.0314057940207 109.481236987803 88.1120757292283 115.77319577782 103.479399780184 56.0371638844368 98.5181610728265 74.374747385477 106.065585459389 78.2054733230524 89.588669620953 98.6496966031223 82.0532082285081
379 59.6319244842668 99.8089604462373 68.0101976327112 102.830546845628 84.8616087463146 95.206267659508 64.6326144851223 102.628637566482 81.3323340941334 109.278915756987 65.0672293313055 116.857843894161 97.5417830118884 101.083090051555 72.4171607595901 112.339218815064 112.242814302524 51.3180203997417 94.12172142428 105.793277168979 98.1769435382807 85.3504814536224 72.5924649015525 95.8070615818711 71.351397260549
380 84.0600764793966 106.504580282504 53.0567529647128 107.129424066049 80.2016380958629 79.0269479913058 58.362368321931 106.063835472819 65.9331279909055 80.4279183165273 102.926862372804 110.07692240583 80.382923138609 106.785987984041 82.2546244785499 109.099085757323 103.195883335467 55.9780382201986 85.7885603957983 104.13810875052 100.988833362825 86.7601185106091 74.9112735784307 104.746483371285 80.3746634217937
381 72.6381883975869 82.9983482970178 66.5676188307478 84.421416858225 93.846742864974 83.096262789779 84.4944790408104 96.454192435006 90.0956428455792 111.316541950593 92.2330614962233 101.595181286249 86.229767060712 81.5164605915854 62.4350395024837 101.077456246022 97.255657961857 60.348873128136 103.108735494573 97.528213917486 104.001504556873 78.2219820665676 91.7072381345554 96.2058833763423 66.3399891602568
382 57.8553692241475 103.215288309048 54.6551670920801 98.2635640978295 106.400731126269 96.0817354540745 30.1109634609587 100.891280005486 80.480283321378 100.378058081357 91.0755410542826 93.0603411214756 89.8547587245819 101.053314551449 79.9826435423315 92.6924814763427 123.146418676664 55.330866849923 100.998898247998 98.0723798742967 111.740230907989 62.4956772036753 95.6464074366657 71.6845182305677 77.6722115248976
383 66.9572397128602 99.8921201952106 55.0600111911585 82.2368376435147 101.671016030776 88.8267248700758 66.676353841035 87.5676373416902 60.8309158610469 107.669144146309 70.59820484438 103.306626678042 88.0053299913454 94.112326687902 84.1356641531581 86.2928931150688 108.040871120214 57.0144058319979 112.317583940521 102.49563367809 101.422637687539 73.9202418373545 96.9728211254326 73.7543999358803 81.3463360256355
384 59.3116832395462 91.8286460296145 56.2339801537452 114.119535228713 86.9990356265244 70.3343320895936 59.7734829764614 107.320397066564 79.732228038409 94.094108565865 91.6125664445763 108.522331522606 89.9580038092237 95.4048519450388 73.4017245621282 105.545574807672 112.831683921877 51.6300711399482 106.69110160817 111.05677369019 95.2374417254473 75.6582718675945 94.704319845611 94.107479715087 72.9560855660133
385 71.1461069525831 80.9130388181459 60.1837032060234 118.194629950513 91.8806954688037 108.959579331623 62.1467771363514 100.59802956623 73.5639393728705 104.196671670981 78.6023606238721 107.097304867022 78.9489133824567 102.549174895457 76.5543917832021 111.086439289914 108.033328412065 71.8791308433663 95.5723653504337 94.8412781048634 99.3728257241126 73.3595748327419 70.480901823702 100.08684489365 66.8341162467593
386 79.9785769677446 96.8656677028482 73.2571053503878 104.449044762157 86.9971530447305 88.6643697327196 67.946986971508 99.3218477473097 84.6707394854014 83.3843052220427 97.4947136738538 102.587860295863 86.5143853280134 117.952972484718 67.9871172244564 105.841525650293 115.025267953729 63.2901778452887 92.1276318692024 95.5212720633686 107.691635070177 84.0968563373587 75.6055792286108 114.54457923868 74.7413359505123
387 77.0376580341568 88.5208200869403 62.3968017861875 98.026785742094 92.3681155097415 89.3654598378113 56.485443623417 103.994553501486 79.1464598366884 80.9810548056281 108.917379816578 94.1782098617574 85.1387680640021 89.6503502037956 67.3160521593123 82.2481803972003 97.2915067497924 61.7220495890752 96.7601940263428 117.571022114945 114.971574276655 69.300127026391 92.4075333901817 86.6948027458859 67.202278193304
388 70.4053539067939 85.4327323543237 55.3325813653183 106.807998360902 96.3230330557265 96.3696391175057 74.4835489163415 86.9048859719662 85.1991006475864 100.371436192649 97.979302883665 97.299598750263 87.0207887746961 95.959916972312 75.2662295418244 109.205614155331 103.774880845769 47.8662084672074 94.0576662563511 97.1659815906159 106.847058615082 70.6100305019988 109.793501636604 80.797910845282 75.6664419364046
389 61.8058504097456 113.59627371438 71.9728592398898 92.3363139063677 98.9757289450823 90.0793703778248 53.2410516092354 108.045923620625 80.2199897579195 92.3686342565568 73.7443283453584 89.0381437735863 87.2578649949803 105.134785401989 59.6614883212728 93.0892766197019 112.579848664512 59.2138148683703 95.0043447758296 96.840460534698 105.560743259171 72.6352416196709 96.7006946789964 114.711525311319 78.5891973292378
390 67.2165561529499 111.578429118691 69.542985099313 86.7053171557331 82.3657720787076 90.8534656836948 45.813032745263 90.0167933797526 73.6918598402108 85.867739466594 88.752875177435 105.579180293262 82.3111550989097 102.402300318043 88.4590669431254 102.330407659528 109.106451509674 63.921894935422 91.9710265791511 101.912878215602 120.599760838393 78.9232462265823 89.7347547904354 105.107837985336 67.3872987538024
391 74.0750259189396 92.9848723257252 72.5986676336356 92.3006098399442 94.2311371778129 106.661414307586 46.2364290104506 90.5308586657001 77.4260238115601 99.968754169134 102.869070639399 125.755815391256 91.6747445998819 107.055035609388 55.7816792258532 93.3248291921823 111.936441508109 62.0837487945212 105.071018759167 97.6249328483953 113.316989300088 52.2732305087302 92.4304042606418 77.2552885998125 70.2622843629965
392 55.7946486510755 94.0174994482347 64.401415861925 105.190167798421 82.718181343757 111.656995128015 70.8007534005093 102.909724522566 88.3185709782943 103.299850266239 88.2683533208368 96.968056639783 99.5181076610382 97.0278905121877 81.586047300081 97.4238267227874 90.2976386936803 53.468077851325 86.8060749559531 103.492591268351 110.63604337609 76.5992275929591 76.9250386585286 78.695281894191 68.3236425576629
393 51.4690950063324 85.0318495816022 67.8116882517628 94.6960153801532 87.7508305437976 98.7071463282552 50.4546841531526 93.7403024849677 93.4748159501093 95.6760338487374 75.7535068644877 101.609268085685 83.0426973359385 109.966198057964 81.2105054292669 81.4310571030782 103.119230370421 71.3427969090594 102.835643442622 107.962607783827 106.883995788316 82.046591161894 77.2420637586867 97.4972782158794 68.0844746472449
394 59.7019223266535 80.3652583330921 62.6220742722976 108.41480967774 95.397784676581 106.820571481767 65.5445446841685 88.1011882750951 91.5645497550406 103.64195020352 71.470985578265 93.7446608264077 97.0640552023998 106.059029453753 68.2914258690528 98.5033735808119 122.603486641503 58.4939046503946 100.794094727156 97.021464483677 92.983114554518 75.8495841977654 78.2256197700849 86.4382526293034 71.8760749665965
395 67.323705057174 100.546498343159 68.0498634654646 115.535590701845 90.8109829241308 72.4689995554938 67.7140825109754 109.879745079578 54.1264966687773 95.3630292847362 99.0143387216935 110.377351342592 93.8783052884118 101.073787585793 88.0611455928775 120.595485167112 121.152607824052 69.4762276792113 93.3843865642262 103.130141678771 101.142842567055 62.1523805600157 85.0867666172186 93.5311590969676 74.3970003043282
396 71.6292213851974 112.626620409128 83.6651156243452 92.720697899057 86.2819331217428 82.8699145644848 50.7202245660362 104.131596342037 95.8342627499534 95.0149383011632 93.4829236392927 102.517578033218 97.6216780777676 109.090587592192 68.6429928237971 95.7650661729247 103.79264974294 55.533585723625 89.3075785608144 102.887342607658 100.702493857283 67.8363395496274 91.2254016916341 93.3037963591819 72.2805443842982
397 60.5264404823368 83.2477923591974 67.3763238234422 89.691152872831 71.2516647640582 110.342821714651 73.2316766869736 85.0573806629467 80.5496154986857 88.2133131070645 77.9751120600718 103.807224689139 92.041180311761 97.6444279769726 78.353376693491 75.5265759756167 98.2455061757424 64.3860107908084 100.533732234802 93.570016505155 109.188669895292 83.0473194051853 66.6566677830796 83.5511324081453 74.213763451202
398 70.7354830270055 81.8297774854198 51.9880009644565 102.269104016823 89.2579032851765 96.666457671586 59.4320649090246 113.97573224264 91.205392761459 106.222964084668 78.388726691575 108.357386686514 94.2603866439458 96.9273389031448 73.4669844329587 116.501303893981 102.939484046495 54.7268445572562 84.348721083072 117.220504176441 113.839929029383 72.7896732276006 92.332751386444 79.8813933920008 65.7752008563771
399 43.635239864829 100.359589723274 66.0552911259502 81.6654050076761 99.6611381244177 115.764735791792 58.3010845385905 99.0302527170853 74.2560676041737 95.9909572077036 64.8990261543903 111.48594366684 87.6680512371202 98.9379554516237 88.0272208074582 87.3751903004518 88.1154635847366 70.1962452241899 108.014833550015 103.210275286223 111.301892227957 64.3137675487835 77.6363794066437 77.1651706358249 65.7885529289488
400 73.5795154547938 87.3839639381618 65.2400109058413 96.0765851253078 80.845218551055 96.8836680854791 69.8540126550196 105.874639199135 88.0952665053923 93.779547374088 89.9206820773784 100.485970390003 95.5300817470223 111.485465493673 74.7206273756305 90.0554172198933 106.901317409818 57.250134982013 98.6092431243313 105.412929832793 105.117333757552 72.2795320075358 84.9776462648997 71.6931967896929 65.4294914225643
401 66.9196254895386 106.767709825079 42.9195596408281 84.8736468375145 83.2565606590446 100.486792798575 80.888711560447 101.307406763703 76.481962053834 95.0617250176971 81.201416588204 94.2192454929507 107.086523204426 117.286857296684 72.2253862988983 76.5302615766336 103.987523757114 71.5376694903426 105.230671464862 87.3532630478724 121.930331543524 76.9107134742772 92.7336079792858 75.0234055462382 73.2489049433335
402 48.492146833011 106.012351062964 55.9564211982721 83.1670776104531 98.1638181711238 97.2514009840673 70.2337858223267 86.6531113486575 81.6803253296952 96.73574774992 99.6836205855624 94.6954241834438 97.1839880711915 126.359519207631 65.568883035899 94.692898804265 91.1119576565661 63.8462151816595 86.8013290906277 86.9567596057294 117.943532295156 90.0130222209003 66.5179533531246 71.4003476865766 65.4056660752672
403 71.7060349116338 87.3553950410585 82.584539023665 72.5565780020136 80.6426389667896 84.1914638790558 85.8405979928085 99.6182910043765 78.9115300833093 90.4977098430527 74.0231403054771 112.792277805195 92.8680149700331 118.036906793467 80.3272500624899 90.7217155711432 97.908120819359 77.5339725246192 100.378822819649 74.2264005620365 115.363227593863 75.2167765865176 77.7244016377169 71.3839819305123 64.6815158880725
404 68.4453805516301 100.322697528152 63.2727416724669 93.865383983536 72.730805050664 105.273202260834 41.6026475737301 100.823398233248 86.2314487084956 88.9259287536294 97.7597006095415 99.4591280602278 91.1042452416618 113.306952242753 67.2625112126564 98.1325116844463 117.460932215413 61.9771614061611 101.214614377524 104.254130864481 114.342841738421 83.2980902045128 79.4566270963721 74.7893881484241 61.9375188192173
405 79.0903317890873 97.4122784964185 63.4469332273107 96.2898308035992 94.4727978263853 89.0752329931829 95.4836211949546 96.9965850533514 79.0750559026211 100.225131555845 94.6490547483187 99.345643107074 95.3425090127743 115.589991385978 82.6011271482664 91.444241417504 110.488270620524 70.0829830643017 98.2668824972082 101.27055559245 109.568110732031 69.9504645097539 76.5314049029867 75.1863694635225 77.031660069809
406 58.664872882711 111.334001528909 60.4438744655758 81.4011842216413 91.4730956953474 91.8519606192343 95.0373601986123 100.121450183162 64.191095937457 98.5042046707873 95.19363091528 85.3479032910718 112.028151252053 128.879104450381 74.9128812713538 100.584891199165 112.986742790455 45.8512294838836 99.242378579806 96.1746595448558 118.431971152407 64.7567744382596 76.4452686703796 71.4277114416438 61.2500112858298
407 61.2901440179435 97.3228909075325 67.0504280399242 67.5792994114016 91.5144926492494 88.5354290314037 73.1863489551139 96.7047442868543 99.198280293389 101.554627278015 79.6369096310487 95.8375090681069 100.017654492148 114.931800573409 89.9964235540957 83.01192340788 96.2834436748901 78.9243195438984 79.4985179996216 82.950546898219 114.919692126415 95.3211303599305 76.8566868818254 73.9566643574632 81.6468274218858
408 60.3787395334584 87.9045403617746 56.9313428220057 94.4181483512089 94.3971369370405 95.3659941966558 56.4762741652898 82.4977520870406 81.8087439183767 101.720584565497 68.8718191973093 96.9396729262657 97.1077648144252 110.209053717224 85.307031079707 92.1050309167609 97.478494509896 61.7862318720388 89.3483254520552 78.282857227236 108.753472413493 68.8964554043977 84.9115173013112 77.0928394381183 80.3634319422535
409 81.6248308700254 113.374401793279 64.1866826172777 81.5876191731647 75.890569788072 97.5573970337885 80.181277684407 92.8228429615073 74.389763983603 80.9670612462277 97.9490607797109 108.416543013083 109.231924735961 121.097319134024 80.3243733643146 95.6144347932672 97.7485144540597 66.6385813336606 108.434644476924 101.31141334998 121.723168281476 85.604294191408 72.5123198197023 86.3412216986512 83.1709428497973
410 60.2654170495463 103.636371287308 47.0675192388587 110.968592362856 84.3096909751302 71.5438152129422 87.2925345805506 88.6064739441682 78.8310584763891 94.728392240998 87.4383788073924 85.2398397070743 105.49839305952 108.531117191908 77.9768564220153 91.9731251308751 120.774340048434 56.7550021143365 86.9897433785377 97.6656503972363 122.601653746366 73.646947091446 83.7026738480963 75.6818267002541 103.238077729233
411 49.7148563955608 99.5451531127367 40.5564437637383 101.02474330812 92.842564519527 103.995202891414 76.5954925856674 136.952777343376 68.371125511383 102.044062299166 86.230695942349 105.755575329744 108.128092151263 99.2137160262207 65.6048757501863 83.7072285183306 103.430137733342 63.2025540133934 85.7140104331573 120.501801275628 117.748047814142 75.6842139736574 89.3894816125479 76.533973435852 92.9310454118407
412 56.2873682505766 104.089234114337 54.2317042812823 96.7318466540002 90.988748661968 92.2379857178917 68.7092531836602 100.99522536979 75.5614336684911 75.4825737515413 86.8210738361573 95.1347138432555 91.761652825032 113.262095655941 84.1057056582769 92.4167410043113 98.1358587558415 64.0325636570605 83.782696411013 89.6145567163914 109.703048209825 69.7311446095924 91.3049729170989 84.5634625046061 97.6130084308823
413 65.4625419079274 85.5706372943868 58.1770696926691 83.3437417614153 88.8993357948812 92.812968174895 66.1944161024772 96.3304006718247 84.026654194583 94.9007542271155 88.8269689980727 94.1654003660283 93.5997121031102 107.755195681378 77.57181684805 79.8538400652376 116.882718007839 57.5509462307127 82.757500839377 96.2711558111745 121.815306364128 80.764731266582 79.9290045493577 85.167511609197 65.8715055711985
414 56.7238894753648 99.1896847730034 61.4695784424887 89.8616000154939 92.2729224183649 95.79164344547 81.9138520730517 103.090396164799 86.4866074428091 90.5969549036518 83.860505009391 103.191123902964 93.1566934397181 90.011132504677 67.9907753930317 86.7533440958014 103.052662705196 47.7866663613958 108.370059338322 94.1964168175433 110.464162219474 86.4919820427767 86.7762273039928 75.2828429096154 79.9354196594225
415 74.1141146728453 119.661573761722 70.3741132151245 77.0940036082997 83.9425941957983 109.887711873094 62.7934762845388 84.9614605008302 77.5617376247777 81.5067867877324 86.4150229254875 94.2888476261514 111.196866543856 92.1616398426597 92.5207923021876 87.2476960533412 97.7401099394099 58.4897420070984 101.553252565428 101.427417771971 127.500641042137 77.1087934994194 78.1547704599026 65.1892197841078 89.379845973685
416 67.1176441971225 114.937664472381 77.7338285893593 77.6819621459605 89.5428329484104 91.9937867183662 103.654918161286 100.55772313096 96.6402199000009 88.783431955482 96.40384146172 99.8253948133772 94.8441470869021 110.182261787559 95.1500129455421 99.2952007412972 108.918041901098 65.9393348691934 77.980935067272 87.5595077136122 112.746558883936 94.7937477248769 80.8588840677197 71.7974459126037 83.6974983824337
417 66.7515802372484 106.221657707374 73.4628217783384 92.010388336571 77.3743341091628 77.7565634043038 59.220472134304 114.369713148856 71.5611499735968 109.773523002625 90.5456328546003 102.469581303494 103.793883121181 109.330336715394 72.3826056253705 107.168200314702 102.300043330876 56.8136301191156 84.7231710658448 115.008652549142 106.584897690513 73.3002108651306 79.2767827002443 88.9056200406229 72.7648779570594
418 71.9131764653477 103.909401025005 66.0288937600931 87.995570489962 84.1465367724605 111.972074338633 79.318821873345 109.31096223805 74.0244062493218 97.8864399004956 85.3702164529442 103.94150777023 101.862480363907 115.013559959689 84.8180266068658 54.7717612108317 100.829941188701 53.3695296929367 82.8607516846119 109.368527266942 123.002268490791 75.2763260806687 72.2732265950894 60.2646037924951 73.9574058961632
419 47.4462601328312 84.4095064382294 69.9118432367004 92.8283095970546 88.4829607559454 80.8957691678155 56.449099665128 95.3627836858889 68.6865963515475 98.4352641533047 91.0590502662806 83.0152511692622 96.7170175369985 120.270526600184 82.3842266167926 103.30400053892 99.2920483945443 58.9036246898024 111.912047732362 99.7438208480124 117.512309073804 81.4402858744758 91.6270812262863 81.0888919117578 81.5174803928283
420 52.731490502668 96.6813860798342 60.3358753477701 89.7528272778731 83.3899809200083 104.095615767875 80.2838394276734 97.25774079374 70.3253542155875 91.2196336551813 84.1207574767153 101.547239856748 112.799615260209 114.589997951736 77.9190806402064 99.2840639436353 96.3473348942227 47.8932873785481 100.87661755112 81.5800013579726 131.50533907784 81.7590877273119 76.8764033784703 98.3588484305053 57.5876552737694
421 68.1641703571058 109.153459468 64.7826289352325 81.5349485928059 90.597874412341 81.3123202340407 75.836623350195 110.309943780929 75.09978739649 85.2114792960581 90.5008098267292 82.4864527304615 105.38361881733 107.626631157175 80.2636395554258 94.2056787366336 110.670875829241 64.5602615827359 95.4870487786397 82.0376953931217 104.696292578051 72.033002606886 72.4241799150684 106.11701210888 72.811054366979
422 79.291603785871 103.694761288517 81.3412337403538 95.79978927207 94.32102138293 104.660224410378 80.3047893161519 109.731033601639 56.7889978491211 80.6980948304543 88.6784195996476 103.975719469219 109.981605340186 122.260960311799 93.1882875795036 105.849936741172 113.55843285393 68.2770141526431 104.275858677839 98.8401422231937 119.237949522098 85.9891994849839 77.4882678009245 96.371151115433 90.6022619099226
423 76.0482233995636 100.906534426692 68.1870310048646 101.766025532384 90.2336058950007 102.951763851735 68.4626171631085 108.599208115307 62.5205797398796 96.5779102001719 97.88576644339 112.876570151868 93.9214056022179 100.267036452742 74.0324346179972 88.5460116118858 107.741887671727 65.0651431049505 100.502155891112 121.601975664229 112.590623002566 63.1778959900792 99.6725699736503 69.3651825450977 74.5008393243617
424 66.3858450002293 95.1236859279267 47.0695582182672 98.7821366321252 87.304310054071 102.641974525679 47.0622033894325 103.417599159336 78.9187194584253 99.5780417097578 84.4786516055535 99.5472515356738 93.6116716912884 111.145867554512 84.4859510273145 76.2829107759736 103.398392237166 58.7573245647547 92.9990107241689 97.7283898928687 119.289371314437 83.3630776443721 84.3210549449815 71.0536904920869 83.8530157891301
425 75.2112853913558 99.2940331697366 59.2717946309757 74.5025611074035 88.1285862302532 109.579131655202 80.3548732386441 109.178215014817 80.3167871079538 89.1964308424918 95.1391083411838 106.358238040617 111.715965575443 102.562441283331 76.101285998604 102.233857845261 94.3825953285983 68.6748159780207 85.2320437209673 104.955440657691 120.38955670047 85.6746079092496 78.222395932008 68.9083944835603 74.4476882145161
426 64.5816482881701 82.2422179388312 40.2309531667928 98.7283531194773 86.6122125918643 102.082578285914 79.4031304848754 100.379786308689 94.3636735677667 95.6855836022101 103.278767175337 98.9730376452699 91.0238292705434 117.537691117373 61.6365484472475 82.5244955114205 106.130822947084 47.3992868274095 90.4825928326188 99.7958714638016 122.529577862073 90.1725862238623 85.8196505537771 76.6138075544117 79.3257030927498
427 82.2069330341624 109.020858671321 53.6989563050278 100.580119073254 93.1058458586404 95.7328599060097 82.2159466303527 99.0412689886051 88.8403351915929 81.804462494198 80.432109341031 93.8641436581347 100.916058382484 112.721152540798 85.6093188934026 79.6424809402236 121.673974802797 69.8486141735281 99.1325764266865 102.354528108136 127.258853425926 82.4202038150817 89.125434613437 83.0114589280296 71.1993359168244
428 70.8722005960217 103.286438104169 70.7359310442867 99.0513560974235 80.3594451564193 76.2303803003579 94.7622506289594 100.407007078534 79.9185154303546 86.2164073935716 87.793890882839 101.995176735045 91.9799936768037 114.596482131139 76.2867222226463 96.1664413160111 111.712529192948 61.1555599625716 108.944357299292 99.5656054042617 109.032941879196 72.9002456641404 78.0400641275119 77.9674969515553 70.8264850408167
429 67.3733101915594 102.616517021248 54.2418674125799 77.2150839060708 86.8382714498802 90.2155110040234 61.8338499176857 104.280599558885 77.3643966338222 100.886735513969 92.8103989796539 106.042205603531 80.610417497823 103.712177433 71.8887195122774 101.475149830308 100.560131901161 66.52142808288 81.7727580239516 104.390963744426 111.051375516404 82.9738699014488 93.2718403771528 86.449911832521 71.3023834658555
430 74.6919963436226 103.95171808479 63.7758168265805 90.043071739282 82.1740566876632 84.3057532586462 59.1424825137849 73.7758358645812 67.641324106776 105.797705117359 99.864842832131 94.2052946877354 102.14932229675 109.367417953011 77.0871049383725 57.9878438714706 107.308125449394 51.8664901192473 70.8378672365892 118.786709143558 107.981938703528 65.9546793336875 82.3255934523276 93.0764538219748 78.8501610542705
431 64.7825244659732 112.24183818546 57.3132258784914 88.9817718800202 87.2101418960325 85.210545211882 40.8659020199968 97.6278378643292 82.1457749770595 87.4978606898497 84.829042021301 102.650847895749 99.3310467277798 99.8516709083586 74.9596166551002 92.6640821918394 91.4151526989025 76.7011118231857 105.83968085122 82.9759608322036 107.815731012843 69.0794964349117 81.6530668776807 85.3412034863117 65.3094627317558
432 66.5345794475394 100.0759288447 53.5918978266375 91.3493755143504 86.5807908986618 101.396262809495 80.4987183869845 97.9899561081896 82.0862018404976 105.417743505069 87.6491352756919 98.7566745771503 87.9259219380454 111.97799087192 72.5231910902992 91.0772512904573 85.1258575586506 82.1197669850954 81.1323084325127 98.4863144331475 109.783679080166 85.0099724300268 84.5336617886948 79.1234300050301 74.1326154641032
433 69.4323203164181 109.629814953003 64.8439467030842 98.1763340649588 85.2282185150211 96.531208530311 75.3078505693192 107.705045343257 73.2501412981517 86.1435530009984 93.2364440820017 112.099192928005 103.162005696677 111.926780980326 75.1916602911476 84.555265735406 102.542914098827 72.4107222918311 109.072482013105 97.910469958734 114.855282411327 72.0869530724142 93.9329390883476 83.166628564965 70.7671737796012
434 51.5628121905051 100.141285090502 58.7842024000011 102.946065120147 80.7386864167753 78.112799899876 79.216358503676 126.315878246377 54.6650588755014 102.156077496595 90.372608356454 90.9391428130603 95.2997871912512 107.684817164401 96.223027606336 93.823602720608 115.15163693499 66.7549330042024 102.18371257348 113.213939048562 105.734227554539 68.4699857032381 84.9157615544135 75.1026871354805 81.2528430095096
435 63.7675045053117 93.3420549249164 61.1257975228736 77.246457424778 84.7724971436319 111.994533865849 83.926450721448 88.698029496111 73.8829242236147 90.1967543813344 80.4889474580845 83.499370518441 106.809767454134 116.809424038795 78.8923431280195 87.2106433480191 84.572894196161 53.0047156155833 71.6077096804391 94.3284714390574 117.984272447375 81.0020106751689 85.1114440889485 64.9608788497887 73.5522480902035
436 55.8780171639546 98.8869497642661 59.8018583380648 83.1180273560986 89.1802705118274 99.647848534679 47.255445825816 96.7164992152891 73.8732646301461 82.7324074098014 92.851621136137 95.6782726513378 106.016729555729 99.6013191145914 73.2580466731834 94.9703344437516 126.311982138856 61.4676138563007 106.301993153919 100.48619715817 114.89934681682 84.9050209854204 78.0451590430275 81.7680369629938 72.2621561986783
437 60.6506854822282 86.7583151662794 44.5211032322213 67.8655261586983 88.5347936751523 101.181003941784 75.3880376306393 79.4000501783343 73.5139420189052 80.854924236484 90.2421509925228 83.5587539823376 98.4913122672878 107.274300675107 69.658737550289 81.1714878689784 103.714292122577 57.5417348497268 84.8951009443185 85.7844179074683 122.013783543072 75.309484630131 77.797529182787 72.4627249707075 84.1816391778565
438 67.2198730858154 89.3404720756501 61.6970251836295 79.8233505191432 78.9962718722458 90.6832706729685 79.3334783511014 90.8703461414787 79.7655590212336 83.9358162805992 81.1202427928333 94.661562707325 90.5456950656208 115.654807744443 73.8172075684118 74.4316942027743 96.4922883281505 76.4612897780762 85.1302767658938 82.7009677753033 107.566089291526 78.4160073203477 79.1690279397844 78.2586391858493 75.6805009936095
439 64.8429026164819 111.680838830773 78.2067822140234 90.9469686623637 82.9293539051225 96.7377054021641 73.8805771071123 111.981088641404 68.3256901718475 86.6466403437196 87.5689144027977 105.431274519521 94.7642651580503 98.820707099397 71.3648131279123 103.626039612815 118.807779930926 54.9264658408985 87.5418988422659 119.416309403214 108.270259376937 76.5917086422132 71.7924156593357 88.4546701053824 81.8767140375042
440 65.0007418681238 86.6431370780726 53.9619801386378 95.791391881847 81.2353847958394 112.903561352784 64.9959889929325 74.0810626050885 76.1931270271936 92.5916653738607 88.56005092546 97.2209811585803 99.4835770398669 115.54265694252 72.5269906971016 99.3535453352495 96.9289305842149 66.2558128587403 76.3200689449267 116.530894893293 115.444995347409 83.7297689009009 68.93979895073 91.431113294481 85.0134434642286
441 63.5424000112879 115.475626072282 51.210782269681 95.1000341220777 82.3762324771742 101.448832263484 75.039234562644 105.053743937197 80.1212219441056 86.2318863909403 100.141020694008 104.580149084979 100.858993306129 115.613181150968 63.4657503189891 93.5190662771791 108.538462328882 63.4923113475658 85.1459201663528 94.711642008243 115.52681585031 92.1874666332476 79.9583932889063 67.3953792759177 80.8242864732434
442 63.6401016727934 97.1318865244748 62.3966181814242 73.5128239588291 88.3309514983624 93.558259083644 71.7116936337243 93.6333335380633 79.6843533453177 85.0329915739777 82.830077953982 99.4532171669924 96.5105791972911 110.031314091818 82.120256911978 87.9660012305816 105.204812073295 47.6324582975686 101.875601846495 106.749399011444 112.489960980394 85.521827314676 84.7235609198727 79.3225988548109 91.6647671623452
443 82.7575175171129 107.456397855157 47.7931857491446 81.1127645471983 88.6310544481207 115.051411560161 68.1177678940259 101.268222630924 99.3931092426297 81.9139099533888 90.5191826839848 93.0249328599323 95.8055759110199 113.350658613364 87.2686401723813 67.7793635801113 109.579714043231 57.1460355004646 93.2114494750377 102.812254776823 117.893816945588 78.5739645110816 69.1236082780426 70.2948013342058 72.2457655735447
444 64.4561408238876 87.4911412456992 61.3915352489738 94.9679601190892 82.4240409875263 104.111734039457 103.481421015063 89.8125586108626 82.082547569372 89.7718565229074 90.4831292659905 98.710992262435 101.301706954168 107.738178295127 79.94432127793 102.069590444988 100.289771322127 63.8345753656798 100.445170290766 99.1033664916301 118.619573811996 72.1719609973063 83.8361950920952 74.9806478132119 87.6179098973
445 59.0886295998233 93.0007865591243 77.460247797907 71.1454094045955 94.2441744854862 96.8178109047537 80.5936057136076 108.120385682476 76.1690557076039 107.202461687886 100.237896749604 113.260040141206 102.545640136909 106.589556802306 74.2242392782278 106.285969233627 112.264974131784 64.1011369795192 103.231430666686 97.7349170247328 116.762124586926 78.8755825029752 84.0162723389551 74.867381360648 59.7741197729975
446 77.2678198432404 95.024526587172 74.4936495239671 96.8265188658287 96.9976377627665 94.9995979012967 99.7835231512594 100.629109264147 64.4816252851942 93.7706733379223 93.7724327621855 98.7635990001272 106.972902482236 108.274387870749 93.3025396373742 98.2481993346742 107.566378667961 62.4470724775087 98.1186543036677 113.66820190809 125.408439430517 77.2736106523329 75.9689183696204 77.5005767102048 81.0936364858287
447 65.4059096343322 98.2822325022385 66.5723559038001 119.533732941421 88.9280755250806 89.9580049407869 65.408743191693 90.2863522909807 66.2460659354932 94.6434451444626 75.980569092807 78.850846244992 109.757795868646 118.224688021106 80.109675165176 84.5249179554817 103.019473426399 72.5772826246813 88.3779832684398 99.114336433538 115.01452510753 80.7957075534414 93.3275434188536 89.747031213976 77.3443041970809
448 69.6423117633982 117.246663307245 72.1172659778152 76.1205420097345 91.6991455741953 96.8558909632778 73.2370715898818 108.093049956054 79.8372095135496 104.516053324557 91.2941363090436 103.545123759798 100.73337614332 120.834006592268 67.4107646837938 89.7754436422408 112.864005859991 52.613506917745 98.7673363648342 101.45890526302 112.953477169258 67.793767951906 80.5796902349127 85.2899089391217 57.8709350651574
449 71.4983399500332 99.5384581711104 36.9157008891992 105.597233547169 83.9136478079814 119.70452905933 88.2005925335122 110.337423408617 80.0858156928302 95.5322795514566 85.1676719619679 106.883008318067 107.054798420956 116.390806827403 68.8118658674544 113.111981387689 102.865449039652 63.3129924263575 76.5041915291933 100.239751360318 122.994097274953 81.7460677230248 82.5286788985585 69.1795039526343 73.3739000551734
450 55.9284886734952 111.235877873487 51.4291486907494 104.663878394984 96.840548461657 100.991206022575 90.877660864336 105.124296910335 66.6567262337388 97.8659563219289 81.5148322130514 92.987278619094 97.9259009910983 112.964892345049 85.1694839645756 81.0798413427755 95.0973152635094 50.1989180605953 95.6513225608143 87.344422939538 131.012303013269 91.7554359647068 83.9084628589432 68.8528063868536 71.7150051528154
451 59.6416164656259 110.864641532069 64.4339577314851 88.1893199409339 86.0915773131152 114.174036930447 76.6964245247404 115.250323139092 75.2333124413256 106.614196687023 83.5458879260961 98.7628692067572 105.766307430974 106.555806354882 76.4702548629957 95.8579172939271 115.816226560425 60.0389322237077 108.404636421597 89.6294551203416 114.872047244847 65.8531562411291 89.3536753102057 80.7777888057332 76.5126509707662
452 69.2791820233573 90.5688235341352 80.0465416960413 75.4797035826421 94.1972886676932 88.369095900598 76.1020916593509 116.708225118737 89.827312542763 85.613649157165 83.877958891733 91.0972421872299 99.0355649376234 99.184580639748 73.8998257523733 83.8547076269074 106.929901061729 65.0609151420377 96.4679307030756 111.716101125597 114.102683036719 83.7323848104438 64.4225265235767 61.6502984259636 69.1566946217475
453 76.1852519152336 104.717768136829 72.203285279014 82.8348024711363 108.131554561945 107.778603379282 80.7778681627365 93.206061505769 78.4898517564672 109.058286778631 83.3167283149154 92.5842922128339 88.1129534984574 113.676652872724 79.0884239194953 85.7794312648954 113.172544709419 70.1540603361957 85.3597735016819 103.444691682379 112.526575467034 79.7652756760639 82.8716904621202 79.9212760027668 65.3136205049439
454 78.190787588569 80.4406891949627 59.0047801365189 81.3645130450463 98.0626150999343 104.682278580555 67.090600213608 90.7214704947209 71.0579967549002 96.5880916139078 91.4884759302674 91.3160521193361 100.928062537814 107.852234210523 88.8313930490002 80.5275074461953 119.448582697402 56.7442958552122 91.9732219510992 99.4283757171014 106.606058051836 87.988647056454 92.5188655223665 93.7055433313517 82.2368746476632
455 67.2385978889863 93.3291958727416 54.0059422899623 108.060994916945 95.0499491100757 89.8956450507875 75.9525645893354 118.338338919223 77.3811766525965 101.352024020777 95.9090409064198 90.6508589038184 105.221966377333 119.876916740474 83.6931683266586 92.6087329375946 105.484364510532 70.0542585402698 86.6545239192751 106.804548360907 121.732571182318 71.642859741707 77.3659448428751 79.6136332037517 77.8546040556318
456 73.1139230104458 97.3493636558375 70.2300927373997 86.7707055713066 84.7756639974853 84.6705600417 64.4964906074804 95.0909795121196 82.7075122047423 94.1950272973083 92.930605775018 104.000892826618 95.6787261665276 116.139995243851 81.0725633657438 76.9703222331078 104.47051497907 69.3001549620111 87.7723716583735 92.8981744423273 117.987376040762 69.852419544351 70.275315778188 66.8747321008621 63.1280524317117
457 69.5667199526664 91.5739669271946 75.4277479127009 88.0618876213389 87.9912097195538 93.1521610520499 82.9091471414088 97.17017620762 65.4210790175773 87.664367809097 79.4210416671298 82.932106906792 99.0751289415848 102.999043594418 74.7187611426775 79.7706127298024 100.862133364695 59.077015036689 84.827733749386 97.5497185852726 109.832832465257 70.595569628955 77.8090120847446 78.6427998023262 79.3847903400094
458 83.3066132091288 119.958964231397 66.0428994005422 99.7311957689385 93.125377210696 95.7049050172753 99.9788070020287 87.9344133301538 69.2231417602891 97.0264889536332 86.4090840191926 102.9504339051 95.4277805522226 100.759369479384 86.5449527190523 80.3394538990993 111.264181423959 52.4545704791815 90.0713999004707 100.192898072951 115.148783235624 79.3735675963675 77.1484941656859 80.3905748118382 67.4002685802759
459 63.902346844524 99.7857082743699 76.389950922861 87.1183017130303 84.900053475952 96.5913366621998 89.4178279546075 108.403239739475 74.814280985215 106.806595973671 95.2970566900213 110.013234798895 117.488666165384 111.9686574937 96.774627646243 86.2261435810512 104.410825831687 64.1362497873191 101.700575360091 92.2047801755358 131.869663127567 84.752177588643 74.2716216710117 74.0381570337438 73.1934013507151
460 74.6037003199245 107.414915960713 47.5763380748131 87.0004568410698 86.9762423978319 104.211701716643 68.613411639359 79.4550364087672 63.6532803061137 85.7765631184152 98.3536139798256 89.4901334029877 95.5276507031817 103.9994586822 64.2270570392323 95.020889853499 108.222537699282 72.2814885601581 95.5657619115109 102.819712897717 120.734728950927 88.0493208879341 94.439986167897 64.9806693387684 77.7641216671691
461 65.9653756632267 91.2979411186235 75.791782025272 98.4177289523305 78.6420034718891 86.6268852590348 85.2821335472369 102.489795561438 69.4654396885957 97.9279185901458 91.525377124994 86.9883383772949 98.009472145788 106.694532587775 72.0030679731122 93.1281431567438 102.101312215313 51.1493110906284 74.92010465068 98.0558348366216 120.791953463622 74.938964985115 76.5306360238256 80.3462022996845 70.7483547613257
462 56.8923026747024 96.6284502239431 72.5275913854548 107.052440760339 89.029047211918 83.8579438565316 73.8872386559353 107.733150737194 76.4188060857901 102.959032477412 78.0462578247111 101.328256938631 90.8017272688622 103.062752798448 80.3662906503477 86.8954297551125 101.987409134973 61.4455049045548 93.665013180002 101.421017275396 105.307329733629 67.2797814010682 99.6957019311795 79.7388578392078 74.9244343796192
463 55.8582270210982 103.927413303507 50.3029075434569 75.5520803632857 89.37293042329 99.0605325954367 62.5489244088053 89.4176222503363 81.2350916255963 90.8197526827728 86.3984901080387 101.041722402108 89.2744330876563 110.676143912075 83.9833455713365 78.2813143855312 110.004252414255 73.0605989267029 93.7473991131742 98.6164940681368 102.621413866563 74.5159673333918 78.9040291717878 86.9528437407411 82.1379999506407
464 66.4953925873247 111.622284624704 46.0434921161263 75.268384938944 75.6444056895151 100.79327329614 91.8416881367364 120.99936445942 89.6811421075215 99.0746383161821 89.680091255345 94.8226778781479 104.68962961105 110.961881211628 70.7664087639013 88.5992690774957 106.496405591317 56.5643984441183 80.272165113857 91.9467488272536 122.404457793451 69.4690635547886 91.953321226469 71.5507521119628 73.0880101254664
465 68.8405065470753 91.7735678979584 59.6826672909024 88.7126568390776 93.5538148887706 101.514685629378 62.2095909408549 120.835780092418 73.0617478012052 102.256416511174 88.060888523746 113.414795063032 91.2829364318447 116.639853347796 69.9056165865693 83.2544247470327 119.912580953479 64.2815796800402 91.3444970924088 96.908521712344 118.74035458089 65.9303993635036 81.373363994908 66.0866285003524 71.4599002852507
466 61.9071112424886 105.86220316139 62.5318253747099 70.1994710870219 98.2066793157612 110.887491561355 77.5613339046147 99.6730705126233 82.7512802822268 85.4478837394872 80.8213984669739 96.2911298292923 87.0535265743245 113.142423996584 78.0695590968749 93.8291284891812 97.250524930421 47.5151636999945 100.140563100737 84.747593313051 113.209688110443 91.954556355776 84.3274985800823 70.6077632704312 84.9550493519877
467 57.7001716538997 107.484182172481 65.9885568365216 99.3581590833449 82.6553800716061 93.8764461394825 62.3173274153347 116.347424796834 83.1619227074578 103.856369915656 110.846276041615 92.443028280517 93.1537853755758 111.051747664359 64.1894395575344 84.9505569948203 107.983708662372 55.1615797490715 103.863193909098 99.364341635499 102.802574212324 67.579380321525 72.4834415255682 91.5144892562286 78.4131313462118
468 67.0123872464494 98.106307724116 49.2550379131023 80.3965652277148 85.8239702305986 88.849121833805 79.1194252509847 93.638518073995 79.2657778378641 90.0492883694258 69.5100098091921 94.8901144361773 95.558230215949 106.23815297942 85.997064342962 92.0102592696733 109.575202631239 67.6608971124947 91.0830645517942 81.2172670087484 119.439170967025 77.4408858187516 88.3189166469061 85.3420972227865 90.617769693026
469 47.1065994981514 86.7808511727327 63.7374721045846 90.7398312376491 96.5727742352616 104.678302703063 70.6579769976448 99.3975387496686 86.1192265160466 101.346658798724 87.8968085149767 105.150863666276 107.86440401387 119.902422255048 82.4122274133716 89.3504986151136 104.300592735805 69.6560622430492 85.5767814704 96.4871563322718 124.811012125506 66.650324149264 83.887630233659 71.2266294704861 68.4137566438237
470 65.3094712770556 93.7123934607119 50.727561819308 82.034080091283 93.5659808315929 86.1749302197285 79.9288633425663 106.455582580716 89.1758438246194 101.774291073471 90.996237330219 110.139072415213 107.547708451508 112.267161002276 80.5579941594476 101.712405054546 103.151938592247 52.0928213986773 93.4891860264737 96.7617295074288 113.978523920317 78.9819486851567 81.2410147371262 70.8308796528587 74.8890426702702
471 57.6747905158987 106.707329548353 58.4556321542443 77.9662237436426 92.0137920104505 98.3828047300967 82.8891021554871 103.845187316105 80.522500781558 100.54641865266 102.955306587341 90.4489294022682 110.280437039081 116.731245189661 66.5637922303566 105.844360988756 108.854371557227 50.2036413125209 68.0489261444149 91.8803287311468 108.539129752836 83.753823295895 68.6984351527619 82.0870688253053 62.3914860454886
472 72.1795305853473 93.9008600334598 55.2777383170116 75.0119158279666 96.049766443595 97.840946320484 85.4324501691314 113.603192193831 66.6044220438872 73.91907878009 91.739042638518 85.5202499326528 102.128250265308 103.092303555321 74.1774907308167 85.8670594503874 115.838828129553 40.2258895173944 91.3443809916724 87.5647503968479 122.544092178933 90.3504395813965 80.8976614309928 75.1303205488628 68.9343163524125
473 67.0325806624926 92.3697477046082 54.0396266789839 91.3938928673708 89.1836714040095 84.7440998829054 95.2076191171077 100.1467773064 93.5642908874809 88.2389337989625 88.1126581554973 86.8567248021268 91.0379882226873 96.2917788283582 77.207551273435 76.5602038955022 109.593877536268 72.8209292814399 90.3222997070814 101.625402994253 117.96171934154 73.2040631967639 84.7065297914037 80.254122262793 67.7541770787376
474 60.190756948209 100.347255256612 62.9203075434164 81.241550731397 89.5083960377619 78.9705955332838 65.4297234688015 98.029109267576 73.1449202742632 88.8421011127327 93.859941022876 100.227272541121 93.6630879627265 101.561002158416 59.1173520865285 88.0305978653805 113.104664620789 67.9221352534199 59.949262352522 101.692152664101 101.68697228117 75.7888409901915 89.1780836856024 82.2128214261862 79.8571260643724
475 60.542618145959 90.4980297023224 61.3488998868992 90.6843806784125 90.2684614959045 94.1378277243242 73.6270948440675 109.60723276247 77.6102651698867 80.5881014325096 96.4047300855317 91.8105610992004 107.093180440569 111.716444361287 79.1527597017782 88.2917882881521 95.5519778901905 72.8700513715928 97.9635177883259 98.9773125856555 107.884440989195 75.13395753206 84.346786016196 82.5360696423987 82.0300088963773
476 61.9371708839543 83.665535493309 62.5044178226207 100.750804233062 68.4729835081421 82.1549781745002 76.2676642516282 98.436668952196 83.2844688549933 83.1208264082777 77.7396760894516 104.822534750842 98.8444496010195 105.95101507667 78.5592830573158 77.4856494478624 104.736218311246 63.8600886340895 102.229241162694 96.0787555268431 105.278318682431 71.0900212290474 90.1179425404652 70.95223235745 88.7785549683458
477 77.6957313563732 84.4251799106568 61.8063250722013 80.0856198741424 95.0469529136597 82.9681134239975 48.6715864685422 104.659963338705 77.2569399554983 92.1194055632586 90.5140849282315 115.095081327891 97.5016404870573 95.256750138245 93.7871792599136 101.29775398103 94.2114422870153 83.8926755455918 94.312227101582 97.2850482280313 99.2398895440909 75.204328957425 69.3761451796772 79.8337525469621 76.2008084173266
478 76.7367549207894 95.9013136563813 54.1631920847314 80.2217036388167 86.056027961076 108.399030086268 87.0537280170177 103.968491126017 73.557121374187 83.9548267832047 82.3612249070622 94.9632874302394 90.887995471541 90.3227868892006 91.0793392049109 95.4967440928868 109.633041578873 68.4802636474043 104.402660319587 77.1006817535468 125.403958557782 74.0373266831787 71.8679471583637 77.8302022899955 92.8734259042326
479 63.328468989986 100.141668575391 52.1167699995577 88.704345094778 97.2560477518541 80.8924813531625 110.690698464189 89.4983400796627 63.8239779293914 91.7832456235788 95.1171226668347 82.3821131395238 106.982949387266 107.877937182262 77.755392664626 97.3095075111057 104.45951247104 58.3662038309823 72.2511022440538 102.12053599708 105.273578550467 73.426275224992 87.7267123904736 74.140165604821 81.7941735573516
480 60.2876720176454 97.160390802234 56.6895819659762 69.8492396609476 78.8808503206193 83.4034950863597 76.542483223113 110.929585812697 81.8242802120772 81.9822940235123 105.80395035801 105.041877921081 102.068187149127 102.302617655114 67.3263040259785 70.3840643834015 106.949844648394 69.6909395106121 83.8260640026073 77.0603732999053 112.331242589874 85.7909890908753 87.872420200001 80.775693533502 80.0837878600296
481 70.0727477228297 101.4601201747 59.7125320031393 95.2956964309154 78.4403777149606 91.685916751562 76.8943679244216 88.660787581412 90.2920573130162 77.4451218594723 76.4684294804052 90.0905910672624 97.928537195022 121.88353522576 87.1563916924795 99.0659249019586 111.850796122811 78.5241568765571 110.275188896856 89.0470606562229 106.011634576284 73.4152160774312 69.6439404530249 87.3351981765726 83.3805397652438
482 66.6458542786907 101.846352337161 48.0158480800797 85.5256163607565 84.591983781167 105.784780636052 65.9757659511975 102.587124513259 83.6590495449092 96.3422037714724 97.428566554191 104.173777045078 103.59892491549 111.210651503841 73.6402072411964 95.57327229741 103.160109659755 55.8095473508892 110.97040869824 88.9727031933013 115.484749595109 86.1229959051812 73.2928483866511 82.453118086835 73.7222399894465
483 71.2986033926561 106.650135753357 68.5848566343071 75.5795932019919 98.8982546920762 105.29968651038 59.0564240971863 89.669908412593 90.592997725426 85.2479651825493 79.9592618130687 91.2012290201541 108.487401388131 99.6629508483287 80.7285393473753 83.4594446678131 101.507801641433 66.1129568465795 105.301140184696 86.169709038368 127.734331594067 80.6250969048229 78.7591310223793 66.5847804216606 71.9385875254395
484 65.0122451647537 93.9834561291016 57.901332892016 88.2810282524287 94.9237877753242 93.0288917068342 85.0818788272231 92.4022441641716 79.1287115806766 90.5057754636638 76.7751092256802 100.135712330444 84.6643725630034 109.836670595313 71.3184280318795 72.6774052021593 95.4527813171098 54.2787454169679 81.5138571825704 96.3689483779804 121.476056307822 87.833467557938 88.9739233625582 62.01817318644 77.9206622323717
485 74.264484135024 115.048331362716 52.1041987824241 95.2971307526843 75.180823366029 99.9989221571876 70.6448234547655 111.76342074257 76.521166696392 91.4727332175049 100.291214347524 95.4972516972547 99.842627502066 108.062408328743 76.8914244158663 93.2768989809888 109.894640552518 66.5062362819862 96.1567703264713 93.1377991891371 121.307360468263 90.1626014246462 79.546739523296 60.6821230333781 92.2185600311604
486 70.7091045085968 84.1405457985232 67.0233337851638 90.9559877705338 100.25562810661 97.3295822942703 71.4649671029217 105.312684996499 87.9476831407027 87.3386146800316 108.706080641533 96.4497712246578 97.412863311018 113.219112936716 75.238946419401 70.9323204627509 117.790263623693 69.8630964207867 90.8988701974974 109.092442148749 121.603570319041 73.842118667765 84.5251433714276 64.5897750196531 78.6893035382673
487 63.4624173145796 103.27688727134 49.5493769732082 82.7715624330922 93.6424887057042 110.101790284156 94.5914562222915 108.891804462609 73.5050133564167 81.6150078056431 97.4170655056586 110.293219569553 108.922407078277 118.117211816289 75.3876059441442 100.977186748393 90.6261031022248 71.9700391045109 90.9999566469706 90.7614629701372 119.542618088451 85.6588834725612 82.8948199416652 65.503496073119 86.5554586112868
488 71.5832473324485 116.234099947689 50.3487504744693 90.002559015317 98.1371888169375 87.3610720719266 75.012356071251 103.079554552091 91.3354909110863 70.4395811014048 77.8961351386323 96.4204021304058 97.3884457978943 105.521810431171 77.2024625206542 82.8609501824166 106.518404800317 62.7747503769181 87.1843870808932 94.6782499443724 107.823938632951 83.0680960273544 84.5426988117544 75.848821028622 78.9561717465577
489 61.398224795307 97.146632911872 65.8652391631398 101.653441296802 84.3151728077674 92.6106474096912 75.4549582277532 100.705983101298 74.0164070889751 95.2233102358977 98.0222294632587 92.5226183242098 109.115302066433 127.869526893421 73.9629662375129 92.9610964920426 94.9857727907961 74.796983615895 75.6153397019607 100.983566122764 116.470694681405 65.3144290214923 93.2427245865224 80.1449573160914 63.1846130191001
490 60.3894989801841 97.1101538859752 61.89927474322 92.4301822178434 79.5229505484669 104.929007969842 77.5554000803143 96.0528956147673 69.5805931257986 84.3136568739077 81.1495929981208 108.129217794559 99.7263832993298 107.25995112795 71.021312554844 90.5710293728493 93.7639628137358 78.2516829380517 97.4618327830224 101.500095648065 115.744911723083 82.3096876035353 83.3416049517141 68.6858691815997 81.4225896176666
491 68.8190458475866 81.1654808542544 52.2214704060781 74.5102175100539 78.9928451131841 97.7920601040089 81.1153576607574 83.9307322678335 87.539200731361 100.01641719893 109.335144734603 90.4470236072533 93.5573211567573 95.2906548289156 84.6718186393724 99.4690024658694 97.3188786790568 66.4032368053765 91.0398810200288 109.739047040484 116.101720523879 71.9428455299113 70.3782926490234 91.1189565380366 79.6408868622938
492 63.1628452703861 95.321665455913 62.8446986243953 66.752129217624 90.5935723624895 88.3940377117087 84.18329048942 100.792312492349 90.2491867053894 89.4621353562189 86.5617612156921 89.8614532237919 99.4097770029511 121.678073344732 91.251525279797 95.1538437439934 109.933900126683 62.4000998224432 110.386906124449 69.9017220147535 105.272396571861 66.6786953796341 71.2196811534737 86.7455990574935 76.7631264317586
493 55.9427216488476 96.1059384959088 61.2006713615133 104.141195017903 84.6167376941717 88.9863273765557 57.2577778933677 95.148417298399 78.7182194401312 93.531209030713 93.5591448128008 88.6277482723442 107.273666298493 114.138501144294 78.8473637007968 93.7497650361402 112.630723228713 70.3721308475761 86.6073127366336 85.8586496108069 124.126427311207 101.6939488672 88.3724786811333 58.4343841847202 89.7075229563325
494 73.1776103349503 101.507553704277 74.0380623526077 78.6236874590199 81.7880504756116 90.0225589550942 92.4115713503738 89.703393655043 81.3588480929881 72.1053172470194 80.2309822637692 96.6533332037282 100.389366946964 111.226762266625 80.4306200001718 84.5778669080624 103.99140404324 62.01514867676 87.7659975181761 86.1184311080146 124.052020401781 80.762384418903 82.552362058763 82.2522125736321 75.2453438855477
495 71.1679412884728 105.925600382506 56.6379630179012 70.4523982309318 85.5312607032766 84.1250381301568 71.3244638650861 112.520472499327 85.5634159506955 87.6401736521444 76.879322406012 97.6985003613006 92.852373394163 102.270348377322 78.4427107510497 69.5717191462477 102.777769279733 55.7541458483741 113.070679862813 101.810278588516 117.790002457391 80.7036210784732 78.8401301191228 79.4821664259274 83.9360142268767
496 67.8918840843721 88.1483168883993 80.9720212042894 82.8712234991638 74.8464834128701 97.7693300819572 71.7912807991757 90.7058040771505 70.2707960421558 90.1797041292655 94.5003847209499 86.4953417982384 100.104845576696 104.518908711458 78.0693708553826 77.5776151114965 99.5821325343867 68.3000975370388 87.6711013187385 102.97969686594 112.003953126991 81.209382182351 67.3284544139313 76.0791909160653 88.7089917729866
497 77.0461117421215 102.084923617034 50.0741392755024 90.6276837278542 93.223738379637 96.4355680306254 73.0314818862323 99.057197262036 74.6956929007109 101.888765598602 96.4595388346004 109.038320472288 96.1678202710128 109.113303416459 63.6207269484374 66.5223836723639 106.800767239456 59.0914781794812 71.8231308004749 105.910643814496 115.51998681915 93.4303797125051 76.5045184380153 81.3331959340962 65.1730640931066
498 63.0961527423306 95.625799447838 60.949187582046 63.2283989791381 90.332239963754 91.1010688096207 67.1981999667906 87.9007050830909 96.0128845997566 106.943604746196 90.7682510508931 92.2223072876065 100.08599223109 112.05099186288 70.0702553524041 90.8289142030757 102.446018064471 59.0740372082008 86.839905278961 89.6918348872908 121.78332627134 83.5405748225447 74.2352655334667 85.8315984711762 55.9248122132562
499 80.8685139233643 93.612441950808 61.7452483006088 82.1324378151666 88.4926177047853 67.9500798086038 107.423830839333 126.198599062885 76.440134441204 96.1488802417426 82.186163834057 105.433390342986 99.5713076868847 104.409193835649 78.1780966101237 91.3213610936982 113.091521774859 49.8438150375712 107.138353150372 96.836619254415 103.013129496306 86.661746181043 89.4482352987287 93.6669753460742 78.0216573940456
500 63.2676146388803 105.009704980722 60.7356914441785 80.3162289391814 80.8018311880683 95.2237023710469 78.9402937681044 100.012377865987 74.7411635675489 94.1296685737387 86.2035739526355 101.969056465654 97.848853459 106.164878077562 72.262904265179 79.1538208886397 100.04455050108 73.0466858360227 102.722663019583 81.020341088397 119.829003175691 68.3396369718037 81.9399902151812 73.0991746090212 76.552074249408
501 49.0804866169456 97.9645149584107 73.1120610896429 78.526517890882 92.3227165649816 95.2673485028314 59.3236285272209 91.7375975408466 78.9281853971644 100.660688011035 84.6860146103184 82.9319740596734 102.210754637348 104.715301614162 68.6298455883083 87.0509381496703 103.993503626963 54.534622279209 95.2186931358838 89.1546019507423 121.242300812177 92.9462528330297 73.4293659301103 94.4347335900776 76.6928357024693
502 65.7413151382432 108.358433416539 60.5967218103025 90.103540206237 77.3362310288237 96.6909127740867 67.7423970046797 92.25272824879 57.5968028266068 101.103335759137 93.6915461589883 91.6396024509916 99.0029834041808 129.551938949105 54.5366001066103 76.3177400564062 86.213566886725 57.886857037682 89.5768852733924 99.2666808991813 112.167440264757 65.6220595371194 86.8679126940838 94.7693034537871 69.6316977207916
503 45.2095233761518 97.190162459329 71.185257075761 96.5718943034315 90.2491337616984 98.6954006123153 56.4349085144093 88.0865486780848 67.1635484946813 85.9643138659605 91.4835408567575 91.4288208564038 97.750758488839 114.158711873138 60.5126036102523 92.5248705677393 89.0762312260024 55.6835569230484 99.853587406735 107.375274025393 105.595579924279 76.610765322077 84.8260541304127 94.7025645555363 74.1276675393325
504 61.8397670361054 112.315148304295 58.7087487383324 76.5984814248231 111.784178483628 95.713482132052 75.9090669032734 109.212091719766 65.6489602415729 95.9966069961181 94.6418184941982 93.0402922176434 89.63118130307 114.341632895025 52.4117922117602 82.3586601874374 97.4728076916112 50.8558348932584 103.120859573568 112.319847870873 113.869397974891 80.6183316317584 86.3430266965374 115.431513548722 71.7738367329689
505 39.517657248132 94.7685088319226 56.8208813201987 75.2595745457496 86.445998473024 105.390937455173 50.2988765539131 103.443866096267 56.9755852921377 98.2869163581821 87.950446262395 88.6762933253366 97.2517178169415 118.526082672731 70.0415497892337 63.31582309802 85.5265425188112 56.8797747886278 109.283960240603 97.2867979457781 118.039603563069 70.9565891023258 64.6468261905826 89.7201256679017 66.3710918490785
506 52.8262434960152 102.563510570411 64.0471609869984 83.1172777931846 86.110125894312 90.5486766734085 63.2039485268779 120.676421588518 59.7522745406678 108.695110336608 102.57627127266 97.3592108483329 89.8385282445414 124.802001608136 83.7218837212073 80.6126284511724 107.974047689144 60.2888225072758 79.719870841385 96.4990727610117 106.072329978775 78.3256455221284 81.3259145418907 107.725656899567 74.737046213637
507 59.0459865622224 104.216649462085 66.1460037242891 102.048506570842 96.2086941565541 91.8423860747906 68.105920854498 118.528567782894 57.9900303130746 116.84246901179 98.3333608776866 91.5966038471783 92.8230854213436 114.221322335953 54.9115430677405 77.4435425120959 101.573610489114 53.6141196321886 106.515315535998 107.54942406941 111.645469627706 73.9142681503347 70.5077989728702 84.2902561168131 75.0389679363729
508 44.6231253424935 95.3473494168954 69.2232178097939 94.6259510177606 83.0741473273532 99.7738645382645 50.5467236428857 86.9729328513453 88.4061050586541 85.0724766592057 67.4402027949187 99.359378944267 100.36134677122 102.235134724039 75.7226875179854 80.86238535074 103.549145462578 57.0429553413865 103.301795503284 98.7696412447958 107.639118424155 68.6203272807481 62.960649885045 99.3066126734785 75.1048430221798
509 31.5040179706408 105.608088125303 55.4652556227371 112.787750475339 87.2711816877678 115.108233685367 52.6911486145117 106.404640786631 72.0081375847102 99.3950756119604 79.0567782330992 97.9252198868143 102.928225894221 103.123295020081 66.2163287734046 94.8485821422095 98.1785606799289 49.354542218982 92.8543991506255 97.021942856196 118.403415441448 89.2983866596361 77.3528839984495 97.3485705668179 82.2019798817815
510 42.8756654478964 109.683490579102 72.5544341520162 85.5367524482988 82.8028224701057 104.755006874039 66.0648929558475 119.039343624444 63.570756494197 95.6969367129011 96.0264177116453 114.961690982009 86.4120146437916 122.647736661192 71.3850950578798 77.6796368210477 111.062502710768 51.0370803741085 98.0413224672425 89.2983282210635 104.19550634117 100.277091300688 70.0945401412699 116.628699499137 67.6707875567316
511 62.8706796455728 100.17860549808 68.2288807430649 104.767907996042 87.5612373487489 93.6112356054779 57.703196953989 98.8846656137591 61.4113284100887 89.9911636723797 81.5967891500104 97.8078625498242 91.4127089266791 117.585729311107 68.3293250057851 83.914884748456 100.863302858882 52.822239732135 99.6434255279106 117.87999431115 116.83746973482 69.5206379479328 73.1026196334423 99.2499540745127 76.8474975035763
512 40.7557937885535 106.307971158475 62.3161707739916 86.3279607895787 96.5238651346278 106.65052059804 73.1068729449274 108.793563777481 83.684403840443 87.5563144829826 99.217906062177 93.3377877016474 96.7833236516665 102.284538155349 68.8376476678807 83.3224442471052 98.7457858309938 52.2902009565321 114.463861302205 100.784481301151 113.970430089413 83.9012191477177 66.3802280766499 82.0307628074869 69.9883753672297
513 45.3041482953907 118.547496235911 71.4830965018824 91.2600214522004 85.2356559464168 108.701541167742 60.4843405451886 97.9086369688553 65.7073891243227 92.6949299198126 69.0458146958574 91.3577165045903 93.9357687579727 115.785072355192 74.7495492363295 95.307819098456 91.1663581536653 67.7850895074704 85.9353467134507 92.0990228537506 124.125581607776 87.1526351029283 74.2574360968588 87.7754033912525 71.7968114821293
514 67.2272954942267 113.555082096137 51.188793332426 94.892254148086 84.9448553783733 86.661567018272 57.423092306678 91.5828432220564 60.1099993100471 100.332203391044 68.923256121766 90.1925278161654 93.2902422237116 111.256767176364 70.4964305621893 74.6992825443322 99.473496014033 64.2138289468553 91.9699250344823 97.1024889323186 119.850614406395 81.5626817490398 87.2979619156932 87.0044888996374 89.6325150104761
515 63.4078120488368 112.10118882015 65.2089078513961 101.67536400921 93.4521468737256 120.33323760219 66.7704692285633 100.141120249188 69.1442447716932 104.98602574886 77.177482556702 97.317082039886 91.098242264269 111.502978303698 63.9703987535966 87.287669379144 96.4934829925681 60.6349312909638 83.401535498959 120.748101929641 114.958448270695 70.8393294157383 73.3372766314776 86.9964734972015 72.7191415085785
516 45.3407190264116 106.297683428676 74.8510669597442 78.7613747999172 100.68786552916 90.8257050740022 50.5225633122837 100.737312645557 61.6101239732183 117.476515953624 83.2603761569602 94.4825847759315 93.233713822592 100.282490301369 57.9791188603946 74.3353093225974 105.169142807623 39.3236161502811 81.6823533674805 107.859618202525 103.785105587775 64.8677351964525 62.5707068509878 98.0214428876032 71.5334284161618
517 52.1927831271825 110.628151154782 71.0617424395049 111.359819162463 97.6208148994777 106.104065281908 61.2272549561737 96.2562010277292 58.9605152716014 102.280346090256 98.2252163628318 103.15804020743 100.955120107357 118.970910083122 63.2948530451576 88.3459628464412 107.372078078116 57.2796069563495 91.9168156405666 97.6385506840394 122.455662077193 71.2069514473224 68.3397352529367 72.9508403814525 68.3694375887195
518 48.6391565339421 118.878657366278 62.6154730769059 78.6026282865012 90.1422284399354 111.175802853568 64.0601473574768 96.0779295351046 83.2807741999121 81.3194329692379 72.5912839056735 98.4321325233292 87.3652340595772 106.298875457279 65.3422516989818 84.9955263322661 99.2797593064656 55.8029548804291 102.680189124738 104.53499347712 118.452986810036 78.8339147570392 70.4022025351779 97.6124831766003 68.2988141627132
519 52.1038530383299 110.958234369091 69.1718928259611 108.485786418761 96.6082675642116 104.830675092535 50.4068739025272 98.0686836134757 66.8345778042814 96.3314537784079 86.4684926255941 99.6719011690312 103.462378661108 93.4322661513633 58.5509865432708 93.5160861384175 90.7338317738824 53.0579979370918 96.0833646531358 102.776950543116 126.964478677924 77.4689186939177 72.13156456045 102.887890467725 83.6172687416923
520 58.3020118498321 99.8600710464973 64.904268019337 101.645368365493 98.5630475951707 109.787078541143 61.7785302308205 100.504725698924 67.4682010568362 90.1360865338634 84.2868373850416 114.741221008113 93.3064343926944 120.008113227548 71.6069666633109 83.5596011720975 112.271954801477 62.521713276089 95.1800917578018 104.492043366641 113.214068609827 68.0612969984352 79.904086159698 125.023647626447 65.8173673182692
521 49.4463353794711 116.863206582997 73.7249455898689 98.9407237572656 95.057641745072 120.596510097594 55.970221408945 104.308347945145 63.9578078397186 91.1384926161525 75.3328341478146 88.5156005752355 91.279542017443 105.024578719962 70.1342989197907 111.820399618582 111.853537490687 56.6860571001279 94.3282303764834 91.6594548966334 100.641996785399 79.4365100890354 80.3340142099735 90.3143549088386 78.6159958885092
522 63.889528062562 104.592487701016 76.0169041523388 65.7453348320188 93.4574450958172 106.556908343548 63.9917190290332 116.904804842448 65.4185071075121 121.470479774826 72.4012221029401 103.831779809393 93.0358333943267 105.168836507707 72.2355673942482 93.1603121739987 116.082066165929 67.2837066304612 105.907441680583 92.9030460670293 106.590072623289 74.2644155249685 50.7125497322255 81.3978174217503 59.0428741440021
523 50.318196128519 121.544399162319 77.1278190499028 102.781551588333 82.8890672388356 110.389056142062 73.4573541980954 102.015625547942 53.0611198597756 83.9279045878726 73.9031359310382 89.9218277417081 98.354869891008 124.173248876316 63.0520867628275 87.1358635665505 98.7882616939423 55.9518225977158 96.3597434539058 103.918997564147 119.11910821922 86.4379947775427 68.9564417494252 83.2556113281945 69.9493188105557
524 49.4080484870251 119.609006553424 60.5130759233513 92.4866263552446 80.3946556836267 111.769394626605 60.5081010247156 115.897678341902 64.2555829575208 94.341662988056 85.3721096170928 99.6006136882206 106.742409121403 99.6552056930428 61.056038742137 86.158150652519 102.0212682395 61.3621596860654 111.350779513155 106.946893624414 120.399524656686 74.9032085594047 72.775931287113 105.279887351781 58.733288747909
525 51.9499753349267 109.323435618011 73.3530106159188 91.8033030901568 85.0045422546152 106.89819711001 69.2709362321053 92.7586420727198 62.8212783101775 84.303100384066 73.8744319429072 106.39548306244 87.599489767702 109.720880611733 65.3313585082798 80.1384014868017 99.619846494068 64.7597242517268 98.8311339615205 100.38485074874 119.39161804912 75.1303937728097 70.1939164649362 102.483116517183 57.9567410991041
526 57.7961532852932 107.750352030066 73.0955943864144 103.631737588046 98.1342607479024 109.585066701696 72.6287423855796 107.655660097656 64.2121230040427 80.2991129607693 86.0911142184034 92.025178940442 98.0001074298807 116.829285786391 51.2357480792638 86.9022694029734 98.3462228776581 37.2424893576036 108.237391201676 107.67416030455 100.956465571845 81.6324948733219 70.4714450821086 73.681110103172 86.7785170023687
527 57.5443540408181 101.614490456727 65.3316842646681 84.7103839814655 92.5142784915038 101.012772316772 68.6316898547668 88.3406289381973 70.0996819999757 81.0857202678793 77.8266430389686 112.066268157231 103.244559077154 104.948228285232 65.413159845923 89.479922537793 98.1842280149454 54.9167194147623 103.119068133752 102.907521221976 102.012259184379 77.7078090286654 64.1864230398663 92.4402716871235 79.456159454918
528 50.1369732939202 112.603442234566 76.2401863862943 86.532333700829 90.724715972107 105.315713456636 68.7903343489429 113.307455316379 59.4901897344749 101.833476905923 88.7334202409544 101.861971096643 100.55198103157 100.96217009057 65.3334495042238 85.7867471634265 100.641078825262 54.7367928397714 88.8922296690998 90.730102191544 128.41437902833 77.1597887439432 65.5253674113316 107.168142327845 74.9494979915384
529 58.6512227111601 126.39608196053 63.325797344489 84.2339311922277 88.0632154124408 119.607952330288 57.8958422635776 111.163412852753 66.7951276767936 97.9295402216062 78.4532990254632 77.4439964418511 95.5479035219469 96.2166178841918 66.0548376072673 93.5840254979002 117.468551240088 62.2762330649064 101.808688820908 94.9298271393024 113.592593217692 75.6214933182822 67.3700485240052 91.410600051432 64.040010130245
530 45.1906343361432 112.901418873594 57.4706803859258 90.615890541086 97.285044294023 82.5151919588631 68.7074446215156 108.24905221325 65.8519667249284 97.1194341897627 83.8080932553161 87.5933557389953 82.6366006736138 123.790456676189 65.534292663599 81.1089051513769 96.620647601718 60.3909123060837 89.5248328840066 106.734067913181 101.171010614401 78.9806109800808 63.6650402807991 114.857448538716 62.3563852812475
531 53.1736517540185 115.570394921408 66.6623221880762 68.7742539852551 89.3265008082613 126.670970677942 67.8259488876338 113.695118057354 83.1192902623217 74.7429134355535 74.0402274894075 107.38581634863 101.233303580689 102.765249906087 61.468716842292 87.3508725020392 91.947104236858 51.6834266239385 104.960828366098 116.933271992733 108.586583443798 73.3285241021987 61.3697642606467 102.314124151118 70.1009867795069
532 55.3914197337747 120.186367566207 66.9533794495794 84.4732504372828 84.6190845025492 122.459923226297 62.3166331943805 121.987831308572 69.4869459533265 106.541349629341 91.9770908277794 97.3644535019874 90.9903818077857 103.888653248356 80.8901960820705 68.1321614497969 97.0608382562165 47.9681405498747 99.5858968311075 108.275005330253 118.637866750124 81.0898475092405 73.048856918803 108.152419669721 69.1702925340595
533 50.5912586045082 109.43672626747 70.5738855292283 86.9768462578735 74.8297692998894 95.8735373821384 69.5477425923017 96.6091740218328 61.6789999583476 82.3431567406683 94.2232607680579 89.5956259589145 104.196212478474 131.584155659622 61.7559992873126 89.7662577946552 96.7630904528134 45.0991518045556 84.5282063413355 105.445146494078 109.888956310569 80.9791975745754 67.6214940372896 92.3507432870151 74.5770739330524
534 53.3214435006308 115.17429226769 51.2322398582597 87.708538209787 98.2564819924208 90.8273846686291 46.2278916393301 95.0144154712193 46.0521845362385 70.0848257398038 100.109773973498 78.6876639054059 85.5980724550465 93.9022474653007 64.0335309212782 85.90312662352 79.7288144987025 60.8619632646846 118.124268038111 103.867225680528 120.424440147973 80.2036241519567 75.8122908488011 97.5018930649102 79.2504400476313
535 53.6524565262415 106.108664677206 53.7545834418268 94.7875243166844 77.98571484209 112.475934352193 52.9979846839195 116.439961440259 48.7119093807533 88.1535159872688 80.5183995007575 102.254261448465 95.081830301255 108.479079220745 69.4546648202527 87.0784241957746 95.9388328522752 61.6952229381705 76.2475030764974 102.457445853959 102.733095190388 68.8560976307293 72.9753501067178 114.10365226219 71.2880802413888
536 60.7422717615451 113.99780558746 56.7361897529865 101.504899902009 91.4151714091529 94.76924501078 78.3625092342671 108.352499844012 66.6895237067659 80.5623139153371 69.6383791219254 97.0234286974138 89.6583509573033 113.355806172809 71.4978286005922 69.0449056696358 93.586961225166 62.9161689995205 99.4228154325237 117.951340558102 119.383720678952 57.7391036365565 71.6898456127186 114.066399773637 76.4315297704183
537 39.0127468420182 118.074168311303 53.8963063602768 95.2403096547683 92.5983214124628 102.248564484204 43.9922788912843 112.345881172555 66.105519705896 101.941868262158 79.1951164646673 103.567333280299 90.564955462035 125.806618221504 70.9653303144227 83.72534091958 92.6438443560482 52.3184457276352 93.1438879960869 89.7560718919152 109.532110386009 79.8108905655502 65.2835686203746 90.0041720824117 74.895252850687
538 59.9600145995488 127.290609089135 71.0616467391734 92.0312331474729 87.9511854139077 91.7486892525821 62.463405361568 106.600845218101 70.2457116632314 86.9433465559 99.3985435097747 104.866589513894 88.1379580903352 116.065233403388 64.166160067488 62.1853537028683 85.6104027870453 61.2100147597 77.633806704517 114.754756575472 118.592420102354 74.7661461159344 69.9473757445622 100.300502652914 67.3646821380572
539 63.756826841961 116.675952885926 54.8906398204116 84.2650908443472 89.4305524164419 113.706772727381 79.7473718472739 100.435080935091 60.6385055736173 109.554805492551 65.829105171436 83.590892209664 97.9240803833702 116.870577962968 74.9439301169983 94.8005311078966 113.188003000117 61.1798765847441 73.8561193457284 97.5250325535765 122.991593130256 79.8628620072784 70.5469657509985 78.5493497329644 74.1310041352667
540 54.7047238128879 106.894563660387 59.9208849581899 91.489811198167 82.3993409682803 91.6328379094806 44.1137462852305 96.63651097894 62.4534181623333 68.4533522660727 88.4971945136904 98.7951433108796 90.8545378880063 91.0879530482361 58.6461708338334 94.1504141513594 93.7919663863192 59.6568598306563 106.308059752398 113.784108480519 111.524888171776 72.894011995591 62.2399063007053 89.4212353781525 84.2812899675607
541 55.687026486616 109.227501020983 59.7802466599017 86.2963427270598 85.0864452865657 100.881429576073 41.7188947915549 111.691335413657 65.9500351075809 80.2910229673498 83.1380812756696 97.870502079518 93.9984082695417 103.188676222325 66.8260186094185 96.08876116928 97.9097739588725 37.2957748221824 110.181395647922 106.151627011941 104.283022658692 68.0731493513436 77.3099183860555 98.8271640396023 77.549690086996
542 58.1722945486596 109.64646129805 65.9246782113583 93.6432030904424 104.875507417382 106.74669365482 57.164526203386 107.295386732808 62.0153564975355 103.907148278243 96.5905133894388 90.7300778907325 90.4586529102575 124.360335511455 74.2919769171095 84.8253820427922 97.2663592346348 54.6084139985609 96.5776832129037 104.621084446691 123.284599557859 87.674762292059 78.6032564026741 99.5917396210166 71.7796189555653
543 61.1460639150345 113.224293700757 84.6488914325329 105.090330416571 88.7310666659149 108.884903374362 76.8161355806169 104.995155338952 65.8197419019766 93.9482513581267 85.1815317718732 83.083291417463 93.4696111154046 123.465977863688 75.6249759535585 101.013510054376 116.738461938645 57.1969135123774 92.634889696727 97.4260036902358 122.661604740933 76.2020847013513 71.5183095476107 95.963331873184 77.6860514064876
544 34.5464621649834 113.01888539014 67.9729094796542 103.184964576059 76.5352702602978 85.3099856886899 61.4115355253447 99.631274219524 61.8524715392202 101.998254945594 78.4756132447757 96.5692037936637 90.555145684608 108.2786367534 68.6636016510555 82.757888946424 112.605022664408 43.6339561111487 97.6005702097653 103.5287855247 108.920847239008 95.2513670325696 61.2335559789217 89.5869869123338 79.156105156059
545 45.1936025239989 110.113379359115 61.8340736080868 88.6467448228387 95.7892721297261 91.4537071945093 57.4405723895235 101.552601578027 61.1059491133563 91.0644866309007 73.2990502278885 98.3433936412725 90.1373040677948 117.280803162421 70.6759338678497 75.946105569816 81.5639146881087 50.5446830294028 97.424593262589 104.319969912921 114.977029030097 76.3757054872253 65.1680830332795 113.906069997269 71.9665526136299
546 55.4024378231651 108.739671812185 61.4840534503848 110.721978778411 94.8987770825346 125.040997027111 70.9861795054501 101.96132027856 58.328139119347 91.0311348556183 76.3219134518785 106.177719604112 100.161594346353 99.184111271563 65.2045976941029 83.842395249531 93.5063841011408 62.6616678329423 107.482468746076 95.8051142323876 121.312083780833 77.5982472430209 79.789780667534 90.4178510171177 77.0830100371302
547 62.693053998481 104.162329102333 64.6382415939037 111.364788817086 90.57398709258 100.624163862676 53.5231644732606 101.133855975439 53.9108169779691 78.0211151898662 94.9398476338903 101.711088138141 102.467258631284 111.364849100207 81.4944881348633 103.762225669295 95.2743618245015 48.6185623288399 95.9811700620583 113.657075562697 109.393635220534 69.3553698845844 54.9023268256281 78.6511712064831 71.8127112593137
548 43.7017150097054 109.7782129817 79.1931555266778 84.8103157666283 92.6265755670474 93.206490489101 74.3579323004133 103.321128997313 66.2574851807725 102.544987538836 91.2957013200207 98.39166200935 101.681122995002 110.399884710109 72.6843044318876 101.612859119283 99.2073784076844 49.8548441439306 111.200941228336 113.766835152819 115.84500853513 77.108639277893 89.3694887946392 99.3620568863062 84.9104606881916
549 54.2782368869347 118.379917531533 59.4822542459214 69.4851434392461 77.4637424101166 100.930684667568 84.7034965291119 92.475724672501 68.2472398453356 77.0302479115392 91.8857272319928 107.182733422106 93.9967833036815 116.165114797756 68.2160502081394 68.0497948975681 107.57516344863 59.3287861707997 95.1296793769442 84.9190829555463 106.110326542992 83.1727806702204 71.9422522696671 91.5720256406563 64.4058574437214
550 44.4157304650187 109.81827887662 68.7946983764175 90.2950939471182 85.6325258687285 103.005897517436 44.3866229641663 103.786199707452 63.1217800336874 98.2194383801975 87.150280980051 92.7716133815932 97.3237045586375 93.8855394123945 74.9590190947727 81.0346707166734 83.9765299345334 52.9175105942346 95.8300575686053 84.8550182262957 109.060217559073 75.4082171460643 72.63675613084 97.5547564132553 79.0941228245094
551 48.4959491613678 108.839251948671 66.78093542611 114.127147209866 88.0857921892315 91.0981064796752 54.8088718688666 105.354611909747 64.2746435012904 87.9051677489849 93.1219369555339 87.6023332140888 84.3870267660863 119.776838210041 72.4479747304447 97.7101220828752 93.397792590485 46.626818734063 94.9400389512104 106.614392581783 110.847623075041 73.8807782430759 88.1381507526178 110.203166979688 77.6757457685547
552 55.9096036162748 117.362615593723 76.6091754103845 79.1705228144901 89.877696250933 89.435966078517 46.5198442015607 81.9501288077986 62.3494272317807 90.3856490561046 79.4734090655418 93.8660637947486 99.2624794266467 100.033969010031 53.7971829442153 81.4303945437572 89.5318760227462 42.7787122743238 101.098802071681 84.6684023827648 128.11255143145 76.0376814611226 81.0734985199663 105.671401179535 77.2836842433683
553 48.4825763303048 111.244772783469 61.8567530056178 74.6131010903717 102.366561196554 101.230315376968 66.0461202439937 107.577008223855 75.4667644722822 100.680106347209 88.6459001269694 103.627381905036 96.4127390995977 121.396207367396 68.9311325657691 79.9176613969043 92.6735981954852 43.7846740101021 85.8228076211206 104.116968838116 115.403034983108 75.44465788913 75.3416502036094 91.8529958700038 71.2311166013848
554 56.1394147911777 105.149497297484 66.6534367317397 100.748662983885 92.254238123828 102.043769074952 61.1609927396027 103.082381819332 79.3509827451298 88.7305856271878 81.3122744176473 102.643251922743 88.9733631485182 101.96969561028 71.0241429041158 75.9171361697693 101.443377470276 45.6822682106654 114.052529726326 108.937967101107 117.416264974222 73.5341419884565 68.1811590955783 101.248001353089 72.8216091839815
555 48.4935051569659 112.171206687224 66.2813445494102 84.9398195316076 85.2815127311434 116.479603494276 33.2857718997692 89.8774350664902 71.748857208057 105.333287509891 87.322763676734 78.8385120357158 94.9369162963572 107.163730181623 68.8525970604863 85.985371984275 93.3913952048914 41.6687150008867 100.609471639431 99.9852193811035 104.812306172137 69.7021370011673 83.7251008734004 107.648775333151 72.4344731045856
556 51.1581394271431 100.198729066123 62.9039632995399 86.444693464923 107.420526544207 91.3576417705247 77.3248387091559 104.50810395121 64.119666237248 81.7833703659836 80.7264195566587 110.294224388412 91.2006579806846 98.4061789238533 71.6002952675196 89.4181200190964 93.202397515486 60.2817143257928 92.8523986763957 93.805497347015 110.201374582938 87.8162406075055 73.0386887243466 102.650900715639 80.8912231147127
557 62.4273427974534 99.4411507173515 57.6056254635312 86.1647643847023 75.8016318988812 98.0470131968213 66.8001004580426 99.946327355594 68.3531625398919 62.9927402382854 82.9864226710198 117.005907595963 93.6731266395122 110.424081306768 70.8946740396272 101.777514283984 92.144928219686 57.0446341307008 109.367784097789 116.117438876804 106.467913959996 88.4529368206197 81.6728518739954 108.636861903151 72.5393956343426
558 47.0804534341939 105.872267700416 78.0264801004988 80.7908816547267 95.3806987499647 97.3258374482258 52.5289583228447 102.446760432427 72.4098506868348 86.0968198268452 85.0774236411803 90.0622777633542 97.2030138009172 92.1989937560884 62.9891977085164 89.4493672989456 80.2607913984186 63.8742733425793 84.011423900299 98.4153753316002 97.2332987162651 75.2326293486414 69.2393930583299 99.1149829034796 74.3522921327007
559 50.5224974291657 124.537066880175 72.3661685969219 77.128805431122 85.8320340435678 98.6487979959688 60.3930054989108 106.572192623536 59.1292912395674 92.8396127539426 94.952777362842 97.153293634946 82.1845760550885 112.417293000198 70.4883434045447 85.5861573105329 92.5737924932404 35.5770224482618 105.95182938848 90.1640765118289 105.867930101389 83.8045454856037 73.1501823813101 104.631806521292 77.0766220301334
560 49.6984722055914 87.5158940483042 55.3907580193717 89.1387059746751 96.3469307654012 96.639152126252 71.5685092176376 98.2299511860633 63.1808009557994 82.6890361176305 96.8897343995163 105.797450140717 104.289497072814 83.0779332273463 64.7714137397795 97.8264131431509 98.7716078379056 51.790143509719 110.231918537714 92.8318717147941 105.082878837493 70.7943643773237 69.3795209085493 102.332278561414 71.483191426718
561 55.2703636292388 116.330420107573 73.1823908228786 85.9273470332963 100.44767937874 115.03851659905 80.0431230559968 107.6142060921 87.8127210703206 108.801623469028 76.5176566539613 98.944800251456 98.5457418341277 110.419596429231 64.0225174645157 68.160402529529 110.850565793512 58.7834377909246 79.6314940246658 104.278507002107 125.798371527917 62.2179428479296 63.3541161395411 87.4765583916109 70.5706737332302
562 56.447713156641 121.981291061715 81.5319633937939 95.4000842478474 103.983267287491 120.912918736441 73.2017372838127 99.993901770053 67.7088747880356 76.2711149772065 70.4161358457757 88.9184986762207 93.7629684945557 106.406787131178 53.8261832750033 77.0335731192009 103.353474469804 52.6560312157613 99.7035188130147 99.4606298327166 115.924523846005 64.8875431133564 78.6389539019078 98.8121803808552 60.1360295810384
563 54.6965504652181 119.234676559866 80.4385313785243 82.7507944733564 104.060841505574 100.567135972917 64.2277608122452 118.337500028702 61.5430501944187 77.676590222353 86.5398465473768 99.1378885318564 83.8606504222387 98.5956065857817 79.3167573597707 86.9394815747535 114.2701451389 56.7087450761752 91.1284933988825 100.699037490445 124.657229112949 63.0809597867915 68.7465497495129 91.3163431061403 64.125675804741
564 40.6342530435248 125.212232408368 77.4637680624811 81.8953912377958 80.5394262064654 95.7195604613444 46.7637980522545 91.8071966526086 71.3978227631534 100.138745667604 80.1874157443122 100.21614860832 94.0188343532447 113.212629917116 72.9001959861027 85.0135331481427 93.0955659102084 44.2034270395882 97.5118046315962 104.491285963731 114.56915740134 66.8047822855315 87.9593690119664 93.7164469684697 76.7998525926782
565 56.6550446725012 100.54691909181 70.358067615016 98.387011570759 94.3625883637148 109.120223563825 66.9441132153329 100.85266071003 56.0103705107832 91.6082058721281 81.6993011114757 88.3182881747254 79.8889341313259 114.488580277726 70.1014112308961 86.8301079188262 83.987555564249 59.5709457630548 103.822617678478 103.881550930017 108.294807239214 98.7012336338406 72.2171093375229 111.028712228645 78.4838491955764
566 60.7577667666007 119.507024997654 68.1781941991339 73.9225882764449 93.9170837320412 114.300623988848 52.0443765220255 102.893002186393 83.4653011650506 92.04852752591 84.2337512733697 102.047925464536 100.309838997222 97.6658788443783 76.7184150950203 75.4772001035613 79.401224535749 49.9569574315201 94.7317896685344 101.462462023806 106.742442905025 72.1461946809992 80.3049915061107 100.622114593605 76.933665245496
567 47.4791373237036 103.349618947248 70.498259468045 87.1083386519115 93.7094254604421 106.291384928355 52.4545595415116 92.2887191111268 65.6849621709358 81.2465623712943 82.6620428034882 104.291221363141 92.1085658496805 107.739978286539 73.0973117782427 93.4074595142279 94.271743202529 54.053030569703 87.9539254746666 112.696065212019 109.633536294621 89.7723434882346 76.6789261551464 109.265476758001 75.1862575605023
568 61.372036091384 119.916605784343 54.0856759482445 80.2805174042767 81.8765780353316 102.747474978693 42.5393565574241 101.185183512348 68.6335730724897 107.960745713147 86.671715783554 88.6479445481687 96.153654794438 99.0301682743723 68.9964244599001 82.6792857048975 94.763330253182 58.3394872158586 102.245694065511 92.8211360720618 116.638791675724 65.8476288640996 76.5075899906351 88.1448817120515 63.58179327124
569 52.7186928283547 115.626622826495 55.3160081046695 88.396898923087 86.1467604458243 97.1720726651876 66.2734697976157 100.425650959876 66.7618366745495 98.2829243972143 69.3628962022518 99.6295018979795 84.1523803381103 101.72495743435 70.5130193014888 80.504777448653 97.5621448556784 68.8732480789416 104.215213107311 114.798987073884 120.644971847515 77.1002068107669 58.8730923964935 89.3081224888608 67.7667287898884
570 58.6619730670409 102.029963408669 79.1871051584414 99.0262716124716 94.2152155767173 100.837222407605 71.4406700587933 105.155454613081 43.9575252011186 100.97270539217 86.9238253319703 105.81139745871 105.760891812195 117.806945002103 81.1753077971094 95.249228175963 116.412874022425 50.8897768908288 93.0445238215346 100.826144545903 118.66467739679 72.2317133124686 87.0704713703418 100.354358013502 75.8048983271182
571 48.3337008398335 107.181661731157 66.5917321765093 87.2557113071571 91.1396363874182 99.5426883144785 65.2861839489691 99.874934650504 72.9428576215925 100.114056175715 87.3295776611632 107.091043915567 103.781949533088 106.658386943908 70.9746279097362 83.8113562993921 94.3587839733796 52.8132366264691 92.781790100008 89.1383737254765 113.78204351149 85.2502906849558 73.7073404228871 105.746652993567 76.3158740480376
572 53.7380145840397 115.42311250285 56.2725702847627 83.5221929306696 102.669629455822 73.7812595080861 33.0077543550839 97.4918768375896 68.5096662806115 83.1939647374809 66.8107019978801 101.941735826771 96.9268014565623 85.0316022057498 53.2710108052128 80.6922482248511 92.2297491734477 44.2384666306181 92.0856079464062 103.622307304802 107.884550391413 78.9696913183906 85.6044718311427 90.0928506995798 81.0453627135869
573 48.7859741558594 106.20869931615 60.3631684003489 79.230863116086 88.8867566620851 95.1554297208256 80.736534981473 97.1586449091384 61.2218639235391 95.0605840133442 87.3888628304654 105.788932664723 92.4386698397473 111.817955097229 70.876054001907 106.959444127897 108.597612517445 72.8884825709393 85.5911060534694 104.985846165585 111.034587154702 78.8423060225161 84.194575076607 101.287218601386 75.7866717481278
574 40.8192533197718 107.872558249655 69.1133289328068 83.769697461288 86.7613924161907 99.5391340765368 71.0069047304399 120.056063212623 64.4284246542898 94.3147084980829 75.7218041367491 104.413892815291 93.5674805717432 110.484292147806 68.549251579397 91.4733685227088 105.01450958851 54.7056242060768 97.1800029713311 109.07754327223 120.676796621027 77.0806377886643 70.1265303754189 118.210231061431 74.6259470434695
575 62.7955195471638 116.462117950847 61.2899247046918 86.6706734912693 96.9602524132448 113.778768088582 60.6501112760384 75.9134165492123 55.0919520368668 92.7877688835763 76.843878667853 88.7882285268347 104.141625893544 97.7724169600827 57.2853184783986 77.4580418253206 105.305921588636 43.5967765107087 124.974477143064 87.4083041867636 123.068660268315 60.7264469236451 79.9143119169816 86.3891514412433 73.6501625705344
576 50.9357815922998 112.163618802116 57.975867403504 79.5734504206803 98.0176590043621 93.611392857667 61.5017827104122 99.446173323677 58.6270922305609 88.1948942162381 79.8000774501837 108.47740780108 80.259751126914 110.57795625531 67.1805845730039 79.6746906380077 85.0282098913854 54.4394032975179 98.4232985386238 97.2183476575198 117.561203285809 79.5333074794985 85.2146496209963 102.167782511164 75.4499490965042
577 62.949737404524 99.3335265313372 63.653646085046 77.21585795429 95.6651320235615 100.92169091383 54.2798843369046 102.704765948754 82.9236314091552 77.555916913255 69.6377561217824 102.604441775673 84.9506163316358 101.005051726632 63.5280127877982 74.6534148412767 103.184596450753 38.7454658704931 97.5956887978497 94.8598416535161 120.203026191785 74.404760667866 78.8039636412924 119.717463381431 73.4449896290543
578 50.5877696592608 107.5132079116 67.4215793401751 81.3509896197214 98.9132062697496 93.622687198672 51.5521571830776 83.2235284007369 81.579273580666 107.966473698319 93.7274976741227 104.096040953341 94.2017804471121 101.316022489924 75.1287876831877 76.3844448381561 98.4850747990228 60.0090219440847 103.44273670002 103.672740399492 119.551929154684 71.8483911313245 76.6092107575118 95.7644980813352 68.1677423258472
579 59.6609892997243 97.5307000899905 56.683567100892 93.802478549765 82.6644158181292 111.818211477631 56.8259090517905 87.0070215619785 66.0100062311385 102.123020429549 81.0443130339577 108.64622725626 102.158970529241 109.700857096557 55.2218672090796 95.1767010095727 91.1351164491756 51.6020462325295 79.6723209243513 116.802023652948 109.219535418141 73.6837241197085 80.268322416653 102.435093286221 77.6020558271671
580 62.4343920394304 120.225286554247 65.6766025977234 66.8900058216868 85.305918507565 108.828658653755 72.2180096987187 92.9376231898368 67.8718854128096 69.1450680709731 78.9672402751764 110.994228605198 91.8054323116724 99.8803518220871 65.1725864038036 80.8345657744228 93.8912518873502 65.1159624916597 96.1658801023145 106.027698909385 103.842086658923 67.7750726959106 69.9535220233487 106.325354071916 73.386633542688
581 46.7184186640407 104.099443192891 73.44313607287 91.912626306397 86.2763488226486 94.5254283470833 65.0528493101412 98.6873320409346 60.2797904159112 93.3633901479215 106.520985196075 107.63915042148 103.32869719408 122.745493424573 73.658038631622 84.4614622166274 96.6640206531057 49.0954249690212 103.312950764425 98.9570147454035 115.671270827592 83.1205001701567 76.8809281336915 77.7972725648832 83.393040224989
582 47.4079412714522 111.490533376867 72.8392055309084 97.0816076834755 90.326882039126 108.007921677771 74.6776057990937 108.908194854094 58.278629169264 101.044377716647 77.07769757083 95.883932408948 101.43699141005 107.917712677238 80.2724272441328 99.8289623257368 97.8713546013498 58.2458619292851 106.031904514506 104.257414106625 113.919091521354 71.8980043727187 84.5304253263042 96.0046599848504 77.0460890023111
583 61.3025865495186 105.670864425621 82.1099153784849 109.508702522956 73.5682241171289 92.7249813409604 62.177146310699 125.267400028304 53.8366117811505 113.309375284323 88.8420911179632 101.960336307819 99.4970464589573 93.2813385090328 78.8007453136587 76.8851726107955 85.5667553713666 65.7336681156248 80.1973348014632 115.333602743787 109.248489985391 80.1834838266147 72.3117727646536 73.2799647492352 66.7043767679865
584 50.9984740100472 119.290692700254 56.1471957193192 90.1574072868895 94.5294139019676 99.825874697435 48.0657886116688 103.500025521849 55.18985886517 77.8464170054531 87.0884099576928 97.653858796145 92.837715489409 121.031586685343 76.0879237664475 97.0517761787656 96.6810688960014 36.5752371900014 111.688058885815 95.9910859010125 103.421736475236 75.7757118407811 70.7927354752131 98.883200462934 69.5279597473519
585 52.964402293215 116.225845446845 56.7359695068476 99.3939144089857 94.6652577839355 86.200542633384 61.457500289918 109.011360967884 68.7917166404803 85.7914004959087 70.5144362931201 92.553558623257 94.7439154394605 114.335348461199 68.0854267184799 81.0120224281067 95.0789485232059 50.6231801111346 113.656333357683 110.882889038181 128.682685251115 79.2016848514267 66.4033064611292 124.125482634918 64.0632880328472
586 60.6691160306906 117.488500070816 82.5204868451576 75.548542209833 81.6755594970528 108.412567219626 56.4203667344585 107.727296850908 63.592978142688 93.3619109667032 87.5814029073538 94.8405756031374 95.7130571044605 109.281179839556 58.9950137303047 104.689777883622 96.709821434214 48.4092090856644 98.9136486647577 97.0182242975815 110.037047685588 69.6666630383234 78.887899699151 85.7988476074805 70.1011576773522
587 58.2460635455478 120.602978465184 75.8459507700016 82.7209986907086 95.291639302794 103.493347249951 51.8545816612435 111.612970632544 86.0074757596203 84.1942658855584 78.3118237000666 102.965820458215 90.3855744198342 122.40898743881 68.6800975235049 101.796399376021 107.647723642148 52.8669504972388 83.2310433428225 94.6108103010734 116.953792857362 85.9289698823028 65.4910457594925 80.4088139596644 66.7711427150157
588 44.8614076280478 105.019165274103 63.1774632545836 90.763991448226 87.7364553660853 98.8842243424192 52.3245523249472 93.585425077653 56.939065757499 77.3283524084847 79.7746313805033 91.8989139112276 81.7106823371268 103.666270086345 64.6549325232267 92.4985091125386 102.161287196239 50.0576280382136 88.7820574943175 93.2589815314465 103.866261525101 71.8975901001803 65.603207655983 104.52931171991 80.718949334481
589 49.4292561008444 110.998408407783 52.9209526499565 88.6627954958878 90.2966402143256 96.1806213208328 52.5132105830546 112.450425140231 61.0170908049834 95.065206485711 71.0127613025751 90.8006211685094 91.7557507405314 112.218105877796 66.9127094573233 95.8416312243584 96.4553003611607 51.226922523421 97.7998041543578 110.191612163319 96.8433655286227 79.7431819398646 71.3539326235053 111.644355045234 72.9603347046531
590 53.3829080029045 121.358321984391 72.3213981574933 84.2135205945394 83.0354961231252 115.135807018219 52.8863439322997 92.4668353522017 75.9945014839306 99.653883335306 91.8346087726521 108.872349061355 95.909140493091 128.645721761992 70.4134539581657 78.7878104292763 91.6625906051464 45.1276953376529 94.3399447637955 100.933024355389 120.195514214012 87.2389470323721 71.8986087075994 66.9068427921671 74.2220640830149
591 51.5261801210301 100.139863972465 59.0291174317688 94.3472692119662 89.5516885507057 104.776310576252 79.102434934318 119.426927726195 72.7586270736574 111.088654730838 82.1155871657353 97.3435185586186 94.5682729051908 119.036587900435 63.3740455466998 103.435604973559 100.075660029396 60.0526999740358 115.099405065782 96.843231871704 129.068478526203 79.0719854763482 86.2315856153915 96.4648117436148 69.4316709104825
592 58.9334904648079 101.437819149948 59.178982658001 99.42051153042 88.6245522771369 108.418258909076 68.6343568857987 117.810043000069 85.2973398400953 91.6572008176032 103.621957755743 107.453501100456 82.8084977956951 118.366906840632 80.6302283705739 72.4050206373061 84.9681689281548 55.10791031318 94.7648113724285 101.257658555598 125.126432139345 78.8292077991186 73.7317714543698 96.9947637465136 73.7234607285172
593 56.9408010731086 112.00270028282 59.1988358202065 101.386538917701 103.342058227308 102.357554259017 64.9513369496222 112.088364554154 60.7010296017296 82.7860910668156 74.8777005766346 94.037428113717 104.219165547208 116.521799425249 53.9393234484588 93.1803144979346 98.523455905208 54.99439771341 86.5139079954821 90.5874347639983 119.324895935069 82.7462860379732 70.0333027752058 68.284328154571 72.4404799938858
594 57.0544712996301 106.819125770963 65.250845000316 77.8488702946401 92.775332728271 83.3645521032156 55.7647795083124 100.264300586348 80.1836670342346 87.525793396355 89.450313634106 102.827682718202 96.9500601919227 103.351154000616 68.137754068751 76.2586036301502 90.901915986982 58.089669981668 91.2692960104438 97.0415776479156 101.655941962171 76.708615136363 64.614244584938 104.805817856597 80.7441029070294
595 62.3211449926922 122.386076369875 69.2102369664566 84.8553136432264 78.8404587365506 122.696403650488 72.1243828020403 115.846748780484 59.211829686966 106.405476646837 82.6810313756374 95.6512229358254 89.3796638990129 129.994123079362 64.0432749089677 80.3769277301258 98.9357723483483 49.5811722461837 84.3950832071674 109.475467361885 123.532930603454 64.2094320862672 65.3936653143133 95.0300173064766 75.4195653263301
596 43.1935728316566 105.991296848231 73.4462366790295 90.661648024413 96.7062539107419 97.535516189512 66.2922870522096 124.411415816705 77.0818333829189 100.570611247676 64.9503186054435 90.109856094444 90.0134502475563 105.020054305036 69.210305770832 78.8621321859818 118.79370526208 49.4024894757346 89.2535151958715 88.2185274397522 115.449882291762 80.4669414355259 79.3692818466396 90.5733070933011 71.226794555731
597 61.1536474780309 108.9727508631 86.6443806696397 95.800057018556 83.6446266588835 104.987858933088 49.0584107111121 114.164466988772 69.8928397866685 103.004475202967 77.3484592635917 101.852970561416 91.7735201351938 108.23773388629 67.1569114577759 93.9690579805298 88.7180936779331 61.3792856907083 91.1298251875565 93.2849543475736 109.272130530846 73.7504216031328 81.2906411131865 72.1139656083207 67.9347864197152
598 54.1920942345515 110.10938786013 59.5671077544842 82.707378477737 89.524727459112 107.362784094656 71.3179112403303 101.0735811446 70.9745754056926 77.231611566969 84.7413183513254 98.2280540094906 92.11969837888 111.838591269664 78.8018872974795 93.902241088692 89.849453215897 34.5923070207175 96.8060260281758 102.310244134314 114.589683880626 77.782313609322 80.226177161194 89.8433662570536 85.8445975779656
599 47.8739402989705 108.195403410283 66.351292802521 93.7236256779137 88.913780903165 93.9928656234466 59.2946032453842 103.055306306051 53.5186101056074 112.920927449474 90.0581779369185 92.216965932293 88.9127295626437 91.5030021315268 66.7973357992628 83.5006402996088 100.555007120762 67.4839901567192 94.2725180950483 109.58214178996 113.657233300322 76.1133100614592 80.8558261610555 96.2345371055912 83.4526483689345
600 51.5498717973067 106.074929297405 63.6020031107452 85.184538092291 106.855296674943 90.7002904535558 62.42808428366 101.096688376961 59.114117647396 92.2579110911047 79.0004713960638 98.4474502971857 92.6938225574293 99.4498896802083 67.2968105670672 99.4041465145616 85.3291568882633 46.607030318595 98.1142179317885 120.844800330877 120.943531712782 77.3808142082362 82.5651123548883 79.8925953424001 77.2677377486483
601 78.3475040868669 118.248127702912 71.9474796626747 90.605800036113 66.9985468565498 87.998427365229 88.304964262999 104.91122942003 55.0913366770106 65.4231214086679 96.2246072785273 105.350376888076 101.984849252604 107.643339199053 62.5127284904833 86.4407071722985 95.8138282366214 70.6291270770476 94.9056281249242 103.144031386854 118.564478005884 87.0552346635067 50.5793304576533 97.0200269347618 59.3358683750807
602 50.4166015854576 118.549335430055 64.0099433622785 75.784774168492 94.8615514284602 58.7309096984922 72.6086881098052 115.994351495042 66.0502511909115 59.5372045965841 79.7846674728114 103.781179576122 93.0325853717871 103.195357131842 58.0251809399884 101.834184041035 98.8755587694987 53.2530403619119 91.8270142975443 97.9480310778733 114.949431881647 66.5945596882737 64.8450880930871 87.0223161076311 81.8745215141885
603 51.2433261981954 112.793098735946 79.8549205378162 82.3386075723184 87.7178786655222 80.7528402293505 77.2865597964082 88.0283928608864 81.4021322058556 58.8551032992822 82.6513751537584 112.136027040732 83.3036677228411 107.423660979707 58.2827281972695 93.998623810232 101.690292951625 61.2125541753036 88.970734264584 121.025405560214 111.289070683254 85.0917399479176 89.1137873061893 78.2732745067049 68.4195376816677
604 65.0327169267396 112.128259505353 61.6224905027489 80.2449928053474 75.2132102806302 91.4722464009608 71.6488515269173 119.114607547445 73.590743202607 80.776225761871 82.6815576765245 91.4920545560553 96.9985116138893 113.768538382649 63.0994087047662 120.062115780365 98.6673089615674 60.266690690828 94.8345663806975 104.046849981411 120.516418899262 86.6867028473052 78.3682885124378 77.0695532245108 74.8187484126923
605 73.2301809586743 96.6931412949056 64.5770986451398 105.228620884045 82.7649139116877 73.989126527408 88.8394942066598 90.4023510636853 48.0702195126241 78.6615403620113 91.6366112714216 120.924346029706 95.875123754328 98.0625946433104 76.6648137497806 93.5411488698529 96.5067361393942 61.5688048352627 91.4161298680653 108.459106940494 110.297703026122 79.462341482457 55.4102335874063 74.7160213170632 86.8000671923515
606 73.1537541591217 108.46129259474 78.1110575339001 93.6646579609535 82.7881962632254 73.7554575226974 85.5349724698585 99.5964103638171 64.7277915301093 67.9451842482479 97.5152083447083 100.279195914079 97.9777123336022 103.345133752096 71.9783994065005 89.8710347863063 84.429665243729 62.666228187412 114.004193030864 97.4380520902935 93.3363249609954 89.2860501871773 72.438505689371 86.1060048242176 55.5379026018374
607 64.3584372860146 111.275706835874 61.7228842770308 84.204272006554 94.914470992556 79.694560844195 73.2969770395847 101.159923399627 60.1877631020057 76.8329303617559 80.3733507607599 87.894104861451 84.3158952273754 104.111867265923 62.0278641179995 119.758761204073 93.2434073598195 62.08965175876 90.230813015321 107.969063003906 107.656587790229 74.6560737472682 64.0557207284676 85.7271050294506 69.3308052909749
608 57.6229285229065 109.225446803509 68.915933281602 85.3366348527095 88.9381463058828 94.5837927613607 76.5079569314878 95.7654422709507 54.6065543659926 71.888546764005 79.7817435172763 108.511425270076 93.6464342432643 113.334489261595 60.6300976779228 96.868913450422 99.9740444752351 58.3429243821668 94.6910101441863 116.464167903772 92.6772885781371 80.9082760726235 75.9826460527651 85.9024997510565 68.4651191446396
609 68.0591544322206 126.940786867266 53.594807649873 95.7002824298918 82.0838130689688 72.6645917333933 98.8670552524512 116.055427229226 66.8045100406259 71.2944210159376 81.8810586171066 104.334035984564 99.0566973910714 115.617658590287 74.7721265709257 84.9738919497881 111.486317908828 50.7143834615762 85.4104418033887 111.27222072735 103.400162339016 75.9045436306026 42.6565937634995 71.7799692533343 63.9370699176193
610 61.1772594922625 98.3329186233618 59.7340314221008 106.085334937419 80.5147591900364 91.3619640709447 69.3208583030824 104.721525255554 79.9115073852244 76.1278294147808 79.294052796856 99.9542466738315 92.517516477656 92.827244020977 60.8478002061669 89.3579259777036 103.6036407754 47.5373908661449 78.871188182657 116.251395839068 105.98103466541 75.2827952148792 69.3222411631425 95.0566528499942 68.5643059516767
611 53.6520365806406 104.66129000657 57.4815416847509 86.818152505879 87.2800313880984 75.9983209524633 79.831990317024 89.8243760373473 55.7773800371993 57.4222534125863 79.1777522275654 98.866960504194 99.2743925915954 100.853106269094 66.6353393953149 90.3553534838507 92.4276790373679 72.3677540072607 84.5196591721843 90.8939802498283 120.130998287667 73.6643836114551 50.1948215743195 89.1387127505764 72.1013533751148
612 60.9220325492139 119.456789985473 55.1900284837648 108.824382450604 76.2408188345826 81.2933235474922 84.5842176401668 79.2970313824195 64.8731938716545 75.6956701467846 69.1582800761543 95.4751391360925 99.4667248315429 104.497263704223 63.3167394128366 121.959671522627 95.0801904778542 47.0703016754055 78.9678585568871 86.0954262503664 112.442515889656 64.9363743439535 67.5384160330525 95.3686663239668 66.6362305131983
613 75.9252993746986 110.312697997768 68.9101948662745 104.326182800424 99.379326591018 83.6776691274097 55.139845021566 89.5154111081344 59.0414096565217 78.709151584087 96.7925823387688 95.885143002533 97.636283393018 105.324348058007 61.1070546208149 111.385076208168 101.966414130954 58.4190390407133 85.1325448851416 102.468002729856 115.834247861837 84.0716481991839 70.5456599485094 74.4129852394428 61.5694019842355
614 70.1713205932408 127.75899133293 62.0081607092193 76.6375085540558 95.9027773030606 82.1419313643033 77.9845361762413 108.21444488075 65.3975133009228 51.1378342727798 71.761328480205 90.0182616472361 86.653513461081 124.958121306137 59.4700362127462 113.577512164854 101.974938080614 77.1590093489477 82.806218315869 109.693706459742 106.440930633229 94.6221618591635 62.8450252668276 82.99067043383 77.704240064832
615 70.6444607143706 112.312264763152 70.9185036995854 97.3845163385663 76.9142952914863 79.5350350999084 84.0403955961041 101.518361504456 53.3569083252065 74.005385413595 93.0468948563538 91.4363798612791 90.5167870230765 109.786924064319 62.2266953586246 98.4256004184177 99.3514300092539 73.6692114204158 89.5956620712098 107.115806708005 97.8722312734632 68.0493918833579 67.6301805720585 88.3942214476494 79.7327727580048
616 57.6305426992404 100.197292972314 62.6989103717836 105.896984213472 89.8557457391442 93.807444053269 76.8227726710284 89.8366431288365 62.2677480193813 60.9475071950301 87.5233887898327 96.437395863764 77.5425646462336 100.821405877586 77.0884899096313 97.9449515041837 111.772860763464 53.1924299774667 86.4223280486193 113.304136444216 102.867808015696 66.6197124327742 53.5538773007838 83.1892934268052 81.5381640788169
617 58.2297070169225 115.849491619022 68.4489578006429 104.967127081219 78.1680754639086 72.0123626091848 90.0814063176004 96.7511161242598 58.9419181456159 61.5965468149257 80.3823791176498 114.212224667585 88.6990344924736 96.4427116297892 67.7159468747855 94.1806892653104 95.1042166505808 55.9635817248213 104.134868805188 132.493456478107 99.5235925257619 71.6935150548498 74.0061393632506 67.2401910839305 81.6840289658205
618 48.3111746619673 93.2992021409004 63.2000545607332 105.167936760684 82.520362133655 89.2807509528081 68.0199294227401 102.048724929966 56.6413286368256 86.5825671694696 74.8718108028965 98.6846306532937 89.0137189458029 102.249907760784 70.0038883866724 95.3095926868907 104.1331672718 70.4115504545908 82.0075350906754 107.228885222427 113.390052124267 72.3946613148915 74.8562899519994 69.3230155291534 73.6031780079658
619 61.0846466752402 105.198608308868 64.9993243543827 93.4088871258346 85.8990840549929 101.8300714884 56.399387831197 110.500921825749 74.450385446609 82.7677718879997 83.096032457342 89.3489837530813 84.456732513145 107.749843271936 64.4097379082914 95.6589123116547 104.290524313231 73.1453867373243 104.319510630865 101.298645739383 109.65569293877 92.2974314653355 79.6824952314207 71.0751049284737 67.1795962379323
620 84.7141627233438 108.272186331335 84.459799101207 92.2018339958411 75.3414532255131 64.5621660343692 70.126314577842 101.781862833017 78.4094953209419 92.7728231485279 78.0467228352039 115.116268874998 99.9402201297762 92.5434474237761 64.9518425422868 99.7636356186114 112.908033130755 70.994310555003 88.2934728971772 123.242665472065 114.172645454305 80.6761465299002 66.4915723829633 75.8412051916633 69.9699024153432
621 79.1809194020913 118.878236455902 77.5267699249183 83.9101360487762 79.1536064825121 75.077019606029 63.6932270390537 111.345864370643 56.4405143569698 78.6650737699045 81.5958095515894 107.80735789968 78.6505781521265 104.197906345413 50.3797076805018 80.189747752162 108.934681327168 60.7202801002458 92.4542774171489 114.255494470802 104.398603265285 71.4681308493673 81.4735050564242 83.8117076025483 70.3545721386777
622 57.782165422748 118.517343732248 64.4713243268744 92.2068835536529 92.7563104693889 54.3017933559104 68.1981660088716 95.5476551499495 51.4001134577288 72.417303056112 84.4803638951048 95.277509023734 82.650603730565 110.473496991002 49.8695973858454 113.002224060085 99.4540828958165 68.8170045114279 99.82528519555 103.29945915469 101.233425970884 63.7200550990625 73.5033450255053 92.3960648954008 75.2590959870295
623 66.9709530203279 102.133971133187 68.0140429750583 77.5366892219992 81.8098472004641 83.3268081659564 71.8839243547392 110.23638298354 76.1411231838491 80.0647448521288 87.0797558523798 97.924121070793 77.5175305023556 109.786446049252 63.5021275372485 111.18997763541 99.6069760386294 65.79510527021 91.1114673527245 117.212937927133 98.927357518954 78.6413342799188 70.841803979095 79.1323493807459 66.2998539676563
624 70.0811283247043 106.034615899298 52.4789113112647 104.925358081671 88.6865945100356 68.737092784541 85.1315543445881 102.669547621343 70.5012408816742 73.940118426802 73.8101627594875 102.265157595397 96.2623687178182 98.0873531872434 66.340803616551 110.728724029246 114.500731207349 58.9494784842106 98.1923929844163 109.977253275622 100.149963983544 80.0085819190023 67.4171082306155 64.6137016237243 86.5459421028825
625 43.7818816537921 119.698149788817 69.7639757722762 98.1345633066704 91.7610654601585 68.3503509783842 77.1503974981208 95.8566184507338 55.226259374395 89.4802883258366 80.2882735492534 111.401387524146 83.8489381575867 96.756645257009 70.4182708301287 112.26733961928 106.635670827384 65.8248257119846 79.884601767502 109.158748033355 98.0137450394454 83.386655310179 83.2997315757307 88.648548896132 89.8320813096978
626 51.5477999556589 119.819092510611 72.895929128073 84.3644184011291 80.552607379377 83.234796221279 88.5419065322788 107.718499527068 64.5879922995759 82.5868590098267 77.2379428023068 94.5146797707618 88.7936597233442 116.695171568654 57.7698640656851 106.316355339113 110.817712661668 68.0901416476853 100.788556452231 123.52693037195 103.47293072236 64.9344919407112 73.4635791908513 85.5687475224927 79.6944424231361
627 50.3804713581003 103.262712890167 74.8029064771432 81.7456828127702 81.4962670351596 82.7112144650691 58.6871831714034 110.71148693206 73.5550023492686 62.8177174987456 68.400627681269 89.9767319764238 91.6957841203718 102.262722708666 53.2199434587295 91.3462334092433 110.072942801885 75.6007751392652 74.9264464652684 104.928338141747 105.033915795657 77.2741361219312 78.9382601745788 67.8107385602126 71.8764315439763
628 73.914141850342 103.225509148923 67.3518971904129 93.7808128100045 97.0523500147345 86.1776991472452 56.5862296262184 95.684378894061 69.2784265421798 76.4247366681466 88.1636400480361 108.708926306476 90.5845589885094 108.507847570634 61.363851646016 82.429936619417 113.450196568897 70.1554311671862 98.4150725835742 100.146445835283 107.046689526245 66.3412926547536 71.4761930304191 81.0616453526178 68.2325561285614
629 67.1010214859417 110.68291067083 62.8506732429972 109.599910386953 75.207927493596 72.7403886807131 87.2165825528392 106.064516845137 63.1240219894262 71.7075363574162 80.9244007193393 86.6096535556616 85.4196369795414 106.46121251132 80.2410704886253 94.5899874223261 101.635007466305 72.9392012752558 86.3554637083226 88.3677950652083 107.029136001512 66.0576425898144 54.6068737934239 77.837574629147 65.895890735317
630 56.2947151836958 109.897017622906 57.524427476088 95.3576599291326 75.492011078308 98.951530794997 95.1049922187005 97.3866179297601 63.7643089530606 72.9237432665588 93.9974457152294 110.432260477186 92.754218438595 95.4464752866208 67.6083868136069 91.5515544366724 96.853272744854 64.7933113656817 97.663876465753 121.762661160125 109.264303474677 83.6996301397197 73.8574313422115 92.016286812285 76.3688791867121
631 54.5117986141807 101.487730760783 67.3044428309968 94.450081464471 86.7982657778071 83.8828482465813 68.2583779889819 91.6759267212396 78.623263885625 79.6815385702438 84.0651008498931 105.415180973895 90.7824908684644 111.417377783566 56.9473435365254 93.8318987024733 89.9188671516078 78.2687719999056 82.065118712668 106.128527495863 106.046887807727 68.5284481330247 81.1500959618885 74.9822708410981 75.8934368723064
632 58.0140721356648 116.948813829773 62.3616851996002 78.0124469943127 71.7907897672277 70.8886017394111 90.066327873093 110.398289259184 60.0557695736172 53.2146030168178 91.2789965583604 98.7193278028317 75.4072331454158 93.841659550502 56.5224552413509 75.9573358557287 102.472642474806 62.593693004948 90.3939817040836 123.518278852645 90.4650409589331 68.5965306143654 64.4440561496915 89.4475131347456 70.3035353469056
633 54.3216203688415 118.002178172264 70.6255145349288 91.3209879122586 86.1518997230126 98.9939383929937 76.8823585733016 101.589763368575 68.3981442395051 65.8279322028056 97.0566836592943 97.7267265882933 94.547084629742 107.44125903005 61.3047295457318 101.542720999409 98.4030162726504 72.383183144189 97.4176757265471 108.055561066707 96.3921277920745 88.0182958321268 68.085960906197 98.3371067857874 60.8200394788855
634 58.5924419621495 106.206708122347 69.4694825865764 85.768149154333 83.123731562445 62.3335683102115 73.0537615219931 99.3658933849386 71.4666834868233 79.3175387229631 68.0478010885325 89.7468202817603 83.2009295296269 100.532162155899 50.9043687147596 105.377109609739 88.3162352662298 60.9682525513605 85.4089403394226 106.922917188503 103.807285970403 71.9060869379818 83.5783823633435 103.199491316319 78.5227727878782
635 62.1437354291144 109.239517655264 73.2742240447745 83.4047695296463 74.8832041418544 73.2661123889359 78.7552201853494 91.3444606813597 73.5325482040515 64.8771443345732 82.8323925969074 119.951168633295 86.53740117125 97.597807201354 64.4374783786103 93.530032785895 99.3207273599576 67.9719973368733 81.5523563214584 104.084308137447 97.0677935899217 69.0893287877472 76.5468288701406 63.1965418061312 83.9666723086635
636 56.9692272289106 113.825836123072 74.4587152819756 80.4198901549247 78.3217556446575 64.0375387407114 76.1830932229082 105.916950712116 82.120167369163 56.9912224277916 75.5792504348208 109.117239712143 78.6419105980741 108.884460878368 56.8905070027816 110.729034156881 102.447550605505 55.3756559744737 101.132441679606 98.3240242144163 98.2107878109178 85.2606300024605 63.2735924233991 96.9471682242535 77.4138140775592
637 51.97621297282 98.7986318697523 57.1063644474231 93.144521176465 85.4001256015473 80.6774335748077 85.5739278801946 98.065487787911 60.9112368662644 82.8001863360688 104.001782086185 94.5808818418566 75.1186125888218 101.324008220412 49.2165247171641 105.78520670341 82.0927296781103 76.07239880526 91.0768679339873 101.759352723363 105.917612678042 69.8713091444726 57.4760881412508 85.5001791097048 69.8173471216208
638 61.0488651092021 110.922520991727 69.8236658042843 109.568859910482 70.9753903962478 90.5649981925045 79.2853613913399 117.560894000566 54.2232922317147 81.7371806251041 87.1640181469753 106.772089050306 91.9872660991527 104.146072968767 71.9207798467352 94.2660168658674 93.2859172838811 64.1080468846684 75.7916499474203 98.4439017374394 108.29488098582 76.11594656994 66.084606618671 62.6798280080028 72.0247029852323
639 52.4053539550516 100.30034188824 36.429601130744 100.037618824195 88.0452511009866 71.0566355374409 73.2634268840302 106.372299488589 68.6531456921304 89.9526633834969 80.5627052133746 85.8579312814823 76.4549267546278 88.0079421332449 67.2303260806388 115.599036498363 97.6198018619234 67.723394863929 78.6341706782188 116.989028659531 105.862695499755 88.883094430503 73.9787256212462 91.5911760228792 90.9210014926363
640 63.5246127984443 118.562173295522 65.7662971361751 88.2883430758778 82.188866079788 72.6340011617216 88.5493418015114 107.57214399891 53.9852182847771 69.2030131946196 79.7780741222063 103.428004855733 98.4247996046849 102.24485390399 59.3373468715413 94.596519272242 95.011568655203 66.4383141488427 80.1216048029027 104.597267300442 101.85847517662 89.5474624073308 76.4830503424573 76.3336407812215 84.8937368703921
641 57.6262369224681 106.317100515552 58.0392503700053 99.2820049156035 72.1737669693657 99.9121612450931 59.7530240663606 107.103470802094 52.1805953699678 69.0310178825633 81.1206852976203 89.8213576119747 99.256037775097 119.785883256561 72.4735704048619 94.6268099940885 100.925400594127 62.3713063910582 94.2870634319817 111.732416704911 120.218279742134 72.7705125468597 71.0699611790452 72.1992952779611 80.3918126060923
642 57.6665602287279 101.767226185755 71.8592773109972 72.7415961749742 78.337392683938 60.8347557490514 79.2801135901736 99.667446191851 58.1934351833897 84.3443465488136 93.0679334665876 89.9322259470176 89.1243644855874 103.729125107629 57.5739710805358 104.850932906229 90.7321781263472 62.528548637345 92.104361393164 84.76887657343 107.207476050971 58.9741926579245 65.0548243764014 85.8085904604309 62.6086120513764
643 58.0548099320399 106.224826981198 62.0718916983948 89.3068586936279 86.5011427594704 75.1230603469224 46.469217043392 95.159607224626 69.229132449665 85.9411228046822 73.7189832866454 84.1140698302172 88.703753836183 102.160050281026 67.3714433648631 109.505946248271 83.0500108269235 54.6333390543328 83.0033071659636 110.21057754645 103.402496154794 72.2949769325386 68.2017747387694 78.4478698287518 88.5466311316252
644 56.0409744985435 99.9764541383713 59.1074620008571 85.2425360629332 91.8147185766355 77.5235417525227 80.2227352666055 94.7597198292067 58.6856701554779 69.1839622016844 76.7514691536144 101.738645422897 91.3063098180023 109.413133492677 52.449900171771 106.040523980081 87.8106067951804 73.9461941083074 95.998987429106 92.3970381399282 107.351771114606 54.7363533780354 72.3211958760574 80.3636598209332 75.9673021829347
645 75.4272641876583 104.621539939414 61.4779949788307 95.1282827755972 84.7889101652775 80.1268516720817 83.4906589953152 107.969814848559 67.6685601044893 67.3122753833232 87.2932557202576 91.7104990357129 64.6995595257351 96.0793921701717 47.2141726121415 91.2639607788823 99.202427821791 65.0898934182572 80.2748705470984 110.492312319953 106.372976859798 86.638714383368 55.4630538941663 80.6228063792703 73.4145956304021
646 65.4339075849689 109.847303606669 47.7409560786278 98.4951165406348 89.6198096386152 76.4720034400036 72.3061421415355 109.561878245477 65.8941336366661 83.349970874803 75.4415873595084 85.9922432368622 91.6828603624394 104.459283874773 59.0003120200884 110.698815135744 91.6677435478092 56.6395361385882 93.4764946425842 111.051285850261 105.838778987339 84.2331309115012 90.8914327889403 78.2089939775569 73.6425065279603
647 68.9604200770894 116.774662952721 66.2000289339185 90.2742961414812 79.3728261339868 94.304202210196 67.9391767966446 93.0129521746947 72.972465024327 89.1633038608732 83.4796686953511 98.9757191799123 97.9576545825775 117.400835109553 65.8652589006923 82.542506562475 101.232509643431 69.5093192505006 105.132381858529 103.631910770899 107.872634203436 78.2950945350129 64.8727651716568 93.9208545189045 66.071162912457
648 60.5106226801284 108.012544210044 63.5052448462874 83.1464960634772 89.6431544673715 81.7206447327254 69.8301889460995 91.5230283401593 71.7760633137077 85.6914032998599 95.929716195561 99.897807941608 91.9657808298785 120.52232387676 61.1332486893905 99.2582249555738 100.205427506337 65.1584057939194 95.054172562329 115.4858935738 104.300579679445 80.2346347609666 69.4840827225537 82.53013377026 52.5707645205773
649 70.2342601437069 111.065128885862 68.2318144216736 98.6202293392858 85.3898309943727 97.3737975479937 73.1088734835758 107.80877619807 71.7769598681189 52.7587342379264 89.5233210905931 93.0342609260986 90.5709068303997 107.577195783489 57.1802722516124 68.8345360561446 105.34598521179 78.7139766829098 101.276169500127 98.2773507538138 106.285070684951 68.2959757906724 51.4459254235154 104.422641669296 72.1215951892091
650 73.4239951469441 112.554723085679 62.5937713453905 80.7997781771492 91.0036356089984 79.7947031070701 75.5487208124448 98.7149004166634 81.0778653986129 52.7842088647294 87.6858874090945 83.2989274981013 95.466398300332 102.819419390524 66.9751071333903 91.8860327276218 101.139822030295 78.6083572694048 87.7092612435815 88.6176561497121 103.067563375677 75.9411408042196 66.9285280102971 88.7732609779325 76.6068970460821
651 67.9605892908776 106.249969658989 73.9083159185781 92.2761821782824 80.509121301389 91.4306457251844 76.9737167544762 97.491788585837 58.2780410229969 78.7171266051121 90.2989937412781 112.278298471537 91.2478519597412 116.66347872176 81.9297701790105 87.1859284071965 108.538360608341 50.9669359519326 91.3672019078516 114.601751167933 95.145258636766 85.6886931682445 66.5396265910695 77.547861317697 70.2173892604304
652 69.2921671074931 108.663728568917 65.330776137352 92.1851471232227 87.9798978111074 71.1317038276423 86.1050232559976 102.077725166701 74.1102252843834 79.9586673105649 81.1498775659842 113.065566182844 101.025748019989 100.84069911497 80.757263776507 84.495444304451 107.700681245914 53.2459353375114 86.5806523934225 100.392503664788 112.171896684462 79.1718768258569 61.8581250213532 66.1297180675413 68.6728357919033
653 52.5371624468616 114.6671490636 53.0042067841236 103.800608191608 80.0067986868915 69.514088944682 58.8370335339226 113.993441730774 47.7430452467449 62.7988551424967 70.927850773531 105.182915104337 89.5983999185242 91.1503838733105 73.0315190340883 107.561652960652 110.804996003544 68.0981661527215 81.8277351803133 108.760442774449 107.144410636652 68.3099720089151 70.9310967610308 76.5055588891488 96.102131219592
654 55.5311925923778 100.392979499766 71.6791440937101 93.9388368433014 90.1147331529139 99.3736627713849 69.4737860917635 110.928200932478 74.344366310394 66.5652569044617 94.9467607589877 98.3887752526762 85.363484258715 97.315554248215 66.6944200716174 92.3838756642443 84.5185242052937 63.2023756265523 107.229328979269 104.850594019038 101.606494162979 77.20361931473 83.8932355054222 86.2221914109983 69.2950638032686
655 64.109594389502 119.81311018361 73.7281172992058 79.2245638037165 81.1800321475514 80.6665071877985 69.037366045638 102.630962749562 84.3705326489384 64.2714671449405 72.8033550405723 93.8551112774122 102.830942931858 104.883814476101 49.2273807590128 92.9716497591821 110.363691784702 69.1929897305124 82.8975725591369 99.4029895004405 108.115481835017 87.590607124589 67.5021655945726 96.7482512487893 74.8817672297645
656 55.4645460541086 108.572500026367 63.2541769190044 82.9980455685596 84.9059766331916 88.8085632749207 74.4171100789479 89.823061671928 56.4518693515833 54.3986153454393 84.8717646557216 109.831294248037 94.9290143759504 90.5879486308459 57.1118422419283 77.1313903218504 110.735690787429 64.1983780331289 97.565391586057 99.1105566542447 110.459513318227 71.8849566744564 55.4803042616251 80.7009566645944 86.0284321614124
657 46.9513169646164 110.272526018671 60.4689880284495 91.4019271585986 68.1960685807207 79.727033729847 70.991785479587 102.887149788358 54.2425542435947 75.5697728139069 67.209543914905 95.5571595484768 88.0918360016231 97.4409825475515 56.9725253933568 102.330413771542 102.016514956767 65.9154724790971 83.9360663790251 106.529950285674 105.496729937653 80.7287288875548 64.7180915380146 79.8704622530657 89.7354718760976
658 67.1479260656687 120.456966260885 68.9004524167433 86.598294264916 88.6134672863298 76.9594399855532 69.3536465934988 92.989026989996 81.5637824254121 66.9165347225362 85.7906421170568 95.7446484301223 92.8121244891242 109.814557572151 61.8417811602304 110.355206853982 94.7658905286356 79.4506239163879 94.9621173127424 114.517374803937 108.696466550056 73.359158031445 69.0610744376107 70.4530300090054 59.3835929866354
659 56.475169279248 115.486091551348 61.274166006142 90.6136840532833 77.1259116140273 70.6758879307924 83.9653212013704 94.6410224336272 55.2547686110688 79.0767069607557 81.0892280769523 97.887227612192 85.1483754452715 110.14927492754 48.3305464067498 94.4118656746144 95.4232220234611 79.5589351539757 105.169000288115 101.398025346228 115.94707538959 89.8654794706162 71.9398973443807 93.6658117969218 75.5058783491401
660 42.3711010883318 109.952683053032 64.6027595068844 96.4255638121675 81.9700699807963 71.6761881492353 60.4900477079281 106.68134738887 47.014993567057 66.813211036731 92.5128627510067 91.1321490754544 95.178604221799 110.484865315168 47.5244419562738 107.52086144657 92.934613268775 65.2815318072371 111.710913893148 110.177363007146 106.751988440354 68.1247510568927 73.678285864815 89.5985406403063 83.3090446234599
661 73.0308606265355 104.196464653493 61.6406164455416 104.734747776872 87.3599683364194 83.3227937608379 99.6339867556758 112.558539072813 55.1025269823057 71.5577134555094 92.3362685875661 96.9913890669136 90.4008299885085 94.3304231490698 76.703354088147 94.3943516644545 104.449053554784 69.9987086762646 75.3110114514747 105.519407430328 94.144845020443 61.4447494380916 60.4230059584259 92.4195021990324 69.9141479653341
662 60.5307000207878 99.4394635116997 52.5991333636147 104.330643184176 69.564974321828 63.9953581694023 67.906761754071 92.573083406148 74.2979545805649 67.9776521225265 70.7620924658011 102.660442913305 83.7759761076988 92.3130531713657 57.8738834316275 106.207017330584 104.221954871715 81.8761535157999 89.224262650191 98.3492641119984 96.3595820056597 60.2976715677429 75.2278655868091 83.7305125686887 78.1840407306921
663 58.9365859857799 124.376840745577 71.9712914288204 71.1459866377243 88.013953716234 77.1747481519981 80.7025923252192 110.191602259475 62.719713648542 51.0008961909912 92.1069712474507 107.99135629749 95.9234241963275 104.997718778068 61.1848916953495 75.7779167935261 91.5134453212545 60.1416793218355 97.5974762926711 99.2332062930367 97.4890178170433 68.9563098234853 67.0609733908608 108.358208120577 79.9898756201914
664 45.8593699540466 112.980975881488 73.4549590478657 76.3822074584905 91.1990525227049 75.7749344025484 94.742456730757 107.056600322309 56.0336401743667 74.2563683967567 87.7941756003257 95.4112654591758 94.6265475294225 92.163598424849 59.4689386538496 94.706728974616 105.611223123952 78.9743328907766 85.2837637839365 106.186016962716 98.8811730713863 73.5021508136579 69.4146232145106 84.5734456601168 77.0858059838738
665 70.4007923016947 104.64973415558 65.5672273780483 86.8971741382992 77.6033410813373 71.6405941783485 69.9602031292758 92.259376230117 55.5936251579994 58.5856278339123 81.2724666483726 104.982472268281 89.7898992646404 100.574198902989 71.9182063001009 107.128340301124 98.177658523877 70.351213006203 105.584428601692 105.843813756386 121.746922942561 71.6502940689915 59.9177297158921 73.6812487441898 72.3179081205104
666 71.4948733407924 106.856139380878 71.3731887795213 77.8779922344187 90.2803915671295 70.714823799348 39.461238635434 81.1871673267624 73.8379172026485 74.3999025990867 80.381375403491 106.048123930355 89.3420231598965 114.326595012524 56.716892362604 94.7995759957844 88.9605911763518 70.1349591317143 98.2606320287356 91.4436099328378 99.7183185370409 57.9063491334599 81.0354303591814 97.8587746206516 79.9937372358442
667 63.1539842376878 98.3111841610527 67.0227244190509 85.424000265555 80.6578351632548 65.8456926967926 70.5022067005983 100.568680597736 49.7138568909846 69.0948950939525 69.9230847738941 110.912446390318 82.0490322947177 84.0697568942982 65.5323445726258 119.427251997561 94.8377442054857 54.5160348655267 103.606908780221 112.746218061267 112.76765816132 75.7635004628373 78.2854140192176 84.7982694040381 83.5661546017737
668 57.4871346270538 118.892102029702 65.6288844181633 82.5598810049887 79.2452947042202 82.2161903554529 63.0202675561503 98.9455023371042 59.5790954185138 71.369923246961 91.8968018925656 100.769292962567 88.4565245818413 99.854700614084 54.9147043714634 94.0602888861427 75.0889881326602 65.5648681881958 78.6600240538431 109.712498137385 104.438228631916 59.1500009457424 64.9638511281722 106.714542682538 68.1810529496093
669 52.7456664072169 104.300654373733 70.0293551329832 98.702398570724 95.7219165063067 68.8597883339215 84.6311294291533 105.041704082887 78.7453567426706 70.2996310221878 69.9652331332964 91.5990467764697 83.5112425934193 107.023984075823 55.9887952592112 108.296079603918 93.3611053286209 64.0162772833455 101.436074785109 88.3902430429584 106.808019837126 59.7185444840544 57.8404556168842 75.6688562363971 60.2008434818616
670 70.7666582605196 97.5240307720248 71.5111875365696 83.7872212103191 81.085422240343 83.6209140458026 73.04522591135 100.615190736546 66.4692031575867 64.6021787625106 83.886611863632 84.3418139824838 83.494248710826 89.8530148817906 55.03245507189 93.162360974346 108.035059728204 78.9414782671984 103.130816078342 105.691261868449 89.3252965235846 69.112033360513 68.2172910435057 73.9697577835223 85.613233932039
671 42.9849835939134 120.395340327476 61.1737458651348 95.468936582247 84.0423985257752 61.3709955440382 68.9451309261437 93.5467798720102 51.503945527646 99.0396319747509 76.7118941392763 118.926130647341 99.8896062144594 97.4982873738392 46.9332766552634 112.593687656555 86.8770477852698 64.8721516326511 111.956721790179 109.219948164825 105.763384053605 76.5459323329366 65.9593501644327 73.2142564627344 77.2791365662187
672 58.1060619174839 106.574786245984 45.96602737372 73.5357740825278 88.8278972703107 68.5243109255552 67.5754587862638 102.464292467806 76.4927462946017 80.7205283350313 76.2373064125423 97.3726978050974 85.6745059479777 113.531764823958 59.6824089218131 90.4797820797243 106.061667921761 77.0326097469728 107.158448462052 103.451698554915 101.693510591731 91.237681559997 64.1588160885745 72.2516007120844 81.3847334998956
673 56.1386491471077 107.279449003401 60.5850275011531 96.1305266742607 88.3815688233094 83.10984719537 70.199817270682 95.3792824271174 58.5385880577868 78.7756975975537 83.3792170004456 95.2061431093784 81.817488468293 108.350845514243 48.053010031867 84.8729049500435 94.318388757382 65.6880818785974 88.3752316754559 100.884882799424 104.08845891133 68.4574027248307 77.4561087689695 82.7373488774728 59.4920340646069
674 65.1703821317679 94.7607953334893 69.4053190986884 86.1945828403834 85.8761323119264 72.1633900738837 54.3821900768779 111.99406221738 66.6246320906177 57.257610780035 78.2219099360082 95.3973809885895 89.6552663517384 96.3109540756224 62.4621946876593 85.773413273747 123.226758084885 62.042288633109 92.850743233293 95.215962689474 93.3737107323483 67.6550594737087 54.4655043179519 73.7783378465935 82.4481780696799
675 70.2760267570082 98.621088978694 62.1656778839171 91.5690596727095 82.9006276488653 85.087274257615 68.4559891891059 100.638082112267 58.2194162807293 61.1128002279748 56.4369095284196 108.839426871814 96.4872872839098 100.244391140137 50.7535773054415 98.840278766939 92.892563144078 68.6607596215468 98.624808345598 94.3899898332358 98.5101453653622 67.7506564026852 57.6336699883427 77.7545732118474 79.4824415187635
676 52.9977111185589 111.34045340012 64.4843057550305 78.1017616925669 91.5448990904286 83.985156189506 70.8356175930383 98.1006689115467 64.8061900175775 86.6962035000496 87.2254082710176 93.2599012548077 78.3645951535274 93.2624367659466 66.6729949915394 82.8697773523132 92.1111207780249 76.2957453824491 102.166413475364 104.875033443773 107.518724110163 76.0910944298716 62.1494531838299 90.3100916144909 67.5686142050669
677 58.1720043290775 106.775271181452 58.6317045429587 79.1591173882685 93.6193618421169 75.2946843338908 84.327710940568 90.7889509544112 83.138261522018 49.5273405733988 74.912500191822 98.5884793179736 89.0472600983387 87.3374849544346 54.7834729283684 102.911725139921 85.4910239932806 60.6396568016427 77.3063677536936 101.778134997953 92.325697371272 92.711720932054 66.648377910196 61.1939753878174 82.1297892612069
678 58.4666241203649 99.457660894657 65.6012646862342 100.579943007606 76.9901381917146 82.9049079357041 50.0164898222958 104.818969187197 74.4087965090158 63.8443791932348 76.4306486234358 110.202181147705 99.4927709267475 100.237486677143 71.3702094898498 75.9672216034912 105.224138425014 48.7478931676582 97.8691328992422 100.25915128944 106.417385741125 59.3619668351667 74.8333355224666 74.9431469188973 80.3525514212217
679 57.1335994907603 102.803415893329 74.8194755155157 77.3039763782387 88.7024060769592 77.1845219425267 77.4163112682634 104.98178896623 70.8112465919875 74.2913585212817 85.5560126344253 95.3086889715403 95.1793118210846 94.6518962851182 61.8040912948481 90.1089686590431 89.1533026550962 70.2465600222796 77.5086269170209 106.307021533878 103.157392038045 69.6546367529745 83.6475167157745 80.3176096361932 67.6631941062543
680 73.9277732770458 109.947602995915 67.6748579740346 102.95515005782 89.6527251408119 70.4056420913536 69.3815005916501 99.2634755809074 55.2449973733342 85.5278607406892 75.3100716649975 110.037644054138 98.7793801387948 98.332238481842 79.2430139897012 110.214625154286 103.784029193731 53.5040720123749 91.0343350931562 102.535754997396 105.680116075678 63.7988414959626 61.4985408684431 101.180125798809 75.4649984126156
681 43.1455869963467 112.338393283357 53.6841606826772 85.8087435394918 84.914481642322 88.4634529828508 74.1422403142384 97.1471065869227 58.5423581898287 70.0093429467781 69.313684080749 93.182092656225 73.2894811952419 103.185916034179 64.152439414545 98.410756348296 102.259912794007 68.7376765181989 89.3871705235427 88.4187111855951 110.380365623366 56.4608091666338 81.1016154086192 77.5378906535781 83.4221835437319
682 37.5175267807225 122.370068610268 76.340366148783 93.1005234159138 85.795392157855 93.7145277758493 57.3582841827712 98.4688116559903 79.5199592578253 79.6429402409694 90.3786519615294 96.6070503467728 89.9821903707443 95.1680258760248 81.3348135650553 90.3745740013962 98.2707411884767 70.5623950308328 83.3190960907765 118.732835306971 110.340798950745 81.811549285969 64.009642290332 78.556336921697 61.8303245182393
683 67.8372519570014 114.571355430485 58.0815902737671 91.3682861634106 80.9407496073697 75.203540064905 69.7688814121395 117.968188419921 57.5281165287937 62.1065396138132 96.3923751998573 98.9259328203666 93.5413929017315 111.92730182917 72.0963258871818 104.861105059272 101.957957223402 59.5078125417674 79.2056544109734 109.965387295255 111.301235956683 81.0562629928804 67.7851674770774 89.5840572433126 68.5900405493133
684 62.2561436415555 118.239254966824 66.1268492843796 79.4349377463104 82.4750826148057 94.7615222227544 78.9410295736972 99.3824388623874 71.9965689173945 63.6675645610895 91.8540356728348 113.771049296404 84.6306610038817 120.988334156722 66.7081803016061 97.4296987434442 110.001660045091 72.2458668620432 109.416838499968 99.2193400641463 105.568347575802 75.0002510649892 51.1991988817322 93.1268577688787 63.654169345353
685 81.0724272606208 98.118464683621 79.3891814414869 90.3479881433219 82.5844312120662 86.4357865583843 84.8004782363015 95.0038055662306 74.5557763830004 65.4364984892574 73.964184026766 87.390874193518 92.9547377955552 108.641946510009 66.4294861313433 121.253834039884 98.1890895336396 58.8787935455031 75.4134068280622 111.791847850167 101.009734047544 68.1733729430153 62.3714648262542 94.0099736190774 82.8188526654444
686 57.5531810661042 120.074298170764 55.0204224104742 79.0561204814167 91.3926539592208 73.7457375038164 64.834274135952 92.9984291954797 64.7421113235385 75.4630286735526 78.8312349211343 105.257397577092 99.3222864706213 108.443883671825 64.8574981724727 105.566337371516 98.3805490753453 65.2934125121084 95.7082669819114 87.7437568525565 95.0662835652663 79.7411424914864 91.8589419730895 64.718865672685 67.4465972518262
687 55.3579518706877 114.292421452833 71.7443496016949 84.9580251799705 81.46449109621 86.6984498577225 77.9350870916608 107.254834428804 71.6517807724814 70.6498006845373 83.151617177312 90.7978276586158 76.639076803898 103.302451381429 61.7416241410732 99.965728008898 107.167160118819 63.6050087340213 101.913183596674 97.5991897041821 96.8359089711767 71.9674196597865 85.0290776077427 64.7679172127852 78.9769780149286
688 64.4493314116659 105.451018631771 85.2923127081442 93.7930798026031 89.4474220891656 87.76378230478 63.2402111580561 101.212959015508 58.6464035868545 58.8419527444591 86.3240269092388 100.74043632967 95.196520354401 99.0787821667448 50.840718570062 88.9322962486428 89.183060498777 59.757480764141 90.3169326280829 107.326282174993 99.0254872597957 55.833574001028 72.9863038685928 87.275019185144 63.1604129631161
689 70.9937751680088 116.16142344222 82.0980708224654 77.866038872545 89.9141034381407 90.6416682817016 83.0997995672795 113.63776417771 56.7487757553862 58.7581799613502 63.0820243239272 104.035749267757 92.0808078703252 76.3955564040084 62.9072652619394 109.620738069653 88.0783763422752 58.8060201800293 68.807100690597 113.147442706237 116.300453170618 70.6840080642694 93.7679737519739 59.7017954460414 83.561349830489
690 55.0194757918341 101.894826654914 56.2502437191118 90.6788427452922 82.5535581924548 86.4572498035705 77.9944518701061 102.25603938909 53.5262095055689 83.8200334735681 85.7879178096148 101.473454756746 97.3308513492843 111.996059091801 65.2291533980285 96.6367130603946 107.085480424375 67.7623532194897 88.0890109991709 91.6451679253345 103.283699679045 56.5249607112724 64.1631679223105 63.4983556351806 73.4456870219369
691 55.0565866355154 99.3605075290074 73.6007518902948 88.3445151533887 90.7813089353505 79.8529983325103 89.7480595518836 99.6689218705665 55.7870557356794 69.1930673864266 67.4698377651302 97.3361434248618 93.8215407045514 99.6822903289516 71.715568130526 123.432408222416 109.471871549227 54.075029621724 90.3109338591005 113.569852804771 108.146123164954 91.482437096977 62.938025701836 57.3666577533241 88.8955740345815
692 73.1241446310731 102.530874951869 66.1486076398527 84.301251786399 97.6591041455565 100.093433761304 74.2569675163491 108.584496215042 81.9883496085233 62.9126879662146 85.9127160029502 91.8733875841878 85.4288307239269 108.393502727124 49.0420208797431 84.644304489492 106.714464480352 57.7862544693516 107.539962693307 118.492259565701 92.6762066088947 79.5022697313013 76.2452205463722 79.3516636079025 81.377631000374
693 49.8634927116109 108.485774071927 71.5518644627843 97.734273257953 80.5539322536749 93.9157126343652 64.8501020256987 97.7808513472213 69.3434759721893 68.9363267685677 89.7437542233965 95.0634038889586 88.2113975536972 93.0248161429316 64.0813827808107 84.86520907098 113.768574094687 72.6711661408193 88.3002111807014 110.817438885869 112.35534840852 71.8124138550225 70.691834103266 84.7277577045664 55.1509162400522
694 49.1805163491594 118.435716794909 58.9740849585774 77.3387150097062 90.5473512866802 79.9882464294032 42.0637616970893 106.452624897473 65.492271385388 86.5087940445185 91.0174759770688 92.1679798670764 100.810280218072 120.356861418856 66.3936089353692 97.0095183441808 85.9137598827788 65.1347347669494 95.9497060503521 94.6663963154699 102.341532450882 81.4235624793363 73.5825764401045 86.101674467564 77.7854428411602
695 70.203739727224 110.679359187351 57.9939163475718 112.61196096501 84.5126449767561 74.4886001287208 95.7246241354612 87.6895716402732 73.1139110954434 96.8881985261504 81.817499492071 84.0264663328696 101.482064830355 91.8422351012946 69.3408493975158 111.234759866186 99.7045312135751 59.2098444178987 88.1258465386106 126.273718376098 99.1473448195415 78.9708829976647 63.6929850110083 101.673316507859 77.4065255986838
696 55.1159093368705 102.89997959644 50.2756456990162 77.3906318770948 93.297416719116 88.605475985864 50.6234236748469 90.4231105063056 61.4969617068479 73.6848599591939 63.0664065116138 90.6217818147757 79.1284978929166 110.529559489588 80.252684135452 109.520872440458 96.5480627848356 55.6115862411227 85.0480038169723 108.273776990449 103.436354781617 90.527173113706 79.8948398178489 83.0612703842491 90.0311760114968
697 53.7554764012413 108.857345504209 66.6704633752876 91.6538372882008 93.5927809128334 93.5385161020133 80.482356270538 95.6895014606783 61.0019958833718 54.5959771895586 85.3776957640648 105.684507135659 102.884110601053 122.754746576562 67.5250440788942 91.0177439947244 101.15374462023 69.404660412178 118.944068753648 91.4736358459038 100.23095864067 80.2089360396372 61.5285411690897 88.9203712428605 66.2620014259458
698 64.6590328520404 111.911622687 71.3520678495681 88.3909764415025 97.7681224054727 79.373393411813 80.2284799064566 111.606230067053 70.1920580800805 72.4986949136522 67.7840142378002 90.2663139551203 76.2291085803533 98.2283344622964 61.2815181442008 85.2256118162153 107.517603314982 75.9606335449083 99.0318394489025 109.191251616616 109.741753364135 78.6056029505342 80.496642831626 74.7790051994763 80.2200871889751
699 58.3389393068743 115.668435537339 65.3990241342984 73.7964233743299 92.0447532073613 60.897699949582 58.774034390773 83.8927404293595 54.8321938611836 78.605736920782 68.0330938958702 92.9856950664346 81.8506673618595 104.281662697295 57.6765534789309 106.62751620198 88.756021039787 73.003376930215 71.2774656107305 90.8551823361862 91.4884295696616 69.1528732644912 69.1721848162396 81.8573366297719 58.0759825194978
700 58.6602798052299 114.542278396145 49.091843107197 75.4294942498158 72.6369202118942 92.3404052491593 65.7648943150435 92.1731687272807 60.6515445949943 80.2257305537974 69.6525948022642 101.286803136208 84.9789463616739 110.172105521499 64.7561974979808 92.7456878214169 94.8962755388252 73.1564389144982 100.624469984792 101.568783980771 118.878827814402 72.6588734173348 73.473444109031 89.8124629312233 69.5732938333492
701 67.1819808683391 96.0365876950514 52.0148991406126 91.1819415666306 67.7476560790419 83.2899516207592 75.6111198442416 105.408718343001 82.7594140088881 103.802390007888 84.8168186417061 91.7861431285552 94.2786945875229 99.2937565251778 57.7863547987853 80.5179832668132 80.6785682453802 59.8237775433892 89.4329519731228 54.4252473214759 110.739962134178 77.9508232788845 92.529907778683 100.970816562973 82.3283677161887
702 84.5785885595388 94.3456946708283 63.9466142213266 107.367233428217 94.7128215735302 85.1560433007553 65.4713153897176 95.5472752020429 88.9475985424701 54.7605155506024 98.420548780381 107.956996551106 95.2677445605668 84.8019750866468 43.9363171232731 89.2553394154537 96.1752774681172 59.687373933727 77.3441884381845 74.9470868814702 105.937820683074 93.1977568885272 93.278646596346 91.950492329749 70.8789143988396
703 80.0441024189305 88.3814470856998 63.3303407202377 101.166969590327 101.093944469149 99.009188522965 65.9852989575233 97.5325067651932 64.9129968382942 84.565422041429 97.0043812198277 91.8110113694719 89.9484811728523 93.1795121677141 69.9781546001814 85.475016552322 103.260926978398 69.0117618514204 89.9358745276447 81.5154654629042 111.890559602475 73.5763229463987 73.690471153934 93.006859591125 74.3371055021499
704 83.4283391886756 113.656034862445 67.3223881021566 105.344642077985 78.3826355479117 97.5493119391267 62.5579421883324 122.714553986871 61.7130999078639 82.5124036723236 81.8551450883336 84.9979651246117 92.0933798412578 100.240115002579 54.2047565719406 84.401396645236 88.069432057096 63.0674388106537 80.7268295829076 92.1282546704962 97.1173364861701 86.0272397512115 104.670727798821 79.9810623693316 85.7884996670733
705 68.6931871144726 116.556898342452 80.3174418375582 105.244967439868 77.8939489054931 76.676503754798 48.3073707942537 92.3556294124343 75.714557708404 96.441401782865 72.7770757328274 96.9600083229006 91.5510601639558 103.434041856963 67.8789238601705 80.9919321636358 97.8627764924308 50.4026761665021 98.9771182360793 102.793901315813 118.248658612638 83.0181391489417 94.582683395774 87.3793859422673 64.8061376189948
706 74.20830880116 111.58005950364 55.6978224483595 90.7494350001415 94.2252362865313 106.158555527356 54.7610446323881 92.0021694460336 67.5644728616675 96.6511193056364 90.4156655137997 98.6908282520159 90.8383361483928 103.175085271177 61.2090891187647 88.4877394881723 87.6533478569734 60.4162580602035 89.4202328486582 60.6692950853614 119.688539623483 74.8949587361639 111.583617029729 87.1044688281913 72.308417309615
707 80.0731988109565 114.6905993044 34.9500120270771 106.938382573406 86.4756232541386 100.306048433591 67.7513676249335 103.772200454155 81.9672205156863 113.254268783637 84.8922128362816 111.289859172081 85.4935694617332 111.164186700653 56.9027631897129 74.9683463122018 95.732918804638 66.7067686963197 90.7430623095277 82.3251090486124 115.495641578188 78.3668285153133 81.9339088182294 89.4497962912017 69.8638419985575
708 50.7258956851598 109.37129207454 67.6473774854026 92.0654404987451 100.566875459685 112.322060016386 51.5817935045069 91.0776656172536 65.4223551488188 95.555322078447 91.3825079669813 98.4422226161631 104.583303810515 110.044601469505 63.635558861722 96.9526799292677 104.725645143916 47.8609692813067 95.6160397625725 79.3556670785734 105.130675885032 83.3212551104443 88.5289023424745 94.6823923504025 87.9253849347363
709 90.2867982707046 120.115583744308 49.2176582728053 101.06822607986 86.552219945516 86.57567874708 70.1336749611398 103.831773363685 71.8983022216158 80.7628074844684 91.2642723335642 107.478053588199 98.1195330207966 92.5751822949034 58.7346869896585 73.558580845166 93.6131928111019 70.3743604669102 72.2806899935182 78.6444997358983 103.843579589977 83.3613828078949 84.44187633573 91.9388733877955 65.180409711201
710 79.8119796452214 100.713302349223 67.6030817328209 82.252837839441 86.5424712357845 114.85293001299 80.7543693610971 105.94393756174 62.2000461384959 70.5478350198571 79.6665363115305 105.929611195954 83.0590716324957 107.39803818888 68.566604768562 90.5712201163085 122.18443971085 62.6607168116678 92.9784693320874 80.9338193714313 120.996414171965 79.7862428540721 72.5462742852061 90.5684535028818 72.215582880148
711 83.7504941393114 130.662820475478 58.1605930869912 105.114574749348 102.694445935725 100.437713921756 59.7707531403025 91.2331083755736 78.4134400623474 81.9738887798456 80.1030598193333 90.1568704938684 95.0954889662844 98.8414390405393 55.8177603424052 91.4512412689555 96.0798355636758 58.0752270159929 86.6075796263188 83.5693906717482 116.776467881289 89.2285478349102 103.184225102482 82.1320960796816 85.0345710606852
712 98.3612812850834 99.973459418917 82.5191406244694 109.917583711179 109.768108547771 78.216913693184 61.4285232026032 97.066210569201 83.9896657822012 64.377718289056 83.5507052097936 90.8356528382327 106.458273566194 96.0074720919711 53.0007352612226 69.9323232511626 97.9511109303307 63.1606197760414 73.2140385751461 83.8154358207303 107.561049055839 90.8688841658812 70.5302746539329 85.4167856788027 88.9108126022323
713 80.7270562248245 107.33645374673 78.0342744193912 108.849187343461 94.3068386928153 97.3384699327252 70.3991058466582 90.681171080363 74.7258679116338 93.7197819530606 108.022896079917 97.2966006008762 111.276350940551 100.421597812841 59.2136939739135 83.6954306350716 96.7269868367127 65.5817495417085 89.0557463822174 95.2344392823047 108.426277416302 92.0160131681961 93.1520964137669 79.0189936883551 53.8825548681889
714 70.58993311269 115.983811438112 67.777241124114 94.2192445490002 77.0243014839942 111.900919523311 68.4918679405645 100.097013992692 70.4562574181457 76.0063417416233 92.3838965547526 93.702524798815 62.2768335613411 101.777922044868 57.6969255232938 97.8554254152797 107.833825683464 60.7404140360275 98.8209896548576 82.3474598430652 114.39913879421 91.953946085469 89.6500224218683 88.665937999 70.0102211667805
715 94.3847449834096 100.884446086849 48.1397629483645 92.371905493674 76.7012632669713 101.947370544489 57.5956455514027 103.414285000332 72.8046333355544 90.9239785456463 91.1736694458544 124.525649271433 85.4816224412507 97.2674504197272 59.8359178863847 88.6861237520037 101.268982696518 64.0857206687415 100.635772596596 81.916737416221 120.058371595386 69.5551401003405 90.835775195869 98.82334650736 61.9171316831382
716 68.7454506638182 124.89240938005 45.7856653796719 104.844609011366 102.34322425515 112.305718492849 81.5880359712174 102.022097955019 57.3772052820437 102.427203591953 89.9955042670855 91.5603863420357 102.103261423313 114.229887286737 53.3496505694615 98.3411579489053 97.122843768144 63.7021868642988 99.4545584635422 90.7617281872763 106.488427440642 81.3351723499021 100.534519676998 65.5945354115308 67.7168876531869
717 64.6834142907412 112.24242518847 55.8935055236609 95.5404440160254 79.2407548050921 92.6910937065432 76.2179214708545 88.322589977858 80.5354281177202 91.4489568357617 78.831817574681 96.7035899333858 97.6723889788903 89.246963180902 78.3493823644587 88.6161667337142 99.706003049892 54.593891441655 110.063738537978 77.6316700480375 109.81601978782 67.2028314168368 92.9008021307448 85.8374668655413 87.6750417202149
718 71.729257442685 119.93614178854 51.9169854116157 81.6937294446118 83.9531126894805 79.7458233964355 59.6825294242063 84.2846932031904 66.8628549238921 67.0108149947054 103.373758185516 92.8773612321999 80.5041910602868 107.155638040282 54.1812446408964 85.2977820694766 93.2291389315235 63.8035262079305 93.1343999762204 86.3960585743422 123.414350807626 90.9767337572243 99.5441964621277 112.985729856838 63.0351192696756
719 70.3785574762616 119.628620043479 51.3194346875963 104.252620700758 80.8343700102878 99.7877873690912 66.8112512657895 109.450448815283 78.308752335593 82.5400055594717 87.5808989182135 99.2514264842227 88.6323755765454 113.750468482386 61.5622790715498 87.3368818150869 102.574308579098 69.8466478300832 70.736595868581 69.6973562588067 128.530815741356 90.4098157061945 89.9926047292865 93.1831261181873 93.9781548351943
720 79.205128697287 101.03017035079 56.9845995573521 101.436990145677 89.5938129243028 86.304244682533 66.54860292715 98.275269484259 49.4052370040405 115.995859138579 95.9127314083109 85.0442972306276 101.08270986699 113.373989808956 67.298702731059 89.0392114297589 107.888070519138 53.4298679065175 95.8966841853745 98.4552382425855 111.85851659501 70.2274801405313 85.4311160661645 91.47643529616 64.4166798297252
721 75.297214235293 111.638272515976 81.7067538317504 93.7464906558632 93.0344056635393 86.8000142843811 76.6700829243349 106.575427622737 94.5056780259448 81.6451546116374 77.9044661215155 96.8147664922236 85.5754146666598 90.1125138940064 53.0744082053417 83.5481466499988 104.379780918712 49.2635498579279 96.3961734617203 80.6186999959902 117.881851488108 94.5346923835968 91.7206970407859 83.7492950576678 83.3170701958839
722 76.171812443406 111.167438703504 61.6291680922323 105.518442024107 83.918280839671 89.1133016310421 48.0292113066784 99.7790340311936 97.6402603483771 94.1037093071877 86.3472542124966 105.098865732771 98.7611472074217 79.5492126328616 51.7229416114118 94.1213718164717 89.2380047454036 59.6358894546543 106.622757645361 93.6454239492438 110.462455244748 82.878131305547 86.4096751530912 76.244263860119 64.4069736976545
723 92.773645983075 109.870320078106 56.0402839431304 100.283085815233 84.2236971871837 101.838670755116 59.2412354769986 102.018933422524 61.9873686492708 86.54813350346 92.270599938729 88.3031564688963 104.213261497875 102.824645710717 68.2630494937957 97.3020075753593 93.5691639132126 54.1347523208492 88.464856064707 69.1312582672912 126.911920886552 73.6381241592092 80.308240541191 94.7417348065126 73.6910291300665
724 77.4171574339285 104.481437616213 49.3820757666009 96.838015715235 72.1606930573812 92.4181970398612 80.8223284791334 91.4290299987 73.0783432716438 83.1203580903514 90.2629556239205 102.026543814887 87.7967789772632 105.853469429286 61.7375151765488 68.5200378207699 97.778298224613 67.8142415290702 96.8743756469785 63.6003361385377 98.855218840843 82.7381564019265 99.8357134931913 84.6798598927874 82.9749943576298
725 47.8294969399797 119.071903442445 81.9740116114219 99.6920126629198 101.999412288778 90.7664457982236 58.4748222871893 109.315932935788 66.0696835906697 106.39928188049 83.8488812406214 97.0698686811007 92.7165315212623 91.5441296682066 75.0878005504605 92.342277116554 100.291866150163 53.1313300185266 85.9147561171815 78.9834859900333 113.413997042747 90.2263049009054 98.3527251504078 96.5912198171328 85.7641488338801
726 72.0947923431992 100.499182438674 69.1490420563862 84.0297074199854 97.8220595159994 93.8102722126597 68.7394663318634 85.154275160856 72.0697171646327 107.757725321342 98.946110445328 98.6534907783856 93.7202176454816 84.8363479812937 80.1245697793705 109.973289615872 95.553127007386 48.3882728980219 96.2141982390137 82.1266831377398 115.073719319393 87.138132023421 83.3729197955938 71.9651618200875 66.9121265249386
727 81.4440195863391 126.128959882461 55.231641082212 100.32929751901 85.9889095426631 97.4967204229221 80.7678884302653 111.692754576945 70.9623028133267 93.0105711951445 105.061949279629 88.0785843477138 106.110024606408 97.5408116786848 53.8171171006955 73.0340336346386 112.698555642129 76.2233184342413 83.6140292947809 85.2581385173103 108.600351669709 96.074449379953 89.7724685928143 92.346830370161 87.8280520988726
728 81.187703293189 104.385805118351 57.2937133429097 93.4669656535304 81.4819289707974 86.0817622654763 66.9239974468502 79.0640300313926 80.7097364301133 77.3062500499823 93.4579750028516 108.97648481898 86.1609374973693 97.514104144195 63.376975272396 91.4528945303321 93.5515507507586 64.8604609499226 95.4267708029962 83.608369489527 104.279933764829 88.438016399318 87.588516552741 87.3164414482465 86.7016169241516
729 70.626550000047 112.167076215341 60.1401939134218 104.481983811299 88.6936138359606 93.403225837529 80.1538851490097 105.910342932647 61.8265271507986 85.1473303421669 87.1144639597564 90.4877705513474 94.0608145486995 107.073797749877 54.0821580620597 106.107355888531 92.3545026793578 68.526122907194 73.6528898381209 92.3812560745024 112.061268631231 92.1915560826994 100.173177164073 90.516267288772 59.6196664188092
730 95.0305930571356 108.323528897994 75.2932764071078 91.3924831271869 86.6865237726023 98.8771588209547 50.7210655746532 88.9313865368161 75.5903200783011 91.3033354207897 92.428158320082 94.220724377365 86.3954399657509 92.2932752646676 52.0801915893096 105.106503071643 74.7880763132044 63.8403595294928 102.447986124197 73.0284384939663 117.097628986838 76.1522601631872 92.5654060724251 88.6181932520604 74.7939943439878
731 76.0532012476933 112.312399545857 84.0069608644369 98.3311963720476 83.4036988683846 86.890602695782 85.344713123205 101.562539460073 67.0577468785893 98.9471319556522 75.911088692917 96.8289600316003 83.2231986947804 86.8083442621795 59.0898909276048 100.626392008375 99.5897395094713 62.4907258739262 88.1418709827667 81.7620350483159 97.4286992286213 82.0350782327243 84.0632043990347 82.5645371141312 84.1569127113799
732 75.7825463289181 103.923772585527 68.8110105010127 110.308799676225 104.665482948799 111.421597121483 49.4255055568223 100.284316417024 70.6224616470484 77.5778456290228 92.788603155936 94.6140474131485 85.396942331711 81.7309821076201 66.4309433145265 95.4794213559419 97.8343863093209 67.9061817119424 94.8647718988127 81.7618659170397 115.272496361863 71.2428270078776 90.6358232950485 84.697119794249 73.9177835772055
733 70.5508475586658 97.4906257341336 47.1556857494008 92.7725189481431 97.4752231894868 94.5712523601951 58.272236648511 86.6923887966235 78.6546321448754 76.9435972077109 100.19810573716 97.6917835631254 80.9999661454332 100.44062920206 65.1419861409765 106.892475523099 97.539200758879 68.1231892231081 106.333715426034 76.815023251561 102.072379961682 85.2951975806755 81.200976897018 91.2881420818068 70.457945955082
734 72.7436655216473 113.874165489864 61.4313521282629 88.799426198874 69.5624697334876 74.3758095080949 78.6083398859647 110.629478313366 79.8531198442423 81.3989640301595 81.2530539490858 97.3061506688276 87.8539353808215 103.434726160547 58.5599231707258 87.0068032173665 101.415263543743 57.3651344554074 98.9011190366422 70.7206936157835 111.306237924331 102.873759312781 99.538375664096 112.578117787499 60.3723722210953
735 82.214539064971 107.216019379845 70.1127742990498 100.167430363301 88.2048635938171 98.4666009615037 61.8464615644034 99.1826186581102 66.9732622797227 83.6823152984227 88.4198414885926 106.668291219615 91.2477851545028 110.767749338297 60.3519143435088 88.5145686983473 98.1751503973619 64.2188675186287 86.1655655158368 80.9520067466039 118.094209532098 88.7339613193022 101.895994906459 79.6480090479612 77.2051163211866
736 82.3832781033739 104.932637103352 63.4696279392318 78.5519181122741 86.3003210387358 100.53740980351 71.446684659515 108.119292442136 87.1510000223448 70.6580116409472 97.0170401670718 119.480170721598 87.5350949999465 93.6560932843247 64.8876597510043 82.560040439759 97.5356232801757 69.0709287930907 89.426501381657 74.6329253951735 117.676864265327 97.4938347825653 89.1710470877167 88.2530936926555 62.646921520454
737 87.7039234475134 103.954676273551 60.9482040127681 88.309550067103 90.065691149404 94.9710041186405 60.3008590882426 90.623773169898 78.0056402774652 84.6583346257086 95.139346035996 87.542608210873 102.523983915679 96.367191766897 79.058246697312 76.7346825228936 107.208938629762 58.2579690832254 93.2754044694293 82.0262998833666 121.820251085019 71.7270729204004 92.5345527406412 91.4294942624446 61.279520294155
738 75.3843795218215 125.077455619215 55.7835270926829 93.4143263024587 81.3594759487463 86.9625776901809 69.4785819014922 94.2985491544616 68.6115759189209 105.000498464663 81.8421887719302 99.3741449171335 98.3911659281443 101.132214385892 61.0200605521837 94.0039318677673 105.605782943136 70.2353656706129 87.7247149656433 83.6639912254748 122.470030764964 88.802339906776 101.62038647888 89.518319934351 59.9242309234095
739 80.2083092882764 94.286131973393 79.0818016638517 99.142719253779 80.9809964400415 113.785455683995 70.4317469177463 97.243178099337 71.2144123291211 103.339694935013 86.1055322371273 107.630045600383 88.2592883518657 103.826959152568 58.1402949628895 68.1785835378373 99.7483580637925 55.1661597108859 66.5157958391213 81.4540166718522 111.693026100683 80.0983229894053 84.373871122671 73.072507117033 64.0080624592244
740 88.0188008684727 112.418084244327 75.3818286581556 107.513699316917 84.1634189415624 89.5983837902434 62.8126510165057 106.121487981822 85.7647226880758 83.1309984723499 85.7947646345738 94.096594559506 89.5354605050518 89.9603076898075 57.1830435631314 103.780324944221 93.1060732472646 62.0107959108613 89.4193712240688 72.5538603996172 120.679250902539 91.8532521951145 75.9545260008382 83.7945975175784 56.8823870654773
741 60.2814125311749 108.19067889524 70.2513207005788 91.6229673442527 97.6855056766026 110.46925090879 69.6386074704177 96.6438879813913 53.2791951136984 83.6376579632147 88.6318722127928 84.5924032257751 79.486098722849 106.575326914885 60.1268005935966 97.878853003955 105.068665216515 50.086575972471 82.9186551214292 85.5198240758278 104.586595869277 91.6735708717594 72.6872355321652 82.7624380064585 61.1272742515767
742 80.8552661704448 102.762427860084 53.7451544597731 115.978459751776 85.4283658219262 87.5025509641312 69.23787373691 110.522287395565 62.2928656504372 92.1228995082682 78.3278964873683 92.0496809375656 96.5445540970484 78.2179927293712 63.3076907037228 81.624639747681 91.7785302739634 71.8214801156445 81.6559378839091 75.0325684491147 114.709927875582 82.7300530204944 92.5926281283433 102.787261667295 52.3314568795609
743 87.8624551851425 112.899859648242 77.7564926650675 104.522784626836 97.075656929704 115.414973692247 78.3392003620156 94.1785387435225 70.0444449188166 104.313032446286 85.8585404265793 77.8286010563171 97.4054455073938 97.946624025117 62.4344316097993 76.1432385530957 110.178734703926 65.8591680934618 78.6345644923263 81.2151950191952 108.734606295286 73.5348870162349 95.677274457815 86.7237443314106 79.9191633483855
744 87.1790131278584 94.9243866013359 79.6540883492354 110.786576648601 91.0033674873636 74.5715589987523 56.5840771720452 92.2854024829727 74.3972895574867 80.1393229251224 78.5332212663535 104.012543113401 97.4121320336766 102.876005613562 56.3591006023671 100.879159357377 93.8091584559279 67.1372619996165 86.6131400433402 80.3734767982694 120.602990379139 84.983009395531 84.9154742879736 81.6287819247855 66.4895658206777
745 69.337918816304 109.098232599479 64.5369187191928 88.0719286990588 92.4136113255557 98.1652023899833 53.5037714506127 95.9342140823217 87.6881275960589 99.7789728155099 80.2331548242072 112.25520029632 87.058503733237 99.3325297685152 47.605658292565 83.0698207140205 99.7652095730608 68.8462303309287 75.900818324388 84.2243494118247 119.806431314557 92.1444491843315 90.4261821047124 67.1691110446603 48.9298466776464
746 63.3327001853975 102.586286945452 60.7346964235811 95.3564392897644 107.761938518247 88.7803782418158 64.6992407105496 100.720616543174 78.3109280060638 95.8133398450193 110.00702115635 114.598572884771 96.0158769665471 85.599531304639 62.1223065496897 93.6688613767924 110.883986872721 54.4006608443582 103.586619109846 86.2141219278607 107.665587962618 91.4067667946753 98.8595611557987 68.835403103163 78.4971615117851
747 91.1616635578823 96.1722429754715 56.9853993433737 89.0804764385001 96.3403623114664 102.685668822427 86.3401347678742 92.9979644930332 83.5301125832177 95.974615811509 104.168937363577 90.953037856858 98.9249069394024 95.6123400296918 76.1943906453585 108.035280019705 106.020273013872 73.5010880635923 81.7984595086319 78.3664464101808 121.834803276087 72.8945875492336 76.5581468778415 70.8456108042304 75.5462235250703
748 75.3885296543634 127.758529316379 78.7101433895049 107.984905029093 84.9545788514357 83.6684126852734 80.689033839433 101.509971569475 64.2074820399856 87.9318381001863 78.4404460954443 85.5864270964216 112.072278848525 91.9284975599924 69.0774541593455 89.1187839923861 93.3716381247592 60.8505829462393 92.1433486798997 71.6791699866845 102.345792288943 69.1507918749975 87.7936308413034 86.3433498327698 87.0002165513947
749 76.4226660608576 118.399943717903 82.8311849680185 114.344357595869 94.670147639702 88.7997412460625 74.184513337965 87.631415799448 65.363514389147 89.962916222895 78.2658258708127 87.1279614656997 94.3856606738787 86.0892714080376 73.8104594643813 92.267667826692 103.25974865726 61.7739616111203 81.101743142205 89.5970075814901 107.669342808528 79.0710806532358 95.908418003216 87.9213985663047 73.1709334886585
750 58.8305169522883 112.661817643713 69.97072004032 106.199956019663 88.959928954227 94.949674006698 65.9337401548513 105.005160184299 80.0011854787465 100.875416478605 91.1975931755234 105.048488282006 91.5772255018709 95.5693184740926 49.6353125472672 82.0226185020332 102.006273132143 47.4574595491911 84.9128866298897 96.9241535637379 104.014663761977 91.3302405033976 86.1799399985792 85.3604633309168 63.5503668853262
751 68.6452417064697 113.742477908853 59.1707355665646 96.8570145449385 85.2026128197552 85.718527185783 54.8205306093997 98.4517763324445 76.4731286144483 79.3401046082296 84.3653687937025 93.6441580798698 86.7906748734648 96.3820522750752 51.3177152149698 68.0200679847486 110.651200674956 64.5121631057339 96.1582206354884 78.2178566801149 106.950959741695 71.9471562595293 93.8680886629392 86.4799641451312 63.2619531748636
752 79.41320591819 102.18917893241 55.8587368782581 91.2756961494084 101.315950949157 84.0937728120904 60.5984404967283 92.590769023812 97.205077756035 65.2793927766206 82.2184243364255 112.441293086147 66.60880133693 88.1786428600553 58.4567822011608 100.214311300287 88.624132479798 68.0125100481721 84.167180584565 92.2755388308885 124.978690347306 94.018644070729 87.0995092260916 66.8653501054527 80.7288426751014
753 82.9469443973682 115.602955024323 53.351047196802 98.7810332704874 89.960836288718 77.2870828919601 54.9365176562684 91.9536628718375 81.0474070620497 83.2736990249254 80.444345494476 92.679371141225 92.582927502631 72.6910139174325 44.0139173818381 109.508196234531 98.6124514005528 54.4666123676298 84.755688854576 90.681106635645 121.874449035671 98.7519379220655 86.2649125948273 81.871009111809 75.9115543344208
754 68.0089468049393 124.598445038475 66.1746861253625 100.5678594778 83.3713537941721 91.4792572808075 70.4144520139654 121.109732497076 49.2922208159596 85.7800027120748 82.2283747679318 85.5848722049709 90.0473936299603 90.3860267301145 66.1399320727629 74.1859330816413 104.088873137783 57.9800814500771 81.7119944215403 82.5373423431288 122.248447023365 90.1990877132889 89.8390404169074 91.3608206075881 77.1851526399965
755 87.8353397844848 112.844955923482 80.0817553755579 109.451737456474 81.5860121050021 81.363703263064 57.6044226979948 102.229245234936 73.4505850328117 100.437793010509 93.9767824597366 95.1921762165371 107.410310843381 90.5815585557003 57.732911174274 74.7346166466717 97.937130062268 56.3168518374088 90.1328853396013 80.680429130535 119.505880731214 82.3727913025429 99.5630421221887 94.2818427940156 65.2837404897354
756 66.614230893097 101.357183647508 60.0102643577615 91.5471693194447 94.7197269371529 82.1246825664923 72.1598214349315 95.7572687871572 64.7353058541952 80.5233222794706 78.2144543164461 93.973357259041 94.1580683700415 96.868764280763 63.7543935178202 98.350670073446 102.600084710887 61.7794779878443 85.3593125237046 90.135983837137 103.029138620797 82.505074210375 83.5085038874778 83.2497295069878 70.7514014428314
757 56.6735207254215 110.152280308646 55.3378594252276 91.5622965607612 89.7822974985315 89.5480541187415 45.9540835252059 93.2216425242602 80.7932693043055 82.2707290920108 94.3197780079692 106.311986004412 92.9684989213456 124.120020469527 66.4494923000202 84.7162604633515 102.065911117598 57.9864176238197 107.266065571379 74.9316102911041 116.1374778038 86.5507149030056 91.2913137976447 90.5247465297082 59.4308089468143
758 55.574527606536 114.93367610327 51.5051803172573 107.42800016702 95.865367722802 83.6276134856572 46.08292056217 106.287655427395 62.2150432787033 81.9511016870965 83.9547838941369 95.2491328597513 104.909949045511 96.6805803963798 59.4471242135214 94.1281719584101 102.388418914859 58.3130507298506 79.076277283671 73.536696851751 103.743896286972 101.938307977752 88.4301785012913 81.6282467685753 79.6202624157676
759 88.536400473772 104.839026028971 69.7274661247764 106.928393133304 90.9750287802185 108.153674116303 57.1812929059621 98.6357207153808 60.1788043682334 92.6627788265893 77.6986048446675 93.4033109605914 91.3699348594439 89.3386841112657 50.8955621777014 94.6819442675557 109.280113231712 55.9710965144478 80.917504238031 75.3582689590668 98.5961071429451 80.2976185720858 100.706834978557 84.9175241512266 71.1748153757115
760 85.8497540677805 107.012092603974 57.2258347196242 98.960447475891 80.212425460224 98.6835122374542 76.357545043216 90.8651723475237 73.9672963437963 86.8331782201475 96.172636605787 88.9812268343356 99.2551281546583 114.099447419884 67.0018581204914 84.364312911844 88.3450281389647 72.9381835466011 87.444937782545 75.7395919033303 123.814055419915 86.8302635927927 94.2824193655661 99.7195064324395 53.3680857542147
761 56.2794864112127 111.941917722178 54.2965705654695 92.500974187001 86.277597150587 84.2927460521411 66.3183532050152 78.957889341845 64.1522330351334 90.1821387863181 94.221370861452 84.9199023199873 81.249471115634 96.8199708550478 78.57530642655 95.9176966168371 86.5989647468794 58.1558104039681 92.635124103119 95.4064238179603 113.680744371195 78.6399863348722 78.5412130228062 78.1381126966229 73.4946908411615
762 78.3509648884343 100.571740453455 55.4677258046036 103.916793407294 83.4224496201551 76.799424535483 76.4318920429741 97.3824291640176 68.0828132328163 97.7812857026105 80.4470644728129 84.1877777633477 93.794448543779 82.92758124862 72.038388552032 99.3506379205418 98.7154576528434 48.5852259022857 74.6043472562987 82.9832201818858 98.4773162449364 71.6677365388534 98.8670299938915 77.4028634193523 67.5783029897513
763 92.5731332233126 97.6233034908634 52.2776022926294 93.5094343883181 76.8747595609251 99.296494772655 60.7354666377748 107.010039401622 97.23347718047 90.592205282001 89.1304239115234 100.6456752553 82.5535865746383 88.1520016408356 67.1224149747854 84.7683156711329 92.3289088884968 72.2451676335009 93.6090500904026 74.9492810518766 118.212718846465 84.8823168157966 90.1663493011519 79.5555258458978 57.5001337913502
764 77.1175023442828 105.371503821327 53.852970918372 89.5730594590506 91.465129369204 111.414548680554 84.1062552702112 97.7556242164493 61.826052829224 87.399297532354 96.071098305374 94.3925359454643 96.5625574891033 92.1252569166057 79.5500784644208 101.738512730514 102.471814733859 56.9586196951452 78.086513046084 97.0176486066882 117.139678452106 84.3578991914794 80.5824330408096 72.8580964144338 69.7705796085087
765 77.5503487446393 113.133989246006 56.1156195250947 99.8457405985985 83.0556717422253 98.8034855511202 75.3871808166336 99.760327989507 74.2240250171122 86.729277030339 81.7968702400596 88.9661923593723 92.120802293858 101.612829016128 72.8056623614397 90.0019488369724 92.9161096410522 69.7248131143786 86.5641407630093 87.715933135741 116.262670198381 83.472558628597 97.8272942840344 80.153295003916 75.5608225810814
766 64.983550808522 100.287610024028 69.7069406790837 112.211537536255 86.7274510388712 79.0198940501693 58.9456597049804 102.436423161273 57.3146869140872 86.5412460598059 94.7815062973912 78.2822809444936 97.4198337859378 93.478659721224 70.1757471302298 100.876321825699 101.850284824452 47.2951492656884 70.4517739430804 52.548574930609 108.765166140268 67.616797759373 95.9946226912578 79.3099322109464 60.4614277436761
767 61.1318838325716 98.8628856836813 69.842329090821 86.6917363107416 71.8719201077437 87.741763125224 67.0454730228063 105.515303524267 76.1298900599477 80.8382415617518 89.8835237630054 92.8119069524628 83.282619365814 98.0023373470851 49.6100968677308 84.4789709583604 97.2532262153266 66.6028832934287 92.3683147185724 80.5238993847562 119.530227010859 87.5974942262321 91.2403196659757 78.6224825086622 83.620968593301
768 96.3129019332943 116.442936957502 65.5721752952633 100.487191993168 99.0006805311237 76.0204903106506 67.2689989668502 94.17983939558 53.8173828364066 86.0296806819068 96.2267775638787 96.5229414372204 94.6680855044457 96.1815546572401 60.1989029504726 76.3280765495297 82.2981213410729 52.7711330271478 87.0557122567054 88.4092954941224 91.4735442079736 88.9766100968892 97.4601829599981 85.7710106198387 66.6858284792598
769 76.1140253481487 114.528136080038 65.573675124495 99.8439794277139 86.4984455381212 107.020707050894 69.2032592261051 93.7809401438104 69.3922445692608 84.5126284882902 94.8367853661128 81.5054049857681 96.3818493668816 109.970120008106 50.9526733334267 98.7331660458773 101.76729731338 53.4765713145083 98.4302868348138 73.2972882131619 103.476987952862 97.3140093523636 109.102655343516 78.3255099885872 86.5351911762153
770 89.072224864648 111.830201814388 74.5646002365196 107.522922319407 88.3095436819854 96.5420662580075 77.649697265141 89.4404562448921 64.9852457864182 77.7813925300985 101.24698788339 95.37009450992 97.3215734592239 104.178469552161 75.9531384423628 109.003324659533 102.232326636782 59.7400552580005 98.182993058214 63.7030162070558 104.635328199487 86.2092007846052 80.2732352305974 88.3354750645085 68.7417633387185
771 97.1797272798936 104.295486490411 61.8970450245161 99.0548399049242 89.8121218987251 81.2239025480421 54.7743594769935 94.5178428413047 80.2134154427269 91.5477132900164 90.5580512384366 98.4676644402185 99.9207762389185 91.8647736795395 40.2964424104047 97.6086299918302 86.6434364259729 60.8712195497877 88.9031366849824 87.1165466737758 112.414727706878 83.7246770407594 79.4014331948119 62.9369428859736 69.1636661428051
772 73.5735321858362 104.601113115092 62.7659352289357 98.1831988511028 91.0659039517202 92.748526798646 61.5067140746703 89.018434842393 73.5111128923074 102.147578672425 87.0280822459132 113.035618373077 82.8386630333081 99.6089223018622 51.3325993966726 88.8009404806483 87.1068884393759 70.3104322470541 93.5572709352292 68.9803295963255 116.80013899554 84.9836117424516 89.0857060887522 81.6537868098173 65.1161116383741
773 70.498970768261 122.149267449003 78.763364952068 116.777555740018 84.4915949583923 96.0820815952674 48.9540045784023 107.440250624744 62.8180333436768 74.5649353602655 101.254367984898 100.159286347228 89.4994367468823 111.235160712913 57.7808582926958 98.471912671459 96.1739607274701 62.2079886938174 79.4112855721316 98.0877000062519 110.632657670203 85.8443529194231 89.3397410761276 83.9799319611369 62.3592708847877
774 71.3216371326026 97.9314091237654 50.0800295293809 89.580724435981 75.0683896056238 89.2327007981469 69.6297418805248 94.716149094652 75.7950407878368 78.487716803389 79.4192972990728 119.227949437789 92.0951874348999 113.024095197949 73.045780745841 69.7838575475568 100.953018374481 68.5449050370984 89.5039103789824 85.425422438902 114.740316392172 78.8659574588904 67.9272638986238 99.4366841472988 79.2207810406149
775 83.8905518044782 111.735010549279 70.2609570327404 88.553969205061 105.012929818564 97.2279308189107 60.2852536574802 92.9585224489825 65.965512271065 85.981191161946 96.343673196677 87.7689409320862 104.130000095923 94.3735840229116 61.4593997056402 93.5289134769544 111.670896202285 60.1991541534046 86.632584077731 83.455074414022 112.104198076312 90.0784754133471 96.5642577591323 74.1975477545452 69.8363229574883
776 89.5945996220835 89.7112304297112 55.2501149648016 90.468168809075 101.823967454642 92.3682314142966 68.2349596549931 87.4187833138151 65.8949700134719 83.5132015623332 99.7271271593999 93.711239476108 99.3737639755482 91.02940537218 69.9353899278891 78.6578719297092 92.820120689035 61.6088738097619 91.1071966968173 74.7428675783572 103.176243279664 83.7197351307521 97.1014338491556 87.3009586588706 75.3533212009821
777 86.718731518931 107.868283810746 62.5112644569043 97.6471350588217 98.2953312908507 80.300751547171 48.6936557094292 105.240527585305 70.9479072145633 98.5177749187992 78.2309068852647 105.870938064988 91.7244535043948 91.1167764057691 63.1214296995505 97.7918378559536 109.422085787765 62.8194046192923 100.204122122901 87.7715859458059 101.273627938499 68.072060546126 88.506910171006 96.1607860843979 59.8052947743032
778 80.2763996277753 103.930536650886 79.193210628078 96.6700624744477 87.5036125743602 91.2692036794437 73.5545940383655 117.307558306306 90.0962548402601 73.0136908336285 66.0074267860917 97.829802981947 107.882757203347 115.097479029228 53.6916090378464 67.7768160544144 92.2011672040038 65.9379623806579 88.348017447197 82.1045515546526 108.425103037178 91.4587356772506 88.3435356007954 84.751535684234 87.5753685704906
779 92.088314450168 117.732700773885 45.0392562714502 94.9126495562767 91.2574465275291 98.4572035628722 72.1200536783795 96.9032254256952 65.723257600912 74.8932487801044 76.5788448730814 92.603940267316 88.6712847761427 95.643204315743 65.3701211417401 104.887977431998 97.5039957445458 53.538959207405 98.1996789827504 85.8828043776676 115.74797529748 72.4377987721012 78.8743606294434 94.0227260838728 94.6560011542059
780 80.3932500470394 123.292677073914 63.3753725198478 131.144266772242 83.9412625989411 94.9410676709628 60.9402978486498 84.9836317665596 60.2143594968621 91.8366740217998 95.4553736027897 83.4116615285863 87.1515418358698 103.983017757626 64.6385023617526 83.4796212767281 89.9052884920058 70.2875114160287 84.1393783394186 82.6537229553652 108.108785541889 81.5081016573448 87.1647893159527 74.3242310883556 79.6145687188442
781 73.0855223619209 107.366475604699 62.3928362193814 93.138038455242 98.8573310881027 80.733774521925 62.9568776907521 93.1587886778804 90.2909165042254 80.2189289835825 98.4795220258746 99.302526771531 100.206246226213 88.0027701020161 54.3720932517109 88.2822063278357 97.9399064518436 77.6872296858835 88.7511320111235 86.1842207833361 105.25249268982 66.2958166927886 93.3150093549693 91.6327818759283 76.3063522219113
782 73.1337146598471 118.962763280579 55.576269086446 104.064599612786 91.497122640046 105.043654462484 68.8293006079225 104.121482287196 65.0798242873084 86.33509417024 78.9398078715316 97.2806932350448 85.695489020411 117.445350879229 72.2892546935099 79.6880281440016 108.259265861725 52.1968543983692 86.1066286236544 77.4375936501843 115.531981332414 84.8113638495895 92.2489180000757 82.1279595600553 77.7581905175854
783 80.492821538595 103.602063863667 76.6081044543184 97.3566185286032 103.921409289972 74.2818395035123 62.9377726885716 87.8112655960199 87.6763697570007 73.4817767900169 88.1719552825388 95.471906651362 116.676525624143 88.2895556148397 55.1285844231755 75.0485305553169 107.954727082103 54.8800815101526 89.6047697830278 96.0266958376916 106.971794827181 91.4364086513195 96.7442540013344 87.7515527916285 75.0128172294765
784 68.5459361343748 110.645463996368 76.3330185589335 89.7206005631668 82.0212536011155 105.34735552272 59.797434147208 108.937411316585 72.8348785544203 96.6276345334247 91.7354867756812 112.039492437135 99.388645477634 115.666827745266 65.4014363426378 68.3883361819307 106.298906616775 59.7025106492171 108.182791635729 96.0371705800295 105.794116584655 71.7406082291255 86.0027883933502 87.6994929461684 65.5970048711426
785 64.1335060866756 123.282498618776 55.8430524312216 92.1426621279486 85.5947892787589 81.6387413601086 55.2691829931152 95.8164724071718 70.2431954214785 94.6024984268156 86.3057210478779 94.7258913925969 93.852156250983 97.2287665639666 49.9520725424191 81.444450431884 95.1017295597927 57.90068097062 80.9434435895144 100.791036411782 109.253485655216 85.9662939732495 96.1914342292733 80.8248298980666 63.6197593427511
786 84.8528065006626 118.8409945358 74.711832138475 106.697220555495 80.5409532631206 69.7523050894389 62.3359129489163 95.8650338928757 63.7166306307297 75.0908225504433 94.8148133080458 95.9306033426745 102.623875904063 105.287720104618 61.8679853752208 89.3350314363844 106.862705637436 52.9988787806084 94.1483011737928 87.6524550426366 101.365757030985 78.6176439078079 79.3621846694695 73.576378561156 88.3613020579861
787 77.0423157167382 101.747769376029 61.2907207880562 105.238029159805 58.7747468420331 91.9167247435005 70.3788490110811 93.1122302594554 69.9234681377276 100.9296977753 83.3422322463291 101.728470252133 77.2350439837508 104.096805633561 64.1809196799276 82.1557341517496 105.55704276142 62.9505910871745 93.0234988310083 81.8541057001018 126.737502498616 79.6122067039717 98.5959617608556 104.655849134214 66.121757237586
788 75.5301116378146 92.1877659218732 75.0450930906841 98.2351515291088 88.2890978530367 88.2480080753168 78.67912856689 94.0753761640197 77.9732908663116 65.7800954118154 93.7237561354235 95.4173646932449 95.9174592637581 87.3157686015904 79.2277278120273 101.698571588077 78.2501172185416 54.4420255225525 95.12838809019 70.5842601172048 112.455154091661 80.7502630144433 107.300415542635 100.9751793068 87.5520621510219
789 78.8134356213805 105.426446895323 75.7043843063059 93.0041368286178 98.7399580590092 84.1158503048464 53.0113883359047 84.6374613380064 82.9278648374785 65.5584289860773 76.1181216394473 92.8510440015781 82.907541050662 104.985518761311 69.3134555367449 102.764305076757 96.8466719037079 72.9245872568401 101.658278267961 74.8215002620238 103.263544785875 84.6174236894742 88.8446462266571 95.9769959794104 75.7539075988297
790 90.4712079812957 108.277111465811 63.065837013127 87.2074700424857 97.437321877945 109.365285307558 73.010625044051 80.340225845211 71.6077548858803 64.1541356287763 87.7009434851325 95.084515459827 83.9263573775997 92.8110038552757 59.6372291218301 89.7202288184758 93.4363010165507 62.3525527465133 93.4951953233888 84.4707468085805 134.349184176549 68.9290834924012 93.3562695689155 87.5887485950798 87.367449012758
791 80.3866001173603 117.158259465364 68.8905776326263 80.4022198178207 91.436978288001 86.6739348638834 56.6272776015432 98.6776539584209 82.584971166555 76.4460791615864 84.4248923980157 106.334550029531 93.2177917811018 99.129665640888 52.3464615354585 89.5047493683502 93.4675917564534 58.9983946084161 84.2599144269519 89.6976048224938 105.870949439383 81.0576101776178 87.00770379647 85.5637909565705 65.9467942946996
792 89.4188112826158 109.740204286239 65.5798992550202 99.872205986141 86.85864485058 86.682096470312 59.7434741507961 104.438941198835 67.5764149006678 101.634952827816 88.3290643208627 94.4479825540605 102.180161298399 103.317728907775 52.3880563973261 81.7241749406357 99.8046786474624 69.4056200380458 83.4430637066617 66.5954906424262 102.189820808239 89.8325108422213 106.587554054338 81.0609282078963 55.8311381323234
793 79.9476388738356 100.91318475638 51.1581165085932 89.1228313301482 79.5026705760908 88.3052706237475 82.593206323973 102.069206189417 75.8620889558919 88.3182376839845 86.6616579060953 83.5535334900736 94.967312188392 97.148659617326 74.8060218152628 91.1288161912376 101.605545248598 46.3072493869371 94.2916030837054 75.2053273194388 106.2994621308 86.8645177831308 106.623387825665 98.8704323905579 69.2345938744212
794 69.6729466888829 107.224625767121 56.8378227135987 74.6195565643538 103.085587176599 89.0002320571813 69.7972699611457 102.435933361948 70.8352583307901 70.3563411741278 104.264428415872 103.228491908356 91.5745412143661 83.8288591020118 65.6500384626785 66.9775197283856 91.8125684678596 63.9205394628895 81.658421133898 91.19094226279 103.242906512716 96.1278026461167 100.378223588243 107.065252292603 57.5785919051591
795 85.6651715859395 116.881485377323 51.7105209253084 115.203424236449 84.9615780749714 101.515952753192 70.645217446726 101.458189748783 61.6849808220291 65.5612383996163 97.6995613542912 95.1253141469392 97.9526950181305 115.0714731889 70.8945429594811 67.2856443321466 93.8535515216734 67.0157212158935 73.30048872706 78.4041038620069 110.704275438394 79.7873486652198 101.931801331463 109.67429720192 82.4977508155332
796 77.6378202353082 100.066717817385 45.7057901882806 89.991864884967 85.0655010020484 87.426711610295 60.9785876584217 108.887104334819 85.1974353402249 114.568106489324 102.631361433164 106.752477554314 83.4177384436696 104.055034164024 64.3303208470699 98.716844347929 103.193512906783 58.565205191256 105.121888484812 74.7837586744466 108.79037742111 85.3453137351826 102.409771086601 91.2320559159337 65.6700810032173
797 97.801742297082 116.908638549132 68.3408605936369 110.327878700418 103.824507655047 92.9494785003136 51.8440107442475 102.847084324431 76.292264313447 110.391776942874 93.6062670602611 101.361873218111 89.665467551202 118.515493782786 52.7376200563718 82.4230757562631 96.7205482476682 63.6546780821225 92.1660696950693 86.7322651387801 126.231024237027 82.9808124665315 98.8506737191335 79.387144176814 68.7658701505624
798 67.6896799327856 121.399964116831 68.50535520176 99.7861390179122 76.8075030571538 112.865095806664 73.9074853897555 94.9140038165821 63.426057005791 89.7417607480652 94.43003557569 96.4152637340317 99.6215750488468 106.931527134285 66.8663741632034 86.6224157479846 111.574588553495 50.5359031731777 107.890439357757 94.8103922390066 119.842614862943 71.5248905501115 73.7825674421455 70.0945757307055 65.3952634325485
799 78.0675972586056 132.789002803271 55.9457896563722 99.9360209697562 86.9075122011025 77.8492527762155 81.7352085342511 105.842033511537 60.0726280934652 93.142605582461 88.6955250616303 95.4498839843024 102.894772016638 96.7051321800132 60.4032600224252 98.106760954971 107.249451841213 54.7079478707 98.3922806065329 80.9922394403421 117.129843619026 69.2532875439493 86.6836045854858 95.4298078552645 91.7836063754964
800 84.3295450581336 115.049904719854 45.7809830155397 115.47850591403 81.7560142101802 99.540258119873 68.5376028362595 116.079184635493 63.9950901328843 93.5984236609728 90.5511527541296 98.9422883485402 89.2460553579535 100.079541475263 66.9084484723673 84.765695259045 95.3471046603407 58.368180537069 81.1543847898923 68.749550823643 107.741870199075 78.1595290531983 77.8581023908306 93.8592046784222 79.5458770497341
801 58.0018993495519 95.3771970417064 60.2482535815342 75.5735332966468 83.4263581342645 106.197836152176 39.8795834626962 84.893522998236 62.4089236732498 94.628618951791 85.6451883253225 113.547721678939 98.0908353330834 113.459130101051 70.1840133604312 115.783526544007 96.962807732623 67.3072377098841 98.6164414977585 106.694801005066 106.031992949803 85.9432572033484 94.051217679462 84.5128984766255 59.6429328054897
802 53.9607323666984 97.1080544007268 60.2846046463432 92.0742329470896 99.3993505161628 80.302951897681 36.5541010038064 111.591731062088 68.7912936514587 83.6452156624639 85.5503078110797 79.3960790422573 101.344049174491 108.716245979802 71.1249166522336 93.2002057267473 102.617131875747 59.6033447038912 96.1834285803825 113.120572388579 110.849447965518 75.8955698082172 89.476005520023 77.8575573275782 86.6799730933804
803 67.1742221364502 100.789524072429 56.2402510585045 106.817237436922 84.8051769487942 82.8125581655623 54.6154957548003 127.346676560861 67.2681679141072 96.770903475655 79.3190996657076 93.2646873305991 96.338840159559 99.0768887433255 83.9880891780366 89.3775834003555 90.6827891219502 75.3386851778863 93.3035942303992 117.920753583582 111.832952096622 79.3333654241512 70.8995823908466 94.4362886683035 74.9123366643258
804 54.2403083865011 104.66627288718 59.803786732036 67.6955760910204 90.9369402831745 91.1258410205497 76.1745093347928 121.015343647513 85.4311195158894 85.9844712447321 75.8293740296767 96.8958748637475 118.76253565657 97.5813620462213 82.163124184295 96.260683042599 101.624673285993 46.6886285083197 101.455339049611 121.242366677935 110.05827737907 62.8507053096469 76.4529530848091 84.0106433009565 80.3515865105106
805 67.041803494026 102.333353716767 73.853350997351 83.1984583126375 88.3259964740068 91.3871487294113 70.9965530089712 108.210126044055 64.6404254128944 83.5637510989003 87.8770331956726 95.1524254668279 101.193420223072 100.500245831275 73.467798389814 105.064615797669 89.1522049570614 48.9848762866903 91.7631513423978 108.441743904117 100.081908346989 81.951404616777 77.8513655256317 79.6903681690912 75.0064438360437
806 62.1487480991455 115.794459078011 68.7295474566445 80.9516725052149 86.4313707452237 86.5496888606596 70.9759609425208 105.944755062718 72.2366143031348 88.0392163341385 88.7915148766101 93.657041053251 95.1386422952477 102.17312712852 79.0349772706038 100.648439664705 90.6852917229687 63.1121887753696 88.3576479925738 104.956908078985 110.766993511609 84.3884440611428 80.5644445341454 69.2500620915767 78.5313858081923
807 58.9210910172565 107.672615939256 63.8869050175921 88.9469476204287 89.4883598082065 88.5768133158595 62.0630751670774 115.172119693834 63.7559028279776 97.3969723157958 76.9660748804909 101.255396425171 95.3972880565794 125.430919439568 64.7714541867323 112.102422700709 89.6782540425029 56.0484864239555 99.1916537037074 95.6511702127761 100.317871797686 90.3355633083509 91.5999097950684 96.1461728279963 67.318765258594
808 61.7276780249114 118.230732815426 60.7673563224098 65.5532973252513 97.8739613937091 109.937558462775 69.9635436741521 120.53696893884 71.1322962301413 91.5641149978029 92.1985672342017 76.47074720554 112.013868252146 122.471183316113 75.5130906253281 97.2214595233345 115.580243026675 61.7414270754327 89.9514034702628 120.073357268806 97.7082203066488 68.7377425879687 81.1338451240866 84.134157087177 80.3961393312649
809 54.6698436034994 99.9249999193608 79.5915857599249 68.9400333786899 81.3378613231644 96.0584343631718 62.2625967649868 121.229260342128 67.0072610042134 100.860142385991 83.8988834516277 91.6335140075694 99.1724892558315 111.433129223188 80.8416612908532 90.5470708642359 94.2534291161982 52.5427540698217 106.763313383394 98.367191525574 108.675429757299 90.1263380055346 62.9569748866074 86.0348894869138 65.9000750573621
810 66.6687862211649 103.745474323517 52.6056800763929 78.8627299359521 100.562622083385 95.7716119233362 52.3641597754121 113.189612844325 79.4951393745367 82.4532554398949 85.3120691650353 107.90666142385 99.6997429600469 116.68106652712 77.495626998235 77.9653232476606 106.918113169627 48.8373503540443 94.413315825732 126.778062196462 111.053640983351 75.1243441334062 80.2665116125336 85.2575721081544 84.8260803418758
811 65.2500224191217 96.1388048972586 65.8411729898142 84.1378664094122 92.9340290195904 88.059090334971 43.5420143781391 108.823079135637 74.4669277471042 84.20116245803 80.4579588366249 85.3669847091968 106.864622675965 100.546604503028 77.23453643887 115.602289963458 104.152428882161 62.4278651818317 114.194482932028 114.680025039158 109.131143310371 88.1382470696742 78.5483805841334 92.753957710522 71.7418413963035
812 50.0858930978236 108.063554798392 54.3740732223711 88.554033996212 85.98636514324 101.187676423392 54.06901588608 110.101598725699 70.5149290135001 95.5318225801167 88.4391422218641 105.315568712824 93.3821087962544 110.458134510991 72.2844877505814 103.977482848903 98.570995974978 71.6018756775119 90.5615441824455 113.619630707534 105.600282350044 93.8281493041846 74.2306708912334 105.238708866544 79.0717446319422
813 71.9827586455246 125.808402341489 63.5021751341737 78.9802651886228 94.2133422061117 89.6562491016077 83.5873297277445 107.206282033282 69.7436695734182 73.2843648584994 72.7217302118987 85.5499815176372 95.1458012809975 115.846409713614 61.5833197944672 88.1239364874864 102.764189652006 60.905137703028 102.129954134413 92.5148649012943 96.7434065005665 79.9703511765701 73.179893893047 80.0972151976054 78.0556035142699
814 53.6868893171123 115.31828081016 48.7139847399779 96.5628948198458 83.4956249978903 95.9687236738634 57.7478299618094 104.265587169648 75.4746998088474 97.125807487696 83.7385560196568 108.53951373711 117.151275775959 111.532127797186 84.1601285355467 103.205840235916 87.1512568218053 58.6070093245342 109.626589733659 94.3849381352174 104.767956553419 98.0140608819657 73.879563405769 72.9187211430053 87.2642179081749
815 60.0694926715285 98.0400819365885 44.5226047812934 95.2220469195171 93.8928246079401 102.037213658269 62.1204870507363 102.872702352743 69.006501088881 91.5010320196545 87.7858378239862 103.779011766738 93.5768572718786 105.502627169175 56.29001006537 97.2589111574332 93.1637317200207 67.5034863670384 89.087733094881 119.233501266733 110.113290670704 58.7829887543909 78.9223071452029 69.9487732454019 75.6807645796112
816 53.0315499423701 111.94563830684 58.4493564087417 96.7602825323773 97.6423370897128 82.9544905038577 82.7840265501652 113.920208814297 61.9333924223229 75.432541970931 76.9715403818624 93.0884764590892 100.954612009486 121.317653571244 61.0611261766031 108.882294055066 92.948541075941 59.343300367851 104.607625028227 92.9526139833842 105.576305028685 60.9170518119879 77.2018459773892 78.7658482236215 71.5993105345744
817 57.8311531136611 120.319450481275 59.8572593859059 99.8225903299363 78.8944557050193 91.0771169307597 55.2002041249475 99.4562934828524 54.1842906998808 97.5138275079267 74.5430749304575 98.6686578408873 109.22274680225 98.0350128520914 70.6624465846275 92.0447076301404 100.268437810557 62.6054765051212 93.2825895764363 101.724511778778 98.8657352466287 72.5058057042326 79.7864333789203 94.491110935789 73.8529776511835
818 56.114733133477 127.040447320889 64.5997545771119 77.1610947436632 89.2655580296126 82.0711296523337 66.939867765101 92.9656983679529 64.9897230634759 87.2942733639958 71.5756832497893 82.6961832261031 121.199708808053 128.552853494558 82.3995171634397 90.016809790749 101.282590335317 57.3529732655636 88.0309687376782 96.5036250538735 103.091969911666 59.6538713029622 77.1130012295351 86.734018458035 80.073266915871
819 56.2046174605763 111.648891395257 77.6667862861405 75.2941951427416 90.1830159186538 94.2652379926702 63.8341395890612 103.58936330518 75.213577879916 91.2048734034124 85.982341446692 111.107334716276 98.1195289898406 102.923361499009 64.1080005418633 81.0685521640789 84.8174361046034 62.7477439294153 110.63079198447 103.43543792424 103.837449850813 80.4190398055807 67.7847197627613 92.1382968815522 75.413297134433
820 63.0526850875292 106.902101707279 66.9340993643867 84.6557994339601 89.0788637617985 99.2220404402288 63.080527370175 112.304714624293 71.510817892212 99.262052454417 71.1201896710261 95.3203049110205 87.0097062888947 111.480610016665 85.2631735986987 113.936037248987 85.1283378332506 53.8304311569788 89.666150761565 96.0210552250531 108.636911351738 82.9487172376153 70.7965498343843 99.655612833346 74.6712250122437
821 75.8078842788658 94.6840339598842 62.6948079165225 90.3286983369113 72.9346030443997 90.7460979474354 45.6280386886789 123.391588241155 78.887150451945 97.9917427208083 83.2146187838842 101.746653568233 88.007111040441 101.297878935312 74.72479579468 92.2907564380254 108.431831513734 47.1150229568769 100.032417424254 104.486041375118 117.785404346959 82.1001949790897 66.2775447917447 88.4100462729523 76.314071349417
822 79.1147954822306 91.42808878073 66.8668764485159 88.7328782234747 85.5847949561376 77.425235681463 64.9866760534112 96.3099829813619 72.3658721384722 92.1273243334362 86.5804989924536 99.9834211079156 103.952952496538 111.551611129997 72.4364624273611 94.959454016993 86.5082647338995 74.1183778547006 96.4411985173736 127.498251708362 104.025903993038 69.8035129835282 70.6069002863096 90.4376069239336 74.9015521767188
823 62.166984597917 116.254193794167 65.4508526813739 90.4789804580622 89.8781857685627 83.5935197409708 56.6425978586667 106.161183447577 73.5730469616068 104.167712670403 83.5787396830068 100.955930914092 91.6902893629443 105.480145625446 93.252333545307 101.543520112549 104.735418040042 43.4532866670982 98.2382050073705 118.277246579974 99.5743011979924 85.7443351557302 91.7696732469937 88.5498936058352 85.9733749820324
824 57.7649887329806 112.586621330985 59.8922407177803 76.8291745284841 81.1574596459743 71.7055902759372 48.3696568623901 126.810337713256 79.461625118882 77.004266600905 94.881681900781 96.434872341643 95.9920070142642 107.187670899369 85.3231583295366 102.738711053237 105.547697219422 48.1874871805216 88.0845393771954 108.529651167708 99.8490368856692 81.0303450801247 61.3546608016607 94.83373562811 80.4172899547688
825 52.5489046911987 110.023108716286 80.8607599680699 79.2511289229744 101.053180800173 84.5258577374694 46.2905469764922 118.302257077726 69.3177288363193 107.603300859683 89.320268282758 91.1178076555487 106.482142956629 123.145007918799 73.1001170242236 96.071752689073 77.7634523457019 78.5800325109052 105.934498643502 76.4645075950289 105.751463336466 72.231360299216 83.5916202522847 90.5842671071501 63.7884852464831
826 68.5595182124648 102.791773730985 65.957661562695 118.392476702267 96.8204572903232 83.6967244993919 57.7129543882558 111.111932398068 66.4715714242737 95.272238035399 85.4807369291414 87.7056049493587 109.878961231736 109.116765572733 73.5767247384781 102.927642336575 95.773668508254 59.3254263105854 93.544847548675 102.442594555346 113.119486898965 97.8879142061348 67.9906920576693 78.4578817054708 79.0271802824345
827 62.0034452779027 112.52303440623 52.3164932603884 75.6133659909753 81.4276259084754 109.56122718388 69.7497996242576 107.056926436917 75.573717687278 79.5596735099615 87.5486344473107 114.802296664164 88.3666855706736 109.106379395614 82.7603868234543 100.375377444615 82.431303712999 69.0021125541291 87.9076013251024 95.2230231694556 101.503569050834 84.415926954875 85.8069398617114 105.605769822127 70.4456748691568
828 58.7157552521347 119.614794446359 64.65454769926 91.6537287106113 79.8761332847487 90.4989612241988 56.6352769909253 98.1990034363578 78.7966375883906 70.6499837120966 80.5009513932088 85.747514918633 106.176576670114 111.218879296937 63.9369594825493 109.468689096286 86.1785594020609 59.0898400719491 91.6969313320796 99.2747247913088 100.49901260862 79.9261479715665 63.447565439394 97.925106752349 72.3687639639029
829 55.6201766571114 103.089584576529 51.3670519277212 112.841383067563 90.10418304567 75.9251275900707 55.8398380228455 108.246899521191 62.4370437611719 100.186746079813 102.579085448722 86.6674847209195 104.95386715046 107.829911954464 72.1960630741728 94.1438528349083 95.0245601953032 68.4419787876804 99.609878344557 92.7857688601238 113.917263962874 57.5469041777345 80.6463956158694 76.8861203947561 78.9285776165858
830 67.3671806524216 96.162147762877 59.7507210678565 74.8230489308068 80.639520573681 80.853960268437 62.4514418328381 87.0398813096973 55.8534132956061 92.8536092077188 73.6275965339476 103.490739826325 99.7874131260524 112.016585829995 66.059889169184 115.480077577575 94.3437347930386 41.326122676508 88.5215081154219 114.006346949178 105.933043049739 97.0600072351501 80.3093017890133 77.0737642629839 78.0870052624285
831 59.5507159886089 113.348791682098 57.8084280233809 93.9930121884305 89.4886264729565 89.0738155098808 63.623932553678 98.4510638779855 66.3616466561521 88.6171558135997 97.2302945825434 101.870675059342 111.118939624721 110.682575603092 63.7320822626051 92.0566923299524 97.8196500500917 70.2086008761646 94.9444249918113 118.060954781142 96.2488647810018 68.6455725871327 86.1481033976973 71.9931489329142 77.8457721002344
832 60.4317007389629 89.9389315393634 43.1090355179514 87.3067526273674 78.0554255136416 97.964285772511 69.5741523330935 110.331955349149 71.9506821925923 96.7916462033164 89.5095977451385 89.4709593016609 103.079928752661 120.900914496789 64.477206642227 106.444207751048 93.5117065748473 50.4972992918395 90.0794356095367 103.47506793888 108.915579708171 94.077950782943 73.2669350311025 87.2654991582247 84.149234574114
833 60.6717278049807 123.098742420109 59.8299948687513 78.5773920507393 93.0622858162024 102.775190255757 56.0883389971398 97.989781408907 65.9094530627363 97.8488142948517 64.703987305497 86.623051709406 110.333337904716 112.558956571212 82.6215153064976 94.4269618138138 87.5314089788138 56.9351604553612 114.810183148761 97.703136055614 90.2898625483887 78.285850083473 75.890785054332 99.5072675966888 59.099827125727
834 60.1242316132514 103.670052047593 49.8213663117631 73.7755867181289 92.0079192227094 93.600272666671 54.1044188563523 114.607573993804 65.9047041569867 91.4644493365224 76.7298615867763 99.9668006887015 102.986815220072 124.183407293246 65.4761141978463 96.0250297872002 95.61440797622 46.6798384843246 87.088734563835 94.1598260806236 109.739377076093 94.577013696755 68.374949283194 83.8200690961966 83.3367902674825
835 71.485895419966 119.156614518054 74.6562989070465 98.7040190104067 92.4771752146962 90.0677558592293 59.5304299255887 104.746842713589 64.8408005101357 89.6319927923484 87.719750885965 86.7247688031276 99.287070695877 117.13495467281 72.3585493638871 107.617680800547 98.7808066812374 71.913910946053 106.882007156628 104.645336764774 107.620998368574 84.8580514400379 76.2544311625388 81.3239925851628 86.2449828198076
836 58.6980418290699 118.8298168969 50.6841038709786 97.5842768093544 98.8913756384616 91.1813705214248 68.5646896477906 110.479226891938 62.5677380980187 91.4946075842366 71.2200639289168 95.9489138971688 111.491523941072 115.342144270069 83.7884425718796 95.36778120805 86.0040091091885 67.3545587683923 108.440742999099 103.73981268356 97.1139018498175 67.9496031248977 91.2733030057733 92.6362312816864 73.798861624142
837 66.4080510609609 95.4022709394309 63.1721441056166 79.5408126269293 83.670735541614 92.1756475130341 70.0559043590683 93.0453668829092 76.4783424634412 97.3598955235025 81.7030644972305 80.2116374460073 103.308374161474 112.102880824485 67.3483647477419 95.0899858401538 105.35132090019 50.1008767241504 90.9016512548665 98.213552406573 104.247396690049 72.250340989356 63.4766889455611 86.4157954420956 67.1913940664302
838 60.1345355580713 109.951131683393 54.1402656814689 83.1509755479764 87.3331421971872 88.7812830918412 41.2605740371599 125.157212613729 87.6911660736158 88.2240668019763 75.6996242569096 105.528662686347 93.3745790335988 115.275870659274 70.0233975715061 97.9579845297389 112.833334279229 45.7547691633328 101.64917497718 91.8891462910367 107.412398233844 95.3421553857933 80.3912128392858 88.9151171414743 72.2949537345069
839 74.85252826208 102.743306215813 57.3296872159369 89.309408493693 91.6623426685227 80.2964268105694 55.7063046872895 106.071483719408 56.9560961606942 99.9820231521925 85.3704587517803 85.8052628614052 95.824932124337 110.302549326784 61.5468848006566 93.0915964972091 93.1773271793902 61.5079338396015 105.461444186633 105.837383796874 116.632061396094 69.3184559208927 84.4679405976496 68.4833078906197 85.4999305157903
840 61.9887208531476 102.299633982776 65.4744036279445 76.8068063396276 87.738170118923 91.8440680497454 81.6199058844252 110.271531878553 58.4199777597414 80.0166746535397 90.5473606957391 107.319941125707 93.221803155326 112.464927960502 71.7301282087388 98.4900781756455 88.5876911422918 66.5524352375752 90.043768633739 110.106985848443 104.266676552249 54.4568257533455 89.8856554419683 93.048345486977 65.8503640606634
841 70.9749345224644 95.5456757268802 54.6274479544218 82.2998872819421 89.7582452964232 90.1429920456573 59.1702308718449 113.617153995458 68.2231682765029 85.7104676877503 96.6802902099892 95.792066811924 81.7648791214106 109.925830903428 92.900078890539 96.4921403974816 101.779446712567 78.3932880775027 105.78337633873 95.872329346941 89.8859426243716 91.3571778666539 75.9536601126392 84.8419774806659 78.6130407118121
842 66.4239601267828 105.362357149672 60.8885244845051 74.2862393464811 74.4605033521852 105.210661131727 71.183860946106 105.12177176345 69.5819658298057 102.588187738531 66.3588544807499 93.4060135156348 100.883460481594 123.196919260858 75.834900821455 106.50049417733 106.997486704656 50.7788266905162 102.259723084961 107.844667256474 99.7622200034545 74.8965487983712 66.9079968561339 87.1624278654659 74.9546852371765
843 57.3326311216421 117.974977858749 67.0841466703138 85.6515220279778 95.8605839440985 82.1944273438004 51.5145613172717 96.8239495154836 56.8853786994377 100.353685014105 90.797755243624 112.730075686608 96.6896566014483 111.954971034705 72.8979093125836 93.5336144734742 97.7561956878106 59.7075615983279 92.8524478783544 81.941523314411 113.375998916292 89.3953882000494 70.8243076629842 98.265580198583 80.6122421804413
844 66.4018110562647 114.481587693268 61.2801667976893 90.9811332955695 93.2504201076169 88.6701360823896 58.703138385371 89.056939018926 61.4937552087523 82.469543992852 87.970111265821 102.787509771335 111.886684145202 117.817346101914 72.2116262149301 104.129876386211 87.8416337463175 75.2339765390979 96.2703664427491 110.828248015866 95.749081508855 89.856873992767 67.7518583265502 97.5062401572275 78.432892231527
845 51.4949990518602 116.421104391103 68.0279541650668 80.344433394369 84.9638534731168 103.592165783333 58.4370472025266 96.940083571225 59.7809173488692 75.9315345287926 94.3242816343619 96.7933691117939 95.534864186696 115.652097591298 76.5129735207962 106.35736937783 105.892506747791 54.209353718714 107.477563045854 108.360592507983 102.936886941927 70.776649727234 78.8455286673794 86.4816290238373 74.0032813208904
846 57.3584625695068 105.082989308775 71.9489193630046 103.039462619256 80.9137332133247 85.4770541581883 47.9125477369214 101.363837733884 61.3760445065984 86.891838541453 81.7535643622663 85.8700733765857 100.004460405531 117.476460382513 73.3503605946505 98.2522866123626 110.370683247805 75.5888954459447 109.954359351261 96.6488117909395 125.345596694049 59.3589902140233 62.147384483635 93.7078652094049 73.2530431317414
847 73.7654956770904 111.782312341466 46.5229454748482 98.571741625649 102.950765702118 84.2514075234012 47.0760738670108 102.16333035665 64.6861718171815 105.543640155734 74.0448272720834 101.391087329103 120.229539488865 108.529805341462 68.1028856102919 95.574609301681 99.9183168123858 71.0725381487588 81.8432123430978 103.045657185667 107.222329104324 86.8471991226378 75.6974899337888 87.3250589278378 76.7074562322666
848 65.7120960951489 120.495832281854 79.5673235291941 102.512731516097 91.3739510962667 95.6513128334024 61.599177987142 101.799708937673 50.704731420211 104.728886850709 74.5776393976508 83.5219891038186 96.411504538923 123.891817471079 71.955482878051 96.544833945928 98.8500598091381 65.3590821338136 97.6289163204202 104.885128637371 111.286082537825 93.8111577510406 72.6144508159058 95.7295227366662 72.7379884437698
849 56.416963687973 118.753556761208 46.1320302186297 99.1472740405244 83.5258707717566 82.8373613874575 54.4203553381973 119.363062797833 72.3243387209673 94.0706430728628 84.9651447540819 91.7788297084589 100.724342544717 122.142909015887 76.8419506152031 106.053315855978 114.431159062892 71.0209342869646 105.365639292145 92.6373015077487 98.9735328801463 72.8801889915654 90.3716285533485 79.5114292056699 69.8636304538559
850 62.8927382736971 104.684790042842 49.5699971670497 87.7234236702592 93.3308576853808 96.5673096138226 66.732872081536 89.2898939697628 78.8841076256402 105.288428407126 74.3133269064181 90.3515473756227 100.741315820345 116.651922089785 65.8073514426174 105.564004013041 96.4639768640397 69.488259239101 103.730602371168 109.566816079135 100.773547186954 82.5222881155048 78.848755109284 74.103458653543 77.3415874655525
851 58.6033600805745 107.388742948525 53.9229978105605 96.1779183819344 81.107120034337 89.0632912792502 41.821428494228 98.0953964652761 59.5346665649293 105.948861395152 89.6661186271154 98.5504156623602 92.8474944248677 105.18017201959 80.367264803695 95.6809885382851 95.214553508001 70.2801757312694 90.8429320222276 115.864171090136 100.534094848044 75.3272924983194 70.2675015580953 91.8842493496611 90.8217924710403
852 48.4459233901233 114.682767859092 51.7486716704819 89.9851270220498 88.7940914877181 87.3872504440975 57.7573182507734 128.96972907327 71.7487523637152 103.718918510542 88.468738578544 95.1267406339667 91.5728173820872 113.872242910012 85.4131767528077 106.854201107709 96.516378168359 70.5860720538234 92.1641102997708 96.2276119634047 102.63665880486 77.1058205051434 69.7335639569486 83.4690721780452 72.5754335966963
853 74.2312461259977 101.877208598733 69.0188714864238 105.23577549937 76.1211355839253 90.6273654035732 45.092185562262 102.934884421265 62.2865513981047 97.0182908774568 85.9272692898957 91.66843070678 105.911538255968 108.314529132105 67.152747945766 96.8546063850735 106.07068329718 46.7037432485453 82.0739989951138 102.757819386013 109.793571663979 66.3774719507183 69.652099340299 92.7455096349704 83.847233042917
854 54.932256317948 100.020473387182 55.2116224147919 86.574449687558 100.698730249861 95.274924745235 65.1891918470009 106.854547946714 62.6763195096365 80.6676578660047 86.1093379429734 104.884452955823 99.8099275362868 98.9019746070323 67.5826509971674 102.834786482808 90.85743420354 76.0005317944845 108.919798176281 102.236475123935 100.657702576446 76.3324772790646 83.4091720466641 97.4712580671301 70.1998082355507
855 80.2082852976231 105.405349406177 73.1275335436391 103.835091161201 105.454456522067 78.2757847877443 40.7721989363322 101.556078138589 51.0418755020838 88.4446706789867 65.289084144195 79.6804971346327 106.697534427473 104.887750409578 66.4243155452624 97.490534506425 95.505426288388 51.6488602321423 91.3419909676445 114.336601732663 101.258822536501 74.3717213087751 67.9300517048394 75.9724607207299 67.9235829365728
856 70.1853465920979 113.007010204097 59.3240629296553 77.0297076288692 97.0722214831517 94.2892860327176 52.5142674053975 97.7612179568437 65.2645600758287 91.5895756595214 93.3186037927472 104.857664402108 99.7839394995379 116.871116255252 71.2094834857664 92.2290374958021 99.1045399105823 73.4329877543005 97.90431025441 100.995554812683 89.1976513600704 84.249719086616 92.3084745873428 97.9757940429197 77.3514501612062
857 75.3035006706859 106.453156035858 52.4044335310973 91.1941348963046 95.4601777956479 91.3319746663479 57.914163707322 101.812728690249 70.7941405665524 98.4249283506711 78.9662715909588 100.043276997416 89.2571819258181 101.649823134906 72.3416163381475 83.942789571217 84.2680775840361 81.553233084504 99.4699860071987 120.930605195461 102.265713923364 88.053405576725 96.606381534534 70.1634459936139 68.554242275629
858 59.6046334175615 120.104065416518 63.8370102757303 94.4068107564894 88.9318841024376 87.4979757905252 57.9088715890847 89.3271018540641 68.1166371840802 87.3599879361214 85.7774049512907 100.696227979621 108.828760288828 99.2906511956241 64.5340027283002 88.2926400608386 98.371748752911 79.6143523798308 93.265141874216 110.199971518873 106.132051159758 80.0560569831873 91.5606631695827 74.4239102825748 68.6983412794425
859 77.6535051944656 99.1090748508113 59.4941382872676 102.439692285126 110.077793421575 85.290689504145 66.4504575979996 109.188165931011 82.7002749785698 93.8895945748592 83.6006859226055 100.98074854472 95.9225264083521 122.196580881483 68.3570484402079 97.1965910205052 90.8604409734976 71.3584429642404 105.633271372917 98.5951667150197 92.1149897553728 59.1326499173025 89.2743416097694 99.255721415254 73.2586621254504
860 66.1668587646379 113.716641294868 54.6007375716481 110.493457729854 83.3110266106894 80.5541912858311 60.3410390452141 113.938857191434 67.1560305608055 76.576857692633 75.4045455381114 100.771739346016 111.997838213377 93.5258453914615 67.5348828476535 107.314899775725 96.8830607059648 39.1667213415606 103.935375116852 102.478316953049 116.857441681177 82.1822159848579 65.5408927635241 89.336617323891 84.980318859424
861 57.74830278866 101.709664356467 65.8035299325505 100.897609555803 89.6904138707382 84.7995245567684 62.3518114902028 115.502901883896 74.4282737647852 81.1952348884965 94.996082263259 105.233317815473 96.927299740572 103.673948815142 85.775932840091 92.1795938012799 72.2248947873439 72.1426076068096 85.242985297322 108.220180648932 114.721796657332 69.4157004615786 54.5065535693297 100.639057993966 84.542951905232
862 59.757587085742 113.749773357438 69.2003701465426 90.8395002876096 81.9749732617122 85.0922548994998 59.1482437150961 83.3780661546237 52.0128501964366 98.0503191716531 81.9183507430222 96.5554142441102 93.639326334944 102.124312906393 72.1118819102847 89.2463891762676 98.5288236596435 60.9042095627683 103.774699002884 92.9086487727994 98.1713026761628 75.212033888625 72.2781372865005 84.7142508778527 73.657290780177
863 60.2953261380348 96.1856308087758 57.8770090518738 93.5337254112729 97.6798292385048 97.019492060075 60.2475446811491 90.6327202064622 74.3264305814137 75.5482304118631 86.5901271841563 105.387216839409 113.061104052947 118.903845051266 83.4687146306786 102.507663429852 87.8609764289555 70.0019290216513 102.071791543514 105.881199861774 110.074364040088 63.2952362534363 59.3020060897702 82.6128499692375 78.8615737428225
864 44.647493212903 106.163036753209 58.9310477649509 100.548039672138 95.5623091240972 77.188284106549 37.1892880165032 103.82382130538 59.7326343962699 92.3462489438436 78.3710350984533 78.1155639994456 120.331370874306 119.01694778444 90.2067905373842 82.6782407360456 97.2627482120883 84.358557729299 97.1412657924425 95.2298431030592 103.72440425673 69.8171710735745 79.3215647723958 86.4561164537752 72.5814566357398
865 72.9395396775678 109.697432615809 54.6257771889072 99.7326297114926 84.5339838960781 91.4094626780871 74.7774326360346 98.2015159881206 65.5235028179102 98.4418921571495 83.999755149379 107.609725037435 99.3938350979032 109.791513398981 72.8593891092556 107.746921922342 115.101308482117 62.1527686442986 101.097417626145 103.934389802228 94.417274992845 77.3997082237215 84.9381675164986 96.3876697165277 79.7195906894492
866 68.7448065646118 96.0725178154576 54.0871077640786 94.4597594955577 80.0773942183395 73.3641277811434 50.8378751616748 112.314334702232 75.0308859510456 108.44647880724 81.0005917040637 82.8032784726588 98.0618177756834 112.47295721444 79.1409004097992 91.7674568246045 91.9016026658502 76.0280724279579 85.6063435390202 80.6741759778376 104.299632927002 75.1317246036404 78.8816520757191 80.1390661708929 96.717423359296
867 76.1309925229936 116.729788154702 56.9753933660381 73.2562387645462 97.0827704255822 88.9531231023516 72.2125365244618 81.2041602548351 82.9373230276905 97.4428397738933 82.756106723395 118.252574393893 99.4579777195507 114.150300494799 71.3423157485423 95.3771206156857 97.1490686533628 65.4787413902532 104.212984494582 94.1274202589284 101.755675351601 87.4527979199177 81.9157912433871 78.978180418986 74.3042481982336
868 59.9093562709018 119.688454870051 49.034336656315 79.8248130405039 77.850707612412 93.0648739095267 62.2872768473022 105.794181760516 75.0084022374125 92.3377740478453 82.5173650449843 98.663756910448 119.270858337601 114.558310219198 65.4780144638648 102.630675833597 91.035416932975 70.0086964572492 93.8869566057146 92.2013073068609 106.945022385694 96.7069360666163 65.4452698694122 83.1181806909511 70.9074776337374
869 75.8528051107395 115.868109723919 61.8238969702386 95.5911822868763 75.8879788271942 95.5186047625235 52.560838572908 103.75697686363 66.1947472398646 99.0021897575997 85.3484443361104 94.4059397163637 105.423658367178 108.446139374494 65.4747539863453 87.8991030469283 86.3711959853734 58.3455686578245 106.479866125527 112.099740880711 102.617944184913 83.1806761167902 72.7906156415051 92.690748078382 88.8008124415257
870 60.363381571638 110.624860589919 63.1681772931509 98.7752684873948 89.376020117719 78.8952857528915 67.635218463565 99.1652908121656 60.0281704488182 106.363118946861 84.2152411145711 90.7917667813975 108.451217126274 106.698467087769 74.5115943525276 101.278840359936 95.4145503605467 58.7533273543741 93.0281095605143 118.38181262229 105.2485994457 74.6809859552453 78.0040084471206 84.6137291915067 69.3330162741385
871 74.5169626297464 119.147325453129 67.2571414816618 85.8089147612369 96.951856870683 74.1114527150872 51.7420699424056 118.862153766857 72.648478143081 84.9022743437032 71.6280125633255 111.661276542244 100.900435069236 106.698639306243 69.0360626775419 100.406574391344 81.7380598977844 56.8951777072281 91.3144217578528 107.70293862186 94.228157033003 78.5992455242263 79.7244975004857 79.9546979418514 67.4815303529883
872 48.0781302262331 117.465508945154 62.3473513013387 94.5861093190048 100.815722622612 101.414254227683 37.9925163445994 114.311272264284 63.9908774664073 94.4773490310174 80.7363561944153 86.541668871305 108.676292210166 109.910568701192 74.66732287068 90.9747703527239 97.9614082609293 59.631002809436 96.114900101332 117.929939370276 102.627496614951 68.2647172271381 69.5575783530113 86.331343740044 66.1062516687569
873 69.4247904144737 102.744402293619 53.0346560220902 82.9234544165924 91.4912878574119 104.140490443957 56.2001198069521 110.742318270309 60.3516485359575 96.926113087777 71.6257350166518 109.992269158581 115.42021643594 116.988875074613 69.3166815431102 79.307013098307 105.611043605513 65.7082897867864 109.076976536506 92.5019942835235 123.309206535204 78.6677413274104 87.7666458652788 81.0921461411244 89.676046673343
874 76.0922645187222 109.875895056982 56.5062732266954 90.7092364428439 81.4356738803108 88.4224723271834 55.908475688361 114.823282878204 78.3802771720698 97.5578841099213 75.333787338992 114.427853487249 101.484019192645 110.235919244981 83.6706260703273 86.9407163861053 93.9628522416306 46.4078129144962 88.3238697200327 123.199168062323 104.881488316086 77.5429807359101 72.7786479158513 79.2616164127951 78.6143953727828
875 77.5823628680843 107.704869368577 57.6286190910582 103.172908858679 89.4795369922158 91.3130144750612 66.6236697191274 118.106856592303 73.4128721637793 89.801595777836 78.4553648275628 96.2235372527666 104.720339863453 110.451232198416 63.4431970316709 91.210623732648 97.2919462465611 67.1717377482655 100.921048738191 77.9488972196199 103.764232614965 73.1670847381163 79.3564776091048 86.703376992404 64.9866140540229
876 74.7817754595164 112.327588396238 68.4093679817739 88.2424220009721 77.9423424652523 74.2317586108523 62.0268576042514 106.008609957347 68.9055109884205 108.320640109348 79.7444178284913 117.915730816188 94.9416759830687 118.243684912095 64.9469388792107 89.9539975330919 104.312050855432 65.3173266786769 99.1725775832385 94.5002492294992 108.561837578503 87.213421382608 92.0468979409525 93.4825126390988 71.4572074808821
877 61.2090184916976 108.277065101519 78.2918173343824 94.0604380967423 103.38418529847 96.2056317574553 66.4670794042586 99.8044505251815 65.3406723254892 94.7211386339633 88.9435636735766 89.6509535150323 104.86499453671 110.001491754828 69.5069279180548 99.7755542427068 85.7112291259168 63.2982810390822 84.1005859315833 123.95295502416 108.268419629778 92.914409221254 75.1863791194681 63.4761209042586 80.0787418087499
878 78.1425434090458 118.548682579307 65.2727281093474 90.7474719041303 89.8767702092096 100.636667496921 66.9831353111403 115.578932062884 62.9293807203782 85.4880133458273 84.7951416322787 100.331374679904 104.908622595807 123.613776670515 81.5211684321126 110.046345044919 93.9044543583597 80.156124610825 104.27784267584 101.867515131675 101.945960477095 74.1662560933144 79.0252030033934 77.9715659644534 59.0268746264902
879 53.7265802409941 104.290167760245 73.1855367292767 92.47537737173 95.7610932193193 81.2966946080855 62.4784630981423 87.1278925567295 61.2294011903289 81.4350083376277 82.5392679049713 78.179036742083 120.736297175415 107.754738390153 68.165353560809 113.279017829274 96.7417392210843 81.5153443669154 94.840540461896 109.797676533719 104.99897999097 78.1655398580136 72.0856622237315 84.0759722985927 70.9350128470889
880 58.6523800770529 105.223987603311 59.7521201205768 72.6802241802818 97.6075664585014 93.1297938538524 45.5901286102539 118.541240380877 62.0884004502916 72.0223300472507 90.1889705258339 95.3977924983122 101.502084227548 103.047899459952 76.2273349904135 95.1100095296266 97.2812355549555 50.652426834752 86.0489875313403 111.633302573422 101.388998898377 89.7757224855724 90.7906154520398 100.284711492001 85.541555409476
881 50.2896518728258 119.80700834525 52.304826937543 77.0531118848647 97.0603191054443 88.5388431606536 65.6770616462812 88.4839601392879 76.7467198511544 83.5838415432916 76.3793360243335 102.881014079852 117.003647704017 106.763748826876 74.847589127248 90.6494238431259 99.4388165164404 64.9417191935378 115.889282618424 104.119013707398 105.7476218541 91.5119803152936 78.2752722645877 91.9725451859591 76.5566607077191
882 66.443012982043 105.001255271749 75.7028085083642 80.5283501077294 98.9474256140679 89.142057732345 64.6301316076443 108.788975278782 62.593866978313 104.741919156916 82.8782021089173 108.047681629295 97.4459242929471 111.370847839037 63.7584428256626 71.7189332964711 86.2086098176295 65.0661334190128 98.9921987294734 123.152662707909 110.479812451178 59.196081507293 93.7004170903711 94.2989045606666 90.9536811626129
883 55.9921096450513 125.308765112553 55.827977712287 84.649634626469 98.953752435361 95.1836744673938 70.5196612969051 105.026671309913 58.8360714266155 74.7145157627634 77.073558525162 98.8587680560019 95.0754107612904 110.142299748658 77.5065395780883 99.2612960081394 97.888656195624 61.9579869664767 95.824568318595 97.9691894791885 112.118017944899 82.8543577555541 88.7699555176105 68.1003726756323 77.0758980963811
884 65.7573642992405 110.379408204558 62.9785627974574 98.5127520296495 84.0325816179941 105.260063290991 51.8869226639553 108.002373492047 54.2268919407272 102.585035038574 79.0836819667107 91.8983753558959 103.255817775306 122.791155127314 74.5074722053786 94.3996321506552 94.9885134163592 61.8888187340766 97.4525478264363 94.8625779426276 99.8683632328428 74.5749826835066 95.2643722265662 98.2599168123467 82.0159234466314
885 62.0845700333622 113.242165102672 49.033519901382 97.707113079314 100.392094937475 89.0792811309877 63.4368457764784 102.688016261057 72.9632433690221 85.6794566035697 83.6543428014635 97.236434792622 99.7509790674242 107.913767359505 71.9662499182321 101.622911479562 89.7588432019785 63.2907666701883 89.7629869513729 108.145437131551 99.2565465177729 80.7635060732212 91.5697450569422 101.393581094889 71.0029221967133
886 75.0754203688041 111.463073677615 53.701455707713 92.067841549091 78.927035762046 100.946989635473 63.2026217171926 119.299442734926 61.0089557062279 100.629549523963 82.7243258671335 92.269653172687 92.5304335745494 122.1361951303 79.7910901138855 101.605666173059 104.900033377027 52.235720714384 77.4058789376245 100.515791448631 108.02844929453 90.2326535609389 70.990301475851 118.145270725545 74.135693301318
887 75.6863018920933 99.8053094202916 34.9486299135225 97.5850914004597 77.0746135321158 100.207465681886 64.541356490121 115.451859024626 84.3926408678403 104.576761861812 80.6340156111917 113.252037513902 98.5197902662613 110.299943040595 75.6243317724598 99.9470144217683 94.7311263005253 72.0154455746758 110.452429417706 102.745696222888 114.770685463621 77.3292883644777 87.072182328 93.6542978432863 83.0420819652362
888 62.7875548483186 98.4817647337424 55.88365389443 89.9041923431796 88.326195291687 94.3986981417638 58.4343291568868 115.737639329523 67.5364665630818 83.7642705559435 88.7409226067438 86.7217186242692 99.7888301675622 113.755858564901 74.2088563051484 101.946728484649 117.401360154111 47.953312416533 116.989612730411 94.301646997387 115.930618436235 70.4630677533127 72.3610357847564 103.011044538637 81.7058494625783
889 60.3990446705246 121.599053949356 60.4446787453449 98.6087544004525 87.8355075779526 91.4827016196436 55.7428246647315 107.782868162584 75.905576328825 88.5946833965514 108.791763951054 93.982161445361 100.837052143713 116.311393181051 81.292578901777 100.910901575441 86.456844796789 85.0483964178198 110.028964164713 84.8926478618736 103.392492555536 83.9319387323839 66.6004164524644 104.015667625873 73.805624571574
890 62.9943638695512 106.194186529274 61.0311063519444 84.6350077100472 80.0053080189707 83.5021825497164 47.3368603097455 101.540583241202 73.3348595257251 82.9841774913666 96.1143040043077 105.302665098734 108.485371970748 103.107017359217 76.2264821488851 104.322650006879 104.941730456175 55.5622694553794 114.535021204979 93.2307291651575 89.5627412597648 81.3968012371976 69.4432830720131 82.476345711954 70.5878193987136
891 75.1968571258638 118.351733190808 53.7051885199573 79.7318629356224 94.7131501233493 104.103572331821 55.9044392843062 111.002120432407 75.6931477514823 96.5060153528652 89.2504130150603 103.574071586021 105.431425166515 111.718607364381 74.274803852545 80.467096426034 104.10438467047 78.8919806555732 108.375919436668 95.3533423876619 89.4379894862873 61.3722425383997 86.9965671157503 95.0839022184508 70.2584987863836
892 72.7335323434222 115.09479200773 67.4991308451563 78.1981751623212 80.8622537441244 80.4368418108617 59.076395068901 112.276519628372 63.6456138667039 80.8618110709071 91.6161557749666 95.468493566591 100.240068139552 113.331936762599 71.3058997044086 98.9684879097606 91.188368286955 53.8905109245331 100.459446131288 82.8479919610497 115.218457129637 68.7837868654524 95.5758440502325 75.1071416314332 75.6468439414239
893 50.9353036126459 108.201334043805 65.9747467164802 87.7286473911281 106.315901675157 93.9647948315703 44.1613069552943 102.867639105303 65.8972248288617 72.487972931214 73.0447766734967 84.2847540897096 104.730812311478 113.639904404594 78.5978666572959 120.946445019966 101.322377029109 59.2866010632882 105.279311221683 110.515896093994 119.965165263673 71.166508057633 78.5427131311895 96.8188721942714 67.2936968244354
894 47.424530752452 115.429192213796 36.1498040081064 63.9144719468817 96.3179513040895 83.296289879166 58.5848408687377 104.394131963163 83.2356562068872 82.9272503219913 77.2493440779526 116.87880954235 115.612255944878 114.782996117044 73.4820712010765 102.371513851775 92.402752019213 69.8913244809857 104.07420413152 110.591348009579 96.405848040728 70.1007991649238 76.7637232433628 86.1072859632947 73.955192569865
895 77.7924455053203 104.050865872752 74.4157104124306 96.6048631715235 96.2233728246837 84.9212288436268 60.7447407414811 97.2460598529837 72.9330867553575 65.7232194694127 68.5644520606476 108.525369913475 105.832861980584 120.270826752715 80.8316042506672 103.794305706324 90.226612477907 71.1743934546065 99.457497073706 108.153683146827 102.260810374822 66.1478752536323 80.8284075118954 97.2740980810132 76.7293983025351
896 71.7241055071214 104.918208734279 71.6938078305044 100.641665022685 78.2951195133807 78.4059155682674 77.9453146450142 100.167806372965 69.5838414669495 85.6559579784904 91.6247285685575 91.9852769711721 115.899476245245 107.261715925431 70.6738152975488 76.6908574623377 88.4086888159775 68.8955807131041 98.5269657706399 93.2126588034114 102.334414126922 59.0207929910576 70.9877088869657 76.8812234333322 78.0749467659692
897 63.0247108650844 97.3064359154126 56.8502190574122 103.144443281486 82.7920015570265 96.6482804899685 49.2378237338632 97.8877503422114 68.1934946374151 102.601010748309 93.318935541004 100.202169000241 106.582938347076 100.934936690267 69.9792438450571 107.755116426313 96.560733575684 53.2650118655255 102.262113964878 95.4915431126767 107.824873374637 82.981801643707 73.4518079479807 112.157066091946 70.2762857518246
898 59.9368797279217 108.228813048933 61.0697172849224 82.2882637531982 84.7167197474614 99.7925032457095 55.4483860894546 115.186680813415 72.535944785211 85.9507614700536 88.66039696543 103.097302657541 97.2911159467372 108.518148829502 74.9175122170042 90.8215425881498 100.015304643031 59.2649633983878 116.369997718071 106.710427042376 105.400107852599 76.4895474577265 76.0602430742083 76.626607431925 74.6678513274722
899 60.0861417441218 109.44428376777 49.1008106569964 90.7580862239335 75.913109322231 87.7117384147125 54.3119279804872 120.40489631422 84.2327357463583 102.238116818297 80.4027017133713 99.709630372395 107.775059850463 104.356555422099 71.0001972181895 85.4511566767515 108.418930341611 63.2857293000805 89.6797504593607 89.0547139357857 115.755267810396 81.7477758404245 68.9469767272447 99.7947624567796 67.2744909978042
900 68.6689225705529 105.631360867007 62.7597266813822 81.596104089015 97.1915526326663 89.9920266217998 58.6339549406616 105.87510838322 74.7382795578133 90.4821051250034 97.1631598673055 104.12760994271 109.970102659229 116.63582986738 75.2045705673602 89.5811465850718 87.7113646410815 70.5229595138715 100.448515076634 93.3397130395458 93.733194121215 76.6635584768775 87.3948961004766 93.6915948870837 65.0632529162884
901 95.66781459581 112.552686095516 51.5602908449406 99.3697603693032 73.6303065670773 85.9855046951591 75.2355347283619 109.576095069483 49.1824849059325 56.3808889858418 78.718676088157 99.276669607491 105.923698034209 107.012959421616 82.5783514759303 77.1035595651134 96.3751828581444 90.6806479739064 96.9028085632425 84.105197359101 106.58552257958 81.0060551033322 63.1904500291605 103.160566044406 75.4437392915834
902 71.9012308489754 97.4774570504654 58.6191788896751 91.593621208101 81.7950257733896 85.6765673279174 63.8894375618708 101.822934764285 62.3979538900766 65.1546853370166 96.9532235369074 97.7934476499124 85.2322218181835 104.84013369922 76.7543966580441 82.2507603957381 99.291468070905 75.9220422821322 98.9544897855595 78.3477453468966 105.878368279641 60.540499190509 71.375885948156 108.859957016895 72.5415972228579
903 68.4855007429917 115.739784859368 78.3727503705575 100.185338636452 84.6122354849691 101.004303618196 61.2825627705437 99.7667237939775 55.2563114592907 72.6079080481377 67.0075592585142 105.078695162112 91.7864956452926 102.681992735984 72.9359893784067 91.9607586325595 105.495783146497 70.753754587842 104.118844568642 99.837885847644 119.962061682595 90.3467895724892 55.2270104383289 96.6835330169713 86.4354960491436
904 84.188530813604 108.13387104487 58.8980824554017 85.7056547353918 81.0779143150325 88.9100113465981 70.5535025843884 116.356004456451 74.9047603172207 94.9572248550004 78.1429696745957 95.9909605523946 101.285333387937 96.043593935229 75.5827167285403 72.3641220501977 101.770469282052 77.3474132548632 93.9822415330851 92.185282948901 117.671989794658 83.006262513977 67.169818541986 79.4528479905326 76.0817989124882
905 71.8701727917558 120.102166887177 76.1949467823305 104.723726200518 79.26172988145 99.8512896369634 61.6901510315494 112.542148933142 51.0397079373658 83.7816663695804 80.5978293354426 106.501727412521 99.074938174844 107.474540263061 69.0070888764577 91.1896618495587 110.626303455272 71.930852192173 95.10972177654 107.417072929888 99.8745863661954 84.2811670141033 66.6138489676941 81.318287822863 86.1792723213978
906 78.0322503278001 91.350427429798 62.8626307922643 92.6321232023835 77.6438199528438 87.8593964858338 61.8366718147159 88.7365689688803 52.8033969709359 77.8127225743598 99.8257493845491 109.719342428279 87.6702625715336 109.141882394025 78.624646430351 85.7374506715286 100.434878976534 52.27101763616 96.3221127427818 97.7050882748368 102.980992615617 67.9423900115884 71.127505390974 106.445688656594 63.2725724869594
907 91.8216843056008 84.0999250047921 46.384453344396 102.552815763445 69.5697354217712 103.73386295083 56.0947673251831 113.178036123831 69.8846293248011 70.5660510053785 92.9659557005407 105.956231101052 93.312607495536 97.0999575557837 61.2132854262147 97.682340243368 100.970184425229 75.0092321032309 95.3670098409535 77.2321412929715 102.442521898462 67.2074226443159 67.8045581276271 109.851719004572 81.7272694906468
908 83.9156134679226 103.261951807355 77.2012948950916 102.751761867765 84.8893483633772 91.5078676444198 53.3170040033727 127.576514655369 55.6551250733049 81.6893087440535 86.8675788992318 87.94733359283 94.6306961871778 112.230451650633 95.9279771159428 79.8957361801765 95.1928596850525 90.5526780017845 99.0463988215666 93.762075821288 108.038564917607 74.1451981687205 68.2354684487232 111.927501986395 77.5884784200619
909 86.0301944267343 112.284921531837 56.6645910828074 100.1170547802 79.270322968247 91.5768460063301 58.5269167141348 109.406049646563 51.2476055737079 75.3826180496279 82.679909965004 95.2889879396954 98.7541000857329 124.686555182404 73.9137006893807 70.3727298359514 117.424306648369 93.3363608033848 98.2958826726177 94.3993511684634 114.879222644879 84.2790761869887 61.8336070313217 79.647438857579 81.8704571280033
910 74.472939749515 90.322289227385 71.6590753011737 107.259179517808 79.3514709148682 99.581545633237 63.9682107121409 110.629597274222 55.9882984797085 64.7791697395115 66.9970676810194 114.124711082317 92.740120236524 91.204832232079 63.1049889198145 89.0468484816038 113.902092581974 60.7650765698233 100.528144708895 95.7419588970017 107.521460794136 87.884698858061 68.8786373652052 90.1157795121739 80.230917638667
911 75.9245816239594 97.2937897533644 59.004253416071 104.243996640119 81.577612142057 108.366455446233 67.5114367992543 109.152887301928 66.6649355477622 89.0957514723759 82.8036603644318 94.8184935242437 102.641317355862 114.82424646927 59.8238811816915 93.3036132318302 116.073953899969 53.6485735952151 109.406809990482 101.355205457349 112.870718861067 81.5896593317896 71.1095080414709 108.738320211461 79.4756391238098
912 78.9837685451356 95.7126126017874 56.9989735778401 100.115064318768 69.5668913845501 109.779837589839 65.9196359577834 86.85601298538 55.395719460265 69.0336951688092 64.8471870707775 97.4031478597907 106.482572807292 103.647244133548 79.5093361968848 94.3777183264878 111.997861193164 57.7391321009096 93.2222341340465 94.6868431014956 114.481491521841 92.2783553744595 47.9415323234626 92.5663069239273 66.5444318846554
913 85.699088346889 97.2130091629 68.3939413548866 94.0727626751525 76.6653908791144 85.8270556702509 56.2170037894666 104.297146417034 65.1618324453043 70.642956809614 70.7983399668116 108.976745946146 103.884577310325 97.308474647796 74.655716961878 91.6996220528937 105.803670563955 88.2899835910548 113.06625072147 93.696494284181 107.762557110787 84.7632145836437 64.9520960338521 114.966374913007 69.0037916109562
914 64.570636207791 111.465265972119 64.5943857175623 87.4864906576484 74.5430088881389 106.118747805996 45.2880190370901 113.452339796163 58.5706782368121 75.2621207888045 87.3639855745747 95.0598532096734 103.5601366975 119.919007695969 64.7568633255962 83.9447807431917 109.145812068049 72.269418107777 99.080050148293 80.4718237883155 108.98945685813 79.031394654386 88.227635402486 96.27718030904 75.8737501212042
915 69.1250801888618 97.3728144080038 67.545361269616 106.856009726968 71.599631847705 76.2320676690217 51.6353714417545 119.144657291554 64.9062813017972 77.595742609028 81.9531235801917 96.3632020079806 90.7792402946304 104.848984411 58.8330415811099 61.5902148468447 110.452061151659 63.8725894983257 94.0571078821543 99.4317067861627 103.507636900124 84.5678775297796 52.5836290761936 103.046505679412 83.73545632093
916 57.5594507293208 82.8035088645425 49.6788475752862 91.290793505135 76.1789252061687 102.000863233789 62.8735977470742 117.281678066032 62.6601102214564 78.72274076538 93.1420550346075 94.0952279099866 100.388057629295 90.8039271572637 74.7669192277814 112.454908457461 98.998620749663 71.494535736285 88.7884413649218 86.5942549692191 115.246797642845 74.4576980741056 67.2739142657054 114.005737350047 75.892383098753
917 51.7518591250289 97.602883746906 50.4511915768442 104.219680153502 87.178770606948 94.0797408523008 67.8434602009668 92.7638376539957 46.0718210650626 75.0855626545227 96.2444863290733 114.478534615521 85.4782418412426 112.686271174948 73.2910785924448 89.1782642948727 110.070624044071 74.7882965823099 111.054007686927 113.721384557468 109.718208945536 82.1873308332186 66.9916939438915 111.059640457177 71.4562473605171
918 78.4205722922625 118.108443441566 54.6869847994463 97.3549195757298 84.7838545300355 102.858471641327 66.5210601804598 129.216118639916 65.3735508030634 75.4414792768992 83.1682841688903 88.5593905666431 95.6864062345208 104.280812352362 80.3292636814428 94.9567205542844 104.660487846172 97.979716254616 99.5760863292695 89.683001985476 105.071545538288 79.9180660296315 73.1365414951145 96.520723200229 85.9678390562935
919 89.7838325667587 97.244424857766 65.3769448750482 92.7393905065058 76.147983918641 95.3720181861446 66.8988525741137 93.871002765976 62.9003368295483 68.5471465039046 84.6765617340278 108.923105189388 95.856659458299 105.875846138041 62.9511913909112 93.0699012755554 115.682865727056 72.909091531262 107.783387229275 98.0732105133295 111.322540842915 78.2554119096303 62.9107956496489 103.551728103476 82.0846237762253
920 75.0427231971255 109.991420634558 58.8714615252392 86.26759204768 76.3681182803162 97.1164073142647 53.1166510253339 85.8225576572552 49.2591030677109 65.1912730522197 82.416777142519 115.029015490961 95.4566804476975 136.505824756313 70.3362961966546 74.2325328509564 100.774741775141 81.064104525341 98.5252144862012 101.167558525026 110.573727591076 64.396236368606 63.9384737449506 106.469341812701 79.8254933753506
921 75.34462335108 81.2785170260279 78.0807638732754 104.239538732638 66.858372563086 109.403339201144 67.6912346236661 103.871477752816 54.0647554241724 79.1780768264462 89.7804373005305 106.672312042836 100.770284146216 98.307252073044 69.1118199547968 92.0735447344117 117.262746758181 70.8489671874325 99.6842324335754 94.1080763907485 113.804397060187 65.9504048044397 54.6908503039367 84.5372609056793 69.7315209312989
922 77.1155335044317 94.648834346845 70.7085953420109 94.8490839138337 91.2989258683584 93.0490178855889 71.0933700673076 103.228819111601 51.5617025289103 69.9116409180237 91.7510311342905 95.6887092897425 83.2185069399513 109.777210338113 69.521366662001 85.5498358996327 104.896062007407 80.8375024311021 97.4672138430717 91.6736052789581 101.558300634595 87.1604553511175 61.9128481856022 95.2355687504205 69.5554549216334
923 54.1326297542963 88.8080251102905 54.7173687015705 95.8343677040326 82.353740173047 87.2360316964114 42.5747095265933 86.9187392878693 74.6836917364282 86.3984792823444 100.268769178971 98.9701041770907 84.3298084163626 111.364850546622 71.7428809490037 76.6397894317425 106.044135766563 72.8495251330092 99.7759646004374 100.711405699811 94.6909722327831 85.1451234385582 59.8479422324416 107.817255090981 71.0211155795744
924 72.7221516553382 83.1580848994909 63.170618959786 96.217727801454 78.4177084828666 100.901465899414 78.8273132675159 88.0314511299159 65.7622931089369 95.0572198230895 96.1987192443244 106.552471824249 106.857089598936 111.568790070294 83.9408261572654 90.308173317292 109.14881569267 70.4878318674785 98.8801991464088 95.0966665206201 111.128524577823 78.7248266577311 57.295581899396 110.183536802711 71.1721569266899
925 59.1790836677586 101.891350265607 63.5188812729917 94.337759792062 81.3298563036105 99.659761323631 64.0858517080484 101.65600108396 48.3804204840267 69.0531567049364 89.55523221638 116.460648463869 88.3520790980267 109.044953558155 65.6518291757678 95.8266835413683 104.250834575702 67.269925317148 95.2075243072196 103.313015699621 102.294178954376 83.5373515847332 75.1457751531952 89.0542755346431 77.5718112935656
926 82.2451155849821 123.639782629281 72.944985061717 96.0331422783337 75.538510297564 96.2815545194933 64.7705220183197 85.392078852498 61.6867866439778 81.599099240267 64.2964387266834 103.511740574114 104.960947807971 87.2714723953782 75.1656281631334 83.954159085578 91.7672261037624 72.1580867776625 97.5960389987537 95.6876989137249 107.855814348486 87.949151869452 64.4447141952227 93.542139776483 76.5960482671034
927 75.5287345595214 119.861446362836 52.7800206035648 93.7900322329092 77.1300753884315 95.8691144233715 69.2389003166267 100.021142637463 67.6031046822673 75.5961282887306 92.7873275904171 90.9998057197103 97.5617162200761 111.461236155258 81.7561867587517 91.9653754372124 104.639642480969 84.9810142697446 112.807053704362 83.6807482314494 114.553221880608 69.7037263259088 57.8684499106799 96.5560645488687 76.4779711202489
928 82.0553783573478 94.6772838265566 80.5741959290299 79.8849488040574 96.503376266997 91.0906277757154 68.4583809482088 115.675297437597 59.4387109066812 78.9750765416055 84.67176738979 108.399992241885 109.881001801068 92.33182297171 78.5333324104455 71.4097387677146 105.862319130302 90.206953376052 95.5669709631198 98.6381521506794 109.243144708706 74.7039719553394 61.8593048205658 101.73794569883 89.3588272688121
929 66.7221439921632 98.9649253715454 68.6232185530038 80.1585508156304 69.3594648813897 92.125751901141 53.0578811616573 93.7360432518371 53.6182690540033 66.6939396061807 79.698526078647 100.236805910983 88.24921834817 97.6783388832598 61.2675362709301 85.7521671746102 111.675820957101 87.3325307887823 105.52681931508 97.5681037140855 105.519849853767 84.0150631021714 58.7170548650183 95.372467267918 81.0010711045071
930 60.0750414732799 93.2451916853536 68.9436902658167 97.7847608313925 70.5707392651684 81.375770335519 59.5192950734511 119.475128246968 73.0906322706767 74.6015251538618 102.822860446945 101.013639100011 101.757982560456 101.983772533817 72.8844141865594 83.2972113515426 104.311232480127 95.7636092626948 92.9677250983662 96.3976439558513 108.238215780635 73.5690684170085 62.0005233477074 105.544440749014 79.7431318887115
931 73.679451134289 116.050377764308 62.0678059339306 101.37573062198 67.9897902420057 92.1112389566004 54.4735380270119 102.728735656433 56.0689094647217 65.9935310799856 75.66768282681 97.9376228506622 82.5430091847965 118.556453734394 77.3877493292509 82.4178685437717 102.054337070914 81.7859570897685 97.960494396732 95.0403817931596 107.375642606462 91.5728603397455 43.9117961105622 103.977748968259 81.160450324195
932 67.760781470538 105.405728583351 60.314523741745 90.423691479334 99.9556452828194 93.1201624590962 65.4913441394316 97.2573435904402 76.2746642956938 86.740264924922 86.814066781524 104.680718240617 110.105381705041 109.699771757245 69.6479724876463 65.7081097735128 114.081657544336 83.5474791589777 103.648154413932 92.2755956823338 121.114791073961 85.0399571384554 67.9614155266461 90.6690645638239 74.381328058282
933 60.8130232792038 109.048770760736 53.890899676453 96.656151752166 73.8743984097477 109.289770318326 57.5004851429716 119.590730776715 65.9308353429251 62.3653617568279 88.0958885511597 95.9341858535834 86.1961441168161 123.863200463008 59.9275181588015 69.3356796242186 116.238917169503 76.4257940005153 105.232626874663 100.822724570619 121.778869929774 85.728228243336 83.5762387130616 102.030355136132 68.5134020842812
934 74.5410219944284 97.4839761909555 75.3435716445901 81.9904205431769 68.1461558891531 95.1206482967435 58.8007115970881 102.67264626868 58.9989336621784 59.3507041744302 69.738707339815 113.048627326977 81.5319244714604 100.534281110762 75.615883865419 68.2079903278007 103.375769527266 70.5567598203563 102.044620773847 90.3087561617345 109.03375348746 85.6672437004779 76.4786997814874 104.556781370946 73.6780108211478
935 79.021248032302 100.681942458962 55.6963570499153 86.2925731236785 75.4934412702223 93.6461513804116 65.479881076503 108.140710472923 37.1866933011705 79.3263336295636 74.8959534473766 97.91846587855 93.11386889557 108.487700525282 67.0088369549073 94.8329496605972 109.728143955067 74.882731254224 103.777095239798 86.4982848697112 108.971212235945 74.262726354302 63.83313825007 97.6838289179962 69.8691487846479
936 89.7103602058301 110.401240406687 73.9733808862842 104.859237134143 86.001127389353 95.9068222599532 48.5897282776696 117.067873718537 66.3850885312646 76.6398706484623 69.7462540019156 103.128702379471 98.774881244083 117.950310332938 75.6124363025432 85.7557700276924 105.839370390081 75.6882623552123 90.3754976755096 104.254682477166 117.358755635336 76.8126877344536 61.2261625460476 96.4503729050222 65.9075300062389
937 71.9099101791392 91.6135510421654 66.304309029602 101.784337503248 86.7949919119046 116.129511510299 69.2030865210692 104.343615655976 57.7195121508829 86.195803035178 74.295067771003 101.177371570396 97.4240038114264 103.249809499459 74.0626970855968 97.00529607171 106.851417788416 76.9418644307438 99.9461750365588 74.5277254085535 113.18114238262 74.6790456059403 59.8992436001806 91.7176938616167 78.6208196891428
938 75.4352942151657 115.112097180521 48.171371935064 87.3708580189373 86.8476952131428 106.288116187553 66.1970677652801 117.56569292124 61.9261654909364 85.7010181598162 79.3845434104665 76.0736860602492 102.643191438205 115.875349943987 78.2051245217848 101.924722760357 110.904781131027 71.0510925425921 91.5810216738605 76.8130469733836 110.150204005142 81.4250996983211 77.516180310905 99.94799611457 68.4641897467952
939 72.8870136958445 86.4105080589425 62.6590922073383 93.0508283268948 49.8899139704856 81.7519614973276 58.2955902989015 106.005495011519 65.1088775928391 61.5634495429117 87.9737935099049 116.335579083939 88.1938687245407 120.457035264324 66.1737669171167 96.8408588865682 100.261399028956 58.2346622232097 94.3735332421582 106.833308539448 106.115561969189 80.0027704249251 51.571653908232 109.518119814686 74.5107421662178
940 80.235411188859 103.399439075772 69.251532302235 101.808686587971 68.9746365581929 98.5927283755225 60.2431436898635 111.129391800324 48.3628511407546 74.7406483387753 84.6832400197645 96.2495592764324 95.4422544682365 103.128917639554 70.5881186463837 101.497953785945 109.570385457481 70.8916880267403 97.5580298909926 93.6054609310676 99.9599448501752 87.2238700569928 72.3401574318172 96.4432285037672 71.986173840538
[truncated: 1,729,037 more chars]
