# Supplementary material for: Comparison of statistical models for nested association mapping in rapeseed (Brassica napus L.) through computer simulations
Source: BMC Plant Biol. 2016 Jan 25;16:26. doi: 10.1186/s12870-016-0707-6 (PMC4727311; doi:10.1186/s12870-016-0707-6)
Supplement: Additional file 15 — Table S16. Phenotypes for the 29 BC-NAM subpopulations in a scenario where QTLs = 50, h 2=0.5 with 25 replications. (TXT 1208 kb) [file 12870_2016_707_MOESM15_ESM.txt]

replication_1 replication_2 replication_3 replication_4 replication_5 replication_6 replication_7 replication_8 replication_9 replication_10 replication_11 replication_12 replication_13 replication_14 replication_15 replication_16 replication_17 replication_18 replication_19 replication_20 replication_21 replication_22 replication_23 replication_24 replication_25
1 38.6771520751758 35.0851732167279 44.007620660462 47.4896487801301 48.1588724394781 44.255438144944 32.8027875339945 44.4300725390627 39.5798225869844 45.0094715467882 34.0760461589854 42.2873710261222 39.385464284019 43.1055175616549 48.6050768142623 48.8555377356218 30.748487093514 49.7649732870407 29.0318812184039 42.1179676486135 54.7596471042001 32.2279858941095 58.7899198148256 35.3378616250768 56.6328619523133
2 54.3296505564759 47.0510964023806 38.7367308534607 30.290497614676 42.9980142149938 42.9883965618038 39.6033430866834 47.3946898883401 42.2586127589789 47.6863598716309 52.7385818725937 40.9536444813616 39.3208803211243 46.559120175821 31.9382037110094 37.5260275128327 30.9943740043652 50.5580458106872 32.0831188549078 12.9085082348969 51.9799921105381 38.3293714147773 53.345957835276 25.7627939454155 55.8696251472621
3 37.3993303570345 37.3479973181284 54.2908111383356 42.1873581725157 48.4347838593317 45.1772092089332 41.5746039996647 44.183707960537 50.8606382429318 54.0522493630303 27.9710519075592 27.2541466055648 35.0584493060981 45.0065012920533 44.9629440577739 37.9303911046601 44.3396341615865 46.7420935113513 30.9177101404765 8.471135345856 49.0408092278004 39.7505748502823 57.3278137628561 39.2091809461819 55.4055793261527
4 33.344952387516 40.2430663461107 34.6223433876457 36.0376562288836 46.3182987449579 45.2196714920279 44.6080216744711 57.2522234066051 63.2591673703598 50.0005670867594 36.0759746876764 36.4706943742905 51.5698169411398 44.9780684864487 26.1349702047143 34.1102967591387 53.5801023056838 47.9540202386782 34.3787852222592 34.8846748563487 40.6234390501937 35.166262272198 47.6443629413373 27.4605503145608 52.5610452353061
5 35.7247558287921 56.158289295083 47.5359660806606 47.5733754440882 41.521775374139 46.6278586015618 41.3669278165237 48.0197800592588 43.2554693085284 51.6949705346309 31.3299336953694 34.8760980568957 46.504013106739 60.1598073654386 37.7122500270262 51.7083378177638 37.182407595144 50.1171821359679 37.066324037612 34.0793390880777 46.440256266027 24.452828665413 53.3473250247808 37.7168816229871 49.1094073858596
6 44.33819061143 42.5029386682779 32.9482544149434 42.7554389003812 42.9114118000831 45.9189421951548 40.585468113243 55.1056417825273 53.9359008199237 46.148515158638 31.84331632229 45.4603260928916 45.9823128148827 55.3439336723776 30.5438061737606 39.8299780565139 38.5988773696711 48.3498661651415 44.9140342692029 22.8838625095786 40.4930511006051 31.4623654071927 55.6060009631464 51.4724465434268 48.1815766518242
7 32.1583528900787 42.515559269451 50.1779892432634 43.5300071355656 45.6770441608316 43.9428914237422 39.0614242627526 40.1535813546563 27.0807647580437 48.822584936904 43.130240053393 43.708172247109 42.1294637814603 43.9435099611682 42.0345184248856 39.9660511978724 46.4859052647689 52.9712448083794 39.1177749827229 37.8674149095988 42.8907260440958 33.4717461670462 49.6938824797799 44.5916115108166 60.2295380253755
8 42.2002358537962 36.9949270990979 47.4717576768081 38.9384656651311 42.6909671934158 47.280201123697 33.0709063394606 51.509012619019 43.4899033320788 59.6327453296228 38.2364928520107 49.9006556511824 45.8180028611974 40.0668243372879 31.5781480135176 30.0317866436337 32.8805598939528 38.7417487928374 34.836654957576 18.5986305912286 51.3024359873969 34.4900217291886 53.563288657334 43.7724699696724 54.5980304342583
9 40.9103517069198 25.6971822745426 43.0442783314601 32.8989438961934 48.8896211595696 44.3585603550421 34.632077317861 42.9905565563742 50.7360884622356 49.7195279136502 36.4841530232489 34.6309558021002 30.4065507050833 43.5028035883032 46.5292734007209 47.6574352370043 46.0910216820837 50.9928598766856 35.4177799841576 35.1120049452965 41.0021914466805 31.4884513681851 61.975995808958 32.3039584904395 50.8202176318505
10 39.3977785118956 44.959039852425 42.9028702037097 43.4377041422591 43.4963998317004 46.4215386318209 37.5721348632215 43.1985776506575 42.1595847377659 42.3521298937752 40.0042601187433 45.5809507560802 31.8042538092172 46.1977562849634 34.3156766794813 39.3323045461783 42.3805199080198 49.4977412117086 35.9438208027946 23.8309821417231 47.8232821873948 38.1669304186095 59.0787055407742 38.4341429083611 55.7088854956092
11 30.4830155927097 45.4912718035785 49.6800491413043 34.3919818931676 45.9120915557244 34.6143533220704 42.365749371862 55.8280746524318 42.0971578158062 46.0121865837933 43.6546814269539 45.4902364939535 50.068165764264 43.7220604274685 35.0791478658439 31.2798238411269 44.8540130443291 47.504133848121 39.8248737456537 19.8522324571789 42.8832065267617 40.2621318592663 55.4672836568657 38.6687171306085 53.010687177626
12 50.6336275766257 43.8422100025446 43.9085092662303 49.4765072113158 46.186759571839 41.4755432244671 35.9379640288184 42.9175427588241 52.1054003453826 45.2453325072445 39.2343155041486 47.4365421373752 46.1216825872367 47.887673750725 45.1282453591159 42.053198173885 32.0581271925904 50.2364024090903 35.1600461902405 31.2459528984826 52.8362059945787 35.8959775611896 52.397252934534 45.5717325206084 38.3143878451071
13 43.5354593796199 39.0273884647444 38.5113394141717 37.2457379007116 54.9923797511575 41.4517745574401 28.8952559149518 41.0718420277529 40.2278149653831 34.2621214198245 36.4056362275637 42.8991257729603 44.4926951067686 39.3818056803731 47.5963608086558 39.3233460536851 29.3873276138801 60.4234692725527 44.2755813588365 24.2596405865947 48.6837655421608 31.0403761528939 50.719138273811 38.6079276249179 54.4956859903851
14 36.4018941317226 41.3061790706698 35.2529771797065 57.2361930849051 47.3970439312978 44.7905584675216 41.4434759805789 50.8706873159629 47.7541932806181 37.331199555712 38.3971742705188 42.6199589064477 35.9046927599507 38.9869640699206 41.6754477891454 40.055357330144 35.5611642406156 56.0855862873759 32.2592340066925 27.3401312377842 47.5685243703391 33.6490717007044 55.0896422669463 38.5268725557089 57.7125891289172
15 41.0380625261106 37.8729327955953 30.2588309086623 47.0028444646137 41.4370481984265 48.2561884948695 42.0415214071215 45.9165444431124 45.7925751027115 49.8920239898219 36.3427651802529 44.9771928499014 50.7533130145913 37.9395887524932 40.0629825611731 37.3733050784423 37.0164494245107 47.2336119998087 41.6326737080959 39.4986123811602 50.5437052736845 37.5886733485982 44.5479110797851 38.9931026952295 63.8990724215677
16 27.2853713326976 35.0249739182077 46.7242982913133 40.5290181764785 57.2937086736585 30.7437205908625 36.592350320346 59.3342502962021 46.9990458268366 38.5538151540979 46.789890537734 36.8646968806525 44.5746963749225 49.0710258599382 36.1189795926428 46.022996516221 41.7665416539602 51.5909741421112 44.161199609665 24.2238393812302 48.297246807508 25.8504929155934 49.7905767114382 39.1525773725943 52.1208494578242
17 41.6795669855047 41.7431067233788 32.2218473493251 46.3486014345581 39.3955619355117 45.0852355550964 49.1591510430208 45.0073636388202 47.0022277563197 45.7986614945519 49.3639924736595 45.6581962024873 54.1546638470409 43.6531425960059 39.0982412476418 38.9672858075599 34.3210589755645 47.6842937517971 41.5811414123927 26.9123049411134 49.8426847394093 48.461494853217 42.8014206924211 32.9378514515869 51.3427441780089
18 43.3256148836878 36.9798373118609 36.8277224977403 39.1077728503421 41.5005349935145 50.8255737197573 39.2546724175315 47.7386602952144 36.5687867749403 53.9141896919028 44.8528095839979 38.7665201408528 44.9315247041716 45.7147568360147 33.8020012823251 41.4773908204553 40.4589408568962 50.3248714617698 41.4066947149656 30.2047163211048 49.1806540895791 33.0430248291615 55.701898473378 32.5114440747458 53.4104998417789
19 49.6362822380164 42.5114649704798 38.7317639951076 40.7538735444159 53.9991022547401 47.0906330616765 41.5090467774088 56.8096390901971 48.0101959751511 46.0515717586536 36.2530358486419 41.3700577440609 50.9240559871168 39.2005832456962 47.5614030670318 40.9308721470263 31.255497689624 51.5649723170946 39.2949496095147 28.9742578937683 42.2055411240936 45.0172417951822 49.7281292584526 38.7513456810567 41.7128373493883
20 44.6160386486782 45.2602273035249 35.2811068297365 50.1329399317239 37.5735137927475 55.2092595428288 30.8423485835696 53.8362717950736 56.5594244340707 33.20661409465 46.3380521182042 39.9263675969726 53.1320386773815 45.2839715724475 35.7691573852831 52.5751385427332 56.487407604823 42.6981125095123 39.3612418971763 21.6017811903749 48.299538343341 29.9975141751495 44.2532647921457 27.7379669435641 56.285449540849
21 38.5862259722613 38.7415972450149 48.3276013413087 42.2663738718398 35.6894880628603 45.1786302336116 39.5813392976372 48.8224571227033 50.9866305648618 40.2680325903753 31.6156372657391 37.1472893234524 37.8571988855533 45.8348571125573 43.1970582241753 34.7706181784978 57.7677360062588 31.6347752893162 45.6117012621469 25.9707335770976 50.600640159089 43.0642943560084 47.9001573938271 41.6069994497428 52.6899060653521
22 37.7018613168721 44.5295901521692 34.3750161312771 37.1827913187096 50.9230675591653 39.1314153643632 41.4392899971576 56.0318553959345 48.3846228815177 41.1772227484393 37.0769535661792 48.299921727684 49.105326575529 46.0097326889685 37.1441557550505 39.8543137659685 26.1585281090474 55.8555442406717 35.7661811218348 35.0385887057582 55.6768304979014 33.8230413800278 59.7812166676628 39.0015424332905 54.8436793134217
23 47.4870551615727 47.370210484823 36.088812146408 48.1368556487835 44.4745777634061 35.7482609619176 27.4624741774309 43.3315832150802 49.6795782307029 44.5126884757883 36.4207942506721 43.3149759475466 42.3627576399274 47.1066917192193 38.5246260335053 38.5115133446878 29.7626332768075 48.4443680210562 49.8902778416304 51.0953248296489 61.102567832191 33.0816162113997 60.2530899201045 34.399314694848 44.0470539497061
24 40.3272809938157 41.6926183982996 41.7594751009527 46.5900319172796 46.3763017184389 37.551050758847 45.1639892646503 48.3355921761246 50.7670961327467 49.6487915034952 30.5544594797331 41.1321964480301 44.3138239255597 43.305969445375 39.0760115840921 43.1925807003085 30.9612826435576 40.4424709586376 45.1293736424238 25.5204650306233 41.0173156131523 38.9996433405985 46.2752348021805 32.329838010892 46.026216369046
25 34.8135044720822 49.6436622978006 48.3798617785289 29.7271400164442 39.6988981183902 53.7388206629833 28.4219167739699 51.9379004170069 45.795237182606 42.282507856561 46.2670014763952 41.0097732395026 41.0984360426235 45.6433813050764 36.3087377599654 26.0953188229392 40.9175815051008 47.433555069325 38.034845526532 34.3397240922781 51.6709411139695 35.4440162571867 45.1625299326089 44.8013446634042 45.9345979982107
26 47.6061903943553 38.8330648661165 27.3004000506188 31.9042111308172 43.1982913789382 40.2134133294466 44.1930420439955 43.9977963173083 48.1533707319822 47.9758864684217 40.4686539636927 41.556464196731 36.3758944652506 47.0872540799842 42.7864983232737 50.0071149799582 31.9802632576262 41.9534120399389 45.9947867534611 38.8812531358405 56.3015929375262 42.494513105856 51.9986867027679 33.5794220584852 42.0252795939594
27 42.2071577062591 41.4250182613891 45.0129883048149 40.0235776004617 48.6198359909527 45.8672712807734 42.8347039324789 48.001538319749 27.741721189146 39.1199864915855 30.4765692169268 45.3616582566802 37.8740330550979 43.9301418699724 33.2022470022427 37.4622048903226 31.1320809271407 54.7212776613964 51.3764850175037 23.9119453061315 36.2891205735082 37.5527256594453 55.0499753257405 34.0460058618238 38.4956045614358
28 27.1827838641368 45.2180749161226 46.6182406389134 40.2089876494047 45.6364890767179 47.5621594295633 48.8064962765196 48.5682067702209 36.7413395130607 41.4781890191597 43.3203373080087 45.3415856614846 54.7182070679626 42.2694813951906 35.0335495410895 34.5877880842955 41.7481220849262 58.5914891014843 43.1277454961254 26.1779888326598 40.4481404866091 20.787084701836 53.752858466906 29.0962344070303 68.7147713340851
29 38.8082757726893 30.4515070343255 35.1065952912754 38.7017512076114 40.0868115408757 41.006251800613 30.1656581524714 42.247733483121 59.4143918531912 45.2186363079195 47.1606228467515 40.286516557817 50.7612224852479 52.6456266908604 40.2744888990006 30.9550554979283 39.2374940408616 48.911063280331 40.3281383978911 45.6104584029194 57.9820339044476 34.8457560536059 63.7654338795437 31.1981096804133 46.6703012853809
30 42.9358704246774 46.2440676412769 46.1176421913721 46.2206251526036 46.9722000624803 42.1435823395106 39.8479711661116 50.7755428050657 44.3587963858883 39.8859819776804 32.3630512256363 51.7848137863337 40.5084389445953 41.2900116210108 42.5192848787412 44.4676022060064 41.7969178888026 46.6664438770322 40.9715554198686 22.8683945528807 44.7951510882242 33.3460424593257 54.9278794825578 30.0476037651587 53.0636582481205
31 33.8644512633597 30.2223662674668 32.8272803591573 42.0051512344167 53.3780959800506 45.0423691167989 34.0269413178386 57.1666246363403 47.6944276039373 51.8283783968934 45.9605171425951 39.2255415131091 39.2734024670707 53.0910748036689 48.1158373839086 34.6655446053702 49.3100596191459 58.8406856773318 45.4032155366508 39.7324373298121 44.2322420469838 40.7894873227651 50.3922915586339 40.3115756025964 54.1091527816975
32 39.6296582639572 35.1604753611332 31.7550499455192 40.1223596404357 50.7503634269575 46.8365073315841 36.5502477095356 55.1230612935653 52.8852955631149 59.7954400480146 47.3893353135534 39.7982998554814 52.0055514798142 56.1104078859109 30.1785621340136 33.1870325946529 45.22378336678 48.3649790940536 30.697905198484 26.7452053357895 56.1981252152081 34.9373220027149 58.1641735133387 32.3785329671993 58.1323150824788
33 33.364490395768 63.3853546959718 44.5783285086415 38.1219460494037 44.1041851500754 53.0908297137031 39.6175985880065 56.5040123550234 40.3290717184168 46.6899344608512 28.646241389878 48.3369843450191 46.4167583119194 41.375798933021 36.0684141802019 39.5775148210344 44.8857952921221 53.5815470655147 36.3588215389594 37.921268633775 53.5261809413418 44.1674999725804 45.7378951470276 34.9699958096509 56.4530210737992
34 39.8948263461508 48.6800004298634 42.9147102741638 42.7706947155235 39.1898648967182 43.0522822255014 38.3180682106475 59.9349551932161 45.3814593589939 45.6075816129788 42.4681971451747 49.1092560713637 36.1333293403773 55.7263601896539 34.9352338324841 38.1264616348912 38.7810372736979 41.4297882156266 29.965689006666 37.3119467158531 57.3457429190446 31.3687743696776 53.1065540615097 29.6002963448898 46.8820070173503
35 40.7367918732321 40.673808633012 29.2169991884825 51.8318772423765 39.6562635841534 29.9463243084683 37.9187211476045 49.044312315136 46.750748761905 54.2865059619442 33.6061016901252 43.5354770059915 48.9696855005196 36.9750051793021 43.7992700747882 41.724818570061 30.0136637357444 37.6407767328377 38.8115140840375 35.5230602057511 52.6288886138006 34.2850099975073 52.8247240391752 37.3982644983158 58.5490109228436
36 38.6344233987306 44.8966920791178 50.558250104975 27.2968583791892 49.4876509972925 37.1910497865563 40.1816555788599 50.2884813910727 43.4122488227762 45.2317702631599 41.1538137718382 39.3793742076361 44.0297012539397 54.3201821253468 41.2418877926583 30.8490338560055 44.9560371457028 46.4762254649905 51.5040370726059 41.2784851248236 57.2833596612962 28.2902479484751 43.8239596686828 35.0502677134901 49.0265994963964
37 40.9326774562578 32.5625490639537 57.592249957724 51.6596256942844 45.7348477246885 41.7533606556916 45.1860686123504 51.3027293092638 33.3746714473613 43.4451201213321 33.6676230047391 32.7911008735274 39.0695213778002 47.9290172281461 39.0205757403197 33.4092956927335 32.0615283965635 57.5199281492939 50.2555166320901 34.0690867913221 55.1238726425763 32.0471082617368 51.285004073191 28.7340313732715 55.7271450856567
38 41.362804283593 35.2663207050813 37.2366498652502 38.8205791950038 52.7321764426933 38.9390435259056 35.4997405416952 55.6062962989116 35.7245790236152 43.8080740333466 41.879167809413 30.8342823855461 42.6030888143319 49.7852032272972 37.7275491077898 44.1583807785298 33.941792172803 47.2912767466973 46.7971520853945 29.4316554328218 35.2808723352096 37.1668828646967 55.6736250030201 42.4135669581463 46.456848457309
39 35.300505170517 36.6492172968297 30.642766532216 42.1954210537504 44.2654441252497 41.2026623845792 41.4565430984002 51.3152473095066 48.2809397452913 45.2336439356295 35.2819768689744 56.4156098159467 58.9382093036436 45.4760537626922 45.3461404221062 48.4044692856455 47.0854061184233 58.1384539278177 33.4448698788341 46.1212975599493 51.6091924766923 20.2581223487674 49.5115332142325 45.70791450501 53.6429957717544
40 47.9354411792188 42.8210373520997 44.8412171599469 30.1474004194739 45.2279007616564 39.5187871234014 47.3536801210784 49.5487929127411 47.463025448419 55.6214494151123 39.7252495025487 31.5323217294173 50.1819447666151 48.0590132077759 43.3903542563809 41.3967302784659 32.0388614779479 56.7770567522725 48.0695535942122 13.260138476419 52.938446857513 39.0032087727084 46.4797464331368 43.0527303118708 60.298411859708
41 40.466591050054 36.1733885239745 37.0103864673695 38.7949455527779 38.2841048208218 48.5189011837606 37.4042127971422 48.6519340717585 40.8678283188759 53.3434572255242 34.3858075785003 46.6722508735124 53.5398808793831 31.5877128262506 28.6878385026373 50.2874436142477 33.3553819243761 50.9998757481622 56.6676495004794 34.352277557256 49.6136789740745 41.6391087801754 44.1638102745875 38.5046830325265 41.6453857431243
42 31.9189705823685 37.1737952476399 40.242605447538 38.8119982687601 51.4051490692017 44.1107692003733 40.4211564949895 60.1027402400892 47.5718012371136 42.6335603341026 48.5653705082966 47.4557519093553 38.8808923552383 52.9115013530241 43.2793465459886 47.592922938707 34.4550917585676 42.994166743549 44.6560893975906 22.8155909475151 38.5693888399033 38.6899146649912 65.0787690229742 31.8887538378815 58.8729946640726
43 31.8457606283582 57.8246531385818 44.9841316345192 38.2448814927098 47.070816528089 45.8397482697343 36.7289699930925 57.8739889917475 46.2924551521174 46.045749081402 39.6366438119707 44.7813730266288 40.7804373966747 50.6711883205038 36.2363971995092 40.7586105751997 30.6244933763785 54.4031427627762 37.4713377979531 33.4036605130018 53.3629757118293 29.9207870480701 48.1631891536468 25.1537079612235 52.2656295805231
44 40.7517094851103 39.8107994045456 36.67636794949 49.3338371386317 38.9436291565494 45.9661003854735 42.7906794137389 49.9450894076584 41.3761558264862 35.7287273089347 43.7202787924364 43.0789900632879 46.4807177139752 34.5168574500401 41.9440958958791 36.2381559782155 38.4936863521644 50.1189223560309 43.3804587927276 15.5880591219371 28.881109507149 35.7101578029044 47.3142072131824 39.3227443193121 55.0619672281755
45 38.5766935054417 41.0053875042737 47.71803180239 47.4535796705022 42.9857504690188 51.5543256284915 44.9167620526267 49.9349222247193 46.8558855447658 44.8652678353105 50.5680257750574 43.2507367749047 47.1141234512988 53.5833226946252 37.4768345617786 51.2794605534714 62.1004290127462 47.9858728757581 39.8499635660778 37.0811750796968 46.7788359613139 33.2099211606201 53.4306792306456 39.9401050006151 54.5602076388337
46 31.8062704401671 39.6700173727751 46.3423886464493 44.4867935027163 38.0298264453183 38.6927338797225 31.9021476728819 46.7302755765498 45.8371271090111 43.0774512033834 47.7869278077235 51.6176682775542 45.885859546439 49.5610317608703 40.8437236446768 42.6831283242308 30.4747235441627 50.0945152903992 43.0477706227422 38.6131742323479 45.1580234175301 23.5983266442084 55.6196099650572 41.1617247656947 57.1872889764632
47 42.4317541634114 38.5080789157405 41.065586421868 58.6683288553245 39.0380641279215 54.4868392562657 42.6557775212355 46.6830219469377 46.8234026181526 43.595726471733 39.4604720001623 41.2228721451917 51.6463743205319 57.5108340405222 52.9762758536902 40.1390517970754 40.1109654336823 52.7202496975814 60.0675251989947 31.4274114483377 58.4502285498449 23.4659523014515 54.6909335707204 47.551370021584 54.4629204339858
48 40.7202077454553 48.4868812793945 39.3364043869598 45.0277917391851 38.7563134135066 48.9474552922037 43.9508039743938 53.1642485877185 54.5655108625683 49.9133088850082 35.9299443807336 46.7461349071879 43.9645454873743 34.157877475295 43.2178199202318 41.7957306518916 26.0256842475997 58.901794458179 44.7431988544559 21.7440038243179 52.0527915565448 27.3597562993051 48.6390873121036 22.6764479893927 51.8052142980666
49 32.8793049912792 43.5240785313347 44.8998445274307 46.203955928905 41.147355901473 53.5279591154906 39.3871303428645 49.6838043548107 40.5835530462255 41.1884074050018 46.175293946992 42.0696929508175 46.478202504839 29.274972266898 40.9315680179512 41.4868486507815 35.0972099254119 50.5806929412969 36.9700097219835 23.1352646618387 45.5231124120576 29.7605099015667 60.9938228237893 40.5399246564016 60.3262882281448
50 52.7769091665051 34.7865173749069 43.8495809383154 47.5994273760993 43.0362105579294 43.0608428935619 34.5850428974514 38.8412699334465 46.7668182566598 41.6207162193185 36.5943440198352 33.3670984635883 42.6360706882748 41.7895134906552 34.990330715277 38.5740268549528 37.2117611587586 58.8774298512429 47.7352295737276 29.9608623963107 49.1540999241367 38.3657913447045 49.135741849728 29.5375376016319 48.503916442669
51 32.7259999548869 42.7356571566697 44.4251355937526 45.0267915554205 47.3599201574651 34.3489408355339 49.7888932377623 49.1460306020176 44.9734040818423 44.5922392807332 59.8596742298224 45.2309469007886 49.0185718316922 45.2884212138266 43.6001028927018 34.2730143701555 40.5134042698891 45.8576578593384 34.0979910519034 56.0889361528505 42.1026499622307 32.855941422748 59.2587264907271 24.2676149714461 58.6525887340265
52 33.7177952988618 31.4641533164068 41.535793328112 39.7800323615939 45.8637852110186 56.1642711379777 42.700455978536 49.3588000696341 44.5606688985309 39.5263885865161 48.5577822865635 35.1885401653807 42.2789959036661 52.9850580325359 36.5477237807672 48.5566567023671 44.9874996591638 50.7045155942454 44.3296385720218 43.5305692209811 49.517063276012 43.6034780673223 49.2265963369022 31.9966417789101 56.8689069078612
53 44.9124805150656 45.07527897931 46.8494954085089 36.4869915691574 44.8858498770036 52.8652813301651 33.6567177866994 47.9488227200242 48.441522075891 48.7691226298447 36.0926309131409 49.1308825710885 47.7610891477721 38.7885814526872 40.4716851024794 45.1074693625412 42.7872013303479 59.3815509092315 33.8021580782362 38.91379904852 38.9292240978614 34.3626557040684 52.3079728788348 33.0633129859627 40.0937413776528
54 45.8223505345678 42.9424538240793 44.1872565404161 52.8178725640277 45.0555099226748 49.7242814458231 36.3970128478139 41.6835017715224 53.7587183114364 45.1030197045414 38.9072830683798 42.6780721365038 46.9424501890634 52.1602223171884 37.4103521074493 36.7868732923349 52.782455580847 55.5720284109131 38.2770950521252 34.642875470567 38.462408903032 35.7486721643692 50.3646413042802 30.2634321385546 42.8170838918698
55 28.8596318412767 42.5528672212353 48.1430113760682 41.6782228479852 43.0203758338231 54.9662172213669 47.5012569939211 54.067461668282 62.603364334657 41.7428426875331 39.1473717458257 43.3532878695113 45.482856977253 46.1755406419584 39.2943633668829 37.7899739388677 46.6011224113878 54.0378715748977 46.4544820179165 33.1308193231905 49.0046343409924 37.3013363429039 46.7764966610157 37.8314633495851 63.5236355546643
56 40.300412568318 37.2052547628655 30.3926720132924 39.254460730121 43.8040426340314 39.5318321763533 44.2558828738026 44.8745959722493 54.3893134234703 54.7163827374078 49.6481060524058 40.3231829431746 50.1917380294114 41.0986446846107 31.7014457806035 51.4669720769177 37.3109358273681 50.7767392687264 38.3767592959269 24.8936244338899 44.5911800542411 32.2548920530791 47.9678709240953 30.6780913228648 78.6411639940702
57 36.896166984443 32.3447358238491 38.163715050728 33.1831757570985 50.3278727459588 51.3606922938561 49.5310462629808 45.4110831240822 46.9566701956259 41.9423828643292 37.4861295689907 51.1490065373116 43.3428159944909 40.3588623904706 43.5920630505915 38.535720120491 38.2432747645258 48.2093000315923 44.292985085673 31.4444981169918 52.2474216699231 26.7158747451488 49.3647938952796 35.4951851703712 65.7988309612745
58 36.9324023050863 45.5097127118471 44.6192623641084 42.767618790075 43.3538741914507 48.6900611623644 28.0097281997653 52.646617481652 60.3584126383072 48.5784776005378 32.3953098030177 41.9698908366447 40.0042438458218 49.8645841062541 42.6266969537066 40.8393350591686 33.4704375665386 46.6331031213147 31.6808124995786 33.6115680858394 46.0931474077743 38.0585116458243 52.7970381403781 36.7518073676937 67.3115517005384
59 46.1651661756733 48.7542553212749 38.0635719300825 33.8521103058856 38.3312760382554 42.9889773650865 45.5690865667684 40.8681568770431 31.3305607589874 53.7719673046606 33.9757719645034 42.7501838307486 48.3344024168692 39.5620112903853 38.98553889768 49.9544808786682 38.1323944018426 41.7140955625677 38.0919217492535 34.3716694105833 50.0907879576958 33.5993501692045 55.1957545727073 30.0464339528673 52.024959399013
60 44.3943293219818 44.1113768428749 43.1402040287838 40.6547424507774 55.2090308712567 54.0899478082628 37.9929887048071 49.5170317084448 54.1606091139685 42.9323595959604 32.9762865470365 33.5722951397321 39.0341277710126 53.3575102130527 42.2563289998203 43.5637104807396 38.2489188398495 47.6492047870718 38.725627126102 26.1004545656942 46.7540127895345 37.1034578446552 54.7328744448942 33.3104339662672 41.6059497886943
61 34.0526265017567 46.5867861266012 36.8318565900053 41.2259191697397 53.143092043214 35.9994115285527 37.9692419366058 46.366593431658 45.3636480811922 42.3409240186217 27.9239273190538 39.7536492228675 47.0759011064643 46.2903221166434 45.0927794820035 36.1208937381244 40.2052488783716 46.230522882936 43.5143544059231 35.7585365183241 43.4175198658087 37.8151087629058 54.6464685178552 32.0902900267368 46.3910956336519
62 35.8328235399112 51.3107141751781 47.7870346100908 40.3451064822696 45.3052736925487 47.4111606495065 24.7880917115278 50.7376611178649 46.2554728464656 45.9795594751488 27.0424454078359 41.9021872701288 41.6940989858611 53.2234317681078 45.4385200912339 44.6374428479376 47.7506120117255 53.078101244536 50.3163909686344 32.5813063894453 43.1346341593247 44.6563638986727 58.4418446682916 35.7553591546078 44.5503030342273
63 38.1966950172866 32.3314286135909 33.4579241134145 42.2618491057232 46.8281820616815 35.4276387097681 47.0489365307678 49.5136236935861 41.7965582547445 43.7428987786558 47.4849478306953 31.4611388744857 45.9970187856438 47.543802048814 42.8759270219698 49.9520449209693 38.0702366374874 52.8204314069676 50.9210091893494 38.4800369273593 57.3343295693556 38.6210776357848 58.970961650608 25.0805048703536 53.2633623978963
64 51.1052281059732 52.1825778930476 43.1503668228678 38.590056578393 47.7330742347824 52.115274880159 34.7537151479745 50.5455107894494 39.8759814828262 55.5291458349793 37.869803473379 44.4843449560017 43.4757076303504 40.8429945400679 36.5702263327256 33.0981853447288 36.7415760732613 46.6639231222521 39.9142191409605 32.8245720812256 48.9636614015711 39.2414260803134 54.5688287435247 34.455779816889 48.875124788274
65 44.0514001588404 37.6800639935084 52.6059943739209 44.5024839851278 41.8859177003697 50.6651249638585 32.5133821978623 45.2420601032733 45.5741546109666 41.6857108805387 28.3275980346205 34.3817375039512 47.6482220203611 53.2375380276335 34.5736416624638 29.847190699555 38.795608513959 47.9505515875517 27.0120611338021 27.0616291260379 52.8769278947203 34.9875936163779 61.7456584183344 29.1523973297836 46.0485949343038
66 38.0935698131897 48.4613788067641 40.6199969979123 32.4865622954747 43.2892222814605 50.5430624439513 42.5508416507076 37.6053045523887 53.1712549082875 40.883189231814 38.8045664065074 44.9640779917018 37.9938770760614 43.9673863678841 35.5438385605759 39.7794475550669 47.842129094456 38.6375922858477 50.2041053573219 20.9815509865192 60.9224285830995 38.6508652394315 49.8331090262175 26.3019975811977 43.264071016593
67 44.3467696986096 42.590111989752 35.5213085284818 42.5690953815036 44.2644352929281 54.9317342179739 38.6061995597594 50.2566175876527 40.1949657868563 49.926983908267 36.570171935635 45.913894942455 41.0783409489415 30.4759501415776 33.353924617243 41.5179131318208 37.4401176265794 59.15243905146 38.2846620161069 28.3541878193864 42.5374175749733 38.2675165366733 44.5909593947506 37.1079761747562 53.8526043504775
68 35.9955084913167 36.5080481809148 48.0974512897306 38.5963088977945 45.8144874912427 48.9595560832763 37.3803215332834 48.0421476726427 43.9757201480329 37.6382780650551 49.5430391711182 36.3196114620372 40.7380439475918 44.4302965260893 45.407318730658 29.072007798618 50.2208704835223 51.4587815102597 47.7106039197309 38.2599401464853 49.1269602899349 29.3829186617394 53.9175247911966 33.6808495095087 46.1280552508068
69 34.215712778103 40.2784195286468 30.7388938152983 45.5299648809262 51.3044305743248 48.8955708119142 46.6220225946423 57.5695428243284 44.7780596341331 46.5953861208626 36.724917169698 49.8818902254852 41.7251951912777 59.5744552278566 31.0986222297131 49.6613679899472 50.2359694050888 47.4018438691591 35.0403190416811 29.4012375305193 52.9432256803948 31.6136968020948 55.2332898135809 29.7602140179409 55.1884980578578
70 33.0171217390581 30.2024015067579 36.3036537837637 46.3804351853474 42.4673537733957 49.4567808085386 42.7478674309552 54.535880351115 40.1630701410303 38.0217498539615 35.8859217389453 47.0227654473556 38.7805230288046 51.5219338831684 35.0173307437678 35.5144691356404 38.4087672175008 38.5232560163729 36.3716545296979 41.0665136170016 37.5123233581595 30.3789808083851 55.3986142746218 34.6019295131285 49.3470757498009
71 45.3963243148413 45.3830699924832 32.5037879530278 54.8876035669516 37.9134989627502 46.4158400344728 34.5742072171612 50.5355448130102 44.8077995155602 47.4210712480631 43.7216855593482 38.9514150331733 41.326131676328 47.834159181835 44.0293269751343 40.3412426182738 41.2329847957401 44.6505675715816 50.0302108511056 44.3154892340575 54.0182519739404 30.3059650068272 50.3714173277959 35.472529516319 57.7301761233068
72 32.8120252298256 49.2335290415463 25.1539390009401 30.6973846441697 46.8575847810593 42.9789031740043 38.8246854337163 51.1541498455377 52.1565546279733 40.7727149587246 30.7062091078721 41.6031586580183 45.525148609993 48.8705665066189 47.7267517428599 36.7980083404416 50.2308317523393 45.1209155443491 46.5311227061105 25.2666468407344 38.0620261701483 36.2344966430095 50.4860328936674 32.2297739930572 63.5924827888794
73 38.2950463622102 42.6810088754247 41.9310322776597 40.4917952177767 45.7065172559092 50.7178546360193 46.9309244770265 53.6953519924038 52.5311012300506 45.6079374252758 38.0366839892997 45.5878140045891 40.5309470120438 62.5554639953758 34.0270962399854 28.2665761394 46.3203892830712 49.6072552118916 54.7710733953667 44.2928645843659 54.016481405531 38.4849130128506 47.9641974367457 39.1444554617646 45.0379677823657
74 42.347685795974 44.7756212459819 45.5477944730084 42.5772157672624 50.2888021710029 34.0088989433648 39.8860732554218 55.9670395720807 36.8443612348485 39.5404187984367 38.9449501571114 39.090226180577 39.3187964838695 45.1909069687106 35.790454240553 44.8942820664625 43.5922429090013 53.3007179019248 43.8954238180054 27.2438170246372 53.538814241841 45.7189752428891 55.0718125242452 39.9722733142686 53.1484868720495
75 34.63356243392 45.3157935774146 46.91938262895 48.9103448471183 45.8221176180829 61.6231144902419 41.381078730433 44.815660540636 50.9707873737074 36.1509762703233 40.7655171090089 53.7205067091421 48.3612743494693 48.5307567691742 42.8809441190558 47.2321514293987 43.2439602604681 47.7222433663139 34.7203596301267 23.2443103411764 47.7586281401306 42.1921203991019 56.7478130413684 28.2321123591594 56.7869772109858
76 26.1488514665257 38.3110100330625 46.4985072748013 36.2573065295988 43.6134477366251 44.5363874293119 50.7354750300894 45.8940893094118 42.0307922160959 50.0491723631898 46.1881004072364 32.6013766977202 49.7517690107085 53.0029147585959 36.1891144820516 33.8829495546492 39.8048680947836 44.2730988689351 46.5057301961166 28.4617635021258 52.6065808435206 41.2378556131187 57.0235945395023 31.2335485574093 59.4842337589676
77 51.5117038651843 28.9099071234898 42.6004925016264 40.5729460422086 42.8844277468522 50.1226798443196 47.0824849072352 41.6600594282692 58.1167353339883 47.7495285728893 41.2067538601847 41.67338740567 36.3915031236617 45.4852320761727 37.1427382607286 43.2983373300532 46.2314003894309 57.0289623767908 32.0298089936707 34.393971216464 49.8747658130624 24.8806235675453 63.1921888561328 32.7189981438331 45.1630937827909
78 43.356346367953 29.6235263168852 44.8711310672348 48.999997887673 47.7963091091712 47.3606551231048 40.4243091932472 41.1735169799892 48.927722026195 47.8242415260075 27.1422816745895 47.6090732942472 50.5155675753487 36.1402157706883 41.7835783503952 49.1270750651284 39.4380274072594 45.7025582619935 35.452164297605 25.7789403124924 41.1378512382602 36.9185303073196 50.2640780201437 29.2574321487932 57.834931342856
79 27.4037620297247 38.857243353823 43.2721748341173 47.6745711664448 42.3867851259839 35.3506427194803 37.0843369735754 43.2154861084446 32.1520634939328 44.1913987053578 29.3998904229817 36.9293496558631 51.4144065622329 46.9941363329619 35.6570516093522 45.9990965493073 32.5798020756394 46.4471639171397 40.4143046200999 23.926093299163 49.8463847253788 38.1129705720553 44.3409286573855 43.0168541611936 50.2402963074492
80 41.916130299138 39.8084138452354 32.8328557927353 37.8842832558845 41.5220137896464 47.7268003922034 43.1473440798289 49.8933736342952 43.6658924209125 52.5961256745079 38.8806871875499 38.908810408311 51.2386516601358 38.8990136910138 41.5961264591764 40.8318745104509 28.6704499685369 55.4456054584715 32.5672807116046 33.8738971173582 46.3859643911094 30.7827666522209 61.7835120851865 37.5243271756989 49.7125152321314
81 40.4364408961962 35.0868058482876 43.261462025791 37.4462222287718 40.5421962158163 40.0975429583353 40.6354631067496 48.1284772012368 47.1871375800245 43.2272916959936 31.6545276457161 37.2245380842855 46.0751405553599 46.2953235807067 38.9289907298783 30.3714448468386 28.0145676683931 40.2255574880126 40.89823046362 17.5420596835698 52.9312600493323 34.1953584934493 58.5674936343861 22.5844965796053 55.229448100945
82 39.2272089391268 45.3599236170883 38.307524100315 38.1739393851401 44.5307328574055 43.3784416788326 40.4344356452623 50.2672823724672 46.2124709673823 54.2748969192537 45.8803661783229 40.9973725636581 39.3771363767757 47.6875535835004 37.78044186957 29.928436478689 37.449662315133 53.4208429906917 54.8707852828573 43.7696663086708 51.3229664155117 45.1377136444591 52.4081677650418 37.8914624541349 56.9255549631223
83 43.0685607911668 46.0770484856124 39.8631220704411 37.759541384241 39.2530578248294 48.3612981192715 49.3917483181884 41.4567358317774 41.2518802041075 35.9039232919283 24.6985929470189 37.8152309825063 51.5086849358001 49.4015348043659 34.8747480826705 32.6742166942651 43.2217004251802 58.0667223889548 45.0658059190917 32.4366847486101 59.0590087264356 30.0642208169813 57.3550243717528 40.0733076157538 46.2393977074211
84 36.3851506622452 43.7085789339404 36.8394056205129 46.1422899270739 48.4877132104282 46.3193382707061 39.6762374246045 50.893774712214 48.892571803185 38.1153640354126 31.5153705258297 41.5375433766544 41.0354636772104 36.2329889057316 43.3789239619641 35.5699319984225 49.7383490499499 50.362945426768 48.200459378087 48.8934801654467 43.4420057518045 23.6372362309894 61.1105514189477 35.9552959281162 48.0624892735973
85 35.1573640948574 41.4024098386279 37.3519765286286 45.8802963781345 44.443068193088 50.2382265276792 34.3204134364902 47.813521318689 45.1989213199406 47.7027677106292 41.1340857517644 48.251765132128 42.4077782787422 44.0397654732405 41.924611344574 36.8107695178393 26.6717835545653 48.386784964187 45.5910229294812 21.9258700062912 49.117757814962 35.433476146935 59.4199135626531 31.9217754492852 61.3600150121286
86 47.336750059786 40.0385828460546 39.3678202253971 46.5132274921441 39.9453919165757 48.44641978572 41.7535339987167 43.0351881780406 54.9875507750392 36.1005872686503 46.2433534975808 47.4379539415623 53.9803517027254 48.2188061516527 44.8863919667008 24.3876362304034 51.209156011215 54.8163801418842 31.4629748407247 51.4059924466071 49.0295379895423 36.3303555200936 58.0641718852512 28.4610188966624 53.8274063182724
87 36.711987237317 44.05162980011 46.5635378405463 36.3220424343583 38.2683988148433 43.1404399234457 32.0691462095251 50.9645675996697 43.8017562677395 47.1735916104305 49.9987123080989 37.0817993527051 49.3121238671469 42.361420907131 35.9474509208597 42.7959718127318 17.2763789801687 46.8731166864947 45.058389963823 20.9045692225084 56.3199321939123 25.3086353448865 52.7072191824054 37.5243218699892 42.9592525583781
88 50.1682447355681 38.4152946461494 45.0437698185657 46.706314063109 43.4496618905031 50.1242796960338 35.2701929290364 52.294598694024 60.0047478969704 34.8439350084331 40.3887329230769 44.6715314757561 46.9022728508696 43.3949387684935 42.5646674893731 38.0721966192505 34.2511309781598 45.489500375417 49.5263711610759 21.3469973511049 57.2734128419578 42.0951164682159 47.5944523610316 40.7639550810516 48.3584191895126
89 43.9866418612667 32.9118602122471 36.1390897916255 36.0598686078447 45.3236694512505 42.613022946363 47.4667432555753 49.1674762136957 46.847747410302 45.3596737950749 31.5422866193889 40.5148618214997 48.6063193288777 49.7428233536689 39.109697938163 42.7324688633441 35.3863828239167 45.5939967919118 37.5235498525374 25.4378902163619 55.0231464647841 31.6398031474028 53.1377954658952 45.0753395222374 49.6590923535191
90 36.8624810537422 51.7142068292094 45.6239742844292 47.7194985637975 52.4628008074841 57.1178111808147 39.753770818544 45.044106498836 58.4054907190529 38.4066033667801 37.9102204048152 47.5395432956405 52.2107835887337 51.5446436939605 32.733754252437 41.6620232584092 42.029167487334 45.5377821959229 50.8629210380546 29.9542621224434 40.2173299779629 29.3226979163105 44.2352484639469 25.8511893535473 59.3828813066048
91 31.8786577075932 43.4420963386434 39.0929907421743 45.8629859249477 46.1286988376634 46.9523745970617 35.2455738001409 51.4646764394651 41.1283349966385 42.5789645365469 38.8821349733976 41.2459811190885 47.9132959985277 46.1084706937026 46.2679160514898 34.3684754309265 54.7616243295434 50.1505272048421 35.9458626413216 25.5504156082636 47.5453973697108 30.9377508675877 57.5623322890508 38.836264820322 36.4256555560699
92 44.4625569093825 34.5506531983407 46.9596009468823 40.670119240206 45.5596249031404 42.6197511224615 51.667488261569 47.7308135317746 47.6853786163245 46.2662390750751 25.8368838583536 43.2291255337875 48.083876501077 54.759653724422 34.3594810280101 39.5285613450365 38.3576596501335 54.733865085129 36.4778641065698 20.8125321497503 50.3498206559955 33.2792550252776 54.4285229861162 31.5614603612556 36.7566004805891
93 31.7018941593018 42.4058479571491 46.3740640573976 41.1666095733446 47.8926189638673 44.3247967400727 43.9741755743355 53.9636894568485 43.1717300370778 32.2074616714057 39.1517079940133 57.816878471115 45.2607034918929 45.5896096044019 37.3768809157127 45.8851475546835 41.357827409558 42.0900483610481 50.0016917915467 20.6295098900665 41.7531195613761 34.5099063295954 50.7267146390527 36.2342757035069 63.3348338868706
94 40.0574549920687 47.8994588836301 33.1916028488277 41.4223765361435 41.4736222585751 44.5251080893373 41.1495009370317 48.5250976554344 47.7731775336513 39.9082929900813 38.1294469885898 44.4571338681644 46.4902822649757 50.4653148962015 37.1297744477252 50.2685045815209 38.5400450553817 39.9946892071767 30.7408515491752 28.8970133934475 51.5856682688389 40.8700241800844 50.2979240930142 46.8824061102952 44.5571988130352
95 38.4024458713586 38.2403888484705 31.8946200237425 41.4684622826388 49.2245595844058 40.2574941214307 40.3547038084225 49.1313712980383 60.363020593835 40.0650070780429 36.2808950059004 37.7562906566651 44.3352123047955 34.5843417696193 26.71254408059 28.4631273366522 27.225228957881 47.4482519585367 45.2205531549939 22.2500759631681 50.0682348384474 34.9679385631419 52.4696603080044 29.3860195992956 45.1931598483989
96 33.7874762705953 40.0936154020752 37.4313781220197 46.9965134554401 40.1619430009237 35.3737285718158 36.3868876235805 51.2685553308899 41.3177435710289 46.6697698881472 48.201729403768 38.0041023064998 40.5118858354881 50.4855648943446 39.5102314377981 39.2625753613147 40.9769487408784 56.3479556928612 34.0221068470353 23.6308483035063 53.1784996652003 33.446331786186 60.9446502999223 30.7382248186144 55.2907673819169
97 39.5680865160534 38.1482370699162 38.2128980062386 41.627320443935 37.9122907262244 41.7147681774779 40.0056271973932 44.6063898814998 49.4314463879827 45.0519898794124 34.479024721326 47.0664651914553 38.9497412583588 37.0080949484204 43.0790920511263 47.3678151415188 36.7068011960457 53.0257419097356 39.5776296774661 34.4461362964812 53.8611876478326 40.1129028798491 63.6689763141532 42.8876780549993 44.0666978635548
98 45.6912447495832 45.8661569947576 41.4558938464185 38.4700418675074 49.3098081873931 58.7430129869051 42.8977715407895 47.6135209577591 56.0011666797923 45.9065280551437 42.2018623371174 50.6201799305653 57.014335527179 35.1355852454601 35.3900886426297 37.0429797906862 37.8226020734658 51.3099233091882 33.7062967217446 35.8123787708428 46.7027913119742 39.7041332429594 60.7221542011859 29.6650621148274 52.3413584464197
99 42.2499169246549 33.3616365867774 34.1000564217619 32.5872386117926 42.6573031705611 57.7205442018652 49.8505305918016 47.8799652130289 49.7711859412816 48.375558756862 41.9963868281709 42.4141070316296 45.4311753619364 61.0256041044814 31.4259467483521 34.9584554964664 36.1115705510929 44.8705630314 37.6007187203036 37.5384652781645 55.1201623962776 30.8213279262552 45.9867455031559 41.7882603889364 53.4472251194936
100 32.014592354836 37.3467371661907 41.1024009827615 43.1510862840561 49.6802607536331 45.8277303054798 54.1374242023535 43.1947435359498 44.3655123096844 40.1645805887047 29.5147115890112 44.5210796803886 50.4153239737734 56.6015383100475 28.1054231313723 36.122813868264 45.5487029287182 51.4368402017519 40.7029109843781 22.2768607145647 46.4398351496503 35.4774680975251 54.7673256405336 43.4867300931425 52.1303249781825
101 47.2084712247911 36.9274671868 54.5748336406632 35.1439478820048 51.2186227462796 39.0783532266901 30.2774881274837 38.8910174316035 59.0809699194145 45.36333646393 41.6527988374844 39.6568194755899 41.9932455307812 47.0816478524417 42.496923767804 37.2610000315987 38.7934845718432 38.0122622142267 39.9465701929899 32.2324893615074 38.769731821963 37.170198823888 59.1011504751965 37.2621911855965 56.4205232025212
102 44.6005137021708 39.6411663447253 35.5589280188238 40.5211843702163 43.3693065704707 50.4754169996305 34.3980995040085 44.105106612628 50.136357744545 39.222763171697 55.1442706835492 39.408422853196 36.0958603423445 39.3012316329915 26.6055342046281 38.8868161631864 35.0516296637959 53.1308544243255 40.5764222622493 21.0376273490015 49.3262914910111 38.2238481344628 60.8317121051827 31.4123410960726 56.0621874419546
103 38.4275216410985 39.6537075714604 43.8531808671858 34.2092976630702 44.0946566646909 52.0574423288506 41.0899525795108 40.0578478542287 35.3148707088542 45.337940232968 39.4761153726803 35.2329364674098 46.706205657867 43.2264235233968 36.8073799729384 48.7246255612147 30.3598506394854 59.6533368079659 40.4472584491758 31.2890421252519 48.5055221972284 33.4584833920893 59.2179382025273 38.7157836434308 57.000490125026
104 43.1832779027839 48.8781376784713 37.2154073112587 46.1692584069166 45.4424579774316 37.4242275463498 40.6165209969097 41.6166345621135 47.359820856994 37.1129751690098 33.7954910106941 38.3966686919126 36.7587951952925 44.2645727138542 46.9092359386308 30.82779460171 30.2406109124356 51.6533227873152 30.8362757097778 36.7391699678574 41.9128224390134 44.3245445946655 57.8676349508732 31.6901828436768 51.6053952105688
105 40.0762606246365 51.3848630848271 45.3126768917565 46.3486189321399 42.3923755827625 38.0805611023207 29.832463785752 41.3526853769877 46.2029526737955 37.9987762287786 35.1454594170711 32.5621897603491 32.9945734302027 40.1256308193575 40.0456611664724 24.3489549755782 26.691634490016 48.8999349752948 47.4079526164144 24.4031236776475 57.1429490712579 36.2242646693477 43.4655074969155 37.9841583424218 49.1848581736217
106 46.2871868333025 42.5163745141196 41.0523845547507 53.5520916664989 49.3017774507204 46.1198781155145 39.1216931859411 60.8455028195103 44.0936999277583 39.6877742943707 31.3300256002382 53.7597450131984 37.661644684134 39.9389247356683 35.6760358815706 43.6711904565863 32.1225094730712 52.8956284147032 36.7999200517124 32.20332464145 43.536562055706 36.9866541768691 61.453418351904 43.4998371342163 46.1844895265388
107 33.6240611602319 31.3103633303803 54.574204709341 36.5641182172333 47.5686758641823 37.2125089933137 30.1040868794291 48.2942105100507 35.8747239606417 37.5058752747833 36.8557285492809 48.4881700532013 37.915816227315 48.6164819271233 45.4123110505801 36.2531541291282 26.9869333667561 51.4913974741521 39.7800231547744 19.2388861859538 61.128333843713 36.165642938296 53.3755785431917 33.4003160782395 49.0079538306256
108 38.7657630752745 34.6896727584769 44.1127387052638 49.2594604159797 42.1780345358417 41.5803700861159 41.0901067791228 41.9894640465251 55.003948296946 47.5143254243922 32.2376944534217 47.9200169369222 37.2292658870396 45.1998454421689 33.8404744961412 39.8191394695611 29.4807074292013 59.8534935310348 33.5052657924424 26.0463041364865 44.7617179055566 36.0603646162934 54.0880000369826 49.5848368458738 52.257198282928
109 40.1624093531717 32.4551495103035 37.6264326875147 46.3721377205362 45.5907963644342 50.0773657274891 21.6549414018057 41.7831423279888 33.5175812588867 44.9175986241007 34.5795242375771 43.1441235942921 45.814993784256 47.2099483083241 47.355790860508 45.4048917409443 52.8845935766481 46.6433667297537 50.4395535418392 24.2113240774209 57.7835718613014 38.5134266403262 66.7883576558847 38.2266583582334 44.1087734083461
110 29.9454586511466 46.516635406957 39.0827267595648 43.4105355938075 45.8090293888375 47.5820466242904 39.2517763927899 52.4026261975616 54.2882121513165 29.5376196387142 46.543854970021 39.8518777991021 32.2095466131665 40.172206830576 41.202112269839 39.5217572291279 38.5674826350816 43.6003696306888 39.992456870658 35.3172730790055 45.3521425470189 31.8577927667789 44.983412894256 37.611994880444 52.5685977745729
111 40.5446901687525 30.5834662895148 31.0632209466936 42.1150651872229 45.4633159802903 41.9861144074084 35.9152916584293 56.9650471384869 47.9815143902598 42.785326371407 49.0369850840965 35.2165110684404 28.5548061052265 44.537067794252 45.3979952549156 49.3034236339187 37.1498422842726 54.0966987888407 39.9775762525123 28.5006324731873 57.1777749392498 32.8374136284333 51.0270957074921 37.8288855503953 60.2305972089286
112 42.2527618017515 17.6938177768432 31.8682905023976 50.2461515191553 41.5634870664854 36.4168141405108 39.7662514923559 48.8203909755059 50.833334752068 50.1570000978704 39.484415520277 47.1860209291401 46.4627105935085 45.8550162100711 35.1691897327327 52.7946189087405 51.9142404556659 50.8545801713454 46.3948033055338 40.9709168680682 45.2691279811606 40.1539696820792 53.4974745869492 38.7944453897619 55.7870984952575
113 40.5603400289448 45.5590483664888 40.9163941655963 39.8556328470595 41.4936491439093 37.7407123116221 40.1081664960541 47.4349502799801 41.2381837020049 50.2467584984863 24.9634561153514 34.4921151015586 34.3578918099284 45.6964668206723 40.0763990888234 30.1306834583392 46.8728189450465 53.7793608039088 31.3725141455084 36.0596020721645 46.0121538542016 37.5367768882449 49.2775690472112 42.9801295941194 54.9580621274513
114 33.9396280786987 49.4848716491184 34.2699405398155 42.1851717311003 39.3868063457124 52.9205333060874 25.536190492076 47.8159456161198 32.607068248757 49.2178293066806 34.3876834516512 41.9047609878146 34.6185473123811 45.0607954072318 42.6248412489902 52.1026130248868 36.1290266066808 53.3991944998167 31.997511941751 23.8123957882695 47.7536255419267 26.4039476940065 54.771646427326 32.9710596949688 49.3058104371965
115 47.3824332301688 41.6204083476552 35.1688641479313 46.9327055127537 48.8640083783509 41.0551537323305 40.773630633432 47.740412846233 44.2829164294907 32.9200564391396 41.2376293963639 49.4608260507682 45.5584367550733 44.5566165517813 30.5305045364337 44.0783183957366 36.0440861402546 46.701104832512 33.6956493372511 29.6233193718689 44.5516999972099 35.5018717009509 54.7351405697033 30.9839978806648 40.671323171003
116 32.8697594864389 39.9252573784741 38.9259020876775 29.3379131895771 44.9169190909928 44.1003422834474 44.8081505666434 48.334869916263 41.6964900550554 37.5097649059172 33.2311050147956 50.7983348706065 56.2013431147096 46.3266229562527 41.8082791520833 35.509520987474 27.6931850112583 64.5809377154885 40.0801337735108 27.2790286941227 39.3205787756096 42.4039713555894 51.7646975930322 33.8093542350846 46.5184967430599
117 38.4575694397087 41.9230988092426 41.1754939244824 45.3809725275846 42.0533229945267 35.3868294967242 42.2021902676022 50.6054732566752 43.7350140537073 51.5796559799509 41.3718821189034 41.1295585411907 43.5504110113985 43.7410217356141 32.4919981858093 34.2887612116989 39.9980785994464 51.8223441831865 51.6787210632638 30.6055283038932 53.9070244378171 43.088442562873 50.3011854996811 35.3523062006502 56.27491941553
118 37.6218850749689 35.4125080184091 34.2151149094287 35.8665188437774 53.2313271200527 32.0999324640299 36.8254053618956 49.1154767803199 50.8352140386783 40.4930383920987 40.8122470090378 46.4811624798952 35.2763659273296 39.6248266267516 26.3142681395608 36.120061825107 50.0788063563352 47.8639229369349 38.7731221144942 26.1123821184797 49.1508314553232 34.2701661438551 48.8677667850244 32.2364028509771 47.7732074677504
119 33.8744776445212 33.8752397130743 39.4020455464121 44.710059141218 42.3490772366484 48.829592589393 37.3133800373631 46.2050701508136 52.05784662247 42.8818275529977 34.8156266035712 51.8721281913246 41.0745110609867 41.3834828316239 31.8417691621206 47.8001514447488 42.9876612017515 57.7708157631121 46.4543359697678 44.148662700725 54.2766977567759 38.0764431052364 52.055171377255 33.0186159313196 45.1525542082385
120 35.0831365246962 31.513834553503 33.765427722268 41.4706899889384 41.422506578275 46.8988769370414 35.2757533043833 42.8678421588416 39.9903117967282 35.3488161126528 25.2258682452802 40.1467904287375 45.6926893118879 49.6722387837377 31.407851414158 43.2883952853557 38.01821214742 56.8696021656174 52.3567574485356 33.9868549918555 56.8239455247679 29.3088616759769 45.501848803067 31.3230369560168 53.8051663659013
121 40.7831865969627 36.0492276713932 40.9001816478341 39.044425274497 47.6263076787457 47.4069383210484 31.5982404509802 55.4503069815027 40.5186529415529 31.1088648184111 43.4505543720838 37.9351976305378 35.3406401003418 41.7946711939266 32.1860418013064 57.5641912305689 40.8459654673122 48.4142647452546 45.5754966571507 31.6736186317533 56.8428529978735 35.6011296678116 60.2636903354218 40.1046670911508 44.067819733365
122 42.0626124493283 39.585327504246 42.8800130068338 44.5045654790604 43.5944428144801 44.6597084279486 39.284152914815 53.3940678887554 49.6897547554632 46.6688371168814 41.7755376801609 54.7217071947587 34.0484283156582 47.0608950934224 43.6788203493694 56.9793772965959 50.6325514041748 51.0556498267689 42.0830508206721 33.055219212418 53.9042181515652 34.4304301209713 60.4028324996619 23.1838056426221 52.6202117452466
123 41.7924924015922 35.6752466103742 38.5700211410472 47.9685098112172 48.4847172301456 42.7442771997096 35.3047028677399 48.3303237988534 38.3819915100396 35.6838647156024 31.3319117225478 48.8998338662056 39.7012208688217 37.1638627867244 28.2796422611706 31.5189903355097 45.6270876124398 54.8880522337493 48.5618427999426 19.416518480063 56.2177081901926 38.9177028421981 55.8825357913413 40.3752246099918 47.261799523019
124 40.7602652245199 42.5395130776077 37.5389634234665 48.0970923947829 51.0587455082674 38.8962985760911 37.7734497455464 46.7978114780193 40.0763648553173 45.2065633209389 42.9691031030719 44.6754916743143 40.562210357264 50.687506341916 28.7237768453017 49.3590274055439 32.9312874752737 49.707446667701 35.9382407628455 24.2708416503765 59.2818049247725 33.3930161884344 46.7685198867617 39.4008921296045 42.4470742191987
125 33.1485519077128 40.8370471909276 50.1604683573787 49.3460398068529 56.7071959065333 37.0641435071275 35.6941503003408 44.7586698769729 34.2904479434195 49.1508566373198 52.5124218008832 35.1817832222297 39.9409276686749 46.335424151251 35.0211964109758 44.5073463812704 42.2694270547578 59.3226594890478 38.2335592711568 39.4531082569767 61.6413126954752 45.0925303321031 38.4392318495049 41.1141611312301 47.5921681327652
126 33.1833375460142 29.1054400303123 37.4660081790376 48.4548156451316 41.3796761589629 48.3637777725466 29.1964198207327 39.7820946970909 47.0668433236624 41.4433105843989 38.1763037937843 56.9431959109742 41.9444090735802 48.2575422217956 36.1159473151222 43.5935400239709 35.8812131854723 47.5484960161249 35.5447349216291 17.4389765798127 44.2607206964336 26.7606973626215 49.9075284153293 25.6330951259278 47.8245730508518
127 39.9376488850277 33.9034926950751 38.6504323651885 32.5351163293742 53.4194522378826 41.4562885592474 40.3250814882095 45.1697955538607 43.4910608741536 40.7898955045373 28.7222471541696 37.116344642326 33.6599070798137 43.9897482042536 33.9201192709742 34.698808985046 28.0810590593961 56.7194826825419 42.1668996160691 43.5770723672847 55.1434178316545 38.8561293783648 61.9541339521085 32.7279169729693 49.3362644694166
128 40.6527274937426 35.5856855810151 37.9256134810716 33.9306881883015 47.9289668049181 35.3336024394858 24.9560751994213 50.2854055187589 43.3532845932482 41.9142881548151 28.7608399780842 39.6028890084878 48.4681874005755 46.2409967413095 32.2856017728078 39.205202227332 30.6360992131799 41.4986515155453 40.8534487399594 39.637996149646 63.5127855324764 37.9310562942096 55.7416926226965 36.4289116183998 58.3071097563594
129 45.0474794317115 34.7881771885989 39.9282601545025 42.6652612133641 44.1488170164117 45.3707397382411 33.2552177174899 51.7984649471697 35.3190746737772 46.5429243334896 31.9498060852368 50.7556058039728 41.5881156533187 43.9044948932518 35.8545867441001 36.8943890943199 28.4195437887829 52.0185769136727 43.5544826401625 20.3754652351535 49.6661984111936 32.5022867090471 57.2500536215256 23.7387751373157 39.671450888912
130 51.7710888887135 35.2733707067284 41.627784951023 36.6290980047868 33.1789330014947 51.1140123444153 37.628245478541 41.7003039969135 39.2037635608424 31.1712741624439 35.1895114338601 41.3450472219223 42.5376775757298 51.6811984624507 37.733049491225 34.5602404636559 44.1652670617697 57.5618462082522 42.6506164443662 22.761326802288 39.9481898874577 37.2284067086534 60.7854893578512 31.7472034954918 49.1322091144248
131 32.0257119239407 39.9200465345044 43.5426724531245 38.5010746520818 47.5649463194407 38.7750710798051 40.524777665014 50.5961802975395 42.6140654135505 50.1235981546815 32.8293835304038 44.1270802660401 41.906051210671 51.111731552032 36.8271417916996 36.2020050349868 28.6022647807713 46.2775793558719 43.3278320304263 33.103871666629 53.9918439949628 43.04337922083 55.1069422051827 30.2084234474533 63.5875936459038
132 48.6467648030965 36.4685577992997 44.7627513185695 55.0474907004061 46.2560680268289 51.0752941500254 36.854903746252 53.9604034538598 32.3212991586811 40.3078217617314 36.3726569016982 44.3857241330158 34.8567344984475 46.6232369623218 38.1131011758942 52.6509568629675 28.6241346898319 37.6832314552393 40.6155992540953 19.5992827631024 49.4789734286323 28.764730582073 40.3803532840214 45.8247130891852 48.2789661176993
133 30.8851871438044 36.6084342809835 45.9655284533964 47.8564600788667 42.1051216124012 56.6341626427243 26.1052751871907 53.1000220485715 34.2116280161606 42.4297822954049 39.6433338088909 44.3803154600973 43.2576282150519 44.7000749564231 39.3209355318613 43.5461792569453 25.5111995371674 59.6188154090002 42.4612676051192 18.8249921364522 57.7822386401343 31.2041624233193 48.4836078119173 44.7200132726406 48.6255121766459
134 48.0251126365809 42.4606694700951 30.7279590936641 36.3567857735436 50.3331574470618 46.7048854490244 29.5570926569109 45.9670822195916 38.9570528386763 44.0255558246742 29.3271162232877 47.6123143697817 45.6229481499672 42.4438862398183 39.7173231732892 45.7558694105242 49.8989824695828 53.7969066008502 31.2689777975268 38.0518615368498 42.0235137127781 42.6303725757534 45.8833890549251 45.5373183020387 56.5116431408622
135 41.6047058831892 29.7916262687576 38.0185602215497 37.5047341879316 45.744892793011 54.5655214191077 45.5772082486304 40.94757075015 43.6972459796541 32.7778561880344 43.8142881608212 47.6818092205163 43.8113396636019 46.9864690755526 25.1616988853948 43.3663335304041 18.3620519000349 51.023507836559 44.5112777136046 39.2522854182053 50.010920251349 44.0844511003765 49.7901273114809 38.1095437264071 53.067046224167
136 48.1796317970355 42.4066045650538 43.9552502932177 44.9194791927542 37.0074096707449 44.1061768976301 31.0554301302978 52.988048487221 45.7745773843733 35.7736418561879 39.6972978548355 45.0548379852656 47.3169022399878 39.0479306028302 40.6337729927037 33.9058761674678 33.509888213961 43.6080196649748 49.549317888276 26.2665580834065 50.1062884252196 40.6015719628414 51.3681206216576 29.2615139621013 50.7643644129195
137 30.7997573190524 31.8113561310934 45.4993784777178 41.5364176390916 51.6686370398368 49.2542453651094 46.5445202860425 43.377491758215 35.3893948530114 48.1364611537178 42.6059590780623 43.3686895217214 34.7892326449155 49.206315912269 43.0623196233525 50.6769823011293 30.7880301132224 49.280255908447 44.0609509692278 24.7903770516838 34.6753421327522 38.5966879129814 60.5944995185799 40.7148937459237 45.3691992680143
138 45.0298820871289 29.917236033634 36.8158773169933 38.2556274475202 46.6487460059631 57.5803936496042 21.3682601429984 41.2139735610955 41.3390036394065 36.8844486576004 33.9597123713138 25.6136017720805 46.8161935165638 51.5321940308055 29.7307797387647 35.8711939210951 36.8295886241921 47.5910842190463 41.4989304414817 44.2423650063943 48.4284361196297 38.5710896620342 51.8378180517306 39.2060575183088 53.1525026548933
139 43.8852363154108 36.2569409800122 35.5018958461489 37.8180373627718 40.6570139791758 54.8525952914915 49.1987660093488 53.4054917655409 47.8479177979848 40.5309623166465 42.9865838472594 45.9791994076227 43.1276146600625 44.2820749354402 48.9300475384028 46.2138497002696 36.04493731943 49.1572912546354 39.2550798679217 33.3778663516537 43.1053432546005 30.962049715911 53.0201353533074 41.8481084569572 51.4992193353838
140 41.2639441199261 36.4790185321575 31.2305878788832 40.3104877867913 57.6350573025321 44.1449867657655 45.1931354800419 51.3962666881258 47.0840796864915 36.5452682146505 37.4924214572197 31.0007655728957 33.4634138072003 46.1941934591469 45.4933023689887 43.4070151326496 28.1449136697744 52.9015244485345 49.2579974387143 23.9682849786745 48.4827742615762 37.4218226340021 45.0750063485746 33.1233701899286 36.8762935282275
141 45.3211443734431 46.9290131008798 35.5068609658075 51.5035541963166 45.8346950603013 45.7641104974049 32.4669549936426 44.8310240674026 53.5449010181969 39.8068899123263 46.2024057924809 52.6315813347439 38.4723934815606 41.4826592230756 50.2538191735086 50.9563317690699 19.7387882884308 40.2844059670458 44.9341655272294 39.0682093439217 51.1812239993427 32.6233457174902 58.0791508893891 34.1779846683792 51.7922415009024
142 34.5241173449763 33.5272446526929 40.073378314662 33.3264959588002 51.2009030321872 37.0013987744474 34.9145191609596 52.1605798054817 50.8217898439936 38.2671730767532 36.4856563716442 34.4992972943282 56.3178635848566 46.1744671524777 46.1516294778561 35.8058075602198 28.1405773499302 53.2974276722589 46.9977200419142 39.1185085256023 51.4392352272428 48.2291814817422 50.1407485434945 29.1136590495847 44.4369466150302
143 41.440216100136 41.9929498559959 30.1309398186757 37.520396938205 44.0454959508627 49.2659810953896 34.7443435644128 52.69024255105 39.2634313225662 39.1672072320591 34.7230587418989 50.9287239695327 42.6412365413869 50.5478395633916 36.4609916038668 40.196139706966 48.0258620951703 51.5086417690628 47.1479583787613 17.1600683416662 36.257901357767 34.9868447344106 61.2508539427769 35.5921002617924 57.4494094733208
144 44.6130891344536 24.0629593778743 43.566227883596 44.6283387884722 44.8282626690159 54.581902852259 39.9031157108428 50.470483315936 51.8076730954471 36.6969880649803 29.6798591607441 36.5766639112725 51.9765523907493 50.0648705206253 24.9858182973585 47.6562627117431 30.185487976726 49.0981747853728 39.1761371299732 31.9355757856385 52.1940566648865 42.7151475103008 49.4596476200572 25.1388847153566 52.7487103220637
145 41.738384838818 33.4432609302834 40.3732960308765 33.359811953939 40.7009393730831 48.7368560524271 37.7765983715568 41.8265775447861 38.1204201003401 43.923504017685 32.5789255001606 28.9747961414125 38.8079979289625 45.1546483877089 33.350310220267 47.477038706852 39.5555859047966 52.3149667656457 40.4280374210366 28.4684539173769 42.8194699967872 28.4358207667464 51.3198118583618 39.1077160530644 58.3904409243589
146 32.1402803276546 38.1894397021882 37.1078268453045 51.0109183869908 46.6057744268379 44.5895953908447 44.9844722493244 50.5965937458658 33.8628724630587 35.535999002749 47.5912893549522 47.3453008730132 43.5109955515718 43.0250353362181 37.413263460484 30.0896128128695 44.3955075769242 56.2575070748953 33.896702573768 21.5780596541724 47.8002258059015 39.7079940217152 52.2888946049218 33.9771549544725 48.8450223045106
147 42.0706356233202 34.9805439158282 35.0767089221511 41.6130281554815 51.3839522717754 40.840967183345 44.8346687098466 47.7966853146182 38.217578817705 33.9847873093081 40.9426984088454 36.7476244807736 36.8789740427204 43.0437391655014 37.4223486640025 32.2629115272208 34.588767606769 53.8657821270066 44.4990171587392 24.9215717267423 41.7535890428613 42.7192341727981 59.8877514346731 45.9460687446879 52.784498581611
148 37.803369804318 37.7458623937731 56.6833005659302 52.908613349267 56.6640306786124 44.1156402352717 42.9931902375779 49.9347423956046 39.2988424696096 37.5547598110287 32.9427147739262 33.6930582671855 42.6329880792168 41.4194416404002 39.166529752142 35.1440765415218 32.5306390356478 49.0077296870279 47.5289982456028 30.1665541162521 49.4612211062663 32.4063637859242 44.7779698002376 32.554841178357 43.2818737163181
149 36.4164303421886 43.0995841147039 38.641759268228 39.8965387179677 43.4873045879753 38.4324336905745 35.2422760505335 59.3461238120232 41.2496812129557 50.1859081565334 33.1117584090879 46.5813879631326 35.0606367078687 22.8756531953785 30.9769691025297 58.2160457079028 41.7509495908226 47.6692576463325 30.9715357878086 25.493988677168 37.0545244922138 35.65010241744 63.8913762334082 44.2389860787425 41.9084996648595
150 40.2812137769882 35.5722076850776 32.779681263694 41.2816854150146 53.5489864776565 48.7098353156097 36.6794153546308 55.4368652947282 44.591686566165 44.7008803854159 31.0438160592108 42.2692576045861 40.869972265706 39.9572660805166 36.5249025512403 41.6788665064713 42.4586942464684 49.8268228145873 49.2641541234996 23.848114204075 50.6875838017388 31.8087057286025 59.4791459668071 28.0025127094819 54.9918874004336
151 38.0595678815824 49.0577864156942 49.5447209102155 42.9552053419207 42.2522051379022 24.7520422799321 52.9663448886208 49.1196909257734 54.3767408006455 42.8743087760563 43.2020613438112 54.1615026356336 31.5869348647178 33.2133124019852 37.1700269508683 40.643330203991 48.0897317250823 44.9484401742537 43.7294119793094 30.1966065629895 45.6102090712805 35.8157580214073 60.982014902172 38.6800595345169 58.0051012697868
152 41.1554336325003 40.7310448853881 40.7542795595745 42.14309856761 47.1790252054562 51.6533126750726 41.8918199938894 48.5160195905871 37.9157592678976 41.6830455488773 21.4159412439319 40.7837875262414 39.2552541978302 49.3639758309071 40.4273645541661 43.6072951648475 23.6137528413844 46.6684267614727 38.4588032131691 36.5107520654833 65.8670515931246 40.7976149440563 60.1943812104239 29.0654457493739 62.4150883371638
153 44.6860104753156 30.0658795538152 29.175329115885 42.4472916598636 45.6609666796094 40.7552201979589 43.8852422416365 49.4729657036719 41.4227645047537 37.8303718146785 38.9971268154136 49.6885595999524 36.755716603523 38.8726573740768 36.0594161248734 22.9463220358647 46.3101203845895 54.12245626047 41.5861144056542 41.5470708164963 44.1293241332911 35.6862293623432 50.940556119146 45.7999203264312 54.8768165062398
154 47.8752456283969 38.4939273857073 46.8130717687286 48.9931076739958 48.2530326100116 48.5449929186515 45.8323229573554 48.7259953043557 39.9956992514275 36.3716503094988 32.7362831390785 44.7087709256632 46.4907088126079 42.0645277664623 35.6719562982203 54.0393876783676 22.8183294736876 45.8563553658564 33.5962094666727 30.8331333329494 51.7505492598847 35.0504274975539 53.8003669282931 27.4421514046338 37.6617535099435
155 36.3572039288378 30.3089957195742 45.4331459736811 37.1604398060469 48.7650827155083 45.2182470726333 32.0759572577636 55.6419830201692 52.8063936061195 46.6145912693694 31.2939773906971 46.1406041619563 43.7394998503015 43.4834411077419 39.0767449554477 36.2595034779122 39.6920229586621 49.2462829703588 37.5685994789511 15.3157484390997 47.8875524426697 36.954251780213 46.8973141184856 45.5161497155881 52.3779505135789
156 28.3091185416661 39.2588947013739 36.3118398511981 44.3229334800047 39.0411357284228 41.6199250373317 38.078986097045 49.2905740035732 42.9143711128694 47.439907259267 24.3750559442132 39.9669049310613 34.7234970277436 43.4273237186484 37.1090579455098 33.3982631089407 36.4699072706143 59.497118476662 35.0202727296519 36.1089717807678 42.262297314325 27.7231115214044 56.6801363271033 57.2089336870898 55.5764461559913
157 44.7070724258723 42.5720376083566 43.0025099160464 45.0366347021969 42.9498765973646 54.9930887435892 33.591810962074 46.6785314528365 39.342838219641 39.5788245927815 39.1049181005398 43.0647048335581 47.2649734104577 50.7962831510726 33.4261073181137 48.4790250180575 48.3351282240882 57.6697456425145 48.9235007868122 13.0730110742017 51.462997611423 42.5941907499478 62.1640672777896 31.9224040598818 42.2548460636487
158 43.3506862936784 25.0144769688785 49.0942056309269 40.3333831512736 38.8029925361465 58.9027830707544 29.0876461562923 42.3310064471156 41.1723929664849 27.3506694351027 38.5400518309328 47.5982518004291 34.2198334782166 46.7591334088657 42.0371746861814 52.3512545171722 33.2188020858917 48.775514956268 51.5646679429431 36.7529282624314 43.8341517811193 33.4787936042333 58.3268843809671 39.6945693698037 52.6559674218172
159 34.3763988081688 32.6796397421095 52.414558511522 39.7029409835953 41.2818041441874 48.6260367194805 23.9396374695759 49.5451972008734 28.2642502616447 38.3714786875828 41.6594271281416 38.4023446801083 42.4434410361316 47.9506399745119 35.1431113495239 44.2296337969224 32.8087779006704 40.775554938936 43.5988774559003 28.7586704707734 56.560334661372 46.1097866551844 44.821557659462 40.931937698269 60.9281844563552
160 37.6851427326819 43.1863866984691 28.5441424187304 49.7631619183671 53.4537187962678 48.7531187509746 39.8353988491344 49.2297754475427 39.9958037533144 48.2217989213092 25.0779016106973 35.5056818048303 63.0698702964242 39.1665475477372 24.3811935096075 48.545855458957 41.3043927291207 39.743269745715 41.3052967443923 40.1231318777753 49.5030047040381 36.0725835860011 57.6276455844468 31.6929463983776 40.53374649555
161 36.4244272904495 40.6968216312213 45.9842966474103 46.1938439769665 45.1708042364297 37.4606786020064 37.1328780468861 48.9362121184827 29.692086449385 47.7818729835534 28.797740865003 41.0487985954669 43.1498125167039 58.9597862043533 41.0795697246229 50.9915066421708 49.0985849961883 45.9706928623322 49.5648577418844 27.4223605127725 47.3741688760392 35.3411010069438 48.4826165928366 32.7060834495951 50.84347132499
162 39.6258462663782 31.7490031957735 32.343278093526 33.2010679209269 41.4003558603018 53.8712719246478 37.290115333746 40.8980063661225 34.777699709529 51.3375770640412 38.5736807159701 43.5549184816666 25.9739140558127 51.7004436655066 33.0060801924377 49.4955940436649 32.3715980466477 53.6844268068341 38.6273271798181 27.8610109788465 39.2705521082022 40.2666065352928 46.5306161505694 34.3088573519331 40.7441792025411
163 37.262415605502 35.0412386903157 32.978344057261 36.2610171606209 39.6141612217679 52.284750769478 41.760162168637 47.36806843691 48.1892395975802 40.8948422781752 40.2076232366171 51.9427098036271 36.3833092175151 42.3654066226013 37.8644436827359 51.4765082930938 36.8227513652385 36.7913826168708 41.9750859044044 35.1400090153113 41.3690429197849 35.9517884504428 51.183335579587 45.1945334178616 43.0898689278289
164 42.5309332090335 38.4314508616764 36.8031706257415 44.4029625233099 50.1222659695155 44.92636763821 35.7653361232854 52.1130862396811 55.7896696595436 36.6446999890514 41.9025115284213 44.5133594144164 39.3154959347933 49.2910094671528 39.6192097856129 38.2900016325414 34.9768423067606 55.195396720825 48.529958647921 31.5838359539181 56.970887411823 40.6846049481515 59.8764461818725 30.5306923258481 49.7895868929389
165 39.6137781330569 31.4533595019727 34.0431700966422 48.20771114627 46.3182386544367 44.7166661171046 39.0044809302611 52.8158933986468 45.2232979805997 51.9884064940415 36.924182116417 47.0545094728358 43.5452095439558 41.5222392396699 32.5692630599605 42.8662321021183 37.002810688746 57.9703630884262 40.5924666391467 30.0281749066109 49.8875275026855 39.8345003939516 50.8333969277817 44.250162093937 42.8846775124768
166 51.7705420539296 42.2993442938517 47.795267863516 48.7661385204771 41.5511806280809 40.000570895338 32.8119289350226 44.8191685210036 38.4576250507803 45.4803294831292 42.331598624065 38.3033187674545 40.1502119276994 49.2220989187188 31.0942277659979 31.6039210463118 44.8279774965883 58.8576314116981 43.9942904965004 22.2147662932422 59.0573966453501 35.717621679197 41.9646251019172 31.2190263083659 50.1808398154893
167 48.0621230958652 38.1825861145831 39.0798126557043 46.707536151755 41.461575545076 47.0545850578418 31.414942133092 57.8775051790142 32.7952871687685 41.0467431727284 40.8538725922687 50.8130178057534 43.3714138501137 39.5003895867995 36.3830920219045 28.2519268696231 36.6338729017523 44.7109431964281 42.8456418998959 18.4479172265286 56.533275750515 38.2771565633527 59.0520759525008 35.6194928846178 50.4424058876217
168 31.7933669502006 46.1821459916043 58.3921810190238 47.7862205405705 52.2444992278897 40.8899763448583 28.5818421540438 52.1781508353611 45.7607443121288 30.5129956238913 34.0528887999035 42.4135492121236 48.9797472146082 50.5849168614244 38.6725797351363 34.0027244348829 34.2909789394076 53.6145944598881 49.2541332155322 25.0635187773191 39.3167785101378 43.0510292104155 48.5413875198283 40.7438811343306 48.5593629757701
169 44.1472948321614 39.3424164414858 39.8754441440277 41.2849485444521 51.5361310769471 50.9857843805862 31.7547503787986 54.0552508153138 35.0124131566138 38.4165010714101 28.7365147736154 41.0126327139009 54.4656452681838 45.9082576227769 38.3005482890592 44.2278980680752 41.1388822334564 53.197109950426 31.971072952957 27.5280719067267 45.9565221518886 33.2141706224077 55.4981225293618 38.2701152266409 48.8925204563959
170 46.057790209266 45.1228741845831 42.5814840877956 39.1511626863123 49.5372663223006 42.7998517965808 43.9958941013863 55.9252576019178 45.4237872989156 52.5594064698253 41.0172648053178 36.6501028102684 45.1346008726485 45.756092070744 29.4851820099274 37.3532243321458 39.2874299910777 43.6312049269993 44.7304137606335 38.2647056090265 51.125011428468 36.5985730813074 49.0274227114165 25.5755029937251 58.47589286575
171 36.4891514276257 31.8818755228709 25.8634115874857 40.1089528712446 43.3026273790249 53.1371785995594 28.6194592962151 44.8395860207977 33.7727615069461 43.5840472901782 42.1303184535801 57.6401595166922 51.276837405619 49.123859468922 40.875519706129 46.2380201878526 51.8450729000712 50.6664391422828 36.5263929540285 33.1538333114279 56.2906610481726 44.1954868600542 58.0541334522788 34.9047174079194 40.4386068175961
172 43.036666188742 26.695790299989 42.105428202447 43.5847831734381 51.4850069029442 44.7400824949769 33.3686082527755 49.8970863135484 32.5293997128514 24.4255798336234 46.4402867159168 40.9527714131 31.8695130356128 43.3342576535598 40.9991442039806 45.0327313459818 33.5844180998676 65.4609302581392 48.1176714532854 34.6024299402761 49.9001125927064 38.7480656473457 66.4168886507523 46.1868633379058 35.8247597162682
173 43.4457866839436 42.2822852224741 35.9932920192313 26.9032863410336 44.0819334926755 50.7364244382257 46.9994550364494 48.2116394945195 40.6877712989071 37.4514837479883 42.1358594668534 49.0332912220638 29.7616371009572 37.3941713643349 38.0341523909196 35.3326862537663 42.9896135272218 51.3975739228075 31.9132288741202 35.1319454847985 41.4992326671771 39.2507639539649 56.6169515708307 31.4057888333248 55.9104740541613
174 37.573461569232 35.9080626621806 49.5877333471967 43.7021401126992 42.6592442432285 54.6327508347101 30.1261019043468 41.5442778239171 42.1228202495476 41.8791045623847 36.5874840075967 50.7164802728722 43.8499595196985 43.8612065265733 37.2136077162326 46.2978945672875 41.8569792314309 48.8323089792308 40.3272073322179 24.3015053376767 49.0057463866287 28.404678202881 50.7938707259477 27.241264501838 53.907661723056
175 42.7553392096022 42.7998281598766 31.7206643211132 32.63623496034 47.0244531366214 51.630165137585 30.6436957001059 52.5232736555736 30.4110965701985 39.99504612948 35.0017682797999 47.9689687066259 48.0154142692701 40.4753614619609 39.5728031667927 31.6766261364726 46.4608243089822 52.6837122676161 47.4444610360132 35.5916278693616 51.255143140993 33.0769663532034 51.0975040402032 33.6219293743127 41.1963137827229
176 42.1859717109021 34.4429434113198 30.9444555550702 41.2228965649745 45.8570057491232 38.2681556254251 35.4958514094543 50.8565887176846 33.1427071396486 36.5616124958678 34.9197689089895 44.0842886865708 38.482256349143 52.2857783290496 41.9125429953547 31.2846146531367 34.9779115340484 60.5198401076232 48.3344874880165 15.7062277407489 54.144266853826 40.1737624587824 49.7566582521223 29.4538391958222 45.01322110176
177 41.1020557414612 39.7244672101227 35.3166709902036 40.3024080697174 30.3199410474932 44.9128977096404 37.2022578791684 42.2845934693699 50.0431524598599 40.3586026247419 36.6889915232512 43.168949341069 47.3971601426162 56.7671230757227 40.3645992060202 42.458814225788 42.9429949777902 53.169837524261 29.6190256962932 21.0183093174781 55.7924918397625 39.7474616145658 50.3246637022305 41.1694510356973 53.1963390042868
178 37.8649643807072 37.4355902581574 26.7313225194322 38.964878641152 40.1989696656141 48.3912677220323 40.4000000144998 54.5862738100358 47.1153716692394 44.509786985048 36.8955615280777 52.4124186208715 39.6466335283071 50.194646000945 44.7603005088147 45.6059025480973 43.0996198506335 56.3142594409304 35.0369930632436 25.9616681601357 49.2514792824807 29.1620110294993 68.7070519016111 30.6326237786153 46.2316282394873
179 32.1055781135795 42.9421111376639 43.7911193846953 43.8602389804501 46.8470051389111 42.589983221857 42.9476238234704 40.8984655204302 46.6459775778172 41.0016115376517 36.5949598777126 29.4153090502634 34.4413684352818 37.4685207854359 50.0957493494494 28.7594447394745 38.1691821940448 48.4439543605717 42.057556031639 20.5847194838079 45.8401919973332 36.9436356665084 51.217503354268 37.4316729155771 57.94330198141
180 41.69752205909 43.7557327852879 30.8801842522844 39.8062655936272 46.0950259321814 36.3195553889483 32.6755906553165 38.1246969480394 40.8626107395825 35.3649256508221 37.6905732946547 42.9756304266524 34.1869308671376 37.5611630095192 35.8945367613936 40.0583395560529 43.2762840262379 44.7794789737287 35.4687523243399 13.0803172157734 53.32388366376 37.6853051184508 53.450276649505 37.5590681182423 58.5705063869386
181 35.4939717470209 37.3868757818164 44.1462154423316 36.6580529477343 54.5471636210469 39.1749293440202 34.9391230293835 42.6845895161032 38.6832483727903 48.8680912421015 33.8427654214389 41.5524970877882 43.7441498380418 49.8201116928221 33.4289052086557 42.530986927166 35.0439043566711 56.4176831734605 33.6003650778559 30.2227472772267 51.0216514421124 32.5484707966463 57.9969034809782 27.3292731844064 49.1782194582458
182 40.0454985555796 39.4874712019386 25.1757263867353 49.7525045008902 39.81780986943 52.5343510123621 47.9878061427748 55.0012281481037 53.4991382567081 42.3278672644169 45.7301625647518 48.4199226158276 39.9556090059587 42.7644724400847 33.4057307802797 40.0940909000419 39.7756935698146 44.0322040908236 47.5341016445231 28.9484274211164 53.8289865669006 38.8768171856149 51.0629822606501 36.8581887485575 50.0642681809734
183 42.0489095612339 44.0753966621673 30.7929459074045 42.6664457441786 48.5394593044981 54.8948691036012 44.5065867398416 52.6736464485524 41.8220755674674 52.0919431819488 38.0910248189929 52.0547285331884 40.2408486316531 36.5188173861037 40.9721138696647 44.6591626981069 40.9106693655316 63.3194225638507 35.270594014149 32.1649563660494 50.7569677287674 33.3671783206161 53.1046469112361 36.1082142487684 30.3420698541163
184 37.4659224056232 48.6895250779944 38.9179985400669 45.2909763822287 46.777581165766 34.1337013563789 37.7733859947597 44.7067548660595 48.6644389214705 43.3379084130634 38.5155315499027 41.1219159805608 31.361860038689 43.4355623933476 38.2783946545094 44.5350862576798 39.2906723956868 57.5733637180901 47.9642409560354 30.8482214259335 54.1804314449563 36.4381921959976 39.3226711569832 32.3764172326083 50.4738250348931
185 44.5164117784163 40.5420623152999 38.5127144904794 43.1502947081273 40.5640213067407 41.6084969261231 39.0844442562477 51.822640125465 42.2660859141093 45.3419405837582 40.3678815693824 41.0302013268533 39.7071958908963 43.1491429173232 37.3789063764532 39.8736146506514 46.5396089636726 64.2392096022977 39.3448394986691 31.7393475172032 61.6608751113102 40.0222864659507 38.6279556777584 26.0946700504824 48.6485021529811
186 40.2422739141074 45.7691065254058 46.7151546129603 39.42598882632 58.7457760049091 43.8341025476797 32.0975286380065 46.9261925278007 39.7414841349541 43.586401065998 39.9812010649016 43.7079807142291 44.357606539831 52.1979640374689 47.1965328874081 45.0330753129344 54.1273230823694 45.0103098955635 52.2056248639093 24.9054734785865 56.3035407380366 37.2777312666223 50.1772315963365 28.282873810892 60.2892443189431
187 35.1535280459418 34.7780824734944 40.4636595329562 34.909125505199 47.3117983269977 53.4861755871641 37.0830329187836 54.9137538203479 36.3468059031582 45.4599307603992 37.8210400982901 46.2415983847832 46.7155372522152 49.0170597881699 27.5418301709282 39.1326811201392 42.5799751551146 53.6405913787523 48.31246448128 25.5888824967595 52.16857916413 35.6050064346308 49.056501901782 41.2646568417521 57.3625789600935
188 44.3368548304597 33.1125373411785 44.5089217368244 37.9887367734342 43.2344899063854 41.4093132118937 41.9272830510354 41.8444010610955 36.28136322528 43.1737753889153 18.5471222083559 38.1631275428892 31.0710492518113 45.2602601531005 38.5747932524023 35.2475448543079 44.2600999619933 61.5416325584723 40.1687027890813 34.3756329532993 52.2941715227886 35.703033986704 52.3220046530037 39.9271836050609 52.9022053228005
189 46.7002172046343 35.3233923208527 47.770261433674 48.5426819978145 38.6692246065499 49.8534915194687 19.7643801262133 45.0843281782291 47.3509348244283 48.4279732112554 30.7979490266335 44.077067597777 46.4547494691684 41.086628792265 32.9221674688897 41.2953070570621 41.4915671508896 45.7833032358765 41.7115291425364 37.3420786901384 49.2265776554134 39.5060605367316 51.497955252283 19.8164075385109 49.9955055698296
190 42.7057842594948 25.1162947889237 42.3464512078622 36.6170328562978 48.2884488109006 48.884137037677 46.894420515004 48.9774975319436 48.8534755373891 33.0035254568985 34.8095497406466 48.2603899433128 36.7092688777397 50.2831817237822 34.4586428564478 35.8463342150988 32.3093760205133 59.0243699310235 49.5573710925285 32.7191837745721 60.7931102478713 40.7733376005467 53.0764158064342 41.332947636187 44.6918196352361
191 56.0437278662071 31.9365963128056 38.3128539447124 36.7709220467261 52.7455115266596 52.9658624390067 24.591116948123 43.6852215179916 54.6115166177232 35.1768048692439 45.6708629340256 39.8366790665554 36.6699357707051 46.3721183657034 36.3957489944984 57.1301531096033 39.9132730135038 53.1462902077209 42.1468701968425 28.3440042690269 46.3447270903817 32.4428247750914 48.7967125488652 49.5605010285224 45.0682345583267
192 40.2710256855841 29.8844759657535 41.0955866397205 39.3048231324213 46.3811439317831 40.8773068445262 24.8616356483285 51.9212827945761 48.6544303968548 42.5226103555836 34.1971407839264 49.4615615124082 41.5706589511396 40.5412719913536 38.504001574012 47.1353752241925 40.5417061047866 46.2169265567714 33.7496504027239 25.9750613293336 50.7964443845433 34.6088274491278 58.348214293396 20.4873747802251 51.4681261478713
193 47.3465899985947 41.3365068692304 55.9639548380579 49.1479126828346 50.4440194736798 53.586518563162 41.4435402565893 50.7106403840009 37.6899934191576 43.0017490626101 30.1217337913807 50.0935661934091 50.1725770180103 48.7976831301884 45.5455505469863 46.3957094984255 34.5784508438474 41.9142398966595 39.757089247059 36.1260175244949 57.7168913852305 33.3356185800607 55.3451617562709 28.1373305049016 54.1964892011291
194 36.0246668131851 34.5786559219278 54.5953231113476 39.7996048409513 44.6225637540282 48.9260415358288 30.1246882564418 47.1485143043956 53.0144213421815 35.20697263163 30.3599345641651 39.8800104941551 36.4078415953563 46.7990906001103 34.8932719222813 47.0676854307861 36.8430389586487 52.9069576962816 46.730226198651 28.6907624107355 51.5636491509084 36.9738310652535 52.3372224385365 57.1707318791008 50.5688932891976
195 32.0215889391177 42.559243185867 30.8215427880085 43.1963956806901 48.5842994944713 43.6941244039904 36.3024292774359 52.3750858600745 48.5411730248156 40.567988335075 33.8146887588636 31.5666666744664 31.9485375749951 34.0295991780691 30.9375899154516 37.7704897901047 40.3580219802005 52.6841338311421 38.8680186168825 49.1229198788993 42.2123672784795 34.3678339946731 51.9794399976424 40.7711838829768 56.9327383118346
196 41.796048533931 38.8050453957701 49.8875519002115 36.5101651198002 34.7841942517534 48.3718383215572 38.3360748224948 48.624013110853 46.1846715820998 40.1320779349406 41.2890077556925 35.2754941498049 43.5666233034525 40.7590879112806 41.9420602139088 37.9046739669382 35.1714512034731 56.0895467987376 50.7926566300576 46.5756080750193 46.1469295474972 39.5267232869688 61.29714590313 41.9817934921844 54.4644984519136
197 45.4682433281952 46.5930480112943 31.0950003875961 37.9201976312049 43.9244084121632 45.0595967265223 40.6991773564644 43.1484850972712 44.3911946804285 39.0500684327116 41.605201549675 39.0086937175754 34.7688371393253 52.0550908150377 38.6566996964738 38.6462134645753 37.4991239850371 40.298586149639 43.0364239297792 32.4196124015243 50.010069339362 45.1434641660974 55.1071535944966 34.214811858227 60.3617805194114
198 37.9350980364766 37.0159827510121 40.9647702785761 51.4212852549129 41.1566275020048 56.4230112834349 36.0677105500001 41.8102375840143 45.8480816293309 34.800774166589 39.8114642418225 42.6019003106886 38.698534260859 47.8959760142832 41.0379817058311 39.9966086659699 43.8401563729715 47.12931072175 34.3831780798016 32.2289644238777 52.4769297742541 33.5657785223479 49.0861789767472 17.6889005376633 56.3966039297207
199 43.0492356192772 40.1553406942592 31.4621383339255 56.6176348892826 58.6269865872223 21.620591195714 39.6891737738989 51.4954029310138 42.9782700042098 39.2263327718807 26.9305554683039 44.8361113972047 45.6985144673543 38.6943611533605 45.0870216122366 28.1368495713529 38.0523655505841 39.3955014658214 39.1625293186779 46.1139609536271 51.2641244022257 30.2936078604954 38.3364099792147 40.1571536100981 45.8264410926973
200 46.2958868322742 37.5868878005653 24.2790337508957 43.8564684921247 38.8785283332231 49.2684794996239 30.9223062254532 44.745453442772 44.3571781679931 36.5125846581513 36.9968387879203 45.1956027309007 35.5502771489145 51.5022738482917 46.6211853498535 38.7867007730199 34.6185900778629 54.7449446605548 35.7093293147158 23.0261674328259 56.969718942591 31.3737680061577 44.2810506505823 46.2663296028163 54.3554265219568
201 27.8975151982397 31.545074031617 35.9961914960016 48.5613868672849 39.665475936947 43.8190530829344 34.2976040932233 47.7642288249108 45.883175751411 46.0604374297513 48.9253414682895 32.5523176906526 41.1166786751029 49.7586179315267 35.6514648717002 39.2079208495326 31.391960220748 39.1629049428392 59.0608644443895 30.5748716481933 39.8426983149557 27.2646651597077 44.2385906899528 35.3614408446187 48.7395655952068
202 38.1572765750382 43.3923035458728 55.1257682866233 51.2346861423764 51.6643965074071 45.3120858533536 44.3532200682447 45.8761472479397 47.0952038892578 36.669596615506 41.6608282607715 40.4391854869571 33.0395852071913 48.4875250497243 45.4403707577408 29.5516048848476 42.4876314589909 44.131126007697 58.371325177983 45.8927897840339 44.6942919974177 41.5434428913212 48.2620344087051 39.1283071154521 55.3419950685466
203 42.2866754176566 33.4802546466421 37.3721390299785 31.4164085661247 47.4739184119709 44.4735124371677 41.5520402067709 46.0898885238898 48.9648841191903 42.3870680933697 39.2318688313926 34.9318367603628 53.7466095304243 42.7615527073426 40.5418327471248 39.3980057390772 32.5298527290675 47.8973024297951 44.2742345930647 31.856609679648 50.6160952979318 29.7333166531707 61.8620964588854 35.7477006000031 54.7391737790765
204 31.7494779405155 46.3514527418692 42.4206755252416 42.4213856366468 40.4704004209857 45.6291538769128 35.8962013947174 49.2252194071639 37.3493951923287 39.4294174209434 49.0379499644801 41.5688635960284 45.7878949599006 42.1086009016976 35.7487871479568 36.961178949732 32.3330028156531 41.0646623650299 57.2372653906632 23.1151939461278 57.9212805461001 32.6272420244327 38.5971457923784 38.40173211318 55.446497017754
205 44.302352136712 40.4658958794186 52.3627259401116 47.4302392682439 50.2430435314063 60.1448188179179 46.5915707372641 47.6344286530915 55.8750412672529 42.07480534096 45.8992511841901 35.9064172820208 42.2485292842398 42.7353386829601 41.6165581575788 35.8882904137413 39.3096374785893 55.3971249539052 43.6124480955124 37.3844895704777 48.674226743669 29.023858270476 41.7208806085037 38.3228648562261 49.622866838716
206 56.6046796049378 46.6536245528392 36.3956271292483 43.8451479451057 48.0730565527885 51.8413809732641 30.8632963921889 52.7035466367733 49.1178073097236 37.8727374793506 39.1629878118725 44.8214776627502 35.8004856458611 40.5881191113644 36.4918142183474 41.0201569421303 31.1691200729059 55.4539982014509 44.1341139395435 30.9089832953876 54.1708204365801 36.660345677212 54.644967298164 38.6104983188952 60.4565650730305
207 40.0095605983987 38.631798778191 35.8434618768231 45.3550977169895 41.8890389949854 49.886271549756 40.9335226059274 45.5936774729686 46.623353270233 37.4472193308518 33.4022124146412 42.1092305752092 39.4233611644342 50.3088501011902 44.7479096423801 37.794290857443 47.475155370913 43.4224259501081 58.7111909486512 21.6008647778677 41.7995741042723 35.7136361671408 57.0738388025149 26.601214980777 53.4271428013611
208 32.1156563227283 41.8797890559536 43.9287101949975 46.7528015360917 33.5659156603259 50.6251491747601 52.4309727604466 45.8083400324099 48.8761810797179 39.4695823951235 41.7817693885675 45.1855924840244 54.7000836817961 50.8286627692657 39.6197503474324 40.3129548214465 38.7792435167793 47.6391253412424 31.5439067996575 43.6207470056893 50.7822522155564 36.9811405883671 58.1334589238087 41.9930875421348 50.9792432124094
209 27.1086007053369 40.9794191606925 30.438059415382 45.1620892452278 39.7055252221165 53.7794947797513 36.9847462449175 51.9619806524099 40.0729048451412 35.1839439613494 41.085491806577 32.8476153450603 35.9943406053317 46.7037170166671 41.5349936634435 38.3984791260528 39.4315826905017 47.0786557071869 45.952316998172 30.9155019827701 52.3711303532054 30.9957015461738 51.6119499936835 28.7330600900634 58.0255817734357
210 31.0536132258617 39.0254712882361 36.3614330735078 38.8943934107309 45.2532913110646 54.5354744087276 30.0906008202939 51.910443926724 41.16169929868 50.4224284285164 50.0034517815807 44.6190213472597 46.6847797098664 45.6493033975736 47.6680402052735 32.4778677563677 33.9883003659135 51.5394017095402 52.302882171075 33.8107212450404 49.0064317372391 37.805945559697 57.5165997047604 36.7308065439513 40.4520641723182
211 44.4522424808639 40.541813597079 47.1307552753032 36.5344529750035 45.6965429546911 49.3302808704783 34.1866179904021 43.1447750008274 40.37051393743 44.3472032948507 41.687159274379 35.3822259752914 37.1085734290887 42.6031128930749 48.9843393741688 37.4297774420472 35.9491677562693 53.0573844368145 40.7442801013389 20.5264074720423 51.5547135202813 42.8011314331048 58.155524909182 44.9187699669625 65.2218442864771
212 46.5105341080061 46.8900539588312 47.7347077544255 42.1122521762845 47.4371952491169 54.7151909020373 41.8535566789018 46.0548272026317 55.9421223975877 38.535233170921 37.2848542997012 33.8184848561217 37.2408350268384 40.8965605232273 43.1119726696486 38.2499050550293 37.2377554511493 54.817047238532 39.9207630779985 38.9681933435056 51.1985358712392 38.8839921424532 60.8358471481203 41.7024068938941 44.8735634895398
213 42.963832841678 33.2938052489487 42.2440441571013 43.8292368487898 47.1563974656546 48.3231043845014 42.2643775358134 39.5265661287067 43.0285388657655 44.5220540395613 54.4425554892211 33.9470818566997 34.5068822949497 62.7759391805997 38.4545065438948 39.5893365194445 32.7417364418679 56.3312234113736 38.0210269048562 28.8271285093605 47.6934994935915 31.5193883325869 50.3592197399378 25.3041710613592 38.3180985899755
214 42.8382289103027 38.9434154080248 41.3467453594607 43.0652918757922 46.0089092785195 44.1532866639064 38.6144989316166 50.4502168724235 49.2273536890694 42.2302372399344 34.4986199728635 49.3685756741733 50.4627252191883 39.3209708459708 34.2238278754972 30.7139244346262 35.5677035357625 45.0213150675125 51.0678952479893 29.9688884251986 53.4043683390716 42.0721012486735 61.5189143114783 37.3757764609672 50.1220008424817
215 44.253669760329 39.2305838623133 41.5037125066738 39.8090135512602 45.9785396775893 50.4246792472226 36.7151151519391 54.2607926838014 47.3783981154041 40.3035993944349 25.4710570995833 42.5708349643686 40.2369717587002 50.3941843891353 43.205166501542 46.9070398797836 30.9127524228809 52.1323302629584 55.5551477142446 27.3838562738428 52.6779624211701 30.4736331885682 62.7572633680213 45.7854601654885 47.3319263870136
216 48.2535052261609 41.8020930502935 44.2048858074128 61.8593456719142 44.2902581683613 47.6824167794158 39.9896134886856 51.4264335099103 46.2525766358062 48.6414963672337 51.125459971718 40.1257643378076 52.1413577701465 43.4786890660201 40.5372055358706 29.306944882283 45.3188518708398 54.4312516480791 66.3153683128161 37.0625330787033 52.9999090271142 38.2863805085349 43.8145834809651 33.1653254654393 53.0729614147199
217 39.4746922929219 41.4235007636149 45.4631252181961 38.5727580938603 49.5837709390702 50.8276356060905 44.5278640311173 53.3390576348631 38.3914630338063 46.6931710921915 37.3726808063516 32.0712623364114 45.7204200871989 47.7836158133675 45.4844743984536 41.9760756680028 31.1811286375891 49.4660474776515 44.4962176206555 33.8845594974845 49.6101347882179 33.5462084287112 52.3694569965352 39.1105462623247 27.7426589144403
218 35.6867222967281 39.0795329714847 38.6516030733868 35.1938637367817 45.1902354139109 55.9843609614591 27.0051085026004 57.1643903949715 57.3338195858933 33.032969771391 51.5693787567658 47.5692937676191 49.8101707648354 47.1088190735851 32.2321526022325 56.361239058079 39.945203799759 55.8056419971568 48.0799270903799 28.0852749152664 44.9200613135956 33.2414877920664 59.238809502772 29.0216508993331 42.4159105153719
219 48.0555520446109 36.5128878040623 44.7980707440417 41.1546251634316 38.598034427583 45.9111342696546 28.8082017540257 51.6336402918231 37.6307238108422 45.2197209586014 48.1919394695068 35.3195391191398 41.8257304948923 35.8949153843226 34.1554390634772 40.7961475048023 36.2706344039021 51.1771137133635 49.1223934724331 36.5674335813955 63.5506690489494 35.7200495594117 56.4491793613617 42.3710576295879 61.1328059402352
220 40.7480760397178 42.3399857039178 35.0122194108779 40.2029993741355 44.1718513823347 46.4481714753928 41.5945478751095 51.6801242267362 37.0659787485733 42.5290486426257 46.0810294546067 38.7492799947907 42.7065397082453 43.7852094562156 51.296303705849 21.0539900304848 34.2961868721116 59.0892628568615 31.3930071560436 29.7647306435227 50.3745098205787 30.6354899441629 50.9476867607416 45.162468651715 52.3015214882323
221 37.5983337281601 36.1839860438523 46.361701039812 58.0285600931179 50.13910690931 45.9029294667437 46.8476499925815 42.2594607087498 56.9081193416249 43.8384584882081 43.4787484102671 46.1896502550531 48.4011266770351 38.2030724830856 39.7242036721603 38.7916153910055 21.7648243684956 59.8029288888824 49.413392645198 34.8215731007286 51.163124364418 36.0498344462311 65.8565421998329 31.9580041777446 45.2621701307537
222 38.4643796847101 37.1227585456566 33.2806228604725 46.5281907935149 45.6454365035031 47.7142910130347 34.1744051496909 52.3622818353032 51.6436496507646 36.4372943914749 41.0930910061562 52.54980175738 34.2392439781754 37.9347300176588 40.0308450529932 42.5455998698269 47.521349912811 55.7598075999257 36.8537908048714 33.786587268212 52.0883387620627 41.1468875126608 58.9586572787215 43.2701669471917 51.5619745494323
223 51.8897144254816 52.2945348119392 44.7126437134272 43.5144422530412 51.2165793878302 38.9635743357301 38.0440693002377 55.0755913834248 34.7615432302252 40.3746504003603 53.5549481692035 45.2554431662429 48.923029067349 40.22855106889 38.4638653609986 26.1123954286266 38.4996071211431 52.8245203171191 53.0681266043812 34.5618128675161 45.6758053541521 32.9467545627376 43.1130721314216 33.1083880382453 53.738224789055
224 47.53291298309 33.9726881779971 39.2363852815874 31.9086105875853 44.4128578632448 40.1991675810795 31.4309809640426 58.1231811445733 36.1232672877558 54.2986512503798 37.6294598184978 51.2941896990002 30.189982299018 48.8041982252761 38.0134277869214 44.4743234562147 32.0777723496352 34.5450532050661 45.2802411719964 30.0717847839849 56.9672430386006 32.2117401818399 46.2055502295827 39.3343928746759 51.8232889749166
225 35.2323222866956 40.6303256836185 43.8656644088089 37.1970977267824 50.2178486708147 40.8351363473818 35.3803150635583 48.6944839247598 51.6608335353784 53.4988569086796 31.6223148322972 43.7749017608021 50.4943726197036 55.2905455474638 39.865984320393 40.6387400894322 23.754474374141 47.8141737094643 42.6087904337031 25.1794876427657 53.7838696543013 40.7950109730502 56.7913904755067 32.110687625754 53.2737941792471
226 41.2699801649382 38.9929475448378 39.4518890301223 37.951839141757 45.9305489205868 54.4171009590594 29.2281935772627 54.1239591375966 42.687996644621 34.8622105439911 48.874342531738 47.567967779224 53.4848614805877 43.0445261728066 37.2995991552824 42.0641835392217 37.5965323759872 50.2025624134451 40.1257469159725 32.5086123242436 48.3751163341429 30.4504114459053 45.1734510994999 40.3279929920362 69.5016473486417
227 36.4668090293785 48.7701647992828 39.2308892128511 43.7487158161525 43.4008605266266 39.3810417498571 23.011419958806 53.0319683959073 57.7610353124232 34.7359833217286 32.2204455790465 39.8867993958131 37.7855485922799 45.5396305028938 49.0788300840779 40.2506164017074 34.9231245071255 58.3519707727616 56.3829341056418 23.0708662267161 45.8937258940815 37.3138431137422 51.9477022678061 27.5035090579683 54.2344594931665
228 41.2654602200826 39.4652756759514 42.0251861897569 45.383136425146 43.6023116516137 58.0479361481542 28.415027799366 50.4170406628461 46.2441734646443 48.9041424967097 45.2170162550954 40.7220864398127 44.5908961540316 48.6317855699755 41.774543896502 39.5270211028626 37.6047151251978 43.9068470260762 52.2426440501538 42.3765103943235 57.1521157537794 39.5608794609828 57.18024208995 39.4070295130172 57.0815030979287
229 39.2127244499891 47.1356569568377 49.7101991946271 42.0051667597266 51.2375962522442 53.3477554593827 26.0234240033948 51.2255685514281 38.806608653355 48.1953182386612 48.5530914268847 31.0681323425186 47.0143397980415 44.8724214382184 41.3923272663505 42.6020921847933 39.9737715013683 48.8035548931723 59.941538339301 21.1959215495953 47.2504727520742 28.4688810017667 40.1008188845885 29.7792909315835 52.0456484572356
230 32.2015675112677 40.8095920738614 41.1990185362821 40.8570475259874 48.6066665356069 42.9986427325997 39.2815324525068 42.3285539463318 42.6244459248762 41.0400648758992 52.95980408697 34.1793990311812 33.8281566089286 38.0598890314726 37.734032758962 44.824429415609 37.262088708098 54.0995606865131 60.0318477820617 22.1364695564886 57.7073660768376 30.4144180276684 45.2795513312567 32.3468273738263 55.1619035653602
231 42.8018094157697 37.1786664425974 39.0249969221343 45.5095829397085 43.3917899841088 49.6308780753233 47.3123729199587 54.3172301970075 43.9692393676476 41.9045917941044 36.8224667726072 38.6990300934942 38.9095261555168 57.8173569032696 43.3320338816395 50.4029026128578 44.2190874524302 57.6157737814516 50.4596184768381 24.4989533083231 41.0392946312409 28.2721195407932 58.0060558580015 36.2896530743626 58.95424735902
232 38.3739985190462 44.5531006217847 48.8260613285409 47.0939349427258 55.5160363700312 49.5357731139324 50.9374511105545 51.7099579401782 44.6744969895548 41.4331901230302 33.2817299679423 35.1747973793736 37.6359535481721 46.1125371056088 30.4460851915152 45.2067908225803 46.3319122896626 42.0670042518273 44.762277375218 24.5872412469579 50.311020702796 38.2287167868416 54.2364723993738 34.4710382328222 52.9702325412159
233 37.5625148946 44.5313362122597 36.7528136858075 54.1127552325835 31.2602913201507 54.1681140645962 39.7165954384089 52.9618875007915 55.5911207980257 38.2684538081706 49.4926970910108 47.4725106208037 45.6942665966177 46.8112293597218 43.0241382761995 46.2092784510302 36.0940742721487 38.8902712288231 53.5943232427209 28.4589101011878 53.8819403621003 35.299382236956 47.3736170334687 28.0974384995776 58.2299015678918
234 32.9236938333059 43.4701091262589 37.3619713721307 45.8252568630582 44.4087199778523 61.2355656899341 44.033199089133 43.3630512558729 39.5374755391861 44.1750062071287 32.2431192021758 41.0589129898506 45.769966105271 47.0756842568202 42.7191822326249 46.0002478027859 48.446536700267 49.700309304691 43.8170553585599 34.4236774854933 57.7669032827067 29.420745800049 54.9092456446379 32.3313399635083 56.5624663414595
235 41.1121979836612 38.247050363615 52.8142241656737 40.5853271961179 48.3622555626495 55.9614532044438 46.0274416986624 50.1475837927096 36.6862900322843 49.5537517726772 42.2747606917062 38.4410932945882 40.2639380020948 46.1345578103342 40.1388333960327 34.7342695859252 40.2653368272051 49.5385053351751 35.0314035118639 36.215594944034 55.4580671013154 43.3472821413613 57.5828922803236 51.3916744081181 41.4834702536153
236 44.9391349323418 32.5063342647981 41.5060177405292 42.5428980808218 45.4838393734812 38.8939258955913 42.3269348584955 45.4912506572973 48.5777642987426 52.0501660265589 43.5623731652309 38.29800655736 42.6106845582238 50.379407547975 40.4789524958032 37.4184500981093 31.7252212753011 51.1353423494042 51.923424886091 32.7461192596126 48.4788130761718 36.2617495601895 54.9096703201388 32.5714999753354 39.414567302247
237 47.788816352832 35.8998418678351 51.4725531609005 43.399695997161 47.1607773535784 57.9969073340495 28.7487161401475 42.2105560273964 51.1674586764785 52.9124730131361 43.4068741858336 36.3657708201493 38.7881093952297 40.9459804354773 28.6100966556935 49.0457410174619 31.1443790892872 48.6280219332276 54.0169128188442 24.1330104405185 50.0485251936541 36.3438777638266 53.0619958157438 30.958564292194 55.2864078380081
238 42.0746076717693 32.2232137833135 40.4534980686626 37.5762980053176 48.4964738863408 44.627751280608 39.5954619761972 52.2962242182606 38.5598034060874 44.2245241320663 29.3916664756622 45.5391275102146 42.5522210030658 53.1562858786882 24.654619388689 33.7650138060734 38.8560991627967 40.3151534414029 36.2659234900203 44.9761796038251 37.2061858690232 29.8793217694473 50.9883808015336 47.1831958362743 49.8778677973348
239 46.7136540977683 50.2499310349571 51.0556671111996 40.5972261018853 43.1932079286497 42.931992238955 28.237860490464 52.426875540206 47.6180904641708 47.3821436011505 38.9168260254484 43.3344726369761 38.699408625886 39.5208000677696 48.8542551766877 34.42834090203 40.288776412544 54.703461103027 47.96233042304 30.0694610367334 52.4067521236914 37.1441663698705 63.5072815582838 38.781763294685 51.9847804770729
240 54.346130370535 43.8490971064371 40.5283119809393 37.0526382588182 42.5517704693338 47.4679919479027 38.152385693719 50.53080565264 51.263388099568 51.0237354999819 41.6373971231764 34.2058656665613 40.4441388006669 45.5076027026373 50.0163673884428 42.4973815014035 33.1837144118475 41.5212508184647 44.812726838286 26.0230125730492 51.145447188357 25.3396436349424 51.1124068817302 56.0481125733041 52.9723787157082
241 50.6811767251447 32.4312432589991 44.9149755974801 46.4110686364802 42.2464840445436 48.3249268790022 36.3237165687003 47.1997515956846 55.1005860619831 40.8737975894832 50.681247307777 51.4570288649972 47.8518914761811 42.6848110722713 41.8411448202493 39.3454014570843 37.6316099430111 52.1106186379598 52.0903902480474 32.3462475619741 48.4445173594937 25.1823325780075 49.9820235669456 32.150082965902 63.968772574866
242 39.1508580101979 48.9374748498797 46.8225172438923 35.6854717841475 48.3457026587563 53.4144043801648 36.3268529076785 56.0502344730986 40.0598326207493 41.1875252930306 33.655492801198 27.5545590381352 36.4928336764436 39.4709237303264 42.4242850592603 48.9526715746617 43.5031322438061 65.201268425366 47.1788707116503 26.2027146372949 48.533553884076 38.4283715300089 62.0794015647509 35.7378444260576 44.7438168467828
243 34.8678776303434 39.0948952253355 43.9101983300813 48.2134270432639 34.8142261569792 44.6493039551249 37.8045109829946 47.2655060109753 38.2146178261847 40.480319874043 30.1051113400769 45.251230273545 48.4665944037354 49.219361316139 31.4035754997668 39.9254495627722 39.2563965475137 45.0505250334368 49.624422278352 29.3863089918596 48.7861850507052 30.7305994427133 49.3240662497961 30.1958432392863 52.674510074436
244 42.7402886143412 36.4164492390018 46.3192752000198 47.8521587801841 47.7902115326675 38.1155229174787 28.8620028974328 60.5071878994782 38.4223102425271 33.4378256273975 45.1296165510377 45.2827437943137 41.422867349426 33.9762718746078 36.1087911132872 38.9831581371757 36.3274884347478 52.7351195481137 50.5830085819599 18.5698516082053 46.37690667327 36.14060327694 60.3987651322369 21.4319440967603 47.3907310930535
245 35.4116599187457 31.2198697536294 43.9361284525231 41.8372095849059 36.2922057202429 41.2406479835031 35.424640670239 60.6702302610362 31.7307292544027 38.4133017588855 47.9725206881652 46.4455367782449 34.6123679127957 39.5797797799995 38.2066954060554 32.384308634615 55.187215418343 42.7652277382559 42.6452141819036 23.6198907318751 50.27108741088 37.4081669474233 46.2798931424217 43.9640463812483 54.1030965343451
246 31.4868239678143 45.5933578881343 47.6925469430828 39.3552373204757 47.1166207815122 49.548421708823 33.5437093729321 50.6397998945641 42.779131968458 52.2125526300787 48.3570798828489 53.320765677496 39.1435335033363 53.2660701459598 39.2929055157731 38.4950975364918 26.0393495555489 50.560964275362 43.7363443666397 26.1590943437367 54.975342797895 29.2314363776682 57.4585224746206 26.0211681160747 40.810617452526
247 40.1917016227961 40.96931966891 50.5725433076123 36.168143964811 43.4436654324682 49.1566433958789 35.3689877658974 41.4237663553894 47.512167829451 38.9170531435771 32.2594593645284 42.7882123110277 44.3379210676122 50.5671524569667 41.6358464586591 37.3869387244163 36.4693845893939 58.1162137301799 49.002889940801 22.5617085968906 44.3673972013661 42.5334312999524 59.9150594292589 33.4266451570475 43.4934324679624
248 47.6983260938002 36.462963575922 47.4818667766534 50.4191647509496 42.8060393927094 45.0283608794557 42.4628178942015 57.8571492657133 44.3233287846218 57.0942726830419 43.3798556300203 44.5334495867043 46.5530311949072 49.3662410110295 38.946267955112 52.3146523000271 28.3062263883057 60.1908737974011 45.8808734476207 19.230827380919 45.040319320118 33.546295176611 54.8406762251206 44.5825691045672 51.3216502013542
249 44.785400907612 42.6633845075184 49.076701340436 51.4993587137167 43.482654232976 50.4947429391984 39.6587321470732 58.9647049670783 39.6139959449762 52.081192122209 45.3147055783798 44.8513218738901 41.8668685267702 44.6541819743966 36.6719017592897 40.8115142660726 36.3329357852546 43.8303610549138 37.467204441433 20.5668654930763 45.7475160427858 36.1445076758705 62.0159474641012 42.1491555750374 61.4004815123288
250 38.8074068111847 45.8982115023983 40.2754557080213 42.2773077869029 50.0950038234082 56.9569296621767 28.123617948843 50.2584352767962 47.7063069432197 33.9754989699859 45.7212541393563 38.8054719929415 38.3069926249933 52.1643990852114 34.3805999643356 37.8788849832707 38.7961241029579 57.184843756621 41.9788542785844 22.3005177325945 44.8180744312998 35.0301797496591 38.6485527973861 30.057252324062 49.8925250302714
251 52.6397765569013 38.2804999798582 34.8547067584673 46.1984166216589 39.9278763183458 46.0187425778459 34.4209761042778 49.9476961498057 45.6309796364807 56.8746681551844 42.9608502889298 39.7882254318912 46.6519748606676 56.5340046713103 41.7192093463007 31.9203999448518 39.4615281192192 54.3148162646593 53.3519697613347 31.2321041851993 49.1316393981345 31.9432532049081 49.2062799916832 37.6742437383251 48.5338189277491
252 36.9364880044198 34.7618157467355 52.7005003115734 44.5408433204052 43.8794660000976 50.0001382594907 31.981640421071 52.7960740723782 38.0785189500313 36.0777242557178 48.4702832515415 47.9788595931987 40.0900269551599 54.5066355153535 39.5182432868808 25.1098708124972 30.9090947955687 43.5521874145013 41.5022880787972 44.2829125085634 44.6306200229861 37.1444632790449 57.3475966981867 22.187091332343 43.9470683370172
253 42.7434578237839 41.2839474592072 39.1160772831874 43.9766108252714 50.6514495120491 50.2263631486685 28.1263097350518 55.0154651084596 53.2959597114605 42.3045022872409 36.3776565167588 48.388937551613 48.6017201261773 45.3366928899254 31.3381953412889 33.5076669695484 50.6133499752263 58.633427536301 58.980818288069 21.2912030781911 37.824754616126 28.9243388361477 62.0197184409349 23.5858572154767 52.8895416946899
254 39.3960790920554 36.7734905324011 49.25704811455 39.6741376903329 39.0412373289591 49.8967252332455 39.4957616477825 53.0997013623118 47.8858129406046 41.397482682236 40.1494077727846 54.6132493207249 43.4768921066305 55.8141047380053 41.5788450852082 30.2558274570836 34.2352360202868 46.9062409701894 40.5887880449669 35.2148784765228 58.6648935858263 24.644616348283 47.147829851754 30.559405172733 46.9952664028875
255 50.1664452790227 47.8818672472082 42.1088879443077 41.3750513042278 37.1632654617635 53.087822269111 45.8359612656505 48.6688274015469 42.9486419073886 37.7354274870066 42.9206663858929 38.9191016782149 46.1653075628608 50.7102486969083 30.6153466476028 35.699814736922 20.014435725805 51.4233267282034 48.2920414926471 32.7591693057142 50.4487550265426 33.0137582181739 54.1312469124187 30.092824692438 52.7712860878548
256 43.3812906221701 37.4813017080071 43.6729255155689 41.8595617793028 41.3944024099727 46.5804758101946 33.6152611358954 45.4928672349836 41.0778569452208 37.2533796661981 40.235929029124 41.8020382357263 48.6056346098232 39.2495749424534 38.8646576113358 31.4453747865417 44.1827134578331 45.4312393466831 44.9589401278257 22.8088179877617 49.7939420938694 44.6684471175342 62.7439137997498 43.4036973788774 56.3994901351097
257 36.613198720864 48.1587856665869 40.7601184562758 44.6429106966627 45.2423977919948 40.9743241434151 34.5256386948797 48.1412071907672 36.5329515114588 40.2661204481844 40.1321356649699 35.6776240797525 33.5028668876312 47.9781864444375 42.9746093474839 38.514517242259 30.1245569886467 42.9879448388711 52.9371582961923 37.076144193811 49.980958753955 41.1515124831954 52.8950509789901 30.2988738071849 50.3012405909013
258 47.5688726785996 36.7867852392053 30.8151504448295 48.5438968115964 44.0662323330327 56.4924454640467 35.1977147808714 45.7632639540417 49.3053341723801 49.1552421094898 43.6094145099492 41.2650407869566 47.0932103526059 41.2076257834468 48.2981995658146 42.4936466747537 35.7409425113836 46.3686920584576 39.3259745633471 23.2770801326477 53.5556797989666 29.3070667652123 57.6432199207132 37.0376197036825 53.065664791883
259 34.2432940324018 44.8481848583864 50.2699978511814 39.4226049239532 44.3610662656847 48.590023823944 34.2172633306496 49.3111567696022 38.6811944594027 41.016127572675 43.9742385826336 46.4940335431177 33.113471909723 43.7410675850246 36.820673289824 39.8237096299274 39.1054829595352 47.559879111018 53.9357472286753 28.8707941854055 52.2146682726848 30.8648596198678 48.87510383938 34.3745811588448 47.2035299602303
260 46.460508935975 40.3491924588703 45.2546206099452 33.3398902496575 45.6121851609097 38.2540402147929 43.5351953803084 44.7243718639328 48.1881775332127 37.5319383587291 37.1105374723498 41.4894864672657 41.1802424464369 47.892434541323 42.1128216561895 41.8195456943021 31.5395654351695 51.7487295776623 49.484171754989 41.512930974749 54.4421243590934 33.2879131476975 44.593078985926 43.3108896194833 46.7550462482138
261 50.4657002135388 53.3310665481291 61.1718647875031 49.1854205825558 45.9450244685787 43.242035445631 28.6944021375334 50.246427775015 43.0083129974196 45.0141248792586 33.7321519349654 33.2009168403907 37.6873918894014 53.3275975503705 39.159011496399 35.6154009444818 29.5681186640468 49.0760975097774 51.4306350646783 10.4396660124163 57.8417298156381 36.3387095172918 55.3662112576861 47.8758141866353 56.7042114236133
262 40.376711923479 40.9892759388627 46.7895116888003 47.216257859276 51.0670578222607 43.1956936940423 37.0463406331241 44.7119051247836 37.1009314341264 44.6224935599392 34.7317525169746 46.060718091607 42.0347977174229 45.272701721357 33.5905643039297 28.3237554093151 35.0308133081571 54.2987952921896 25.5067511548973 29.8723555240149 48.6507473489919 26.1789077714047 60.3800652592449 32.9956472752819 55.597277704435
263 39.0396540863342 45.3780753827418 34.4651829135891 45.9128967213047 40.9376907362066 50.2978492684032 55.2395354634442 41.5726891676218 47.7086608850578 50.8957760387493 32.3075730027831 42.4981360180009 47.3377770905696 48.3821139271839 25.8610437490242 34.4734488638578 53.2500465667975 52.8614929605324 47.7796008923673 18.5516482299314 56.5874104758157 35.1242610874872 52.1514428713661 37.3198201282512 47.6615019901309
264 47.5524756300225 43.2312368477425 44.7208762926828 40.5745130573654 42.9461716902755 57.3634788616665 33.5381557307695 44.1936281584323 44.3975598028036 35.7719117603977 36.0063339849114 45.4871176728441 52.3780754522313 47.7168167744075 40.5751310529131 49.5067852538529 50.6033360853849 59.7983538454515 52.4063708277842 26.2565648159134 60.4779763471014 19.592215671786 51.673105645891 32.0313623662671 38.7502836762575
265 31.2151340062441 32.3674855467485 47.1749511558759 43.6093084945037 45.3233375390649 54.5884474709581 35.8303031248589 49.7705608145843 41.640955301405 32.870120766931 37.5199149257958 39.4065785445783 38.6255879442647 53.3949330221993 36.333357588492 34.4619998832462 34.6431874891895 52.4829939016569 24.4274445679129 17.0357011954334 50.6651823848498 38.3059769686813 40.2220979023435 28.7857136235563 47.3387933720667
266 31.818223321707 36.9940804076856 39.5693777531695 43.360486627962 41.5184744374402 52.7691723536708 28.1583711778964 52.9399209387721 49.1239512639732 38.7918535906392 39.8605895189182 49.9322625291703 44.0928949494197 47.4969232508333 37.5434219078182 48.8295932796141 39.6518383538745 50.9905295660199 43.3990021470055 19.5195802695606 57.7735277944583 40.5836682515551 62.9632856700072 28.7013716049626 45.2146767866704
267 44.4509711970832 28.0573584246278 44.8359876657976 39.8584494975006 48.1239396101119 42.3031265523103 33.5149678381024 54.2888468112959 40.5131904473487 50.8931366565424 36.1469008959751 44.9833592903632 37.3084237342723 42.6693304681347 41.3587185274351 29.8361418833573 44.2724864287577 49.8325149291914 33.277234494864 30.7133607785888 53.4412848814075 43.8281362576979 62.680886413627 40.7228911826497 53.8965825730814
268 40.4509935371121 43.271582638871 40.8334931003113 45.4035675842724 42.7241248501068 51.2424384368643 39.3926194201249 49.4112954421678 42.7939832520535 57.0615176295492 41.4021116736772 38.1136504838251 39.6359150466362 49.2182733588646 34.8604083262249 27.2926920266651 35.2330526341771 48.8521868786952 49.6635076975277 43.6484237907743 56.9104056039818 27.3638420828191 59.8614236591611 32.6482309676225 54.9684011613044
269 44.8868500327737 36.2406213090462 50.1105000474179 50.7770583246615 46.3306722600663 50.0451188366085 37.8277515056595 56.2369760949821 42.3524747645741 33.2078024700698 49.682531007056 33.7818462374521 50.5369183042704 41.3027778598483 47.0276641962802 28.7665388651943 41.7344701101276 56.6959440163266 36.1653453307392 26.8106742929906 56.945928941697 27.4390072712219 58.0401566493523 35.6605549007159 51.1683792318637
270 44.4702187071368 40.7256026591212 38.7353784913101 35.4673611717723 47.6289619936962 40.793537359521 31.3707837271166 43.6533765144374 48.3571680813191 42.8061392978144 43.5094871850596 40.0301926180232 27.1481447819651 42.389649402068 46.0608672167597 40.325800237835 38.2145639128751 53.0699286599963 53.212587328904 29.9971254598801 48.396395369337 32.4394453406308 49.0402383723961 36.8338123600386 62.8020088717307
271 40.0975182978144 42.9287676804688 50.7650183206339 42.0362508808258 46.4444399084802 49.7230940672744 47.1063284215114 47.2468624079576 51.3669568821083 52.1891099417073 41.9057817558944 41.2890513036106 29.7763352319308 46.2812354195563 46.9738932226992 41.5134995012584 26.11556367538 43.5069636339616 37.6478345475225 32.8738604012054 49.0380420230604 37.4519069082231 48.0376014388264 44.0016492610033 38.1569879680678
272 42.351008925925 51.006658976208 30.9500899246514 53.1477843485394 46.1722442824235 52.9437537823105 37.5795086937543 45.3854216758212 47.4481246029527 50.9898999769137 41.0556277801011 37.3472446423875 46.5923781522494 37.2368871791605 38.3483500923196 40.9561280803265 42.3129620999573 48.2577549452839 41.4633863555327 40.6753283883672 59.2660978020729 25.5064202977178 46.9716779990902 30.7786925701234 60.7561626581757
273 43.8384502641732 32.3455204300028 43.7839534187679 40.2378176687042 37.4565116411168 44.2401169249406 23.1267293417583 50.2156706384342 37.2328670220383 47.6255756787601 29.6459369550131 43.0757119746838 49.2718347172183 51.7586143614182 34.3021380521655 52.9222388502844 37.1404695997879 48.9118186376776 41.8782757277107 26.7815509804119 53.9991576094191 43.6093198589256 53.8377533764722 20.3712539853569 53.7631358896358
274 34.4991040613974 32.9864420907871 29.2252012413858 37.7266184780346 47.2200485060321 44.6145283146018 38.8000672247928 47.3934301538198 36.7694590254762 45.7234222029005 39.2922668220117 50.289816720557 42.7707890242094 44.9182192170779 40.6900389905844 40.7070306303491 33.3428384198557 46.7579023926103 38.1138750562459 29.8312643780265 51.8637894458163 35.7329875907357 46.9036083192998 54.3433905789885 64.8660160381186
275 40.1103618552779 46.5373326405208 33.0391499360807 50.9911323945509 37.7839362517405 47.2970191765757 32.1344308615124 53.7739803450041 32.6810755769133 49.1468880844452 42.0196295534889 34.5897729197195 40.6345290596373 42.5679238637544 40.0467685509031 42.6500467023966 29.265066756399 51.1214953628772 53.5517738840839 21.0940932145118 57.2307823078371 31.2110186029557 44.435083844193 40.9530336559682 47.0942351338114
276 41.3917282540859 43.992958163465 42.7623297131558 57.5345805646554 33.4716031262113 56.0744930773537 41.062519727274 48.9386055687687 57.9628862710721 44.124235565979 36.0108407676265 46.7194430496974 37.8898462044372 47.9487626662881 42.504555278847 36.5752169272818 33.3222765604662 50.7570566490371 41.7259423338171 29.2930111518728 66.8331919784596 33.8370369922319 52.9325370064141 35.2522839382791 59.0995887417597
277 30.6024061057921 47.2003011031495 53.5715761376106 58.9454527273456 41.4466347358935 56.7236552379392 44.0772984257111 45.3123371757378 57.9552174387199 45.9990989283887 50.257248750946 36.842847012253 37.1101089726875 45.2390441373697 53.8707259339843 34.4891986135147 32.3843117425929 53.3130679090044 57.816695523519 36.9983063657002 43.6537076800703 35.1026370538425 57.411113923999 36.8135299667398 54.5657185961342
278 39.9518069178089 39.9201603778717 44.7606038976432 47.88751606799 44.5817853312925 52.1147181094861 38.4741447247018 55.0560177774968 56.7249888922709 38.2403500228435 40.7528433891926 54.8334236379835 33.4539220944665 47.8572259484253 43.4459112865925 37.5485582293809 40.0385303347494 63.9647830170189 37.7052703237092 27.1924999238511 50.0832119732186 35.7188018784505 62.94734881635 30.5143585405723 48.6469920311117
279 32.8953947291135 36.1232748149386 48.0267675977681 52.3230442161877 39.3526716257322 51.452478168598 36.7510563558046 47.4276769588985 57.6553096535765 38.1958195796352 36.2342368442026 43.8106626539518 33.4360585287862 49.029992586644 39.6766880407734 49.6468090125513 36.3129082452341 58.6027695926051 49.0762353688546 36.8541808225733 46.4675256200228 34.7777841610483 51.4803504246763 40.7071129689094 39.3800319480497
280 30.6369513289827 41.3519809274046 39.2245237526097 39.2549430975677 42.9838198535211 44.5173914263774 28.172592270998 46.1499043987647 46.7342474666084 42.1406264417896 42.4950856979491 35.1362724924018 42.4954485339529 40.8017627600686 36.5739885852892 30.7855073744756 51.9664744976137 43.1403732512925 49.0207084233741 37.6238163095727 56.114087513764 30.2028885888515 53.608962965936 34.684845369208 61.0933556064545
281 48.6645926039731 34.903000865874 51.5474907592239 28.1822966823154 48.0727135964933 29.7039171753422 48.513344917989 50.0985970523851 45.7505086414344 44.2278627322965 30.8065071992817 34.0985848818249 38.6809487879565 44.2603488125049 49.1996093084693 53.3582420892426 43.8488296671008 50.2772774058155 42.8848190856891 33.8906804020163 60.2625000262896 39.4246545023808 56.8364459681196 37.7524228062273 45.3655909719015
282 44.3480148486462 44.9504432640176 46.5679829077866 47.1051737404972 47.0234557226988 49.4711205980891 31.2147726196487 57.2843381939152 49.4940715208874 37.4735765837076 36.2439875158604 44.0254634036015 51.5887242210166 38.7253799247522 29.8366610275618 34.7024908688488 40.9604360138413 58.8613942851573 42.1526410299297 35.7294147466427 55.0948955179419 34.5835710895739 47.8431489767559 29.2260141270399 54.5377703854143
283 35.074404144486 40.5067615210031 55.97798835312 51.4978886815385 40.02879389708 50.2942064126396 42.0674079813822 46.3159036695652 43.8311496407772 37.3805154297158 48.7470004903208 50.3671439914758 45.8902210055712 52.4312533014862 41.9913366685556 50.1496918464491 27.4362248004753 49.3862591841182 50.1855764024051 31.0328883399994 46.5679257592195 32.5939385364253 53.4986024299876 33.7917785236589 67.5863698298264
284 43.0270043392616 40.1804826892441 43.1871750824625 39.2499667685601 41.9903535041096 49.7930609573858 34.9066550694833 53.592858013452 39.4635201091208 46.3169423888239 41.1171770124896 30.5483473232 41.4483733750504 45.7610175539252 36.6259747011035 33.9170403658901 37.4155595468181 57.789608206929 46.7063190612803 23.8226505188669 46.7178557018728 27.8450878039683 60.9763051843758 33.1678494659648 64.1851033911017
285 37.0841968895969 46.9022971301329 38.5011973588868 53.2378412384481 38.9717915678547 34.6612533722972 34.1155590144378 46.3136388066066 37.1246342491415 43.9408001909849 45.3326083601817 35.5554311948199 50.7114750892582 44.8144620567551 34.5341200714581 18.9620790613414 31.9043309116516 40.2883794015519 50.6096177711326 34.6558275715437 43.8089172564632 37.4068818807357 56.3966652046016 26.577199557536 71.7197122190522
286 41.3435072091898 41.6821074188922 37.2447299019783 49.5056272055468 52.482361191426 44.6687494889587 30.4217695511646 44.396559974088 46.256566713582 36.5616092211105 35.1602173089877 45.9458965031527 41.7226474872153 48.3601364938742 43.0887713715193 34.6814912515025 42.547016369552 42.6089466870377 53.435196393254 27.2641944069941 47.4913596814787 32.7087882844968 52.7653181695101 26.7498281222782 46.7117171284916
287 44.7592164360481 28.2982461905489 34.7733903252843 40.5633432350639 42.9098216276536 46.6873270098702 38.8192501068237 41.0339592216478 41.8024654981275 34.5744688993089 51.1096518966932 41.7001097091298 44.1402549936929 45.4866174422386 53.5054959564638 27.159706536028 38.5211085424764 61.4417810801508 40.2424402437057 44.0776234185757 58.3269260958457 33.5934887024643 51.5181394602538 37.9824845106175 53.4033771388865
288 45.6488478106018 50.8802978931482 39.5317482537977 48.2472450004773 40.6734396383877 46.9936320239206 26.2893205104633 43.2600806802851 51.8252944405497 38.7991357408249 42.0224633517311 50.26822921162 44.2024445249126 53.0030163724737 41.1791390076704 38.0870401530543 36.5085992256139 50.9706903507059 45.4639889020058 25.0651031598491 45.9994814255342 32.0024944356689 50.8814296866398 39.2152490801986 50.4672555045192
289 33.7691239966136 31.931456330193 46.4617078691926 53.6429691617606 44.0609256881812 40.5083943305225 26.1895125418619 61.0017287070219 38.9686864322285 48.9682842860845 38.0581428970904 46.6913026008311 33.9700262937545 49.5409690356033 40.2049417807857 39.0266155764317 32.2824882865032 52.3150581264392 39.1760189959909 45.6216728792067 55.2850490676762 34.1773847734196 35.6861511285926 37.4800281591416 44.7059490583216
290 34.1869144837942 41.6195512034265 46.1747153981645 44.479691373385 43.2963432743982 54.4713240405257 33.4006054581585 46.2543259831243 63.8071994139529 35.5169183487936 38.160853224793 43.9373477120648 53.2097473266174 46.5869738852805 37.9334482476634 53.0001012253096 26.1334181543395 50.108249249704 47.2311287334071 30.714392474081 55.6173225480482 29.8470665692614 51.1711341297782 33.9184503187858 45.4143164407325
291 35.4430474862672 30.7747667443998 39.7767881517105 44.472459814875 47.428783264991 39.4109010324435 39.3916841835679 51.67606288836 47.5795780570033 37.382317469966 38.7229548990369 34.6939830025807 46.4551986210977 44.2466305740517 37.0929088723684 28.8142417390466 39.1926350413663 54.1155240668643 56.472966471914 40.9195082081589 45.7992976184301 28.4144366497149 63.905217432034 32.1513250143768 60.8575443564177
292 46.7407913725059 51.525817254093 44.0729975261814 39.9856489092121 50.621477279502 43.0757047657585 44.9713901992308 43.5310590445382 41.3853079806015 36.7955506380228 45.6772529059779 34.6121992735445 44.58721935827 48.0365797347115 32.4125253358046 27.3004549089112 30.8247226122011 47.4745664748542 43.640421984249 31.0940691616029 50.9169667287367 43.2546259409479 66.8516892900224 48.998775793204 43.8400933905318
293 49.0631505068979 37.7274689852355 39.817488988962 37.1508995654089 35.8961060787887 47.3051485769783 43.7166179596959 50.5456042718412 36.5538935317575 44.4574026240744 38.5417489043176 40.8791400303468 37.2089165047668 41.3935519751024 38.2649257073137 47.7027340724765 35.0021246932184 48.7065849651587 51.7373673032453 35.5354001913471 38.7252127509961 29.4810170774133 58.6729578140438 24.0087219590984 59.0442688700681
294 40.2471216620025 43.7475265001914 53.9742258260168 42.1428432055608 44.4385615872032 42.5373302441972 48.8059077258631 42.1240861166074 47.2256244427968 43.7544897461827 37.350207437756 34.8493037768328 44.2574281571896 42.3388889870781 33.8979518958934 44.2674873032501 34.4690482615417 58.1538195091965 44.5021747226267 14.0249302075278 49.9329570214352 29.7454924902839 46.1107485555105 40.7884186867622 62.0026190533957
295 43.2094812916324 37.619246891327 48.8070695172525 43.3793705147943 40.2058438766183 45.1475522004521 40.9439133442405 50.2677301761326 43.7621375520187 43.0833658128516 36.5499338707843 41.4221566150833 42.3670736036107 46.95982520754 55.9090050245191 28.8867197159367 32.1506475000601 54.1728868084716 41.9719556894983 40.3861270366442 54.0941059338482 34.9409346391475 57.8124895008818 32.8435582237339 61.5708418356732
296 50.323896594235 37.856273603021 47.1725819806416 55.8808555540753 41.0543958898077 59.0118180111958 41.0666332005322 43.9010636634343 47.9628664974496 39.4860959090576 24.7004960070493 40.598277739556 41.5761972074678 51.7250134552137 43.8993033702425 45.5342910190641 46.0041270645489 54.9109881932881 51.3749826845995 41.6267219500247 48.416230029698 40.0861564538237 52.9900657546719 42.0855304556135 47.3600054598699
297 49.9219081235121 38.7016041501018 45.1698997244633 45.4467626428272 42.8092768619636 32.9199875407043 42.1708449613167 43.8914928042837 34.2601383973921 40.0886001257115 42.5416241323989 40.3928697393722 44.8956897213562 49.0036618247662 47.9809931459468 43.8449848409062 38.996344410981 48.9286525481133 41.8957838835327 24.0474002799341 48.8175655163396 26.0460546670477 54.0494493511435 38.9181502994182 52.5139622947136
298 45.8292846898718 37.3601153756057 36.038838161585 59.9487300249905 44.3247208608429 47.4623516763807 40.3985525115116 54.0159328527791 39.7244219545706 43.0203204781809 34.3267569276705 36.1275073307781 40.9491528472088 48.5277115113121 36.6884094310839 25.8467567353419 26.6323115030203 50.9347540537789 38.3836100178965 31.5574001967945 44.1486602539257 36.4104794965909 56.7172262091406 24.8718207414607 40.1446346234836
299 43.9835544169992 52.3336465560056 37.2020454302255 38.7479109244914 45.5542374232118 54.3754505759001 40.9466326130016 47.2419863857365 48.6409752972875 43.9866762500045 39.4806965066932 41.2775379258962 40.2783861932086 54.4358071940329 35.1535591748797 46.0477801077803 37.3434724416375 44.4557842571416 59.6972716543035 31.5584209071947 43.8537657233923 39.3080893213105 56.2578293360877 32.6990301903497 60.2887303809064
300 47.7957079269583 49.4999247829859 42.6960670336552 36.9302712806799 41.1933291580339 51.6282387300556 47.9830735466486 58.0929689631309 33.9075081461433 38.4772033500822 42.2446484124428 47.9623387278431 37.4186454354073 44.5138324092118 44.5256604845212 44.9898805838267 34.7390573213145 48.6039611453437 43.0909528695656 26.4481092175124 53.0626147629222 32.0299863659688 59.8452174952851 40.9469778720893 51.3891250634751
301 48.5658842775972 45.0090725577056 44.9118560908605 46.8088788407811 38.0522156596383 54.0772967640281 35.4055341429141 48.5707995640383 40.9549191904702 42.256749175079 33.2092833583022 48.7994049827054 40.2541930257663 49.3258403758277 50.914748773987 30.4117987485907 41.9299875731311 52.2869790566714 47.6636584091578 32.2022911349528 44.9518670519276 40.283723855231 56.7193697295063 30.829298341711 54.0451914171707
302 40.9041439096046 37.9525128415797 53.67830598092 43.107690104607 51.3913221233197 53.8931592003686 46.8532775792265 47.4519503378317 34.8045819755527 55.9839612085573 35.946511259982 37.3587056408524 46.5982890130401 50.2210724259614 28.40568594332 36.1064821820743 43.9123161515421 44.728275854072 54.2829814505461 23.2229451645953 57.4016118543823 41.9035631328994 45.5170893617768 39.7705625716539 65.0226385740421
303 42.8725443643546 48.0490030600663 36.2229168927396 47.3620687527515 42.2831942950888 42.5058135721029 38.3547659075072 49.5660718348034 56.763102866584 37.6292853861631 45.3355473154572 53.9057061757206 30.7437737017633 51.8239554707023 28.5630449508139 37.255040444314 44.3219239335784 55.8458401755424 49.6712738370008 29.179242214089 53.9276616345783 21.3959662763421 53.4720147621961 22.9110586670528 58.6047906904702
304 50.2562470863916 40.7136368712256 37.6791960061918 43.1241468764013 33.7373247816385 44.3010283145171 31.8138465663141 45.7800470503304 37.6621217113554 46.3958495919688 33.461005213977 45.6500467109557 44.8312198113798 51.2827171403494 43.8435458777709 34.5915679196756 50.6564454521912 61.1250606929907 36.0515204506878 38.9904126992238 46.1179111635867 32.6086975077001 54.0335741711891 33.3007174181685 65.8240009118845
305 39.5484445483317 34.4951643594906 33.4174202829811 28.6688410730321 49.1890011067106 51.5680081458955 35.1436351712011 57.4558231197925 38.3237163048441 38.6170091659274 44.2511089319875 34.0870364829434 48.3974162217891 49.1289638166292 41.6644691094556 48.246814316353 37.4924880092508 42.6923507618708 43.6100840050975 34.2354780808147 52.1518577041464 41.5598717971249 54.7787426632356 30.9374875430351 51.1780421600257
306 40.1695916230404 27.791939955571 55.379665479132 32.2970548247088 47.9545571928897 58.8567306877916 28.3697386273378 43.6498909757571 42.8468770216829 32.6252464131817 31.162561342437 41.6039340670176 43.5613846206831 46.8735530108003 48.1762127100462 41.2733812323705 44.8624805524896 50.1147932695857 35.842675097658 36.004999675279 57.8893618835978 33.9746942542299 49.6281144312538 31.3887014457109 53.3758063811477
307 42.5070399371183 46.2637527012745 38.4150695790533 34.2902571575687 34.7129054646821 53.9507730673302 49.1265052137048 52.3450187505475 44.0476239772158 47.8654620993916 34.5552351629139 39.304585474666 44.595813906567 55.8167824466099 29.4845147328871 39.5441568878265 25.5072253179095 47.9276062096282 53.0896908491864 25.0228218562773 41.5659187573436 31.258147646213 50.9027700247542 27.8023721392876 60.2268386654146
308 41.8644764022193 42.2325770722577 29.0262840157718 47.9955177219387 44.7729981316157 46.1147726218079 41.4180017419166 43.2057962979693 47.0637130670389 46.8469915182996 34.5907029347852 35.6478572626813 41.4763593024816 51.370296644878 38.9800540516304 43.2121450332004 31.3943005295988 58.3036796032855 42.9560528087145 27.4475969874772 63.1853889467737 31.1167127316718 54.8715617280054 30.057639865014 44.6492662804453
309 43.1303721115959 27.7424189214898 36.9630695367286 32.5588390518396 50.4703448447836 32.4645889916505 29.1591715652132 49.7007022298748 40.5932587976318 44.8217650231458 26.6775847498817 42.7581567887715 41.5158024862848 47.6115069807806 40.3715783868223 30.063060170858 42.8282883273218 49.4236705163662 41.9275869505558 37.261120619796 49.4947702989203 41.7392567789523 45.0530700322794 29.5700813223571 44.4624732010217
310 41.4385150945716 42.1900393701846 50.7679690903436 42.2805661289849 52.2086072959165 46.2093783799744 37.2132371846353 48.0747394142079 48.2501836683461 38.7484565956449 42.7121519470849 41.0717317198413 39.3796312079301 61.999460254089 42.1787126681453 53.4567988160524 38.0612469675292 49.5561142603182 34.1411074799808 32.6510260738869 48.1206863983074 42.5447765478304 54.8334530219951 23.7532178200694 45.6740588876567
311 36.3311019012377 39.6252473815704 51.3016156707883 50.489169764725 51.02804792432 52.2765556891712 37.9129551674478 49.6533856388297 46.9956726828332 39.0263177733078 37.3440846156786 42.4442316783166 39.5041885631914 38.420448970374 40.4733925419691 42.1905385307811 46.9423888715028 56.8359754844479 44.9978049842317 13.016414230549 56.5433670762749 36.0595614171038 55.0605046352165 44.5355567761357 35.7130418838055
312 41.3958223808894 43.7554685000805 34.0708664758452 53.4410615150862 40.2505943163356 41.0820219661854 32.5855753825969 59.5149033549538 57.9162727719418 35.6888596460105 38.6642663737384 55.9850367328654 46.6724153299342 36.3102978962697 32.7565346300297 45.0391479094045 33.6766092893138 50.5545177829998 42.4382172311939 33.7763642388345 52.2673822112007 26.6488577565106 55.54674246524 32.9426271538674 50.2754711233454
313 40.6618068510412 46.3388393605472 39.7205681722646 39.5898914228982 38.0488573938922 48.5102898352163 34.0617536419328 49.4873231278837 43.1886541373376 35.5816013353826 36.3328971547629 45.3837304950835 52.2682955926085 45.0781305036534 41.1247453103435 34.2211821123565 41.9090285036956 51.2654420908805 38.4731927509593 37.5778532814576 48.9119991778566 43.3380709384 53.7531074053535 33.5017440593364 62.7804866564645
314 39.0612963904544 33.7451553436132 41.3568944594455 38.8281662723222 44.7177464419023 54.9133006983985 30.1653666524211 51.0072516034526 61.2709428755796 36.1578011559937 41.4386025652217 49.4251269127306 41.934956898274 50.6226904120391 29.8492736732949 26.8559188767064 40.3454526256236 58.5585527249622 39.9737702380306 20.3815287622553 53.3949153684145 38.0902578754187 49.9997441879901 37.6904400665138 48.0114101227243
315 42.6558866789192 42.6279492318964 50.6411770937176 46.8975899985104 48.1287288591868 43.8402556623703 39.911918058363 48.3442840811825 43.5623987535072 39.1352121360807 39.2496526557465 48.1453292032287 40.162950611752 43.4255302388898 33.1967016907065 33.9747862842337 27.2944889153508 55.9945960488899 49.6974795854924 26.041214134162 52.7393425220927 40.5298323947524 46.0483869757948 46.2539962507642 53.881399392728
316 37.5838648524826 26.9016634422987 39.9303117462674 32.7348380323544 52.5114180264332 48.3494268498092 31.3937613682997 46.9707149106623 46.486956162474 35.9286864633833 36.7056414853453 48.4233115748123 42.5991819424 48.1271009694547 38.6930661745861 27.4579318384411 30.8168037263991 50.2576599313353 36.9166741315174 39.9511622494694 52.0763136129444 31.4957803979979 56.1607585668355 31.94800871244 45.0167822286539
317 45.0197037421543 36.8010200967121 37.0955212259146 51.3313482149762 42.9402272393079 45.2621568281155 36.4709488778863 48.2923240881858 45.5226068484919 38.4310998329729 50.6129142544341 49.2744679342619 26.8847718438934 49.3364155684317 27.7087447274159 39.2302761831425 45.1505138489055 43.1099034131391 48.5794647438313 37.9395326045786 37.6945051913058 30.1127351303605 43.2188889019135 29.9016551694875 54.4289613529084
318 47.392360030157 42.6033840675959 39.7447743424771 45.0626940728322 49.3997501690246 26.694235657846 41.0978601208937 44.3634407966912 51.700260822912 38.0228230560146 32.1268411940874 39.6112036451065 33.9062622480799 56.7809845312114 33.7912572666382 40.2616363502562 41.9044739330073 54.8542180611468 39.1238303492328 32.994396123118 46.0971195124964 36.5501251515726 63.8602592165935 48.4648490190445 55.6643588018112
319 40.1283464394056 43.9576926004287 43.5425695668296 34.6157453659706 46.2888679661139 38.2306334034804 32.0213599092817 43.4613808945254 37.6465464665001 46.5330767017899 39.716269607842 40.7919550298386 33.7979360232203 48.9352669263085 34.7677740374531 38.8953837840917 37.2759269890143 52.2482082486242 35.1645318230796 23.179097445481 51.0415297606071 36.7271242954405 50.5108828770621 47.7572634230932 43.0942537618441
320 35.8545176811552 38.8722662675043 38.7428707099518 39.1964641379481 43.8692024795348 45.1016979340523 38.0743903017777 44.3083092176523 43.1716471993906 33.8165654691919 41.4447323549753 34.7177761335973 48.3452597769209 46.7489388090138 45.4215247524886 35.8033607457269 35.653439424884 59.8287999094286 42.725282821015 26.0197326252104 62.1622373112222 38.6691318521454 60.2639046556689 38.9689046418071 53.4573632702402
321 40.0484098498248 39.0450666410389 44.6430413763462 49.9973657894831 40.9858755408986 39.6685393964001 22.3118651268772 58.3703813677068 37.1814835838181 37.0408942146342 43.6326798046233 46.4278996920404 38.8226885041916 38.372230785692 38.4222196840124 50.0720417877767 44.1902108893113 51.2788522525761 30.449945020315 30.8834512679007 50.0640364849532 31.5807148520341 51.1986020269007 34.9282706340165 57.43654371328
322 50.3531837338241 29.0052945144733 42.3982490445903 47.3221337566694 37.7350989634716 46.1942591186959 29.6988031579435 51.4523035616882 36.8966216865142 47.7933884905398 57.4703194555509 47.9223368836167 42.1284934188388 45.2111213651576 46.0795874817829 36.0356779866955 37.442593433362 43.4156023512891 53.4080330658741 25.0437666585226 53.2628811913216 37.5477650420698 55.5805342521105 30.097476430417 50.3524328878398
323 42.0495370331432 41.8064387874146 39.1354320972868 47.2223082498354 56.2525054118507 39.3410159350628 35.3519427775248 52.2480708091352 40.2128626078874 34.9929189943913 35.4623233019818 47.4046873424395 37.3823778781139 45.8866692331202 30.9377836480227 31.0621594932473 36.9796647146406 50.4267733379902 31.1363781076112 45.2351914108233 49.6023694324222 31.7394429929228 61.3866900682303 40.2097753334773 58.9745977453275
324 43.6219242410532 38.3590409970294 38.1858526354566 40.8264530953391 47.3998342491447 60.3171605599634 45.5453786430253 51.3466823113155 53.6264425588188 30.6919216207323 44.2663762383461 47.9843498633345 48.0900095711422 42.707164765853 48.889127839405 45.3669758620434 21.8850634117886 59.022770464655 38.6294964202653 24.216138969429 71.0387263425715 43.4881425308341 50.6260280090279 28.5898117896554 56.7755412272531
325 33.3359658113281 34.9934095883744 47.0873310248678 41.7818349044896 45.3888434872342 39.1352918729375 32.7983604836511 44.0305405085164 44.1896997529165 43.4932423183314 34.9049515528383 45.7621483154531 50.0907410548266 48.5716614225222 35.0611953114216 32.3240681543832 46.0355449852689 48.0919465286964 43.9338372169237 27.0480790488218 48.5287714191665 35.891619328018 50.0109682079836 38.3547699170727 62.0604211089965
326 43.9744432593543 35.1852342749034 42.1171377337935 43.1430024592045 45.9989917057239 50.156304357052 36.8687942251367 59.1323491491874 49.3795352160297 46.3117635641681 39.3968620860051 44.3382339863431 43.003161973965 51.2685091461542 38.2525194635079 49.4779732077865 38.3259167372204 68.5187608849556 51.6304844197731 35.3106125269419 55.4901207785125 46.3364519612561 50.4299557077203 31.1006309087481 54.5041245363039
327 43.0852918115354 43.8431435012149 40.8397901815722 42.917230602149 38.2099414901365 48.8136343586957 37.9580121560511 49.4158161503108 44.0901566717026 41.3799944746022 31.2302821803059 44.9141413288556 37.0072591968951 52.4982366335384 30.7306062957956 38.4592420759986 25.8051433138204 58.4242370246908 44.1491543471251 26.9531883645254 46.868213957814 33.6380632725123 48.8791130580554 26.8903390248596 50.0661064655959
328 36.1648570003298 48.3860491430631 49.5587857848799 53.3244548989646 51.1010457077045 39.1431621581676 35.1744777882975 48.3903070264641 44.0682084720534 30.8408500018685 44.2581024993611 39.4525638272208 38.0235313827922 44.9479733583406 35.0123440232374 42.2931676796752 31.791200526469 49.7989207264757 44.8241130187239 37.4748731488649 50.2929796814571 36.9432814041755 59.2810837249724 27.3308048646671 51.6459871962094
329 38.5238270316608 45.6176298025039 39.8905632308689 40.3153222518297 47.1835656924754 42.2227117289033 39.0111052160573 49.6875041071127 39.7546786817705 38.8893584408423 37.7188213212794 41.2989967401664 52.9269943539611 57.9551014594825 40.6317783961712 39.2813925908168 30.9544508113729 51.925176949341 47.3217946277063 35.3211697354458 59.0783322285503 39.1015107108807 47.0479465840118 32.4900515945664 51.419183616534
330 38.7911414123707 35.6099105213171 41.1797580103676 47.8341386244382 40.3665090338292 48.053335520915 34.9816640110001 54.4219068697073 45.3238140247134 42.1449624219916 32.1212308056455 36.0579716466801 44.2767507159707 65.6817889933489 36.338851419627 49.2382936670076 37.9418244281221 48.4806000615912 39.5628274356784 27.942653998555 64.5896042618487 29.3486115591668 53.5510522861255 29.2104825001135 56.1752998320489
331 33.7098915108309 59.1239743433534 39.692480891263 40.0746912675255 52.2985330379022 48.7696903918852 47.0615531118938 40.1159405857853 39.1758586939636 29.2299351291246 44.2601752525423 44.7872870185322 36.0278422617565 54.4233345821305 33.5228818802894 27.8028942211409 42.7656860789343 64.4487864497146 42.6457819899401 21.8852902594501 49.2332434455483 33.6168839709584 57.9382520849501 31.8817059448072 47.1672947158388
332 47.0791489357798 42.3158414843295 37.9407946891297 49.926251066687 60.0388504187347 43.4327729474987 34.4275229542581 46.1772216083015 39.9594175022888 41.8951815467275 28.1227392085085 48.015773982589 44.3526156147694 46.8874253064704 38.6491712830044 18.9751840114848 37.1511254557703 44.3120219988347 34.2966816954096 33.6482229198549 50.2975492727626 34.3719509867707 51.1824710299542 29.1976101295961 56.1669023487686
333 46.7916924092748 49.8389049422758 53.2765784238775 47.3938212257568 45.9636883272564 46.3891028354364 34.3860973823216 52.767505019922 43.5834953549819 41.7111131833206 43.5375821009961 46.6679877031042 51.396780703807 45.1303094682363 43.0445371946641 44.3287936235942 47.0189556801607 45.2208674859799 31.8664492564264 19.2047319461174 48.0172331207953 32.3816808874546 63.554465150143 35.2546821140722 47.8498226924221
334 44.9564878837474 38.8118172169303 41.8274477196951 37.1077855467728 41.7951630904818 44.0509219849955 43.0069282511429 59.3632113268824 48.7144861992011 39.492083937117 35.6070427444974 52.3493150212085 50.8523293751224 45.7266905426671 29.4923164561486 37.2149110250484 26.3233355105096 49.3210759324022 49.0104012071971 21.9628427077471 39.7991168076059 38.7493927092042 41.7565651454549 30.5408450909324 51.2842638387997
335 39.5821002733987 39.9950715695976 47.994556890102 40.800241524392 52.5487757969302 54.4117832442535 37.8982575916414 54.0191208571371 48.6408309861318 40.9815691697621 47.0050555066355 41.5422290759927 39.2369757197615 45.1166052231704 29.6829017708676 50.8880171443298 37.9332568404274 48.4510513788736 47.3682849346042 37.1104308583962 48.9124617875799 37.1426464515878 59.1135379531691 27.6252160657188 48.1039016411442
336 52.8541592790258 51.9525241668755 46.7089091183977 50.5085818823927 43.7611455947251 51.9732299613917 41.9238557394421 41.7351195826763 47.3136447759666 37.2480227431668 47.1058822286087 53.6344500855702 45.2622544693763 50.2788894367268 37.9553963234754 33.0443207663179 28.6554879199473 44.9521228810138 46.5995189227905 30.3068276147129 51.2890805953879 38.3836039237259 53.311750138103 27.0690419132176 39.0773643588289
337 38.9988389426928 38.5720148192182 50.2579832441295 47.5396717671782 48.0035449885763 50.6118292177433 36.8026481705771 41.1040174112497 42.7575556948798 50.6744490309679 44.8039451233515 42.9140395944204 47.0292365482952 49.0657049145142 29.5397758468391 29.7783714180359 34.9124602430926 43.1391198331038 30.2704240790271 26.4600680388966 50.8767024603409 38.443744831787 44.9488779386764 23.1832810901572 40.0772052056427
338 42.348591679171 30.430943956677 49.8671787233566 46.6825027750074 44.0187726434181 51.5545213297484 33.7794752275243 53.6713723450909 47.0870798915322 37.7738367331254 51.6731902121951 42.9814775040488 42.5727063283361 52.8480622982528 37.2022758446743 38.4350620406966 34.8156130994267 42.6922521008722 30.2799857096634 23.8094194760017 50.9004563587718 25.8357047765016 50.333547927246 32.3807631350371 51.2687212743904
339 38.4183340899078 45.5797133247391 41.3019520370026 30.4608620390193 40.6510520272907 53.1582789145097 22.628679726712 44.8382269668659 39.4012573050306 48.863214543082 36.2495593716501 44.4486000479718 42.3058486525084 52.7435996021861 28.7466050800929 56.61676654284 33.5611153999093 50.2878144880963 46.213256001627 24.6493272784889 56.8036098086068 48.7939107844419 59.914435751876 26.953747741291 53.2641207534376
340 51.2470083944254 49.0452973808823 54.1578292469611 40.6888384443006 42.8004308674576 42.3922785876328 41.0389286280063 57.6311978479028 50.8359262743996 42.7246102224825 41.7258384785159 41.0225316888016 36.6663385222359 39.4592704218663 34.9119809748266 44.4597698580072 40.1561644025379 60.5086224133071 42.835694509582 29.0573925637447 45.8701554819397 28.7084284610819 48.8772165566146 36.2483542770635 50.7128508455007
341 37.0049921516658 36.1937038644822 49.3162713615206 56.3343323771903 41.046330414049 56.2412188497451 39.8558985451572 43.4984570200811 52.6505002405855 34.2826216574574 43.9773837631128 50.6877178277642 42.808552682997 62.9206486869754 36.256542961264 43.3075373617432 52.5755074423757 50.372248812924 41.8228301303091 33.9327708795243 47.9600707919094 29.0317350464104 53.3108588982865 26.4810921006771 55.3803119004795
342 36.643676537152 46.1056216261385 35.4952614453146 45.9893526899043 50.1527507651772 26.7324897864667 36.5401910352342 50.5479808624922 49.3757592266967 40.503954562657 40.0625603141952 38.5364448837851 33.5705237996929 45.8438630715461 37.1228005774283 36.5583887547814 41.1528073027653 52.6684117716277 38.5907075398886 40.073042100149 50.6906976471729 39.7036342692489 52.1816273570139 37.3993034953227 51.7463756106037
343 40.2655832217839 39.0767258176017 45.4761698109242 44.2491625770181 44.2468281826315 51.0645141381106 28.9417457073758 45.9393488495037 37.4213292870906 41.3698862084707 42.9454772434941 49.1528216223422 41.0999650458445 41.2602276005847 36.7876724886728 39.9268967101131 47.1679976196991 42.4399906692609 44.8187037183826 30.1772042285463 50.2730855659694 37.8003300990176 64.929401209049 22.2492832382265 55.2589266044037
344 41.894805062532 41.6777538355611 40.1082780034101 37.1297950647416 51.2839083594035 49.9550388479886 34.1858412609631 55.4271936613047 43.7650823631226 44.66695731438 35.6758303571507 46.9138621380887 40.9596923119542 42.4773382698913 35.8754540145046 48.964161589702 48.7034865861147 55.6424677474796 28.460596656114 38.0201014333934 49.1594925804005 40.0641518587658 57.2797991114551 32.8103324570021 50.1323886234757
345 43.2129825705413 35.419400943938 54.149210780136 51.318828912546 48.0182496013131 53.388117134854 39.2854999221063 47.2828535666354 27.211805399903 40.1564576859246 47.5728616851543 50.9601413966982 39.7184652969048 52.0852542244997 34.7981708917287 38.4608610161891 35.0520436004744 51.5101599133799 47.0223459497042 19.6534047253227 44.5272203653884 36.5181636132544 45.2103086869266 25.1744916935807 53.6291985138077
346 42.1793925731592 41.8917457046733 36.8412103795019 40.5210076070491 49.5440925851715 41.5064183488934 38.9888241865759 53.7434952392169 40.971062565165 38.8192464558002 39.173167407838 54.3121976810564 42.7123733265035 50.4280770898522 48.7974530493779 40.2145406520027 23.6789916535234 54.290043256757 37.0057993302111 17.040022313943 52.8898107485417 38.7535362477907 54.2451328382861 28.5662777306503 60.6834109677429
347 46.7771232252787 34.3623096477975 43.0185944345922 48.8036516986868 39.1807208887345 50.3104088211191 29.5790400959886 49.295761231242 45.5316537791981 35.8861078340896 35.3535840047491 54.6243552094579 40.7823610632782 54.1836312341967 33.1018871881615 38.8966218524924 44.430337685569 51.1327962831439 34.1763652108766 17.6632742031135 47.7824861603238 41.3785680196858 53.526454910656 27.1571834928125 60.3297458592183
348 36.9693399051841 39.2262076131521 33.0554891113953 41.2887297705887 43.9573004941117 43.3419969039059 39.9044839322721 56.1017500848753 47.5673745695263 43.0043943103465 25.0153570769478 42.8560610521741 42.8266340627573 51.6380446838082 38.1788083242254 51.6247511856483 35.9135629042162 47.9225654932594 43.6078335361796 28.5756753060378 44.0412083942635 32.7741465077496 45.8665615034714 37.4727096297664 57.1953926493045
349 40.676584929879 45.4303036995588 45.6381097466893 39.9482340527962 42.756403922627 40.6884880275255 37.2845578935117 45.0514814522618 38.9570416185736 31.8801079867524 42.8133101396884 34.3837528588745 50.4905989872476 53.8359716385919 37.1613101653458 36.4828435616658 43.2060896232186 55.9005656587816 48.7200013656745 22.66398501871 44.8130076730016 34.793672230735 55.9446371747891 40.7902280620551 61.5009323568825
350 46.7284458369345 31.1149796670257 33.3063769215 45.3539655275493 41.0963395775229 63.8434797222097 41.1943497072501 44.1151672673972 32.4406102616621 49.140060055739 47.2871181313325 48.6284129808592 40.8065192124656 46.5661891361167 50.1975291652032 38.533515963359 46.2107275722951 46.253253964314 44.1274808447467 25.3949019916627 48.0159716702526 35.156851393268 59.0247439975443 30.233245506952 41.0492406105809
351 40.9647940992645 36.7734993583955 49.6004489034982 36.2995198180133 52.1598461104228 64.2226001425202 30.5048951044137 54.7068248126872 53.4969394520762 42.2480711538922 41.9059905639677 37.8577435662125 40.5742732738973 38.9554640949534 44.5284481544729 40.6882443777402 41.407462890731 55.9558822943323 43.0140817448187 15.5197999314002 54.7135485370505 42.0746271787974 53.8773024945834 41.2338978323665 36.0396606430372
352 41.6822418807218 34.9225599096496 45.8336318482185 46.9439629958623 47.0867128802582 48.6788881687558 38.0905101313393 47.004803300203 56.4569166694793 49.5528683245249 48.8379925111374 41.8803351922351 55.0115253454134 58.458918338034 34.8909573666121 36.8314104198469 32.1730478782727 61.2301330225035 45.1614416126083 35.4028457908413 47.5229226016211 44.6381176816104 47.1873310732808 25.8098282207187 47.3481980341203
353 42.7849884453528 46.6489895212628 45.4282435754057 35.2592143248653 49.6657290989374 46.564171676582 40.2979933765383 47.1033229527319 46.1590497059534 33.911001854515 48.8552431925976 41.8691999097761 45.5390231358572 42.1873187327556 41.4007536113655 26.7891612801384 32.8161773628884 43.2338409503901 42.8139277908611 26.2533802955001 45.1546830951928 38.2620147955993 55.2687424588328 29.024353912338 55.156446861052
354 40.2501742321829 43.9076819995219 44.6743533097919 47.3296578942624 42.6251157034223 38.7160504099351 44.7103609991087 52.102645304887 45.992048579325 41.0731334504384 38.7182173900729 44.0043010363849 40.3768746519042 57.9439165023892 37.4536641489864 32.8585604502935 42.0931677321056 53.7352566133355 49.2571084707572 33.198666225221 48.0013143492009 41.9041262124398 54.1645333917156 21.5137224216564 57.1311105530069
355 38.4454290100805 29.2850408858881 33.9141311381413 39.635406190819 41.5787159050646 54.1784241222691 27.2036204641732 48.7339926059808 45.5168561735062 44.4698894416823 43.7393890978423 40.6012266292505 39.5581836980618 45.5690647103985 35.7413159479306 39.6118190410465 28.7827082026921 53.0712565303805 45.1248447062597 15.9135612126033 55.256468473894 34.8516361884411 59.8124093050917 37.225026727568 51.911055687559
356 37.976351018302 38.517102827599 54.61204192546 39.6351893824828 49.5243345951974 49.5296340381308 35.6465141793272 51.1906216167661 50.5799068305774 46.0945206749461 36.8431130783376 38.4625819084701 43.3545597829449 48.2759013314101 40.6403438788125 48.0917764080059 36.9757318142318 42.406421152095 52.4713590994353 24.1564067403561 57.9202803045423 37.6030261714972 52.9675478584414 28.0192583648404 51.4474747738809
357 44.8831624117223 46.4786303946089 39.71823380435 35.8676911219995 46.1602046073123 42.9684611620203 35.3433238859485 47.5487774485605 31.0625366850654 44.589700889295 28.22852362761 43.637018906368 55.263222513406 52.4807799760885 39.7305253827946 40.231187859155 30.764888798416 47.9864814558756 37.5775132145095 26.601343020042 47.3424576536585 35.8416097903369 48.0751198519065 20.3113327141811 71.1554570085689
358 47.2932913072721 38.1954189289763 40.3590809520014 49.906686278708 51.9901314085799 37.3851232032684 44.5697646927418 54.4078666856929 38.5510392906793 37.2353148968256 51.2819208302965 55.19376599759 39.1209260121854 44.0479404984425 35.8545490852435 34.0189238602426 32.4738684487526 53.7704035131621 40.4548401148095 28.8581586864169 63.9543031882693 38.2088973935233 56.1331996441688 27.500530866422 38.7763578938228
359 39.345677191133 51.4232740355131 36.2906419641508 46.2011865128342 52.9334763008693 33.0900663053246 37.6380915254735 56.2488291903914 48.0387346762274 46.9418840158216 33.8817340825871 49.6600295719852 41.5334003288355 37.9372855258755 36.2926519585823 44.8701916686444 42.3283476238275 54.5273729586885 40.7014433043816 33.4036893081743 40.1200321429012 39.8642244270388 59.6161225313184 25.7878135959433 62.3965881830299
360 42.4074707484203 33.696230854016 49.4106359722603 44.0787783044896 41.047709470328 47.6734771598189 45.3597184097739 58.5939270519924 37.8476183036683 34.0426592413356 49.2211744270274 42.7101926343813 38.1112279132241 44.6739749680439 37.2808089464782 31.4981009244173 34.7041290393945 53.6391741954676 41.5756950571838 23.8334343049343 48.1923106168872 36.3452504002579 46.6564155105349 28.9363164369138 54.2309186192065
361 40.1386352857083 49.209707805596 50.8444066137912 36.8436539853237 43.6488038508697 42.2099099152554 43.4656849762205 59.0249707691479 49.7745225638451 42.6289040776413 45.6662508861624 44.0175979239375 53.1660453027737 47.0735832011256 35.5369688248968 43.9677072473508 49.1836909886128 59.4211438131981 39.1120999911587 41.6635859140029 51.1989168683001 31.2293591637224 59.7168132176289 34.4804501657653 58.8668317632634
362 45.9659235702442 35.7303269399448 30.5539259991747 63.7727688403257 39.8870060751226 48.6634215090616 25.5850644618114 44.720653370148 35.860287418107 41.256278180814 41.0796078396813 52.1657886898938 45.1721144471216 45.8331396814616 40.7016541946715 29.0447595322326 37.4859362257945 50.7752227200733 39.0785862612446 21.9050316995936 57.4184500091335 30.4605546912815 51.4560333499251 22.6778185417958 51.3898982653569
363 56.9297160805771 34.2367358636265 56.7501574106949 45.1224400856025 53.9587710205383 43.8149725659052 35.5249644775021 51.0777628289614 45.4566322531696 47.4671457852 36.3513606378186 39.0088995373527 49.3581713347242 38.8897072811264 26.3566824881595 42.7423932399674 36.3100161832812 55.6698159230416 37.6368737542107 10.4588611766376 63.8881674677246 34.1854406077781 57.3049825345741 25.6666168365388 66.7711607257666
364 41.6946934554734 26.4466921369563 33.0528762228266 43.4416651200961 38.8795558909193 52.8547846958331 29.2196267555511 45.4535814021902 36.1169207710048 36.9664611783528 31.9370698897323 48.9302908378126 42.6463850694896 46.7853611014997 32.03416669912 44.7627460460151 44.2278523548521 53.8822842139342 48.8548215205727 35.4615164414022 48.4975182978347 29.107283414894 55.3164906052963 35.0775306571903 48.8806373891197
365 37.7043820843957 34.7570830433789 48.7453505005282 43.0760373677558 48.8830956912829 56.440923094426 28.3311997021799 48.5555952261613 45.1998143864278 36.1551093814389 45.2692337772978 48.2261269054239 48.7868125419689 44.6091430918495 50.4914788465262 31.6487151440944 36.8974651698218 44.3278396671967 33.4163354134178 30.2395599822557 60.892005085342 30.0312801197171 49.5052856524593 36.4310898079191 51.0986150025912
366 45.4023725323378 44.8239508040849 39.9355896630534 38.3231541536218 38.6251503048078 51.1841171895612 24.0174493028285 47.2198426687869 37.4057407664417 37.4841628539201 35.7676910196324 50.931435822133 43.5429306791656 55.8956907247504 45.0382137816502 46.6717789406516 24.7710784255507 52.0629035943892 49.8061089572108 21.0438911881848 50.6437397636216 40.7890178849084 54.7083054546614 26.6006618223305 57.4842958682468
367 51.3246979010188 44.8655706888413 44.9975345967904 45.1297997079837 41.6047954456383 54.0694814189949 35.3665887135162 37.4157530113917 45.0514717204507 43.3657016901087 33.2868366095368 42.4574957017967 32.6388990546666 56.452299167147 35.1169514112248 41.6382302471161 37.6383536810717 52.7612837542519 39.9438094315466 30.0168930438401 53.219014146452 34.847129174821 59.1492026093479 24.7398413401823 48.485608539991
368 34.6824829046908 35.1888937004741 45.8745345770312 49.3768224902357 43.7351403067895 50.362007009972 42.6928688299583 44.7907699931556 37.959399196529 44.7631660074234 53.3948260690763 49.8752770095869 44.2053794048367 50.8901528957742 41.0310687301038 45.6596009600403 30.5082742411745 57.1097791369726 38.1119813665843 41.4132449866707 48.399653709658 27.3384097910032 63.842392934339 35.9590616191683 48.6221478121771
369 35.2417607008542 35.9642816356983 52.6877409724111 37.1980055955902 44.0273730369533 35.0273973697537 33.3867854479348 43.1584039288704 29.8851914164415 50.5918437889748 40.0204117549445 52.1831891732806 39.5695061466728 47.8705140142423 33.3807448389996 41.247957115113 25.3874502879067 47.9394451011315 37.9609683842858 24.0065463145989 54.2600555015491 37.4830410852873 50.0641027106843 28.3787740300969 50.794850074939
370 41.2858165622657 52.5545015686972 40.8726075301712 38.8795875167309 43.565789252073 41.8966242168168 36.9220717618881 54.7931012328997 52.0457818008368 46.66113526765 40.6664420686886 44.1931523771828 41.1174202866867 44.463831006553 38.1223807757187 36.5665204202403 42.7121064744209 44.0014867966592 45.7626254454855 41.417948424655 59.8736157086973 36.0446344680958 52.2731755050329 30.8618524253238 66.5355868864227
371 36.2918981803156 38.8688347924245 40.9574124724011 40.2890347099528 36.9075070932409 48.1544256405745 36.7210417521314 50.6362864338996 48.8293875556948 42.4608232817014 37.3739658532413 40.7197575778657 41.8608913476512 47.6265684136528 39.5364568636089 39.5998017981693 45.6995302029016 51.8787786170047 39.7136835119367 37.8088362271115 46.1770263620687 30.4777507567702 59.7276048264919 38.0017469045491 51.3160087212719
372 47.1082564617332 33.2224646058896 34.6481942130578 39.7916182487538 47.6318284679601 31.3111791379143 37.6253887751321 55.0491939505518 38.6477399461633 34.0136470730085 33.565127557217 46.1911415752287 31.9805026324705 43.9997859586258 43.2420751536371 38.7494494970147 42.8761723021027 62.3675535884166 46.3692094121321 32.9083344585209 54.433087190032 39.5118597784615 57.1383830936801 28.3526779294586 43.393349314664
373 50.0966105419713 36.874488985489 41.6946053312508 35.4585454500845 46.2848663100691 54.2208003973257 48.7632828092323 52.5899082739654 39.0044920168146 45.9536756180264 35.8585204413487 46.6200351152499 35.1969068172408 55.7525861679007 34.472165675864 38.4330097173835 47.732211417655 46.6418996040604 45.3470150210528 21.7045218974877 65.4648298902576 37.06343094348 47.2468171022797 36.4068548790926 48.2263291691765
374 48.3250797178163 40.7027823620491 41.3021789332257 47.1041303265562 51.969808535327 48.5392651002049 32.6193237490893 60.9394339932858 39.9978145870313 39.9555786692924 41.2535487737719 55.4650328983925 37.0773835900419 41.4333478556915 29.7059785859396 31.3203466614332 40.1889061837408 53.1474170446313 39.3190082201391 25.3497607606559 47.1314673076746 39.2160741172328 48.2925142418013 31.4704233006585 48.1150604821535
375 45.7866582185706 51.7038388973766 41.8453261516096 30.5290425163587 44.4978664083972 38.8290373340293 31.1646591796019 46.7006735056691 50.4096819622897 44.3395219811061 40.2771638393824 44.6999658335041 31.9291486200368 54.3131822901404 38.9820993820216 33.6723108658598 39.5787935317599 44.5028369037887 41.5206094760178 24.8201330138674 42.3648050884943 42.0466193944017 67.8116290483308 30.9893656977492 49.5621307538663
376 49.8987662489386 41.6858920073594 47.0644451831353 35.1102818812153 50.0059485938907 44.409617320234 35.5677212248224 52.2321557543664 31.8631431543646 50.6353881077906 35.4193318422782 50.7002227124135 42.0362289021314 54.4385809793032 33.1570442010772 40.7971597141974 40.7003085215855 42.2958878440346 46.4479248515959 13.3356007510586 58.5583977033487 35.92237799143 44.4375600354515 39.3101465818566 62.946327413402
377 44.3705640167176 44.0716037599701 49.4815801731707 46.8785969540006 48.658170133929 52.4652234841824 38.3421465410318 47.8823052532621 46.8943080966585 35.9504724768642 49.6019869409105 42.6794719290847 44.6493267251515 42.837367887212 40.8023179055056 36.8807458289638 37.15409897709 51.89563157708 40.1629932403428 22.5277848000058 41.9985704034838 34.0918663814395 56.9423632859599 32.7890979324168 62.7463469782896
378 41.3048573677349 33.8570057615024 41.0376204814445 38.0768688772823 39.9583699494265 41.3985685349939 28.7249880478097 50.0117711743137 34.2924098805468 29.2538351196648 34.0422202516896 45.6926436358388 37.4315286867098 50.4147455742629 43.5170454058455 32.1501976315744 33.9047083342488 52.8381626836419 46.6333641781232 21.1596158374505 57.5506898573795 38.7621398487819 58.4743186020868 37.4390644459272 50.076534128524
379 42.4231363689041 40.6178172946802 34.6045354027438 46.7160764783704 39.5945728764908 52.268979228522 31.6780201678435 50.8855602322379 45.1412838960346 43.0399577420676 49.5568408098469 45.0473851914277 40.432758729168 46.5689919417675 26.7647209394667 36.1380795490397 41.7120122476427 46.4085470117615 51.5604012258817 39.8135542761448 62.845570337249 32.7047823339197 47.3479351757094 37.2542008922651 46.5534117469958
380 38.4675030124037 35.1242005198454 51.3596023254574 43.8501534885784 54.5752848216679 42.3827585313415 40.3669211880347 51.428793020282 36.5265642125387 40.3061024049338 34.5189380737557 49.8963405985956 45.092684473286 54.175138564706 40.4613177694412 27.6089842737684 47.5195713613977 45.9089200141446 42.369711989833 29.2464620105827 49.1906495274082 43.9789243198481 52.8466116423566 29.4512870298971 51.3717064329213
381 47.7280268950919 38.2243455090399 32.6482447290487 46.1999079844909 48.6893607980968 28.3258356035447 27.2186453068896 40.9961473185533 46.8295066813694 34.3925405213571 44.3249049671844 48.3398435714478 26.1906547824393 44.8309226563516 36.1877259544043 49.7330202718813 44.3504903845138 57.4185672405719 42.6609238529291 34.8399989955745 52.5486867606014 42.6503259809933 61.1603658830505 36.2540657088028 56.5792086416971
382 41.7627420872814 37.0043996500126 45.1327271373558 48.0661881378565 45.5872355498758 50.2353347408339 40.4717101725008 52.9061038333396 25.9975922943983 49.3612298719024 39.9736363213928 34.73053696626 30.005067132834 56.6777478304975 36.0339612494216 33.4353215159689 35.7760366935043 55.6909255097035 37.3841447731935 21.0295742133038 61.372609757854 41.6277796002885 57.5123430099658 32.3051372195768 46.591706285907
383 49.919764417073 45.6207881899599 59.36761176721 51.7920954416069 40.6573494857724 44.5162508870713 25.7441389686312 55.3985845614444 48.0440523087343 37.0187240775999 32.2370917327949 46.8489307681711 46.5446630677777 49.5607478999398 32.4846423544677 40.1037682116174 38.6181536165045 52.6014959538697 54.6875190135046 30.9703494190336 51.0457466191737 32.6513387153476 61.6157266123487 15.7788127517554 51.5554235923045
384 52.7749107115864 39.4792526080367 32.584454127195 42.4325558878209 45.9341612262796 54.8895981296266 41.485467910616 52.9169277010792 33.2508410964489 41.4430602429663 40.3461705211171 48.1675341883062 47.8887871661808 48.679773429781 45.6667690847346 42.7131450665557 33.413960519201 54.0179953137638 44.138689109995 18.6340128051466 50.6356363025588 34.1144732256367 47.7775279387502 30.0552227071215 49.5121714254325
385 28.1171756919165 33.1025504253757 36.984568061016 45.7627161046075 50.4052124295868 45.6490155834798 35.0861262781869 52.5738359592687 44.0320145987165 42.1454783748422 45.377180467449 55.4928575725297 45.0958774185794 53.6322405093499 38.1377639053951 34.6659425474191 16.8965810532157 55.4858996599781 36.4663040246421 35.3653235493261 47.6670508199095 34.8311830304724 56.0452621416027 34.273506618558 51.3934112349001
386 45.0677743211626 38.2723659167352 41.8034716131623 34.3843848394793 49.592700389468 37.669230528116 40.9968085822364 46.4680898126519 46.1213603434974 46.4878589559327 32.7535427557731 53.9519235946727 46.3410400028944 55.5560437420652 38.7372673995629 41.3027481918924 35.9667203119374 50.5691753286151 49.8677417243519 25.4283577564636 39.3557746773664 30.8469854347058 54.7800845303174 26.8608134475759 50.8409845762459
387 37.1639551273045 33.3603484685157 40.3493894821054 50.0377943265658 43.8133662203754 50.3560876043535 28.6891621488161 49.1534780495871 45.133968620105 41.7261875126288 40.0231222450439 57.017988668914 38.077819539839 56.0275284397407 41.6422369835511 28.662436396276 33.5186984143035 48.6586212764568 34.8859201197132 33.0599436682866 54.9618199556501 32.0565841199851 46.1755817060462 37.2025183051583 53.2685186957503
388 33.8348397733869 41.3671359756055 43.5673997539645 42.8868443849452 43.9769089883475 46.9921108611346 44.9346968605055 45.9848501874415 47.7472052090615 39.91047351499 44.9117873710698 59.415556871393 34.0025108724695 54.081794227284 35.5833137603587 44.7288616150114 48.5138802701846 46.5166755553312 50.9638205333475 36.9681548235941 51.6893427719886 32.1714944412331 54.4293191868766 39.8105671670311 52.78137048759
389 38.8870631298804 40.6405821259685 44.1520954388831 46.8381864280638 47.4661330761814 48.2432700243419 42.2615660302405 45.0420960263158 49.0822176940352 42.4902366774662 46.8165548192352 56.2873714165267 52.0703240777468 50.116239617335 40.6983318171665 45.4770155458273 49.5560420601449 50.2312228065864 34.9048489600807 37.8074584616205 51.9021514342339 29.4447215359436 46.5608344923247 28.5531653981279 63.1132669183458
390 49.353976628317 38.5177932752531 50.6779637162762 48.4700724587078 47.2077411583151 50.5990419466366 44.7752631433157 55.0130577411144 48.9956438149203 44.467091163357 35.0390577573377 38.7218522962413 39.5205334834348 54.2124131350438 41.915313579458 35.9371425575083 40.1568530792265 46.1705967705671 43.9186670237222 13.2622281214651 47.9570346030448 45.7806035602066 55.6149992297538 30.4021057102126 49.9983770490571
391 38.2758420187275 46.4785584224476 35.5827614256388 46.7322250163603 43.9984140161039 32.4602896826387 39.6944317178948 52.5113768016119 45.721496582579 44.3345514142858 45.8480369025341 39.934076388902 26.7479840771546 53.8729010827898 54.159558205965 43.7927485892642 32.8700950173321 53.1908560465899 58.263947319955 27.9156493785154 53.0883964512739 40.1377332785946 48.285062617635 43.2156489412887 53.7387740418859
392 44.1294540469047 50.5749641647678 27.7389860914756 38.09858080989 48.6828885235032 43.8273214335519 42.1133443091697 48.506872602133 41.5155962670893 48.8014545447241 35.3208161964519 50.0208423277894 43.2131816913062 47.7036347410327 40.5620711857787 42.7029300576538 45.0335218169631 47.9359779329616 39.2995009773624 46.3068318749952 49.3779584820111 26.3355670444813 48.0272352010088 34.4102265124434 58.6925384077679
393 40.1571192505796 36.3167753790492 38.9162828496912 47.0544989467468 53.4741656306282 48.0975734387605 37.2059121102492 46.6539939465977 47.3212293212239 40.5232856491879 28.152541109193 51.439382132377 44.8885453160433 52.3902058768349 37.4510405485787 26.0723808816303 43.4811815993834 49.1966817741815 37.8451631959786 37.9419395683892 46.4586291868224 30.7296944560606 55.5504988728492 32.9954156892574 59.1211587857941
394 42.9515563859562 38.9689098657246 47.868603182652 48.7584992286553 38.469539216983 51.8638952246497 38.1019232391275 43.7444943722493 40.3083115069039 36.5670568327932 39.4286564489468 64.3288188304006 41.1263596294089 47.9018408999842 41.7621285598876 40.0147726960179 32.6851923065519 55.326532352893 44.2960505922543 45.3478506038057 39.838523968365 31.2203121768869 55.2455988707011 20.7433814073985 45.4460099621222
395 39.9807869573377 42.8203139881737 42.4991429829543 39.4177654188548 53.9006440398928 45.249093161405 41.9981572598325 49.1408454488424 50.4371079347933 43.2154279933251 40.3699279926864 46.44995451244 46.2654680570882 39.7352347253937 33.7819812623922 52.0964695261146 34.2955846771843 42.3037475168932 47.92088342609 20.4564243901906 59.9319036777366 32.1737104467359 50.2679695365235 33.3712394834193 46.3080495130628
396 39.8364385041395 42.1916861808174 34.6555914588262 36.4930570287471 46.569499513097 57.5146733451522 37.3003171602814 45.5753053818909 49.7072727336137 39.876489971341 30.1705721018942 39.2894178319702 33.5136554385825 38.0850631605022 38.7426824811455 40.3423418501785 40.4766359949188 57.657949834416 36.3490709200062 32.0923680723973 53.7843908666654 35.2003879187314 65.0723374141929 36.0804340142624 54.8709119417535
397 44.6810003293204 39.7173172718255 42.4441754268104 47.7869196144373 42.6111440696038 42.0551152439946 42.7221875201767 49.3734203101547 44.6148381677901 41.0483357895913 47.3136613795188 46.3061439722496 46.4065736910095 35.0066865838318 43.5503780148283 40.0659684696951 35.8980080034681 57.7236891138606 46.0752776858112 35.4358568394435 49.5488837671131 36.935615690511 51.5905241202176 33.4412359170758 51.5866064563671
398 47.363814263476 49.9584192373466 47.422105766316 33.5196435176236 54.1287109521194 54.7045529530924 37.0427741529194 57.7604404982673 46.8499896615991 38.1644211685835 31.825689602177 48.6265704653419 31.988214936127 49.9385450129221 36.4026933986817 43.0242132163604 27.1857743498914 51.7266240131663 46.5100187839049 15.7381840970779 48.2487059800265 28.4206292111482 53.855035757044 43.4079408297657 45.7058554914999
399 49.8009585123241 30.9672686953084 45.0613916314903 49.9523683857143 48.0412879209709 41.0111560311496 34.1121190084409 47.6545581392808 42.0112151122842 49.9096981149993 43.9989880823893 39.2948948122397 43.2632343555109 56.4483252271297 37.5337264140583 33.5742167705681 37.1800652984126 50.699487103712 46.3135861868427 32.7257239727136 57.9747537314951 37.5063188315731 58.0392146185569 27.416948671085 43.6473285828709
400 38.7813160301489 42.640964330967 42.6829669895921 44.0408002116849 45.0496048384759 39.2474105795214 39.7871898646128 46.8360865170137 41.3508361358202 38.220842217144 38.4274357599195 52.4920887047894 51.7865057041816 51.5657118885559 37.0256337147691 36.4686913290354 31.572533825229 42.0661743771137 33.9942410597412 42.8116841157723 44.3720678363273 28.9840946866347 55.0770112584895 34.3008536623562 54.4553640964542
401 42.466192601653 45.1416889732823 30.7011461030897 48.0404911706743 38.5055397932477 54.5682476471627 34.6636460780327 49.3131653046689 40.4620800871791 49.2935441414851 46.2490797814565 35.6205583843868 35.909117098094 48.383448488712 27.0210170349132 50.6381524495619 31.1456971317955 53.6664382383461 35.4612712820202 29.6559541765541 54.5218261395649 34.2796795571701 54.4212900524933 46.4619287641548 51.9863101457063
402 40.8063336240297 38.5137902813676 52.9119260731703 50.3428102739937 40.5858756852571 40.9741955843021 37.4158883711469 40.6964526016003 39.7973394396975 37.6274655241099 45.2533860458094 35.3836266125069 36.387866502074 50.9512782354082 28.74788437221 44.5501739072469 26.6974469176563 49.8065336720615 49.6467261628953 33.368194021151 47.8521705368268 41.3060296262029 55.0230850249192 35.5290242036719 50.3040363463487
403 41.1554180693957 49.5192521163748 45.6614671590399 40.1101583502976 39.7293712082449 43.2569075330621 30.0379517018036 45.0802342938187 44.7187364431148 39.1744593101047 42.757033744028 42.9974207185262 40.3090409955634 53.7851339931735 44.0542073568411 43.6201462393048 47.3166091660846 42.1470979561584 49.7769822643782 26.3821199721165 46.8402383561206 39.463203870742 52.0712221866889 47.143252331846 55.9610079715038
404 47.6131961771137 33.5126849425744 47.9391024758774 43.0866560585539 45.474991969557 59.993470653132 35.9302888541193 50.2438278514279 47.7149687910809 39.7008818685838 34.4949490341037 38.523348152148 42.3357001552894 52.0751245733435 38.8708572732421 33.5205499643903 37.8832035544164 59.6096037774927 39.3835597130206 30.3408166517197 53.0028875928566 38.134184565816 50.9738564223104 37.4017031107639 44.0236984179419
405 51.5581297905776 37.3834130153812 44.6918322952358 45.8959957788233 42.4068756518845 40.0172802711654 42.8751428268224 50.7943756407373 50.3956036570644 44.1767952130407 39.8883693872946 49.231482166169 46.3319897911335 45.8698137809297 32.2071566623829 46.8563739173911 36.4776078582985 56.9680801190011 41.1583624516579 26.3198639411501 36.8952315069699 36.6636402548866 58.0199114132639 36.426081155561 52.121361214077
406 43.894421985869 33.9311038337313 43.2690499480915 39.1220613503595 40.0604424066879 63.4807224862569 33.9187573741975 38.6301020872089 39.8563908283276 59.7525124393483 22.8905494855297 39.7833539295167 48.8213151862436 34.7430220650227 33.5097138034267 38.7100333442167 30.6612536260594 49.2186075807745 41.9728898739141 30.005602134716 46.4398165605172 38.3721878095665 46.0192794693761 44.2973241417811 40.6874572632443
407 37.7586673275605 46.2749722513221 37.9011927056731 43.1768273727867 39.033974827214 48.4058166277421 40.0287932321565 43.8994777264213 48.6283981608429 51.2178786588185 40.9694813444617 38.3479399392921 45.2696527508231 44.7768744728195 35.200708437616 41.7357252861915 30.6719639868937 44.5357421292068 39.1814225658402 46.5356278962939 46.5901429936156 38.8828772904151 61.3741280474301 34.9953826940432 42.3237713130093
408 35.7709804474215 40.7537084826023 32.0702334231618 31.6916475991102 52.410979794789 42.8302640930677 42.4571721649041 51.437444352149 40.7571957749877 36.7395265786405 36.1483997157471 46.9887746482992 36.9203734989191 48.179392358602 42.9680353423117 48.1372617755508 45.9005554708971 52.7444997198866 43.5552741247451 15.3367633593401 48.518216262092 38.8680819296878 53.2402581905578 33.444509315369 50.4964267110083
409 38.2187566355499 37.9430321455342 45.0540628477039 52.7745834616552 41.2887957669932 37.1768885125807 34.42932977871 42.5260105142842 38.7422409916543 47.5669571595143 44.2214182465967 39.4103237026995 34.9519537321141 52.846279193253 34.1619161242955 32.7328686325208 47.1653115709546 50.0553454027212 38.6039110763863 35.085110240997 56.8092783860873 39.9100913215783 62.2987403722074 29.5357275477162 36.7622171894917
410 44.115846077579 43.7364885942724 44.8948075281827 45.2169383754749 49.2543183852553 51.4568914617109 31.184415889544 38.8557305263808 50.7703600434246 47.5853959715763 38.3469419605437 42.6646914633253 36.3596947773406 39.3572363132179 30.6020200208324 38.0435075272304 36.6274286882216 51.9909537906217 32.0416546188753 30.9236844994064 49.603338838891 42.5874451933086 59.5937711020156 37.3925080435715 53.5414149945487
411 51.2972218300636 29.8020702793613 37.7869372864232 32.5622809133959 49.6701605043115 51.1568331252932 36.1552223205639 47.4513686736155 51.6683739342303 36.5416888050403 34.6555495258703 49.6078201202673 43.8561096649458 43.2637644534086 41.7411977082593 52.2114086304524 31.9262547373966 48.5633467168966 46.5697712360527 20.931419915136 58.137819988318 28.083092599723 54.3243022061838 35.498615291613 47.665148607125
412 44.6061189783174 46.0306242493444 42.9320303708616 52.9414883146014 49.8819860713695 42.2999308524404 35.010587533404 50.1316334830974 46.3164508121652 42.115742676713 32.6746055708349 36.3671489185181 43.8343817021255 42.8242258325685 41.8020400512408 41.0612541316929 41.8781262957229 56.898949309203 36.6919017168899 43.1532598175421 59.1729707593972 42.5843070744154 49.9094358835582 34.1240767040611 54.165605852306
413 43.6942878928735 47.0238892460395 42.4697155036996 41.4998793010232 46.633316522254 49.7308247556741 41.0128137764829 41.1429763096158 36.278290421964 37.7591462452719 37.1756748924633 33.8655260482137 43.3212688743176 58.6060216750582 34.4541872606638 41.291904442683 48.1939257298153 51.892814471566 43.0967031349002 33.240587238558 38.5525018271225 36.3287878308619 60.4145388188091 23.6339864501364 47.8661688604142
414 34.0772190853633 47.5701714841007 59.1972680406447 42.8109571520362 37.9940385158696 36.0348036219495 45.8857742533114 49.1290578149094 49.0193955807677 39.5494340702015 36.2960902059841 29.4731133612086 43.2399895290008 45.8863510831209 35.0028074496486 39.0230413766193 42.9749332096182 45.90296994317 39.1912131223578 27.9419678995051 49.5029298601979 33.4188716653752 55.6640541944412 39.7574254926682 68.1543908385139
415 38.770772110125 35.2636052275562 35.9528182920372 41.1479015958751 45.0115116371552 54.2041090883925 40.0154385233762 42.91146026984 51.1530488693865 47.8136641228331 37.4045999675228 39.9400212887096 39.6318732558004 46.0266531491122 33.6062303547099 31.1799244398052 39.9514249836766 57.2061834478953 47.2768844705517 19.1434276885261 45.7942027642472 25.1627206759024 58.8717917704938 41.1182604452406 48.1620261516301
416 45.3988299117035 37.2017462034866 36.7096563065403 34.6375102741866 45.3642241173172 53.8825124529625 40.5856254984624 53.4378958995709 54.4724318909718 40.1994154110024 36.5726192229914 42.6007669314126 54.1367745569835 41.9057193300126 24.2486836239054 46.5838368528161 35.9880852073446 51.6990668257467 36.6574150130181 27.4409341162962 49.9994367787155 28.2636647298544 53.4670023021722 34.7071498018012 53.5865808362861
417 51.9677385567195 48.419978911504 31.3910107377163 47.3185408091304 45.0430581472353 47.3584171873627 32.5283570696933 48.6442000038783 46.409781342817 39.0934032037529 38.979348769844 43.801600478658 47.3194344855297 46.4059921026477 30.499791545959 47.6148051561776 51.2657985320942 49.3197527111333 42.2232768021269 34.7491143162398 42.904815662074 48.7794196333736 63.7600188062545 33.4757563273055 57.0707149716875
418 49.6814124911605 39.6386107490566 38.8771075577167 39.8897952200988 54.071306226751 43.626251069965 29.1351168690094 58.0183237150974 36.4563930557632 38.4225987667788 55.1603140035768 36.1757299330514 46.7268171345893 52.9736004247875 35.4347860624144 34.0969215071983 38.0498030704391 51.1293847227506 42.9957945367475 15.4456829058914 38.0992777853136 43.2919082086754 58.9935607336308 24.0436861073348 46.9454430568043
419 33.6356472914981 31.9761508230814 34.0906242328217 36.4334162391045 44.2471024158486 44.1868607572563 29.6029686766215 46.1039509722666 52.9345223136289 32.8211101427621 33.9036660846158 36.1301267880695 36.7368497066028 47.0588758890415 29.7970978335045 41.1001421574667 41.5658360689967 50.8966034139668 40.794951937739 37.7306526560515 53.9019392382062 42.9146651186506 65.6823968335243 34.3525172771346 49.2137233951974
420 37.745634528081 45.014581886198 49.9535422061451 43.875959838313 48.0003756243528 34.2309214899589 38.4625999087868 51.6139671051878 47.576811727829 41.1831153509676 34.9075663251598 29.3526540436412 39.9252315635637 35.1210817287526 34.5135556058195 38.3524445512326 41.4618050502853 55.130104317568 38.1153056283767 28.6173624788029 52.7183079389467 34.9897080950029 53.0205554050416 32.4861675159916 57.1683627629996
421 48.3267249309955 40.3844598425201 33.022416458503 42.2510447037182 54.8146217823713 50.9952422340734 45.6906120207025 46.0701185316684 32.4137810692276 38.0882037438128 42.4186490373135 35.6844413773631 40.3011737015557 35.0212254875263 35.2922777837784 36.5306237399035 34.7742944666709 50.7342773940713 46.1453849296153 34.0634351333292 56.2644822363175 43.8581488582823 47.5455206118672 37.0242081665296 45.6713344723383
422 36.6567903002789 26.5715358393631 45.7512968050292 48.2618102097663 45.8182441573517 51.1759220251796 45.7763659267438 48.5490427317474 53.3559394505925 50.2582285273686 52.0711984724738 41.896121927189 41.8699798062107 40.9236642853237 29.0638032907565 41.480777027515 43.4105394447729 58.8496810982353 41.2347825140679 32.9357230312955 53.5917441915063 38.2866339546817 66.2372477124647 38.2977226145366 57.3228895129349
423 47.2416619525192 41.3671391001826 60.7816089243665 34.6434328614273 45.3438034873426 44.8262307626234 30.187695118455 46.9077047962755 46.066381762045 39.4034046852653 25.5486299942036 41.910544911169 48.224176619079 43.9594114690286 41.1142744052318 38.0387984159346 47.4516896212715 42.2164665652087 52.9956867697799 21.3269491046833 50.5023829146094 46.3384327514146 59.3249711652928 33.6916761186098 63.6257605519868
424 44.3844424353878 38.2052714165011 39.290962322297 37.1078869542798 45.564373449366 48.3557993471216 35.9131907357034 45.579415953875 30.7451144414363 44.8210020902588 45.5807308494247 30.1134991429718 43.2589717498308 49.7021870956981 39.8302843708444 41.9917448281048 43.7025992262381 39.9348518277346 51.3364252666192 34.5681218237908 42.4434177833581 25.5247908297369 51.527341270127 39.6093808560455 45.7207178546758
425 42.9227692149711 43.1770638423767 37.0385403394116 39.4614472964883 46.6745780060908 47.0948164771466 44.1803820053634 44.6876273236607 47.0347141148682 41.3611651052627 41.5497472334659 38.6181790875043 46.3340570460261 41.9734372008774 33.9872398378385 47.4159562687432 41.7623805873288 52.8312481786924 38.599982753196 34.3510822699612 34.0794524298216 38.5353524588746 60.007108928671 30.0666986401311 44.7516298269013
426 47.008996581767 38.0234100826835 44.4068292552517 42.0382972954302 42.0115832600489 51.1897506942434 49.3531570510836 54.1745406213614 43.2663007515799 41.5422882750464 45.3497807983205 44.4332188555738 51.1423234123132 48.0347736235026 40.4241669108642 40.0862897680304 31.7905981808474 51.4511005329698 44.0159977830901 24.1013355099475 58.8738247665235 35.497190138905 56.1132648003354 29.6964143036165 48.6366701400589
427 42.8435644835723 42.9900942591826 43.8217141262728 40.8925532295197 39.5906120662885 46.2715345612324 38.2818931699825 46.8407152839515 37.0392510030275 31.0283501263574 39.7860333669446 32.0181420038932 51.5452051070761 49.0017486568155 42.9191084723257 36.7412226788181 39.1534319983169 45.8518659140589 43.6434385753834 18.8124377045825 47.8605832398664 28.5989537629562 66.951549940173 42.5159505994563 53.9224253964046
428 49.3931338098255 48.7571140714125 45.3189339872406 29.503766059014 35.6878122682851 44.8330453044399 42.5179236472046 48.5447206608126 42.1812566432695 29.9610038443266 46.1311415626525 38.9018015130941 43.1556487203047 48.687005714212 38.8780395336519 39.5384380943453 37.6046633891382 52.7323900488504 42.4155355126368 33.6969806093608 52.0961625187681 40.6727082561592 59.9522082927821 26.968143813923 60.2627167648398
429 42.4446373341505 36.5310725221128 44.5242328519972 52.8603159068339 43.1042422205117 48.1861748631698 49.9892556062286 56.5658454505201 52.5580494457754 27.222974145821 40.5057075932017 41.901513737776 45.100232525574 48.4883082120902 37.591689160197 37.9688025606698 43.3411955495695 47.7371643543571 40.7489156891562 26.4719022845515 52.2670022122082 30.5558789142319 54.3126845774211 25.634183104481 58.6348887011511
430 43.9649604205546 28.4635135577748 47.4233183323533 50.9359676012179 45.0386716117552 42.3253417571405 34.1805916550299 52.0256041427778 54.8759496538754 47.3073008420878 37.9175653497679 28.88845645424 37.064072687997 43.0525682379279 39.4420699361396 31.2498936892673 45.1742797467026 36.5949848081206 53.0952135794532 34.9642846664615 42.1710541419049 38.654938941611 55.3603035789919 37.4091368647144 56.1095559964097
431 52.1184419216718 39.3153574171198 51.5700989662541 42.4289194026792 47.3454765063134 42.1212921559627 41.8717579919495 53.4661489128254 52.3816359124822 44.8135593918797 36.8629923911618 42.2240816667045 50.8261396116982 43.6040740956051 32.0707003112722 41.2303619227469 28.4442913981547 54.4016658133673 34.70626098316 38.1294266186653 50.6869318478187 34.490615064671 64.8445972638355 33.4330607411097 67.0602627530982
432 38.8692234776532 41.3941305370126 45.1884324988408 40.1398875786469 51.9475428730755 47.8350088339331 42.8072393385451 46.8204239192895 46.4555852596912 42.9903890023827 41.637018411593 43.5558665653058 40.2709429225995 52.3093134104177 24.8651088830511 41.2829386961553 36.0891657391556 50.167804023527 45.8985951130581 18.1593538412098 37.878963324858 41.501253941848 60.4047581516424 32.6257752568312 50.5385172139072
433 35.6932211758886 47.7504988756267 36.3774548449044 46.7779223323225 40.1111119064278 36.8720911345419 29.6238852227707 43.9064565386128 42.1096153529282 46.7567313053621 43.329910822699 43.5959963981908 33.0037077068098 45.6557974952467 30.6974422659332 31.9089763288061 28.1942134947074 56.0008662918521 37.6661570090524 38.214675813762 55.1951797785874 33.3180226829991 59.7764173340224 39.562751990496 58.4425403647603
434 38.6128682959028 38.2799634033225 46.9752480034169 45.0536850674053 53.3810991225796 47.141450130787 36.9026389106818 47.6607486925252 42.648709310776 38.3247347858399 38.0241271502338 32.1013250701753 44.9691027962561 36.2059595563451 40.9469802024155 36.6564988585469 36.5707333091341 44.4220103487513 33.5214723501677 28.0595005951906 47.8843532114882 39.5601923704438 50.7341677693959 24.89341080723 48.8736121740996
435 42.2031625216512 37.9258659248391 34.2151746799159 45.9431335942377 44.8984733079555 43.201487604255 32.6961534332189 51.261404508815 40.425881340236 44.507181714672 42.6594417001514 35.1902763571732 42.4494452919083 53.1258873988641 37.4750754009938 40.7473373438287 44.201339797868 37.2235216628036 40.9454425416785 38.2188254096093 45.3651293538778 31.5547465282159 51.3966878982382 26.5157442244655 51.5856380571825
436 45.3350134757203 47.5341493011755 48.4200278845872 39.2268730417449 48.3848996721234 49.0891219629595 42.3604717763476 55.6505915640284 44.7536065563281 43.3597974063049 45.0612203049736 45.8842213394218 45.7519618842761 51.4366938516384 45.3130464751221 37.5133650273189 35.754964909381 55.1809653150668 41.5079824587001 23.5714287129502 43.8045656607294 45.5313147539086 38.9715117648634 26.4702330329027 51.1377674874208
437 50.0992221457252 42.3603487709049 39.9678663734745 38.3132834645489 36.6878142581292 45.9047645816818 42.3893790627351 44.5013877496231 37.2345294315811 43.9509730332849 33.4007104228488 37.4552959637885 36.4010813422655 47.7082996247168 27.1858237872815 28.7332687333471 47.4374046554769 57.34730230725 36.0194841172071 40.6097607783737 36.6589080346796 38.5470274024973 57.2500362020529 35.2535491148649 59.0645148951267
438 38.0648242968773 39.2925842382315 43.0663809809457 51.5923248241316 41.8197847022945 13.6596050136682 37.2106815688254 49.4350659741226 40.8980256494989 48.9824440116978 33.7729938137308 36.1331398025801 53.5944673861374 44.3179520927452 36.1360656078138 39.9228980669836 47.2424324708862 38.4627836163866 40.2527540650765 41.0052981903961 54.4662636802612 34.8573002327559 57.8967027571182 42.4353238860424 58.8928836676149
439 37.175252847543 42.538057717803 57.625583740506 48.6574859445982 41.5446972159779 48.8492056414953 48.6644735686465 37.0215286609023 39.3173941536669 47.2472524367849 51.061542363855 45.2349057296648 50.594774161835 44.367211993561 39.3301188008883 40.4175401734471 49.4187787080779 52.4813156973891 44.0298508811889 46.3333396681071 38.9285947561481 34.101771675284 59.368223448727 34.9547983876979 47.6405011506062
440 46.6909566352959 50.002662935421 38.8102793001325 39.4338205483327 55.9056842368711 32.0558118307257 28.5101839326275 48.8579349298333 49.2253385191174 33.3281770089137 49.9651331229674 30.0943357638904 49.5637182424403 49.7792183690108 41.1039587159663 36.0795885508732 40.8799881282462 43.5340650982413 40.9079630578647 34.9937337657654 51.8740394958088 30.8895441749628 54.904651863319 39.1733110426088 56.041549424303
441 35.1801625420249 44.524518658905 41.0790605725027 43.1249482547136 44.7099867646974 52.8224128703605 31.5932892036584 47.6298335466722 49.2261772246032 38.4316812754877 44.5612968693205 41.0949664491046 44.6693831838134 53.9866409775682 35.2714856201998 39.198079273807 32.9261514522876 49.9059022932173 32.1807648802938 32.2783332588848 64.2254166612374 52.6070643597984 51.6869566248949 32.223086614428 41.0234371026404
442 38.7466965166013 34.63346719605 51.9884495500038 41.7694008878708 51.5688993651961 42.8627416295983 33.4920597692548 46.7327310383596 41.4077731876449 39.7137053526236 45.0357218371301 44.0216101821624 33.5962371346286 46.6705625126891 25.6582130160517 32.3579614269432 39.9668639510746 50.3124031526408 39.386614653561 35.1818925965571 41.2075949479989 39.5487210491706 52.0596226223087 38.8103998632418 61.4604090163982
443 45.3632191813873 32.4632218817522 48.7854936783312 44.0755754232566 45.0294612449162 45.6050658041411 36.3820386779085 48.0978127225385 35.028360771422 27.4869789580755 33.7789854806119 29.8103947569296 56.4439966953032 53.6899449627397 35.1906180254589 41.6849958854873 29.167322921782 58.8727008468857 42.898546642894 29.7733973551051 39.134958332317 36.4900470989136 68.1403557303295 42.310971932062 57.0557982364714
444 46.1052962707442 35.9677494215942 41.4048246911468 44.4012954522428 49.7117115439843 41.7456124187189 36.1030510071728 43.3530016803504 34.6206301016319 46.3120210700613 38.8170413076068 46.1254125126914 45.733843838423 49.8087324036737 36.2667171833742 36.7026956534477 44.3278621196961 51.5688063552726 48.0721115188462 22.6685989408153 37.7781147035362 36.6275791700196 57.188971162576 38.3199914256076 69.5244075915312
445 42.597817008593 44.1526451697612 35.8385986884337 43.2601329745544 41.8809530579713 48.9340726103115 34.0680903404736 44.8601284462206 51.8235052300855 43.8375352226853 31.9851273400252 40.6060903207126 38.624995631772 45.4807430514515 37.1484106015714 49.0777930867695 30.2719706431399 57.9011584300031 42.597746115666 32.829246623989 62.4572068846099 35.1856296292205 50.8592465617177 46.2390389470858 59.008481777803
446 46.4325388906678 26.3212765750038 27.9007561156841 50.7641290782937 37.1987486351338 44.2492109547759 31.6826122220154 50.1173160257938 51.4406321134281 47.1478398968201 30.2604696595971 45.3824681622988 42.9440624000639 45.613701694182 41.8904754140876 50.4151460311581 51.8790952502957 48.1811178854546 47.3631227646566 17.8096227096205 55.3886301018943 23.1462274325033 52.5781015268497 31.619889873685 44.8218937043611
447 38.9776725610456 27.6707805225909 31.0596287106343 43.4395818212621 46.5015921381811 40.2279117251757 36.0849209504103 56.6642225008365 36.8581198937646 45.7036098733307 29.590026425151 31.7392022542459 40.1887627011347 40.5483738797064 31.7283496959127 38.1087046031447 35.9750336146789 48.9061067808095 40.3186985818823 36.7444364362409 55.9600526426262 21.6819245036491 51.9667346998681 26.5660369426872 45.2059356912516
448 34.88910326179 42.5268650007555 48.3061786647875 57.3847938144658 40.8218450888697 46.4463519310738 40.2540688492217 49.5282207174517 43.7885224194997 38.3296493790525 30.3972415283335 37.5433488855661 41.2053495069655 47.385595590676 33.979681447458 43.0775903189782 35.1490477626784 52.2048517854909 45.2028469341864 28.3348107079335 56.225959702694 48.513321503788 59.1597796181878 44.0415458733354 54.2573871535762
449 35.5077880985354 42.0553819174913 43.6770160899432 51.9501722326596 46.7664958684547 47.8539217432783 35.4953305927886 48.6471773540631 52.8609927099105 43.2287276869843 49.63226447532 46.6095988984053 46.9703064338825 45.6063104831462 40.9282509829775 32.2096664187561 49.6038225597875 51.9110833024143 43.4960765163608 28.4536218669891 33.4944105574184 38.5517167671433 71.0905718072123 34.9757602980636 55.1791630488336
450 43.1169761948358 33.4756287045278 49.2591749273845 44.7999091195991 43.0546109403118 49.1540601541676 31.2260520604435 45.806309604755 48.5149946205772 38.9441413534782 37.9659776935559 37.002514662613 42.7243330844838 53.537524119121 44.6047482181612 36.0230280986839 31.4778420732013 56.5911577401695 29.5871427216285 30.5432248454655 42.6417360105428 41.5436302419379 47.9142807285061 58.4476606884867 55.6257508330303
451 38.9764059223928 41.3927629935753 36.6543388548034 34.9636926443037 41.2222271007837 42.6059362668939 39.8087206111655 51.7118282994521 44.0570797404299 55.0964901783039 49.8590570011433 41.4405988856926 53.1043513460236 47.5705707021899 21.5775194318169 43.8676568120498 38.7547076055978 49.2475965194921 37.539913086321 28.0299225505226 46.6218239158827 32.0647709147919 57.1514715754446 32.7488561195194 53.0787918094754
452 50.7035545243418 38.3080010292297 44.2465896971364 44.7429349161973 38.5024641707999 44.0230498266073 37.5485746924035 49.1907135465385 51.9743179498374 39.7911479967579 36.4984887769147 41.2903131413761 42.1925147216648 41.9526308764383 31.7850333080369 45.6578525210324 47.3250391088087 47.3668813566972 51.5024859750101 33.2706725724272 36.8289685358877 35.5980551953564 51.7733146282417 24.4799406898999 48.3423157663579
453 45.2081530163394 40.8056242390939 30.2147942979697 37.0567088688167 43.2082771070903 43.7484089512878 37.236944091556 43.0910412333997 35.2295406561474 30.0743636935262 38.4029532921506 31.8194014344207 47.1546777465436 45.600912243592 53.0932770204648 54.5237993942398 38.2912724424815 50.9798741182275 42.71128803646 25.6878627153984 44.9485287750327 34.1227932057334 62.0635063047414 40.8428702098895 52.739496617722
454 36.4714085435296 31.8152295337553 50.126855490342 50.1092528461239 40.280927382776 40.4309235700752 42.2795185586175 46.4029518583763 43.3953100276979 43.6018271775561 43.3922586127829 32.9658841568679 51.429569098441 43.7199465144166 31.6795047637982 46.9650881919453 33.9025291038693 46.6054919712385 28.4851252366463 26.4826396698537 53.8524685968258 34.9329401980509 44.5057711073095 29.3025601645895 55.3346816112105
455 45.6798203985842 33.166589708832 39.7496982779309 48.6342124630469 45.8180841803485 50.0713935738132 35.7054802052123 46.5981545459739 44.3819050700589 46.3700011081873 21.7816957848373 38.8617346063691 44.1016442713976 48.1990548814187 37.5382128319963 36.9509236787237 37.7821020104485 43.6932843288929 42.5166553956635 37.5511949357725 48.8878076491403 27.7399497170682 45.2428774940962 44.3275033939581 48.1603474482446
456 49.1562650871697 43.9976104588918 49.5153959962067 41.3710705129757 50.4755541016282 46.4162007170948 40.0249867335971 49.746385730888 42.248632142547 36.7168852670976 41.9739109804 43.3126220609456 47.3536784655952 51.5394769025663 33.342671825017 31.3566239541862 44.7124523470749 49.7399006711646 29.0663891801494 26.5422165354916 49.5589408821685 29.2914428289616 61.5208858104145 30.9638551225688 42.6664093134097
457 57.923273775883 38.9918018873703 37.460510569342 49.8242076260048 43.291876250086 47.3471687434432 37.4330743644295 47.9438364699532 48.8546768648636 45.1364568550152 34.3325686348515 39.702295741027 54.4360497271957 50.2442813937403 40.6570439253715 35.0685850376581 25.4831973247651 44.557097580533 50.1534019204612 23.7247838808096 52.6917731546812 34.9072721179162 51.4322896047332 26.8383659121011 49.1997309188684
458 37.9749360030852 40.7949182269734 53.9485275401744 65.1340288721522 45.2202940015759 41.633711021963 30.3916849426452 42.6848809707575 50.836248962389 41.0861893675435 39.4009426487082 31.3526741484004 44.82346273434 51.8590010264718 40.5363824368303 38.7811141551295 46.2506566730585 49.5816706708149 41.1433699603796 30.2021256985929 53.1746077308927 40.8114330321994 49.4078756339854 32.5304622135637 53.7887483088241
459 48.222904230169 36.1087516138658 39.789604959504 48.0784678798662 46.3401884921276 48.5384811228672 37.2500770990051 44.24616092742 46.4753347013195 41.4523369809409 34.5684941428264 42.6914162264779 46.1139623272839 51.5705716280423 29.3439122081619 32.4595368234353 37.7426795173631 55.168016617413 34.7422610516436 32.3555699874576 61.1460943865251 40.0800141897881 60.6077194055384 33.3868283076816 54.6485349573725
460 51.6429309151759 51.9520110795462 44.2781037849297 49.3467286608529 52.7104046554466 41.8651836225298 26.3851364091552 39.2393582650351 37.2983163963075 43.7669825843467 32.978098402569 35.5740027111631 36.7834291445119 55.3232168144123 49.8370845805693 43.2150226856129 35.3419580419784 47.0868571629462 30.5831718145423 11.5917405074468 42.3371921528672 26.4114460078718 42.2508115055054 27.5472739165054 47.7025782327532
461 43.829299810361 43.4965769111055 41.2257701490699 45.4563076121715 44.4037359439396 43.7941809605223 34.1283435618033 46.4758588138197 36.4129492488079 38.7819428337398 32.4538909838764 36.4076396362027 46.7840166874255 47.5857479886285 33.682729086751 32.6771017034483 16.7740262440654 54.5685228843045 33.3390371246685 32.4080783416016 39.3120329605861 39.0659067681588 60.2942567375959 35.1127337006575 49.6226092444035
462 45.9862456740548 45.6803057355044 27.2820168991962 41.5602852198131 45.5359185915366 34.8278178596358 52.7193119485988 47.1698200881398 35.7429378268641 44.8839684425429 40.1184697684638 25.0552631935135 26.3055485716617 49.6080425818107 32.0397032238513 40.7719642114512 36.0517570416684 40.6616352772195 36.4880423903072 20.1922104208496 57.1414597966468 38.0481072794923 57.2528110380524 39.632302648128 62.4533912615811
463 40.6777041630824 29.4126840065367 46.3355609791915 42.8572284752625 42.1909538812363 40.7778240887737 32.3603190756026 43.3760327541121 36.2028332774509 40.2904761976715 36.9412023334299 33.4762877890197 52.0272416598588 45.4455999193399 26.3577370110536 50.5850395610278 50.6940041144 52.536148336449 46.6174099607669 27.9570209085536 47.777233468028 37.0492889918314 61.4457082264313 37.6895506556036 48.8617945208289
464 38.1697498886079 31.5155699460437 34.7192461548011 43.9860232279002 41.6146341327086 50.4133036254137 43.94042940125 56.0972801415395 40.1956779427378 45.4074541515163 38.7927938135905 48.9643576528077 36.5097240807205 40.2154886738764 42.5953844021164 50.104466245891 33.826520065098 52.7746356124241 32.6992172442722 34.1646985990334 46.6887885769152 40.5909857598649 60.7016633457147 26.9388661130742 49.5159435006016
465 49.741952554016 31.6030139378957 42.7861764203154 48.7634677782143 41.3512959853398 49.0646909592513 41.4490882011935 46.0699361829643 48.0460018366519 38.0559909590577 45.5729251827168 31.2302726810399 46.0591743212475 41.4732816243425 32.6346114930776 27.4367461751629 41.8078636508058 46.5543866595645 38.5009953466081 35.8390740513027 49.1277684884161 33.5909488542283 43.1270529934745 38.4703829138221 44.7517985473787
466 44.1374442497973 45.0957095785378 45.9979043034825 39.5947151320823 41.0160481248546 38.9975730200766 32.3552995876328 41.2960257134501 51.4120807593652 45.7621612012015 39.0691122052657 35.3053463030126 51.8072800955587 37.3370637359125 32.1287953079291 38.6966318915549 38.2160403817807 53.7838483393974 32.3296030963253 26.6619624247896 58.5736594157693 41.6674374871052 54.5484093722312 29.3267957270399 51.289063579481
467 34.2157240578994 41.4028528707375 48.1121685459878 59.1813051198444 46.6528733676067 50.1874032161974 32.843950464448 36.7043224371804 57.9912992083816 45.8578085480215 31.2027672616279 33.0937982293598 50.2529689363061 41.8043545254383 41.6312922192397 39.7219413800481 44.7253470525261 42.2075469862378 44.7665091056515 36.079700462726 42.2337681475602 36.5167143853525 59.0932933391668 47.6387198319115 47.4486128771479
468 41.1384421855053 29.6716654125317 39.7684334220412 36.7486829154407 47.9188525031012 54.3627121304243 42.0049958921481 36.3439240576103 43.0424795670123 32.3549623493803 29.2965657731674 45.4263484782378 31.6376058838738 46.7047516946936 42.7968346143767 30.7675383884867 43.6900326567721 50.7454408970407 38.9091966304484 44.7134717881145 70.264294622584 28.8121510240477 56.6027536816856 38.9475594528997 43.7105525697756
469 30.8823129747077 38.5620446808227 45.1037186050586 38.5733552492969 44.9392618286306 46.870743766711 39.8031888433033 47.6630983192449 41.4592966588408 42.1739290575515 33.8701591419083 31.5580490664023 27.9980293905292 47.1525444480426 43.3272123670055 50.7265840344027 38.9693367301141 54.9159787729446 34.2565454472821 18.446496140049 53.548678548703 26.5512075655334 52.0490925265528 37.2271556971943 40.7919453214094
470 43.8215440158665 49.5948643283953 43.9586486058355 38.2583341498812 47.4472931301066 36.5247975617959 33.8818795831447 55.7305218090665 52.5914238085978 35.6976533501679 36.2280089732375 35.8690794961403 42.3564694139336 42.592672888494 39.3803595648244 38.8616939377679 46.4687117961257 47.1092588216182 39.2184259257376 49.2524306596444 45.141603999024 37.433422705074 59.9996844671423 33.4301839115409 59.031459037852
471 39.466188502958 42.5695780517107 40.1567245518205 38.5261273816012 44.0117082915468 45.4058155950282 43.3464871733959 49.2113471931557 44.5926329418511 38.6943336969046 38.9112778206793 40.1870782964137 45.2298017425815 47.3025577883487 34.0979100339179 26.9224709982329 36.4883928554777 45.5285518975588 30.7174836981471 28.737782224701 45.8501983068051 36.1896321725034 55.499285248277 37.9347339757129 40.0674271728587
472 31.2587944203848 44.5915450087588 41.8218953914411 37.3129497738291 44.1438530196137 42.2780506544039 38.4048169353164 57.0793073784982 37.2522539405764 37.2377910938038 43.5477100506727 38.954486323083 36.4027627582482 52.1406245579992 31.6927945806077 47.7491617257681 48.4381274952154 36.5013790180852 39.3703608909046 23.8712573917778 52.0049440347633 41.9892567585832 56.9595914739074 40.1885776059749 58.7234880010794
473 47.5424062761162 39.6624002387375 53.0834673747743 41.5256014891127 47.9146350735186 47.3088185720228 43.824328155451 42.9431378931411 45.6502968962064 40.1714708896177 44.480642585403 40.5664762549164 49.0399079986694 39.2274146879061 31.707024236364 34.9715019240569 37.587618528034 33.3938545365088 37.9780245356257 39.781678711284 31.6704902000237 48.9986319397026 57.2254164078643 23.6002318706423 51.3740071281032
474 38.2340229150463 46.4668821139077 34.594972970573 40.5539076202844 45.7005608429229 39.9335463197085 38.8501002794532 39.1445651883028 34.761495899599 36.865254934407 25.2894136045132 39.4506366174348 45.545141947265 34.6951779011681 47.0599581571543 34.1734535423019 36.0134858627976 58.3692957755067 32.5899695415141 40.3536274216999 52.0947397322945 46.4814537699265 52.785522479324 35.61875222995 64.6060182570335
475 35.0027813174576 32.8442611160241 42.8361849776768 42.2506598079289 47.4662940552729 43.8804794312233 41.9489899227128 44.9976627238062 44.1651091571938 41.9134377850155 36.7389070586927 35.6423816606643 46.700584520743 40.7188259495972 45.585470688428 35.2847313354034 20.3046801349659 43.9387888690934 30.1738098013295 23.3673926403131 41.1365988051776 33.9526285472372 49.3213227385386 43.0315415621181 55.7261739987754
476 37.2391104264421 53.5207272831079 39.6883949497462 38.0710812017974 47.0962045107326 52.4935706018028 44.5227988460863 45.6313035903193 41.0710712399809 44.5350960767707 41.3778903939619 34.7634788889362 48.2571693728039 51.2716458891261 31.2533427015023 27.8541527957569 37.9502076175042 42.9288962667378 38.5465179262417 33.4159431935484 57.1436306191491 32.0573347557279 52.4267296532713 53.3444729556165 58.3097726719454
477 32.1209251139311 41.2079832472649 35.5316966740995 39.2417742997931 39.9638977089887 51.8334626716676 46.7935999496645 49.1139988605951 42.4581517440839 39.1363340034557 29.968694440673 43.1529822758037 45.236844834156 37.4160021733375 40.9287712294571 55.1076806425905 33.2844369256116 45.7966761998511 35.8937745873822 20.8909873710132 48.3679198335983 36.9459278819623 56.3379295089167 37.7612421082406 58.379840238695
478 38.7759078315966 33.470634191436 42.7815148515861 50.293880661431 47.7705683700642 48.6580289767199 43.2828693582731 49.5708467789786 57.5041047050814 35.0548720773194 35.0810315430289 45.1681673895419 41.5353902581152 47.4649753608453 37.8566699478741 42.2707180628963 45.2481170134374 46.1815376649551 38.5442234733638 23.5888755993456 51.2863886508704 35.3536388593167 50.0432840279443 37.2922859923813 62.5216364300832
479 50.0618186082357 41.8971390329963 39.6650095876316 30.0820169504562 44.3252476999388 39.7765175458235 36.1925263015623 47.0222960350577 37.8447199768859 36.0368361685473 36.7271631699763 49.9544036500398 45.1724806143038 43.7030565855087 36.344662718686 41.1630461809516 35.7821738004021 42.451926396516 35.3303225917373 30.833403827987 48.5378516500849 37.0138729435054 55.4013341960696 33.7608357501752 44.5453080621812
480 42.1319058867413 38.4147494635008 33.7102364073661 43.6382192722526 43.3219069913188 48.6865427114449 29.8292249675905 52.2372024954846 29.6188954848076 44.0372417838989 37.9795841926407 43.7581696059063 42.2451959799023 47.6229678842924 39.5804086642038 41.4585164020851 34.8828208414622 50.5666689116002 35.2406372382765 36.4494877412348 43.0030922464257 41.476667349124 55.2943540414372 32.7783291162574 33.4749214060836
481 42.5347272024472 38.6189197314451 50.5468954068036 43.9284467478818 44.3911741710279 25.8192208047027 49.999936473375 47.7377273447767 47.9379842633935 41.1459993756224 40.1584053425978 28.5026094435896 37.2806191782109 40.368646101565 36.8497014729814 41.9141186148165 45.4715611680091 43.0179464947484 45.434263040191 27.1155686217067 56.7102917862521 46.5124511057185 57.1125629627391 40.1127719436461 40.8041026047286
482 43.2255899473185 41.551570160164 44.7464336608812 40.3139862319386 45.3060040490586 38.149657777954 32.4472855141703 50.3707054868696 43.0072986154001 39.8418274168046 29.2010596444606 35.7347308578936 46.061658597889 50.3563491455697 45.2293216102392 38.6094309553792 38.3867130246288 46.9244698178576 26.4832369871474 36.1720032733559 49.5028886467143 41.4398296085269 49.2731316285266 25.6523725061905 48.9114202553196
483 48.7128343839058 41.2785279285006 44.4752704091494 38.3783936008246 45.7032723648068 54.1974176485721 39.3055957912381 52.384567724874 46.1640485869778 46.4239056433512 37.4035739498522 46.2762390796287 52.1899094639488 49.6061520908321 29.9553758176971 45.0102771167371 53.6590228931706 46.1723758435555 37.2925886109529 32.658208028601 50.8492733908735 37.9492756603674 50.1075700255861 39.4263826905323 54.4428209019099
484 52.5528997840315 37.8134269438416 31.8085765149137 37.7464954430682 44.9860111556935 29.2137813555087 31.3145939546935 43.9673389350366 39.6773399094905 35.8627888235428 46.3087596174194 41.6060396399722 51.0363518229096 36.8546652510934 42.0327112675106 42.4766685718837 40.7108164815663 48.7011968079642 39.0668773707334 38.7188055520924 51.8515250418767 28.2530718989745 53.848624433733 16.6997561750235 52.4923070823289
485 42.7096681611391 40.665002210731 55.8579011427648 37.3401323183534 43.8988199872912 35.088744935954 48.6601050333997 45.8117202546223 53.5865151709484 40.7137837950403 31.7112874065306 50.5907303201801 34.7823410591009 51.2784580031124 39.615353406338 36.0430789926512 46.9489293272882 48.49306779627 36.6269123938973 26.5836617417466 51.5797461283836 37.0893270258156 54.4815952274416 40.1419257077353 66.7007161106474
486 48.9709797323354 39.9827892460588 54.4902679750599 52.1533920873582 34.0548594867898 46.8235405478235 37.3184841250805 40.9349517605565 33.528419910005 34.476175062458 33.9402612178365 29.624403471066 40.1325664079449 45.6894109917128 32.9017479844875 37.6244290688735 40.4533910774454 50.9445728500708 49.3287008068651 30.5143437150814 58.4163752316807 40.4989376107438 42.303097334786 29.4592474153582 56.8423435042109
487 40.7628337381075 39.7669922861322 44.033147731799 39.9569395845635 44.9836599331482 51.6566317339411 30.0021046689936 44.7995100268702 37.1925279877861 34.418253669223 48.1080829134681 39.853039940536 47.8317809742156 51.019479293045 39.7703364882078 39.8260704955994 43.097929780677 53.248338613509 43.0551690111461 27.1738098930765 44.4932183109874 31.3325721601673 53.6009160807359 47.1365174197051 54.170169263443
488 40.7396026043275 41.6981674193682 33.9463624373593 39.71147685717 45.2328164460024 33.7508815464372 39.8330849860308 50.3630663496247 40.1790662341526 47.5733658439944 37.7293876483662 29.6649646053917 37.6194613823324 49.2543670276282 35.1175518865362 37.8072466261484 49.7810518665751 46.667286256485 40.1549014647868 30.018322015588 40.8764945021341 28.2037525180371 57.772518241039 36.3437324137898 53.5893418305761
489 42.383636782628 32.0045590495854 30.8447409456441 44.2778234317359 47.430177626158 47.800402623454 39.8976006919738 37.1639608568766 51.030287050497 39.345466331465 33.3668262138076 40.4094832195495 24.0253838182751 35.6146010546564 36.2092538051839 30.0804594198273 35.1548336528711 46.0195654504756 41.5797766274739 30.0904476445941 59.5766580753338 29.1468576435374 51.0126242016158 25.8707444017122 45.7415833338672
490 59.4074290767653 45.5986773657999 41.1047983833515 40.4008753456474 40.6835029207186 49.0871884525136 32.3923761120217 50.3396026419855 31.8218304448842 41.8557985848075 28.4783172361401 38.8735142488804 48.7469120763124 54.9881313950904 39.7014463976673 35.9066736025463 42.4001106289865 48.1146010688746 46.2476961412412 42.2713238180596 42.7648910944027 44.8144015282739 52.2743789361805 26.2814616855154 41.8683266985706
491 48.3354129056829 35.0270142468528 39.5913856616938 40.8255161900055 46.5297609936605 43.3809984428933 31.7574335706426 50.3183518739205 44.4275626512327 33.6209432469286 40.0735298396498 30.8786089035019 50.4482773423802 37.7861746544227 37.4603502662526 37.1379388274942 50.4987486946115 44.3331765265507 28.1126981432133 40.4340878372247 63.8098072749987 39.7178047084787 40.8049394007833 36.2391591363393 62.1020094487152
492 42.3461967164076 48.2126204478425 30.6937437750599 33.8778696513005 46.147346867923 61.63708003841 44.7139156086192 42.2572899105682 35.293603497105 40.9200915418785 38.9028593194334 34.2769572317862 46.2221746643694 46.8688461404485 34.8498968821887 30.0102522651645 43.8860022059205 58.1826720802383 52.9236238785205 33.5036793333261 46.5333324063039 37.5441121285628 47.8147286653891 31.184520104909 49.597686533751
493 45.2625252223867 37.1526513642096 47.2919717980762 32.658787522744 40.0050709384727 52.626416207077 41.081403370049 47.804055570493 37.855273251742 44.659733997888 38.8879744404638 37.8344143085689 51.1113090358125 43.2092316513467 27.7488910038495 29.0138992223763 44.9037604314996 47.7981357405064 30.8396312086094 24.5375396106842 55.6783791057472 33.5850015175014 54.0491609835375 34.0418255286633 60.7902406501306
494 55.2038734909615 31.251879685785 41.7547456400271 41.2284033646972 39.5912777815086 47.7855482806343 32.8421077586668 44.385265460947 44.748415567372 37.630088235305 24.6445707089217 34.7231076158653 50.198272552498 42.4026209208424 32.6053172571772 41.4793431356258 43.4531169396139 49.3824929784585 39.4675680698476 22.6949487099152 46.3345672664099 37.8866595368832 59.4247002720794 48.9675089886335 62.3773731971656
495 33.0129882263796 48.2415588872452 40.7397077258542 41.3673569131061 42.7954214889015 34.4451586738121 27.0254183543334 39.4636418706902 52.1806081084329 38.3209473298492 42.2534052528797 36.7957982020553 47.6813424121868 46.8114758681426 52.4347728808759 35.4791419898497 40.9952253172406 41.2382706448851 34.5759945480795 28.3884831949728 42.5547711497377 42.4702167643605 52.1124832519736 38.531879304535 65.9970169949853
496 47.3782387710635 36.2494547540392 33.1994219789986 52.3901882419434 42.9898325407321 57.7179561567899 37.9802224612134 56.1836294515145 47.4287599974484 49.4167976597956 29.981551887027 31.1800250972066 43.9207148644974 44.1294513910686 30.7056434047968 37.6382874296199 40.2773935633739 51.2310919717233 37.323320451954 37.8216256163543 44.322356448082 26.6908472707526 50.7547499403306 36.3993693033247 46.6506164770973
497 46.3698240267317 35.0332052270678 44.8082109981616 33.6992384766984 44.0507650174805 42.5897351102603 41.2079337830256 38.8327759445387 50.3932825671597 46.9590261043834 35.3476656022924 45.5110060429329 46.859642619285 44.3882251769318 38.9142208491273 46.8295992391905 40.3961343826778 51.386395966996 41.8936316299081 26.6785365132852 48.2126090335854 29.7781278787047 51.0128521822613 27.6029786452811 56.9353579804294
498 50.444599353906 38.296858340069 49.6818711842551 46.2870278029914 48.9185866170838 39.6981057028704 37.2982800276008 49.3795140145295 36.6375123654797 41.1890557101398 36.4661359293403 41.0767840081207 39.2563673218273 46.1380018096021 30.5549035726419 52.3835660242161 47.309405583819 47.2065830988126 38.9251009902621 33.395693123406 48.0551307508753 32.3463373590802 54.9214548866244 26.3165719767806 43.9437020010846
499 45.8937149246904 33.2419539370166 49.7230793566522 41.8846922134775 40.5562482587519 56.3794244849451 42.8520482214929 40.4187396263549 49.250592371344 38.843094017176 35.0395531943598 29.3333909755656 45.9139820591582 39.8036455963129 35.5208063198027 32.7734944582431 38.3559802280161 49.7360845037357 38.1764693986656 32.1449390994015 52.1702706770247 29.6157209216348 58.1384349386385 29.5504516508396 49.1176469786895
500 38.5887841322704 38.4624205078863 40.0576331327045 50.0062727561002 48.3216128712795 44.923880980658 33.341933161696 45.3353322140615 46.4901040026629 46.0942320254678 36.5009459286324 35.9051945298801 43.5646411502983 61.2206033017814 37.1753816567951 43.5888538325491 45.8008529737105 54.8114681614865 50.3545288519972 31.0867922464075 54.9381814102198 41.0125125129196 51.0830911709117 37.2974180131452 48.9421092782526
501 33.9574521534483 46.6031647545959 37.4506892451726 52.7538160638112 42.4781315248918 43.3319204731037 37.3514762063848 52.3574811436506 34.871258634314 51.7954867732762 45.8229082394648 47.9936678361075 33.9992434729372 48.0790191621874 50.0354506343695 31.6404706280522 24.7688477802447 48.4838603748629 44.4878105344882 22.994860010879 53.0431542563264 42.6625334420413 65.9955162380853 27.6386379303024 62.9109571208433
502 46.3206857260652 35.7163638555405 32.9335530784398 39.3658166814449 51.1419905522169 51.3192035110705 29.264717238992 45.6383733681299 50.3702308818863 35.1411783835731 48.6664862138885 44.6386544557228 39.4457972947533 29.6167151460255 46.4209064031911 35.7128474713356 39.7999326904587 49.4776351560188 52.6066914414682 28.9352528650131 53.6171368149287 36.4055142391946 55.4162069766856 37.2918836665928 53.1545910300518
503 37.4463316393568 28.5806371125022 43.8972499088514 38.0561898760572 35.3198610506572 51.0122268323757 28.7488474572814 50.9148899891888 55.1379566819263 52.7689106594749 38.3934655614886 48.0251895893563 43.4081760338696 52.8140811999077 39.295692588356 29.88466836058 38.8199905458591 52.1374066406917 46.0492980721419 39.4180750826048 50.5109746793475 36.477870375377 51.4111940143008 39.9366794311293 56.9957614636503
504 35.2709929172319 32.4288914632106 49.2486376939432 36.1604419781957 36.5475521346521 46.0151374283103 36.9897713483207 53.1740265947895 45.3090656101858 40.1453569220262 45.5039771772794 43.8232181414991 42.5662569231856 47.0398676877095 40.3364962461214 34.7787218134287 32.8265194110748 44.524406726126 37.7268325865348 10.7892636735555 56.7595552473037 40.7443177591819 64.5727594850425 40.6905962901106 51.7781230552651
505 46.0413247631451 39.2592804504494 42.3972901859675 46.3043928828016 38.4009205433133 49.3005717097368 22.7673431311429 45.2545783973132 53.7496914089619 44.4700862733918 43.5593640582613 35.7559240684692 44.6250274149176 44.7151501987029 49.9360243364776 43.98288903846 30.9871970023412 32.6833662546407 42.7913820913885 27.4558345235459 56.2623427839362 40.1553950935965 55.9314325304297 35.8692816042684 55.3607232298236
506 47.5155517399183 32.2638364848167 36.0204192051404 44.2205047507064 43.6188187939498 48.8851251164447 32.2644396475381 53.6172752986516 49.1705879820124 48.008753086765 27.1870789544663 29.8894533673206 35.332862970922 42.2992393865599 32.1534480514414 38.5773410970336 28.1027148078569 43.0535073573176 45.2440505737869 41.4943140655654 64.7883108503713 36.7745883812322 51.5573854395089 29.4502424285365 52.4108602783878
507 39.028623712283 45.0487111986916 39.3130298010973 35.7233971159509 51.680479858992 51.4699930276337 32.2336225276069 42.0245011771305 38.1701226532156 38.440552622806 41.0510832477955 44.54598092954 48.7092950323109 39.1448203006308 41.6592137891597 41.1307654321142 38.047875312944 46.3440057590736 34.2695463025997 22.5371179321355 51.8568505333847 23.0759484508898 57.1036543370089 25.819039260104 59.6490660702799
508 30.5845809636452 46.5862142134162 45.015936022627 37.3953420364048 46.8162378101764 39.8313239058367 35.2468108884432 52.1685980702934 57.2146432536545 31.597719060651 36.5636877286357 43.4900516720305 42.4267845437036 48.3928413333792 46.3540029807096 47.9477304892557 43.4777017936584 55.4089774564588 47.3632485050091 25.3469952245913 38.2787647183515 33.7308681697262 44.3163097357126 26.9065079547661 40.5192941864377
509 40.0506776800665 42.7935688054321 32.7531073617611 33.3349214528979 43.3562066220354 51.7812211813641 38.7143157994359 52.4066731967509 46.7186210642034 43.4745597145541 41.2639206934378 43.1984609260602 41.828100394592 46.0421494794955 49.1487529158022 40.9709232575118 42.8595260398916 47.9040221985548 48.7528600739162 34.3377439137605 48.2268928867385 34.6962103470406 58.9031388703955 35.5589376881561 42.7405890712901
510 32.7817457459888 44.6087569950052 49.2174955027568 44.6211261762927 42.970745157341 51.3265947738608 35.2246469698943 44.6229909667824 61.3879365028252 51.9003209039896 54.4733322346648 35.3650245297959 45.6080219681007 46.7909328918589 47.6465589303248 34.9403121876469 41.3617039597476 49.2620121813487 42.1416251298479 29.4491781401296 49.0662945532235 34.2042946776864 60.8108897775612 34.2477380595239 52.0139718474168
511 32.7232172704995 44.8075477603004 34.669931780612 50.5294206349609 42.7053596144775 52.4576048696069 42.9531410840905 56.4201391668762 49.7559179962935 51.7991616284956 50.2369356806827 50.2945808542173 41.1018815515325 41.1396059910112 33.2616576545826 37.1939036497324 31.9872514906212 50.0483793620553 40.920089402156 22.8753759564971 48.7635901586073 26.6800273327226 53.2957745478541 30.2678039481157 60.032132570904
512 41.4682878825101 40.4857810267726 49.138059079716 42.0800910573233 46.1871327603097 51.9880309705545 27.494725213144 39.634163923064 40.6971630504879 43.5198950127493 33.7537637657388 35.9164601196798 33.9168883211561 41.8476758565203 39.4578976431383 36.0913643308108 29.4484381499081 43.4445618202377 37.9968453450631 17.4939458191518 41.8811676476958 41.9637377782295 56.0773133455397 26.09645257416 56.2431760838907
513 44.3015795002927 33.3669539845466 40.926912600236 41.0291694217092 38.3042801560505 44.2950914938205 37.668056881477 50.6867738486896 32.400649011231 30.2264433433917 49.2032594759847 44.1191914093774 38.3551723523502 40.7291551903785 36.4245728370978 47.5936948800413 38.3437412646668 45.8807766475121 40.3630262505536 34.4630278021705 56.3747829320875 45.0755598419943 38.3758656072197 33.087537250273 49.8501060170746
514 30.0425564738263 37.2353104913339 42.1085432116872 40.3880720493544 49.0468445994354 41.8236054575703 36.9145327908438 44.3739076384664 46.5954592662066 51.6585018826311 32.7902598453734 50.4568048715344 39.0072919854828 45.5017810099619 48.4603152295139 52.1107647153235 47.176977368488 43.2643194246347 39.7159825740211 45.8820538299149 57.1521450554498 43.4309859065657 52.0070745906932 31.175629502739 40.5045322181684
515 42.6290785174924 49.0127082132812 26.9647165933742 35.4044876953243 54.1274824903362 52.5904651288179 33.8946546982214 52.2898148164908 42.5355729366481 51.2101388023869 50.1357316044163 56.0236195126967 36.8849478518357 45.9512670339537 45.1137735603901 36.4549815671605 44.1846565867211 45.6662962310199 49.9603450078319 42.7466679871438 48.6153387489584 39.8076593982144 57.6410314023888 33.9802328912485 49.1603900397356
516 46.4235249955679 35.7229757028389 49.8192407867468 35.2126835365916 45.977593534837 60.9929217653434 31.9956737257839 55.123790464191 61.996244767412 45.2896352474809 35.3542643122542 48.1832768505818 51.246112170909 41.8870690058534 42.4317916033322 43.3623306023661 32.4664852967333 50.9472634753925 47.760393409248 38.072452944759 48.9658979197274 42.1618710853012 46.9751728334757 28.0519988727088 59.5603231663548
517 45.7409798895841 50.6025239991 48.3807722744051 38.825086423855 50.5868481575099 39.0079472317554 41.9080826806384 50.7869467762408 56.4914153543807 40.565091933474 30.7498152071687 33.7638064985963 44.6875760783515 49.8910563104436 49.8710179258012 38.7716321736636 28.9392283627112 44.1356037852857 49.1028759962437 39.594416773365 58.0037060748041 39.6359447198802 54.4274646775831 39.7526456918227 46.3166485388609
518 46.5264231530239 41.5774129037925 30.6196506736184 38.1053110227726 43.5098849345919 43.8679020615621 25.7208535560845 59.1715024732207 49.0189220086847 47.5897667620429 36.7716703293105 55.9366389211157 42.8600483836798 35.6784288918603 40.1364833166667 41.5231705571508 33.0288539236552 50.9305870719756 51.3222750986421 28.8354744664228 50.9871233544479 44.1182896421815 57.8287108806064 29.2781378108834 47.545876151395
519 39.3089168317242 26.3586090081938 33.2259380990956 39.0999037780815 40.9193564059462 44.9146764644238 38.2447181532718 45.3441909431225 41.2702417089065 52.7282597811641 35.4633106084621 48.2471913169174 46.9027813655014 48.0667302983831 33.3311052734297 40.7162572279058 41.3537694115151 56.5905637587638 50.1889229896041 30.5444713531205 58.4461088511542 34.4429068207779 53.1840384549705 25.8982072140609 50.3318170033346
520 35.145388596409 42.4071569202665 44.9724804631208 39.9011718066237 55.3403622216576 41.5414883142279 34.3591637114699 44.6752244263163 38.0017940680752 42.9272480006889 39.2070992660857 44.8057118770472 29.0401194527362 34.2924093798169 50.8520690712671 30.2553461895746 37.2664633762793 45.6340394308618 55.2432291903931 38.8244029933301 42.3473236927612 34.8174982638376 57.0042195635176 32.658723226803 42.0733684605026
521 55.9747665705589 36.6724885311891 39.4513451979994 40.8311136695507 42.7331495382729 61.5626204828003 37.6584546550373 44.8832845326956 43.6099132314068 42.7837558052083 48.996687194015 38.146513046888 47.6866363928891 46.8411320829335 35.6332310743219 43.8260339038101 41.2079910752495 53.7660854680293 50.3884466827209 13.6642661548106 51.8500474517621 38.6562998749376 52.9932295911767 38.8808906285473 45.272683328302
522 41.7753865296935 38.6950936768083 36.8599896963968 42.0634501279363 41.3474297518606 51.8750604445106 38.0191314942866 54.7407245602982 45.0691499430618 40.1528178147973 35.7861307323864 33.9885686383253 38.587083314489 59.7758968164296 49.0506416127821 42.3487354608404 38.3065995643981 49.1788034391431 32.9596121864734 23.5213168436727 56.5909567785909 42.3334856594768 52.9402176094284 31.3549496575636 53.1383369723352
523 45.0942394674027 43.7023010777526 42.6411949908194 30.7623688623104 55.6339040656906 42.6500445180776 32.3498916231498 46.5774249846083 50.2485270079873 42.1805441039452 34.5322012341847 36.8720793514452 37.468656578211 49.4758779208345 39.479263639928 35.7594365795403 26.8846234471077 41.1335018023075 32.8208869962439 30.2620496041466 51.7418185816163 29.8805679601907 69.0919740232394 30.2862901818081 54.6464330019892
524 38.1143798918537 43.4190474672846 43.2087986570889 38.1109081215942 46.0907206960409 59.3829853381374 37.5952784887937 52.9892452840978 57.2691298907862 40.1021412992623 42.2631932273841 45.788115413437 32.8341495358675 58.97754762609 38.4938987523205 44.6688768241383 32.6101640476489 51.0127760831321 41.9758335721253 26.7064267237047 51.8881108177883 42.8369123926455 53.7644034601106 44.9948634105433 62.0420723921488
525 41.1528939171603 30.8913369550525 43.7916541184757 39.7566647488693 48.6065608803899 50.7804901160585 43.1487526593938 51.1571364828529 23.7892298148983 47.0166312215088 29.0051281423738 31.9831391910793 53.8803774282565 56.6290646345526 39.8437170310211 45.1852474581846 34.0975911566712 50.0676303967679 38.1987852567959 40.0500369236753 56.7865371469156 33.0269046620118 61.586471349402 33.8205380080505 51.2255698444272
526 48.0963211349781 31.2516876175424 34.8375401493307 36.1982654142918 41.4492320216268 51.431157379059 31.0736212557302 51.0884526634897 48.6521387954351 39.5108539481857 35.8436316158654 35.2708313607003 47.6801293478155 52.3016378045207 46.9399683664922 39.5740789762375 34.8776466011315 40.4491851355309 47.1561487324065 21.8801595980717 43.9306941467013 44.0810569238532 60.9815733464102 33.8379170573057 60.5580056251239
527 41.1503769502293 35.1176725510566 33.6723849310287 39.4669263650852 47.631496132241 39.6112012304449 41.0235847608669 58.2048395153236 53.4273106419451 48.7465965836679 41.2617781338062 41.8225874794772 47.9058974726974 52.2175577157855 51.0684240523447 29.061607103266 31.3636017872226 51.6543486262531 42.7382946578776 24.3495223835544 57.328808020332 35.8429018325936 60.6800893522305 38.0803628468753 59.3250890448209
528 44.4346238688733 46.915778039266 36.9077777337759 53.6872041968831 42.9863144879546 46.9850506184431 39.1618880322529 49.8160601430803 52.0564807455064 41.0867803828529 41.8503798377746 42.7152508052774 49.1719588581659 53.7564173715065 40.3003570089498 43.328825972745 53.0099819623621 49.2887296658135 47.3403509513101 22.841024214942 50.3038402312528 35.8731905819265 57.7416562943792 24.6910090783954 56.1782513760606
529 42.7944204682928 41.9342269151946 38.2515327484139 48.6829104989775 48.430595085192 51.9256451117806 32.312116160618 45.3964678427531 45.8353935729697 50.0002239429818 34.4520613452358 40.6689292252598 42.0687186756583 56.6846264756055 34.9489689503781 48.7115440079933 32.3332179043511 50.3959292087026 40.3914135137055 27.9173223141332 53.5825182513121 30.698802163333 52.9966708070186 35.989150587461 52.2052494837112
530 41.4710211540119 32.6907022922877 33.8532283177586 44.7232598464786 39.5259688848107 47.5619406907441 46.2604055410944 49.651318238899 35.2935952065817 50.3651027620353 43.3463258422185 33.9717942626114 42.3516423796386 48.5251748665521 34.8589051390029 28.925743976498 31.0899749356357 55.9337668609166 41.9805829067688 4.65546127059366 52.8446584137252 41.1898741868145 52.767649374409 33.7134587197301 53.0288515927148
531 39.5361909512345 41.6775614128473 46.3143194454204 36.2489937331693 52.2473532265656 49.2410933665269 33.716199635304 38.7617113673737 56.6408423781174 40.7367630350579 32.8425046648305 44.7513160120205 53.2663507829829 38.2885274099641 42.2454467221681 40.6211566948586 24.8425223464647 51.3273786040531 51.2258419239364 28.6497615666396 60.3911088024352 36.672378863624 41.0747436083817 40.5685799418263 54.0716895738546
532 50.8810603283276 43.8953776064796 52.2725716276639 64.1630903004062 51.2189314870675 38.4804233336166 42.2164084512469 42.6791983564249 50.4101612706474 53.6434193817328 28.540549698459 41.469945703109 44.2448403613049 39.0241772990384 43.5510257648672 26.7598369496114 32.5779964256208 51.7939350970941 33.8877881736008 14.5105322370046 53.0146487037673 38.292611827759 63.8999462362791 35.2879597440259 47.3498103951135
533 49.4552956382294 38.5192894826913 42.9298040704219 44.942089643866 54.2397174253384 49.5898675707666 38.854895255754 45.1252165201399 35.8612325616525 49.1152143236761 46.0023124188302 35.1539010465895 45.7437869223579 45.7816615060322 48.9105584405796 38.0695267011915 40.9222815071014 43.7566677629219 50.3573897964891 30.6019264835 55.5300487614814 30.3245753628774 58.611603740323 37.7510949950895 47.7010702826301
534 41.8610787265466 40.4845433541229 41.7696953576911 49.941970891531 50.8978086980601 60.8227398851415 28.6360229595856 40.7226741670908 60.8861146734167 53.0515680676497 47.266697019295 32.9310017353632 47.6084489327346 46.9241837170486 46.2797723008877 44.2751522872245 44.258452372914 63.1203574532285 44.4663906506356 40.5289365428175 50.3620597895165 45.7286916162928 58.6707026485544 30.7460358441019 48.5874734246366
535 52.7740150963918 34.4472734077434 35.4581686380175 33.1322099266099 43.0874257015733 44.9281821934958 30.7205277801163 48.0885979787086 33.8166054961287 57.3119031297956 37.0917026731981 35.9689399224461 30.8641136551219 48.523214139603 30.3050169086331 32.7277209100324 32.7926590137662 51.1561129741973 36.0013775064295 34.1260860325883 51.7491632297514 47.0640455339182 51.5083369988509 42.6404669738167 56.4480517040226
536 49.1077814071652 38.1934829987983 37.988725276379 46.2657330585406 44.3761873214521 45.3050174820104 37.9833938124928 50.0885161904009 54.743948432481 45.2803068249225 32.9121883323586 42.4872395062974 50.2495474178159 43.9018281274546 31.0567015121875 45.1228919767508 40.8545960549827 46.5437859328068 39.084524321423 28.6905553410531 50.3370440034769 27.8923594939292 60.5929901063074 43.1666717605196 46.9005614600551
537 41.63409422114 46.9987735386264 37.0764898012797 37.0425319962442 52.1468618783056 59.5143630432119 34.6630433647304 40.2160154651403 44.8840869992934 47.1752912081677 27.4167799550773 41.4253398196419 52.9977619894754 48.8951698006296 40.8707977516949 41.4526774711231 48.0292142362993 39.2191280314541 46.2893448734507 32.9618839666008 58.0371215302483 43.9335669330445 53.5356202376669 40.9346162974985 51.7982579406959
538 43.3342961371551 43.8451477417182 40.6611138305636 37.3910200933363 45.8452399295484 60.7050995272427 39.0292805889936 65.2388547154367 43.8301143791141 56.0146015254936 48.6322567939211 35.4285671318821 35.8662548652447 47.0559906591162 46.5203143323861 36.4616794870858 37.5654388024813 51.3800090303407 55.7922398760051 10.3448796093735 40.7032837269577 38.830785794312 67.0546264637651 35.2166436312467 41.2795232557476
539 45.6945624503796 43.8168558515288 40.0121938608185 47.4783729699463 50.3196493378825 50.9665045746441 34.4273913193821 38.1614172815645 43.3032878172404 36.5732033439234 30.6687611114434 35.1163636054057 45.9690718241676 54.4262826296115 50.2739341603223 33.5318855152696 45.5929401283524 57.4031113948016 53.9338029158292 35.1954552579692 58.6064363847226 37.5795329083512 52.7240838301716 37.2242894180352 64.1018528909196
540 41.1605501286698 31.706503547666 40.2061120857615 38.6986310146042 50.7878859094814 49.7733794604206 37.957491890027 49.2372178768374 50.1679291158133 47.3308873247467 28.1056481652604 60.9784022770907 52.0255959277506 39.9304878015584 53.7300825539332 32.5662411406988 41.5206418461956 45.5869568883266 50.7226201849228 45.4479845469758 46.665356420159 40.6160017501988 55.1113740446819 30.2032531370779 46.7379949044407
541 42.6244349288765 35.613248076983 49.8176214931977 30.8538059304922 42.4419488362323 51.4737221198635 38.5358075930421 61.8870358418967 52.0159218050156 39.4569144005708 32.5362277772728 52.9052325834547 35.2022027587919 38.5962271240935 41.3015458457575 24.3753027941423 25.5964909358824 39.4465559655134 35.2997751310204 31.1544243427148 51.6556106108837 34.8659922935952 58.5240511010783 27.7851094299721 70.3004171943732
542 42.6879269877366 42.1439827673388 27.6695854349161 32.2456779282231 57.6383235056078 47.635560974787 28.1864769449859 56.4352851477223 45.4449572720732 50.9316282533148 38.7461049992247 35.6751629486034 45.1069943251915 44.5282752609282 40.1295068819557 32.4277689061095 36.5159663391353 55.1190925078707 44.7393614982915 21.5155299401023 56.8600407987031 34.320705145275 59.0600946740945 33.6611143816139 50.5543936101319
543 47.3628705901642 38.4385619172836 40.0456861575921 34.0311057884255 39.9349299428723 39.6378186676834 30.3671732230603 52.8080253726886 48.0639079272715 42.5801407379588 46.0445646971785 33.2922992738029 39.5269968666064 48.6308057521422 53.6507882212657 37.6732377115687 32.3199235618833 51.3347920857829 49.0695738653952 35.8551709600926 51.8347720181004 36.7709727793433 61.0997798086452 37.4485508449496 42.9964762032842
544 51.1056308123192 33.0253102093999 33.4913324119232 47.0435277173101 42.6331768435766 47.7207253666461 30.936997600611 56.7105357840308 50.4918981107728 45.2400457545138 56.6042343552116 40.6321348594726 34.7807140430845 49.7103812041766 42.9320870887361 35.1406918417379 38.9965535548816 55.879361785877 56.821895552026 22.238492686211 59.31639371837 40.0138564893498 70.4731587685712 40.5135278351621 33.012372506094
545 28.3946583040989 46.6400288437508 47.9244608122974 44.6003061616527 46.1824099811157 40.5243797101481 38.9785272544184 50.952975689148 45.6943841442191 51.3719531386111 30.5411392343536 47.0651155625937 46.227588122373 50.1808544955583 27.9175717827257 34.9936820919471 32.2177649415634 48.0722518713095 38.2841655787142 14.222788792291 42.3120986809114 39.8686065169682 46.7991024578968 21.4014969213837 47.1396009572596
546 39.6359719933882 36.186439488564 25.3960624499987 44.4893191900196 50.9044726510882 51.740885283815 38.2821973456525 38.5121310786335 41.9295165261079 28.9904743366387 30.1560855456547 41.8751543450633 46.2506910396708 52.5256768306033 29.7641115120505 42.1041800487943 34.1221336614206 51.5305599121894 48.9295157201702 30.0744136754444 41.2695133774458 37.766238782388 55.2961813375213 21.3841114176515 44.4180426946199
547 44.2117373348282 40.554988254483 33.0957466364294 34.9826382499452 44.528292754189 53.316843551432 38.1707563545337 45.3091688383342 48.6733286190202 38.7403553043637 45.384620140355 48.8554039010909 43.0468484234287 46.204878059134 45.2071456326369 31.6567186231795 35.4197005355971 63.302394565267 45.5437633536408 34.293894296183 59.4799333211532 32.3320688813592 61.1608910313625 32.1760941345736 53.1532972262044
548 51.0206830844452 41.6637786947239 45.6999193525708 34.0072286292535 46.8506125907403 50.6274613681286 36.556759007361 51.7025672379157 59.0603451243078 45.3750795400113 36.0682739200595 42.0135708472237 45.7892032589344 49.7593474148587 51.9268048000525 32.0564582080433 47.3944667290018 53.8185161928593 40.0557799608576 37.0273578562909 48.7517343722949 40.9357598388533 57.9839684295143 49.4439269396715 40.9007245967481
549 38.9915325358005 43.3313043415495 37.4295994872392 43.7302835468409 50.843447033507 31.8616970738772 36.7092208791015 44.1372221077559 54.9765945195295 37.9547765305401 33.4546643501114 41.6614664963825 37.2110272894744 45.587229353572 37.9585040613978 36.2686971371716 31.5310987578066 42.5234419580493 50.6022780522967 19.3011986800671 47.9215449894225 38.956178809294 61.2712090876665 34.9394244174123 48.0095593195014
550 42.6644603923353 43.0688782307946 35.7440714028026 39.9993536416879 37.4665699606459 60.611262228291 40.0135766681548 56.2542739084442 43.57319339464 56.2830770899111 44.6341319562347 43.5301211904318 45.1033726016938 51.5737952358752 36.3689480819427 31.0527781924436 35.5236827322845 41.2445060102506 37.0993729678536 26.4148884137261 52.2092270961348 37.5393840106227 41.3042876206066 29.5947350625408 57.3152548938859
551 34.6912917410698 36.4048566712462 45.0856140262541 47.7141788570716 41.0437228647157 52.1453897097641 33.5736195724872 48.059250264194 46.2173273672296 36.510243128355 32.9874858312238 44.299187217879 40.7598632355918 45.8099793524622 40.6443703551548 25.6886307287652 37.3462667797074 61.620531978751 41.9684987072289 32.8006860568875 44.4500141111987 39.427533035698 58.5249531207591 42.3920275422679 64.8023058725255
552 34.5171895001348 47.553753494885 32.9358751809949 43.0506542066573 45.0382637232257 45.9655715653743 41.4272413607183 49.7582839967845 52.0262374341806 50.4607354713744 35.9735595624061 44.2170480475518 45.4836323537497 53.0385326919621 55.5606364651286 40.5423286450335 44.3053967278371 48.3454724197136 43.7309307864139 29.6620990876996 47.149964949743 42.6525251433559 57.302663918163 30.5831119106982 54.8277556291374
553 44.264703891872 34.0791895737005 40.5124252215611 43.0169201341531 40.9376391046587 45.6758148435915 41.4770516861585 51.59637544074 50.1238754600098 45.5248624620399 44.7415122038773 41.8114323603197 48.2854199157109 40.7471012802465 49.4768970493435 43.4384121975212 31.1573885890559 53.1261426527674 44.3242649909409 40.0175177904792 63.1834872461526 38.7605090113416 54.401488807434 43.2306175632167 52.6036411476122
554 32.3213335889574 32.6470023161768 44.8119628161247 36.1856575367569 50.3958062244494 46.3710026934442 36.4162618411253 45.2200268181874 49.2610423383043 51.6944091018424 45.4080815128303 49.3347347323506 48.1778267633244 55.6296659564371 46.17286844757 33.3477087987426 26.1326392222193 45.3074799930234 39.5963234224713 11.0884216364244 46.6615680976365 40.2991716892643 57.4377977118483 34.742700177401 58.0175063219797
555 49.5971208794569 38.2866192456476 38.0120953737924 37.1738447522704 52.2657945666683 52.6126635515334 43.9488537518446 44.9899707936677 55.4761461719372 46.5212895663965 43.2390633314936 52.841768649135 42.2770340253482 42.1685752751193 55.5794186463539 39.3667124319026 46.0308112036153 60.1943868581508 47.3248278477485 31.8727809265427 55.7509448596011 36.2458329345231 48.3958500303844 38.17467954696 49.3705293029471
556 41.2148607225939 36.7974719741959 45.7519879789419 36.45537725942 52.3672400847501 44.9316835410278 36.7001979518592 47.676150020186 34.6051604002707 47.2304736104712 40.6139368020634 43.7831859295686 38.7483895640924 53.2572776402403 44.0798418959238 40.8349651465735 32.0435676398053 47.5112307184989 56.3425462961835 35.9747618327087 49.6678409068663 36.0308309050443 58.4139037938336 29.3505099064755 51.4342979030314
557 42.5544430085434 44.5378587573245 43.8839952541707 41.2454425699917 42.0091867625588 65.8677698343648 31.7007445173479 44.2452747650101 49.1617913189137 38.7771872108201 43.8869140527736 40.8741254857241 41.5954839702002 51.0569135238145 36.8035446795855 38.049694677335 29.3556307616228 48.3915887312843 39.6000950287874 23.2208248752981 56.6432662831805 31.5165111035519 52.1451586966944 28.1174070571502 52.759563701026
558 47.48484522037 38.9719975969644 36.4668820138884 46.5428070436233 39.984534070408 55.6853424322287 33.0697720942022 50.9124416802811 56.0657558729429 43.9380998270669 36.3055025509445 43.7808417476673 36.2876181531712 41.7489034059182 36.7377677053756 39.603734114865 29.0256367865095 46.0010230957686 40.5074936392975 33.777063686999 53.2675225591699 36.4912659729708 47.121479549297 36.2220841700101 43.8452431547967
559 39.2136872050297 34.9465540992009 46.0744315180216 41.4436966789835 45.503018790377 49.5210710990856 21.9334632032407 45.8405722318792 44.8348447721725 38.2215972939955 33.4579777037753 43.14172796258 40.7635885519998 54.3065917568051 41.1234492217461 34.8511826040691 28.8599229352195 51.2466027273372 39.2649213420063 32.1584997055879 50.1007839781445 44.3403572253848 52.3890897834472 41.1518080534024 57.4110109988659
560 37.8863636225099 44.4051843090373 38.2068634861979 41.2038911483654 31.7758294470766 43.121545408156 37.7180471540571 53.7214102315505 49.2223368761624 51.5360051273021 37.9734335150659 36.1871745256853 51.5951418102568 40.218683851738 47.3261593088768 42.5181377203145 42.6550771682888 52.2608371317578 39.716001360788 17.6672488031536 50.6858622802734 34.4853460545527 50.5742507119191 33.1390664655148 66.2746404560965
561 44.1370016978575 32.8124584640859 43.0405302540691 40.1976536592969 49.6547878262202 36.0146827601022 41.5948758673483 44.7528568255608 50.2530546296143 43.2565351531414 43.8540354858832 36.0170444102272 46.1223421296039 47.1835057611813 38.905316840471 37.5951107459286 31.3453696838787 47.4041006947253 46.6906251494727 19.1104266636392 55.2651205823152 30.2566958709118 58.2430589889408 40.7130229583209 60.7587246465321
562 44.9365686986469 46.999935700241 41.6674468640876 41.0116082845837 49.0835753326702 35.2439522326245 43.8150396218875 52.1045148055554 46.7085950075108 55.4991926486094 44.3961591132818 35.8500559625574 33.4578537413914 46.0592757300938 36.3114213007691 40.4762669961408 45.7118380190331 42.1166910879378 44.3487733838262 28.6073845291945 47.8833293913551 43.335034658224 65.1360561105506 39.1079156172837 53.8906058765548
563 38.7156437523763 43.983386285213 40.2536512957579 40.7816872680327 48.9094604529594 42.4934322735376 37.422007432464 43.0159018719146 47.8250807877735 38.4727238540112 45.8895142412308 41.9552695645484 42.5130770002837 40.7184176724033 48.8967648488776 46.304346001805 34.316575407726 43.8942975458665 37.6655097204683 40.4146394208542 51.1739219976813 32.7804740878851 52.8495232873925 26.6515019685957 41.8869708802445
564 37.7662755307088 36.3048711687909 42.6842565015994 46.5918712616205 52.7539847805229 44.5911343649531 27.182168957269 41.284249605544 43.8856357354426 42.1671743109499 48.7235235213066 47.573974988719 42.9030612375724 38.0614987266438 42.523031878984 42.9547287028153 44.7078688594361 54.981639020809 43.9852406917837 38.835271808718 51.5126049359559 39.7497843594175 62.822614966858 14.9302038611839 48.3424525061011
565 34.0980758236022 40.944309342614 40.9034616064438 37.4026828091133 42.9135601306879 65.1814771171517 33.2482629174576 48.974463701829 51.5209033233624 36.8699125347984 39.4387880012753 40.1444431547616 32.4484888426457 55.0828158954314 41.6375705924023 31.1435996857666 27.7042466407982 40.9162238472129 48.7228757175371 28.2488378091438 40.6307423934343 33.6341135824528 49.4749196555723 27.7613841688988 40.9911631242498
566 42.4226626190207 38.6283988773666 38.3046217108487 46.5465978558616 47.9186372453487 51.2127138782011 33.986922748248 50.7171311441989 44.8681343725268 41.0008874696605 40.2425243894407 34.2533676001008 39.4406246563725 48.5125927200062 35.2713577453138 42.9444770248419 26.9212104116519 48.5378097804261 38.9923660641877 36.7688153875821 51.8821504925036 35.0206163979089 51.0144558123856 27.8160762574963 53.4963495466734
567 53.6862226179226 38.6908980496718 38.0624356591633 37.16795143932 40.5144481255192 64.7373959189051 42.4537315723675 47.3502080992636 50.4305887575603 37.1523539320291 34.5742308766551 37.4031492428958 46.8477584886125 43.4691499906891 39.2210293795346 39.6318807123103 24.5178359930008 53.499169020745 46.5389634815487 46.3558922996206 54.1931082837055 35.6027803793394 54.9976771475091 26.5682826242395 60.3178420706384
568 38.2137658553503 39.0079873861439 40.2808770209087 48.8452505217036 41.1717457961834 54.5259416397842 21.6476129115839 36.5869163136407 49.6323364865403 50.6009709967071 37.4546917504901 48.2148368330603 46.3811235143861 46.6757341422657 39.8148050113073 43.3672401388216 31.1814359520216 52.0366224676788 51.2671406624909 21.5319849132122 50.9664467817987 40.5863880876362 53.2974270046021 34.0799098927744 55.7818796620358
569 55.7012110559145 35.9655676150413 43.5779827216585 48.9471087916148 45.2684551850378 33.9574663158132 26.4826411800307 50.6191616227124 46.217540406971 42.0693934048485 43.6775313536699 39.7722085143813 34.7544078523626 49.0216489785427 45.7836796125152 33.3702324686894 56.3552631850243 44.6064201686993 61.4920692824279 40.7226029679124 42.083796842984 46.243930961537 58.4599650412013 36.444930484154 53.1106635281753
570 47.8646930354583 29.9396137044687 42.6145855340223 53.2228951797227 57.9995094330407 46.7111239530309 47.2408099025954 51.93583674982 52.841077298395 50.8691238363247 44.1125280885832 41.8932509512235 52.5328795417976 44.9425634808856 35.4483716549013 38.3650285407616 35.1885685136286 43.7791203314015 43.4060009755386 30.4618464993446 55.0573654182551 38.0051454163885 55.0727144605159 40.0719252217077 52.8476905434469
571 37.559731831399 45.5834927521781 36.6213881736054 49.2662316898325 51.5617518860713 42.9805566893356 37.2156322228668 46.1609656481644 56.5922524591314 45.33705920149 41.5919969791896 46.7317293874115 40.6262745857922 39.3853833088288 32.630769910867 37.5626714180043 35.4937605562563 49.1977444030425 51.6455620207722 41.3570104528365 41.5520448162713 39.6823529969972 58.5846349649044 25.2578420562909 44.0433672145147
572 49.8245915366962 34.3752772408744 42.1175339661719 43.9300474763487 51.6752182728575 53.3650959721295 37.5913640556728 52.027394968286 48.5995509974616 44.8560888343565 38.3468857199987 45.9752490401841 46.6434233851631 47.6342673469797 39.0101551883966 42.2513756482693 29.1629438813464 52.8618517303186 46.2384372688387 31.1022475783714 58.8075552100095 34.3268876849609 55.483824174298 28.8052103079247 56.2239494765518
573 50.8599358173495 50.6022310394149 35.1184805784668 46.6815534728609 41.8776351701385 51.1821238837931 36.6962520521538 46.93549491855 44.2397811771465 45.7112043155189 37.6159145679192 33.0758801463725 49.7201476258308 44.156915911237 41.211055332016 35.935803766964 45.8603421880904 50.7285086623175 51.0477486148257 26.8327459461347 49.4049966708258 43.2404227279006 51.8575136593144 38.9115679955847 51.263539804125
574 34.2038894181801 47.7232938800015 43.6736489608265 38.8861469983378 47.4642363828186 56.4865993898855 39.8797327367963 46.6355132934991 57.2531134980768 50.3850465606356 44.8800527377637 35.7192181065184 55.3351079964079 46.0325763701123 33.9575272937763 38.0338972382938 44.2594500087618 46.705300167569 38.5078884151641 23.4909546892138 45.2028997758926 35.2020363533036 57.9400207827568 37.9985788693592 54.3081307551635
575 37.8902275751162 40.7592120427559 40.4798793959777 40.4147258416261 42.14990865649 49.9262224115754 55.745217948153 57.6048266165882 57.3060920320396 49.0195564433612 37.9053070492567 36.3570945574224 44.6535733261916 51.0029617844294 37.8902407386147 41.4303110993001 42.8480289627292 51.2734659220665 40.0022373115255 28.530075518303 52.9081333162019 40.4044998082296 62.5729539098273 36.4913206382685 56.3171850270137
576 42.8571408537797 31.5307961243795 47.04825995817 41.2379163527309 40.3391258419767 33.6682668667662 36.556532885638 43.3168609013648 46.0792330675745 32.7796481200251 37.5398167768335 46.0958787764454 49.2158547972768 43.3001574964638 31.3697449760562 39.1030071172044 50.0916841789531 50.3532952667181 53.1674172935309 27.274226455824 48.7929826646822 37.8832690188332 49.2406376786425 38.0275386637135 48.6433411938131
577 42.0919425684888 34.0155534110222 48.9029843006751 37.5850579145232 55.3141515352147 48.1656624538054 39.3101200634841 55.2889893269771 43.1222411923657 50.2205915812624 35.3295954541814 42.9960518872943 41.6276522856582 54.8008429844907 49.9026488235011 32.438523687358 43.9449284970723 56.2129515903612 47.7048488300755 29.4835125428446 48.293821678768 36.330466718539 43.769939280854 22.5865521080032 38.150443232439
578 42.5373593685302 29.0762367605797 49.5984676812343 29.9241651435752 44.4069118325926 47.6655484573349 32.6625713199518 44.2193135840017 50.225896820943 45.3575848504366 36.8014558056352 42.7544642148802 44.3432650129279 38.9747408967011 29.1966874753487 36.9828981970188 22.48876847363 49.2093343186903 32.1135614673421 18.2951595165113 56.0415019525835 34.2974883583688 56.5283287395077 30.5242164768349 53.5802329111853
579 40.195863134077 42.6657038731847 28.4933668044841 32.2882845847801 40.4977880989628 54.8100492297262 43.2667567941995 47.3593152771811 40.3022638130711 46.2663728682643 46.2221622444942 46.5286926262022 50.4102524862013 50.3308871410292 39.7971895131882 35.1887446313626 45.3015344346056 49.9252176202905 40.1813479806021 44.8813949250176 35.1358505015839 29.6289665836614 58.3391355909695 41.902935246074 44.1188811283102
580 34.4306626654849 46.5373905432731 30.2208941300035 35.5113935078875 38.3359190645898 55.5186830019873 38.6587571373432 53.2198679795452 53.5447065840426 53.7190265451961 41.4541021231998 42.1419401612182 39.6532013306405 41.4682249909031 34.0116835407293 37.8134419444523 51.4762958697446 49.9232268697974 34.7228896603749 14.7849839331561 45.2611181414807 41.5844639185876 64.2284414523227 31.7074260789448 57.7127241197803
581 45.2856111538915 35.6840403580439 38.9527354188555 35.8358551779513 42.5510164340395 50.4586311847845 29.8011536840423 49.8984332629839 54.0733692195505 39.1358006115448 34.8470863738192 46.7100894208035 46.6187007380482 53.982426440022 34.0993740051237 33.6916419158551 34.911831502802 55.9566338567518 33.2245953604707 16.5298424190828 64.9232206044814 39.0320542566992 52.0848341988285 33.9321890992788 57.0989169949344
582 34.8149900166728 49.7955627744099 39.0927353787137 31.7774759085048 54.1393788163956 55.0602764506634 25.248126497854 53.9864835446744 59.0005039702101 41.3844769515189 50.407207047088 41.2929757452861 33.457432367608 38.641887993981 42.1865500673558 33.9363063054888 42.6498738828209 28.1153925171366 34.0018382704869 21.0323623099623 54.0386784930486 27.8008663876826 60.5327169202277 38.0578394076842 43.0896897925556
583 48.2692083257054 30.1783338044014 41.0287786445765 43.3018592345237 46.6478979613402 59.0582316920281 39.1679876882811 51.6140509442823 46.1367305626124 48.5019231387955 42.5931914623597 44.7940048469399 43.6893494502699 47.2114931443952 42.3023019441433 48.3552901081278 35.2440238637283 52.0916552605491 56.6582292210184 28.0185948940311 52.4962184186343 34.7622698052959 52.8881068458915 32.4527746426508 38.7946365332251
584 46.8588942819807 36.4483874398128 28.1831235555942 41.0589419785954 50.3569062112501 53.5585017222819 36.1848646603358 50.3003918510809 47.0909567937833 37.2946608160933 43.8941849097518 42.1223502127068 38.1814376003537 49.0698281298142 38.6633871872193 39.7344322238738 27.109449440267 49.4176195944225 44.3301503580788 19.3678913779909 59.6092281147416 41.4139648019824 50.1094747561387 28.7835254566457 44.9618908399343
585 48.1964175247138 38.694040095097 50.5967550510874 46.4344155532963 49.2489984777019 37.9179258226079 37.3895192813142 57.7499562551693 39.7767244149798 39.8198360795448 39.3967505721837 48.4311218989089 45.9631951326216 39.444117061102 36.0457696968284 39.8573331096467 43.3647596170073 44.5775680586998 47.7484070170023 33.5198091660538 51.102743001551 35.63521930039 50.9361206891811 23.9342473382629 51.6575379657142
586 43.3183722257509 38.5167658087708 40.9738958038787 38.8714055766021 39.2971260741978 52.6243628042974 29.2573219852099 48.516457194907 52.7959734876379 38.2066732164617 45.5288899094055 36.6931951971158 47.0066302319389 45.6836003612937 41.8175270405669 37.6910361195474 37.7801036434846 48.5948942073924 58.3577784128128 31.5859144343507 57.2433898973677 36.8705659908691 53.0380729638796 44.2888559886452 37.6414302368409
587 40.8541658047872 27.5001440651992 47.4412152095184 36.281283208857 52.1510941121003 59.1820559521549 26.1127237145403 41.1604177427727 46.5411741925614 35.4663129744892 49.807008637587 49.1563751197864 49.9858357897269 50.5103085460847 40.0048711939588 29.5028712655413 33.5333179710576 49.7672065511912 51.9910004241656 32.2800611526676 53.6754208668087 39.1264461163008 44.8664557877451 35.7826921400123 63.6597854354841
588 45.3928727360024 43.7942875023725 47.7360503116752 47.9793407915391 48.093117529122 39.0516584997244 37.7603226288692 44.5820387728098 44.0661098069296 40.5486536266261 42.5699635710577 44.0748810141261 42.2648971779715 39.1785614168643 36.4266176288146 37.7124932554941 40.4357815841281 46.4289669071564 46.5496579508257 25.8248472563521 31.8210636452829 47.4021584824033 46.322217595199 48.1239966815206 42.9181445736677
589 45.0740025757254 38.9672642924949 35.246894578727 45.4303809271607 44.2183333255122 54.0523315312064 32.4501675354351 56.1448734499576 54.121646193223 39.9288591777165 44.2916240488625 49.3434347764307 43.5675315612932 40.9539732075099 44.7520980672196 42.3575243711653 40.3110699434074 49.3696869499531 50.0116186368586 32.418005219541 56.1626319766305 30.2835314222937 55.8502212174377 35.7944081579053 53.0745935223494
590 41.8461993898249 36.7035113715865 40.553287911021 45.5482500945718 51.3616654215422 39.3241732893007 38.6406175140198 49.1470401008073 46.4115941587016 43.2844054567681 44.998853221958 46.3274469677881 41.8718127091328 55.654720269074 37.2279676750494 28.3997351836155 27.4737483645464 43.4964463073886 36.4192976306962 44.4223334508709 56.2066850609931 35.7166478205559 59.1212707367864 32.3937660356289 47.5628563632939
591 35.3318522565217 43.4107593955709 33.7067685543635 47.5285570888178 48.9433054655497 47.6775944368038 36.3527419910706 57.8468937351694 47.3025358731994 44.5784682422156 42.251242253158 33.8201466850834 37.4064759873092 42.244668717987 37.1585268887874 38.5412933821448 37.2290651903874 50.2449492720029 57.3237175747646 23.865586131335 41.5444317364616 36.1000269027321 57.7608779713286 32.1152007931633 62.6037749470944
592 42.6481750227516 38.5244681730627 42.6519744959635 45.0060986215286 40.4902574897278 57.4539859288617 31.0365645815555 51.5614266319604 47.7860495037832 55.1828021221089 36.9620814934972 43.874091378247 54.8465344305362 48.6091378990546 36.7849532947879 29.2791943595413 42.2148626327237 53.9712957624172 37.1037605962419 40.275217259227 55.3125709275954 47.2062851280271 55.587496729629 27.3323292438771 59.0342261404648
593 38.5101500932727 41.737844254962 44.0895897082612 43.9229862500725 51.5815617972842 44.9238738659035 39.139918962004 48.4701597710385 48.3164388384953 52.3545139206011 49.0467455389665 45.5349144729037 46.9534231038692 38.7054701403791 43.6910415297784 25.568224234334 44.0724291505735 37.9890395851333 49.5096947533582 46.6866417778901 63.0136304949062 49.4481692194746 58.7001105922674 36.1369699624646 51.7710614416509
594 46.2028119138387 39.7139412495933 47.0935034091068 40.378740379942 49.4807403861348 50.1113429908028 44.0667622182604 40.8258228553705 50.9354170245909 37.2488289146894 40.7133923003314 47.5996874393337 36.4609241862626 43.8573217178758 46.6088845618355 34.8495383618538 34.883871935444 48.9691502889855 51.189256529027 23.2471915587152 51.3216324301514 25.1523494819339 38.6342167218775 32.415187151842 50.6274376654546
595 38.9291232155986 37.810104722461 36.8698758516967 45.8909251337496 46.1004118570369 42.4899690206762 36.913785420677 55.7309805365884 51.5554360644422 44.1923401637778 31.3490098560588 48.848372296884 38.697772507355 48.7795777719061 40.938620931779 42.4778208951212 49.6089664643663 50.3478491426988 42.2983129087728 29.497859704156 50.8587153523496 35.9507185389499 50.6818754567224 27.3843410220576 56.2079635168868
596 40.6037231418742 41.340116758697 50.1204565650155 40.4037851257264 46.1637519307842 43.4186121196125 38.6317900461693 42.1681412557471 49.408053988058 25.5722045298916 41.2446894619053 43.5328328989717 38.9280146822696 36.8094728450084 43.1995883268177 39.8887573196699 46.7328749053458 56.3889904843752 45.6834013903226 46.9230157851889 49.804740898578 42.7537480906327 51.3536749184155 27.5367714363831 48.0929783291881
597 39.7855451365201 37.2288219757264 37.0858645517048 52.1998712271587 50.7207187835603 45.7892469957945 50.4489628853289 44.6833862545443 48.5249536538101 50.7038770498374 36.6532411920868 43.5226140832797 44.936985383716 53.4416996211571 52.4805740971123 24.3877539265477 34.1626631389548 42.927372945766 37.3761239648976 18.161420075586 51.4888376760682 36.7540733008438 55.3557681360242 36.9169062305437 48.8357010514115
598 38.7480431092526 34.9373273235092 41.7574433008287 45.5367615173005 50.822612825507 40.4305720914091 42.2857132095383 49.5446271869441 67.0722002323164 37.7045286502853 44.5212781015277 45.1334414117582 36.7567384684952 45.0771695865174 53.0241515075694 38.1889534571658 45.0425515856041 58.4008657046129 39.5451300015907 34.0569966013239 56.9220347982097 44.5597979561749 51.5757585951362 39.2397315881631 48.6717760441433
599 49.1076265384964 37.6184701961056 34.6435755668012 47.574205529573 40.9791103616722 47.81307701819 36.9780842180268 47.3577341435178 43.5138384082052 37.9028371020729 33.3145027291416 38.5179012722251 46.3385681294129 45.8455635394198 38.5646304223014 44.4930812372462 28.5610014105372 42.152290518259 46.2708226140141 18.2579792488712 57.4704464765214 22.6975378939989 74.2895116413468 43.8448687817787 45.8721444230387
600 43.3118758873161 43.6809873956685 47.2240854383834 47.8025378448024 41.8519220252155 52.9518345446695 50.3676660263027 46.7774827130433 39.86053692148 58.295036936641 29.580779983629 38.1119197072498 44.5726203899275 44.0914874186602 37.9585827323574 35.8743884411857 34.4862085843032 45.2922481195824 48.8894415824968 27.9223889298344 63.0962019337493 32.9004343723652 57.2303147319099 32.907692480357 48.9054142466134
601 37.1165038212425 46.0380500879621 45.635497533068 40.4654397200769 45.1408372161457 40.3431701740433 36.5143916274026 54.5364878417238 47.2407644027142 35.0069135378608 28.3547350907997 40.6547042785906 42.2491985616021 50.2587798102124 33.2803201450753 50.94531261979 38.868637074917 47.1190549594606 48.4376532987437 27.4228707225266 48.309140634158 34.3934426592209 54.8053233056851 42.1157304934322 57.4361102647567
602 35.7802937158024 31.4843420827176 31.8358799166555 42.0009858123813 33.4509900851307 24.9157080613637 37.7492568844535 41.9085527591442 41.3308414548107 53.3208343039995 42.8247391760784 39.8596762563616 45.8691649411449 48.8659380325139 35.7373455124914 42.2956627485849 48.4603242391308 56.9007286110185 39.5588457782029 15.132336741954 51.0586212003026 49.0595974322102 53.074881554978 42.5604116040629 46.5839272260338
603 41.1445719181461 32.0903427268324 35.6780856789264 44.9190752055354 41.4817419133678 47.0986056812521 22.2706088529334 54.705520969122 49.1993558021675 54.0360573820274 52.2380553369437 35.812941661919 34.5806026538664 40.0863273083235 43.5380809015761 43.0544018183807 46.4557039933265 48.1485636086647 38.2792138177433 10.7320960985425 47.7165174011254 29.1276553140994 57.4540648109051 24.5074926996279 58.1521381657703
604 35.2147529258812 38.5862725092108 35.7241100405208 41.2308339289611 40.1492894232489 46.5243956216793 39.2394792770778 43.8246092702174 52.7285418485427 42.3679008659054 38.2299110143752 36.2758016810074 55.0571435955756 43.1269774292881 40.0587582851804 40.3287171552799 35.1767267896804 47.7114315054521 42.8907549029509 40.7026593081672 49.92003729809 35.4475783135709 51.4184700411898 37.3814397725785 54.3104525621051
605 34.7145056012333 38.4413540339384 56.7432910419957 39.5312610460125 53.1868947424852 30.3202138711837 40.3405143539306 59.0340805112662 57.0177898504015 42.0517303620239 30.4910698852222 40.5612503097108 54.1920805992334 45.5957369580414 44.933787419055 39.8682982570811 32.271617722385 50.8303304720123 36.8005810648991 29.4285045196557 58.615881481331 34.187316457308 56.2284395063446 33.2753044672088 61.1723385856188
606 41.1907552214947 35.685798616026 34.6151700488395 42.6584900227597 56.1366944503407 52.4699735897688 39.9673735091524 53.9371257954445 43.9311617843224 45.9526511495392 40.3610097000327 42.5689752103189 43.578274601961 44.362997215224 47.4642347611236 52.7644665820256 39.8937962051527 54.0480002908137 24.0837216255854 28.3445907925925 58.516492083546 33.472078459495 60.7546558616097 45.2989554285166 51.4353406554699
607 36.8867757757483 30.473516846519 39.9269609993574 42.3080404870682 44.9537050067619 37.7739425274951 38.1188911759258 53.94018078998 42.0340022932439 48.8650687068389 34.2083303236184 63.4190045440188 26.5276576391843 29.5766002723542 27.1964525133788 59.2914377512326 36.1170719536335 46.1369590573742 41.6627090433791 33.9888023890764 55.1803092962753 45.6451807125467 55.6304808497075 31.3678442538786 60.1422090815493
608 41.0905951780584 34.518752312709 46.6838403914718 55.1144397426755 50.4627718954732 43.2286174503198 48.4526261044589 46.8135004869774 45.6248019432722 45.0701497915515 41.9168054936196 34.2753521123799 43.4637305277237 46.2935527605552 39.4161324472745 34.8609082114352 38.8239503524932 48.7704445462833 39.6357854346317 37.6292963577708 56.860019977429 31.995737950441 51.7948255986495 42.1497031179268 54.0587601723615
609 36.3887678532721 42.166784371813 29.0039340312558 40.1407505439524 43.691354321766 39.7319752776989 43.7726318080572 50.3754101301964 51.8227998098181 46.9619601466746 39.6138207355983 41.3065996114152 43.7711302177953 43.2920422339131 25.0652673953261 48.4222760095807 42.3095985081746 55.8327826729044 40.889859880009 39.7263654697002 59.116404931704 27.3341634917564 52.5942297219319 42.058471974804 57.314119282251
610 44.1951940524294 35.2137937881661 35.943840571064 42.8824880714881 51.9457480663048 41.9171949222415 33.1029282180859 51.6356525912767 34.0789905096339 37.046131149259 40.3669876193526 48.2686000423312 39.4681058132145 38.4497052284427 34.1156814544497 39.3525260476161 39.9689335054302 50.2558146542456 37.8390079123819 38.5453433142967 42.247508847358 39.9145169860039 56.6283162554282 43.3374404611826 53.0531010408368
611 38.4097068504088 37.0890793321336 46.891121560967 57.1132549237845 41.20136308261 38.2597407931745 34.6153607421532 45.4246348684946 44.3187169255627 38.579641997671 47.7332473241803 43.8318204316839 40.1642962187555 50.2313187077199 38.236524899178 33.8371359591692 34.2880971494293 29.9853384937072 31.6142612092701 34.6541501631106 54.9124508151656 33.3926985052898 53.3441285769596 48.8080402803791 59.9290291546499
612 43.8351774359861 25.9927229800991 49.0018225095096 38.0813973725629 39.5012271264272 46.3698360843334 38.3481498069654 55.4373701047413 64.1479884539027 46.5843036285305 40.5422782940807 42.931790103467 43.1843713647394 45.1169313879789 53.9079271500978 54.1362649481154 45.8653947684411 49.3116784422752 43.0188523195996 23.5005895618731 55.2653031535588 30.830224420412 41.7915822384853 29.6541182455543 57.1199010127993
613 39.0684936898521 30.7776639739323 48.7487454423833 44.3053920912389 45.9359298314605 32.7736782141958 32.8698421476961 49.462362332 41.9038043417006 39.597344552433 36.5241434326019 46.4635037237611 44.1795234813316 39.4948611087863 30.7117090770648 41.1728452941264 38.0949271716995 47.1294422733581 32.6205749730349 43.8106008092629 50.9491525816404 33.5838922525969 56.4152278808158 29.6753370830579 55.2828195145733
614 45.5645924232611 40.3482460345446 32.9305294099074 38.0990608178518 52.0049996194034 47.6604464865312 46.1877373684966 51.3819053034566 43.3964491364521 42.6567497998554 41.4475767579367 33.3153834566822 34.9378241530097 41.4030077377048 36.8026157612064 35.6419747599596 47.2858558993089 50.9620460895579 38.149499381284 25.3050107314063 43.1006092470502 46.9377534212086 58.1423325239657 38.1803791843744 55.600919227708
615 38.7808452061202 33.6065607203336 39.9523339913226 44.2815202279227 41.5741617066994 47.6796433642222 46.0836339974197 47.9852420855738 48.8108114704141 50.5760663431172 30.3841012928791 38.4338104179295 50.4198843638081 41.7658101301255 35.9281629719762 31.823714252134 29.029617957444 55.9966355327756 57.3746442679194 25.2718978783861 45.2781871800891 43.0869810737413 48.83581329665 26.8342832417859 47.7695634255211
616 35.6986327816713 33.7734463170122 40.4623626376396 52.9050861709215 45.19920387456 47.5469259687571 40.5758659350212 42.6352913271715 37.7705647621928 43.813481295665 48.3905025227428 32.6506689581788 44.1276511393876 43.6991370985582 47.6720031342373 43.333898502219 35.5683242198426 50.1682930545914 41.3721195969056 35.3976422868151 43.5976258614997 44.3129038605589 49.486298483669 36.52418892959 56.7492180595954
617 36.2540945967335 35.5991509736421 40.1256358613905 42.2806240522001 44.6703729935384 54.2061539867293 42.6478504491887 43.0160828114269 40.0647126554372 33.8756372044921 42.2203777060553 38.4938458586751 40.0095291722274 61.3596720035896 35.894156004346 46.819875696471 41.8693548639485 53.0967263126725 45.971977387611 28.8506727149056 48.9416736933749 40.7708663751897 63.6684323840767 36.8750204067738 52.2530713147944
618 32.325851053947 34.7474568052533 39.7016782156491 44.1830233622608 41.2535991203621 39.1825353062654 38.6969939675668 46.9365396430428 44.1579044110713 51.0769166971743 47.1964035530928 38.8004786987566 40.7298266377714 53.1064014073943 34.171807510546 44.520627189159 55.2241293276963 56.5929724845412 40.3032937313271 20.863612859706 43.8933057210742 29.0139841451013 57.202622521542 41.7409233232347 46.5202283147005
619 34.2654525142077 43.7703248016511 52.5436593025535 44.2201201592792 39.7686903801306 47.9312861319064 27.1034555607338 43.9816174865073 52.338222231867 46.6868970763524 43.4282196381525 34.4151439197701 52.6062053991673 38.3163826449943 40.1789368500347 37.3266568945303 41.089898200248 56.9250339760104 43.5493873496939 44.0025655851247 53.2307199280037 43.0114831106006 51.3773297640685 30.9448643873824 35.435238644436
620 27.8533392297696 43.7493296738715 49.6073862252852 36.0726136007285 37.9649189523366 45.6558960559297 52.605241818063 43.385858059323 53.0559735566612 33.5702984718802 39.1379959337523 44.5556786376603 42.7599793953022 51.3066559186709 36.1912830526513 32.2216510755012 56.1625896886416 50.0397465855633 54.131087337636 37.0649263305841 42.3258108146486 32.9470119576785 44.4563021178428 42.2357303688503 53.9736348870859
621 30.5728942698639 36.5080181962358 58.7792727633399 42.4258079328077 47.4397919095005 36.6673865440285 35.5557430528602 56.6074238934798 46.8825692860652 37.2758866168872 39.8600775395598 40.7553729687265 38.2081849437252 35.5697447367422 48.0039805144935 40.0593373593264 43.2416669304971 49.6729071100912 26.8933106226616 35.2862213409577 48.9452631965752 37.3200880090172 48.7721841449642 27.347780994064 47.0329252653911
622 42.0242760947583 45.1223011469824 37.4506758403995 42.1355201536853 56.9191764869262 57.6188739960749 28.1829135890776 45.3172676883759 29.9477549596587 46.1379361665014 36.5767122843436 46.042972292313 39.4358177653322 41.9375282642279 26.6643951239851 39.724345278009 44.4922858476688 43.4189411706122 48.3001085265355 43.6647774754792 51.9797936753045 39.4599489664484 60.5253069490959 43.0696659895189 40.0997955612299
623 42.9808026027065 36.4338815403709 44.5956735280206 43.8123672386427 42.7172231603483 48.2848250982482 40.3957567982755 46.9283155742327 57.927375357254 48.2305772881436 38.2314257576267 52.7701466973802 44.8440823940895 50.0732311481648 24.2135960949097 39.151670804953 36.6769429106437 50.5442264204843 37.4134161301328 30.0208892914011 52.0566129067044 30.8694529911481 56.9201208450207 35.8170225714707 45.4279833569123
624 33.2075345284204 41.6861548775422 41.3895294216707 44.714269204562 46.5959950734551 46.115789849045 31.1738282038475 42.3751687137036 49.885810168123 41.5105987659728 33.5863387853465 49.4756779021634 53.1646285313093 40.5688307685422 30.1827797843834 36.0586618165992 44.3184849351739 53.3478303048688 33.6089276625792 47.4399811346267 47.6940866047424 40.2982311710587 40.7804070308666 31.1731958699602 52.1578352565347
625 40.074200233994 43.4809688945368 42.4451413815941 40.6605621203028 43.0871517304978 43.7503983557153 41.1361896229093 43.9447377473499 38.9253615705232 48.8713616090896 35.3502938692325 41.3796211634793 38.652719026888 45.9602799968326 35.033460101148 36.8763539015567 38.7790179509207 56.113585163738 38.3399033767142 26.033000307664 47.8318050216955 32.6112776445764 53.805713250432 32.9104008276938 42.5268162372645
626 54.7490563765698 42.9921422472062 38.0826975065419 48.0318445909993 45.4506459390893 56.5071462489138 43.2036032817664 48.5753817636733 52.2932245848787 50.714284590416 43.6987873049119 53.947265305512 45.3516096249274 39.6674294525191 38.1708023351037 56.5873763842334 31.9701938086769 52.2528665024857 38.4049319890235 39.2809983848132 50.0177222572089 36.6606417043321 47.030219130934 29.6681646498582 47.7490309678203
627 41.7040749122265 42.7845664645549 37.0997912748324 40.4568111283149 37.6552474402334 47.6366878745397 44.4558420710844 48.0294769495029 49.0314139450673 40.3832323198641 41.4632119876413 40.503495583748 43.9931587637943 42.136036423396 38.7855153953217 38.3961343862912 37.7541778953971 48.6953146011333 40.9578252295817 39.7370964472921 47.7770643985959 33.8033081411476 48.5963961895074 37.5830534532301 52.1412380506205
628 28.2748684543054 29.2614261685616 38.9901169993695 44.538004799698 45.8820617838728 38.0042538848867 39.3672507705316 46.0071065349287 51.3385955192564 41.2540891967215 37.4284007242173 27.3472799839726 45.9705146285262 44.5319706627777 40.1208345334011 34.0762505452811 42.4290427899632 46.6779307539729 41.4716510629733 44.6253579068152 54.074620773343 41.3966693127735 47.3860011599333 30.2460256750309 57.382813434947
629 33.7459326899817 41.5328302022166 43.77041877857 40.5578783361534 50.6047831253443 46.8868008211559 40.5510363364736 44.9877133733533 53.7847578639203 47.2567269432789 40.3418317340669 27.0869889361066 31.0065622069191 53.504447856258 42.2061789554745 33.3034334051366 33.6177729613149 56.7266226632568 42.0981770586766 27.5135924637833 57.6113025306475 30.2785762156785 65.4314961424116 32.5227297565264 54.2038583823807
630 37.0563574397995 39.342192146 35.6586553097298 38.1470840837125 48.7585853964399 51.5421586412131 34.242922042032 51.2185316833827 43.1448521836548 40.5259179552314 47.0476254549331 56.4544041265246 44.4211687924045 41.9863901835257 48.2007050233875 45.0778863818479 43.6456851016242 59.3633466627665 40.078929275368 21.5900144754052 47.4290997874338 33.2603706088909 57.4935322336506 49.1162118840846 49.8732088447759
631 32.6123981499636 37.1807979779594 44.9083634170316 30.9223797792613 34.1553750383859 39.2783733250508 44.0967789568763 52.4574390642008 58.616865692639 48.1019744240988 38.2341278326058 38.0088232767302 39.9887117088479 42.5033630092042 34.7191889271704 52.4962696469697 51.8019914791027 53.7529593831068 39.2106165587455 41.0597324816392 47.2347507260432 33.2786756897114 57.5315047950679 37.2162643811669 44.4703000665389
632 41.3864032408631 38.2240660975178 45.8469343759848 35.4958811442944 43.5345176735835 50.6271500375578 36.1716983869833 53.6568034458355 44.2921207912908 46.1565002967336 34.8201663990498 48.1175591729435 43.3648221178672 42.9679759880902 36.0382958577606 36.7790765294605 28.6584812690594 48.8768514614681 43.61879479424 37.0371670008521 54.9787430036149 37.5088032664686 56.5815718938261 40.4729021030418 63.5838319250851
633 42.6869277311392 40.1690658515822 52.6984724202296 45.7523861420986 52.1631907238188 44.501010341526 33.615024681849 42.3694157524832 35.8364902975876 40.4033106716179 34.9392843715362 45.2741844883651 43.0683057907103 46.9195796115565 31.5374948240776 31.2573404551596 45.3080482834666 41.6012364167874 46.3529900429304 51.8567142597184 55.9022897296914 40.3327243347928 51.0404195441038 41.1911972230801 50.2349076944234
634 41.2372985331118 35.0056938134197 33.1263981506074 40.5653219746187 39.4316600410865 33.5186950757918 37.8838248519156 49.9265168911232 49.2238167629272 45.677102453968 37.9624266769608 41.1873618295456 38.9322531439176 45.2527163770639 42.2212083492032 42.6597113683082 42.2897122631001 54.3835442802817 44.7603942545958 26.8950412708548 52.0456797188761 35.6198046511573 58.6673530055719 38.5533621511172 47.08041721195
635 43.4962934829498 30.9389922001521 49.5581051573121 40.0501234112555 39.2047837206349 46.1496909113975 32.7280484360686 40.0269835188598 48.401879335928 35.1792687696171 30.9400033772615 52.5454859006978 41.2987826501305 38.1851620418177 30.2744399343816 49.9640813982558 33.9857914698171 59.4879176310238 48.0612778383466 35.6967797799196 45.5469723813711 37.4400943016741 51.5706806179102 31.6974903643552 55.635409692721
636 42.3761142780279 32.1392393355322 45.5793746771778 51.1703505292433 45.1090994907291 43.6999738149372 37.1246990095821 57.8691635386828 40.4760294938446 45.390417785256 37.3568630483473 25.8475178071726 52.551641442192 41.9406583194909 37.5929078047099 49.2328231295198 37.3774874364611 46.6363365972104 38.0863283382416 36.031042747462 47.735715876224 41.9274460014305 59.8336152107075 45.8689066852527 52.770508110356
637 36.5037554416576 47.4876390309844 45.7931453266854 46.1467215984928 46.2972061553456 45.1141640396172 36.2229961849006 46.976947039891 33.5207221631597 34.1197640307039 52.6591916401636 46.2441020443903 41.2056404989809 40.1486440559819 29.2497622845086 52.229342812583 39.4819504853577 43.1366073176878 43.3538537082891 19.3758013402999 63.0800125685248 35.856728408574 55.833346838837 40.0868714021398 56.1956474914078
638 44.9622158315934 37.4104731873154 40.1448821725819 38.3433102888143 49.4273379009427 43.2651650312023 41.40693651918 52.3467696957229 52.5660522975321 45.0709466111078 38.2852674364218 59.975297449944 50.574998156124 48.0567714958442 34.0081812044356 53.3483193953635 30.8256110595954 56.1502473577282 37.4258281675235 40.43265029602 46.1625170539335 34.2087777376458 57.5729611181083 39.8761488431583 60.8608127754904
639 28.5090483523129 34.7342741579946 37.3473065640712 41.1867104081755 41.5967474603778 43.011564107539 31.8888833762845 55.1647165906592 51.4129593388314 41.3063689058783 50.7626648610305 41.7512151906749 46.6301015687171 40.1965839410428 35.9992612213785 42.5014286345303 28.936100878269 54.9083481874889 51.6741460031264 37.0837741816006 43.8452555087212 34.6316208056826 51.8619976617257 25.4273865717865 60.417905946919
640 41.2516944084178 34.9537515404728 33.8851653753768 46.1910556634532 44.4357941673938 50.5233030976163 40.1763015376405 43.0587303648339 39.1462031417515 46.4925642136108 42.0160798840878 44.4529724904356 45.3642327641606 45.1647355101006 39.8350454917454 33.8465292189218 42.8833230607611 50.4778182833949 50.4787889253737 43.0274656198693 42.6167644131719 36.6117892662338 44.4922072770997 33.4847466813354 43.3072741015599
641 49.7493287095671 31.2497720467587 47.9623502769464 33.0487014071837 48.6762590682222 51.8152610292203 45.658174059082 45.857348275733 54.3566285752113 32.2708979089687 39.4739974595571 42.7130663288323 42.9660787807885 51.1949057629099 25.2963006277515 41.5116559821794 47.8977695616495 55.3277656113619 36.5047147263148 35.7964527980638 52.7601751640631 36.862624813198 50.3399789365913 45.0246402973963 56.2312669418511
642 41.9848383995193 30.2580499677608 38.8158082555466 47.6888312479261 48.3434980424828 44.1629547174402 35.7645540106843 49.9034622712274 46.1635916262876 50.7878668175215 32.9694282787068 39.3512091246998 43.9893846987663 25.0293803873482 33.5633839597254 45.9529487486571 33.9377185465503 41.5501564013713 33.1790866950049 36.1370043138285 45.3464182846564 38.2727458393133 60.6011848599229 35.6446836302496 49.5654652065232
643 34.8950899872109 45.7851807440602 35.6619914570411 36.9498527344728 47.8313302797692 46.7408602391056 32.6969935819341 43.3608518692654 44.7248314707939 41.5270567081526 41.3125865249198 35.7073067648345 57.5124206142511 30.9417420746267 43.7691772561622 40.8372568964428 35.1469522519677 53.9905363370189 34.4985202977288 32.3760744924793 62.8831243349775 36.3741654546492 58.4604784059428 41.6371457798994 47.2445181086947
644 39.9476200290969 39.7560770866672 32.840106577986 41.514664011814 49.573829333694 46.3000924983497 43.9440824366761 44.3541464850193 35.397589434088 38.1644030899874 46.57945772496 44.5493251669965 39.0736553531169 44.7267542979343 31.4825221840363 36.0176195545925 41.9460225029173 53.5663193432791 46.0128186086511 13.9393374555664 50.2441113441489 41.4957832395557 52.5194828978507 41.1669804859509 47.2225459705001
645 33.6701593181129 40.4903933278135 45.8562974515312 40.1834112787261 56.0842180709656 41.3269004631512 43.505244408955 55.3598472806619 34.1818237977828 38.3787362615671 46.2982019193114 33.0361498447416 42.369706614337 47.9983500211374 21.0460394275524 34.0810015924545 39.6672437901112 45.9672603516285 31.8853889510117 51.2524652018875 51.4420791247598 40.8867098318068 54.2659917546915 40.3181292275965 74.0436741362744
646 30.8890950730242 43.9136353507461 41.4684445872112 36.4577496127522 43.7435545815031 42.9354530399143 49.8405018370523 55.7715580020419 38.5984198961802 32.0837469405791 50.2269106793587 39.3335817933878 45.9481446365071 37.9269944246831 42.4341947463372 47.2490967118385 44.0250179710122 47.5655447231815 39.8450066922829 22.6402314441758 49.1876428298906 41.2382373223174 59.1631883410167 28.1278525719872 57.0827315122851
647 27.1208173407229 32.3050613558301 38.8470182580892 43.4345006369042 44.9286832188829 40.4277585225641 50.5595910285086 49.7309827801368 38.0624969431309 40.9160092988636 41.9384318552957 38.2463518872103 48.667353074677 41.5731870841133 43.738493267717 34.2442589522166 35.6916549815775 51.1472216754576 46.6846083846008 19.1419585106156 46.5770024513055 37.4995871128274 61.7924665821624 27.8695278277596 57.704573713371
648 31.4218922703636 35.7202136301718 38.4131099351843 53.7874544651371 41.0686485472724 49.6177280821277 37.7056829766319 48.3855139586488 38.7717380577606 43.7812485015478 40.9110213708227 53.9703990287321 41.5300875587299 50.809870280141 31.357975121526 33.7936431788414 35.1827640436538 50.4134919547465 34.6152172692722 37.0721479352751 46.9858160626252 37.2476496152436 57.7190881791178 23.4991842074165 47.5409266173465
649 41.3363249663376 33.935200873614 47.4501322742204 44.4217462147635 38.7243127092678 41.4138731447692 44.3733878689447 46.7657523845422 37.6255642273508 41.8745392430935 36.2770265170264 47.0240597335019 48.1228509951372 43.0216230087124 32.389953179246 36.1813228526198 32.647952727735 44.9252933072539 40.0942205517414 38.4490599533544 49.9846168106461 43.7766364979843 54.3776693461878 38.5629443314607 39.7276485685963
650 39.7374151586467 34.1013737704948 41.9724303491766 49.3559550517878 35.4563213920799 54.046928950968 37.343337049451 44.9509802427332 41.4365807885918 36.1103823676337 34.923300300622 36.1935281221295 46.5363043160613 40.0920200027483 34.6044174723232 44.1282571066658 33.2706175660711 52.8118977002836 28.7412016189614 49.8397087603595 52.3927475209434 36.6795346831462 49.8290348304481 29.2889679867871 41.6948446864387
651 39.277117739298 43.0175489754005 50.3913796313287 49.1916285633327 51.5588021920614 37.1648862026995 40.9610764163264 41.014489643884 56.1883783846223 44.2390461764191 32.9705808507765 48.7008463907535 33.0014419179602 46.4874707769452 36.9504363847752 37.0529968971242 37.1128685647436 49.3998868975799 48.5211406604622 24.0697561554117 58.4775264763606 38.571014706387 63.579167391133 53.393162611942 56.95908751898
652 30.6822280104804 39.0282081261343 29.0458264861933 41.039755988932 37.7644585267706 49.4838797001451 36.4150698251976 43.7808074654866 42.437430341429 49.2340992834542 37.8078057186126 40.7996140702883 43.6962409216175 44.9294549766535 36.8959600714171 39.9034116907548 49.8990938550519 48.3080854678862 34.64938530317 33.5803515068547 41.5746952033415 37.217637995407 61.56799512434 25.1643196876113 44.580313532967
653 42.1723313961573 40.825336068547 46.2957499559921 43.0150996108837 48.0628727536298 54.6437021779436 37.6197636176106 48.6827884604668 46.5078637996875 34.4333522639638 38.1082075393451 50.6429899953754 51.0691532518973 45.1805536575617 36.0731417904188 45.854850640168 33.7541079886638 46.0540978106283 51.5230321022427 37.0299016212313 51.574022529456 31.8237064028867 49.772351964664 43.195085880536 64.3306709726626
654 37.0970721981178 34.9982355689051 51.9809677096835 53.1407461975757 44.6430116748363 43.0368323147182 39.0852611689237 54.5529914583878 54.6404271009597 44.9130308579038 23.823873466518 40.3527546689111 44.273238190315 37.0981561750839 33.7573590309202 27.0684468697175 41.3584312833981 48.1990443914982 31.5619613502905 23.3573082286246 54.6579623692644 32.802095804849 58.9155469096241 33.6334422539655 55.4121238831089
655 34.0567074482081 38.9292061802446 48.2779813467823 39.24800821459 43.9282250790935 46.3569560042072 37.3802304326363 50.7475103421779 47.3781198777459 46.2505499802027 45.2128291430304 41.6121633743008 44.4800789427684 45.6215089361078 28.5964579373653 45.2188904026059 35.1582018403555 45.5791298173876 45.3817087548787 22.1898998561108 51.5519350635301 40.881504616543 60.374026878908 27.6044725712328 31.8036059031698
656 39.3144714050122 43.4436642526812 39.7114009040741 47.4232077087818 46.4953572370144 35.9947750060304 41.2638053933194 47.7403417542725 39.4989095757365 38.1267849414231 41.4737938235164 43.8166236063941 31.6720705223119 39.6332682563949 38.0456976177854 34.9752489750392 42.2544844100476 51.6805086944794 39.5163223535408 37.7559736959108 57.4606488347081 37.8776451828959 68.8178451629711 34.979525462575 54.5744218470141
657 30.3274289010026 39.3189423506341 44.1001632916361 46.5014688400237 40.0076286719127 47.4021044732464 42.2802395714914 54.5662910921493 39.4069495216841 41.5597831104823 50.0239685850959 47.0130280539915 37.9106546558806 60.3606350955365 40.3335434345639 41.5035081835402 54.0105609715161 45.9678634103731 49.646112393756 36.1752818941009 49.8574645302587 37.0978005481165 50.3125243854294 34.727446867843 58.3835837507316
658 39.5285413907979 36.6074425045994 42.5918092156573 41.7789684296192 44.5106251497883 41.0272939638477 39.201937837148 38.0213904881234 44.0965769278872 47.0625140437729 34.0585108492883 42.9842024949196 43.5507224285411 40.2038365539539 39.5888544572719 38.8899818039504 36.5010890741524 49.4437711903487 43.5217235792394 25.4148023699488 47.6941919063122 29.0434366819475 57.1161196452457 42.2498757117969 45.9721369697724
659 37.6175138313159 38.7412666871875 44.353908400848 43.5879349468575 35.9323978666142 58.96050387849 44.5766901346088 49.1394234568706 53.4347038336017 43.2565542155158 47.5459940683743 44.5077883192567 48.3663996599409 45.7960530516399 28.1939561632726 42.0949367552903 39.5484989773651 47.3514155382432 34.8467003624649 28.42044305042 54.376138108003 34.3536822350377 56.4482160261468 36.834306743526 64.3782803853861
660 32.1490356332775 41.6985822118171 41.1306196679524 59.3729394733209 50.2333077621039 50.9406926534536 44.9394533395447 48.7758088772121 46.3089080220374 49.0168791669595 34.5046877285404 44.5308644340563 41.8165962335482 34.2938207347091 35.8756289099242 44.2446282036134 46.4265802801851 55.9710049041421 34.7263441966588 42.225027290683 53.8156590442603 26.8632293516834 54.3627892236361 32.1869295279096 53.4143275660786
661 33.0656747549247 43.2230631444978 40.889668358007 44.991740967728 46.3657037269038 44.0431443916599 42.536949276032 54.0529503727489 43.8971408023548 49.67766912268 38.047621714687 34.1115709560476 51.6903895225128 46.3513797272607 36.0272591382929 25.9486787601237 30.6538833200834 37.6107269949452 40.6027016804502 31.5010324388188 43.6362066009134 38.0423108558786 57.2523872258753 32.6853020537072 50.4844136587559
662 29.5586876031273 37.5168346158815 53.1998225542389 45.7077286767153 49.0658502590408 40.768869633277 37.7791690214057 54.5988390421745 53.1566359893432 43.3518093072628 40.0587918627788 37.6717103195681 43.6217499006388 37.6998196790891 32.8437367563295 34.0487580572801 30.9427602834711 48.7205905570166 46.5180284402578 22.074627492856 43.3060082793024 25.1800832494342 53.533016791354 42.2774053523524 61.8641157311589
663 44.1296825349286 34.3087698780395 41.6042142004816 45.1541058263 48.9202660214527 48.1421149487548 34.5085009741622 45.6893528669687 55.2396637046567 49.0555884001833 51.7061638292805 48.9483928258754 39.8116427483938 42.7373968776312 29.9997916400071 41.5062584310429 57.3638831530915 47.674903044316 39.712373409599 40.2842428822866 63.9491028793457 33.602668016795 46.1261326354927 31.4516194948968 45.3370409873936
664 35.8718451045873 31.3917555131863 45.834530324741 37.8088303532953 38.4127050200758 52.5690590012463 29.2789943201267 44.4073586522404 48.5255004099483 49.568733602976 45.9031289046694 30.8899183434756 34.3627822253085 49.0181382946833 40.2397497195316 41.5201618507311 35.1899893888913 53.3754551446255 52.8145042492726 49.565237145206 45.3882878875399 32.3690676679002 53.5453794557473 28.0674164446546 51.8897781074251
665 38.445341938584 25.3291631267191 52.4114932829413 36.1267820383372 50.1218824128984 37.1993642610164 35.9293802880438 48.221104181547 41.7496377705488 43.0602469152706 37.9531182490624 36.0854806547473 42.9899879605055 35.2957567542097 40.4294610604379 36.2307466851995 36.4771210604149 46.924758785906 31.075259642616 31.2147583387528 55.1797999029024 37.8531712550826 56.3642272950704 32.8569964139707 49.0081688113816
666 32.3712725839797 44.3599454923634 35.8479475214935 47.1355058558689 44.978507111377 33.4708913724236 17.316521546491 47.3040758359191 44.6942845570593 41.3588419233604 47.4300279380482 40.8236897975454 39.8758096218607 45.5850650664019 36.779664286728 47.0252426633242 47.8691840294836 55.3070006269893 55.4650795908355 46.1538379381066 42.591443173737 27.690057832042 58.5567437790777 44.5478850830956 66.8325965676045
667 38.0268543114051 36.0282434462084 34.2631932007266 46.4043642107271 41.1381998150778 43.9995319126494 44.9172250951642 45.3669435911669 59.9548393521373 38.7729549875421 39.0994426949536 50.5594086102855 40.3756634247981 46.0980636791122 31.4466201911644 45.4120179950689 48.6812974600738 40.3045204424054 46.4729461671194 35.5191131110495 52.6391283122309 27.2389267272142 46.5548983533933 27.5818195603457 38.0972756117771
668 32.675681716802 44.7528936733837 44.8669910047423 46.197233076838 49.9625655852693 43.6254806895563 39.1293939694241 51.357068743728 40.3249290381779 41.1114078676148 44.4990938436605 42.743023475175 43.502650287835 40.1448515024763 42.7997748408389 43.9227361795023 36.987871484855 56.3744177091501 28.919746903237 35.271310392667 43.2519104488626 38.2052484877813 69.326908420816 39.6871598664519 60.3561236233834
669 38.4778462912004 36.4278131659842 41.262028253012 41.3052041017715 40.0004643990224 45.2622930866264 30.3702978137323 41.8729129664852 41.9267508074358 46.0962715959455 38.2382286592578 44.4427123671261 39.3296640973014 43.8451909872591 43.5365019005822 34.8845469655347 29.3377292126724 41.7078594050343 39.7468233890515 33.6046051792771 54.1778655376271 31.4132519277427 61.6698994241399 25.5838013051807 45.0730941169285
670 36.2659798543111 40.5713192506831 43.3933291366719 44.7281125272273 46.1954687888283 42.0216758028049 42.1439030374765 54.5064913603823 47.4697927058983 41.8396961750513 36.8545948210651 55.9909613557451 49.6655673703183 38.6230035764426 37.4963997621912 43.6183155579489 51.3280010018155 55.8543041909193 38.2302378861175 26.196131411149 57.9697135045965 34.6126241331567 56.021068744134 35.3173095115368 54.6192664080464
671 50.2618829241631 35.9655115776934 50.4436700151992 43.4062429186919 56.0081360465243 36.3158683452052 38.3828278700732 47.3660423245596 43.76522581691 52.7488361222889 38.6252909531094 37.3979701192567 37.5670999335578 41.4005223496504 30.0652537374698 36.7494629102139 46.4538112326982 40.7667531745853 54.7082845582212 31.0706831387152 59.870164640058 33.7881692678741 52.3317394347116 41.0475487480859 53.435898988769
672 34.8017596836059 40.04594235776 41.346275102757 52.4515798941183 47.1806354267513 52.324289851544 34.7459221813137 43.8397970446121 44.5109333214246 37.6798493016764 52.6469856107756 48.8825714209892 51.2018182313908 43.5851616759542 40.2640045979252 47.605448799525 36.4042484888685 61.6646926843344 39.2274535335164 26.7640242657533 54.9105929174947 28.3663431466096 49.5562361969104 27.2984402084189 70.1871843364703
673 40.8816666419098 36.9464146494434 39.37588317325 61.1012832418003 48.038469068762 42.2293043412902 42.6500763158016 43.2656777591172 57.7084042146213 48.1553283848818 50.6728059350005 40.852816818349 44.9615431154296 52.935921630931 34.5391467340487 40.3028614326062 53.8062111130957 62.0092937725959 34.0734615231413 31.5763511643533 53.4985958127242 29.2395113191833 56.9167625702546 34.6665746059385 58.1697394061012
674 43.7698521424455 30.1004077247544 36.7937411526555 43.7538179989012 50.7455367598529 42.0080858655879 39.0598058904345 45.229757782086 44.9232879830069 40.8615788827863 37.3089524683177 36.4240210933868 46.8282383952898 36.4518605708791 37.6335941734337 43.7379101402504 43.6157368697167 51.4799042093088 43.2749137156249 10.0327089882593 64.602528606972 34.9702003585134 52.5439879340115 42.8092428301277 47.6852039168292
675 43.1314791017643 33.7897957449938 49.8467722939149 37.5943023408487 35.2132001715858 46.0833140869457 44.2797962366442 43.0541746677396 55.7359152677303 52.3543404208068 45.7442816524416 35.1600995421643 42.5184976455931 45.1635337600706 46.0277762071954 44.0375136903968 44.9705231985575 50.0052903851006 40.5530871903691 38.3242765226845 42.0609849343577 28.5247287413486 61.0135337297614 35.6583528615098 54.8050541097656
676 44.6723381659722 42.0525094477365 38.8485913113924 45.620018121568 42.9432125401422 49.2964380179421 36.5953985108636 42.7418319462695 59.8469912448053 40.5930627845893 48.14144933965 39.9394185309285 40.2992404877147 45.0040048924735 33.8817402010492 36.7991829144585 55.0644738374254 42.8600919955747 33.8400467544358 28.5479687723399 52.6112566358827 37.2620714579153 62.84581442962 37.6625608974708 54.3033950309106
677 54.2027941654133 39.553966836618 47.3126499040054 41.230350799308 44.1410489787473 48.019873182596 25.3761072663117 40.2783818550013 37.6712802669254 41.0630723394696 51.7432360732984 52.1043619151096 32.9286393942113 53.9406923694686 40.6754962361814 37.939614196301 44.7348417219801 52.4690481023207 46.3255691830917 35.572613297623 56.0434397203518 34.6037747737173 43.1463390331532 37.3840108057217 56.7322389692492
678 26.7160166031016 36.0842287398364 38.3495514373017 43.0909097463936 42.0699270478556 42.8069863975813 41.5588553375145 46.3869097102398 48.0914322163846 42.7132443090825 46.1927079906266 39.1070308852993 41.9000515162099 50.7032202772127 37.5749979831616 46.5050737116566 29.0257266847578 52.4193934294132 40.5437818884614 32.392948066279 64.5730106990979 42.3171579832018 53.7812269466397 32.0312225100986 52.906200881763
679 35.1501658131533 39.6564548530189 35.4329689893201 39.4103886400239 46.439732160099 41.1022680075144 39.3728964576014 43.9060675694653 46.2966913970289 34.1355729176976 47.4459215152731 43.2143546707668 45.2609134134419 46.6194011785558 41.1098649223819 40.4313082548362 34.6462581820303 52.8168511044968 39.0289984892355 21.3344674812885 50.0103220535708 42.145046214782 64.9364889677367 37.7523025994455 45.8877692708398
680 36.3345118790016 33.8628334071402 44.3479290693344 48.3348856522775 43.1045762001499 59.6598919689897 37.7015832309228 47.1985980981976 48.0729893230162 41.7580696825861 31.9504078409341 33.8216036594829 44.7913304639062 35.0560821637607 47.1810429021221 40.6878680988187 49.4468394528915 56.732701411709 45.5634330189312 34.4990183653231 63.6319179475254 35.2282883183848 53.4387174739154 44.0274643571094 40.6362102998272
681 28.2729388996428 37.5579921142647 38.5390869563684 45.1617955414557 39.6152723142487 54.6892026551655 34.1579138463125 52.104137194483 39.2316153731321 57.6205563284924 43.4884212066305 38.5717169031998 40.012142482902 43.0299646896543 37.2740393994417 41.9033534858719 29.5576443308952 48.2814727489442 26.5452533276769 23.6142622167716 47.7730116036892 33.3839596051582 54.8228266312704 33.1021654786569 62.2076393101384
682 40.5594307622775 31.2997295759156 42.9422378320006 28.4374479391041 42.1304573563682 48.7622820127808 35.6601210623524 53.8160335050785 44.3762722862511 49.720760946351 41.1577826538505 37.4428257566562 44.2083094565616 34.7127102398427 37.0237944823817 41.9560770144237 52.3048604752627 60.177496437862 30.2224689880232 40.0843165610091 40.3451538884118 23.2425710924087 46.7280592609774 27.306733505478 57.5212161812167
683 36.8245858527946 37.8553640313735 45.7260096141975 38.6188101091535 50.6211562285183 36.5619796285364 36.1378987489697 49.6489346252017 52.4770959724772 43.0647539864145 32.975878734345 34.734181963246 38.5278735294825 46.241577447318 26.44108470221 33.748741270375 33.9469991912829 47.8252860520277 34.6598790434921 27.961282967238 53.8149879950447 33.469832276875 47.8295234063457 38.6158813457333 47.1454898805835
684 42.1947163293956 44.9036630703042 33.5080241466591 51.6390152908711 47.8492638908773 51.3894555106836 37.4596487502213 46.8940997326847 57.558129807335 51.3217543551447 44.7816818089098 38.5069574432579 48.0749953665798 43.8535093816143 27.9062537912335 37.623790393251 29.4669870322898 37.4931596578055 46.1128588652251 21.7202420070144 46.432770165832 38.9287465423095 59.846057951045 32.4129291111283 59.5199062861821
685 27.2122872944158 46.993072187333 36.661695059385 40.7270964804863 49.767487036614 38.0381902239077 36.6577213704252 49.1141327868244 43.3252493189073 44.2530520411572 39.3412879393451 40.8110419612524 30.6802948622913 49.6333466024621 43.4458248585737 35.8596830859529 43.7573202686526 53.0970683307872 36.8586061433229 23.1791246056393 53.8501060123022 35.7934798973518 65.3893276141333 48.2076925154605 47.7090383108985
686 32.8609241145239 34.0821737952544 47.058272749905 47.5405773572998 53.1907110624219 48.4957763288691 34.1901995165944 38.2555154492818 46.649847938171 52.1537205069554 36.7613371283819 46.2032581110757 44.0322587976039 48.0359680282805 33.5930691724447 42.1549313588884 31.0523169172107 55.9034750365604 31.1343806133188 37.9194872832368 49.8636957432691 32.8997844216312 46.0450325104598 28.6167559299734 49.2143121913795
687 40.1848756891457 42.7627634627404 56.0484072744379 47.7767831358932 49.7160686744785 38.0077699393086 50.8763526529869 46.0073714801394 49.9262638036966 38.4457496735427 33.6181138272897 37.1771338211303 40.4786283639439 54.136747135091 48.550014265942 34.5699485788611 32.1841906921224 48.8700325179388 48.0557314298479 33.4940612858201 48.2511490027875 42.969743869861 64.9267762090428 43.1984960188512 55.41653132704
688 38.1498121788999 28.0980675550959 46.6696509661113 54.728520329882 52.9765989592292 48.578162841945 37.1391205051141 50.236803828252 43.4750378737687 36.7376465537704 43.4119527461251 39.7894550641506 37.3346201330821 39.2610283735593 37.5167233730392 34.6983242091782 33.3909532571538 55.8541563492226 38.4742396493355 37.0770552889561 59.9249885839654 34.4053729194582 45.4354033457587 37.3640893834874 52.5777497729853
689 23.9315038002431 39.0321877522107 40.8670634500525 41.2046571704031 40.0075534538298 50.6085066506432 40.8772694493309 42.3932881497294 58.4910980424264 53.0238395555073 45.4447632170054 33.3465080418256 39.5165886747168 38.4132477907999 29.6339338634286 43.0809396987836 41.0864205346934 65.9467637919355 38.0220524432809 12.9902472979632 54.0416657445593 30.9830858903351 47.3092379788331 29.9171318333418 49.0991580941236
690 46.0367300690142 36.1135274669452 44.8902440948314 43.3310154832706 42.4449268415934 47.4177874877186 45.6702914201739 55.298958176078 47.2978200326182 46.6587261404254 36.79232114216 38.3948850365587 37.8601508746699 50.1266874420769 32.8091995922429 26.5526538196902 36.5339009934735 49.9064253989059 41.1267973949866 32.3522990691093 56.7375932863157 30.7718358827311 70.619282283995 32.4163357104773 48.6782695722354
691 41.141339731851 47.0997363814527 36.142712107623 42.9003607755158 49.3913270121135 51.7289826911715 37.7228951323662 45.6914184572521 62.9176810470454 46.7302686201691 46.5612441955788 45.1741728909225 43.6798775428313 40.5753551734994 31.7669017993657 38.1428134858981 43.4436891012527 53.3387257125789 29.0303925139695 40.0311285807456 52.316993518603 38.0793521786902 48.8064969339037 34.0028212212125 34.8769139201607
692 42.016813950892 33.6901344961197 27.5262031129842 46.6893570574799 52.7465210549659 44.8274841229978 37.1766318147863 45.037016193211 43.8588447209803 49.1558957340119 37.6618072161956 38.1463144128122 48.1910904493596 49.8005583525313 31.4834605888756 44.7897610623786 40.4820206453211 58.3605388646549 30.8231094142511 22.3384782918844 48.3271816988478 32.2327112513561 67.3958886806375 35.7482129803907 49.2624689132637
693 33.1235477642924 35.9205270960237 44.9364491355157 51.0044691259348 48.4125363849085 45.880718043616 41.7316721011976 47.6430796666535 48.4003409792805 48.1940579060918 34.2082822180177 52.4514666608873 45.8116526660992 41.2180819846691 26.4631734521579 40.191428874859 35.75358657078 55.6569804198908 43.2774435592227 32.1334159016727 43.8823184767108 37.059606296184 57.6175235531237 40.6405497794424 70.7212176261735
694 36.6090876355301 33.7084020541239 36.5354389231044 51.8810736664847 44.5072853091295 49.9608242773863 39.7595113165194 47.186192841259 52.9942232708222 46.55734289355 33.6688513398209 43.3753370137474 35.7362521632383 45.3509987086269 25.1579262525902 44.0254972165103 52.4134201016852 54.3552999929532 42.3307534604932 38.8812380996437 51.1861506048578 29.9814966899121 50.5433716979643 59.424184775211 52.2515345875083
695 44.0886050575655 41.4576273959218 43.1402581335147 47.247968284025 44.5627554065737 42.9638128247502 42.0447971931563 52.1131490203799 43.5218812324331 50.9918286173271 37.5874796325017 56.0310756504677 42.8055457619907 47.1524542693508 40.2744412716307 36.377960266247 36.8144300843369 52.0885261926124 45.7739915616774 32.1657239342845 44.5188538163584 31.4597950493166 62.5299473020654 41.3956439654361 48.4270225540707
696 34.736546473756 32.8680074403 36.3368322002086 43.054841617772 53.6533951471867 50.1803718008702 36.6758338441701 59.7792120300115 35.5367873280204 38.3314375130554 32.3014220183749 47.7092287946582 36.0982117724381 35.4078054687245 28.36708154521 39.6098795432246 30.6235984841112 43.1077069083223 58.5328289579831 27.9513212862279 63.7614384950473 32.8403778084111 61.3818379917357 40.074661508994 35.3007914806141
697 38.1830306044999 39.3133766206315 45.6343346939317 46.4496168256693 50.9231342844552 50.8515580848342 43.0009542029592 54.5382600363202 38.9981600131665 43.0605565914171 37.343832686379 34.9234527881261 46.0049170490521 41.8309701704952 30.1200942867291 26.6592329083002 46.4513469059608 59.8319094665667 30.8331966399163 26.7336916828268 60.9730301506544 27.948922125621 52.180302237196 35.9832254743748 45.7255650209644
698 34.9281229190432 46.961436940475 30.3895667504379 41.8296520060943 39.5942492221444 46.6466741618127 41.4973805704648 46.2138167204989 42.6678751880332 52.6508477997094 41.3229560717816 38.5700300786752 39.0772613284482 44.7962289619715 38.8784847986546 48.6411108601725 57.5934397070451 50.3995213154812 35.016145228838 35.5915867049929 56.7667272955227 28.4163102255055 52.5575881077166 41.2144111203206 64.6145645256537
699 40.8945992485496 46.6558975654185 40.3999612704235 44.3337247342441 50.524988299881 40.9477341623898 31.798661733074 46.1958372894736 48.0133293288139 43.0526057890191 46.9046450546402 54.2235799336654 44.5415824831139 47.5499017596632 30.1625256656393 34.5617395134546 31.8834020864362 43.023002906875 42.3071765881112 20.8497310696509 50.7794917068132 33.3202081638082 55.8708494161113 28.5323344855669 58.8026961574139
700 37.6943463475567 32.4243036884288 53.2749432531662 55.5397735552913 47.1019640667109 37.9288082115258 34.7929948264725 43.4416156843256 41.9112068425473 38.3987012080151 38.5085075317019 38.9146799255812 43.716365014485 31.3327469957226 33.8639867292262 37.589468918004 31.9341817240178 47.1403856847987 36.932091825626 41.5356887547801 62.8542847633617 35.4269936560608 62.5120237716925 37.7087322628295 38.3924293505809
701 41.4230320999409 42.7829183306948 28.2146182710635 46.7451017088533 51.442525922321 43.86606169171 30.5236299487375 44.264569457133 40.2218821879864 38.7131469370276 36.3989448757972 47.0157952340868 40.3742956251516 37.8881418134194 42.4708001425852 38.0020855772542 38.0548821367123 47.7805715713517 36.6730350309651 29.7148322249238 60.6971760154937 26.5161512877849 52.2749204632569 33.0558453321319 53.0620290752136
702 53.7577466308036 34.7397550234518 38.5616638835183 34.4201568967143 49.6299193360584 36.0225869284629 45.8441740812411 53.0662849616205 46.2703715796718 44.9599441539304 43.2721733030496 43.2717081458244 38.968746317503 55.0415023463678 51.440150144789 43.6103494291206 36.8013599139426 57.235494718481 44.8906716826813 27.2147648021333 50.8840687248581 28.7290913157778 61.7490984972394 29.8664370327269 58.0652656819727
703 49.2197286480885 31.9917395334605 42.6036768323539 49.1895729282746 42.6684802584491 34.4284035231009 27.6836401156946 48.187391905034 40.1361825099613 57.4262556878807 43.2732348203424 36.2231334240802 45.1509656467032 46.871969050391 40.0130105688486 47.4509448161908 43.4242349221439 64.1818937448162 44.3458840844742 28.311887528492 42.0852929982709 39.1899214724042 53.1302685364913 53.7327992032437 52.3611987337221
704 40.7384351179145 31.6587546080102 55.0296767934782 56.6038680684983 46.3992727256869 47.9319117063128 47.172027376611 48.9392771020491 45.1436822241899 44.0484141452252 42.8980559933719 47.3081530426527 38.4824653813326 49.4416122434216 43.2997837726682 41.0421873440614 38.9604153121387 48.4046748353222 45.1472871532077 43.7894047386416 55.2849278740401 33.1549154547283 55.4493119433218 33.119774707232 58.8102445000398
705 40.3686246993653 40.9650376664732 46.5269336221939 44.5025160818977 45.2507701057394 55.5771733347697 30.5962179655397 54.8850256632101 44.8010069062551 49.6643975788405 44.9011425509894 41.9563616402223 52.8298308194223 44.2904172302436 39.0627793861753 30.5495281996382 36.5234562667308 51.0231274403841 45.7296910753181 30.5350580488482 50.6678693384814 22.4384152837677 52.1895374819197 27.2075001987111 51.5570841384237
706 52.9465898542582 31.5396993448369 41.7120300212983 50.199617468222 37.2517990322005 50.5227002900016 41.11348891275 42.8072045381833 34.4090982419016 46.0727870384631 29.0003430111953 47.8070610405447 47.3620258095828 47.1099070087057 43.231223683448 47.5781617839057 40.7910768141089 56.4281949327642 44.4117688459737 22.4642095173227 57.7745481365773 43.8776413846663 63.5083001094418 27.4545628764234 59.8977876885054
707 45.9486597783343 46.0721753976275 50.8848648002743 51.8029502110923 47.071467686172 38.0944942245607 40.9709976695479 47.4884187404406 49.4082613605011 40.9023162464658 46.1551610543313 42.756996397704 50.7139869410681 42.9143126863068 38.4905530189968 45.5060262651679 50.3936407405611 48.8340579803273 38.0424563901909 21.8380549348148 48.5123623471054 34.2382810274543 55.9128497417172 39.6078529066045 48.5654909856933
708 42.7755700376679 39.940268014436 38.2385672260075 52.5169911138827 36.904877803008 41.1722169084097 38.2120740739361 48.9635593201915 51.1283520225225 44.6322751157153 41.6542312736711 48.6241981934414 45.7127264978189 41.54137526989 31.8048044842569 38.3214298195619 40.9372078054176 48.2221666372522 55.9082985190496 37.2551166873727 52.4820891216126 34.6146926771866 53.7795888583925 27.7326364495307 43.8029625984088
709 31.6173389401233 38.6816023077536 38.0298818229181 49.4648274000364 43.9596073186654 45.2381442735788 38.4661527165873 53.704536101302 49.4144141499152 40.4476709387171 52.4063861572493 45.3769382878722 42.4562719902952 35.6471560277721 36.1285287083217 40.7278509352667 41.2308743131463 49.371985138821 47.364184777482 34.6306779785186 50.3338492102668 26.884127016848 59.3755257812334 37.6227027487294 57.4119134657488
710 36.1708327190784 42.600799286422 36.0504961271608 39.5678674430443 45.1326954444359 42.7634362390484 37.9806975371732 55.8171770474031 48.4295324522198 44.0848315515363 40.8714479961687 37.7105674532941 40.0574812139679 50.5600968185123 38.1790587360461 40.9399431348361 34.4521949303718 48.7348161739888 33.7627865478184 31.397185179966 49.1025389050388 34.5790915373871 69.4652052317134 37.9561760026138 62.2074616690922
711 40.6010355303655 27.2212942494509 51.2258930001876 41.6191726812502 44.463441538703 48.1196720343757 34.7049297457726 37.7201660851328 52.1377789004735 37.3130957124259 38.4709487892861 66.1048016760775 45.2511099419975 33.5474680989955 44.7015956544897 50.072816978663 41.390629636454 53.4586654118263 41.6080707520884 39.4284207682647 56.9918759025098 26.7477419779335 63.2352826698273 40.8607680547197 57.1567865637618
712 43.4537801834978 29.4420919793853 42.8460704243127 34.7079456743209 47.1989427328368 30.7510515217053 46.8265525029108 40.9002528244515 61.0329298900728 46.1022884962034 28.7644022333791 40.5508641674616 47.5027414028174 40.2051071447788 40.6264076853966 40.8924677221111 48.9962439063539 55.0103845333302 31.6916875820275 34.1608816524783 59.5696602537406 38.5597645034599 49.9289979655212 38.813429758036 64.8811287868101
713 44.355425934064 41.0429867880644 47.9092411189266 39.7420561912363 40.6510406537733 46.7521733104897 46.7526375830916 49.3191175114664 41.6443594145883 38.7262736047799 33.5949975279297 38.5458116406511 44.0009621547638 36.6394305253639 41.2701424634322 34.7501468651341 34.2216247655335 57.8522683991027 47.2767647063404 20.0104567101033 48.0940537252154 25.8567818774237 45.4048272648267 24.8338005436288 51.6210103859906
714 45.1957038589085 37.1677774180715 41.981945089383 46.2604120482598 38.729050746365 39.6592484569863 32.6435484745679 44.7519888369061 51.7993920691415 41.7741582009463 49.419965232197 52.21616023741 46.0265521303103 46.5330320008367 37.8936117328565 32.7052057212694 42.0471908133418 60.5779440925782 32.5276587517138 28.0303720053775 53.0569102515565 32.8574786092094 50.0240288418002 32.2856313079266 73.0936968747075
715 49.3848910924867 34.5258442595009 48.790016858352 44.0529261366309 39.5536484613823 40.1270830498979 38.00999037312 59.380280807548 43.9654915466541 49.0187745564191 41.2514738246188 33.3900960582965 46.4232672382685 50.2929505437027 43.6417427136576 42.7644038451633 30.4496613478609 51.9161358565097 44.5700094881308 30.9958326251782 49.0855795027185 34.095433545855 53.6583455327073 48.1465948331077 54.9331188976472
716 42.8175377661968 19.265056482832 48.144962908937 45.7570149332477 35.945247206756 43.3077093496037 42.2014936085819 50.2445743334286 37.8680971092333 44.1232893631044 41.0962350626508 40.2877579084163 46.6310185222105 46.6084785257178 28.4049295262522 36.7885454341327 27.7283552044705 46.5098776805228 53.6903829297165 21.7939062630827 53.6034162537687 40.6686748946675 47.2047161174227 33.1871086173612 56.6623967793585
717 43.0693727622476 43.3316301852614 34.8006656074637 43.0037067488897 42.0713387628658 37.9024194564304 46.5511163653146 42.9832683126759 45.929358641925 39.0006028631921 42.2429089069546 38.6143443513024 49.3547571522656 44.5157029942199 42.8660650335866 43.5389327205647 45.8383973628105 47.5847042097828 53.7712402635915 30.8884095714249 43.0097262667278 41.3059788130084 51.6102945499678 38.2096276931046 54.9917885651008
718 40.9262230576873 40.3228926626948 38.3891537524649 40.6387589264694 41.189609855613 49.32958328723 31.8370626486611 41.8372731143417 53.1373301018698 38.8468359689149 38.4785475181956 45.5539416730987 44.1490867824213 41.8804530904384 47.1346431331886 48.1243146373474 43.3944437525699 53.0281999813048 51.7608508234156 34.0959364446673 62.6959323050556 30.3980238489375 57.3882642889534 42.3912292275209 57.4530189326028
719 40.9444494680196 25.6446544554734 43.0256287888569 45.0037803727592 42.0175939815968 47.8876262175007 36.1631619474333 39.1460632306904 30.8721396495518 38.9383591358242 41.830173980323 47.591611838349 33.827497623708 51.9257661449635 42.1634738537522 39.0120338258973 41.2388369252153 50.340983914175 40.215843017402 22.7795737623929 55.8989892900356 33.3505016615381 58.8160799686284 43.8862884523409 47.4914676322288
720 48.0941240076619 34.9187322367014 40.7260240671397 50.1478023266949 43.4592678109964 46.9912605329279 41.4627435492549 52.0831795750299 45.9282459845592 49.025034162363 37.8850386885889 47.4784994309826 48.9980395121958 41.2727722226695 42.3378283035357 49.400368474462 38.6923975069302 48.6176500785491 38.6626771071813 39.2653327925853 58.7799848933218 35.7562017839073 39.821428339527 34.4715185430214 66.5945696180422
721 44.1931153259517 42.5168436184563 43.7649657802235 56.1308915917581 43.4544910771188 45.6710568568561 37.8413158572628 49.1402655145163 46.8737693749829 50.7497905676878 35.1658589214378 37.5400569261552 40.6845100227982 42.5699062353429 40.8921741438925 43.0922069399118 39.9479856736649 61.0568049645268 38.251455809497 25.2180412339695 42.444190769804 27.2505577886411 47.9348425613152 35.031031839566 40.7687910911337
722 53.6759129723255 34.7738533854319 40.5513902297777 37.8222781983812 46.9470794941995 43.7221901060564 33.3553668491324 48.7851559170893 34.2044725657616 43.5892206048833 44.503762463545 43.6949471565036 49.5411276851611 33.4819264602588 46.7756243301295 52.265264777225 26.8888887125353 50.1806188983712 34.6537017366086 15.24766498833 43.7421686345525 26.7878780719993 61.8774851010652 38.4232325178093 71.1263871866601
723 36.3050583175702 41.6666159815874 45.0969179827928 34.5715275761484 42.2097980567737 42.1864798348335 39.2969560476993 47.5312619205364 52.6303233506119 41.5748740786157 45.5913234596193 38.2152388103159 39.8938910160561 42.4171183812674 34.6236966444429 39.1038238423083 33.0875785585522 54.0586429902352 46.1054651127638 38.4210410332597 52.4040062958816 32.4003880778098 65.3308368553959 32.171317480297 46.79789402639
724 51.0532817852299 42.3389059102764 38.4761818578141 42.4789329116913 46.4380948283836 58.1750471896969 38.9712034310089 58.3006740820469 42.696567771895 47.3354350471153 32.8753333869762 39.1761151955448 41.1165207554665 43.9574047851038 31.3047470439536 32.5668303848687 25.3152188496784 63.2210629238002 30.1179330592909 36.0204248022634 49.7297695130194 33.0045408213121 53.4040753698357 35.5905511731467 56.8061945264155
725 43.1450983381306 43.0533887207799 48.777574357519 37.0488780062529 35.8744249567861 55.4198390690325 38.6392373490829 45.3142265244906 49.0298162029782 44.6665627587521 38.1892923419511 52.4531438833475 41.4724797800391 50.5628346571766 40.6758798194016 29.4984356215641 45.2974595198153 56.626417459296 37.1815944083845 31.9637636109993 52.7959706009874 24.4401850980169 53.394354674193 35.6498349632911 59.0376593808813
726 45.8853108423992 39.4311159544771 36.184015404332 44.5391673625032 42.433584210318 44.4605264664508 40.5277129099684 44.6766725656132 36.2828190725046 38.4002410281874 38.1740704139869 45.7314043882146 49.9346184581597 46.0648097163734 43.4990221433371 37.6213437938247 38.7238052712962 39.8573696454609 45.1236702964043 32.4476487679922 52.4883332341684 42.0813470632632 59.9168641566583 30.7403213606805 54.1812189155181
727 41.9351598816495 35.3116973104648 34.1308109726401 40.035866881417 41.7007245280701 39.9649644820919 44.9927549817102 44.5313612676295 54.6789042089059 51.7553063192581 36.1628201450108 36.2116400779094 36.2113676763289 51.6730652800798 44.0879556328569 26.9916209885755 30.6421033657388 55.699787648549 38.4399684024889 27.540452778217 54.8633632731543 35.8415207556805 63.0571359171578 33.4777884009559 40.8758713215987
728 37.9302355702192 32.7730439953961 46.6145810919393 43.2666879785147 44.9370420366193 32.6463166365256 43.829992397528 51.9545830700758 42.0261667063829 30.6936542496737 35.1634326871483 43.6893421711031 50.2906548253758 52.4059373245308 45.4509325016234 51.0146276475304 29.2804515913781 50.4005200158418 35.4186315135082 25.4947893544712 55.2396160689489 39.6660532998773 61.222947510639 37.6205987581514 61.3624595758278
729 45.5104199900337 43.8753690269187 47.9546133875089 43.9223949979688 43.3053539643739 48.6348265051219 35.7564721290625 48.6542530714393 43.2705102064986 41.663505604949 44.3193458799973 48.1277250002328 45.401720510464 45.96111940621 43.4869928416332 27.2097302716362 51.7143819707168 53.6084479817402 45.3749570678084 28.9127069471348 45.3415726063135 33.6822662634528 59.5740346727577 34.9151273686914 42.9850441713742
730 46.540707441752 40.9967624150002 27.4149341030454 56.0259728237039 32.7226217372229 49.3738286009667 39.5843000203915 45.4456889659849 49.4204313978553 38.8691166373615 39.3752759879359 46.7915291569222 36.8315366143179 48.2208101649622 46.0785280858891 34.5663709794729 51.4401063840002 57.7482789024343 43.3941179767127 31.8326109979317 53.1059647288713 30.1430561209846 43.922591955987 39.9683563965971 62.463379280183
731 46.7757151623779 33.0257703666604 37.3351283491224 44.0136441296798 43.6561944520906 50.4599951112735 34.3664481294138 55.8386776938377 51.3392227653402 38.5099111357845 42.132590305973 48.83173326489 44.5209441161178 41.3531594481578 27.4886538792192 38.135546837282 28.8936202296325 42.472304100456 59.3383442072611 28.464284678124 59.503137027612 28.0873507983538 50.293897790777 36.8850885164295 56.1255521671495
732 33.8174453897112 28.6356062836914 41.1522511613312 34.9399287993986 37.6967295208879 55.1963267087396 37.2490482916656 41.2808224407696 41.1599646458524 42.3565433067434 51.9239522086754 42.4423734156489 47.1321006924334 41.4863751791607 48.147018882998 33.792008130382 34.3464140695561 53.7596086132356 35.0198617090223 41.7972185800693 55.8808292255097 29.7548751662162 40.3720307392685 41.2977050231798 46.8168631965746
733 40.9832281337901 41.312871133702 42.4163959945933 35.8312100637253 35.5215198609469 50.6146440515068 42.021217566742 39.8329829208801 49.2525268883188 36.0563642606961 38.7613079289373 25.6502271295857 51.1544797447288 38.5163948736738 33.1662078287874 42.3291692058655 33.7174279211859 48.6213766777719 50.2705479026284 29.4719230305644 48.7670728442032 33.4685213536215 50.1245671022569 28.1076660367596 75.5911862581387
734 33.7408768372736 36.7656326853141 37.1485677213968 38.2630399689766 43.9743693213381 40.4945037201138 30.2187826146689 43.329169875773 49.2885537498477 51.0187941514479 41.9435839278904 40.7337439476038 40.2720570207131 46.4990948918329 43.3953932852398 33.7576338130284 35.6699881977576 49.996882917485 37.9302018445904 21.5998348243188 59.8898460700636 37.913500729841 42.867275717931 37.2134619696085 43.4178426052557
735 39.2704618041952 46.920159214147 40.3674388561844 46.2683838826791 53.6042769378488 51.8293862638453 36.4262545843607 59.6593196066809 47.1067014440544 39.9893387478748 48.0690682942962 41.1556001684161 49.3938809463409 47.7892320242258 46.2082495874275 38.0595489102744 32.790265968461 40.3090485418044 51.1790335634919 37.9265453146495 63.8092268661241 37.293023393241 48.4830678885663 37.1097053550552 53.3865868653671
736 37.2773802344772 42.7541244769956 42.8550969211577 55.4953071994038 38.7429639281388 36.5178173879831 35.95278262344 53.4377038888567 40.4429707418935 38.0020890566173 45.7388273899489 42.9450895569043 46.868670525859 42.1940997224065 40.3294464375837 40.2673444607756 50.4250825695217 55.5142763379846 47.7631318878958 37.7140238943173 50.9685005724611 29.3174327918093 52.1340558157025 44.7480773387639 61.4215648493701
737 30.2789212639008 41.956948873016 32.3975590212294 52.7957822096326 40.1971826563072 47.0775345876446 46.4096205113268 58.7159614953982 50.3132437866808 41.8261769786268 37.1947263979429 39.5254074827869 50.006899200597 44.9265043955541 32.522997683608 38.9752776020406 39.3102004100136 46.5400371078614 48.482899449638 24.0080998856699 56.6671600866738 29.4039959837375 62.9658905276473 28.7657956414164 56.4943844908541
738 48.0611039603086 43.1786317542381 37.6651519921511 48.798767992971 40.2636366667483 40.6572237145387 33.0999913525383 50.5715684387129 54.3582762463929 42.7717518049177 38.1422733514083 42.3449185802989 49.8744662578825 37.4628834446662 40.7038602664395 40.2640678542368 33.9591133667167 46.086669531392 52.2005126041646 28.1876754722341 51.588342117704 30.0026643721286 46.332654577752 35.6267548888578 58.2556612756072
739 41.8701322998521 44.1776761659605 47.3563112771858 49.1669009895237 43.3835320860834 45.2942618595554 43.7189190478342 50.4648295284718 40.075489734552 35.7568024790509 42.9848416274383 43.3366322183167 43.1827055066619 45.0559176579704 36.8058867851301 42.076813859076 39.7219001585651 47.3195444106227 48.4220491038283 31.4583366988975 50.3858470694581 33.3903232559915 51.2608741052485 33.2981651266414 55.6950737944191
740 53.6862067753082 33.7416787864865 40.0327415074767 50.8017191784955 29.9807089566164 35.0145071810169 32.8560522109432 46.5691189628279 45.093077327455 35.7036110543089 40.0896161215039 38.8571862648736 52.8852585907002 40.9787232102602 59.4872294723793 50.0543266996053 40.884831693474 47.8175459433954 38.6683899793051 29.2937231784085 51.4712460198639 31.3535458123164 43.7492566442566 33.2276629502807 70.428644169284
741 49.9168738150555 43.6232400509193 42.535612659431 44.6550312137019 34.9467452563989 41.1881864219728 40.1332729896453 42.6154539244034 53.5275421200358 45.2845557988379 34.3119462738286 39.5624695619819 50.6874719348167 47.9495734632688 44.4121104301472 35.1890478162662 47.5452015660722 48.0399600139525 47.19439873312 22.3578187908085 53.3541628446741 40.0362890189272 56.2961945878314 30.1417393363812 45.5276272364563
742 48.4646203710724 38.2378814793239 32.0953906386757 57.451306489446 44.8911138757777 40.7661075965832 37.8695032187241 47.7098524555589 33.0089510377033 43.0038864601102 42.0357729375928 47.7623529471997 40.6720916198874 52.4551237480288 53.2991667419156 40.6168315127725 37.4732932392991 48.0219282584896 37.64420611237 25.6468819942653 52.6724374023908 36.4399005022354 61.7630414165975 35.2459792516721 48.5188828606016
743 41.2794119308765 35.5900092424077 40.6102961205388 49.0409475619386 44.5995320034532 46.3646402727335 36.7579099084012 54.8941656414007 37.2462405387377 40.4207701833546 41.933463986523 44.1699552695309 47.5487234480832 51.0015036442186 32.9762982054369 30.4876858470136 23.2018373008683 53.6123914991206 45.4775976304916 17.4985655939736 46.0683849359922 28.9411091980867 65.5658791974465 32.6812683089538 47.5200692658175
744 49.2733186442141 35.3797693278144 53.3382313330995 40.1532452161002 50.4749189403637 52.8083891361055 33.803185042805 53.807747878518 32.3615322803991 38.3382434405651 40.3231318786332 46.2566307470091 51.7916018133342 51.2338091303811 40.6327099113504 40.0147118677379 41.5774742265428 50.9054187772308 40.4018422568188 32.2421603790975 47.47219308927 33.663400678823 52.4567113444418 22.1028805325471 62.3828626193932
745 31.5528505359378 35.6834477228068 26.8880688204207 36.9846852467854 51.6444705547485 30.9706779391776 35.5393795148913 45.3663462044262 51.7623082677346 36.9848813247977 42.6532462984489 34.0219745931939 44.7493443677922 43.4476977055931 45.9617924289325 35.752994384616 43.4106986249997 45.7906926968738 41.4507790882097 29.7451165075921 50.7575547259159 40.1997990068735 58.1561845831624 41.7708776035139 47.0671472781084
746 48.1539846911057 20.5069251117471 36.177558505711 38.7326352488815 36.1912178295625 43.8126437626904 35.6741564640661 46.8560173072972 45.1667144075132 38.1864524533709 46.1870941816708 41.3568590301786 48.4396200068044 42.8018568727702 46.9628251068329 36.7483473825289 38.8767280923651 47.3396450649879 31.624807953694 26.6851925494788 44.6913414305809 34.9465487557156 59.5451470276245 43.2414378042475 57.7882473662324
747 41.8407815837313 33.4604460731977 41.9831476526381 45.7762538443707 41.2606859011201 51.4179327853158 42.5572397171626 45.4948704827312 56.3539533853167 43.3432797018116 35.0993366789954 47.5389475949655 60.5697057485934 47.1598970531716 39.4183157477765 34.4798203107712 50.118021691267 44.5621979016172 44.8397189264162 20.8431662310044 64.0283878596948 29.6868006478262 62.7347216372678 37.1364462645566 66.0396513125363
748 33.5589757767222 32.5790917672663 48.8214927997958 33.4867519131185 48.7859486056911 50.7360020829073 35.3255720507086 37.6628770514698 68.2462870569569 42.8209138272116 37.5233799873619 51.9193523477653 42.6740427831262 38.7001350253407 35.4737803026699 45.0857515030227 33.9227352599645 57.7340943184902 41.0835895496759 27.6506392884444 53.6316099265234 38.5749241939765 48.7853776548456 32.6605991004329 52.3421777968775
749 52.3608574242206 34.1238940103694 38.6442610069462 43.9803464055106 50.0725691663618 48.8849920836644 37.2287132662585 46.0640578513829 34.5789284289586 44.3683883683644 42.2118755840423 48.143051682528 43.2198171719576 42.941155520825 36.7694389937121 41.1773027462488 25.5476181842045 64.325745247648 36.537498435653 34.7425157310459 62.4146485878323 39.1012683121899 60.2255323624521 40.9197905471635 62.3742460240774
750 31.7792039851617 44.3729026586886 32.961812342304 37.3465276609341 44.2527158060908 45.8130584419884 21.979671801318 55.770054594403 52.4008700758391 46.8709735409007 39.12087727093 43.8769413782396 45.9215982599366 58.8091558837357 40.5784425998163 30.5228411468166 11.8696435484782 63.857880827945 44.4169001963976 37.1401936579437 47.0982012094266 37.9223948484198 52.0389731360815 29.6750857929051 61.8652194268188
751 31.4232477721843 35.4164352093443 51.1894049178005 52.8762185982356 52.3213081992433 46.5771652670668 37.2983045292684 50.3124423437417 45.4767374288712 49.6313608777739 39.5065959734067 47.2121041623188 52.1576626402409 38.447411759621 32.7269484167842 43.1432102395583 37.8430993972898 48.6057792621459 31.0614223158614 16.5144758160941 52.3052769958351 30.4205466236744 64.8831862496883 32.2856264354812 58.2146041393533
752 46.1361098577372 36.3283507189078 49.8912287092175 50.5604139712544 34.8174432664202 47.2481341791172 33.9306679125269 45.0353322928376 55.9011303512843 46.1988397903846 36.4520935182712 46.6801244867677 38.9602254818111 42.5590657974625 39.9295658869989 38.2696526083009 48.5162087542857 53.4102453105284 54.9024660306632 21.3823219135732 54.4904118972713 27.6616588385823 62.5917545808351 41.570465359361 63.3497131632125
753 52.7265039401379 36.2169457260011 29.6378705922528 44.6328938605076 43.4108367339659 47.5873039353654 38.1499955690164 49.3836346444696 50.4999857336593 45.0191878679989 42.4152546777539 38.7365346805154 53.9361807178373 41.6542869155922 42.5044569282525 36.6264930395761 40.9774179662269 53.9751157662901 41.2991344076401 31.6845891568695 48.6275449926672 23.5840419324336 52.6055699291249 29.9784610823243 60.7564515288084
754 45.1379064021973 36.2732149823194 45.3015572553749 45.8217851225823 47.5753552500441 40.9853282352132 27.6743955641349 51.3871210094342 43.8078957532423 40.8532995274773 36.1995456231595 45.5728597728308 47.2734253064988 43.3715498527737 34.4783134715165 35.8946401842076 38.6374959695463 49.093237569545 48.8039244639452 28.1218314267204 51.7775529135713 36.2176390930012 51.6242174881464 40.5439610975525 51.079891457868
755 45.2765109784932 40.2320922032147 34.0895369437988 51.7352772123897 46.5771228722523 39.9614857227835 38.1506717426645 44.8788918527499 48.8779459837783 47.7263959645906 45.82804428867 44.735275132769 44.3813764119698 42.4393881691702 39.1723002647135 44.475289061074 38.7076681548461 54.0750235533398 55.761769752967 27.3606577869696 57.965773850906 25.6265951219853 55.4321709183272 44.0640052523405 60.3724602973981
756 43.5261271176825 35.991996088522 49.2957260090377 38.2170528468432 51.373053649398 52.8280990074808 41.0971501266883 47.9710547487089 49.429391147827 45.1062403688533 41.4588563931958 44.5464322066885 44.5734295726594 42.9303815085972 40.5805984825025 41.2130277990821 32.0497465309302 48.2469240730196 41.9536015322495 34.0025616159272 51.9232360920207 35.7836651550789 67.3219552857361 28.3847892091552 60.3473492714932
757 50.4063683449457 35.05021640911 41.7453084134302 34.9934709650679 42.4041973685113 39.3036299564475 36.8591355693638 42.1662860949112 45.0454393246892 23.5684879802742 34.6966426766183 50.5023282532472 45.0034005523423 38.9863782157342 41.0500067046913 45.7956634188079 45.4257909343698 48.08570193009 62.0531605408806 26.2356139701175 53.9337514984533 36.5491810895297 40.7886600008022 40.9908531455743 53.14639938051
758 43.2563558855031 38.8200105105055 32.8140202128271 44.7719871578964 45.9478477044858 41.2264926939319 35.5317632826036 42.9087982536072 51.774186098551 38.8225766336538 45.587529990654 51.0122892292262 46.7571614806977 40.2975013962574 43.2802925643614 40.4402783147997 50.8884168660262 48.9621516002759 27.2279465254812 26.4016134058173 48.4391716370816 39.8339869554534 61.4656912347526 30.4103463030786 68.7682264394243
759 39.7469468583983 40.3868361525194 49.5540078345448 52.2386203169805 44.0808935919247 56.8860436939638 30.1065120172723 55.5207544434832 46.3945485003691 49.6459395416863 32.5607411172615 44.9760244627649 52.3775514045976 46.4921320227605 39.9251581911256 30.2351231182581 42.8857441499913 53.0098262673199 29.5821574373967 10.4261730071547 48.1616484059552 46.5210212299141 55.9487672935972 27.7029496311399 40.8676438530039
760 40.8659338554917 43.5140627587231 37.9395654656972 39.6320770277796 51.4012860161633 37.1079805681837 28.1079360460126 44.4304654006127 43.6229922589268 52.3784889930954 44.4680521247491 37.3203597029305 31.2465675196939 43.9855690166691 34.4687325204204 47.9126947952587 47.8800615679449 44.0448403415316 40.7261964652122 36.9491091651477 39.4367794243195 38.7691631416648 58.5566368582395 33.1926949950398 54.1274153682851
761 42.7841657688243 37.1500263603183 30.8058580741031 55.2442759953473 40.2216391940533 38.264562405882 41.2669388144135 48.3328930568435 39.3346392519211 46.7892474173513 37.7038508933464 47.1820906255019 47.9063544231196 46.2572498193715 50.5467626619306 43.5063389887828 45.9942548234346 54.7838521875506 42.6869182979175 27.4763025765127 61.6248548829095 31.1662484653683 49.7060188340511 48.1361197250536 67.5203071004526
762 47.5517839004576 23.3839245579381 44.644535098168 49.4662519257392 50.912109798553 43.136796277903 32.427406724838 53.6432559841139 45.354255081431 32.1338574201231 45.6258980336853 53.7563454221664 45.1899591518845 40.4089449732374 51.6995526558643 55.8621099393038 50.6399966398732 52.5136639824535 41.6676264638841 36.9500085514897 49.9114770393014 46.6806060717093 54.858791186212 36.7666699253775 57.4725889913464
763 41.4875557135564 32.1793969971471 38.5603625564596 45.422795209907 50.7324498218911 58.0364068206834 42.0776791918621 49.4483828506 51.538449825373 43.0937278403968 33.7797307829342 46.4570429557493 43.0280308011064 46.5219674199378 33.3889713096423 46.0194161230041 48.1427787683651 52.1930929773821 45.9094514424711 11.8376741522145 65.7993474870575 34.3082424237346 56.9750660700603 27.7716590725688 53.1789322114509
764 51.5594598309902 40.0269761754973 43.07600716546 42.6379441846415 37.4569790706014 46.5616415616714 28.8643959195737 53.232551404815 35.0280502904606 30.0752393203623 38.7228755040775 40.9822493585386 47.7745692164599 46.1155672122092 48.8463600937249 43.0617990449864 46.7993571521869 50.1716273974797 50.3034917220068 26.4445286685686 56.9264660346576 33.6983999512996 46.0364523720095 43.0413072829052 59.8738832474235
765 40.7895143089096 33.2878639966391 44.2245558654955 51.9097462194786 48.8371064334207 48.2357098180343 39.4010600782126 43.2680567219313 45.8191713321237 42.7195234259542 28.2047364776736 55.6816798745396 52.1784573290776 53.1203420220063 43.6663716830022 45.4652874170725 32.6180583372575 55.1721181125367 50.9326711416468 41.9073068087081 60.7680725177809 38.0643293131785 55.6556183974249 47.5105232387786 48.3154312718748
766 40.9620795582773 51.8878670126717 56.6094885591213 46.6649751489871 44.0219617612419 54.4020950449547 33.6133751325038 36.9304905309836 56.0687631633971 37.6330841446987 56.1584507186833 42.4198821758652 42.8304949580175 50.5403560252594 40.7406218080963 48.698886952547 42.2643531683362 50.502516334776 43.8874853489154 37.5676993993339 39.026463868343 33.5737922916915 67.9568094455016 41.1787992227543 65.8086426563748
767 41.0022154283862 36.5958414870409 43.6390842979935 51.334578287497 43.3326165987943 39.2168299385052 42.8308660271402 47.3355732132661 52.5778867550997 38.8658196506074 44.0926210434755 47.1643762787157 46.6654356690763 36.1632978100754 33.6830359600449 40.9016185951492 41.5441144409345 46.7573478610873 44.9268542038449 28.4762389591106 46.9717696140304 31.055009041157 52.3801727460794 46.8888985367204 59.1454724284733
768 48.152653473243 24.8793691492572 42.7677161822022 38.863828275035 49.4905954454019 61.7504896663072 44.0998813382345 44.8625764757153 38.9344854556745 46.5475424376078 45.7122036504101 37.3231162150453 40.8160843237439 39.0489377532602 30.4971636332255 52.3285656557157 37.1364885809015 47.0879959434064 49.3878210974956 22.6498948694476 56.9083704290987 40.7126338257013 61.4689060644966 28.8109345180563 57.8980983104244
769 43.508529949883 36.1253549465458 34.8567038472094 44.100862833872 45.8746106984326 48.9864542992071 43.3741528784406 50.0220474082497 49.7485023739622 38.5098002413749 48.0695512525493 53.7871301853059 48.7721129259169 48.4625262164667 34.4950530063797 35.2047323522661 60.256367881994 59.6067505053338 53.294930077142 31.6749764490259 43.9290874110588 31.0003445624668 59.978420707507 37.2853475765056 53.1135799300759
770 51.9531333562659 27.7843218124102 46.7983468831967 38.0385872711965 40.1983499008218 35.7067540253866 39.5348783516549 44.6181143196958 46.069817882638 37.6714969739253 42.1473001364644 46.626297820601 50.6358433217279 28.5801552957815 46.1730803080644 51.7263379649468 30.2592301189836 43.040653309819 45.2497360067094 39.9305668762388 52.6319235082421 37.8864726844796 55.6948341762632 39.6462996185272 49.9653174653048
771 45.0073367291494 45.5730872238194 43.0796627361806 36.76496584076 41.498528443604 51.4596936082028 46.9765950445049 49.6622609645345 40.9201241427085 45.6032663518014 44.8885565519957 40.9733915689795 35.0141194275431 43.6527910591585 41.6333216702924 37.3659112906892 38.585102152034 50.8769806552425 49.0647741684747 17.3025626029517 54.1072688272807 35.7392523261035 52.3558574491222 36.5839389833038 61.3078785246232
772 40.8955409586704 37.7078598148822 27.729860095602 42.2606699221509 46.2056765099713 46.0322014441966 39.3137959792844 55.805981122878 59.8072745599067 48.4295826882597 46.7339535996127 38.4965003526878 42.2410751297925 50.7948768316337 44.2602620471854 32.7754228448404 41.4655695787772 51.9124446128945 41.4536437687561 38.3452065839296 48.6675827291141 31.0143522849595 51.4518166196724 30.929934226128 67.0319912493456
773 42.3230178420381 46.6779698550711 40.1548196541497 52.513372261073 46.8392132790815 45.8008200588135 32.4497414797427 50.4038694113935 51.773723337201 41.8959950819904 35.0888775250883 45.6846062917892 43.923417019869 32.0562266097026 48.7089398374113 42.1586842128446 35.4688651676703 57.0501076462865 39.4047614673716 23.7941410160663 50.7286687738079 37.7104900356058 55.8716822331923 44.6816389334551 62.7639754205806
774 40.5310730068057 34.9811486419444 35.5363871947859 31.0069951982921 45.0837536391016 37.7672271471012 36.1428948595674 46.3761970482483 52.2523650565327 37.767647528845 39.3325285932662 44.5225382886562 41.1640764547863 46.8788336766305 36.6671096735567 29.0468470703813 49.5183521487658 47.6677242322063 44.8495744652155 23.9558119427817 55.790581870292 24.204688510288 58.0498402543925 31.914240915722 56.3022065853713
775 44.8172135279383 38.0049372336589 37.5833085546061 45.8984959346653 34.5098660429488 51.1282842512979 43.1647636460812 44.7149233408942 41.4287382860345 54.6062324563654 40.8590423543195 46.1078966341152 48.6702979050249 47.7009073642681 35.0229473155976 36.6610105774506 39.7122983998483 60.9124067690507 49.5609339735538 33.220000165739 53.6425093305321 35.1191310227639 47.3561832620424 39.8077414854322 54.8968076813655
776 38.4913696758185 33.2630653799566 38.7747660746399 48.7657533101509 47.772363715834 47.6012724967857 33.1490822435282 46.0172344929017 45.4676767485879 43.250705290059 35.141237898372 51.0131492632954 50.3858958815546 47.6964322827459 42.5008862416896 41.2483553303065 43.8190420973288 59.6489688782559 39.524787112097 24.011851539353 60.2324689752179 41.9779635674001 58.6775163632885 32.4827280890282 50.7008660929547
777 43.7301486743701 37.7258225050185 36.8643518915682 41.8920192736142 42.110860300739 44.9898042007225 40.4485411457553 53.0314969017763 44.6407533006508 48.5629199679785 38.1535545470521 48.589475561143 49.8857170569524 42.3779516822493 34.9123084653297 42.6985744734225 39.9551594028686 46.9619713634916 44.2688235832987 34.4332926993007 55.3849982886295 43.9609822399324 63.6268107085552 32.7681999939535 60.2799493168547
778 38.337239907449 43.5639142472755 43.2961848419615 48.3572353936012 39.7605747923815 34.9707135675162 32.5103873010603 47.015342139427 51.6295493930692 43.7798796021793 38.8863278766922 51.3713156357398 39.3416407029082 57.3455260131103 47.5942319715653 46.0333663291583 39.3536247236968 54.4912765746431 30.7564424361624 23.0806509976819 55.5717150240361 30.8280658917175 61.401725345165 37.8815111893436 58.3540813618791
779 34.8652385887479 45.8624604979516 28.3404178802791 57.2524801323525 39.5708931640996 51.5561065990353 31.3413026836968 58.9793195360809 37.2344651531254 40.5029248683457 32.5489106013816 41.9994131669656 42.4584471469154 38.0527347217706 44.2604924982411 33.7815490154422 42.4556757568642 54.2172927216002 46.6895412945337 37.1799147205098 51.286450581514 37.9875759953735 56.6143482641189 39.5570895954778 54.4473271703548
780 41.2093724597775 35.5115492885108 41.4431153965037 50.4554456987905 54.4169957855651 46.2488954878994 39.2811915573186 45.8460521343298 34.2419335990885 42.45984143555 46.1361555505705 40.9650234971086 45.7061026107073 40.0110275528282 35.3645435298141 39.8287756519043 31.9563086144899 51.9641502120759 38.309680392935 36.405835044187 54.7025645298099 26.1760722577404 61.6232418322244 33.4990495130897 58.8319866380204
781 40.5392435699616 40.5402112081919 44.9100384957473 41.4005113816193 39.635199030812 49.3078062666165 41.0553025059743 44.6774155016951 40.267847942206 42.9341637787783 43.6481711417938 40.1894462570154 41.2669642569592 37.0496003739345 36.1269682779933 39.6113994215371 52.3472262485556 56.0053534954489 43.9420916420369 33.0685682460111 52.4266751371724 36.9842382523396 47.2354050885531 36.4341334971037 62.5916937274205
782 38.1922906427164 41.0066585502871 28.8140152007089 44.3901686542986 32.2960295105092 41.5037181376455 36.8607251287586 47.793716644544 44.385154572645 41.083989780882 39.3431537271362 42.6097337822032 46.248369661403 49.4300783317613 34.2499735304854 37.9057203342173 40.0661517210803 43.3834540968231 42.9740838868885 23.9500106075536 63.461929586176 35.4429322501142 57.2562884976873 29.8951357960448 53.990419563738
783 48.5404638082946 33.4598206230307 32.6333813030786 39.941578958285 38.1733203617969 45.6349582607505 43.6257643099886 53.9622851143805 48.112483577318 41.6286297139468 36.0616482996675 40.0366007089262 35.3022337231965 45.2886348653481 35.1557632531695 47.6481507708662 41.1322423569383 61.1607064309888 45.7738300013619 30.4475595493311 58.1359918475633 40.5726933781797 43.8209981062829 42.3515907415842 63.050417819674
784 38.0702777261527 40.1852858672572 44.5229583868587 40.9769850025055 35.2885526097184 36.1044411067641 42.4767075141922 54.535619471293 47.2196075404231 45.8620423288669 38.8741247191664 34.6460245395328 46.3594024987573 48.4857442709402 43.8923230663482 34.3817880385716 46.4334452759604 52.9379643266935 40.221605185646 16.4858077435903 58.9363994028031 37.5688164975238 50.3865825670854 28.220440021063 62.7597031257184
785 32.9431505149862 50.1369529314197 40.364234916732 44.0066490135009 54.5646925847377 34.581471285266 43.1461642781025 32.151029057057 50.0345627349584 47.1204158072655 26.9092910685 42.2532065218056 48.484706575621 42.7129705626695 33.438261141267 41.6605824061227 37.465122769953 47.194823234183 23.0400294966607 26.2827124002792 66.1888588299597 32.1671856979577 52.2831281120649 36.0988449871685 51.8021697617922
786 42.5502185738527 33.0339861133248 43.0673037291053 43.9467631406624 43.777527546348 46.4702123983884 37.6459763349571 48.8168405494561 44.9921316653272 44.8987096142733 32.8185323661769 52.2565255512423 46.8490556523634 47.6131113736543 39.7580123247194 42.2669225538147 34.5601036071935 45.5360605257094 45.529208978849 28.550193251392 48.7531850159584 29.3540873711149 52.1046991969929 31.3525434026899 70.5866284728381
787 45.0211997740028 42.4944181127952 54.786291108092 40.927603953461 42.4261667951842 51.0555337882291 38.2039187992541 49.1404032006487 38.2417708723557 39.6436573490954 47.5120354968914 44.6849962075962 49.3478265629807 52.5744800325995 38.3568824912876 34.9290819819421 40.7784303228574 48.5627642360183 33.7618593800045 27.7528088059308 56.7370251778172 35.3573656090798 59.5127495170904 34.7830297758412 38.2606356003529
788 47.0331084991423 31.9683761164323 43.0252023349687 41.9012565029143 48.6680753857443 45.2167005953998 36.5150973127596 44.1252928573033 55.7366815988066 43.980005961267 46.8731284182298 42.8353135819942 37.9463363649917 47.6531988172175 45.957584691339 42.8230345649672 44.4057907999894 57.2478541350192 46.1326542723122 33.7749031881063 55.9065279439787 25.6366292283832 59.8835897079345 43.0546638403441 62.2308044729691
789 37.0880380749455 37.2652209430864 42.633957193405 38.3804388512488 46.6417756981648 45.8313381360078 33.8317441347926 44.2607951063111 33.8124082669912 43.794233754279 47.5318737755208 46.5992559317756 49.0345782733642 47.7656132162064 38.5621483571294 38.926584273526 41.1349720262528 50.8876162344047 39.7735803994336 34.0503969111034 57.2523417876118 33.2071783429443 56.3694002170595 45.9874477803789 66.6618956092085
790 45.9625708437015 34.9315869243168 43.7263445856686 45.6825146276949 37.4852106263489 58.6212517989882 40.4299242872946 53.4544330816905 41.1690695153233 40.5629065735976 40.4192075814914 43.1563740278338 48.1608365955369 45.2143616041261 43.6756200572111 41.1250780327648 40.7873442787024 56.9357489080044 46.1536135899398 19.1352328163088 62.2059098539355 51.597559663743 58.2886009303355 30.987054876945 62.4660479707929
791 34.8524001744938 36.6216761165579 46.387241663681 56.3404621084733 50.6458572273466 50.6870756830153 40.9597142588492 56.6939468359109 48.1667311809214 41.6548669391498 32.5471696884726 50.5382243687575 54.4022225702936 45.1148653369324 40.1406046565306 48.9408969320151 47.4429717496935 46.1616600710024 55.1435149506952 32.9370747644016 53.3950584185149 39.5792865081672 51.7300509693872 30.3651031329226 55.4533827098787
792 52.5965336827123 42.7033075982877 32.8609142121331 36.7185396565711 46.9869189824311 34.0369919227035 36.6459353283177 48.090158171766 58.5405230656817 44.3492841906046 46.0167837605407 43.2010641099706 42.1572775085792 36.4673720457188 39.0844460199973 46.0627784320092 46.6925975119984 54.3882946838998 41.4433660528687 23.4835175257757 49.380298431119 33.9652585186451 47.943295687959 45.5054340519155 56.9556357250125
793 41.7048706836069 41.5057802837669 45.4735004084607 50.6456734242605 35.539441821291 55.1676595303735 39.7410144019683 61.1653502662659 32.2887897489774 32.9107963983172 44.758171032626 43.9898525379642 54.6339423325108 42.1533519073813 35.405748374196 32.878792661524 50.2706533595673 46.1342515088277 51.4678914085498 35.819161523173 50.380469809271 37.1550379399091 48.7511576178513 29.2571679651478 43.1865955557301
794 40.4825519446945 28.1392647776847 46.4058084828573 41.8904161873035 38.894535405614 45.7363204995377 39.4387203206831 52.0567406704149 32.1136797356033 41.2636161639553 42.0512023013431 42.0298519579887 49.6147552116865 39.3604211366173 35.682528495788 51.5361976491507 49.3822416865064 47.5251241389503 36.3163267267008 31.2477009492377 58.3497577642718 26.8789887033816 44.3889432112436 37.9082745359858 55.7123062924156
795 46.0011343023911 33.5569753384341 46.2847176525464 38.3087968202387 41.4714423885789 46.8904252651761 39.3371561391363 41.5420544657139 44.356654081143 39.848781822996 43.9074173273984 34.5331899489781 42.4836113533359 57.8541864834111 30.9221830110289 37.0877730416268 36.4559505992249 46.3228492557992 57.9831488853851 30.5198263108344 55.5847221743556 30.2817583546595 59.3611197280172 28.0944230852716 61.2047065776877
796 37.6942184990797 42.18028079358 48.6091492676554 48.1521089036114 54.0120953656935 35.9617531037513 41.8012719256979 50.9101896112151 50.3318413007313 46.858457765311 38.453329763992 38.8897156408743 41.3092288857465 44.4848651297155 36.3016563658055 54.7889862274037 42.7375660957401 64.505108363081 40.8603241342563 28.6547692723613 60.3524265128458 29.8024328794571 41.6325678518992 28.1587125005189 60.5833358606547
797 53.6017687888803 33.3901933047972 33.7725623684336 44.6548231566261 46.9285222227968 48.0138229276786 43.0857989795003 50.4118818607732 41.4558905634395 38.2377207105404 56.7537167448532 43.063428407323 43.2818889046488 50.1576943479798 40.7480612014632 47.7633131857286 36.0921125130578 42.6359041386546 34.7889751516682 23.3181399630899 40.6658620493534 38.4762803288535 48.5882329483506 40.581105325414 60.0375510981487
798 49.7022043289978 39.5169528731612 54.639840799497 48.1601181758097 34.356423183176 31.0003776939343 24.037327462397 42.8382759459543 42.0550226441515 31.572897091765 42.3929466455334 48.410250691262 47.0922485903888 52.4655955260763 44.048067023125 37.7571481437138 38.5996021380352 44.9944944588584 44.2680564607853 31.3197193681403 46.7081820665119 32.6712723802111 65.078346940394 57.9897030765242 54.5073259559714
799 31.8998296352645 40.816398617326 41.7836163239385 38.5692146563686 39.587904359975 59.7587685159963 19.0915416671953 55.3924687571362 48.6778320920818 39.7019466175249 30.1161002884655 49.8349499535088 48.9235719175293 43.808695411621 39.8460734421133 45.7933904797854 48.0675601119901 50.5233546179874 40.0642501164659 27.5711536531408 47.2779430947363 36.9604299748148 50.8472669811353 29.6376233069931 51.898866752946
800 43.3732377268251 41.62662317839 29.2447918854614 39.4840326106641 39.0642545906136 47.6292365925301 45.2860210243105 49.044077711458 43.0583433066306 30.1134544571208 49.6978853757168 57.5972067917904 53.7789991815557 49.5683932856202 50.4614419803922 32.0270200068479 32.4130096753949 51.3042870386837 50.0264474202834 25.180388801635 58.9390288941161 40.9004635414162 33.0867550668638 33.7133817658991 62.5658649022702
801 41.4306260032596 30.5080520861793 44.113141423226 54.233713895597 41.4905489394544 47.2660949006525 41.3309508442942 62.0323615773275 44.4258722291943 50.5864640287523 47.6969350935213 49.1205882389368 44.0135243869152 46.5367683578345 32.1049911732414 43.0461180472659 32.3633452876073 42.8720846184334 34.1503240120706 16.3753278286496 57.2007054370713 27.7750346321262 61.794536189807 31.5907602893844 49.5964835258434
802 42.1554179564391 35.2750207648405 39.2247751328319 46.6301291324978 44.7536831498903 54.5970246865394 39.0980417502163 52.9631353590074 37.0735626987465 57.5765795266007 36.0848953943475 44.7387456698688 41.5373441574468 44.4942583808014 24.4560457044865 33.2505307659056 43.7246489144257 54.6959770008906 37.3433736789884 37.6932286878923 51.6123296142633 34.7680691343098 57.7203002714959 41.014345364236 52.1640309895873
803 25.1395344478092 45.8417507657558 33.9595962335268 39.8923352416209 42.8531999531391 41.4379429921878 38.3665271483125 54.3517557293371 49.2352017555228 43.553093044035 41.6101483281035 50.1465307990613 40.8000956347626 54.2849484982257 34.1929311894415 31.6344139707285 55.5896508784085 47.1608939996704 44.722821986121 28.3179485516958 42.9519330237058 35.9095073627698 57.8148663756906 28.0527911175022 51.8946418187649
804 28.6244260251463 36.286427409818 46.6095541579613 51.7120762197403 40.7568693315673 39.7689032417213 41.1612258438337 46.1544777637659 51.3561127609608 46.5767735867802 44.4972726829266 30.9372793796744 41.0548277555356 49.0780296908315 38.4739864779075 40.2308181691819 38.7877264731138 43.0123565078727 32.0232490072754 37.0319415688913 42.0192968964095 45.9082674762941 65.30039358511 30.349170073054 62.8902157997508
805 39.5889954031797 50.7952503942885 36.6509322309634 49.8122145214016 43.5888112536985 37.9992815323389 35.0543761704859 51.5524081058931 39.1226586258104 36.5099718875306 37.1108537259714 32.8421723711901 37.0020585470053 46.0107625572807 34.7629695982321 57.9070143582214 35.6141132845034 57.778945158437 49.6229609450437 20.3243590005941 40.1757765321771 28.0429235511976 57.159091343742 49.8661252691492 40.8715786462722
806 51.7367378010006 39.3240681507813 43.2487959212172 42.0243263897232 45.6919566702515 47.5788527833407 37.0383544404781 50.1183355060751 50.3730433130345 40.7994692137577 32.0034720219718 42.2307474223995 31.2648638592765 48.3656916353545 45.0106303547606 41.4984948289633 46.6429362267283 54.8585486943666 44.8667766498644 31.9125521142012 51.1183765832676 40.0532929807713 50.7681848979473 33.686571256584 51.3289533478625
807 39.8956643588327 31.7158748540109 46.858497822817 32.5611906768996 39.3923349687286 58.9124300392982 44.2674117070921 46.2413834066886 46.3142399262688 43.67846277882 41.6736531600024 40.5287337658681 32.6467786960675 46.4191012622014 37.0540024759935 44.7464620762822 39.2873918776465 55.5080350745188 35.0685389497726 42.492833574332 40.3504114507769 34.7807676292706 56.9768784567421 39.1025906027373 46.1913537558426
808 36.0803656794222 47.3745745688567 45.453485781935 41.3859717841226 49.0575284647431 46.3612897729873 44.1343495887921 57.6220218414148 37.4911843016886 40.3652120786661 39.4789272755751 53.5076910158244 36.0367459196069 44.7736947731884 26.0397066731685 33.0035527775871 48.9533046583311 42.31525457728 47.1928948437513 25.7407850623202 55.5808533711742 36.2198854888694 56.4131580376123 40.4637318053136 52.011263514561
809 43.8192485954472 36.571238477408 37.9162534746017 45.6782667247302 37.6551496402754 53.8603462820213 41.2664516409686 46.8066304647222 48.7806474917861 43.3418946999386 35.6454425418144 45.3003057649089 42.9318121425149 43.390712561379 37.7661059105361 41.0572473452341 36.6097155842823 48.0322095923781 40.418639991063 24.5190317927733 45.3818377215676 30.2391951155563 49.3615597006748 35.339068697395 43.8444094900096
810 47.5529508523049 23.7143641428804 36.7986243889993 49.2417008900281 39.7458271121465 51.2719812816152 41.1244249004421 44.2846432424953 54.2272985779038 39.2454044639517 36.5105525418106 52.5359134574417 29.8160608830799 47.3639636878156 31.390063936262 44.6838713338102 16.5859887117789 39.616449677034 46.9027995028688 19.1456617172584 39.7437590053788 40.5023840211239 61.9471670815787 32.8253621108063 43.2863351561891
811 29.1644868766417 42.7364587464542 47.7502022880314 39.2237063890484 50.373876852726 28.7836523718505 41.4532279011158 42.9155183315201 41.2214124015907 41.5704887542903 49.0678862990221 48.8202547535571 34.9735070667767 50.1625284391002 34.4052972237006 44.8443072032697 37.6369946080117 56.0508369315673 41.8926611671065 40.3966579713226 49.7515206787817 34.6841889525107 55.5452237686743 35.3234824882584 37.5126923596621
812 34.4809165095688 39.5643100410978 36.5123250220189 42.4414019972015 53.6607004446018 42.8749725254884 40.674952197523 51.9562234890845 45.5003726914772 41.7815243675975 36.7985693678956 38.5733470550226 51.638491468032 45.3444246551824 37.8374121039988 39.7059272090461 43.9416975521881 51.6073938139897 50.3757158157009 13.9407270536847 52.6554707933661 40.977937765513 54.0295882314396 41.251228985845 61.4282334119724
813 41.0586326646181 34.5720901918198 45.8707999265808 51.3319364079689 40.4440939038624 52.9886907532995 29.9052761733223 50.938718812731 46.8465493606055 43.955979083585 42.862894476223 44.2869747303345 41.343216068012 46.7942207304596 37.9765465680045 41.7988782250383 46.6004456215237 48.9988855927285 37.5944096145187 24.5215693607497 54.2152314017156 24.8320281278345 53.6750031708299 18.9503432580884 49.9313520618253
814 35.7159695965985 33.7093963138114 35.988107774329 36.6386621958458 48.2240638868633 59.4360910820199 39.6571819459502 52.5481516342654 47.3141159746314 40.1922127572257 41.1818084421449 46.1589330390964 40.816275323405 40.5836409664644 42.5101428065933 42.3495730151975 37.3278837419 54.0670274543874 34.3236694101935 24.2708420870542 49.4073961368098 45.3197974609351 37.7166540902423 32.1660731094391 50.6730268307918
815 42.4506691663802 44.1487212073091 42.2395710882998 32.6252788341262 40.3371713519803 44.5603605675964 33.5709386651864 51.3322703586046 40.6108927210309 41.2734174773672 48.6946974762746 41.294490746949 41.8679424999019 50.9205443423956 27.1728033143806 38.3941032182582 30.3829099453946 35.8137087212951 43.4381237798421 36.092156957017 63.5827137719159 45.929638548267 61.0131193820072 33.5690442714036 48.6673499698571
816 41.3177565040232 49.9251676082484 41.0062508655553 29.094814083585 49.457546352005 38.0007536977928 42.9197462330337 54.3850061607744 47.828676413195 40.5164101636368 50.5308400805867 38.260876876786 29.7204182844438 48.94190963401 40.6645564008291 32.6110380926883 30.9992877587901 41.6168620315803 31.8500060758538 26.8829154666723 47.397821248771 38.7764028691855 59.0034277577615 34.5285530870222 55.3738848694471
817 44.2991493938178 38.6103709244428 36.2158473479701 44.7672971448455 44.5579167240469 52.8540779989552 44.0852165051527 38.7691726124399 35.3204545736086 36.7442202996093 39.4875175833849 39.5867709074929 35.3707243233756 60.8428853137758 29.5770518762015 36.3757679976183 50.5914418015216 54.8683721232206 36.8010430959411 24.6278748156922 48.182377250617 37.1469812156857 44.3404974443149 38.0949907736069 67.1351658965848
818 42.9913087098112 30.5569191623679 45.6040952197251 44.9944096263779 45.7041282642609 44.5513361241136 39.0616647759099 42.9494138527379 43.5446085582287 44.0294813905785 39.6594405226257 49.7799855984286 53.4410378036253 47.9581248548168 47.1360041679603 38.2917220387921 32.8225758434664 45.9237949082838 46.1939042088392 33.1866298261812 52.6580266960129 35.8994402645346 47.1521068117181 35.6075281111784 55.2892939329224
819 52.1082668026622 41.5019658648873 33.7335642833743 38.5566063948055 50.1672442623103 47.9068303898024 35.6858172832668 50.8760527004574 44.5973299125734 49.6940412352508 43.3760318986749 51.7639283735289 37.6788505421655 52.5438343425113 36.5669083379417 28.2671351515606 36.8362512232938 45.1524679313664 39.754347425092 28.1417329458478 51.4262089496208 38.399578338037 48.9335132339918 43.176125051446 54.439896240559
820 49.1399272239209 35.2508586271128 47.7628427015082 45.9704124320039 47.6354191759757 35.879461263689 37.0825700528199 44.7760900765047 38.2394075440165 44.1989758086367 36.8489926858644 46.0658487277314 30.9860399933356 44.2445254896574 34.1891982737552 37.8835388369501 39.9949431189279 36.6720953521539 30.8328608880026 34.6494707849417 52.7531161299743 31.3275653565594 55.0680547134184 40.2713418552187 51.3313930456405
821 39.4186409108792 41.6099818711269 47.8152304176596 49.2265355933828 52.3317213667416 29.6099622422485 39.7888614839054 56.6086797979924 43.0240136215469 52.6493455442997 32.1367772502623 45.0596160400859 55.657606796737 53.7108523737215 37.778432948283 44.905143723462 27.0121216340448 51.612945171582 54.2011267084657 31.2914467396282 71.0739265852476 40.4324394977739 44.2848461897399 24.6751209789718 52.8255961219079
822 32.3326145431986 42.3468928264306 39.2566442795978 49.9679866911978 55.81698086383 53.2205117365003 48.8937409764221 50.3733445161826 39.78893737459 46.2198383948036 42.6427823999951 42.9732324348084 39.31203661832 44.7494670728204 43.2567858560709 43.9190204445712 34.57807430988 47.0887993920169 47.721994239344 38.0504611316461 52.5311407764982 38.4362008618168 56.456811022832 38.271229989743 59.3697989890975
823 50.5193742684134 36.9836437927406 49.8373651793568 51.7762499758363 54.014814385215 44.7682020923184 33.4421355695137 57.6407727346278 47.01972565676 43.8932818933875 40.7185581082557 40.8280662907012 32.4600554983269 51.0367721167922 34.8904824647164 45.8709773988911 40.5595920537876 53.3657489856631 39.7044911499198 36.8709795021236 45.1963753608781 33.2658002073922 51.3639212568469 51.1592678293311 57.5448538997714
824 37.242740849333 45.3059858723878 43.0970387453544 36.6335382669787 52.306208020639 43.3805708022607 29.8564444608815 56.6550916289824 46.4785711772789 40.915206298463 50.8724409579809 45.6197287628513 44.1645498378367 53.5352470896494 41.7290445371871 42.0402882105919 49.1529032640724 39.4002788884956 49.1931449850636 28.0432727564988 61.4088132467213 41.2625694691919 59.8861946862486 32.1032868563365 47.97939523567
825 47.6300663520285 43.0849124666879 43.421615432727 37.18083551786 40.3502142422382 46.0914012664101 49.7561790053571 49.2987611746218 44.3466089026361 46.113532020699 40.2662153792847 45.8011762329046 39.9995270617218 48.4675822574752 38.9234857394024 32.4977463902228 23.9150171367213 43.9225103181501 51.6111611040083 31.5556152168305 50.8518052556735 35.2910470403916 52.3769058337665 26.1353274204458 58.3690132568661
826 50.417631865327 33.1247893259097 48.1580879176351 46.8789628762185 51.2209262219387 50.7449247052422 32.7069531207757 43.1066962010037 51.8922044474918 38.573179477992 27.2550978325967 44.5133843682862 37.8516780570931 50.9026667313192 42.2032583728367 46.3653300291891 36.2536046121162 47.6383410282141 44.4124919593085 25.7586228535777 47.5118589801181 29.8145841956458 53.0511765678375 34.89443627459 48.066101388978
827 42.2796747934182 29.7737620694032 37.0941716368333 50.8712458911801 53.3460200762048 38.2212414446681 45.5496029968115 42.1378932674596 37.1181528405032 44.1710637729427 46.48513566626 38.0602294264748 46.9160845573733 51.3987613763154 37.5830873503847 41.6495009532035 37.2305784526928 46.5090583572145 44.206877017125 28.1569150628745 43.5031423850776 33.6266787555885 58.2910620765417 39.5534071038471 63.5260183850183
828 38.9896991920256 32.443596481207 32.7706527927093 32.0920872582041 45.9528493981545 45.058532191801 47.3875300754498 46.1762828159269 30.140001350778 42.4484789351972 40.8715771717702 39.8254996465463 37.7027803265225 32.2261929002986 30.1483178888257 41.4827465503988 46.0300115093125 48.1862797573731 43.6192204742005 42.5818025176967 51.0482254908296 39.2183955924092 48.4435882012682 33.4123155539926 49.2636311054181
829 36.6709888592301 31.3334076514457 36.9793999501184 31.906418077654 45.6698370272792 41.0479084252731 38.3212646987505 48.5278341248046 40.9998394315786 42.5490434787007 47.1405928865 49.7249500357302 46.340828759257 54.8764353915117 33.1846030550199 39.2162422410703 31.7634638050845 47.8596253023994 59.6611876994516 38.8763471203109 40.1628685934367 30.6713688078419 56.1517372054326 35.8780757025495 66.3175142232283
830 43.5030941533654 35.5317861923072 37.9016187251597 31.6365761159801 46.4116444521411 48.7616170290825 36.5095573050753 46.7748355614926 38.4681221165379 30.8255705375924 36.8539280661602 33.0499273112699 42.724958057458 52.6777924488115 48.310592481119 42.9147706365256 31.6949701800133 57.6430443394504 31.7589742800528 25.5620716829674 48.9071275133845 39.9463890249859 55.6086075008747 45.0764134494197 48.3034321509164
831 41.82593762414 38.623633028322 31.4278289578422 38.4841905906295 37.3695657325579 50.1393328047234 37.3349514110255 35.1517244405678 51.4684691110753 36.1806985255679 35.4012542378457 37.5210496558991 37.4802103124143 45.0030964213293 47.3270863070675 31.6928590102878 30.6931851603391 49.5476201084354 47.8851136693365 36.8683352065933 58.1728270646063 32.2933500540428 52.1065016834992 35.8584012818429 58.6866905453095
832 42.3230538087612 40.1718223303243 50.1651666463192 48.2794490521678 38.1376221415957 52.0432740394467 39.1827216463099 52.0272779734767 38.2159726615493 44.4692286616349 53.1792910946668 54.9979586427702 41.26846954943 55.5334257854012 33.7148314558439 38.3611158789294 48.1657864861249 54.1331192283009 27.0706179574702 41.8162116154002 43.7194096745773 29.66140078475 53.1381370063237 43.9951003603224 43.7861417755322
833 32.5075547300982 34.1109289754563 43.7719996947758 42.0391481571091 47.6064863093861 41.1303334834911 29.2290019792905 47.7121478845131 39.9862407993261 38.7651021111903 47.3573240967701 50.6012938384842 42.3035870094162 49.9754910209269 41.7706922918027 37.4870422005785 41.6856210669212 53.4106215662319 43.6579999118871 34.7889075115269 40.1461414139909 37.3353635731324 65.0826144637418 32.4089888022783 58.6004876749525
834 39.2143052642885 42.5487843801676 46.7601295988315 54.319884199348 46.9350669861096 44.9711768076129 33.5246148987116 46.0030647470639 41.6495770147 44.1325144716801 39.3175227010579 32.3162106998302 41.7560963600367 44.5742797038795 44.1631042072458 40.4940197509531 28.8317828473347 46.4975695572843 39.2993202836444 30.9909126067942 44.4691362247484 40.1450603152787 55.5769955222602 36.2118592975699 46.670144573209
835 34.432568067576 31.9953845816727 41.1832085301327 45.1445932234331 51.901257637246 52.375020372698 31.6200515826603 45.2214387340741 53.5645563252535 31.0431248753877 33.5776648013047 35.6473616044134 44.3710440822975 44.3747887326139 25.924060908179 34.4208531778778 44.9425010473952 58.1541878417613 30.5148131952184 40.8236391431198 47.4616141097595 34.743267498945 54.776110981343 31.6190911371419 47.9865235190592
836 38.5336070858709 33.2592378611344 37.0653368957029 43.2196486709371 40.1138226203271 50.6051348288944 42.0644661013323 47.6360315225472 36.9848723399772 33.663867022464 40.0322578156407 35.8981340516387 39.4677574639229 44.6611678429604 30.5943833182202 34.2275040662714 38.9819767926617 52.9346986131153 39.7986932757346 36.8305872886353 47.0463455120594 41.3631313705227 55.9739399445921 30.6293078169317 41.0077517229493
837 47.1820279843016 37.8452711383301 39.4700596838305 46.331211600274 45.9829268531591 40.0389353846351 47.3711153183301 53.1993276179158 43.0643682913296 39.9034575380068 44.4125424185644 34.6121059085158 39.2201334760896 52.3709162472716 42.5222496814256 35.9630432471479 41.2265288599143 42.545657150647 41.4570244126142 40.4737785237981 43.2155669570792 42.7120326854875 50.0518098860208 34.5430055966667 44.124985105911
838 35.2163663436317 35.705950716599 48.0910833157611 47.8722793678381 46.9045227615869 56.0906639634937 29.8117885423244 51.3000558034352 54.7032138520278 39.1349088000603 45.935032013953 40.6768377177498 47.0315977182352 36.6866784562003 22.7180066090903 35.6632991560737 39.2900215458047 43.746673842149 35.8413186257773 42.9431402807145 60.9837083458006 32.9973898490494 54.7755613588148 38.533519690507 35.8996309947289
839 35.1322472575059 30.5424058775196 48.7281697208207 35.2188277891376 48.8723109885057 39.7709489656921 43.6596393936537 57.064154980558 47.9926124246461 39.773147483593 40.7556347369958 46.8233332056165 42.5830451260046 47.4104152792643 43.3036120488166 37.4276384720105 29.2530927385802 49.4068205928729 37.5682465940907 26.0020453954319 48.1247022736486 38.4417599525139 54.0003125342509 35.0596667123136 68.9237138578488
840 42.0016774574437 30.184790237284 38.8034918216702 44.5503494238021 47.550799620139 46.1072931508223 42.3433896604384 54.6219636016089 30.7758101883767 47.3745480374966 48.5791907710055 55.2908214539027 39.9966768519143 41.5648850134635 42.5077632299779 28.314411754534 46.398796263869 48.2202607322624 56.3745196920221 18.4881769162867 54.0718209048334 32.0450905060137 56.0094009040245 32.4716693925442 51.6211031685325
841 39.8609291372688 52.4357199729633 47.1448976667644 53.3515843462801 44.2275229343984 46.7581429126221 41.7910571554272 47.3878150956191 38.789931830384 51.3188404535609 42.3581273067456 39.0328688570872 46.7552452624066 39.7725091282179 38.5519979892687 33.9468162096949 23.8653322548016 46.8423722129786 48.6253661359637 36.4478183658743 48.1036023315825 39.5312131963426 49.6191464264484 41.794241894439 43.4459634250824
842 49.0240630458484 53.3549693053851 40.3770890398024 42.6654926506203 45.3851789862145 40.3485504133713 38.5397908146907 47.4858912128879 52.4893485560283 39.5941837399218 44.4082992197107 48.9870852289278 46.696154974019 50.7783522960138 41.5603432786827 43.6968577404784 36.1990858097418 51.011805830554 38.0844703041359 40.6201697423999 54.6321483204078 30.9652835008226 60.2298689346321 40.4468542486646 51.6642627964135
843 40.3513087503953 46.1132211039238 44.149446835112 39.6096641670993 45.3016402618957 40.1749072783842 32.7405633236691 43.0585355034049 54.5968932181205 44.9984405267759 44.4222108232005 38.3962770864486 39.8260024294957 45.8998931490903 37.3934822144913 45.2737877686535 28.7970516783078 44.4640184313562 49.5459046090659 39.5381707731149 40.193465844665 37.5109668335647 63.3707553880437 30.7733741332195 61.010334387713
844 55.3411875335116 37.5648161507497 40.9503281630595 46.3388834072618 44.3149135855064 41.1369705995187 34.3133415955968 46.5233653313523 38.5424987406626 30.2203502309619 28.3164059578783 46.2239078926918 44.3268257807083 42.9625057247801 33.4521278083032 52.9035809892191 47.9288162349182 43.7416374374053 50.8799496677662 31.8204317052074 52.1585283216784 39.2850994008218 54.2405514985889 34.5539227213909 41.9046442909758
845 31.9015612744685 38.7837626282528 37.2864068029343 27.8687677684752 42.903184233228 41.0421013651371 25.9731855652041 50.1968829465376 35.6080732701067 35.3144302870903 40.3141903983827 59.3815383728675 42.3528679047797 52.487060953709 34.4119444904152 46.1367433604462 42.807927607238 44.8876592317055 43.8818737613066 20.6144700170434 57.5134153283683 31.7831923365074 55.8855000631412 50.8528126412706 39.4105635584453
846 41.2099507855397 37.319732753289 49.6315443089057 52.0292844115551 51.0186630713615 46.3585263348322 44.6377339759866 48.6911213138341 50.2270533810935 41.0411197343546 53.6915528264048 40.5712618092406 46.2390376772827 45.7033860983734 27.0518775810419 28.7899515439859 52.97943765801 52.3053682338375 49.8753746386928 26.6125307748918 55.2206607294769 31.3497363574651 54.7394241061717 27.6627345170293 45.6672482988936
847 37.2143094832076 46.604255058487 31.8095123682234 62.6216653979125 44.1168044697488 56.2564641970009 31.638735550769 53.2722571045876 50.5843069771713 38.1771931293827 53.9257651334133 45.6829123308218 46.3348603528263 47.6179985490484 49.1561186476002 43.8987707290923 42.2285004555646 38.9260240038047 48.2261913546113 29.484334597126 43.3070122720277 27.8316076867929 54.4092515122571 33.8705589183016 46.7415195079887
848 29.2161733772661 43.1900264893296 39.2698637554431 32.7841071560305 47.5258349191055 42.1574882154234 40.3410389999643 50.3300817770919 44.8630576710907 45.0421794383008 46.3822331575419 41.9371653682428 42.1325857421952 49.5006909033307 41.0412876297151 42.474552367534 45.189947858573 49.9930830763925 32.1339157022164 31.1882962944251 46.0459260164045 29.5422314046511 55.3738792705103 34.8661986714848 58.4647731766835
849 42.5685874315382 46.1980691125379 33.2546622784261 41.9562112120448 38.9892342795002 48.2216056881184 37.2229452760557 56.6003704615448 46.2899104041136 38.5862073400521 34.2995714445007 42.5180800876777 44.1062901227133 47.4685367595328 33.8998945810437 37.0787755410753 42.1949616172953 49.226706514597 41.6745213032228 30.1047227656395 62.8114448130123 30.4991702058552 56.5235441830473 39.5580869419749 46.5737565890883
850 47.0456325374417 38.8466748337298 38.6257570810166 42.9874343352896 48.5536619872097 43.4785483704257 33.8802889631111 53.5188396621599 39.8423488848097 45.4406468974819 41.2997681398877 47.115863726823 40.8434823312077 50.8259185877642 39.5429612781261 38.2484653302782 38.378262304472 47.4463569514803 46.4223183395855 36.776036042621 59.3869066743456 25.9416336010401 40.8197393687463 39.326685264919 46.3103821778673
851 42.4627441070105 35.7300963038826 37.2437208786142 53.9025825565807 43.5060491237591 48.604947785631 41.2706028928675 56.3719575807922 41.9498835095431 34.4543936755637 37.1149833174203 52.4881696738414 39.7283004239686 55.8390393219006 35.2107038130246 46.5671640884764 28.3808897408235 52.6192103021957 38.5419185744507 28.0423502370395 63.508343594909 23.47036359333 52.6324834053126 26.8447379136147 42.5231247930682
852 31.3773732698153 41.31986999888 45.7709480549514 44.9226686371126 38.3745656932891 44.4564396505595 45.5312944198829 51.2715474699208 50.3308325728353 37.1685710040319 37.1043701933327 48.4910844547894 43.3208385960985 45.607279406883 42.9288427357282 43.0281526291315 48.5758867509158 47.0973818725405 46.6065914632644 36.3757663301677 59.6788864390737 32.9427058650007 56.9238000072226 41.7552802337958 59.0516479600956
853 44.1050140466937 28.2842699812207 40.4714323761669 40.2630632641272 44.4606910244861 37.6777102615218 38.2083680444292 35.2753870987074 39.0377558879215 45.7026111817217 41.8256247069961 43.7036844077559 47.2258958758286 42.9222399607437 34.0246623009675 54.1918982320187 31.7501077746123 52.975007655184 36.9719441867933 33.4564963640443 47.58633884364 34.8463719021755 53.6739323296911 31.9739858929147 45.4280858970294
854 35.0379224065724 41.166400544818 36.2505205954672 44.4389770076077 42.0480495870566 55.1725796769692 26.66661815791 51.4211838578175 39.9230373805504 42.9744763575811 33.584279886736 40.2144267074833 48.2280550295116 43.5394236629453 40.4423757724746 37.794489382975 38.2731431057992 45.2952234762202 53.69050198295 21.4053690032499 56.9239308054912 33.9557924626173 44.770144714778 39.6640166742075 36.6163370393063
855 40.1619742500673 52.355724262566 35.8471590796826 50.6295714173479 43.9175622303178 44.0956731510575 41.7185504220591 51.4519767598855 53.5976873826492 43.3333646999042 43.1676389571548 36.0170920666772 43.3053806853843 48.9645959697073 25.0984677999362 29.067445318441 42.9941467444929 55.2446458945733 47.6918493200193 36.1071792770717 49.3622897042752 31.0297858393856 54.0198269629724 30.2151702315193 62.1292978670648
856 42.8016385707876 36.3813299439488 31.2995145609722 55.7227002381764 42.9265281992937 38.5412761060917 42.5263037799774 44.2840684670149 44.9805545957851 43.168605200482 37.6173074199314 49.5173748028026 42.7061459919721 46.4288153748841 48.0513098498206 41.5269348171874 42.6891515332661 33.6589267446111 45.2111139633498 20.5060651395728 45.24372783434 30.3467549023983 67.2729084123293 49.0036163407644 63.7469026191067
857 37.2564865028342 53.8210718614226 53.2541690048898 48.4073106848339 50.859107240219 36.7868503011724 44.2076729086671 49.6410672606227 40.3796884886905 44.6299728108275 40.9883229325134 52.3228888944685 49.0307056085102 54.2203664676087 35.1328405314777 42.8738069091389 47.4756300591342 50.7605432585469 52.3205742213054 35.4097827257847 44.9439056550055 38.046259994456 59.8220514007412 35.7951346635047 43.0747982502896
858 50.4297901208238 36.2509678411398 46.001289358015 43.1326306581371 45.0044463292227 47.491259763224 43.544847622181 52.4785148385516 45.204145373589 40.5099806977899 48.7838173223495 50.6421472915909 37.8330974561605 43.7300231874066 42.4002486329857 35.9281441913246 33.850224157523 48.2339031215578 42.0695458383662 33.4524529787543 65.1141766263541 40.6549220476707 50.946031229037 40.0612940936723 49.6475341041258
859 40.8576446278125 29.8447967087181 42.9832622333385 54.0975359921966 50.2734002802833 52.556361558934 32.3189980760948 41.8805100948952 46.8587240090207 41.5702905378298 41.3566699899401 51.8386841736599 39.5254111661456 48.5166446760852 53.4780127016341 33.1650871295044 39.3754024371447 53.2534346999332 34.9250605261094 38.4013465138826 63.3993170640502 33.1492830446397 52.5448761262658 25.5261975721909 42.8565785898252
860 36.4333130419392 48.9142944614298 44.8117636075663 36.480066890905 32.8522146607502 52.3569129138199 38.7647485374922 49.6224229945336 35.8390691048754 47.7493889952693 40.5229318314682 39.8929320240889 37.8043298015631 35.8863436662003 32.8399335743543 39.8826657093112 41.713476766555 40.3402466079077 36.1270580774097 38.6267477255686 59.7622708270445 26.8552228954994 51.4350507079802 33.2133522676539 60.0507509406574
861 43.3960155614189 43.2011041451494 38.6946407980972 44.4270806956803 46.7944342167388 37.2462872633957 29.8433034162454 44.4107211217455 42.1318980779696 43.8478416887184 45.9050738000106 41.9978193230564 42.9357458893986 46.233258488031 48.3421041985132 25.8069358945641 32.4167462181841 50.9551291380777 47.7197948911132 39.1594634805069 44.4131736641708 40.3250761665817 54.9985386169522 45.0599509049803 34.9263573509169
862 51.4132076027681 31.9543805460262 47.6819476061677 46.6876683742896 45.043660625526 55.2655674760305 34.2939423147215 43.9838711041286 46.2941821717855 40.0191557653516 46.4132550325408 45.6094179224418 47.4642039321312 48.8404144548514 29.9975644287229 45.6623236453592 29.6556737414551 39.4435352386167 49.9026301501883 43.9226732949787 53.8377283795677 35.8364981704698 61.6263874620113 30.2082356622633 60.2964915495767
863 39.4535492914825 43.9735537637716 37.7731061857245 38.8455759582753 44.8360458876591 53.9696312426389 47.4320936847828 47.7273096621547 35.3968524942414 46.8997055764628 49.1951786992756 44.4383206673453 43.0956804435775 56.1144591070373 38.3841627954819 45.2205261976032 32.0307968160771 48.3879052708427 27.3027542526819 38.5322856352983 54.3281917723215 39.141679443511 55.8014061363279 39.2398854180859 45.6841297901835
864 46.5231880314137 44.8125687675714 41.8713441779764 51.329723773259 49.5724367021541 35.5913668301856 34.397914400151 49.8276740864397 37.5024713412464 31.5880230938264 46.8950415105587 34.6537855703721 49.1463230497599 45.076304294305 41.8647580432056 37.9507343053408 39.794687048584 53.5516172431975 37.1733821520384 34.3680290258759 54.376746974531 37.2930963715166 63.8574799157325 50.9641785432633 48.6222616744054
865 40.0790426199366 37.1298019107627 35.0839854261736 44.2915051303917 58.7499154569857 47.3262190388831 39.6840485883409 56.541333753476 47.6678132281826 37.302650270187 37.7908222912368 47.8825441932188 52.7631103058101 56.7284273494716 27.2052415580995 43.2756193777542 38.458726615407 50.9746851232507 49.140188970089 33.2652351329145 45.5879950240436 29.7682183011834 45.7759606117547 36.6544871039272 53.3836911363315
866 41.8509174343524 33.1725760906189 37.6063207375733 48.972186133414 51.5909680371187 45.022595213419 41.6375243591288 50.4223203361205 44.6536959510934 39.6809268595474 51.8685537155272 40.9627224763157 42.393702679375 45.2617459172291 30.0429395784146 35.6555210458691 36.6148151174276 39.9465184415546 48.0238850203407 24.7182618604974 49.020197672676 20.9656474538896 40.2646235353116 49.0759576212466 57.5100556300854
867 43.8455774230361 50.2930167910447 41.4565771972678 46.9556253216582 38.5510999253139 42.5565383723327 40.2950527215898 55.4573148641398 41.9687540367439 42.1060056464646 38.067341387597 46.8836369408346 47.3906348853352 47.8870872333982 31.2422079210164 35.3034011199445 33.5510869624458 61.2928779160299 43.9725985967541 37.7372446976983 53.3233189964017 29.7970516960563 60.4888379076333 32.7617474428987 52.9617265041876
868 47.722778034544 32.0937653052264 37.1638929381319 36.3141149057155 39.1180550509529 48.7037122617059 30.3938004643717 52.1121519782039 38.8130546202785 29.4322798386212 35.2067251311098 45.1928208212051 38.3293879461898 44.4603063949791 30.027550839183 41.3547688591554 47.6445214995032 41.285457095045 43.1233184774214 17.4102001217637 46.3209597919278 40.8536547116013 63.1244787992616 34.970407038074 50.8354864210151
869 46.4592042141703 37.3535721144098 47.397873277776 48.8831819379673 51.6443715169466 71.0566509571783 31.9695774655004 48.2012135394389 51.174966180064 43.1967996704723 55.1280664105957 48.5405564086643 45.5886976899768 45.6425506222101 35.6246765940181 39.1713555559002 51.561290477215 47.8193276578598 30.0082365902894 36.2204609419134 55.5084628547828 24.8203817803589 54.9740435912191 53.8320256271959 48.65007440229
870 37.0429626737241 37.2373999002585 43.7594963104918 42.700369538781 44.112337207195 43.0080501732358 31.5605545767987 43.2885638961798 40.7696188299758 40.0862353398947 44.9564648956691 54.7481646447863 38.0993677799624 49.1752060664986 26.4842120439911 32.0812914426408 35.0180959949261 51.9833622824974 46.8025332229228 31.0002288952388 33.1557596973267 41.4259707133615 52.5536055128549 34.0001529349495 42.0529619878418
871 38.4022950402235 43.5087463895725 50.8002135782481 40.013840517778 48.4834270742454 41.0055337649948 29.1108060074038 36.651739480671 40.2547343328734 36.3694694012801 45.0847573438998 50.8769283787688 41.5800965983768 57.9285937652336 29.3391060148936 49.5122994068723 31.0507604222668 46.2933880429022 55.0455383237917 30.1498159237118 48.4123789171283 31.597049920222 49.4827403856798 36.6539516688469 51.4112468040911
872 38.5486126443771 46.3676011905334 38.3188818295019 27.4407649778985 54.0026634301399 48.3030461978587 39.5371008025557 49.3903347451163 56.2500082147588 34.3093714208315 28.3708226845494 34.4257113067166 25.8999787293839 42.2910060909981 44.9284565660031 31.4417076410367 50.9256283196662 46.4094114178644 38.9180676137664 30.9382737863439 51.5329981240528 41.2648324359832 51.5005686734688 38.8778435323144 47.7598819605471
873 35.3634143865138 38.0718930233102 47.9919598600455 39.985968790078 46.9610890424534 36.5623866702399 32.406163561559 47.5001931035866 43.0939174910382 45.7268609759634 37.2820306381556 50.6755801998284 38.2513925003387 47.7955800306664 35.8243051661536 32.860982800946 38.5642963614536 52.419628577481 53.9183660486856 40.3299299932613 45.7618129359683 36.0321285588681 52.5891273189192 40.7285031168518 59.5525253776078
874 52.1274532202304 30.2857822520026 28.7686557157979 44.158858267609 49.048790710354 47.3890841747098 36.7711138057587 49.4984182481468 53.1059836056813 40.3031837855684 51.6697904971845 35.6654784423327 43.9776077724939 43.7584843659819 40.5428006269291 37.599225248749 37.818883002951 63.7662099623165 40.0839832503079 27.1259746466279 55.7247559004887 43.2395259865261 60.1061470208433 25.9173951837794 49.36862785636
875 46.6769910921103 43.8033184432875 46.9396625657279 41.3289593451836 42.5230334917706 42.705371180071 46.0727873127106 49.7963409016498 38.8630182383378 45.1858016437274 37.1215399271632 36.2119021708441 54.5266575481305 54.7983039897045 26.2999731472663 22.3473753325373 44.4068773098695 39.8273290178717 39.3960469366072 30.010670389607 51.3688831270827 30.2401714322772 51.1009765262054 42.0497930568979 46.5068763760138
876 33.685210036295 38.1104630027189 39.4123452685359 39.1045240571617 41.0640658274386 45.696981078188 29.4379889916177 49.7969725875078 55.2360741425778 43.4020847740639 37.9532639169362 44.6757981882911 48.8517095696736 42.7242874048528 42.6774263264188 36.8459415049807 26.6492384963152 39.4449307005387 42.5130603773372 34.4086811097721 54.760030031946 34.6970462294842 54.5805811381671 31.9804835116231 47.6474914861142
877 38.7882379422816 42.7297349393145 37.7545704701755 45.0454981944645 47.1652076770432 41.557879581184 30.4612701880423 45.9569655957149 52.6066087591837 39.3296089830598 51.8364204843327 46.3788085134412 44.9309827457928 54.2453682181449 38.4703169369246 41.2101512203221 39.8552149366368 49.0989043814062 34.1119326940205 34.1406558508763 47.4797969544588 39.1429785184942 54.7269949945919 37.4195711189386 71.1619535674871
878 47.7794961483651 26.988562891928 36.9282447244366 44.1762797785703 49.0375788129144 45.8126207341145 41.5489027993331 47.7571547656731 47.7642712870778 41.4903913413331 43.9858754586863 41.2729822192825 44.5149871950202 44.1245605077901 27.0744436112521 29.8586177051814 42.9261940273059 56.8322845751717 38.9853328153613 35.4053267470708 53.7352185162692 31.2502420381726 62.6170796206372 36.9105106111699 51.2244147697812
879 38.1856415265556 34.675118658827 46.3170700874152 38.5219987220384 48.6793275365913 38.0580919764945 41.529856820129 49.1090540914311 56.5620221305213 35.9393222863127 31.4688702824531 28.9905121945917 40.489747026774 41.7596200196055 34.8524377130292 47.7913533903735 31.6594168056381 57.695377244017 35.6830014248871 31.7696162180769 53.5062392758923 41.1307120092627 49.9440226528978 35.4858265048305 43.8629702616303
880 46.9109467436108 46.9374967396011 29.1608487592153 40.4185144462844 49.2950778739544 32.4300080440339 40.5616717804959 42.5045572140346 42.9344232829617 44.8427882699634 53.2965687460209 38.489611966115 45.4984602339918 51.6321779804948 37.750146835728 37.7259275566139 43.6662317684841 44.8965043066767 38.442559755806 30.1069174112246 39.1657328831415 41.9700852725729 65.3306723911336 42.6993530615755 55.2634010991624
881 31.2638240901561 39.2836023861895 44.8280320877795 46.1799562993742 49.276322070958 52.5755505128539 45.1022515496374 53.6122896262671 43.2637389258468 44.9249731387801 45.1400969623678 40.3067794316611 34.5170657292355 44.7105862436403 29.3167749227536 38.457142225578 41.5219013881534 45.3986617201846 56.1224432332284 28.5624457965599 60.6202251615153 33.8776139111885 62.0774830110444 35.7287179091827 44.0945766235318
882 35.3573985879533 28.804726372445 48.6870988923901 36.9262645982731 45.6612712066401 49.5605271834451 41.4673979551188 39.5449304555057 45.1124543850795 45.6692671008417 49.0479847136511 43.3711028497984 47.6021334912604 48.0207017604861 29.1048958107952 41.2776874553773 25.4914973249867 53.147012624582 47.8467005123991 29.4958905286303 45.829446045568 35.3756544848748 61.8893667862665 27.8258225552574 53.6838494343115
883 40.406677447337 36.4117815687285 45.7025697932584 52.5290690918755 43.7708300592968 46.2264912059808 46.7562299367225 56.4459956552466 42.3150424340843 46.8063983175947 44.8823666765461 41.7827974032255 36.5388442513565 55.0303880990308 50.3132765265892 30.0739326514959 39.7921967131813 53.2426937090511 44.1214272836795 37.6906983271012 56.4015868814378 32.0675834754707 50.5096078627038 40.8726701975246 54.6690499406923
884 36.6004098565263 46.2334032644545 33.8836007302439 44.7140417446394 42.0713112248051 48.59949053444 39.8579929925252 44.8365683861088 44.5920872164654 34.1979928176175 41.9043247022497 43.3413643711118 35.6034603449376 52.8487474442684 40.4508645964919 58.265370838623 39.5935874312701 42.4728200090004 46.4469013372955 16.6394115298571 52.5114648310072 32.593149141901 48.5858710128315 41.1424839789145 57.1967865178078
885 39.822935273265 47.0035963708305 46.9513280521898 31.6768612895261 54.1033731878382 62.8213187046339 41.8487040397218 42.4030529637447 40.8314373819852 37.5809182673868 37.7171959601455 47.9396948587661 41.49642621476 49.8581510428415 42.5266769037681 36.1487060890084 39.4804641581035 49.5735041063826 41.0718789016154 44.7518782022722 50.2395747971672 37.4027991260379 55.1341506360549 41.9281302740521 52.1511953198031
886 38.6766567678134 37.5827450383271 39.0778873574511 45.3996830598965 44.725767372156 45.1007492663323 45.8981154594988 45.1479802621806 56.6917095867458 40.0228205421728 40.4668223913604 47.4581985234949 28.7925347163924 49.1381497424428 33.0765141683682 29.5793332566418 36.9749504262014 48.4818245353102 46.0761840502977 39.3806221365332 53.2734342210143 37.7509534868029 51.2512697297366 38.9083587998228 52.4158694733774
887 31.3543020324231 39.239115841454 51.9827870358655 50.2444987424989 52.8449246235 47.9246331364419 35.2836647486456 43.3109429540942 39.9585512602882 29.9703505522899 42.6767616952868 48.1943678626348 46.0292170041559 46.5087515135253 32.467698200215 37.3875802659586 38.2451475399088 50.4462109101543 40.180804803775 31.6512648944598 53.1826829039436 40.0982404589214 74.9898867138375 43.0662795864456 57.3237930785589
888 40.0347078811827 39.2683895705537 46.9418215209046 44.600446489579 43.2781836309312 29.6863944912265 33.1900410462639 58.7340758240593 39.1235823730255 41.4160204736648 36.533500384081 44.5197273739756 41.859654882029 49.8816449591848 30.3849204864542 38.2440758917203 43.4030634408363 42.1602011209948 39.2225520352423 30.2759138117215 46.6635372140066 34.8679284800184 48.3460190966936 44.1228643945394 40.9295482635202
889 37.8808857307826 28.813102491919 47.0532673283619 47.0107703652354 38.4437877175389 47.5912334168819 40.1657709410444 52.095620252448 55.4898488464191 38.0155063645466 51.0342942121948 50.6137310250949 45.8096204706401 51.0339694161758 28.5672237453663 50.8696313282356 52.351325715027 43.7157773708819 45.6120462408468 30.7473262662139 42.5514328340866 41.016382062959 46.8482032294655 50.4547168194283 57.7226364230658
890 42.2236334878624 36.8905561670679 37.4213154755111 45.7954149613686 50.8231767082634 43.2841468489003 36.009672675392 44.3805475819724 47.5284290040422 36.5668314766339 31.4659777981937 38.7103239154958 45.8208552405039 39.9236634774319 27.1630721922046 42.5527494613627 30.0524363338415 53.5532994517539 28.2441844759608 18.7348463328909 57.4526703779656 39.7693760716569 42.9962804029588 35.1809550233063 58.8027181046161
891 42.6975594508276 33.9499003873343 39.9669437219758 44.901607106703 39.8011778746354 47.5662207030102 28.2943096409198 45.9407242989489 32.6774729039747 30.7536677282019 38.4524207941814 44.5377664297534 49.5404249302886 45.8223904645484 41.414042970465 45.0861020832137 46.8110196529698 45.7547988096503 51.6449714373578 40.1329993675836 60.5364706656546 29.7634835634901 55.0075752553898 40.5375457990935 43.5928387375668
892 40.9726976146214 37.0339175241431 37.5768533547648 40.5342957222704 60.171746623114 44.571983792706 29.3836810624464 52.2290533178389 37.6182398139952 46.8954442971722 41.4776191060464 45.9306950746533 45.4254213717511 48.6630368773164 27.6131857499602 32.4407931700716 39.7153116454357 53.2102460887945 50.7597542697774 33.6438114012018 52.1333305746585 39.815008459849 52.8002856897874 32.910120603213 49.0400771938201
893 37.0033750108435 31.3735895369162 38.5376690736827 51.48870224531 50.769372824183 48.031243564022 37.6203934317801 44.9031448626869 43.6899415699686 39.77823277478 36.9729152721449 38.6353897618144 42.6965887417164 45.4579786465817 31.2463972745781 40.2133015614657 33.6643155711393 47.2978599899269 45.5249178997793 23.769723066803 41.1437475903938 40.0358737368613 64.2462785190246 37.107760764515 58.2271559422252
894 40.1395336809295 37.5903473368693 34.8189842552868 33.2566272859532 43.0972527541752 46.2361354049811 52.9524436818485 48.7323038544811 47.5333922770371 37.3664844711854 29.7105740542248 34.3506356927735 30.5085876452195 36.3683245961363 30.1613354330415 38.4429008018872 33.3931230388564 47.6195030707161 34.2050835225694 29.3957394544429 53.797644300937 28.5062818348383 40.0360395288838 56.2583543554526 45.4949560821297
895 33.3914955046743 42.0327834273776 28.2824010953854 46.2531511555983 47.6553235706058 46.4692229165574 34.1726690239302 54.9427684860501 51.7943348398738 47.2120069825444 47.2805309642418 40.7230947985527 41.8898694505186 57.5293287810677 48.4318126319567 32.8398580561661 39.1605048181131 48.1359630610357 55.812736016252 27.0800454540642 39.2388672873645 37.7287280756974 57.9067225146612 31.9878449477005 52.7395451517377
896 31.8400535782294 42.8761783795762 36.8761025516211 42.5220818504139 45.6052619403387 40.2894644102972 34.1379469144427 56.1105889618908 40.7426883696302 44.2192714495136 44.348082172998 43.8402631565389 52.8233493952027 42.7348576005084 33.5207331579865 38.728849415268 24.4329482698348 49.5561595650862 41.7230022495479 29.9325164433354 56.6342905823088 28.2512217369512 62.584043717563 36.4687488410518 29.3091194857116
897 36.7781558039334 37.3290944836454 47.7617462591162 38.9231045675484 38.9581783393881 59.2536312513482 39.6927033261537 58.211933369307 51.8000093633263 41.5491375165658 52.3940175930798 33.6116331036794 48.2652108751049 47.5785778878926 41.2355137123189 42.6911239069081 33.348420913575 42.4040403131731 40.4671066287039 32.079322095642 62.8687542583667 32.1581625377465 60.329024559822 27.0266217676053 56.5107644796953
898 38.4503161332799 29.9914158992682 36.9418236531061 45.2707100526791 49.9311857520835 44.6351685426189 35.1651229647104 48.6589427494606 44.9116548930108 40.2237067076509 44.8824360923123 40.3175992769673 44.881134419781 44.6591624372186 41.1824279165637 42.5910895777553 46.4341542560772 48.6624971508586 34.1389041743887 44.6778256199376 55.6007302882457 33.0351344601521 65.6843326378011 44.6713930101534 63.0000333611802
899 33.9266251775744 37.9383858010524 54.1550255837718 46.6202146950817 38.4265460068394 57.8171092187144 45.4577531215162 56.6229001924539 44.9981577565399 42.5134658104119 40.346932409645 44.8216011441577 43.0967666717771 39.9511927246856 40.4380639138208 40.4174797199978 34.9573641728761 51.0836786951634 33.7887608777854 21.7318770517143 46.8741335231164 34.3153740084497 56.8013587031485 29.2067326569072 57.8679431991208
900 36.4830532197741 23.4515027271725 40.3117428917983 40.8278867202947 46.2558654003788 45.8242001008356 38.920839774134 49.4708465420028 31.4081251227469 41.7504008475321 48.1831441194252 48.5663807402005 36.6383674281434 38.5761061818426 35.6477004456244 43.2128073998236 49.6646562351587 41.4928543465803 46.5453130830076 29.9013278220735 51.9586287008196 32.4015053243751 66.3745236431322 42.7694908343312 44.3678318436216
901 39.8089031656022 50.5987171965216 42.8395529129754 49.882829526108 52.2731613193098 49.9574346375205 36.3266205042475 53.283392160481 50.0214306774666 52.3466357780912 27.8517907434303 50.7263911260611 34.4258078191988 41.8361200760367 39.7220350966042 61.5679119264726 31.5089801969307 50.4357163828827 50.9986388550643 31.7960303376701 52.720661761961 30.7956226826272 41.3536058908564 49.8375652331345 62.052883027882
902 32.9971146103174 40.1164466715397 35.1663340763622 51.0233653411259 41.0398423381999 62.4255143083531 31.0416461345713 50.3083752673374 54.3962975548502 38.3806467288 40.2499105371671 31.3051716196079 41.290266416101 55.1595611798575 36.0997672825322 34.2366201386698 24.5358369346022 43.4720483339604 39.4283805213886 28.6807471129008 46.5171885013725 41.1083220351409 49.4099865932178 36.7389321980423 58.559056549754
903 47.0826112074919 38.6352302289056 37.966101610332 55.4014546924271 42.6084804170759 42.6523091938657 37.2302588692459 48.122398294812 46.9788212152177 29.9780794152953 34.9446478033086 52.6214937885769 33.8118798684558 48.2884133315499 22.4675999453497 41.3656700445058 33.6802454800564 41.8878783586853 45.5921802030719 13.608745629991 54.4959349499838 37.0575438194618 47.9102839869513 45.2852887200331 53.3422358819026
904 43.1568028555592 25.2689080034351 43.3354390447806 44.4779976875719 50.246732963782 46.1224720655225 36.4643577834097 47.4963495932779 60.0130636176576 54.0486162499344 41.3661123546372 36.3039409496135 35.3639511544479 42.0464156367483 46.5398154542986 45.8445227566473 36.1011647076276 56.9418638537821 49.0897741645746 37.2162208836465 51.368677616505 41.9188943424763 58.1709566037436 37.306039909689 44.6910711377231
905 45.7417200422853 38.6589306344226 43.4536191113351 45.9421468516483 47.6769006541882 36.4953512834671 33.5017048089666 56.6305039354332 39.6127986668908 44.912579646617 34.4968384129488 46.5317416624058 44.5588727385215 46.1063862318443 25.6179061418048 33.9995477287422 28.8053601985956 46.7293209401881 44.003373427133 19.9093126461219 37.3208883818855 42.7834969350763 46.2237473517566 21.6078438266417 58.4559207152643
906 44.2722812542047 32.096884933773 31.1413881145678 36.8231235322769 43.9356055423099 38.9761578985958 35.0019991596393 57.5387816110011 58.9067420870382 39.8471845522867 43.3410894645628 43.8309547208445 40.0373932666016 44.0034729707283 32.7251185060547 32.6355877215399 47.3879155621418 43.8297386567554 46.2686823523935 24.5303559078171 59.5925299473516 31.7776055586796 62.5342987919493 23.0960260191929 53.7255513677155
907 40.8906096107933 38.3639732348981 41.8239763302637 64.5087207201306 50.5466764558081 35.2523550626617 34.1742788850578 38.1186839995743 53.240042966644 48.6210952699132 42.6916260173466 40.4524620482867 42.5313991454906 45.7106296737586 49.4553690678928 40.3185673314346 24.3045698686366 60.8783390813498 36.0215483739745 37.572637818366 34.3957556539362 38.1395120663181 41.2918972847519 38.3011390073284 59.2503786745865
908 37.9570226987516 42.5892243590247 40.7198801446416 41.7779738411023 45.8808660888228 34.6332423224513 30.1183998123002 44.90470439913 48.2038004248287 42.1819454299465 39.6688546382304 41.8025609395736 43.5849698458458 38.111399165441 42.7062407887886 35.4928882228247 37.3593038021403 54.0792175322749 41.3362022893635 37.5617250738586 47.9389269868853 38.8879425736583 59.2584755327557 29.1263204894504 62.2053462842959
909 41.5003352231204 35.3297046065199 39.3459402798173 41.919342093977 42.464355350203 49.8726385973813 39.3475158021121 46.7199546146157 43.2727940691323 45.7236632782682 40.9774058933914 50.2853884832871 52.263816427267 42.2770946564402 37.1949422526574 30.0367851980067 28.1166298053343 44.9800444510516 40.8855918464823 25.1413959253795 50.4329549390183 45.4846283778821 61.8596082080928 30.5576732491153 51.7984644308992
910 32.7057885278851 46.4071613531242 40.9809112336918 41.0284776426129 51.5875536349521 49.5812619134301 38.3818186299922 51.5560515184981 51.4038032946272 35.1157804666528 36.1223600580005 51.0772637037384 39.3133138324458 40.6169287726281 43.062590989577 42.3978319333872 40.9883223479503 56.8145868839261 58.9161999688606 34.0324463836764 55.3677529194764 37.6003150682767 53.1196615708587 38.3247002054382 60.5963316050333
911 32.9532506711303 33.7549864115878 48.6352301509891 42.8984028754479 56.5268294793028 55.625100061013 26.6923601513017 49.1974210928501 52.9634193702586 43.3417884398788 46.4806931021563 56.464897393413 43.3440965011366 56.8975031200678 36.8088824011517 42.7555283884444 27.4505695292505 47.0370706774626 50.4072662473726 19.2599016773058 55.3343391953689 41.2341260040956 58.0748589986634 41.1139362470151 50.3849078272007
912 50.6708376661028 35.631706430204 49.4235452357177 44.1145545446879 37.8195910730861 44.0702090335856 32.1703998865281 55.7680911258476 42.2989278100771 45.464331798114 40.0895423249375 47.1437637638601 54.7503093111385 28.8291125084607 30.7155427052014 36.5489837383944 35.4581362472476 49.957307196054 39.3944174483516 22.0450262117284 59.2869576122059 29.8481459347435 60.2562613128735 44.3247381259457 46.4319397707927
913 44.92515905788 37.1541131330146 39.8677815032158 39.051002339892 46.0689190978118 40.7438558684974 26.2521890787647 51.7769484627909 34.9741904814379 36.5262115661219 42.7020114118803 39.6870521378142 38.7018970266126 41.2855496368298 42.9201432446166 43.8835088642219 30.8247898551598 53.7230752639806 26.9199610652381 38.6822775883903 32.23497344461 35.2782772003489 68.055892326225 51.2633375002641 53.9818924561912
914 28.1904719185935 48.2702314272623 42.2005076887928 44.9180894897116 46.0792583662312 43.6681823226984 35.5773526678435 49.8886389869046 44.8760878061738 45.8114653677467 38.7369736094291 42.9756118590797 36.5072653684108 32.0632400518349 38.2626365640934 47.3111672111678 28.2387543318341 58.5616391818825 44.4293588535807 35.3947468878789 41.7889392381468 38.8059350416245 44.6871791668986 36.2578057550079 61.8086123366537
915 48.5904433976188 43.1411185683923 43.0592993365079 49.5600501001922 43.7452539375897 58.5095537534796 31.2619732711575 47.923778069088 50.9676965893956 52.0322822161929 35.5484529750556 39.2503592485307 37.3783406573458 47.9028004701003 43.7607189939423 33.8524991365962 33.6277295978383 55.3777855353718 40.233421721845 29.6721365225855 58.4935006062264 32.1927907589133 61.5078175183593 41.0140942686581 67.6064476734201
916 32.6506608651132 30.5919440249022 41.2683313754546 47.8395553184395 39.4165767753802 47.1727857176871 32.2513185182665 53.1753281583855 46.7063368036071 44.2850761944782 38.4554686222868 51.1315516345866 37.5542564336161 53.6955188607377 37.4930183824643 44.7250635772629 32.7488900274342 50.5442042379267 38.3838751682836 35.880115835372 51.666757432946 36.5805960054097 54.8093471283582 40.6899614829625 49.8608367400164
917 34.3544819615731 44.6472840519805 45.2776495276911 48.9991895978636 48.9347747157246 53.3557389453219 47.0907021838365 47.2764774349188 45.4378621550583 43.5569502163663 44.8340388883144 20.4470317194531 51.8080940960482 46.4973663301931 46.8706464748354 45.1672626818457 45.2138751006237 64.478074113693 31.1969469873092 12.0653506136637 34.6135535715935 29.2319867021574 40.9475282451498 37.8155239714228 60.0502792892249
918 37.1161890726654 28.9115998345823 44.8982996598366 44.5363834225904 48.4706263435963 55.8566731822263 36.4380212677736 46.1316703359781 45.1056980927292 40.2014849691889 52.3146633262147 41.7270295615369 36.9362526512402 49.3808367146005 45.0328607621377 33.0415610778359 31.3567632614464 33.4717830145967 48.661854734981 29.1236624239954 42.0795323102059 37.4101237228558 51.9377146161208 40.2452767653211 62.3724047545404
919 49.614877811406 35.8989654846744 47.7971769190559 53.3172683819148 42.470408460146 54.0905682941214 32.2461456918103 54.8531493636629 46.6757091042491 43.9571909303088 39.6843556849969 46.2309810677866 36.2575078863769 41.6392426402783 41.2295089542024 47.4763490458264 21.0105482300524 45.534835917122 43.1887850615077 19.4212256513852 49.9806716155762 30.1807724324775 46.3097165661782 31.7818286228367 52.9384543291985
920 41.8844123859102 41.4316045480209 41.7303968287269 44.7219555730913 51.5753630348473 43.6662902423274 45.2414043239244 34.9930967614235 59.7797847909475 42.7351687355807 31.4674468237203 58.2461553093774 39.4912782471104 32.3373054320728 45.6877686547502 45.2370441552863 32.665550184309 46.9241786450617 38.2554474420573 25.0447034997091 34.4613423806025 33.1420733890144 56.5469985728444 32.5105676629238 64.8251126936992
921 44.0923720509575 37.8010954927458 40.8042945785047 49.2536738197536 50.5579061108137 52.8347417769444 44.4414488512036 53.578066698683 41.4497226223427 43.6932256314866 28.9472414458098 52.6181445595184 42.7540732871828 33.3033761634823 51.3290972124126 35.6997048575162 46.7043108236528 53.8815594951677 38.9633474951605 28.5037615657744 54.1790855892111 35.024708862838 55.8940704018966 36.63220263517 61.1702129863978
922 48.321435968921 31.4131538910513 45.9993601015963 44.0147806523397 48.0481864766712 49.6024950809825 27.9063413735369 60.5351238058217 51.353635847803 43.5448329775459 32.0752187105703 49.3940471226306 38.0274901226629 35.912531674839 34.5951067070425 43.003372669792 38.7931424409183 57.5121951846809 56.6844108378369 18.9302921666909 41.8352179046491 26.5924508397096 54.9586176140126 42.087000805603 58.3113785142247
923 34.9736463356143 47.9623445457496 52.3998086226521 37.2980632046493 50.6163475604843 62.1853324572833 38.6954919963807 49.0380221840351 34.5582368588648 49.0227806739336 46.4713446957174 48.8044228533761 43.729489392752 50.2457954141484 35.7540324094632 41.8474768709792 30.7709212202852 40.8655171603033 37.1003122544858 34.3836534843081 56.0203360785026 28.7824383687342 57.641193266574 44.3170421491625 64.8131053399614
924 47.7195961592727 47.613712536855 42.9156910600227 48.6102457880489 54.639422935982 54.383678134451 34.0645490463732 48.688717131478 54.0284424900407 41.2914009502193 43.2810947746991 33.551121007123 47.9445450515792 45.1543444966119 32.1481099328894 38.1157863647061 44.2792925280218 53.4060817822599 37.893887341004 29.2694636691206 46.2204673904411 36.7806503149656 50.1795976187302 45.5280682500554 49.6692243077711
925 42.7239454137199 36.0203477574522 50.159409317348 46.9889352556697 55.3487327450931 52.4286298507516 32.9604598635664 53.3679366585504 52.1021851030781 54.0534169487303 36.4871299961928 48.7898556251732 45.8510364554036 45.2431710257608 55.4457625615485 37.1774201566647 37.9342701321552 46.5899086369142 48.178519642878 31.6931515474343 49.0488130733362 44.2004806786459 59.4881634913522 41.2385618254741 50.6665225369747
926 38.3815651790265 31.5092943647603 43.1908266932697 46.508918317786 51.7908072334923 46.2766138173777 34.5857897918865 51.7432295590123 45.8576448081708 39.2107436656356 40.4062868173509 38.812481063684 43.9252406363018 46.4830530048653 43.5244431512494 50.3573033046413 24.9132538662777 52.8593495172324 44.7681137273372 27.9622198641381 44.5738962948825 43.8223506746014 52.896812907457 29.7400663472785 55.3450335604281
927 33.0393177179022 34.6833921553445 38.2421473385385 46.921222859375 45.1016770759796 51.842988280356 26.5192653074631 37.4383582169138 53.2664343228799 46.0469225051627 45.8704911065112 39.6839377102108 45.2813085360172 48.7928505322159 24.4352656776627 42.6708666315795 25.8452703014102 45.9824343818032 36.6396408898198 25.0432293453616 55.0367154393603 31.0091881894429 56.588691600215 33.1329988183394 40.69982294235
928 39.2200748400766 42.5614548552658 50.6940301265508 53.9705828645343 48.523399548053 51.9463906886432 35.3571343364299 50.2311558120881 40.6049938450349 46.8804695382775 40.1642255258557 44.0959075629978 42.2100782526177 35.4463609651326 37.3291275084959 34.9848052749688 26.4905324691609 58.969828820905 30.9619686406654 33.5115001770734 59.0406915738845 41.3578165904524 51.2960216578306 32.5571494919667 51.7661670837976
929 39.56521518598 33.9148626441125 43.448686714222 52.4494564252248 52.3443390858087 41.3030946924224 42.2232388345059 59.2100390127987 50.643823131535 47.1614837905297 29.9233896077038 34.3629635555256 36.5763755125307 46.7601697921502 49.3374083732229 46.6438201161959 34.81470269223 45.8821703495152 31.0336527368273 36.6815909501278 49.8002881657046 30.4975326066429 40.535072546237 29.4848086972756 60.792470850673
930 45.3155411910118 41.305244810669 52.6489264635796 36.0572675960168 36.3522224030903 50.0327586274874 33.078455701626 45.5168250710087 51.0580161785928 39.5189232569659 32.2640159898328 40.8513876907726 39.9492685633826 40.7797288554012 43.795035302054 39.5320248519121 28.3840010812986 53.3312830959867 51.8445652203927 33.7518142341466 51.7561028751622 41.7841192096182 52.092053995204 30.6661898411009 45.6118930458889
931 53.6566535279375 42.9236552743943 34.4617987890754 36.974345755709 43.112491735541 41.4277654002302 37.5087999422436 44.4672690943842 51.4056539283896 45.7174618720886 42.5608977260902 38.4276396214687 53.8527761526992 41.9726962875289 38.9963275303358 39.0569740513257 34.7406311642193 41.854140266327 40.9409909675017 9.64583677470078 47.2256097047555 31.8751938759014 55.3867397699345 35.4073970646484 67.2399837006247
932 32.7071159885214 38.5043770273447 33.0728468414503 52.4804929681765 47.4861138393298 50.2582179212125 46.5240152045877 58.6335810883502 41.843637230327 51.8698118503118 38.8890072090083 50.3333054284507 34.4647862620231 33.202226538048 36.4833744463123 32.0905755306917 33.4630907478121 56.5290189644614 35.6402507914867 26.0117599692194 41.4755421566745 36.025430521607 50.6659035749246 39.7720035730521 43.7312956174627
933 46.2576971924934 41.4909947735991 53.592735432456 50.2323352846055 41.1819513975713 41.8723571689464 25.9360442619552 53.435388895335 46.7179182878438 37.1016134499896 44.5777048785195 47.8907130260203 34.5116879655943 45.172643470243 33.0008098146619 39.8225163921047 18.2778068058586 45.3426533568861 42.2180530395201 37.4117768497847 43.842179467528 34.0180385606328 52.9371767976098 36.5371137481424 68.751313923651
934 43.0510020945823 36.8958674255742 48.6096996008665 40.517351948941 49.3621052851633 37.8086543213246 40.0777269485485 48.1146481972488 48.3359191453242 47.9103857690018 39.3465643562149 31.456875489651 38.3644226367575 52.3409006219367 35.5579643665713 40.1973500643692 28.744881818216 58.4697263440356 44.4049745164014 36.2938256865049 53.6389233652546 39.4431967309157 54.0041911387949 46.492121401751 55.0721411843378
935 32.5498702231706 30.0513571924125 49.7846641047378 37.4921628588299 56.917136722126 47.4178244824996 25.4968534572324 44.1198379751846 61.1412892325963 47.7816366682509 34.0385659612061 36.5176078805549 38.282355391876 44.4281298957266 50.5588709168177 34.4474792179768 27.061485218765 47.00385467356 42.3540692441297 25.4784885650177 54.1920842616668 37.6662137419219 44.4671394740103 33.0901848902969 62.7407729570798
936 39.010315618404 36.1046877521402 27.1147871838058 44.7904699980138 44.9793025243882 44.8788557761075 41.5075402078115 53.2322860016074 57.7832021903711 40.8785044959973 32.8574459195587 51.4534009614904 34.4096049743028 38.9236837394333 24.6360473020153 49.5148049751309 40.1033969861836 53.0547769111141 40.7925580484583 28.9630033306488 52.0921106852639 37.6580281628152 54.1360704708263 25.2520659034237 59.3932213241649
937 43.4559660650119 40.1997962745268 41.3080982261656 37.2916633655989 44.5753696130661 46.0419588955309 25.9142594337583 50.5783881841438 48.669495843091 41.9531440021427 36.0885368409352 45.8238663380568 45.4102545252509 42.3771755949549 39.9107627076641 39.4449946364386 24.2117644047675 48.0007241718943 46.4435595743411 44.4239077545393 43.115664073041 28.102237199355 58.6901142366179 37.718116075967 53.7491220137659
938 37.8236587569776 33.9768372685135 36.2520437664631 49.6356794613891 45.2914349822353 46.9894777688017 31.1083572227226 44.7557744802107 47.0656264463408 35.2866357680712 38.9956692337366 39.8017315395078 43.1198610631456 41.4052285994487 45.4783960577045 43.6211377089322 29.3597827699634 50.042624049451 52.88881364416 32.6299043505575 38.0897388163386 31.815210461372 46.062044087527 29.6634141251246 62.5270184041734
[truncated: 837,958 more chars]
