# Supplementary material for: Comparison of statistical models for nested association mapping in rapeseed (Brassica napus L.) through computer simulations
Source: BMC Plant Biol. 2016 Jan 25;16:26. doi: 10.1186/s12870-016-0707-6 (PMC4727311; doi:10.1186/s12870-016-0707-6)
Supplement: Additional file 16 — Table S17. Phenotypes for the 29 BC-NAM subpopulations in a scenario where QTLs = 25, h 2=0.8 with 25 replications. (TXT 1208 kb) [file 12870_2016_707_MOESM16_ESM.txt]

replication_1 replication_2 replication_3 replication_4 replication_5 replication_6 replication_7 replication_8 replication_9 replication_10 replication_11 replication_12 replication_13 replication_14 replication_15 replication_16 replication_17 replication_18 replication_19 replication_20 replication_21 replication_22 replication_23 replication_24 replication_25
1 18.4146213368955 22.8945180365136 25.9282479145133 28.2221788266302 23.8641813501469 18.3662878647601 29.6450252462332 18.1890945797993 19.9097481766916 12.7810626006183 27.5123006503781 27.0334054488326 32.0209914431746 27.0649105579304 23.0965017187543 18.4112718834127 9.01884238303238 21.1174580329036 25.8817165394332 20.7508053397844 28.1050046852665 27.1280979947281 25.7995632924799 25.0107318572417 27.8247290217707
2 18.9503722577215 18.1296904978383 20.7707444473204 30.4310795817755 25.2116443832781 22.9610561315286 24.2738091326971 22.2447950675651 19.398467684965 10.8329754671954 20.6463115730918 22.0307398614675 33.8948288607278 31.1245651652146 18.1206804817538 26.408252019344 15.294648481653 23.2237973584616 26.0076465888354 24.8110645704634 32.9746995784758 23.4193576412106 23.9720946504922 25.5754378278072 24.3250729526635
3 16.0656902319279 26.831337948676 23.7710026335949 29.5972930870587 26.2470150227922 20.8580416289751 31.4628917667956 19.4534612894886 18.7795666620227 12.3228065638553 24.6403153497775 34.4660357614766 38.1123881330224 31.6811293323452 29.6416690884008 21.9423776612897 8.81626159734589 22.1318212067063 29.7908988781147 21.8816988261863 27.0531058465777 24.3716031836251 22.0007903151424 22.9618985404631 12.4409692164879
4 14.0093490906754 25.0484392852415 28.1785687401404 31.619292211026 23.9129639163443 22.8850800324611 29.8782124690579 24.705827498045 19.2112811742424 10.9200904447728 28.6069825125809 29.6338656654056 34.3206553844828 36.5866582861985 20.9022810904772 19.6103493707523 13.7358362237091 15.0143578770193 12.9831876327959 20.7533042895366 26.1003540740919 26.7540904084306 23.0036231769338 21.7826810782315 26.5138819734651
5 18.4281916411899 22.7358471244248 22.3722578104338 24.552151474992 19.8816047265227 18.681503882027 28.7401117580258 19.281055847803 20.2094750480868 13.4286924412299 25.6867308537368 26.6667111700539 38.8491574999937 34.9479014271933 23.655853368038 21.2949118443196 9.58754669992956 29.8115400309456 25.5429077915614 23.5984290438189 30.4603978509788 18.2998728916391 16.7112648262049 18.1881326035414 19.2000738137867
6 14.9286288603783 22.7453347633227 25.451396101461 28.8746545984449 23.8234811918886 22.1873828071908 32.4504723751586 19.4363405316919 15.961926362494 19.5090024501239 26.1281627255422 30.1157176704803 29.7217250334303 31.791502556159 21.5168648473053 20.4877580281445 4.8958009550274 22.5797807301193 29.13661486188 19.2014486231616 24.238668141782 22.2388055761828 26.0270608719599 23.8316518881678 23.7202208163931
7 18.5278675273542 23.5609046723915 21.2566955151658 30.6570843985439 32.7484665002562 24.6361351918878 29.073661705866 22.337847994289 15.7034243518955 10.0823375723552 22.0322616504354 15.7893184735405 36.4694071646535 24.4936729567222 21.4539586389288 25.7243415768929 16.0084191848252 22.3158333198543 33.0309203040233 25.0161741763334 32.5612209440165 18.2272581549185 24.0180981234015 21.9937271383701 22.7181909682475
8 21.6031152871684 22.437414316319 19.5919621839963 32.0338934066413 21.912692556387 22.5925713954578 24.784267358877 17.2509817621301 18.4380889100201 16.583183860708 24.7546140202527 25.3092072990456 34.646617596993 28.0568638009097 21.912932525844 30.8449719380846 5.08017443882929 21.5274235750783 23.4214566354137 20.6608065722558 25.1748779784084 21.3797392951806 23.0959506322121 24.9406951567351 21.5416875267162
9 19.5778164919539 22.6468468183646 19.4241220671724 27.0866805896143 19.4270450264794 25.5836100175893 31.5889324921119 23.2900676063114 14.0174848367336 20.4859069413903 24.3878374131355 28.6219463011477 35.9263234280651 30.9678284200855 22.324567967301 25.6047000680855 14.8308264119515 16.5726811441905 29.251493349498 18.2724121494854 21.3216388175568 29.5394322560419 29.3485914288609 22.6680951111164 21.9145670944423
10 19.8662680696439 23.4132985709599 27.6443407644818 29.7553987586545 26.714149997475 14.2641826939246 29.9381955059661 15.81378306071 19.9628877825177 14.4337665746934 21.3853760639615 30.9940100942223 31.9716176967273 29.45171357116 16.0420956866649 27.0630006742043 14.1068964627707 27.5494033314369 26.4919853587424 33.2065440727801 26.8843566591713 21.2595343627029 25.1582089825767 24.6891281336407 24.6896962880821
11 13.9926396385984 22.246640039899 16.9039788643762 33.5310917176171 29.268522222392 24.7713183452503 28.8718936435765 28.0529063433006 17.8280635823467 17.5142553633816 23.6517309111781 29.5774014360504 33.2288972665729 32.0250567340002 30.9463487186785 22.4998757825875 11.9988266290028 20.9745502459348 23.4940743385431 21.6225745189078 33.5417588940147 29.8901121643553 20.6144408105469 23.3249191387731 18.7364313478283
12 10.6294183105997 19.5936166941919 19.1848188187155 33.9934387834451 25.4562129943256 22.0609048525957 25.8228848387751 15.7082368244021 16.3157362365324 12.872236956551 22.4480835222864 25.6399256217979 38.0135939650323 28.3557399213933 25.1042131828391 29.5073911874381 13.2545247750403 24.2468861185693 27.2142052266062 17.511079648467 30.4705264206979 19.0288647224732 21.272338732306 24.5444383028971 18.558093227808
13 17.6255684128922 20.7028195194829 23.6628241008029 22.2267531356437 18.590727489529 17.6760949933579 33.7189240305631 17.6069106993856 14.5138055555958 11.9910733751013 24.7816568429584 29.2559536021534 34.502777657353 31.520775500357 24.3279072227397 27.9427890005602 12.3117872528441 18.2867118913825 25.2628617889928 19.0972847988997 28.5765352062768 20.2864576814823 25.2520586190411 19.1960384545287 11.4315266794956
14 14.031847030216 23.7953495301933 22.197462303955 27.7947117777622 24.0571436285975 23.1663936721948 28.6226416254725 22.7105581944168 12.9646054379713 13.685407449789 26.7517191392994 25.1778550096804 33.8204447713415 32.7615751550309 25.8167481468337 23.5599255571817 11.7999038977318 20.6124836822568 23.300614270932 21.6876032729772 26.323200308238 24.7362154958731 22.5552582215864 25.2877737017058 16.9220288519284
15 17.0773743258215 28.2740976470477 19.2742763938573 36.7984762815114 24.3739506127516 26.0367639838672 29.3168108486158 25.4902931023484 20.3244365966273 16.9249469842917 25.306755262816 22.2942553467164 31.9821710597953 33.2498326130997 30.5327199927973 22.9534129514199 17.2537489658028 23.5025576239633 20.1134124092899 19.291973183577 27.4073775271115 18.2714903255117 28.1120360682617 24.946699558398 21.3013611974836
16 18.8679295031075 20.552140229114 24.3359458557976 31.3819331848958 26.9185236606131 22.5521037568583 30.8283127061278 19.9683357328253 16.5005724363777 11.9407747808613 25.6449460745478 38.1680782003166 38.1827259684385 34.6552908126813 23.7291042245902 22.8086525663343 13.1854308305278 18.0777081083212 25.3379175357637 23.5130536430549 27.40353803247 24.1531766158951 26.5418219216977 25.0163741712385 29.8201010859562
17 20.014393863942 21.2129649159352 18.5185722310597 28.2422171296169 20.3966880419514 18.1616900576451 30.0464286352338 18.1134208347511 13.7570178425177 16.6506899091485 24.4645319607856 32.2907978568482 35.9205199908593 34.3182253949415 25.5058221584238 23.0095029630644 12.6187731481895 25.3048019324712 25.1595165196597 33.5666683959762 25.8988692859538 23.1869578125037 19.2297896975677 22.6684279597346 23.39228875701
18 21.654929960219 19.429463889185 24.3448708742508 29.3604981258925 32.6354502512333 22.6251456014456 25.0192808275045 24.092573104178 17.6587084614194 16.5154634873177 28.1557718862006 21.4856070522438 29.3452404620954 31.3465931591861 23.4954373874043 17.6586884017632 6.22419536810569 24.2374422492381 24.3546351744586 13.6338218797727 24.4636323164729 26.1429340009992 25.6468432320903 22.4396446113341 26.5096278278558
19 18.6550188649662 22.722166771988 22.5181239892823 34.424244348197 21.1567461977881 23.1527168963974 30.9317348448458 25.3138126110044 12.5067053045039 16.6352147856269 26.1104420099824 27.8139606816018 33.909279958233 30.3486866500749 22.012449568833 21.4913788797562 14.3740469644093 19.7129764876786 29.2718857525681 19.2268613240634 25.7654691352454 23.0288186067694 23.5274196855067 22.6679501135798 22.4577185460221
20 16.5900117977663 23.1073943670075 28.4685588625711 30.1388417956699 25.7831353703657 21.7393753859022 36.0137949783689 22.2638569575975 18.2655323193851 11.9552893914767 30.5264202600123 23.346057277882 38.5080863567704 32.14230831384 21.5885206275028 19.5315385079891 10.760030443662 24.6774375626708 24.0374834581612 23.3777529455424 20.6588723943587 21.1093852591036 26.9785865429827 24.9165042243876 23.6025801717916
21 21.0906917495917 21.2184847418839 26.7571294282083 29.1272461591094 26.4440762490584 18.3862816123509 29.9928408336257 19.9122426265327 16.6398761987541 11.4278018543011 26.1048765493014 22.1783643482748 36.2464358213264 29.3814450154597 20.3432073161136 26.3145671262408 6.22841366704486 21.9887984933492 22.8578893521135 21.5032007232803 25.9075621776762 23.519243337617 27.6073349592303 28.7576202742939 21.9604703641618
22 13.2173551326422 22.2861265035464 18.3347389226542 27.9200965632737 22.5201829346133 18.537500098856 31.8019034988689 21.1970487903625 14.1012023927717 17.5095546713382 26.0595292121379 21.4788659457098 37.4472069709206 32.134528111265 22.0537354638949 26.8642169391577 15.8668611096956 22.7679110047798 27.5064440374393 29.7815556974743 30.9716931344049 25.9525911534258 21.4816376549645 19.1147906249869 15.8178840583599
23 14.1753869482097 21.255624368629 23.7389106206927 30.1104034973049 30.7068050236061 26.2223394788813 33.6924604638207 20.4730690759579 16.8122489633417 14.8066369919551 29.4407612334181 27.8519300581435 35.0102784867205 23.1491553784221 23.8064217260337 25.6885827396391 6.58664709770224 25.8452300981546 23.2137618489169 27.0340190196165 23.9707966060575 26.0410495929225 21.4533277293479 21.8381558811272 21.4693028546473
24 15.7268236821366 24.231712138883 23.3857607385554 28.0590714309726 27.1650817531383 26.2106932864279 29.8690933279275 17.0029556871304 19.6854909283012 14.2276191364111 25.2065971734453 24.9024432876239 36.2434197471534 28.2623724184552 20.8022624612347 26.0986002963038 7.55121239381063 23.4969243449203 25.9056993222166 15.8357835398572 27.7276361011165 18.8502697939512 17.9918462680399 24.7020077948054 16.7980985997193
25 15.2756217777615 20.5748662121034 25.73416356285 25.9936016875703 29.7966535545249 18.6206951996076 31.7324744446844 18.7429871118465 18.3476667012322 12.0577863386309 28.0089757369621 25.0955357795927 35.5470579769912 27.0570308475788 24.3209960469108 28.8904957457609 16.7457405570725 22.676731357322 29.2258642899872 17.855955353513 28.5908163173619 23.1331865336297 23.2912975615574 17.9359948648897 23.4706876262712
26 16.2880646128421 28.3397549561789 25.2408939407017 33.0385400945789 22.5649168426816 20.1840592962863 23.2963849687199 20.0900946962937 18.7126489156191 13.2355905831683 22.3846330393021 26.3698594048722 34.5976455472245 32.0214380153239 26.0772546000651 18.7824639927493 13.706315364034 19.9846258883078 16.6226024972501 17.9330676569422 24.0051088544735 24.4149556442215 27.3620675791517 25.4351734904804 17.5123284684283
27 22.722272022733 16.2633439777438 19.9770615192449 28.158186655639 30.3018054120668 20.7665442812712 26.604306851763 18.0127629614738 13.3048472273474 15.4110364232202 23.7365780740274 18.3010173981345 33.9029613547264 24.1069567529103 23.0957604730721 25.0946256910421 11.6205825955078 25.8366573440808 22.6761883877983 17.2085100753604 27.2984868514846 21.2745983432126 26.7134466930636 23.0430716076696 19.2016038769342
28 18.2679074845392 22.1795962663271 25.0075322343246 24.3082181213184 23.6262321851568 17.5709004062081 31.6936666587798 10.8978406600206 21.9944744256953 19.3149067803774 25.8462597616651 24.374351833351 32.5818564029215 33.2933187503865 17.7525257327132 16.2925342801585 9.43977609044752 12.6052285643488 26.7942242413005 12.880143369945 19.2303023569472 21.6251029182795 26.0439373217001 28.9944053365283 25.5056691577558
29 18.2253005760144 23.227433083854 29.5102628289401 33.974304500407 23.3215333968051 17.7829157912632 24.4621760492094 18.4567885353188 22.4730723757379 15.9400259945054 28.5626792775001 26.4080919273383 29.6628261095127 32.4709280044655 20.3896576814392 24.423650297897 10.1475536746758 23.0542072310927 23.0529341266911 15.4604575725434 29.0074531344621 24.3263906297143 22.6026854260492 23.6813746389678 20.6675300635334
30 17.5886608569803 26.3111823517357 18.1471990958627 23.9541365992787 22.2592724225635 24.1321608027446 27.5297579202395 14.0642419260044 17.3269477114679 18.7046232447376 27.296287148924 25.0615284114222 33.9573628403948 32.285875748208 29.7087096743802 21.7219388675929 7.04011734512583 27.6718034236341 22.9869388100784 31.22140137246 24.6291131319979 14.6581959806529 27.3674652768997 24.5031198945482 18.9423523687512
31 16.6753079685287 21.3648188011265 22.1589305673992 34.4271231821499 25.604247258087 24.9277160240397 26.1840959090415 22.3187182299154 13.2568383762352 14.016333849195 24.6365909653403 25.7320310306039 34.9679895729467 33.3742565530822 23.1155542551705 25.5249743160622 17.2261239763809 19.2454477612385 24.6355085183153 16.2974304364442 24.3737024918726 19.5316773098125 26.2517401291187 20.2640625877074 18.9317375179643
32 23.2978847231661 24.589974281541 24.2800660182982 29.6798408164413 20.3334451687682 27.796805357757 29.2979347097085 23.1772330481693 15.6722171746556 9.74248264927906 22.533717209352 22.5927720601644 34.4013213756007 33.7040537292829 22.2562140572194 21.0686629788659 11.9456445240017 25.3192526778051 28.4329692015863 19.8822515560554 25.9695025445445 23.469850752198 25.494052825003 25.5957798268268 21.1237718443366
33 15.5001636007866 17.2327593912333 25.0582575369531 33.8052040663925 24.0647179795685 19.7322449111322 28.8332015957381 21.3472208166678 15.4292648683964 17.9508480667133 28.5601758579419 33.5457612690301 36.9615620091338 35.6776474607271 26.2843377754841 23.4068419073852 15.4034616946963 19.3522330624372 29.0179254159793 22.8095523875176 29.523141308348 23.4702857147371 23.2507130291222 22.4206005763847 20.9915267696938
34 9.6502285876917 18.1226437642734 20.6584384416506 21.8392393744895 23.4036323231044 19.659223590869 27.5959944769756 24.9494555755018 13.281487544589 16.9348798737998 25.124738023588 31.1431184591366 38.7249533431475 33.28350974802 22.3854866381289 16.0837614466087 5.33719915758408 27.5164583409739 25.2898976351941 21.3484703493755 18.4874161170802 23.4901060831981 22.7039724737075 23.198646446992 15.9730463606414
35 15.1844803599327 23.8558687984399 23.8719223515647 26.2375747603301 25.1543245588922 21.1870883783095 29.2927086078347 19.9477284881045 19.3242484704755 13.2731678081313 25.3893844109137 24.1338533531405 36.9040020228142 30.1441978253617 22.7506936903656 17.8870932257116 9.84963656892405 21.7569776478537 24.0439587505556 27.6588899321895 20.9203085640035 23.0836578053191 22.3041788248752 23.1989692431951 20.5852152943582
36 20.6542247329272 26.2022114042417 20.5309340556016 28.0043976270268 27.9751378516268 25.4768153174813 31.6231577477509 25.8787521366559 18.2672827734078 11.6893332380397 27.417815024967 27.89790753517 33.0654108906422 29.8843090713364 22.1611136483323 19.9203454306041 4.06544292283293 20.210687130846 26.0346335993326 20.1978742323561 27.3323225691036 29.3626820368164 19.6307009614007 24.823773342452 21.9577982299538
37 15.9623723069915 17.6745817492188 24.6019888864625 27.5314789614746 32.9869028590631 25.835742713612 27.8384270116636 13.8542557298356 14.76855941236 16.5880331917164 25.7345785727446 26.0691016562139 35.8459858511572 30.181269392795 24.0291602217275 23.3248129453847 20.4706879607604 18.0980138783569 23.7553843083008 14.992369611315 32.1722933754319 21.6319346368988 23.447809108474 21.9253193200901 14.4413378861333
38 19.1082956225924 21.9227609505574 21.6808287038022 32.5569266907402 31.6079306526971 21.5389744149326 32.13303582284 20.5991757179155 17.3066107232031 13.8065548734037 24.1825768805927 22.997871086259 36.7778692099738 32.9400595677589 20.6044545926816 23.0053862358181 12.6275433920298 22.2865615494721 30.7665987935283 23.4739506812497 31.8549017447992 21.6079064068932 28.1265731287971 24.8301893114676 25.4184935342057
39 17.3808103239581 20.5128288233931 25.5591645461059 32.2753893709877 28.8464523151452 23.4893733499589 28.9161360670047 25.2158932209994 18.1039813833106 13.8154358120236 26.506407778644 25.2306024065586 31.914416949169 34.3940536598072 22.1412038512781 24.4440208139664 15.6759704976331 20.9734128642922 22.1140679956419 21.0513077425628 32.6021685649732 22.7356390788403 21.6714246982824 19.332140841465 30.5189787082929
40 16.254561945066 22.8339504327205 21.8307710371954 31.4071270365443 19.0218713908554 20.6101844057233 29.5704136853196 19.4275217394518 16.6939899668031 12.6847793560547 24.9227717940097 26.332484935834 34.8519588848416 27.0828450599949 23.3491496070052 18.5930273000075 15.9561806447692 23.0801434567786 24.4417720267799 19.4236909231273 26.1129143387361 21.8720777091112 28.3147802738635 25.9748115178009 14.3850932354738
41 13.6058033481802 26.3740852294545 22.7973226186556 30.7724526187011 26.6165498260055 23.5064880425596 31.9774847094487 23.710530185389 17.5765645356852 9.22569456204726 23.5961575902759 35.4273180976077 36.9748870271811 30.672837624056 27.6329158735283 26.6501279537794 13.0150259914621 22.7093962171662 25.1002596283975 30.7386645264435 33.3572166318939 23.3294398483194 23.4739089702602 20.4552459120347 21.5340611041601
42 16.8429722312036 20.5410090943477 24.629349350644 32.6137239395263 25.2582691710637 20.9175119447294 26.4721872405938 19.2732098481003 16.4556486070065 14.0415592941476 25.0434974020644 28.7602116542098 33.0696630379066 35.1612114576025 23.8090888911478 25.0850308925371 11.2851989391445 18.9193100748032 24.5793659129574 20.3871019834217 24.0870048312131 22.1591971046559 25.2011159678807 23.8769993591941 24.1065029581018
43 13.9612627380813 17.7656442360423 24.4232279823539 29.8819978970788 21.1383128695091 20.161494035476 28.5252268548473 15.2584565211108 19.8913277503578 16.5253635985718 27.8347635554903 30.7324609227453 31.8116013399296 35.2370226466707 19.0910642901511 26.4726336093489 15.5662547149979 24.4717825977949 22.8700833338999 16.0348713804702 30.0321533793311 21.8493213181584 26.6564124407807 23.8821921085753 18.4119665753604
44 16.4752033977423 22.5503454465204 22.9382087025282 29.5196382558593 24.0862930681508 13.6153452550913 22.8022309101154 20.9732103507229 16.2563689960518 14.004085512587 24.9859424420038 19.954629963761 36.5098854827545 28.9371835589344 18.50112681863 30.947042239906 13.0245618168867 18.5800566706036 29.5607164422592 27.0143892266872 32.0449380628149 22.4062579941822 29.9671117418574 19.5934342175444 23.4333034932748
45 20.1585649641746 23.2073328688566 28.8587632772117 34.257024510902 22.3365263216202 20.4743670758878 29.6365371407147 20.5337083477803 13.6607118137952 15.3812262883072 22.9877697586471 31.9048810126654 32.5884309966584 33.7019597401635 22.5315301072566 23.7930233236985 8.41111825893378 18.1773773737472 27.9970313648996 21.8566772158804 24.2578306451356 20.3733727909257 24.6241694729615 24.811926092599 22.2690390298431
46 19.5512457516187 25.9447323114518 24.2959110622215 32.7733016228253 26.7872740550952 19.7968666791029 24.2692923601206 22.761058816773 18.7247793298358 14.4207961334481 23.7243680153764 28.0522840476457 32.3196022681886 28.052235614634 22.8914718177652 25.0161669088761 14.4781084138325 24.174245020018 27.1380664903109 19.2415464337311 32.4942044565604 25.9348109943243 24.2446336337916 25.8170014153899 26.9261687533252
47 15.2445673046511 20.3939457971364 18.0019409110387 20.9075663479119 19.8539739296808 22.396615828827 30.9739933513587 20.8495017161513 18.5653124101843 20.7736711047721 28.5184875791367 30.5100314072405 38.6295058347614 28.2999224863795 21.2758011619662 25.7971116258919 14.5488143570942 21.7831946440442 25.522401905243 16.9228372625468 26.6514532773094 26.85248890001 17.2518129355067 22.7803046571342 21.915431478208
48 18.1394008275582 21.9044300239848 27.4869778297142 32.6234140592217 25.7788048450888 16.7214186021316 28.7277442004885 19.1347114094481 19.6610049124737 16.6710830236658 25.5118267964611 27.9642173538036 32.8062572671732 31.3263344579759 21.7899519503745 19.7008263664948 14.3645036962367 22.0381196188906 25.0937604008284 30.6252624975803 30.6945113606498 18.5914115853677 26.57813980152 17.9742173211328 21.4567610830396
49 15.7228262025822 23.0805184219172 20.0740573039562 32.8282896661372 22.9696385806956 22.0954005931303 24.6922826668806 16.2294712620355 16.7829920285711 19.0168461637329 29.4442069972557 26.9301278101796 30.8423339765422 34.0893822692262 23.7973088297169 22.7709930349149 11.6871767552856 21.0796903812704 25.9089558326585 19.0367915352625 24.8971895893762 18.1014981137929 28.0941074196769 24.8485374283778 20.9996500580241
50 19.2924812562626 22.2895811131987 20.7197011637298 31.7932558343297 24.7525980649577 23.5230197453317 22.4816565524303 20.872140616667 17.9223187912211 16.9797975654188 22.9543192616038 28.8346673693263 32.2878616715897 34.6789079222941 21.6783599113268 18.6486042644958 12.1946050044731 31.8426507789874 18.6102110085339 20.3365829803624 27.9535045367712 17.3342094648829 26.3959596046093 23.6053208899992 21.0086050634473
51 20.5127368087934 25.1790589154846 22.6133092044891 31.6269467787809 29.5871357254877 27.3423394874215 28.7540803786634 27.7569296246214 18.2653042777535 19.0227619455066 28.0617792069399 25.8942878372667 32.0071526770007 29.8075779440705 24.8191887893437 24.7846628071998 11.8678795570111 16.9409443472839 23.0365535689915 19.3568054737168 27.8829176202671 28.1747348041654 25.9100747440888 23.1053650308609 22.0288158717026
52 19.6792207510412 23.4525098940424 28.2027842728216 32.6904600686789 21.9681767184568 23.6817556711644 23.7212283663357 26.8064827895114 16.8376866369508 13.9547589651437 29.2493979245713 24.840639042743 29.4607902940838 37.6674125312664 21.1194772548009 25.6025573410684 12.4332197805795 23.1381065794764 22.3577559962498 23.7693086164205 27.220350352092 16.2975322581712 28.4987030814343 19.1444104089236 22.4119871001647
53 21.7459496419105 16.4475823647182 23.6963754087673 32.7677355083947 33.4905302768755 18.239435917434 30.7119821840375 19.7426366708994 17.9831161306997 12.7182220845551 23.2582902565169 24.6112873082952 36.2872114895873 31.1734955578418 18.7490751495513 22.467986750275 13.2946362229488 25.9126362685342 29.9328573197815 28.4407238758827 27.9653905248935 21.6935691635912 25.9442415373148 22.5106307856103 24.3873071627324
54 18.9026191140685 21.9715458729633 23.1554984573761 31.5371592582301 24.4165072728996 20.407241652407 25.9227064527394 20.7941825404252 16.3021428639169 14.3895553830934 26.2054637830111 25.4116237387904 34.0355766430279 34.0054363132621 19.2902599086931 23.3403114021223 8.29116532016083 18.6936362063853 21.4409417309264 18.7025329115127 21.3318072514254 19.2783490411606 25.3434969105568 24.3166065252848 23.0889371771438
55 16.981219709154 23.5660111040874 25.5964660336858 32.8687706488592 29.2306892482821 19.9851840392442 27.0213515395439 19.7700749483352 17.3556156441482 11.3356364229761 29.9112512103583 23.1341558116911 32.0681679603214 34.8677925934883 22.1346628857742 26.7501353297392 10.6597636208996 19.1263151365787 23.0581750614105 14.9850325830172 27.3266623883837 21.8317563912269 22.8122061979842 22.5656365967708 19.7259818700485
56 20.8743369555425 23.5068956946035 23.7323796128501 32.3337734318584 26.8156964914976 21.6679397148162 32.7461533398432 17.4417809750998 15.232338536051 17.0004404950564 25.8585587011201 28.4821415298273 31.9012496604074 30.3040886232646 23.5422646000596 18.9557625715594 16.2914524783131 34.1566390078903 27.6977832699606 22.0280396200238 28.5962826624323 18.5066284745465 20.8430994974073 19.0631323560321 19.6712425388597
57 16.5408841960388 23.5409826283173 22.3430895308822 28.5833069880508 20.4907455012686 19.7208064036424 30.19154361501 22.070843330146 19.681137003895 12.2293930285623 27.6306562545332 25.7937801550342 28.4849502114261 32.614729125631 19.6857744147086 24.8224093297326 9.569954113514 24.4023304151151 20.9250606253843 12.4903856921386 26.3805813000784 23.5951391843794 18.7228760574448 24.2209206807294 26.2481725480564
58 15.3567528559501 25.8833765698111 16.7629741592841 33.6315076806025 24.6688945854411 21.2371834215145 27.9464132797117 19.9915981225515 16.5517555347578 14.6065642300298 23.5528266653722 28.4382736457838 37.7433206191672 30.2932622419496 22.6510871798848 22.4487260349703 14.0258674770174 20.5656909192935 28.3931461213993 27.9672243749755 25.9373968919536 18.9728633328715 23.8023761700196 20.5466610451254 32.2628677715691
59 18.4254907025874 23.9126172093203 23.8070531827761 32.8778885811776 23.244661356814 18.7577041338888 22.1383864872216 18.7721030282585 18.9823271874135 11.4598600638603 24.175691825223 27.2679163363078 34.9099982154714 29.0070775016526 24.8209209039647 20.273408511239 11.7629853702433 26.6430836467712 25.8421709810052 16.5820918709857 25.5756489752978 16.6636680241002 26.0684102726149 24.5554678019996 24.3513679541378
60 16.7747428869214 14.7677747303722 27.1558971708961 35.7896779729339 27.576573013685 22.1732550677962 21.8856741879255 16.8221955616261 15.1184493583222 15.0259792072756 24.2350983967767 26.0509398537983 37.7558044969526 28.795710621478 24.7011475721129 28.9796541611066 13.6998530925307 24.6599383207167 31.6145620552687 16.5074115814 23.8770856034879 21.1671955214269 26.7210813412293 26.163884525386 20.2414987158749
61 16.2442285328708 20.5245375252513 20.0217154138703 24.6157953074339 30.9916277937287 26.7417591465299 34.7274931707501 21.6077100013568 20.2918685537663 20.2006271096464 27.2719230890314 21.2774244068342 33.8263704448846 33.3872728125136 18.2266447446066 23.7957826910839 4.54816423065143 16.6490781333272 22.339453940376 23.0578905055253 23.1533613180081 22.9212146716486 20.248214472504 21.0403768178563 20.5011947394756
62 18.352518444664 15.4789693918873 25.9156966067463 26.5736626282377 21.0193013084199 21.684128288855 35.863503643286 18.2418088881377 17.4657819547242 14.1054060007867 26.6819086288375 25.1051658059671 31.8362121842021 31.0262266505653 20.6078688163287 29.3689801590397 9.0392602928374 22.1924296821193 21.0120443848046 15.4615018303294 24.8178501207542 25.3303576873524 25.0443263459436 26.4893025872103 21.0838105207092
63 17.4683245094564 25.0447624129176 26.3880252862704 25.1257087914 25.114600507367 27.7260044510589 29.9145271488408 22.9937032881988 20.5774225026574 14.9861446502506 28.4533459201568 28.9094519706292 33.1650541187536 28.3180742082121 23.2215928835657 25.5266399523519 9.19191503280118 26.3184913801213 25.6938285495475 21.6341084317617 31.2910098432732 23.5743334376103 25.7300549959166 23.4971906073318 22.0490958669768
64 16.1080792624762 21.3756265677449 20.3130568843181 26.8799516168032 21.7983535262686 21.3242078632819 30.9876012938145 18.8637733346523 17.8535651906625 13.2133796102935 24.018224885408 25.6171276856005 38.3562332811877 33.7172940292876 19.6200554925894 23.6069831667282 8.74108480305573 20.9705948604225 21.6595640809788 27.8134462428337 27.4595844445066 17.4894201285282 24.2298899464887 24.3121642563353 15.8703915421051
65 15.911663988169 26.8284900155496 19.9679249610413 28.1570584974901 28.4897176507859 22.4371086864612 25.137492633967 17.9716168213035 17.2129732819687 18.7525036732686 24.6808285449505 24.3388061804075 37.8838127396601 34.0224008297969 13.4072052075215 26.4854362563489 10.308044753205 22.9316299156595 29.7559712897706 27.3837242693285 22.2282399424407 18.0574423692791 27.3034244845335 25.539219597625 21.48487215043
66 19.5767586969788 19.4161977002635 17.1691219104308 32.299283676101 23.9555127816514 21.2603269746958 28.2049996007066 20.6799468422319 21.0302477035118 22.5465461543204 23.0170399459036 27.6696257698607 35.8667311154602 31.3277276968504 23.0964290086366 21.05008859583 16.8611165220012 22.1370126580276 23.9286019428796 20.4736040090583 25.6662253034537 26.2444004670975 22.9646156282892 27.2796582478686 9.35824922331554
67 19.1288840421789 23.6477299605073 19.1860942022619 29.2132552808725 23.5190556717162 25.0972036234384 28.3979147413472 19.5077104697543 16.8507472618553 15.9443352412828 24.2917710792591 30.1785577996787 34.1256284476535 28.8899970876608 16.9026314423355 22.9399695963281 12.642215786469 13.5924876258317 22.3435016634449 28.5890157598444 27.6145197575381 20.7355104122405 29.579966219931 21.8018015247495 23.7092369900611
68 19.2114174346588 23.0518554389556 24.7187820865216 27.9585754490539 29.6311267589949 26.0479828989261 29.2557733418112 20.4227390226867 12.1076626420512 16.4764055383738 26.3538578405537 15.176457197452 36.2842138921274 30.2001814212005 21.4418426525481 25.5393291559081 12.3135058200225 25.0361181366052 27.5226494272954 24.2479690334784 22.2399099949268 19.1818409856689 21.9531513840306 22.588013803455 24.2709301788619
69 18.0225719154008 21.1000911761315 28.4717540001665 27.667991073271 31.9693880415653 18.6182989316275 29.0206540250712 24.7888554944138 15.098160566654 16.188008040329 24.1773097162894 25.02008929795 33.95455626696 33.2371103645411 20.8516675327341 24.130999156233 13.868247478299 17.0430781910628 20.4521647676917 21.7437673617592 28.1852076515527 18.2989878764936 26.6420285491213 23.1294326000374 28.6732765543669
70 20.9915684320755 27.9291638180161 22.6113871918551 33.5230080219596 32.1508908026058 19.4966561015987 29.2376271963847 15.3570408856664 17.6064332872409 13.0659962375617 20.822855448097 19.2600856844927 34.304270435649 31.2630138130646 25.9962618230698 21.1746800180416 7.30027112185652 30.8206860646807 28.3789977815776 23.9400727604061 24.4214245866822 18.9305840367164 24.5822127235318 24.2270352151758 19.2160116962579
71 20.5960133346749 26.32782167451 23.0863407258809 28.7039392095168 25.4177754170444 20.9798445012614 31.0701643025906 18.684772878384 14.8840193245894 11.729121742878 27.9032464002963 23.4031923230362 34.9634875604395 32.5697574256943 21.6833023247131 25.7369193753309 9.58805638592623 23.4653239833322 30.9521240147872 17.408955938837 24.9868602870746 23.5059094762743 27.3733816765367 21.5542172317204 23.2411195645668
72 19.4013484471016 27.7470878994865 24.6173822647794 27.4553559812451 25.6244902415622 22.23421428341 27.1385407849816 16.9634171598235 18.7147032568099 17.1497897036971 25.9018230425322 25.531952386479 38.0757110939472 25.36157303564 26.9702503891774 23.9829182446293 16.5217033456848 20.638352470079 22.6150671668777 24.5738144925094 27.4977457219724 27.2008717177533 24.4458548817376 23.1858961663497 24.916330608243
73 16.7999368698641 24.9848934890796 24.4317888761548 33.8213098425493 26.2916020395161 26.4403273037651 29.9943879831695 23.7439538211685 17.8055252829282 15.0702769317307 25.3652685952772 28.8224879085261 34.0261525634878 35.5067588890087 19.5874818476754 32.4707082738028 13.9545111324939 21.3846251513513 25.2757786358386 12.6438721745232 30.7485667472631 26.5678400766088 20.3113989932802 26.6405412460566 27.6962329319315
74 19.3215358286916 22.3791056464461 19.9577991815692 30.1750543519857 27.9632083294717 24.6759225971443 26.1604689978214 24.7952806920033 21.2957787120915 20.5274903604276 26.0012999479062 28.7748714557029 31.7315852311842 33.313784241514 22.1556741353087 20.3036907181865 14.1464426249649 24.7866692129237 25.2645570589185 19.5085829959702 24.9519565593514 22.5543059789802 16.4697325984611 26.4163780487911 18.5347134035621
75 21.9670325090299 21.4637726333449 24.9822763233318 24.8789857820764 26.1011732952017 18.3350936594094 29.5931570260115 16.7012231047088 14.1369048095799 12.7233812029057 24.5898318958395 24.1751081825762 33.2188145853678 29.2186477664754 19.2073521309896 22.6120202609703 10.8557966577095 22.0157062582797 33.8011445547884 21.9371758534761 25.6192294306206 20.9795625992112 29.3921984693687 29.8674610034554 21.6562101509921
76 16.07315017804 20.9804502381943 18.3973134349596 34.5614365775432 31.4138432905096 19.3315701765369 29.889644276525 22.6290451386778 21.4893573085544 12.7707813160575 24.9662353921171 24.3223928231881 33.7553352263802 33.6893378724897 20.9224484227193 24.7890323030945 12.8928611327773 23.3188079498387 22.7944746528884 18.7231365810455 31.5403265375166 22.9327927843959 25.560756884696 21.0048955828848 18.4822039556587
77 22.744999431923 21.5826389336442 27.4964398253628 28.2388258080499 28.147190477503 18.8950579286953 29.1948659655105 19.650644427786 19.1872039546775 14.0663275167192 22.2478798723901 22.408627903679 31.3101971839294 29.6898671936462 21.7512596013631 24.0854280930875 9.5910118568096 16.2457591600842 30.4361598274202 16.0503995068748 19.9929069654676 16.1652286649919 23.5183262154338 21.8658056261469 29.1691891853242
78 18.988446178664 26.0444904142794 23.4067321541785 35.3306094499369 27.0737606083902 24.0322705274308 26.7705665902855 20.4196687297157 19.274428121154 13.2886678180887 22.0450321664302 26.9710505643974 38.9989950514391 29.3436266955703 25.4600939128726 26.70737175511 10.6028465832407 19.4426073315614 26.8620713552845 20.3393761560912 25.7283219459981 21.5683760655905 24.8507604374796 26.4184713605374 13.6492279145595
79 15.8188089627255 22.4149206692469 22.9291610085078 31.6342628992966 33.3457361333682 16.9676247482267 27.0617396228767 26.0115370933193 19.5526206017096 14.8600020782721 26.7028766963544 23.8144351731855 36.4105451777151 31.4355418344217 13.5245508760784 26.2134530320686 13.3986968418725 20.426066821746 22.026124966729 32.0449809837684 27.7429762744381 24.340867492999 28.2425430255135 19.010199983918 26.0460370577058
80 17.2762005109177 25.0463311713069 22.2333760176599 26.5958925201502 23.6197918676303 18.5498153036004 27.5578224381848 20.0445357943267 22.1924608519559 12.6062824538587 27.6439336880364 28.898551935646 37.4921675349629 26.212404366713 25.4564053938208 24.6808836590761 3.72540861022375 25.6742882037328 27.0800511914271 21.0094046741372 27.4074212681562 23.853219235689 18.015232920376 17.1429695291189 18.6640613389962
81 17.3831216603319 22.9994593212488 18.4646179794815 34.5850032618661 27.7505997382433 22.1340618095449 24.1443166542985 20.2456331414919 21.4498063339041 11.990766747662 25.4924935998139 26.8830636587334 35.6244471699212 35.1960372271199 31.6527995700419 18.0410815551478 8.81055040751734 29.6641475475924 27.5419643156536 16.1221387219358 27.0767903233819 21.8155956398056 21.8439665761867 24.6796246247829 23.2319388319204
82 16.858342558382 26.0825449450264 19.0185408960753 24.4715773451939 21.8153939205455 19.6303474873412 25.6124204279528 15.0304820226627 16.7286157279483 19.1587630568339 26.184307403247 28.8352950209884 38.4080326835972 32.8581035097726 21.4268460338521 25.5895323367075 10.3543993433404 24.2679616563516 28.2263262884871 19.4858563563299 20.2927642597411 23.2610656525489 21.0566667193627 24.1245112387924 22.9828267503627
83 13.0082301822883 22.4329670333228 29.4901375160937 24.9164525385306 18.5943958901865 22.3511604455647 34.0144095102053 13.7436811775248 17.7048027694518 9.85819856347272 28.3734930601444 30.6597168876669 35.150845479642 32.4980501780808 21.8343677465249 21.1981636029251 11.9558496237571 24.1402335390903 22.0336371066316 13.7339475247744 26.8054335644671 22.8718389881407 23.3138425696965 26.4179168604614 22.2967083089276
84 15.2031028747586 23.9430366266295 23.811857670361 29.9805685378488 23.5835030541817 28.0103053092733 26.3160212803998 22.682282170526 19.426489000931 12.0709651699572 24.1895055896698 33.393917166199 34.4107742830329 34.361915615905 25.8540976628027 24.1647182739761 7.17407273857145 18.7163269072047 25.1296809248506 19.54684323224 28.2891333868349 24.9317723329085 19.8943638635664 23.3288386302038 24.1141268977258
85 17.7670482282363 23.594689875572 22.298509311316 36.2833944476734 24.1507033256718 18.4837155555637 29.444032885104 20.9816636873838 18.5176300731949 14.9400458680639 20.31606175652 29.2154648491066 38.3851930960928 31.6578393512647 22.7428927662736 21.5081103358065 13.6399205239657 24.0946812794677 29.7935306736604 28.1146976836193 19.406117578494 23.4861896943229 25.9140497008706 27.512603228205 20.8632513150323
86 19.9196349717885 27.4242936779733 24.9413068152971 32.291061948914 27.2553361789989 20.0373057819979 29.5277198685014 19.0753398376655 11.3805501472868 17.6386968464293 25.8423572361604 29.2405077834534 33.7814520449045 31.9269033383518 23.3951942476819 22.2871512171454 8.74489611691652 22.5013849811169 25.7550932308935 14.0470309266507 19.6625445731857 24.3228651437537 22.7378158534443 21.5442221410321 30.2442876158268
87 16.3128741555091 20.6874863404195 27.8154792845262 33.7946858566129 22.7962715224766 27.386802814409 27.6630990245089 20.7670491945233 14.8145047144036 13.948916466077 23.6497605208098 28.48979093882 30.2640780806657 29.4711248507315 23.2930782675483 23.1540334805966 16.8842978482893 14.6999631520924 26.3155911843984 15.6277794895149 26.3769830675219 28.4602178991722 23.7571374311909 17.1072812240627 22.8127507931181
88 18.2390544181179 26.7948974539679 22.4327906011746 23.5994959161933 21.6901565253356 24.2118804074091 29.5253372158581 18.8629245959047 20.0405207592087 11.4005824017411 25.0525639494149 32.1393134940831 36.4766884163179 32.8741811394248 21.6811408253082 15.6546663832739 11.6027869621646 30.01304077617 18.9270526614859 11.1220514948253 31.0442659206534 27.7129079002157 21.4164893684516 28.9281873118054 22.3807274584983
89 17.195294944016 20.752136608498 25.0469845205341 33.8648289013958 23.0288639499585 21.3315224610502 32.1942949161018 19.2746287384932 13.9474943183174 16.4012928017402 23.8168172644901 28.8952222441257 39.962552488613 31.4535587730667 20.5660989557445 22.027819271649 10.3347061351094 20.3586452366046 25.2642357106542 16.2542795900539 29.8881872309284 23.7230498863015 26.7324392482195 23.161409970257 23.6212260712607
90 18.9364453738792 25.202901524071 20.4600916404263 31.421189358749 25.3666615320349 18.4093551298307 24.908145376092 15.0004777866243 17.2842522947429 12.1894392689036 29.3387285666853 25.0041675729372 32.8923704775154 35.7310562164641 22.9782463311866 20.1547121872671 11.585540456818 24.1197049120555 18.7404128950973 24.5587209731252 30.5113920258698 21.3973211947497 22.0148708905117 28.153489125658 23.7456823806925
91 20.1713590848273 21.6724290421154 22.0876197890686 24.0650344388535 25.6378150639024 23.7953554381664 30.9488377737414 24.9409865603437 17.5306349599964 11.0235499891989 27.0477536670588 31.0339384020903 34.2906591814573 34.2930641329413 21.0088032637379 27.0010681803872 5.63961373262317 20.4366206206426 21.0976853830513 25.6373848761327 27.2548856850944 24.1378056333082 27.4914615328357 22.3600648587316 22.5381031435845
92 19.6711625989753 21.1512548602524 24.5077923866551 30.3069700729418 25.4252757770841 21.6666344865619 26.201598067641 18.6968790152233 16.5738550930205 15.461506296109 23.2739746625296 31.1273388734372 33.9664191718717 34.6771352808986 23.8628778151509 23.4311808960292 10.030556542272 24.9564371807825 25.7725659947668 15.6883879422493 26.9324737835981 21.008362574495 18.0444494624647 27.940808965409 27.2519999234428
93 19.2512212399286 23.7903161314316 21.5972074102943 24.803663469453 25.6193173636838 20.7905892455413 29.0238354311016 20.5642554011005 20.7176395765104 13.2940428894456 24.0617799753729 24.9876376881599 33.4840826100093 37.5886421358416 20.6211008509443 25.4508942856922 9.1996583305249 23.531056693313 25.6967799811572 22.2097900438312 32.610906961295 29.0200053040895 24.5293791861727 24.744472755298 16.9699463606792
94 17.3951143099564 22.3465392416599 21.6018659407312 31.2983115131254 27.8965068533445 23.3213573179351 29.5101491327051 18.9098485682458 20.1432129850416 15.445520319132 22.8833644153235 24.0077015714487 30.8962353186628 29.2951501964413 19.2008991755506 23.5700621524406 10.51645443527 26.3949944124341 21.7835408060273 21.3023268166223 28.5722045033868 25.4052794347135 22.8688814572285 20.8147008515556 20.7069689749087
95 18.5682891483853 22.2162844387811 20.9218642469089 32.1982163487523 23.2351657778941 21.3922517852782 28.184286566265 22.002653149514 18.3844709705353 16.6900158025268 29.3221510888631 29.7894658452017 36.4418125918494 30.9687707973772 26.0868598570318 18.3280380543668 10.0806977154247 27.3864474603832 19.4838563035285 17.2615621475659 31.6004784559207 19.9573734173983 23.2409577624006 21.2912526976039 22.6324462059181
96 17.7618327980711 24.1660422611235 25.5324147625925 33.2522480430145 26.6510454657823 17.5221820956517 28.4008614098685 24.5175976099974 18.1473575441255 16.207971258961 24.334951060657 26.7017074648012 31.4606647664608 28.0742522797722 24.0289292974892 21.3889387371397 12.3546619426209 23.9517765682596 24.2615405885932 22.6910568497198 29.5604355185172 18.2266732021547 25.8077370904566 20.8600336221145 25.3406716964208
97 16.5375581102142 25.0128137934156 15.9790211229951 24.7185153689754 23.3003865668567 19.7900903219806 24.6360225617776 14.2647140888458 10.8855944873416 14.939496944982 23.5901991258779 27.6619022817322 36.02191151315 33.7089332006747 23.7825733362757 21.3951714781327 13.5953564349615 17.6792834882348 28.8785471713038 29.2132358914349 24.3755336651685 18.7893185724041 20.0683277305892 26.1335085932478 23.8659957834921
98 21.1014498241316 24.427723458561 19.7787214447547 33.958958775156 21.2160231109102 23.370956185857 29.4179909029802 14.8977143901718 19.099526359258 16.5706880815929 21.7285940854689 25.4094587692296 34.0342520523817 31.5521243164204 20.3798812093798 25.6648397726104 15.5804026167305 20.0811202120095 29.3521149039345 34.426189158982 19.4696542874938 17.5482376313558 26.0311383127173 21.7953418425501 20.5875632092465
99 16.3251163095193 24.2335958173052 19.5582342810789 30.1673687887402 29.7870242689342 23.144573208649 29.3665897175724 24.2210501897228 23.1507890074319 15.2285896580203 25.0323833025113 23.4557222121922 34.3881726896977 28.4962099224718 29.2978957865938 15.1278937688706 11.2304845208449 18.2186542736655 24.5648616791784 20.190229678317 29.339511641846 28.6153345658889 19.8877112156932 20.9344697028351 20.9191882745207
100 18.0606537099228 26.318682860591 24.872554974967 24.9660171443828 32.511905296087 20.6902820860195 35.4534905203278 20.7900975232083 16.1797694106551 14.6624293629286 26.9321095365161 22.7874515453825 34.1860331744886 31.3197149333579 25.818357388458 27.6241425002298 10.3576001093361 22.7837131616528 27.2152267141104 23.6985307667165 33.0067110994637 24.0967008416074 21.8572989991988 21.7287917874725 25.272799504578
101 17.9412531987712 20.9335201494213 21.2275725675052 27.9449244221792 18.9901180394463 20.0474133737006 25.4894656603135 20.1913572698282 14.415586215276 11.5006680626827 23.054950724211 22.1532281338841 32.6825224000241 31.5829238123447 26.0059544592008 17.3822848151359 17.3586389097632 23.5686456544511 23.8017353678011 26.7452833510871 25.4175592192503 24.0284065450284 21.2702857783296 23.7937112400741 25.8889945250517
102 13.3696585056903 21.8871417438658 22.2240303602448 31.5440882932134 25.53691444381 17.1383493210644 22.0474052860477 19.5352461437766 17.9307286733659 10.2925160599019 22.298825951337 27.4048426359041 35.6275819938266 28.4710879306153 19.4826447000967 21.3152875626601 20.2249700757992 20.7954016818759 24.1248870317101 17.5642653473609 25.2983000351507 20.3750491395677 25.4000212052478 24.6130607195819 21.3995714475823
103 18.2839624110103 20.8285044536985 15.8044384575094 31.3088659344598 22.4335097940689 19.552892384136 29.5178522023192 16.5665642556331 18.7216971992079 16.3443704503992 24.8181561654698 17.7543406429377 37.5708350162384 33.530652191152 23.6887664481465 22.8697285841991 12.1017939638125 24.1132113226349 26.6620605192342 27.3628509576841 15.3770566127093 25.9059080317858 24.5467824019423 18.9015711190035 26.417772082601
104 22.4509864279819 22.4199298713728 25.1474314825907 33.3872158482553 24.1642308017468 18.4970677127811 24.4597604170033 14.3761714582945 14.9105454920224 11.0556574460444 24.170454279936 26.8784883221908 39.9191351225982 32.4473118222708 25.1259989336825 23.0491465340493 8.81116730022206 22.6697678206271 25.9948389592822 33.4634357933224 25.7786683200696 22.7626309339777 24.5133426059376 24.7260689070607 29.2350424148808
105 15.1235947207111 19.8936922738589 21.7041396896712 29.4279430196996 25.8461784849208 22.7889243220973 27.8212301224265 18.6362890712066 13.3365227373173 14.4178192683911 24.7750016414536 27.8804041105828 36.093251390058 23.4804571400449 23.3756669768401 23.4165642811063 11.9756965011391 26.7789548253453 28.869631138116 18.365878657868 24.9115454747369 19.6424319882323 18.9453548991781 21.1921149339175 23.3572364603142
106 17.5603362961366 17.2147863324506 19.7588737826905 33.1847380560947 28.8668272899481 20.4045252647937 18.3748198190456 20.2932569639324 14.4006743746528 10.8616546979638 25.800258403404 27.9611354515044 37.3953693138839 31.3201895009275 19.4645854212307 27.6525172258355 17.405347638738 18.7756531054219 21.8125629609652 25.4373615638757 27.6308651385835 19.8238753253813 26.9584227588061 19.2025675239271 21.9578813927888
107 13.8243867726688 21.1760582938109 18.9546783899164 28.6922095740618 27.7088634387088 21.7976066511099 24.8936420269439 18.6766301039648 17.1969389480468 16.1756391559879 23.0108842383998 25.6987458116024 34.9486662313484 36.2605014451561 26.0437501308658 20.287823840777 13.9223249892342 24.3020563945614 24.6118096512189 26.8265923867987 29.6538913401794 20.270749532661 27.3093075414357 28.0523263780164 17.3964294346909
108 14.8675408532572 25.5680009080059 19.1406462776962 29.0029300131697 26.8602819542283 21.5153632559313 22.5881632051192 20.5337696236463 13.9410771241569 11.4317256493235 24.989076927848 23.8879966474963 37.3351881703594 30.9567145035476 21.8477921691187 26.6793499226214 20.2306385528602 20.8679163825067 21.7382598363296 19.6588664622387 20.3913971154679 16.8852804398299 23.2321163713962 23.441482696048 28.533139368003
109 12.9832301059357 19.0240482319508 25.4644878482239 28.2710668722084 22.0876827999275 17.4811565298991 27.1210912052837 14.0389772112347 16.2943260035406 7.36814330216728 20.577023793462 29.5222462648828 37.8435502696024 29.4039467536273 28.0210778777444 18.0387444746844 15.3883181752948 18.1366217200507 24.1337686895774 21.9611701138111 26.5877509252481 17.9818177662186 18.8795943807544 22.1385083685267 12.4205904576777
110 19.4697472594158 24.6903976018556 20.9221989342922 35.9784198716218 24.3121102949523 18.3938312563138 13.7826489801107 21.6923109258449 13.4724760618914 11.3279439976261 25.5143716517582 27.625697274529 37.750108085613 32.9349846400814 22.1724208324312 26.986762599766 16.1330878676367 19.8474459247519 27.9589130175008 25.7970808385339 23.1049385143269 17.46311928501 23.6926939034216 23.3072630902928 24.5944695443966
111 20.9100148488243 20.9766168598306 20.6276959157068 31.7536266296826 21.8126361996957 17.77224235845 33.4509990470296 14.9537989856376 18.0618600089749 15.1739197407082 26.1071174401128 20.828146488801 37.3071783924083 32.8909188939244 17.8731397178494 21.831161839967 9.35696725517715 27.6234546555383 28.1650399658764 21.6990563993097 22.7941190369898 21.3456329561159 21.6742216316087 21.1559777789166 23.3603134578593
112 17.1252100307885 19.6575775563817 22.8946382457887 36.7755651999798 32.2151670976223 15.3479521382068 23.6895935094062 15.9480688950129 13.3840840708508 11.4424864126392 23.1353117371951 28.753741023966 35.1088070519598 34.4650518125228 27.1496091540051 27.5042674454725 11.6280260882934 18.8862551263935 27.9087155927513 32.1696528586404 26.9400907418561 16.0618806204978 24.3039002756586 24.9761566727826 17.7300981490831
113 15.5959552623664 23.0848653571866 21.1734508127452 27.4626468352887 29.6475682553925 20.4667754897451 28.0112114039894 19.886382118598 12.1982185139776 13.6839101337415 24.3116753736612 30.4740558443044 37.6534903926647 30.1468151234871 25.8405530827014 23.2006869785416 9.05903181391898 22.2234463350919 24.321834258126 29.0009592494709 28.3067968140656 22.5702196412073 24.0180294941565 20.0137323013572 17.4530060264745
114 12.1014117079344 25.7029866772181 25.5510345096072 34.0831387558512 26.0946540443905 13.480688858554 23.808325386522 16.3488077002451 22.5860498250885 10.8713845559454 21.9239833305061 21.7950965863755 34.9164386791749 26.12489457438 21.4571609670114 23.8560463872747 11.3582895729984 18.6449835562081 22.3127331542084 19.8403931348968 25.0885133145112 16.0909920906834 22.4120916281526 21.4106407418358 18.8070774875344
115 16.4363156976881 26.3473249629621 21.3501689348115 35.6313630682844 24.1587429883251 19.2578296088598 27.411268701157 17.354197214489 20.6348428306251 15.7725063196803 27.2509686481584 24.8761967278477 34.2409347052139 33.6399655851022 26.7122611718775 26.5136553360096 14.0786668427335 21.5191891746559 26.8287722238844 22.9362033531573 22.8019689464963 19.8035012657079 25.1125582556597 26.4965690246127 22.5807998149016
116 21.2211983766253 23.3352957422955 22.0981738582845 29.309125565013 30.4899236590512 22.8699115692078 16.3170770674724 20.2944134181017 12.9219948714312 12.8919935017223 25.4324223468472 26.8904384885304 40.4559798680346 32.3726138280537 21.9177852728079 20.904844202928 11.0938358469339 28.874269453081 22.964841547504 30.8040337496327 20.52764290625 20.6788378431011 23.6816029647756 22.9390813283642 23.3086010320569
117 16.5578438728055 19.349060313044 23.114312017929 27.2075367556683 23.362546714942 17.6876078484217 25.2785709483307 23.160572243343 11.2158538590755 13.7680327655737 25.0161849529387 25.8770529564471 31.046966851728 33.8720863062511 25.1967774556943 18.4006205382517 19.049693685235 23.0951986072665 27.4576187816471 23.4874861029093 30.6185067528102 21.5523234033304 33.5522878951453 23.1033271636712 25.7369282289889
118 18.5152266154084 19.6582356776577 22.5587686795475 38.3564570018813 22.4675376480616 21.3983029412491 21.6564228585882 21.2407910531787 20.4353056173108 12.1771969865773 25.6889811249534 24.0065251054504 37.1237411075653 29.4827887071644 19.5825093082627 25.4663337278522 21.2559915478605 18.1446015720994 27.6973116711119 21.4571062169176 26.8711417484436 18.8209544006648 24.1764084720005 21.320620575861 26.37368543436
119 14.2243075055315 23.8626136911016 23.9957828507509 29.1460858654235 22.9137373297381 21.1972243813415 30.7965580538231 17.7755773130578 26.0220364912156 7.13920348258602 21.9640899201271 26.4334332646238 38.3931987775993 29.8697589727499 20.7531346869595 20.3944054786833 9.0921390102796 18.6132185069478 28.1119946610146 26.7813833287541 25.1477222408896 23.3788897514681 28.7192529188473 23.5910722357608 27.9221877344402
120 17.2790531554183 24.3038925020526 19.7998556110853 33.0406450396024 22.7019177997959 23.0570469301701 20.1895805612512 14.8809257550536 19.7542911076576 10.2259456761358 26.7865294134593 25.1377623622836 33.2823235924447 26.8072260581437 21.7424004748051 21.8588305169595 11.4692226768987 22.3805677317865 29.4405070156756 16.1637162445233 17.5702624015818 19.5188684532084 21.85834561239 20.8549938499652 20.2483416026572
121 15.4442046738246 21.2712695225526 17.548662714107 35.7124039802032 25.8460616310761 17.8318503117304 18.773550681889 18.1545264888667 12.7529379480744 10.6580313635575 26.5443050864798 29.1863102746624 37.5385250774192 28.8681995848137 21.3336977167979 23.0284465868055 11.2841556827541 18.4282704755897 24.6599009971836 22.2425616017892 27.8455791119211 24.1018349223934 23.5694557828153 23.2331003091295 22.8606884991364
122 17.9012613843983 27.0256736398882 24.9936086710643 29.6394566456402 27.0452151944929 21.8579928360954 17.605657229056 21.3087384264974 16.9639759667849 21.2914281800956 25.3599117398605 25.5587404878425 27.1260642180698 33.5878370556518 23.3366035387886 24.1697355186305 17.3950218231993 24.2449126483931 26.6532570568027 24.4485345598287 26.6434451278775 15.894116984256 23.4099202682899 20.7592229069495 22.0355196713336
123 20.298006272502 21.8457269616117 23.4855723178962 34.5462054290267 26.3422126871444 22.0331465227064 26.6903001433537 18.0006549408687 25.4279851891118 16.184630391832 25.1937243472948 22.2802903313443 34.776325620663 33.2700515130408 22.650388968601 22.7278210907112 17.0158470899724 29.0354356851567 24.0227794842406 25.6682732143764 24.9487964188748 19.1724533323911 31.911996415909 26.5065917813811 24.8650220225121
124 15.126853867255 25.9080780315494 23.674241139027 29.7743744789717 27.6211581747472 20.1659242360859 19.4620633899574 22.4503438256542 20.3082931830569 15.4579936887021 24.6508178660949 23.9029369202171 35.1282854344494 30.6367538702655 27.2287481491788 21.7576935511 8.2695781787686 13.9529493482963 25.2592248070932 28.0295472672769 21.7789503917383 23.9635664335594 25.9831554078513 24.4716841864786 26.6697963110226
125 20.6606370719888 24.286458642352 25.9384440063945 34.6606930675306 26.9121676622553 21.4996020451672 22.4004222863834 20.8735383041691 19.0395777492783 17.8250081178226 21.3810570064032 15.6665658228065 34.9814872366552 33.2141156338919 23.2507022779335 22.9896392985061 13.1302263198606 27.4543685539053 24.1676464179275 27.4953461464626 27.6983363512939 12.7998575186051 23.9751216138151 25.7439756298111 17.8214231203622
126 21.2883679728178 20.2622213015098 25.366291643513 32.3243383928357 24.8660680587541 15.0571863859979 25.0633543340267 20.0666819177399 17.6332109681917 7.90498342916913 25.6089318575737 29.4164930268439 34.547266420192 32.3568157673297 27.3902334561522 26.8310252331074 14.984258958095 20.2741989486556 22.0109243431333 18.3344876103073 20.3768743172884 14.2634663355401 23.8636869993565 18.1340352367747 16.6836202520451
127 13.7117970724327 22.5537645735871 20.3565246659651 29.765104217907 23.4508761962646 17.1591325401921 27.2176136000258 23.0044226871812 16.6279007240692 19.2650450477892 25.8667012555296 27.4853108439928 34.5108336771625 32.7866844881129 25.3337103212899 23.9379426353421 11.1771875000402 20.0272549183637 28.1533518076256 19.9230237104886 28.3570286488125 20.2977692859985 19.6793837203298 23.0614729531531 22.270234516456
128 14.7920061047035 25.6674651401748 23.3486608168189 28.9417478349771 30.7121744857359 20.8264094262122 25.371068030736 17.2285495932937 13.5689425182451 13.9610810843733 20.240847018138 21.1926048615343 34.7241328977945 32.5391020221183 30.8551091280787 22.793608128733 10.1331597434394 20.7464589948756 27.3770214331792 27.0549446086961 21.3333592483918 21.0549273338036 29.7663628549472 23.4279443194739 28.9801945638758
129 14.7305019774618 25.2633454983525 19.598498082318 30.6428828072513 27.4447317099425 22.6503922627742 26.9850309051778 14.9804279523149 17.9262449466735 10.7544646632398 25.1605062853863 30.905234830817 39.6427388700318 32.3481242400347 24.0889973232576 20.3860741429746 11.1974714103957 23.572619794439 30.1228509885206 30.1228163841864 22.450513770255 22.2166317146837 30.7434589886877 24.8814077753357 16.2311283422712
130 19.266072359501 22.5109315486835 26.8410095863632 30.1732053796292 24.8907410702615 19.2349808197764 26.4069748021537 22.0989719996777 19.1281599019678 14.1446030273391 23.605874286552 21.4983002814299 34.771582887383 32.6723074233865 21.5157082597815 21.8440872966391 14.2074353446716 20.8347551629509 24.7279152848106 23.1396640987245 22.6293464461437 12.9320930966876 28.0135683191038 19.6418040138986 20.4793131666512
131 16.7710139041507 23.2170342533379 19.873216320702 35.5494843619017 28.3554066734726 22.0310616658244 31.2000607711058 18.8605144013489 13.8531409717951 8.02962853867307 21.070390991043 27.4227158285544 37.9935367447606 30.9428424504301 22.2392165242423 14.4216477348497 13.5919742713649 25.2092525828202 24.8183466485956 25.3548050570557 26.6778955149483 17.7699972928895 29.6245047184549 25.4585270991597 23.2734112908884
132 17.9158394458556 18.0850371831137 22.1991274573632 25.9807632977035 25.9206830732891 21.2414195458459 27.8625598505737 17.856546388845 14.9646694168813 10.9304399280339 24.5553044412683 27.053352808737 35.5977210792254 30.3936802250064 26.9905694667166 21.3873006489656 8.3397347579222 24.1008715457289 21.9465788802582 26.9604636219877 26.7855802708504 19.3272837789652 27.0483584740164 24.9549818407631 25.0701679170062
133 18.3848127653607 20.4963965191437 18.5764571386999 32.3525323607915 22.0878016735313 14.9737739625829 21.6451088058235 18.8027589285888 14.4727834657192 12.4313592833663 25.628347459819 27.5372960209745 34.272955678857 35.0643969963249 25.2439939627302 26.0248326354662 9.9246316981981 20.9399859162027 23.7674054182878 25.2329248435842 26.7804247781212 20.690287337991 21.4189399316903 22.9569454487575 26.4303606847648
134 17.9441070088452 21.4273611025612 26.0134705756658 28.0631711448774 25.8239646140189 25.2046955757212 22.045819070758 20.1622742893551 13.594704365611 8.83916237661489 21.6322344865399 24.9466924764224 34.7587770628984 33.9898956908622 33.6101425306081 16.4260879233424 18.9970121559455 21.4611439822501 26.2421549781294 26.3360299801966 21.3472399624786 17.5698657167153 27.1733418166704 25.3100283331886 25.7033538213892
135 13.7955915374586 17.625650756763 21.7690682398846 33.3540857495948 23.0121771389254 17.9070343233884 22.3356432637486 19.4138009429768 12.016211695687 13.4362937294899 21.8542509689578 23.9219330924299 36.2081548332247 30.438306870769 21.9345495178784 17.1476504453319 15.2612335839266 19.0204159363808 23.403638208751 21.9631676654999 27.7515789309827 14.3733370983476 17.5418948229442 24.8558720351573 21.4136285225526
136 21.3989660118972 20.3022597447666 25.332113080416 35.4155514391298 24.3498917002378 18.3310357670579 19.1663412968716 17.4691398475313 14.2385364744559 8.74768872368448 23.7516877629047 26.0488997421744 34.3783518983236 27.3881744609023 19.9097787400722 25.629873428405 20.4946356876262 17.7865773945808 25.5316828992887 23.9246572932108 26.3753536373133 23.6848987214105 22.418248342042 25.033449821101 19.1308736078754
137 18.429064872167 20.7907350146697 21.3379078280347 31.1626712154549 27.9852237697309 24.8420745743561 19.0268046233693 19.2155151276874 17.4823418539273 14.2300259949481 25.1710636074791 18.895205318059 38.0185662096959 30.8689856375579 24.5932650032987 25.171890230074 14.6932720976368 18.628585045471 27.1836069657745 31.8614782417448 23.1426986168146 21.0699347512062 23.6034738343856 22.9051353328452 23.3792411482027
138 18.1050568194534 19.310996265475 25.230200512571 33.5976077296651 19.6543694985724 18.2477119150428 23.5999400532881 23.594662823525 21.931663986314 13.4041711985502 28.3050783020016 23.8432038806432 34.6377033386373 21.9284134211599 20.8452434927808 26.7508365821768 15.2142243278911 19.5756579426004 23.6566502748416 19.9773863256486 25.4006458063547 19.8134904244806 22.4468472159527 21.990186499965 23.9824012411617
139 13.7327876401923 21.027063491381 24.1286465097995 29.9827104407839 23.8874290322387 17.1506744619191 24.8208026745326 19.6736179963075 17.7802974403129 12.820251359371 24.2088825943915 22.7644650343373 39.0893356286851 29.6363570004489 25.221242855686 22.57578236046 11.9822771128744 20.8868664957544 29.0617554195596 24.5112799948728 18.0451950871477 20.1317416069539 18.6566695863679 22.1316682535053 27.9918427803071
140 13.0706232997432 20.0792660475841 23.5672951075088 35.3555356114852 23.158137310122 18.0309533683663 23.0117012071854 17.566595837398 30.957877633148 18.9245825182464 28.0289663799973 18.1768195529985 32.3823242613222 31.4907485218321 17.4779621658206 21.5205367909028 13.6225426331621 22.0445203610595 25.7212964397404 24.6678862701575 20.0519252656883 23.3218278636925 24.4235135354798 23.9793341154974 24.3637564585583
141 14.7191355781941 27.9347389653294 22.1643364994644 21.5394625617101 28.3001903493234 20.7519937671328 37.0516422929664 20.736410196377 17.8971137240701 14.097853029437 24.3553074328725 24.7038857741778 34.4732127503342 29.8785405173417 30.7682428903993 21.7454347050552 13.4211229809906 21.9648767158594 21.3130597636733 29.6933515607026 18.8566739318397 15.8522738028172 27.9697905726948 21.7335010329551 20.4299133667372
142 19.1124199421697 21.7246667026961 19.8022215085772 29.9194011915146 24.0547253369104 17.4143807515928 24.7713670020213 21.6396021722735 16.9498921867116 19.2495272213942 21.81795126804 26.425991030801 36.7855795825704 31.8516525926732 19.8948972513265 28.5324508813126 20.7137007988809 21.936119241284 24.9786892360453 30.8057890755665 24.0345873480797 19.8229876160745 28.7853301155411 24.1214546243909 17.9191459962751
143 15.6681295991759 23.1017175885729 24.7498790927826 36.9268848989371 25.1003885888888 22.0779368671634 30.4911906753279 20.0273495553836 22.1387162136329 13.16402430847 22.1421776093281 22.4295069685807 41.1157051018933 32.7238534167422 25.2124517703919 22.4819165218472 7.8565255610604 21.521511282159 26.838666453385 23.8998128157419 26.6143652196789 20.8846060309521 29.3765862291841 23.9233279471163 22.465455313015
144 16.8506674841396 23.4312562571962 16.7646942467901 34.1619469137174 30.9368746546675 19.8560176970018 24.3386700989602 18.2361704227791 22.048309287731 15.1806758670154 21.914232110048 26.9044235121851 41.8833738813042 31.0396241563169 20.1537885274666 24.7895246382824 14.6062495733802 22.0487672186871 27.140857639169 32.0398280880373 29.5235159473556 21.6021203042666 21.960053859188 19.6788666405016 23.3354770858576
145 14.2252191083686 20.1441915375618 22.7471547829828 31.5036148564987 27.6449499661165 22.5080518562301 25.0313456071901 21.2521738182549 16.4385608079237 17.6542507461981 24.9427361359538 17.0169033847872 35.5454483424106 30.403979577335 25.5700708087348 26.1663217697064 8.35498525085845 26.567090852752 23.1138382203314 27.0451674289465 21.3462490169606 17.6483665206203 26.0904830894556 21.2504919708936 24.9725540710565
146 17.5675373109572 23.9958278397815 21.7480825929845 28.9290786323029 26.3766394325901 19.2388253065842 18.7555805520393 18.1506988907682 17.1310911138349 13.3205334811956 24.123619471774 22.1824660950506 31.0621629010837 35.6006246779103 21.6300564500661 22.3913346524519 11.1086337339711 23.5357830075487 34.8939030261199 25.3774875439172 20.4265216627736 20.4599761787781 28.8359814780529 24.5533584968743 27.4038510594658
147 19.0297046187377 16.5253865944285 25.2547315343189 28.25799724204 27.0466313211675 20.0655380885963 22.9360091897209 21.3580141653659 17.6378567348944 18.3823939519753 24.2475093000979 23.1367464962381 38.1780959434944 35.798541858076 17.0930663957219 18.9349371288736 15.6958816539963 28.6987534211841 30.0457389423804 31.0662289488604 20.3132303146413 12.3580816674224 26.3989520632691 26.3085642279955 25.2738913350746
148 19.9099291549045 21.458906538975 18.5836511875989 33.9239406109042 26.0183170307916 22.1006161263586 21.300147530638 16.4876735787044 18.8958536416386 17.179424913401 24.5501838154438 19.9492889579683 34.9995872947306 34.5464788267737 19.5722397267975 22.3990844901409 14.953447557426 20.965323530875 19.5179516126418 23.2855774382636 26.5060321158235 20.2218706242521 27.1133762756971 21.5135766824238 23.2046397127319
149 16.4919544246184 21.3719103141261 21.2776605593072 30.2674385197829 23.409816226003 17.9821197581407 24.636143243154 16.5153586309676 19.9973235598343 17.5568586296131 24.4906572241232 22.4155914557732 40.2056629643278 32.8988945472063 24.2876407687334 26.067278972577 4.94206299255862 28.353245514464 28.9897568134499 20.8366003977081 17.3291214172391 15.5558253692889 30.995600727363 20.9001477545827 22.3083346674361
150 18.0791341611951 22.6991519816449 26.9666783610859 30.109446372218 21.9311642036382 22.0268329188702 25.8628449707745 19.3480564757052 16.1311891225348 10.3327528593755 26.6554468116774 29.1318619787694 33.2042970818038 32.6182080926998 22.5732194702734 21.4561586977011 12.2888860908287 26.5591885766075 34.8196311423832 20.3794265972589 24.2722591131167 18.8386164208601 25.8439060631841 23.6957585035017 20.3398668042058
151 12.2408675436833 26.1307364075191 27.3486041004674 32.3261656736903 23.0672217509747 19.4233083891289 26.233351762897 16.2551578451722 17.4848078911042 14.194721107025 23.420673712597 26.7821156844931 30.100916777284 33.551464415737 32.0992429217335 20.7213749041936 16.8635951304679 17.2503013405423 28.155148924834 19.4110167912521 27.2620242222392 17.7938102432834 25.5295274206764 23.4001018395957 23.5857185568052
152 17.0789390171005 19.7434816497008 22.8925550380358 36.1298534733533 23.0325618313593 19.7742995251077 27.9919524688864 20.3021835041176 17.36757158704 15.5873458951418 22.7937829286326 26.0355947004826 39.965996694183 28.576122265124 21.8639397649766 23.3454478851207 12.2875818008374 23.1551752053434 24.312198104117 21.0574422771113 25.4011026813531 22.8810916473864 28.7196038258069 25.0286893383372 26.7228583459874
153 15.3962091935015 19.5607514064829 18.5116328398897 34.2069337682422 23.0398797619407 17.7271279945971 20.4493714054005 17.9493386514181 21.3782965657258 12.6866309293239 18.7812354817746 25.6499921708891 36.6193134600755 34.0409889125216 27.1547009374083 20.0443094523006 14.1855505387743 19.7326633263961 18.9135815846181 22.2412308739676 22.5779526560339 21.8352134253128 25.2935554485802 17.4303200234823 30.0866461528282
154 14.6389242455795 21.3211290726208 23.0797766032628 31.6274746015452 25.8189177508833 18.5842425015283 29.3272261468609 20.7970537100271 18.8184136186328 19.5595926985205 16.1027982356621 31.6183905920917 36.9322904770826 27.7368281440696 26.9344147586906 23.2027479300871 21.7769454040228 24.9289239169696 21.7414918418839 20.267847031833 32.4510019378211 12.7875304657124 26.5455218627496 22.774928099342 18.4946782475951
155 11.8591664238837 23.6835223950076 20.2247293063217 28.7661121657595 24.9874881181443 19.5175649317228 22.2417012492116 17.266585325068 26.1350186875378 13.9474215542536 21.1174686630983 22.0377862226747 34.8163374978937 32.1997251658447 24.9365396400062 23.355400647846 9.7041330476055 23.7906410265639 18.0899813096579 24.4581504799461 29.2041412221629 17.5061511794201 24.318622824047 20.4203865377326 22.16202933271
156 15.7831045343284 23.2932689068311 17.0595584167754 36.7413637475578 24.261427192603 21.379791033907 19.9222149329774 22.847430261168 11.5889173820493 11.8408518892241 21.7997491117329 30.1237536437439 36.1576988755463 32.3304997161946 25.9012797414387 16.8405520957132 15.6800657556998 19.9204605883154 23.223551911333 19.2091127726183 26.2870716639537 17.2395372409416 26.561748926031 24.8143334545346 21.1924522597434
157 11.2234132432008 21.3813752096079 22.7042653286621 21.8796622156408 28.8483482462623 18.4223114315251 18.3137101963792 23.1146233478166 14.6811539571431 12.1117055283391 23.9792454062925 23.1493801935074 38.3433295241014 33.6932732173758 28.6060631319714 20.6561757510372 13.8052170981834 22.0198079982709 25.5778797037602 30.301861238516 21.328866961167 21.1179751457586 22.8909436639078 17.4423091622063 26.8565827126972
158 21.6782972460396 16.6903489467835 17.4051177994118 27.8245992661416 24.4103960532344 22.154461802163 24.074898282664 14.3586173441379 19.8838819190569 16.8084568998925 25.4222918602841 22.5753990672478 34.9050638921264 28.4309749354136 21.8005581121323 27.1313629967165 16.2517120975712 27.937522792528 28.8442979193724 21.6474501179494 15.1752323154916 21.2939326291417 22.8900076678548 24.1704182233298 25.2079870715328
159 17.5633528741218 24.1187140632548 22.2064819973616 28.1006558856732 24.4633903130367 24.2331286834673 22.3885090200375 20.7426104616062 17.6388020153998 10.4706279600984 23.5696628600847 27.9565015573348 38.3800617980071 29.4928117115486 22.7974791681713 21.5097655932942 11.9415010737773 19.3406156949169 20.1771474831526 29.2989727842451 28.2729169397521 20.6782080306676 26.6494167227798 17.4771960055769 22.6222105889152
160 18.9654870572445 17.7584766375551 21.06494573594 35.4740656924519 28.8191068982845 23.6744471898921 31.1788226855713 18.9993238154224 17.3337637728877 23.4469490173417 25.4353982053774 22.9698825895795 36.6692890781053 32.4043509856766 20.7637571895431 23.7689266912561 11.6800734273405 25.9514070469032 26.4028640735123 21.6273456432044 27.7345205780828 19.8052583137339 28.8541843718229 24.4447598354778 22.5257244478553
161 15.1337927332634 27.7655243431389 17.0733214153355 29.7741505103841 21.4883417663025 21.5477664167693 32.5995509152686 16.7532494169133 17.1362156854726 13.7254455943002 23.2625923410102 31.6405721892856 39.5800876326697 35.4361179287169 20.5487243017449 22.7490963472313 15.9700417882589 22.1924563213605 22.937217268445 29.7628822795861 27.7396658174195 19.6265671463308 20.6506436212149 17.9614458919302 21.706604246465
162 22.0265621552433 22.5602034278433 23.9281243090454 29.6128517236448 21.4901758991445 16.6808666479931 24.5964044521417 20.8500321800128 20.0465663931517 10.7842089892522 27.1018386817221 26.2204720246167 35.9203298109153 26.2387418273037 26.9644416298295 25.9703349840853 15.6017474869319 20.4243265156384 24.316757269741 22.155268614225 26.7642934573029 14.5841864685948 24.4247286828352 22.4413170228641 28.9601261785175
163 21.6129394496564 19.8388446897153 23.6528933684448 28.7657388073456 26.0201938988548 18.9498411946667 29.0945933655431 17.9252395939054 20.4094161185804 10.3703755579409 24.7097073613821 28.1766466304622 35.4991474186806 34.078461293788 27.8481946339436 18.3665678015634 18.7981462308666 28.6638561212658 27.9408503147844 21.7908582774177 25.8547774571704 20.3412148419453 30.2269831099878 25.81031011578 22.5690590689216
164 14.8056146153976 20.8337620417146 18.5079135949263 30.8892341089748 23.4019988502946 23.5472646192926 30.5369003715009 17.4141322263486 21.3461389910815 9.43162584618807 24.9480143402323 29.767261736196 37.9395680349282 33.3821174829605 17.8060410491484 22.3494941988797 12.4616203553202 18.7217360557255 23.0806439258297 18.9176369944329 29.1144017898907 20.9932669860092 24.5678977412418 20.3220295089909 23.8017951968551
165 19.3903966304383 21.6295425313272 20.8881603033109 33.1618867715072 26.1132513794711 22.6988736865714 22.0412166253316 20.8689930187252 13.3542233059715 11.2027642376774 27.6386245002105 26.3999102477718 37.0573494320262 33.6764574323388 26.3175119643712 26.0796505414759 13.4104518032306 23.5315697740513 23.1010207092355 23.4747088108425 30.407679122201 17.0092527980253 25.3737479960446 22.1418548504889 24.6506280576697
166 19.4687404120104 23.4171963463446 23.4269212768808 35.8145933454862 21.7976662582434 17.9246768449773 31.5522361238761 20.0515325949679 16.919471121087 11.8695746620526 21.0925588615046 24.2855630490819 33.5475111219276 31.5782118857793 25.2941185997139 16.3865521656968 10.2392718400937 23.509745960857 24.397403471789 23.2530780963556 27.2924422050914 16.9465511237446 27.8063577547576 22.7643721175717 19.0611418804432
167 12.5504163476857 22.3983942379352 22.0698607481249 29.2633865759439 24.3188031273194 21.3367720650934 24.5319213911738 18.2824858915609 21.5874358067692 13.0275824839273 27.0489692225421 26.1794593858347 35.7156595208095 31.6084866012136 30.1419977999827 19.3637833126579 14.5273504483402 17.351058331365 25.9750780911427 25.8068967885466 24.6562322660075 23.0963645218703 24.1784288756307 24.8442641969395 23.6908068796216
168 17.933011404703 16.2951158189727 19.9492959314556 24.4607749831598 19.3637293261382 18.334636853199 22.3625751823845 20.3438957956619 15.6482655964172 20.5991971171519 25.7821709297345 17.6682379863362 35.4101254082002 31.1705711152813 18.7324950507283 28.067455306802 18.4921276402768 16.3512053192215 22.225677726047 21.3104320978372 27.1365445979505 14.9024034493653 23.0602894193588 22.6991873014836 19.7802851149258
169 17.7644094260629 20.9769286510614 22.8413278993532 34.2740307976179 24.7936700792583 21.2998550273447 28.4201809399359 18.6983066769391 15.6735722069424 11.341720381641 24.6953964011898 27.5144565846965 36.8299853232562 33.9810562447575 23.8731519181275 22.6291917344728 18.7347808853995 18.0781931414713 27.7359915283818 25.0944305222004 27.4742973744489 13.896826085401 28.3883907883345 23.8248392874061 15.7176789031099
170 14.8177104440445 19.433128705702 18.9221504526474 33.5983948834409 19.3946300358888 20.3841277920245 27.9378743883477 17.2822511891917 17.8015224853583 15.6206309935816 24.0227640816529 24.123651268933 34.1481383468346 27.4782153551914 20.7732198669631 26.6156041637277 10.7399047483012 15.0577333372085 25.9835286646019 25.26487104998 23.5822967395189 24.400072280442 19.0751471649386 25.7153835687187 19.4470322269656
171 23.5394186753351 24.6525687798058 26.5001775059336 34.5164526523511 26.7754116436843 21.1808844629284 20.1647341972817 20.6338461613949 12.8143017905881 16.3860265797383 23.8541038780359 29.5788145870545 35.7048170447878 32.7144024257244 25.2917557867053 23.5413007905451 11.8536052611409 25.9259885868761 23.4876400883238 20.7816729017273 21.8643053911533 12.3159622799457 25.1909370975033 21.6067631795194 20.6930810294852
172 20.6120011135192 22.5760207507033 24.5608468028925 28.4809509170187 24.376263708182 17.7107930326935 28.3776919593476 18.5531686959577 16.6774681489059 19.9638761312233 25.8113809457208 16.7590401466219 38.8694191664527 32.3501404458602 22.8677053928885 21.061758360117 20.5742651879984 18.8190185001545 31.4939246438317 24.90012805328 24.4343373526775 20.5117433536283 26.7685112127544 22.9273597086732 23.6347994888527
173 15.4811495926535 17.3207105641177 24.0277726179228 33.7518586496247 27.8819516979884 18.1378642755767 20.3617845810547 19.2999009596312 25.959842650673 10.7141888077658 26.0910072294995 27.2574964395478 35.3169862371283 30.4945819046973 26.7466928558826 20.0598774073706 19.7207123388272 13.5310795227667 27.9893359303764 31.4516773000138 26.8898820073582 22.5815906254619 27.9551886837981 26.5460746010944 23.291611897643
174 15.9757751178261 25.1787815738908 22.0128205443444 29.4558389917534 30.3536833627589 20.8821436288429 32.264616721111 17.3850283339961 13.994408113557 9.31809963871686 19.5027072531627 25.2393456877676 36.7532853017839 28.9779000666618 24.7945342902706 19.5021426253914 12.3996612921543 23.2043135830636 24.7353898611845 24.6698207515644 31.5131970252706 22.3048639321029 29.509413712524 26.5788816475079 23.7822195543915
175 11.8632667945299 20.8460557426651 20.9608132926329 27.8945008631472 25.8823181480255 19.9594257981182 30.8824976395742 19.9124226999127 16.0365208178383 15.4690662403103 20.8501631864585 20.3365800849971 36.2413595699876 34.753216460969 18.9610755542838 21.4553798647353 14.7342650473427 23.9430463663005 20.8751806699515 23.8031940016878 25.8358724327231 19.2126259138507 32.1086081533983 19.7532208203807 19.2388326690308
176 18.1844024036852 22.4895842092627 24.6132535884392 32.068351493461 24.7793563632711 19.8716441943642 31.9897641550251 14.656614170121 24.3913276545627 13.9028136418508 21.3701716032021 24.7361552988864 37.510335707021 31.5960197566926 20.4194516910491 25.9823468497511 9.49308541615072 24.7002385943214 20.3437261424215 19.8695154646453 29.3216996790946 14.6605186346014 26.0543964711453 20.7294118965078 17.4152574614579
177 14.0380854966144 25.7638280893166 21.5675481870233 26.1996955302781 27.7244937792023 21.3233858231411 27.4861223260091 19.2913744423708 15.9222597063177 13.018842554424 24.8744755650674 25.5256998855637 37.3538100594403 32.25424161896 24.2946748183752 26.4667161371544 17.9999597461832 25.8242656509162 18.905294512065 25.6785289185023 28.5239880828682 22.0944741240355 23.6273726935212 15.8100824309126 21.2945198746211
178 16.2926471194875 22.0116700480521 27.0753797350661 28.1384238060447 26.5681896552727 18.3280106450291 23.5096427084448 21.6515731586281 17.0171400215677 14.4602463880264 25.734506624788 27.079888806035 35.5148871035715 29.4077768742615 27.8551157501325 22.1768554671101 13.3988426466956 21.781318374382 16.715161686891 21.4426109828003 22.2811566628835 15.4752385304089 23.3635066392079 20.828432132938 24.6048072004821
179 15.1034897581081 18.346806013853 23.0536064959864 29.9477937546133 25.1816871136862 19.9687165170951 26.9080987199806 22.8998464370679 16.3757958968612 15.1698642004775 21.4171971133571 26.1926130999549 31.9534632551406 29.8347829476686 28.6453927524871 18.470654455756 14.1157132827701 26.3432284975667 28.0653408130768 25.4014775918767 24.7951289768576 20.7661738601237 28.6104945407275 24.0905607483877 20.9649052676319
180 20.5083510772295 25.236227013006 23.1192057819805 30.7137992103984 26.8293993747284 19.8614867831363 20.7767583379668 16.6000964343012 16.0234984995906 12.2110285329664 25.0215953247036 26.5082123215333 43.148320048056 29.8238317484205 24.2846864034175 15.8651837456185 12.2044590252776 21.8723789163433 27.0823490814409 29.3295028301613 30.5699037293237 17.4630583729714 25.1748871034634 24.2260957596707 21.0827038287636
181 15.8293832472565 23.6437487792583 25.3974330031251 29.7400063257491 23.9191656058379 20.2482631282816 24.3601090087681 18.3261142555063 16.274053233123 12.669390196362 20.1692680644948 26.8168622988345 39.8405562368212 35.7051691828611 27.6427542954631 23.8136999171783 12.6528703633574 20.0329858687346 21.8497259351821 22.841332406118 28.5315549097853 13.8433082593433 28.5317840745435 22.3861653714787 18.0564072472784
182 12.789693341717 21.2292456232303 15.2883887166906 33.1725460822196 24.5870615741561 19.0569955752645 30.6624564110101 16.1099737166714 21.8579767093764 11.2135543447973 27.9570106817537 26.8988893942943 38.4067791134233 31.4590228007267 19.2141056632553 23.3260824375501 18.0982037754362 24.5025009579634 31.4513043569856 29.4730737848684 31.2315193127665 24.3305990855108 22.3720659221891 25.8353737349924 26.9534992553841
183 16.7850172845094 27.249961732312 16.2431409728507 30.6448180136573 26.2660648347619 20.1308365880877 30.1820031851681 15.2166363289077 17.5401617826839 12.3178605274867 21.4753194711258 23.2088623797969 37.6363803018231 34.9099835843035 23.1825990761041 21.2859585463954 15.7654083990657 28.1209192853224 28.5111427228365 20.051702438372 29.5709863228547 25.4472603157568 25.9989011082398 27.9975622603876 24.2465044106799
184 21.2392217930228 21.4005373454669 24.2092501151598 31.4596476277999 28.3158637681691 19.3436723578753 25.1792677171377 25.2179742363821 20.0270605947961 6.8261296136473 23.6820545086048 28.7649316310106 35.1332498875448 30.403533929795 26.2475165555226 28.1766494709303 19.5387649940085 25.2025406899448 22.5829570068948 25.7092793079284 24.6368719355243 20.7896259538457 24.0996505872463 19.569752936718 21.6450121980316
185 22.0776647128825 17.7478620355897 25.9337183709033 30.7587396216907 25.249549595571 20.8179508273861 24.9517708855117 17.734475090219 15.5264391277033 18.4156191774582 23.3662591918464 22.0049510831885 35.2005626596544 28.2001817248833 26.4471512719341 25.1075569543211 13.6539444378262 23.3608745739205 23.2939070813717 33.4603666312849 24.3218179510597 24.0315769951548 23.0366678715804 22.0615718214654 17.2603914138158
186 13.1852574257166 21.7202810043037 19.0930482517047 28.8269335342278 27.3262802041868 20.403729238565 27.0271417040969 21.3840468800405 21.9012714065991 21.8875161720392 23.6679083038728 23.9237828123965 35.1221916421847 32.4328750021981 22.0225119616204 31.3432837959424 14.0129320205002 26.8195058019416 23.2713463954062 23.4047506916599 19.4801364026675 15.2557864405611 29.0748806119113 21.9470311881631 19.7136029523257
187 12.9940099393372 24.6568409336767 21.449848923506 32.5951767649224 23.9825286460082 25.2952755584027 27.2958083274881 17.3596114233481 24.7497559814005 12.5864130921235 24.1806689295724 25.6197635037688 34.7916593295213 31.8493445107946 22.4707798188263 22.8171136778731 5.13360112817777 24.1666875145618 27.403434105622 23.8701431894378 30.5154507146359 23.8562788446811 19.9042491214833 24.2565792838458 23.4159354607252
188 20.5586275444169 24.3287894713907 16.9429277714995 28.0794323675891 22.2655280083838 15.4884314089746 27.9144268477026 20.9261234921194 20.0851718377154 11.1517087633669 25.487102601644 25.1048174273395 35.4376073170092 34.3629555100526 19.7237720428818 23.3470213453599 24.6433612188941 32.8102455705974 33.0005715482451 19.9710609226891 24.6326644802967 16.1051082905946 30.7837112202582 24.9722763796621 24.6529272559745
189 16.8665052090655 21.0906728395165 20.983402658403 32.7438481157477 23.7086458289819 24.0419981686747 28.5582460426646 15.0982768142811 18.2229278145473 14.831004314238 25.6040694528663 32.3312767291612 34.5617814188415 29.6675634835743 26.7381811759269 19.4013124411957 19.4330146950814 22.3317848768471 31.9364804317067 25.4078774493808 22.5184116460198 13.2211752895125 28.8335341419191 22.9791928790623 23.8514394238818
190 16.9198868703695 19.0114132774881 23.6416343732897 28.3388537736489 20.5876847309048 19.6139824074751 27.3123439930284 20.3027746397764 21.827387048881 16.4514798813947 21.6794122154568 21.1821300003322 40.4155740370279 31.588113088731 29.027972423074 22.0977533224263 14.6491452472094 29.3180780934667 26.2200779074207 27.4406620804044 26.5904331290434 18.714400019803 30.0652958911929 21.3935041892425 31.9162400352124
191 18.5530470009765 25.4339145706561 23.8026209081566 30.1925555031909 21.806602670011 22.790590467211 28.4300150870058 21.4953025904393 18.5187323410704 16.9429954388617 24.4624320540776 23.91079439888 27.5763505480782 29.8798589549362 30.8040015944027 21.597960579784 19.4922236485187 16.8659691853774 27.0827450514708 21.9971190549942 23.7521031741631 17.5168125758693 22.2798391366542 21.2591373366986 25.5672291613787
192 18.181708882152 21.4783553771981 23.75009802277 29.1337280044746 29.6315567932438 20.1926066938982 21.9744263912722 17.6938997660597 12.9246005444202 16.49211720052 25.4761698224681 27.5406879461908 38.4596848926053 32.4806198645106 27.6019538852176 20.041674088602 20.941803004693 24.0635135904583 28.62746736439 27.0038477150809 18.4285688113813 10.015107143772 17.3863212771322 21.4812887665995 20.5395499983601
193 17.9808747028732 25.6412862877416 24.5894691451521 33.4143409959095 25.7089181714474 24.240741503376 29.2306460180027 16.2413657182422 15.5821030281415 15.0328693597784 22.1162374988014 23.6384687708511 39.6845749400516 31.4710533474929 22.1645871316447 18.0780949075887 16.8158136386347 23.4879679900047 25.3501423392176 29.3844782716347 27.3836904146028 21.6937906451071 24.0022699784306 21.8256291242112 24.1965859139475
194 17.7477204647072 27.262786359198 20.8537370676117 29.7584459240123 22.5805881430461 17.5258216914757 23.2583007934149 22.3043090731606 22.09761051047 12.1659398756977 26.1360688373888 25.0209065389416 38.4823627889771 34.762697271925 20.0701596710142 24.3751290162574 19.8624199535652 24.5223428605826 19.7640351720748 22.3077711414308 19.1549658897465 20.3923067752331 24.1467323112509 18.6006974255728 21.6661587271201
195 14.9488163479783 19.1609902972985 20.0257698555128 23.4947090413444 27.7110845259983 22.4320516888451 26.1753234593501 20.2840493406709 17.1907165533239 10.9385206569033 23.3366489937132 27.7916550533726 38.5356032663726 34.4054592764756 22.1465540651543 20.4342183234989 10.4279787626966 15.2484572220655 25.9311975164601 23.3685807654907 17.5017192983507 19.59281196723 26.266764018841 24.7841337440685 25.9495690684203
196 8.73640861652717 22.9529180862934 20.8270714657377 28.8503278298572 23.9336840510617 18.6071515418368 24.2025188005553 20.4914087894748 13.1634445636532 12.8736570488515 17.8710631279275 24.5347780940655 36.0240396184377 31.7187584885472 27.3135290242034 20.0438960080466 17.6692391047164 23.7435998116175 26.2405655219897 26.1796145491884 16.1212602850146 20.4426268158199 28.3338298512574 25.3127247008364 29.9359282839823
197 15.8348970943637 22.3643823297494 24.5717564570218 29.9552975997469 28.1174821728994 17.2241528781227 22.8797907209664 21.5452445854794 16.4585564049599 12.7158957166795 26.7563131533491 24.4776057518753 36.2399841073097 31.631558345115 23.4747505861364 26.5961472213954 13.0924260384912 18.93929628831 22.8660465168734 22.1848896003806 24.31276066901 15.5551909934886 22.0018557676467 22.8738356214074 26.3690911340408
198 14.4581641735457 25.7471061386986 22.4863629805841 31.5055428284258 28.657529557057 19.4388508473869 25.7312174915757 22.5759840369129 19.0579876759206 7.91139074476709 25.0346600009429 24.3749561016362 33.6036689217299 31.0122601408678 24.4756921743655 20.7035901684108 15.5119509690457 23.0681911687912 25.5267841159573 28.6772685276548 22.5642944339717 17.8809418187676 28.3496405011575 17.398473663548 27.3622412274288
199 19.5614885389159 27.4188293370365 25.1320488264866 35.9272212964404 28.4295586562254 20.9417733939918 17.3425960030169 16.3945860004032 26.700787321574 14.5789964180842 19.6929545584413 20.5408139375076 31.3758351069552 22.7506115494833 25.0325080917858 22.6063407684364 11.4355785984168 22.1712926114942 34.5966552002642 21.7740794324676 28.6712677731519 21.9079153156912 21.9167542684923 21.1028259888072 19.2651321796991
200 9.44784624255247 20.4898936787197 24.3722250699501 34.7523561100259 24.0349743543609 18.9950768490981 18.3283026254975 22.5824817941057 18.1180652055705 8.70452956513444 24.6721853615895 24.0517772241116 35.962141911518 24.4153646617054 18.7233697104242 17.9006681728328 16.8008515066233 24.7603769350079 24.772072060061 25.3900925933681 25.1918141161681 21.6973373645807 25.0361028123419 17.4110062139172 29.224998287357
201 19.6579001263104 22.3531179721976 29.1899709176015 30.5652695317965 24.8049648378837 16.5509984703774 24.3974315054003 20.3704000167015 13.3311781307159 17.1448791653508 22.7726279948517 31.7400290076151 34.2557993742777 31.9965740337583 24.088791071849 22.4926793395405 24.0190415985332 29.1175798923657 27.8840460256278 22.6996579723165 30.1813658891037 19.9720765096466 22.3822144255773 24.0763173829006 20.1066640098582
202 14.9948949893589 26.2501624355553 26.6554799688177 31.3174524379517 24.947945240334 17.210234738189 27.0625407987019 25.9104610008093 17.5153750774068 12.7015463562148 24.9204341049997 21.9815672313877 34.364531762204 29.8447757585572 18.7740704639597 28.0073541376483 21.329724330302 21.5798790267908 28.0119657995416 16.4644009575713 26.9095531894121 23.8858634310129 19.6554533138639 25.7754067769274 25.4961242891573
203 16.8155201981951 22.7220444375274 20.6412998939078 28.0142539814808 25.4615097028364 16.2852044803111 22.553628377791 19.3231008511877 13.5994965262748 16.835677042073 23.1827233364376 25.4110405940935 37.9533282320217 34.8047094606303 30.6658936084881 14.1998673707931 18.9327120387852 33.8023894370765 20.2970191746431 22.4618624498461 33.0077960610626 19.6571015264832 23.3080184330343 18.8416285597425 26.0803556221184
204 24.5966912926397 21.1463703712274 27.8600765447207 25.9007982351921 20.3676359044131 16.2838422253778 29.3394208669432 17.2824975472046 18.4464993761738 16.2499101544986 21.1186521686619 23.3703566910271 38.8602815070265 30.6286790995185 21.4968166587009 22.9358827463376 12.4915612833009 25.5046408624552 21.0281225196801 18.0636613320321 25.7801472098774 18.9506079522771 29.9346506720469 26.088508348042 31.2217875131466
205 18.7370886261359 24.7271366497779 22.6055342509611 32.2664815931821 24.8331293236403 20.3373422881138 29.3700440909494 14.1526356548183 13.7291266637934 14.6970747599793 24.81216258844 23.0844033342575 35.8647173105686 36.5948925903012 18.8539166213011 24.6493442001366 13.2615852569268 18.2376254662434 27.865648035448 22.4910099184784 23.5853796211242 22.8391447173246 23.9349246503395 19.0717752887909 22.8226987511876
206 18.9492003990767 24.5826413685459 24.4622123592833 35.2176313604375 26.2773880303031 18.9149335547864 20.1559695324026 14.5779715948919 17.1223447990934 16.722320672006 26.492512022479 27.6354141399682 36.9143004716775 27.1758699981457 19.0176517155646 28.5134543348393 11.7601525544178 24.093911940948 25.937324129168 19.2979304351424 24.4724135995284 21.4132240775201 20.5977580995643 22.3585110534203 25.8012072048306
207 19.7130623543109 27.3811344252795 25.9139073590044 24.0003594152705 26.9899909628093 17.1883679420006 25.1651521905121 20.4467462244554 16.7545989049129 13.7398330174646 21.576595566552 24.1680333727329 34.3052744477345 35.3731254797085 24.8863077440864 26.910742499108 12.6629098345961 28.2898660451666 29.9620770528186 22.9878598219071 24.2920318936698 18.8763058343664 25.9798948451333 30.8882481871731 26.6957843655723
208 15.1431795633663 22.491976398439 25.7606395063144 32.3440841807828 24.8174045626363 16.3942411006105 31.3769494481976 14.722238026905 13.2862068332362 14.3307927356548 23.8169977332568 30.0622462390501 32.9286332475154 31.3900745025438 19.2344475816777 20.5662649246782 16.9514566154923 21.8327856867881 28.9977077053139 19.4070364898607 30.1240500378334 20.8969911003341 25.7439073558033 25.0438923508346 23.162493184996
209 18.8815665386515 21.8325810917555 24.2527376693769 32.7136726471296 24.1169102078892 15.8952824166627 27.3176244654758 17.4930820837802 16.1494525930825 19.3332577240107 27.3126257549978 25.6902718696924 34.3563849994884 31.4659855210926 24.5874749961687 12.4648375062176 14.257214747839 29.1804044059132 27.0179717813648 19.9882497728794 27.6156061459616 19.672250406148 24.2036121603461 24.2873843389898 17.4985879087367
210 17.3520038537445 26.4125976129429 24.2529153307805 27.1770735988722 25.052583419857 16.3252508868763 26.3091094547315 23.2244065493659 21.4408027015439 16.9583281185036 24.0509567861771 25.8107008309532 28.4402915096545 32.3291826936874 25.7153540539065 20.8116260397952 11.8486405750121 26.8610587607278 21.6824351132449 22.7464615708517 28.1488145672754 21.339522050716 30.5391584367391 21.5370397138928 18.0982346338503
211 16.6699486934323 23.3010218992526 23.6255490963494 28.8840063466447 25.7729563309449 19.6807851509959 27.394695690717 14.67469808795 13.3491142620656 18.7083162491752 21.6935903404765 21.8344050931362 30.5807559054272 26.5515610662415 30.883724271923 20.2799397617153 13.2849371753422 25.4931280643704 25.9024269384182 25.722074841622 29.3674663212404 19.1048087586543 26.1844271674165 28.7482678270309 18.069201006175
212 20.9151441904576 24.5437603219727 19.3054418083504 33.1332495997642 24.5148859065692 18.4426196659479 29.3717210874629 23.5461517614574 19.3636310101022 18.5197464266995 21.0966237917355 25.7362455926884 35.7850673619516 34.4938298219986 26.849233276675 16.9689117132338 14.1603650245998 25.7849938029516 24.1868421729588 17.6340770603534 29.4264376701462 20.9747485094465 26.0764776882961 22.6707181135932 26.0199655403973
213 21.4487078724782 17.4993974410982 24.2715934386028 32.8728339255169 23.5506216578322 16.3389686634444 26.1673895475002 15.3959740119743 18.8704087855787 14.3459786909544 22.6395563656624 18.5346967264928 31.1442466911291 30.7481330276645 25.4623162951132 18.1157143324085 12.0259560430669 28.9862069511476 20.0162285274608 30.9556335414814 30.0815475895701 21.3330841341041 28.1176668625986 24.3929697922393 26.150960096838
214 17.2950891318258 22.4864612701802 22.0091325338966 31.8901396265688 25.8714830012528 15.4707054040194 27.429240880294 20.9323655663084 17.526989071217 15.7832938677464 27.6881610305621 24.9323543568181 37.5780632739156 31.2213384037646 25.260419725028 18.7098689432193 14.1128442631727 28.8448948243423 25.1694762409663 20.2643487080557 27.5941605063653 22.1601708203144 22.3867376008754 22.8487298105679 19.9992959840213
215 16.5466725000948 23.576290770321 16.1406139622059 35.2869681435838 22.0895939917829 18.2440167795792 28.1894950957752 18.0387915453368 15.2635568914104 18.4350816758014 25.2638848781157 26.3918339757656 28.995074794486 31.2368620934555 21.154437040651 22.8997326914197 10.5408422257903 21.4174995940199 17.5141493142509 22.164303016306 26.5489962169229 23.5673054137242 28.9076485950836 28.0816469883896 25.7426666134869
216 15.9372448746961 16.5087683387177 27.3450923597994 25.7512626618811 18.185525953808 11.9598518765102 27.5036268211764 20.6526616848342 20.242107049769 18.5051065854039 22.7978401490332 22.4970211441012 34.9034431588023 29.5580973366745 26.5642098337568 25.7261515916419 10.4660875683902 28.9962644786831 19.9817427879367 20.8361165938868 29.8703915466477 20.6687101164052 18.2755099047393 28.8493927692708 23.6560002632272
217 14.6130761579399 19.8828195679354 24.754548846057 26.0164296456911 22.2576326309814 16.1957062560538 29.031392431836 19.2154457869487 17.2769220450799 16.6930689076119 21.4368266063033 25.8120933843258 36.0754163527096 34.836693247211 18.825852807385 22.4085599501807 14.5798906504253 22.4482347871235 21.0674492957743 20.8126891618876 28.1157229977719 20.1642961226396 22.221069409224 25.9471684420527 30.2237953205999
218 15.5782829703422 26.2620727948342 23.4933288908551 36.8142802375348 27.1424088059356 14.3898111432317 28.9328275417623 16.2212351940649 18.3635309935004 14.6725206363416 23.951310333167 25.9121246263534 27.143316229133 33.1407425432964 22.7243096812784 22.1411798171223 16.1481327645246 22.0396558767762 26.6859179866616 21.2705145186114 26.2827972650168 21.3073602351208 24.472911200998 21.6956408357419 26.2243269605363
219 18.9481568671436 18.0437465588333 27.0701002400781 26.969924496201 24.5952789469074 21.015601769984 20.163270578876 19.3461264535333 18.7513974627482 18.9056029113612 23.9993566365762 23.634509847209 35.8180437326913 31.7218320804398 21.3158203131478 21.6546200465997 15.0933220111416 21.7543446075036 20.0014493057365 22.5224022878657 31.3990822093606 18.4842444761954 24.1010568707824 19.4445830791887 26.7835365240385
220 14.4441841035691 28.1380632249307 21.3963227803125 31.4878135522873 25.0115488727889 20.2131751998352 27.9864717596597 22.5049630215193 17.6429818723752 14.1998972312064 30.4762606906668 29.9417430142966 30.5532512418092 31.782033042626 24.4491036583557 20.3837611776137 12.0480057033788 22.6878561909791 27.010704950656 25.3098894686645 26.1260983367616 17.0216038742629 22.1728349732439 23.7159503585309 20.9258388806586
221 15.7877447437523 15.50420477773 22.1747942622652 35.0222520741109 22.2870037411628 19.5258794073501 29.9594218006183 20.114465495506 17.6051763933382 14.02021087225 26.6936473785298 25.0676872283966 34.890978037647 31.2844487848143 18.9132805190754 24.5013231607308 17.2989521527205 24.0741374569078 18.1939282584894 18.260614268588 29.1579169310862 24.1522907040323 26.3617614391324 24.1875403254806 25.6482790673236
222 17.5568866436472 27.2588624256971 23.6600997636983 35.5148495861689 22.547763265541 17.8882592078804 25.6897208249003 18.349383888894 23.1948245276014 10.1633725077905 28.9756692406101 26.4868861426367 31.0267533041785 29.2531635680935 28.1690361321816 23.7414297785458 15.598482109926 21.5022522851809 27.4806909282493 27.2876506567748 25.4192940956365 18.1312418080968 27.3260726557899 22.4980022950194 20.12829513472
223 17.1525580655242 20.0102288661811 23.1658807808446 30.0166760662391 22.1549768847762 17.2193257169949 27.8415585451882 19.5638416957388 21.5305505827351 16.3438637520325 23.0349825792986 23.1097267636255 36.3168050010301 34.5631057346312 22.628793881783 28.052478835976 14.3739065081758 21.4442322948555 17.5584510239961 22.1227201866609 29.1557201063135 18.2380947783436 26.5683803364554 18.0856192030182 24.4763136636346
224 16.2056884464579 21.2148388033585 16.9796541259757 28.6423350842107 22.7963316928543 17.0887844137412 25.5597247464147 18.850748284806 18.2999916514901 18.0261267777717 25.8003315276531 29.5433996043114 32.5277186355332 34.0349900202762 24.5628676636369 24.5716219723092 18.8482467263807 20.356103870986 23.0282463140977 19.8826730768467 28.0415057751068 24.6360522641388 26.1034030662161 26.4670781409023 24.3185008502295
225 14.1415773273033 27.9269784075033 23.5211244046657 28.3960358228201 25.7573085956039 16.618630297313 20.9609758353051 16.9037583935142 16.6976522322254 15.0540415358195 20.9710000229679 28.8069928390674 35.3590585518302 31.4819950417364 16.0198909443026 20.2024871617182 13.5086023256751 24.0281633280203 16.4065418698589 20.7796245774064 29.2357607769866 20.5266235256883 17.8504174692675 21.3177987940521 30.732777416623
226 15.7008708617816 24.2874135028729 24.3650899262102 32.7175883210787 26.6526874111049 20.7775633173238 23.1755497030442 24.266938265962 17.0967616811482 13.6390992945903 25.6202387912407 31.8291845989632 37.3833708423857 30.8678649625037 24.0476433631857 24.6910725121374 17.3919027435467 23.689952228878 30.0088407735439 20.5494431128842 22.6198082438606 17.9536401085413 30.8313821000475 21.6833433935725 31.0289169230904
227 20.1810259743967 24.9814671920244 22.9735452802187 31.5064120947093 23.6832403512567 20.5562718596474 26.9607200540276 18.3601254231614 18.5802989296832 19.6419288869968 22.206582741597 23.3030484970826 34.4180606867187 33.3475577881388 19.9002343358847 23.6186939502431 17.7428355463592 21.6956055985995 22.4261426666969 23.3479921206077 28.6724276579402 18.5800126047675 28.1548482691014 24.6139948684208 28.7118722577434
228 22.4788722774943 17.9195468795745 26.57926046288 27.6552415316402 23.563855543252 16.6787842280016 25.2194865952602 20.8704481019378 16.9028088271051 12.5230094840271 22.1958586676266 18.3523443027903 36.0905494774859 32.0757704073267 19.2370881558567 23.7831642778064 15.9905473582363 26.8451645978508 20.185749675869 22.4037495059205 26.0118114094113 24.3112850710787 20.7085608692489 22.1159201952223 25.4355905007116
229 20.4144535437819 19.150186431245 25.2267466642234 25.8025207327976 21.974623027837 15.3611006005289 31.6600778528927 21.7176738382004 19.5656803432459 16.9928384406098 28.4728863608317 23.578188099688 33.2360608476146 29.8638552983616 20.9229541264128 26.9881005900411 10.1337648978707 24.8361479814447 22.4284559254062 22.7295907303544 24.8692084280267 19.5055508680664 18.0480320408425 15.7404388568546 22.9758001678912
230 16.9055040603755 23.5131306254044 24.9520372965458 22.7690965257948 27.3360414584845 16.2575978471372 23.7577795613753 22.1540689131404 20.7282310621919 17.0193089373746 23.8820533511601 30.7882171220456 34.893293201086 33.8043925266888 20.4927441473947 19.5632745696744 13.8051189201191 28.246784659426 19.1924489325432 25.4193813719353 30.515867117516 23.829008387103 22.5922630141538 25.5128364351069 20.1286384526488
231 15.7161478038527 18.8106230595734 26.8062176494016 30.9398994707267 25.8315444701562 14.6198872106715 28.2071884427873 14.3292046487807 16.3091691874483 14.3104058267008 26.1010721612689 28.1441077745144 35.2190081243154 30.2439409907902 20.8886565535694 22.8444194262834 10.6165019170896 19.5250226389597 21.9215772172764 23.3415657757497 29.1268388081519 15.2071823409258 28.3203204726594 24.7660254367683 27.1712351597979
232 20.9077042353579 21.3442373629798 21.5890787821392 29.7351567463683 23.4752448181149 14.2575284528312 23.6107980142289 19.3407986021431 22.2040430543013 19.451884726441 23.9175363746346 28.0523153336293 31.1112592364636 34.9732523869962 20.2766390841966 25.7377976102186 13.0805719373741 22.4575951762705 19.134281898656 24.5026327752127 24.9546105102685 21.9507005609064 24.532536112049 19.9128400696651 28.8683644434312
233 18.0429048260929 15.1835066154198 26.9575458020256 28.0677789795113 21.4664698557016 22.4730743852611 24.3698829080772 20.8415473742833 17.3774205798684 20.0615437639966 24.4394641971131 27.7152884209761 34.6176708217804 34.0346429652454 21.269010954204 25.9671753146282 14.2252463768802 23.1935380234441 19.652430278777 21.8613289338923 31.2396577684965 19.4496687025764 22.6008642842902 29.0148277650164 31.0089426133522
234 20.1273475228098 22.010205754191 15.5092930414427 31.2765231117053 23.6360472393042 19.3698727407271 27.6346576705712 14.7448416210864 18.2551929050286 15.9122876979052 27.0675298790561 27.8455272494975 34.4263281224887 35.0900632463857 19.9409322450321 24.5326865227701 13.8549987199918 18.0373915105583 20.4256517519138 24.5363553846559 29.7469535361245 22.9835156833289 24.0499881598981 24.001753603585 30.5009763176253
235 14.8067612550929 15.8848161747833 25.4332554272962 31.7426115020229 24.0394106226886 20.0793117690429 27.565845581464 17.2712705744038 13.4237840255818 16.3740907166464 24.4957366666622 25.3663166110998 38.2164026284781 31.2600532896329 19.8730419307383 29.866640748807 13.7054325692551 20.7190787109369 25.6905335574331 31.994721526102 31.3617630946677 24.2284050455953 26.3880445328226 27.5857123127673 19.7760654463245
236 14.1091938858776 24.5375279286372 24.7408052739856 30.5373896274471 26.8978728060361 15.5337436632711 26.0822425939519 21.0513495073699 14.9666767333596 11.8100846677889 22.0894379120662 26.6944624658944 36.981312675287 33.6692240134978 23.1965134780039 26.7773654944248 18.7592864404395 22.9666603272795 26.6795344454968 24.8722243728508 26.4392775337098 19.8928993131797 26.9670521390388 24.2041095437865 28.8029457925604
237 20.4309772719513 22.9889041000741 19.9070934694819 31.1579491789328 24.4280034306812 11.463212179161 25.8530967937214 18.5999792418996 17.179461310546 17.1736558674794 25.6128198445214 34.2642369798143 32.8225320203948 33.2408309801642 25.6197881494714 20.0501302878156 16.0383165080867 20.6062223868328 23.7417223828272 20.8084431222607 29.1222688594315 22.920306293646 24.0846335889278 22.6983987775516 30.4997080136857
238 19.151758479009 19.5905977236423 24.4751254966304 33.5585980044111 25.9694200611851 22.2504292064637 31.0028150060203 19.9244139535496 18.4682567180671 13.8120781425379 20.7801337560543 27.5555728127257 33.4946906064476 27.640891400983 21.8495520376195 27.4689691544106 13.083201499607 27.0214338055192 24.4059248742768 20.0911090875868 31.5506716916646 20.8709283077358 22.55276033797 20.7449693060978 21.6710325982748
239 14.4228808328062 21.8124913876935 23.3353424244156 32.5605609275605 27.2545499332274 18.9352832822573 29.0625542033907 19.8043304816318 15.4352149409994 16.3059061133296 21.4160155936605 29.1624647809816 33.5202805234617 32.0309799191994 20.9612870770548 25.0272475732034 17.170174824011 21.0482074867906 17.0114568053243 19.6574481338185 28.1533176155101 19.1871667439283 23.2460184853193 19.7286147785812 29.8400736972475
240 14.9929707664219 19.3890041214893 19.6932841036207 29.5847797927539 21.6725932748837 18.6205199410125 20.9664597937724 21.0418690549651 18.6800718314582 14.4294342831743 27.8519854026858 27.4980603620605 32.0643670928611 33.1603064332595 24.1069635922441 17.4979777643641 22.5984504354438 22.9720693198353 23.491491805896 17.5633297139668 25.6669881176794 18.205586142303 18.9006702444638 25.887711454752 29.8634314441898
241 22.0884777919222 21.567805337084 21.6022987114895 27.228668630668 25.8713699369473 20.6558542319612 25.9678345663803 23.1641337049824 14.5293688015924 11.5335831160909 22.4051494582899 25.5503835031939 34.7431013715274 36.8013148910625 24.3470558601339 13.2789813556662 14.3016069685609 30.4198950401552 24.3414769743086 20.451297782431 27.2233613064897 23.6882485408683 18.4214939544224 23.7474061947952 20.1350356617187
242 15.0520281181551 18.6705836966301 21.4764942531771 32.0302110858439 21.9950382924876 20.4877350499381 18.6404129203843 19.0001234352607 10.5866048646512 19.3893464472077 24.1834991800246 23.1933774580649 36.3146033566688 29.0282178798617 24.1049930221401 24.0487727617183 16.5630857874988 22.835849750822 23.5466840986191 24.8750298778305 25.0440183024771 22.4004354361261 23.8634406023737 25.9725194767894 27.1443462998154
243 18.0001203023784 24.5834335273275 21.6447624513086 28.7682211198468 23.2901509525441 16.23808913354 29.9748165090276 18.1270259724047 18.7776483937448 19.9178957038129 26.2000014437745 26.6182229878252 35.2374537285871 32.453965231745 20.577615613592 22.8469088133393 13.7313311061505 20.1371188911387 25.0759943671361 21.3791047085224 26.6807022642116 22.8851996096739 23.1766279868438 24.4666849744431 22.2780370636992
244 20.1663821331498 14.172412647437 17.1803570111515 23.3953527990692 24.7844653517918 11.9338040169054 24.457708654367 19.7366194500323 17.9005913386537 17.1115869506071 25.0443820042106 25.1268902506802 30.986028809408 31.5892920542407 22.1798744793788 18.8320293149079 23.53097394397 24.8280040988014 20.7021127649448 19.1002957462033 30.4371054646799 24.4418205468273 21.2936250390031 27.0508066000233 29.4529276518036
245 20.1669201710255 21.7863826534585 23.7026358958891 32.4949157284749 19.5271298128256 19.5211024018365 28.0289733434776 16.6076157838132 10.0772005273863 15.4954309273659 22.2662620689273 23.2694207037753 30.265261569569 34.8121807409248 27.4582677938942 9.81458842208176 19.9697168564219 25.5690507741136 26.840800604423 20.0191051675582 28.2091063226868 16.1656789327347 20.6688183006022 24.8987185518992 30.5960981573283
246 18.4185874565953 24.2363849779283 22.3549418445347 37.1127389148891 25.5183978804706 15.8745315878482 29.6224632803464 12.0536730691526 13.4077825531614 13.3901338423591 26.060801277654 30.5665546024411 36.0192604991443 28.1932096550941 21.8958784705604 26.051069645751 14.2135711176114 23.8356636940666 28.8960976946406 19.2905917480162 27.3738949786124 20.6246512511379 24.4738061940945 25.1414880113687 28.9044866041787
247 18.6113862867159 32.5520721896145 21.3909608889252 28.6649328905372 23.271315652288 14.5060123396516 27.3947849569036 19.3815179973921 16.8857966916548 18.3046961386997 20.171111886863 19.1357397697973 32.1403251551397 27.9015968513125 29.3576076275224 20.2690578088214 16.1389256957574 29.3522009499396 31.2277842801363 24.1233115103674 25.1712486494368 21.8926644694418 24.1442557531891 25.8532116458061 24.5108999376547
248 13.5624629174406 19.7808640183747 22.4556354976125 35.4570479974908 26.8821333409794 19.0654828905637 26.1693966421665 19.6654073566449 17.4514360136833 19.0093725619012 27.9874313915939 26.5583039421719 37.0772913973683 31.6247161214587 20.8420722599862 23.2981062330313 15.8204520498859 21.8288232042786 20.8996859290098 22.797011647179 27.766631045957 21.4247361582676 25.5377959337137 22.5870849206405 28.0255244328153
249 14.9454170630468 26.170170426691 24.6416441368945 30.6924642067743 28.1705777822511 19.5129933899614 29.246884032626 19.5924132027332 15.5575677771238 13.5858881433372 25.2766953012038 22.0775631118034 31.5261050506212 32.1963564064195 27.2154145582128 19.9171955493706 12.2914305077178 27.7906752229123 22.992695637066 25.2655338749479 28.2768649977033 16.2526336408757 25.6839424153548 26.6302507455993 23.8374680217793
250 18.7055981250935 21.9022086670139 23.8483037981945 26.8648523983834 23.3726968252481 24.4020976755351 31.3325668847343 20.4786962302551 21.1642554584597 19.8315637658712 28.7229515728951 26.1507217909483 35.8684734894325 27.8030957616499 22.2234984267581 22.218273622108 12.1480239612992 22.6196538883542 24.0855982373162 18.1164906149139 26.1889364695629 22.3317016724094 25.8296875404817 26.4475956549481 27.3651815481556
251 16.6790128198618 24.8388933931315 24.5329910699941 35.401546686963 21.8625924391196 12.3805939332582 23.0339616916445 11.5242199895689 16.7102945405791 12.0564647390212 23.804820823118 23.987084979309 32.9582896233718 28.115771073368 28.288708908712 23.6897781988441 19.0237219088179 28.9606528683567 25.9845085530376 17.3176851650797 27.6985776940204 21.1685974740191 25.8424568283847 24.9145333735507 25.0227889332888
252 18.1771239442402 23.0870123501436 27.9543586543871 29.6273965753819 24.9872912373132 13.5657803968126 29.8810921100657 21.2895835108769 14.0893442649312 13.2288628043795 20.2884540469341 30.1185614755808 32.2777689902572 28.8118380654302 23.0735646937152 22.8504435465646 14.5980682614142 24.4696609039322 26.4669296257359 26.4832042974348 28.5982001152346 18.2924860035745 25.9253107802493 23.9457658077569 23.643858100624
253 15.2703100181232 16.6480541591697 26.0562524355565 31.7456395027483 28.1681406770741 23.048026361618 20.3863895867419 20.2647811761102 14.0480995761544 18.514680213377 28.9050571968154 22.2007712224895 31.3453358660849 27.5099142936913 20.7011490703899 21.2531092588028 13.4927777227011 20.7345930435568 20.2129628059496 28.7977782313756 27.2740073995783 19.9621621010938 25.8570897068601 26.3272112749314 30.609233485044
254 16.0618516259148 23.560806307923 26.8331944454924 31.5757302588721 24.9212883084122 20.388745618236 20.4595518270697 23.4183028923925 13.8020744094978 11.461305941418 24.4144955025805 24.9444452681105 30.7602583616759 30.6456606048502 28.2721830701704 15.2937743762611 12.4333108961561 26.7926460478704 26.5326232679333 24.0285704130856 31.4745475315335 20.6707215110612 22.7294641899532 19.7859141825795 16.8895460277272
255 19.8761261133792 12.9813276935458 20.7662160188031 30.6717484496776 18.6133119295782 16.9227272523907 23.5769299472108 23.03478847679 16.3166566161887 14.1858410018964 21.0161485556312 27.2556810449279 33.9741684115687 35.1288756716784 21.0171749784343 26.4114487616166 14.3460250052286 21.8649761312587 15.4410855478605 23.0197895158753 29.3059883722204 23.6456911288543 23.0172293994356 28.1568879729916 29.7588866880756
256 20.3697294064023 24.7391278872219 17.8976498180931 32.0777692332141 26.8084582865074 10.5693542255697 26.2948337841168 18.182226102547 18.5264355227407 14.6400941163166 24.3778372611592 29.740139943284 32.8789311818753 28.7643309538654 22.7889662471281 24.0541768470101 17.5234579583269 23.9031542257239 23.1463603099099 18.9835084932028 29.277428551149 24.8337349609412 26.0402730234445 25.8278058847068 20.9776582371081
257 21.3262785097347 19.4051836529715 24.4312012992272 25.087487115386 23.736689588557 17.9056595896648 28.3358401183516 23.6571512095227 11.5076116940312 17.5665868147029 20.7225459784783 25.7308558349907 37.1192598587997 31.1906000930317 21.0990603467509 20.9371198539933 16.8077294474764 30.8996558872914 19.6504999066642 24.0900642847257 29.2959868792219 21.9294959073035 22.9032004404511 20.313568155529 19.0922904254544
258 17.412685431566 25.077331834311 23.2035827263621 26.4442315814538 26.172934604117 15.8071196874682 20.4333332830805 18.4234227535338 8.41817955569596 17.2903859373307 26.2055968611352 23.7947999680135 31.7107497518587 32.5653885954726 21.4355827428424 17.959281154867 13.6726353199767 26.5943623539628 25.0951337734233 15.7393611250625 26.5792957979854 15.6429517792902 27.0992290835617 23.9172590428812 26.7424572274751
259 21.650509992925 20.9163379053515 25.3146251930391 35.7561247179343 23.2928503375867 14.1034761902951 29.3542036400416 13.3373170132109 15.9709024083628 15.27749849303 23.8682370887888 20.8171995377579 39.2631431120271 30.8844652577334 22.84127406524 24.8341048484751 16.9789879607576 24.5159196283694 18.6157899435308 24.2077825526891 27.4027474315224 21.9002431584322 23.6080524001184 32.8177429768901 26.77138085638
260 16.058912127002 23.4075761127731 23.2065566708152 26.0036388228309 23.4661253811736 18.8738259947501 20.4355631098434 15.4852799365067 14.2690596923803 17.5489604992749 18.6122845938144 24.6271506335767 32.7480000361121 24.8869449771161 23.9645275167571 19.885007576619 11.6568452568193 25.4448881932824 27.0731134954734 21.6314042937563 27.8404825523615 22.1870332453614 16.2921530765832 22.590999053267 25.6761556253576
261 16.7415581815945 15.2935268512267 24.1891146577312 34.532787517137 22.1784836096538 14.853628983697 30.468784254089 16.2601932203937 16.6851181314781 14.4633072071008 23.8861692260081 29.7226774945615 36.8868624305663 32.0851894671565 25.6038932988548 27.6798136620949 17.3562758294147 19.6247809433701 17.6891897163894 18.1081278534885 25.1266297428598 22.5680394015845 22.5346097801593 21.4259565792 28.7551519667311
262 15.6829434379145 19.6856972480453 22.3147090025406 33.3709853863193 25.9208508059878 15.2239963351641 26.4361493394749 20.3976513741264 16.8524412433564 14.9708416407934 25.3014828714888 27.98226339193 38.9487688532223 34.5188080883382 25.4297149359119 22.5685064901947 17.3729508092774 20.4925601768753 26.3281101191692 19.4066108726788 24.2913706442947 19.8086729842793 23.4453924889321 25.7590881010653 21.2209512599685
263 16.4101286964127 24.3935139937477 25.3785516573854 36.2069754173213 25.3976599140312 9.0018989811549 30.3890350670968 17.5647501336973 18.3688881496443 13.1542645098534 25.5253329616389 27.2586895424592 33.7066923852437 32.6280281967766 22.1435826711601 23.1389604094082 12.965975365296 28.2727314317814 27.4293357790451 28.2362962498753 28.620826819047 20.6421915233697 26.1902050096337 24.5642872062172 28.2614986984907
264 13.4030512443365 22.6991787846056 24.2723243555992 29.5180423821064 23.3457305978849 17.3804001977341 27.7193822518924 17.9820446263489 20.9168650705217 18.587084531118 24.403405782897 24.3132094622937 31.4077582294339 32.9863538715398 25.3092730531364 16.7241137081197 13.7391323029008 22.6778891470423 24.101013939228 19.7704154680005 30.7141074242178 22.5063573010771 25.9330866179239 21.1906249032992 23.4798900744904
265 21.2703786598917 20.5540223194701 19.8985592431909 33.9307921480293 26.8115744093461 21.1887061214078 21.4324122233119 17.7747967522982 19.8518212941025 14.4006918148675 23.6301754275219 23.962856740517 36.6913182360713 37.0631051627777 21.2144360907937 20.9786779539576 15.4290457212555 24.25204795044 24.8763384529458 19.2939676675743 28.3341206157834 19.7786662227963 24.8517398010828 23.8572300145604 28.5554876963666
266 17.2505365504233 22.6690063739734 20.7705664125237 32.9833870413379 21.3649140247274 19.5877499796576 25.8871485094024 17.5604456547232 12.8642230660858 14.3692210959015 25.8924025150553 27.9061548761173 30.7682436532083 29.1510072927931 21.7255279014402 15.9706129941571 8.9440552769733 30.3620652122961 23.6143640375634 22.4588748935873 25.755605395383 20.5479492167459 23.0683520286934 26.6740291557831 23.7073577408964
267 18.3728247902097 27.2938838213449 24.3712906945643 31.1535313815831 27.297466609779 15.5671699294641 27.2403749578649 20.4824758412791 17.4694772847216 16.4424364317262 26.2210219867196 23.0526006944802 30.0552788806284 33.7231270603044 25.5044098050447 18.9351945166455 18.9018860786891 20.2379410866908 25.5511166893285 23.522609646276 28.0297385190692 20.8949835941573 25.8554052396875 26.5572696978765 27.7289759992666
268 14.9272808271391 16.2614999309421 17.8774024375477 32.2074663586598 22.0960432615591 17.411341966208 19.8231101979341 13.8651365053853 19.5285469305863 14.5918231407321 21.5032628654652 24.5309642092412 37.7946953129475 34.1166166529473 19.0927708464922 25.8445212164587 15.3228435650391 18.001142327553 26.4773295779208 22.1208118678018 27.6596323321778 20.8063922171711 21.4224079198248 26.8543500785412 23.9875774155659
269 14.8550358393624 20.184566052127 19.6165950998995 34.2653799490436 24.4490879689163 21.7518772250144 28.6078944419667 19.4342224267399 14.2902199547886 17.7919592766051 23.8037295702352 20.7251172594044 34.6633445253703 29.0216216314138 21.0050983650034 26.6166453667399 15.6338613490303 20.6819577368036 32.9629746975227 17.2404070127161 25.3826488349819 18.7368640486339 20.7852039396934 25.4937076493358 29.0098340643611
270 20.7432391112654 19.7947312335157 24.3323609541911 29.3686911657123 25.7823548222843 15.8559100471559 21.9196901657256 11.5333595935707 16.3843294861632 14.9801582610128 25.8571156436367 28.3879215716625 32.6656815132875 33.6665472903315 20.3066505433555 23.8968892488502 9.86690037781975 27.6545952145916 19.7619421257193 23.0579084213331 21.7484747367471 24.4711199518197 24.0232812915023 23.044373126918 24.3401864243149
271 19.4083250595385 24.5135862493974 19.5462054105448 33.8911228124722 26.7581482038569 19.271805290725 24.3904872439863 16.8385117738343 15.1683359753708 11.483014233008 23.9779038499027 26.2596270498743 35.806068784394 33.741080439701 18.0598636360164 24.3426356030125 17.6975054177488 23.7047946594762 21.0819574459344 31.4976195624201 28.0928941645446 19.9706164737776 24.2629752442585 26.0548270897887 26.235156446884
272 21.863979378787 23.7799065605455 19.1215265759347 32.4335400888164 25.7552747372235 17.4375774509993 26.8558246942129 17.5162531870105 14.9763347911461 15.1065765575538 25.4898380433732 24.1013038056229 29.36747144132 35.1633321490502 25.0622054545586 18.3425897064189 11.1922361287691 32.7106316218901 29.5858832797113 16.5747668662677 25.3537685478874 21.9872709410533 23.9915742256662 20.9312645707948 22.3212929492087
273 16.659045121716 21.4234293706659 24.4322434172664 34.1892162553894 21.9631376263778 12.319127525166 24.5837084674878 19.7672963138963 21.2715738789865 12.4799633494904 23.7812775147917 18.9404871109439 35.5961964725841 28.517984953428 23.5759117013741 24.5627302448661 18.1147655620072 22.9495914497114 18.5021640972735 18.4844596925478 24.6368524438757 23.5829898886541 18.7080715960071 28.1462589329947 26.720711994032
274 20.1584469844226 23.5855114969085 21.4334466261378 33.3061015218414 25.5259345552264 18.801276529067 23.4671756287048 14.153241166486 9.82878219630257 15.863889368814 24.8538496533853 22.7275178951624 35.2190978645597 27.2210963439351 22.4629679485846 25.5754966803284 17.910547566769 23.7553289877031 25.5726098213792 20.6020030725147 32.4860494972216 22.073497572248 23.4973145937094 22.0601559308007 26.151876673547
275 24.0154929128946 21.9648722891118 24.6428149188811 28.7065498802899 23.3371683399236 20.3093210146379 31.3001076545294 20.0822108827693 18.5393430761845 14.9695538992412 21.9418795166295 20.7090880557697 36.0876031343943 32.9154801747961 23.4967479304089 23.5400889017632 17.827542523627 21.7851177997155 25.3551750945102 13.4493701551863 30.0529964832233 20.7967660515503 28.8344137705945 22.6354903786476 28.3637710862593
276 18.3818213848612 19.5275410185618 22.660341919365 23.929167399781 24.4438945444204 14.3150137968761 26.1055190017398 16.1032224533218 22.7822013104262 16.4133161863816 24.6873089388524 26.9153851402208 31.2592956317208 31.1591985873405 23.5256151496824 15.3850972434619 14.6437013528407 23.2360504362963 27.1848709434696 26.3734188893146 22.4818693813859 18.3639626640229 24.4429324785995 28.9023213907499 30.8493979204602
277 15.8924803935666 19.0466744727687 22.0557048422469 33.9068979293808 26.6467949722279 15.1510280297052 24.3389592144182 16.6774017526384 15.5985840077611 16.388148393653 20.1607336953712 31.3902923206207 35.6519610091421 32.3898014054888 24.9422672106031 25.9722398242196 12.2459496167687 20.3339460301307 31.8654180314764 20.9058124956045 23.6609942329874 18.0823367627398 20.6418398334325 25.2583978415231 23.5067009777827
278 17.2300619739954 21.6336423859727 23.7183189813675 30.045027828949 23.5057430529171 20.6512722041509 24.9523647479592 16.8413960495542 19.2399879808549 14.3696268363477 22.4309031518588 26.1356643321534 34.1226438865747 31.1107873875922 18.5145215207654 26.8249676087863 15.1806808667621 21.5139145416579 20.5776762791593 27.1498651499649 28.1452674516786 18.6698053735236 26.3512541514562 23.5618375246825 26.1042422771805
279 16.166657152644 22.7165296679512 25.7116591721002 32.5374124905354 23.2212299156763 20.0007158640217 27.5148599351877 21.4382847847428 19.19857988698 13.3015993031252 25.9863238456597 28.7046221229072 27.1980376635387 31.094568928621 25.3218624832989 18.6136022738356 10.6835085026008 21.0865397124089 22.0419188114427 27.4806024032328 29.911182905485 19.9818290601577 24.297672675133 22.4850994396474 23.4263054606488
280 18.2981664504976 26.5916546476634 21.9628514987716 34.5822613062085 25.7769371584893 19.9286204203252 30.716056886592 21.878121471621 15.9427125670408 11.8129846522877 26.1250236126962 26.0185136165182 36.4124493368941 32.9134898717711 21.8857871196245 20.6104379496607 9.74183430170366 22.4541433015171 19.1541096256634 17.2538927365426 30.786768398464 21.3370109052961 24.910359365279 21.2071808878567 23.2320928169698
281 20.0183095212525 23.4771046759747 22.3465661289945 38.8727277517135 21.1660453215162 17.3162724985637 25.248839686635 18.3441943554899 15.3717170450535 22.7361069385423 24.4073001003925 23.2610585099712 34.7205526257295 36.1233574254921 22.3037087074855 22.1464424163429 15.8953120067386 23.228339299613 27.1548511622447 22.7547462212824 26.0172595794833 19.0684568161817 25.4570531000422 25.3358248336256 26.7287277651837
282 19.3038100711615 22.4003251469699 22.795397019924 24.6795705897437 25.4765399228306 15.7416228629307 28.6803151323117 15.4029309838757 11.9561057486793 16.8503309124019 21.78231870171 20.940680071624 34.9273083477357 31.4876806651182 23.5198521034786 24.090462758095 15.0666649809077 26.0971739385796 21.1131746876309 19.4331190736394 34.6516403165745 22.5968548511456 20.0843867088813 21.0457860094302 19.225716292645
283 19.8105930707636 21.2465936954692 26.7837879524304 29.9648393387056 24.5552125528512 13.7066443908765 31.6045114401874 19.5805630231811 14.6240170519451 15.9230904100763 28.4319918379387 24.0343526394771 34.5880735893562 29.5169835634031 20.6635722850867 26.1625262000748 10.7198828446868 18.1491962002966 27.0920664707843 19.7246393779377 27.0504191019036 20.8990038704411 28.8025380133458 26.0706673557909 22.8179303202401
284 17.9512873090142 22.0731329345723 24.6470890890719 32.2329793482085 24.262388192062 22.732447404762 27.8092287119649 18.0521828659605 14.5456452128033 16.6069234767802 22.0401115929545 29.5642367342058 38.7563414035309 34.3580068611145 23.6999315432567 19.0840587202385 15.9062523272837 22.3596905846614 26.8860617345149 23.7057904637093 24.3806505205969 18.7738231952614 25.5577358827638 22.0127855823435 27.8709229770891
285 19.7440893079459 22.7059015365147 25.9771350850458 24.4295607259498 25.9523657712871 16.4379561260727 26.640374183033 21.481013436072 12.3628141100868 14.5926342743996 19.4239929709613 25.0413192435449 37.3902253635883 32.5543461141619 26.8296685205398 19.5719377565969 15.0657815713328 30.7081757778874 21.8295765773498 20.1322076960878 25.5920585654235 20.4506232266725 29.2877835138414 27.9381596012051 31.1327344640221
286 18.4064006945584 22.8301486729869 27.8070219818806 28.6040063876474 21.0184138108366 15.7330287241357 25.6073282936921 15.8755022709597 15.8561009147433 18.4745207781321 26.2346326459864 26.3632937118115 35.3553707967088 31.8139952590061 25.946288307719 24.5992809065384 12.0968796411164 24.8044285731685 26.4060407652432 18.1270141397612 29.3106008541065 21.9061376806796 29.3744251114127 24.4234499915544 25.7492773379836
287 10.7169834504531 23.1820212407836 23.8277440002587 36.0759059814442 22.6614470550514 19.0861047241647 30.6996551775369 20.0976688005089 16.6004638180436 11.9812513632639 23.173460219406 30.778596941891 30.2613377872243 35.1100638222044 24.2287333607594 19.0037466050278 13.5691259454617 18.5747355506073 23.6540225805269 26.2571419034986 25.6438116246369 21.1375187997169 29.3122279201258 25.2719452838992 24.886430692394
288 21.8024707984394 21.4489649364023 23.2748593582949 36.0536540659432 22.9015109356151 21.5689419612321 26.25911322524 18.4376448635477 16.1466577511959 10.9509768668127 21.6890619007889 29.5303609638038 38.767569711041 30.9799547210673 26.1189913802882 23.2610306273512 15.0042713121098 20.0786641565817 19.8653691334358 29.3122156434405 25.8055843004469 21.3955541443109 22.6773905338992 22.3149595982501 22.3395843474774
289 20.1502320520325 18.2865995223582 20.64405766609 34.3685031391026 26.9875395395527 19.19857524561 30.4486251905088 19.0252018135729 17.3327835992582 19.0640147576788 26.3752204576337 26.9943414097117 36.4433191808719 32.4464723120286 22.8149602279282 28.2547044349218 15.2791149374607 18.201029661945 24.8065824267611 20.2299237235114 28.5164721220003 21.9542355536742 28.5343629306068 26.1757917852764 25.5044262143413
290 16.1593471411442 20.1123634152197 26.5717552404259 25.5048122171805 27.1741823424234 11.8534262866027 30.8278552614663 23.5831531481771 14.5935909540652 18.7260409574224 23.9962687733632 26.2238137171075 35.5271220340164 32.2491103447316 21.1966569176922 22.014109746149 14.1846370942833 22.2009208263687 22.8680679335305 18.9668299040383 27.9305115315656 19.6613399817542 26.6446346147726 23.0654082171948 23.1025881585314
291 19.5941605351237 23.9909027105307 26.5721616912348 32.9701743415687 26.8016901768228 17.7069030137275 24.8814528563801 20.4011593946413 22.4529608886164 20.1398674052516 26.6717927803701 21.8510534509866 34.9520614923094 32.7465575053444 20.881604842443 26.2666791116024 13.1795532667332 28.9090719355792 29.3590971112555 20.3628945754012 27.8246096273145 20.6428488155349 27.1891049282313 24.3193984380985 21.0139668307217
292 13.8260710091044 22.8632292979496 21.2721458762058 32.5779968371228 28.3421817205968 22.0187464554456 29.8008800449552 16.0276615844753 15.5745379624462 14.4672972715722 26.1405165529075 35.8604184583089 36.3583149201685 28.2296378107279 30.0465286735245 20.344800714682 12.7506886531153 30.6499446041786 27.2516585138909 21.2909096363054 31.7773499915358 21.7871705865968 29.1843789491989 23.450968713788 22.0188166601169
293 20.4374035065611 24.33050567835 27.5981273509866 28.206888849253 29.9409153498366 18.0860457237941 23.9671583254401 21.0175978654616 14.9395716772062 13.2586950571859 28.1790191792302 31.277042395338 33.3061806921321 32.7298316442135 26.4954010047971 20.0563166163741 17.8716204683676 25.9387259213445 23.278271321778 17.4559598888449 28.9547599644623 17.327246340901 27.0613990200442 25.4542608456109 20.1751230006584
294 18.1654391035303 23.0604970758973 21.2361819013376 33.0202834303322 21.6881492600543 14.0999651849764 17.4887672915988 18.7246086294459 14.3316802236027 12.0906996425626 23.2727209878631 24.7334495696857 30.8381604198432 33.9052506834508 15.4162672929216 21.2365902356521 17.2552365158366 18.7894485736717 20.6295517031867 17.0386431392714 28.7803388291756 20.3590508964884 24.8192834563554 24.3142258554329 31.895016247255
295 15.9927271070691 17.4897431248728 29.2650830841944 31.0284172439517 24.0577922765773 20.1156203313842 23.2103880405634 17.8080395501787 11.9772551997666 16.0169018682029 24.4813408599811 31.2340311581627 36.579990260095 30.2427963716537 23.8864808094488 24.868625089266 14.2270005978497 21.9953974254436 25.9497619010056 28.9745505463905 25.3850305579639 16.7161848469635 23.5514473246962 26.5318025889319 25.1601370730459
296 14.3762590311237 27.4303532639854 24.9636622925434 28.4608072697336 24.6962055454601 13.9025134315016 20.9835192134539 13.5081669508641 15.0907582321073 19.5795223842732 23.6739543271437 23.8985191522565 35.3525591017809 35.7256393730407 22.9405092381351 23.4123115711713 17.2924829189629 20.8146586377903 25.7477371525401 14.2434534817412 26.6824213514216 22.2225578237517 19.7682849079197 26.6047135854583 30.0307400987259
297 19.4837743240153 16.4277843890442 20.5964455956875 26.8917404258648 27.7106129161813 17.4195549985401 26.4630691486956 16.7758190959279 18.053543590603 16.2518370797514 25.6828922928182 27.9053742869455 34.5823611316995 33.6285760645271 30.4947238484697 23.6383791147767 18.353697071412 24.8606810662679 24.731900193219 23.2750826446124 23.0030952397159 23.3806219236536 23.4097206554737 19.983663025649 14.6996414701903
298 16.9703232945332 24.4660727558965 21.3795821670587 32.7798017193022 25.5760524408052 20.8012499270021 31.4476775377625 17.0879585587611 18.2257542719986 14.485069800671 23.627427284149 28.6294497559697 32.2070573570895 32.3512384573408 23.6071638096712 25.7762043305222 12.5345200868389 19.0896934102654 25.0157557578055 22.4951266285335 29.1010419292453 19.04823407696 24.4132000246711 24.0900006854503 22.6613550787105
299 19.2233052110044 20.5568885031015 25.2831301577031 23.1924344672009 20.2939585413921 18.1214422454048 25.5165510710335 27.379815009448 15.5597398672866 18.3286668798431 22.0181372034928 26.5155110162027 36.765872492551 29.3998797891973 25.8604804438784 21.7828840620482 15.5263430602217 28.1156772223674 18.7314638891812 15.9047508905555 32.5293150691465 15.1044995301356 29.380873059448 20.7909974737713 26.8004769047484
300 20.4183845824191 23.0969181247916 21.080267725046 30.9264720379358 24.1974697091893 19.0589292188058 28.4698397535742 11.3872324979307 17.8018977819389 18.3770087376421 23.5056304582031 24.2181945749613 39.1614129683694 32.9652670652302 23.4879303910936 31.8911206089645 15.7474589967675 21.6859175591682 23.3061590330996 28.0739577115354 28.309134881005 19.6901950613844 25.1303605817333 24.1961573469002 24.0208075850883
301 21.9630494641081 20.0017149644622 27.1896261341533 20.6964121348839 24.1118829114695 24.6562019407746 29.9664017338771 17.3849045989006 18.7344815367935 7.62608365368491 28.9619468052678 27.6346434305757 33.4645859704717 33.0247988845299 21.7159382013309 22.1827332537358 9.75353170611258 17.7954609703959 22.8106487663448 24.3625897814063 23.4683089082577 20.5885606973128 22.5258610894052 27.4186915196925 27.0054841075183
302 16.3878070803862 24.2741484852432 18.5659262871177 29.1454711614393 26.2570573196428 24.0279222081801 32.1507633601744 15.2170224118293 19.6361196277614 11.8202431334305 24.8113554971171 26.0894473518645 34.8674621694832 32.9137096359556 21.5479505367672 21.0929226981098 14.214322735917 18.0952943376649 21.8679090296089 27.6093472432468 25.7532144417962 23.6602559948225 22.8757131020271 27.5493763553311 30.3077853325564
303 19.6544089724522 27.506234424911 21.4456329681901 32.7919092490374 20.503424860337 19.3421939391652 26.9196800109775 21.5729140377413 11.8132027589665 13.9247324165127 23.9074834528124 24.9454554548702 37.6053227976592 31.6976291002532 18.5282759502586 22.7211887834408 14.2295163960876 19.243574714223 16.2225484730506 23.1274345623684 29.7303114757231 24.8658138443245 25.0587212964976 18.9842364717201 27.4212486129596
304 19.839128615075 21.1916100449341 22.5823123925647 34.3432337976298 24.6792014446823 19.8846163200858 25.5254407007404 19.0935115547897 13.7989170010726 14.0225762445902 26.0763196086052 25.3862710233262 32.7357069777112 32.0493434195882 26.1336766823529 22.7887176112158 16.5186750508225 20.5369037338014 29.2105611353288 26.9262746846225 24.3859268155892 25.1005154598579 28.7030423101121 22.4606614797851 26.1840709780499
305 16.2612741442212 23.3995475362469 22.7597282476394 31.1559857741567 26.4469080077835 19.6666297211425 30.6397798502127 15.6171233612326 14.3538874571098 16.9917316028848 25.470795907846 23.8561438660836 35.5556511821463 29.7967756687729 23.3912946310652 21.7643332020228 6.94085065543171 23.6073078231509 25.7647665195605 23.3289595418456 28.9598200919845 20.7571820550908 24.7858440663646 24.6932753916564 27.8203154421238
306 14.2291187813245 21.7238453985452 20.6609367679325 31.5990048325937 22.5198310564915 20.5838501993106 25.873825743143 17.7726270925163 13.3436934671464 15.2765121374634 30.4441038894852 28.5785649338865 33.9323298352704 31.0390321851108 23.9340603694567 21.3811983198467 16.1355738787429 23.0867764113656 18.8999696402114 20.5270284551879 26.1692236211749 19.2331977593796 22.843319803123 24.8697237705253 22.2649484000837
307 23.6687619135672 21.0729805973308 21.2978662360896 28.9045657938422 25.697989491206 19.4175281367372 34.0796329322874 19.9588440981433 15.0833764600599 17.5086158016544 20.5021120274509 25.469681148484 36.9560727672795 31.9107959013331 22.3289302634655 23.185467085122 11.2200515191162 18.6265331122289 15.9322900196788 20.8501663056719 28.4987912524062 21.8311698708951 23.8619732294361 24.1099268757685 27.2070967286508
308 17.8332480842593 21.7930306470921 24.3479422370106 33.5415750053544 25.6583216873923 18.8155411598118 28.5767869996495 16.8818240262405 18.5463487735345 15.0509776605962 29.5826821554489 25.0634016794809 34.0327420760172 35.2684837436082 18.7275539692616 27.6707319674343 14.1770918644604 17.4906126700239 22.2889480622777 27.1946430176584 23.5526882067143 22.3877817964428 26.4500138073492 26.0634409728573 27.7781589790187
309 21.5740047456763 22.595453442293 22.5635043676855 36.1356775897168 26.9627920667509 18.8746117583409 21.6215311374329 27.2832374557523 17.1966669412239 16.5465792734843 23.7913230967 30.2400178959318 30.5890592447331 31.6462012452779 29.508108952547 18.6379061613006 13.5979361101482 22.1549531808528 28.0235545232464 17.0534921593159 22.111437215003 25.1856670410593 20.5623623794151 25.1667311789939 20.3011358718477
310 17.3390751846826 27.1403315245861 21.2136491108947 24.7010223281926 23.2023974011957 20.5794909583308 31.1338143590599 15.0437196228562 13.5667299836969 11.1036660810114 24.6537994746637 29.0434455733287 41.3794889208694 32.1559696746703 19.0901444996304 25.3075541835883 16.8562305922867 22.1001399487885 26.626887408088 21.6625683973084 29.0067909599144 21.1441760334847 26.5231784203797 18.2764329612119 21.6622481228298
311 20.6816391899805 27.690544953552 22.4855832599009 28.9079912352736 23.5896500355265 19.5707332202169 32.7334136769106 16.9075304106165 18.3670283596173 16.6929993714513 23.7881663394354 27.214378193513 33.2282084159438 30.3754690588068 22.9323918049145 25.6077981326482 19.6585716290444 24.3539144016256 26.9817504194025 17.3414756099733 25.937751222375 18.8063732645859 25.637664479808 22.4716629922286 22.1459884337655
312 17.6517153488413 21.8854610720192 23.9215491171742 33.3987767472436 26.9086199411899 21.4406078284738 27.6389757270312 20.2673862570949 18.5415804142685 13.6528610236619 26.4574446117518 31.6229512347618 34.7660633960724 30.4954435878651 22.8800886783488 23.7421448703276 15.2168055451367 24.0796622075004 24.4045277804949 26.4524902691696 25.3824234727509 18.8587564155087 27.7568224841901 20.9300910822003 22.5388442916681
313 20.7467071200921 17.4779149384464 20.1180118732534 29.0632514437704 22.2630471603125 15.5947541187086 28.7784160318111 23.9304418019452 13.9553247657087 17.9640032592221 24.2339733387635 23.652395992206 28.7749114787173 35.9876302875264 30.2216263623044 19.3583241954639 9.557602088315 22.7823970514873 25.2126823524968 23.7121455615669 22.7601109579538 22.1341432322298 27.6043219280154 17.3512640576147 24.0007332529719
314 12.2961271578051 28.3055961058295 24.489131470502 31.0493063190047 24.5582180974261 19.2824643073859 24.8028494503646 20.4498826685548 16.0423751768651 15.9053200020017 25.1442949400915 28.4600835415159 30.9874532845513 31.1371956639135 25.5083736545074 20.7597741404164 18.6902612696006 22.1045669789353 28.7065552760148 21.0751698531711 28.040038205808 19.3150517494054 27.285109366731 23.4907651734165 27.362457083742
315 23.6677025885956 26.9015073197931 23.3180619767104 28.5659985055668 29.4214649579868 22.0147060308475 23.7372968794894 13.8100659899593 13.0419373279715 18.4583556653055 27.9433757976474 28.6417008053383 36.2583953411248 31.1656516045696 21.8216738748501 19.2880208878501 13.2028154762101 24.5064955654535 26.6635043738188 28.8310289062047 27.2593335867669 21.1162266396494 25.1173022343175 30.3929798003178 20.1746017460904
316 21.2420887387304 23.3446764331675 21.2445562669229 24.9159783349529 21.9758534498708 17.6645826239213 28.4742660574764 24.114598401702 12.7985474789514 13.812795651102 24.5359527613693 26.2534692656825 37.771331764435 28.6408095644727 24.6005551754014 23.5073523981076 11.8481304570359 18.3567171559491 23.079521689122 16.9431484064771 22.9597705606678 20.7930098796753 22.2481792692093 23.0468466401354 26.6887047146236
317 24.1824318646679 20.315021554888 23.147567835705 26.4448614861978 21.028868815956 17.0332513304731 24.2518009889738 20.6870979782617 17.5147185113371 17.6087995790692 22.7919057019851 27.3093627593006 29.405018427174 28.870092821877 26.326313920208 13.0837610478237 14.0908476552713 21.7941430315603 21.6772742642889 17.9009793193905 21.6354102818877 19.5219588596052 28.7498310517707 23.4683296001274 26.5494797104365
318 17.5040749849308 24.9359250374213 20.0504401154779 29.7695285147297 27.1732075695769 19.9034256676773 22.4016363276539 16.3193767158141 13.4156141890713 16.0344564249912 27.0029607754817 28.686544816193 33.5730600139132 29.7146161820023 16.0898360506271 27.1862136173255 11.3069453804712 24.5903840907601 27.1587217690343 20.9482059355669 26.5033536834518 22.7649443551581 22.6766812808261 22.334244879414 29.7988090736998
319 22.1652469453189 22.2471642919959 29.0853750358487 26.6021332569439 27.8042746042816 20.5619112189234 29.4677916089882 23.4368182114661 15.4394502255561 17.9191883365072 30.5722983943373 26.7807575205548 33.8587225140637 35.7385141703725 24.7388890211098 18.2601920300802 13.683472493175 26.1872040212589 21.2981335783217 25.2933812695768 29.9331940496856 25.1010666091309 21.1595349720114 15.6688036091878 22.6221850461121
320 19.8127245497938 21.3803945509932 21.8405226323773 31.9280882030805 28.132587498661 17.2388610478524 28.9319599371734 25.3605207931819 16.6045504838873 12.6612614660027 20.982299000328 22.7097799384776 38.2724700218935 36.0273143413343 20.6756562777554 20.4348870640389 10.8747042734406 20.9645302421647 26.3568905866471 25.0805940643544 20.4909382318745 20.5478943352095 23.2288193223522 22.8322089790357 23.7420777668016
321 18.780687933541 25.9546914616451 16.7316190431247 25.9858072600563 23.0972964582348 21.2465888958599 28.0764828770495 24.2593113484767 16.5979331952599 14.3150187763277 23.4995817961833 22.3555940308972 31.9544129424805 31.8189295802221 29.0969168070661 20.4271140508159 12.2009743955044 20.9880161880157 18.3603495054121 20.2151946748807 28.0934811807407 23.5906589771375 22.4786161463546 26.1516871387391 25.3978838807975
322 17.9178388047241 22.7892212740199 23.5582028675207 34.0958115593001 23.9626049361642 17.5905341531665 31.3652221689676 13.3661009780475 15.4607962590839 12.8952176100725 21.8821843593449 26.9785921922138 36.0902446807354 30.6232973528872 18.2280528293751 26.9457857073322 9.67703874045612 21.4486647012051 24.1857300036645 21.5184528352258 27.4224042668107 23.6061887465299 24.7126119414729 23.2670334017758 27.5861209785048
323 18.6010507837357 24.7605725895744 19.1094494270392 28.8823773670072 23.9365815625608 18.3153685133285 33.607517395834 15.319508199479 17.542832823624 16.7597026407531 24.6140497697993 26.0771698327968 36.8637280655957 32.0289023593159 22.7226085063436 23.7080715976857 15.3073134261053 23.7438194541928 31.3519398105825 20.1897177098393 27.369835997397 23.9594906372716 26.6942752604044 26.3997029526187 28.372394069938
324 18.8204954598396 26.5059191761645 24.4074902242419 30.0257675711452 24.9293870609073 19.8535171264925 23.5234458488032 22.2088412214013 19.2010856618314 14.2690013781207 26.0424668844377 25.2304564175465 34.8598848336193 33.5494595935352 18.5020693379589 21.0167788685431 14.7924865104239 22.1958295843782 26.8315573081397 15.0508582593111 27.7379247289868 21.2251558080172 24.0272207859143 15.9647272960612 27.5511700697228
325 18.1723698546394 23.5473156738362 25.0168711921821 33.0973862045442 26.3207343722629 17.3533204740095 26.8965839354734 21.9517586062645 15.1705654436194 15.9940657729426 29.5965005244033 26.6147807902446 36.8376052300541 30.8724898182205 20.6350606235679 22.2392706686356 8.83645258486602 24.8814700028187 25.5498479970909 20.6087507145433 25.2350393372669 20.7481296278917 31.1331239999695 24.9619721730142 19.9858607228592
326 17.7332717169399 22.3327548665946 21.2956339773361 31.1199183248971 25.5689275125293 22.2834461583478 35.006655907019 9.04676784687192 12.4662339601228 18.8107257619541 27.8345712041082 25.9768336073217 35.3808641379414 27.0495896124581 26.0784944682388 19.163505129724 9.1665985870952 26.7860239744534 24.8629601205395 23.8717445280242 30.1780779883117 20.8390209435627 27.1326152788402 21.158212812423 19.434317218634
327 15.8293919266445 21.1907650192306 23.3321617656214 35.5323733279779 26.3005366193132 13.5543129705229 27.2444914640311 17.8197999995664 14.8788261473917 11.129248814444 26.7852187239158 26.706053301777 31.8311301885076 29.3880563250767 17.663815758134 20.1568040718329 13.5095545640945 23.1647269450651 25.2562074908801 22.1576569201522 22.5305510357927 22.3217802650276 24.7758695539804 27.2198357398799 34.0780566125884
328 19.8810748226857 25.9942708270135 21.3213994214255 38.8551808702662 28.74944508415 19.9011348359341 26.7858802985066 13.5167962484859 12.5556286994021 17.2544324411393 22.056789416381 28.944352698187 38.6008789423493 29.4741446877989 20.4501455045831 20.4833761661669 8.95426518339564 25.6406120080497 24.6996329129415 26.8780456834308 25.3095228566925 21.9536856669858 25.4551318224122 20.9586554611861 28.7756203209322
329 27.4055413215129 21.3376033159353 27.474193212733 30.5650671343887 22.5738523655955 22.5682389767779 28.204636012734 15.6540308913278 21.670769276316 10.994324080027 28.0995349900848 26.6827509623049 32.3598269921159 32.4487764462663 21.4547782369214 22.3137447499109 11.4501655986258 21.0090770953507 25.6005623414718 24.6619954805916 30.2885113036808 20.8064733353691 21.4561435988916 19.8730960667574 30.3484370226874
330 18.7228747268842 24.3002360305561 19.627688499197 32.2795486464052 19.0080864021349 20.6986987692638 27.7839641802262 15.786146430388 13.3260114187272 10.6573524492174 29.3969785439072 27.3011669637768 37.8661718603601 35.4666731152441 23.3197650024933 22.8434260827091 16.1106148918637 20.5416634454461 20.4176377470829 30.3640820057282 32.1003465233595 25.542122867825 20.8977469245729 21.8462576352478 30.406291005888
331 23.7772270414294 18.6948156747974 20.2608565466434 28.5267039052988 29.8928204775839 16.3395560335761 28.3366085743652 17.7684171036349 17.7591160711518 19.4628094724691 28.5618616902545 30.6185158083434 31.0931523982926 31.8048538960006 22.1854875895573 28.646230590592 9.80160192423521 19.7307956001718 23.1194981954643 24.7479320444044 28.3785823504708 25.5931527379191 27.8393235426588 24.5581694951385 24.1300299114507
332 19.2803941227608 20.7645343701087 15.7906576629679 26.2017549496951 26.2132039502978 23.3109305779256 26.2003677705847 19.3309768234388 12.8420781410077 9.88872191790068 26.9807662376726 27.6123815151946 38.3383273854781 33.918165337549 20.2913143298868 23.8204292191838 13.5294465773452 20.7463313988873 23.2449745619203 25.4604398223937 23.1032462835977 26.4122446613329 26.9138555964092 18.3317434130796 28.5197384246047
333 14.6724266217844 18.3641594074061 21.4176728864603 33.4229387658325 28.2956276612009 16.3963400119312 27.5059339223565 20.5845782844876 18.6420803917446 19.6156951431622 29.5142610335045 25.0101752288597 35.9319717258078 35.7929832978498 21.6796446705141 27.7142673975953 18.2467656753664 22.7884265892446 18.6245831727722 24.3316976826066 32.531055064252 21.6702632377122 26.0426595874249 25.3731222917929 25.5006241648184
334 25.6032594108498 28.9846695494465 25.8724108380918 27.9525253227633 27.8908786478943 21.8030083900702 27.6342681617818 17.509123319352 11.2375513598931 13.0655909828997 34.641235315776 28.1153258584657 37.5811172160024 29.0633502387114 22.5044721268578 23.7486968008029 15.9222386327286 20.4033150584105 24.2744464001037 20.8088998322199 29.4166929650325 18.0165073667377 25.8059992173324 18.7972259801418 28.5897889388358
335 17.7659167200352 23.9226815549834 21.3125250605375 20.9238237895485 22.0115197444336 19.4615492744374 32.460208382127 27.4066410196615 18.2264085562431 14.1206364052323 26.5077748597747 28.4620729667686 32.0063625890148 30.1189723619019 22.1884858235421 25.6324725601031 15.0265543330578 20.5149458950216 28.3357728691514 21.8132668975824 27.7737661472265 22.5797768444326 29.4907922447431 24.3092064961452 26.1309593810076
336 23.7193982323016 19.6171868983678 15.0950429415545 36.7388754203525 21.3175628326003 22.6340114406223 27.1745948006524 10.1582185286437 17.2926228210887 14.6193812059628 25.6343994261981 24.7834595243395 36.1835638132368 32.947778738184 18.5848837178768 21.8012932581095 14.5061326379032 20.1587832318199 19.4638745716588 20.6813360677293 26.76716522944 26.8936913937319 16.550065974609 23.5553564912044 31.9446971131448
337 24.19834937478 18.9082223311352 27.8495886212355 32.2065783450794 21.6596100526103 21.2779028592094 27.0841508651315 15.8919926217439 12.9346325070191 14.6940313129698 26.4565138895371 26.0051440622466 38.76500454708 32.0078633024776 22.3687074976352 27.8449192917887 14.5445521402744 19.6388640579836 23.6934546335544 28.2153341387275 32.2373653009428 24.7501560867385 25.3742864135718 26.818764497708 27.7111357206934
338 20.5717695191648 25.1313416476739 25.5878824018232 31.9146959445995 19.6259086433476 19.4213721757675 26.3491849420748 20.1746533734335 15.03013980349 16.5138287117889 26.8086253682007 26.5436989432448 37.0291702178525 33.0799524875626 25.7331263715326 19.7877998826245 15.2979678431765 25.4284386618321 30.3059785868709 29.8494379132501 19.6852469165503 20.2584597913229 21.0965511480715 22.74332692715 32.7893694691851
339 24.2704823861969 18.9304828850514 20.1145494825262 36.7456638114177 25.3124526818015 20.1169362352974 24.0684750758678 16.9905071505944 18.08095971419 14.2417523989874 29.1951121881113 22.9535477039851 34.9974174137396 33.9178974152187 22.1488818645927 26.4254821397879 13.5184432447579 22.8781952885892 24.3099150111273 29.0758659938994 28.4563540269696 21.253498416994 22.1894354592568 25.5612621439171 27.9457462937043
340 16.2515984235842 22.9010667463611 29.1698407623201 30.3792775260014 21.4671690856546 18.3498044164331 25.101824822297 19.6610137136272 17.5705723903925 16.337938231014 27.2126251330739 25.3349231542716 32.3698962656809 34.1892722530687 21.7776898156272 24.1354279507627 13.166915168671 15.3368437699633 23.8682299142928 20.1010308508762 25.2506795112152 19.1703040979951 29.6832860207789 23.7058284682735 28.4028922607013
341 25.6840750903208 21.6791773254566 23.1999831628105 32.807611293574 29.2809071504738 19.5909136336602 31.2975935987292 22.6917055523367 11.1620762002298 15.0793718031579 24.9330248951009 20.6451070382798 34.4741115972171 35.9599994511585 18.6286011906287 15.8275908106214 11.5633494653872 18.0492207934011 25.0272390490051 21.379421253615 22.5127884268135 18.4198178627111 22.3307315638782 17.3846139300662 23.1060776285905
342 21.338295408286 18.1521651666869 21.823725616769 35.5755772509497 25.9657135914284 18.0584158695042 28.5692362946498 22.537670688715 19.3756116070463 13.2673326388717 18.6728110999959 26.584482459661 31.923160831122 28.6315525142121 20.6238511688928 20.3408897422624 11.4578375861282 25.111908623067 26.762656893064 22.0936259832953 21.7403439614273 21.0773000850266 28.1110711352058 22.7480120500291 25.3687702786976
343 20.7248304745838 24.9000596124222 27.7669243055081 29.3269717057553 23.7028706887432 20.9690260792326 28.1575064459557 24.6871596653853 16.6097408102414 18.8394530078075 30.5007873527243 24.9685202485403 32.6936371669257 33.4871527964178 21.9850617171032 22.3259931318313 15.112717960652 24.640807416605 20.9886692678441 17.5303236810398 28.3650321834559 20.4232059137732 27.722101377632 21.9970885044051 22.8107476140634
344 17.3752433370228 26.0047673634179 23.4217920236173 32.4628051027866 26.7840618072719 18.1163260185672 28.7244928867678 18.8930979952017 14.1012033216575 12.9200881340897 23.8589193027986 28.4533433969996 33.3000294093455 33.1927550249317 26.5525872864528 25.9001278552852 15.4328745722543 20.9203388661739 28.6725019359188 28.1970306512053 21.0836086000223 20.8246777240109 29.4194031922762 24.414141888412 27.2566442003844
345 15.3817249516953 22.5535205038346 23.0847190072111 26.5430393614354 25.4553904706553 23.09187901003 28.2441213062145 20.716773447565 13.0146112974054 11.0794940991748 25.9765020198232 26.7449427090676 38.2517656267116 33.1737481921901 15.2292972032147 24.3431014089031 9.41859340067323 17.4261520419012 26.7347750651777 24.2080051355824 30.1088348440144 17.8111808359936 25.7048259374263 23.6638591455928 27.1842113735278
346 21.3900931771364 22.1264653078091 22.2551603475059 29.2336733036908 22.1686358392139 21.3607395775717 30.6011209575454 11.6913254258683 15.0932371388014 8.20629142698584 27.3144176779349 25.7325083161691 38.236893303359 34.5061478297757 23.3922127514741 21.5969947251906 10.7880650395952 20.9744973028534 26.5134682645105 28.9002742106213 32.8216632797832 24.8499393196589 27.9654349019441 26.0306619925977 21.6320473489221
347 22.3568386284536 21.717983810235 23.9771825956372 24.1991808855622 20.8476034527125 15.1602519098771 26.107193727927 20.0512154531481 17.2820177754452 19.1311693177022 22.3712845518524 25.8788253859818 35.0444988373883 30.6249030652254 19.2840173362047 22.6606150631732 13.3028443014065 23.2731275189106 26.3431029533152 22.4853919307084 27.2953684195929 19.1035541912613 31.0994913035404 25.3551064743296 23.0782050415815
348 16.7194876964573 24.1765329122371 21.2495209277779 27.0954918551147 23.7719951438796 23.8315435246163 27.5969678978557 25.6474167890059 17.6851744400972 11.6520008363507 25.1477763173875 28.08407443264 32.9487165761025 30.9702814419218 18.95517817564 21.2356049819594 10.4145586583327 21.1722394583341 19.7419006392027 24.0360454662612 24.9745370859814 18.3865126518972 26.7859191465146 22.4067304580553 27.3624441909205
349 22.6709660982854 19.8999565230311 22.6169511601758 31.3420410577943 25.3829923772829 18.4846781075599 31.3361446702104 13.2614558033052 13.2969462859442 17.4290213162898 24.8377539451857 27.8855599606701 36.433189439662 32.1610991660203 22.4504883308074 19.5177195069179 11.9716332902584 23.3496432298492 30.019230711366 26.0120343197065 27.8221786697287 19.4041860737065 19.8072117172902 23.8369444103226 27.8031790920225
350 18.2094527497067 22.2503647584229 16.2406847247041 32.3474053620286 23.9534882931038 17.6841864735199 25.6004583085341 15.8732226791677 15.4939032220886 13.0669767546947 25.9183596485258 28.0549905815695 38.3927104045169 32.0673494801101 17.4088778536297 24.5670319897027 19.7863694662662 18.9675888407703 26.5156922885873 22.220967541206 29.5778370171967 20.9603552436838 26.9155699892876 25.4259659974807 30.194596975422
351 15.7688465888042 25.4771396947799 22.3876402451343 33.3240716912674 27.6414780011182 23.3903583959977 30.4985289355579 23.2951315368028 13.1269896076565 17.7315900199778 29.2482309551079 25.7595302833505 34.3666877799916 34.8537440294904 25.9035361904941 14.7324090014703 14.3566398110056 23.9358514822885 20.1218741412086 23.6554381748297 18.573214520012 21.9995477723419 27.5225611338436 20.3766392154298 30.7361598207699
352 21.0211276477742 27.4295825085742 25.0299826074904 33.7204424646792 22.884044030633 19.2566646546593 31.0405001518506 14.7714163210602 10.4965821629006 15.0763681675205 30.8042393447154 21.4345436344387 37.9724397497715 30.7088114360993 18.2651457433434 19.7436444139108 13.4006383393684 21.2579975597164 24.2194467646879 26.765499612193 25.4967036680017 19.3554663768429 25.5055259139806 25.1294081528316 32.2971963080237
353 16.7370970250952 19.0446197915828 21.7777218152347 24.8561580869291 23.1465482202837 19.1064237880567 28.8380387934232 22.6850144837415 17.5105405394864 13.6263818073874 33.8046537490285 27.2431158923241 32.7682608743001 30.9128610887587 19.7721399290454 22.6950560010024 12.5057398435639 24.9110294885124 18.2601436527984 22.3157279113804 22.0676837368693 19.5240116312924 23.1299932073082 21.388628815258 28.6701429761549
354 20.5343494868505 21.2790954072699 22.8303299017327 28.9419941764905 22.9166964443109 19.5252119928397 27.0885580981245 21.3706984511974 14.5028330106586 15.0418405773595 24.1143182375511 27.1222749733629 34.3721352342097 34.3076879399075 20.2115313038192 22.1431538212843 11.9583230619351 21.8019491373119 18.2038707128793 24.0288688249958 25.1432176808861 22.8669985370371 21.683404572695 25.070611423562 27.073440783659
355 23.5858918240119 20.7910879289657 19.7352823512989 34.2756050242828 27.4964500003379 23.6129844817913 26.6741731179284 15.5277944017578 16.3492992401079 8.96782643064148 25.7996161372414 28.7877237584962 37.9133055501644 31.4926840717549 21.2825792555617 25.2005993338082 17.0764838165796 17.4919230145233 21.1715137902162 19.5183849078799 26.7667069537284 25.7472639639613 23.7871206528864 22.8039346459015 26.1232888538499
356 18.1257956484385 18.593229818782 23.0000656492244 32.1175147807578 25.1292962526757 18.6579224027995 27.5583492179838 21.6468969486403 15.2827261767799 14.3172901872054 33.3112026035576 25.5616072302094 30.1531951819283 31.5010221182715 19.1357078848854 16.1563438401573 16.1191898654678 24.0409503471286 24.2670940814901 33.1180172120038 22.5333169678021 17.3511158382345 22.1052592692142 25.2709556436283 17.8762072915694
357 16.7434811151441 17.1806715099681 25.3905616484276 19.4681960712414 23.0003584121806 21.6481721612838 30.232466159063 19.2153030345193 15.6429998392567 12.6774963547923 21.0231372961128 27.826746485073 38.5744561281218 34.1104872168823 22.0891957283655 22.9872176992216 11.9095590037594 21.0527458123755 29.835281156784 27.568412224131 23.0958893470372 23.7792996747918 27.2669862525107 25.3653974879057 27.2880413895541
358 15.1675599879798 26.1816645480407 21.4653730069207 37.528328988903 23.8640774972134 21.7767255659443 26.2712246773239 19.031461866546 12.907167057072 19.3168088892526 24.6798587371932 24.2257604228123 34.5295291076903 30.8094202206563 19.2665378207922 22.3737303488992 16.3231027082438 15.913585106556 23.2149423268535 25.6090482115659 21.0335707986816 17.5963774370731 25.9661149499519 23.3224449809671 28.2050230178179
359 18.4626624869572 20.2579318608034 26.1728439206508 32.5962617739855 28.2634295344155 15.7711414752315 25.2521223885006 19.4437202992895 16.2571655467091 18.824778217227 30.3566112754554 27.8267606847828 31.9050074567191 31.097269377026 17.0412320854042 22.5613645368603 15.5030593593867 20.7142504690449 23.9351485027206 27.0226067313753 26.9285420109635 20.2342353837127 25.0164447651194 21.3082622638707 23.825118707499
360 17.9352134918814 20.2622502917366 14.1315115932098 37.2613949215245 22.7139250933641 14.1959881767999 33.9591975091461 11.3935753233989 20.1445525734667 10.9156765885613 30.421417679764 24.4131150491718 36.2193792695161 33.5004851411066 16.6649276454779 23.458402405453 12.8109279502758 19.6895244749392 20.8776475024578 23.9606119305664 29.7459307546769 23.3311039668846 23.3153846671557 22.4132738991966 24.5226810848651
361 22.122289021142 25.2814812933356 25.2763182112322 32.9041703976688 33.4739904683713 17.584172751597 28.3580104746516 13.2804558071283 14.6652408052188 18.8020771969081 20.3921090579569 26.4154719543629 37.5512016911089 34.6241788238129 20.6533156465825 17.6131500694581 10.3853744759834 21.3828220081897 25.2103763223054 21.4607261013582 30.0071825739246 22.2588053261971 22.5589166701715 24.486174177838 28.8628787060722
362 18.5772062573558 21.9855664928915 19.3789130207363 29.8213753499218 22.8088617094323 18.8931639370472 30.0973779687853 23.6025488210195 16.2567064061932 12.6661263374255 22.9415786236549 27.9260719037955 34.0896986345824 31.1899359714219 19.9285551087749 18.2319844065846 11.9684957153741 21.1584204811268 23.5294742740974 24.3842896618171 26.3389392006448 17.563341456285 24.1802975785953 22.5594838990436 27.8863522375062
363 19.9845992767639 22.1971198029247 24.9985447320577 28.9173204874406 24.6545189642157 20.1881939384703 27.9649295101922 15.494538921349 19.7868707951374 19.640432552479 29.9396438020058 27.8233240959701 35.7800410009936 32.1415504588933 20.9487864952136 24.1955654901566 17.3188909871271 23.6838209055098 21.6799466214546 21.3172234138068 26.486042453773 18.0322238927722 21.559763783785 26.1105229304762 25.5217733519883
364 22.2880493679388 25.1321213872613 21.7216163883681 31.9676744638496 27.8365576946453 19.770325629738 28.111460932089 23.7574723191686 14.2167282229522 14.0099045454172 28.3625311377617 21.7908100667801 33.4771953899027 31.6827760406318 22.6780670488128 26.38992755908 9.00819244698836 18.9694067151416 22.1321165766603 29.0805658415957 21.9680121601472 20.5887703198219 28.6615908249951 25.4293692603384 25.251275785807
365 9.68977605644185 24.2786310844723 17.3780832596306 26.035346121926 25.8271235493043 18.4274556093763 27.5014730218041 24.7664615565251 7.06975273871077 12.9061132661683 29.1948522847215 23.8114266093624 33.0962122038793 31.1450871562097 25.9628476222654 13.9878844365201 16.2900216510264 23.1251250679977 23.3081601070872 22.3219431443815 18.6170079791653 21.8420690751109 26.0428126931452 27.0845270753162 20.5627908167707
366 15.8080333703832 24.6753880373733 20.1848801511207 33.4720085185531 23.5284288507401 20.5888483123791 26.3999150215055 17.5740118480735 14.4546360945097 14.7232399981815 27.8691385095559 27.6637010570295 34.6159418344876 29.7854227833975 24.0166627985292 19.1247023548383 14.1443309068721 20.6324473551728 26.6417225649424 18.3796681077141 29.3023292585094 25.3324252808916 22.965858234482 19.4012360860988 27.3296695103836
367 17.9220103747947 23.4893777912027 30.1676281583306 26.8103065587842 23.8678167684322 17.7300024924334 29.3084432762201 19.9971690470332 12.2058215235336 14.9382053589184 27.8246871017671 26.8406339320383 31.5280862240592 31.7271071025999 28.6611842694814 16.975421044567 12.4860947201129 21.2755396057969 25.6007969450458 22.4087535424275 24.1264968517619 18.177064314994 28.0297782020932 20.3834710782971 31.7053302336312
368 27.4499355880136 23.1611808603416 19.4611475099912 32.9332181375224 27.8212306589881 18.0722855890368 23.6841635992893 18.3432296184918 12.1267569192887 11.8447171282316 24.9565129081914 23.0854775113781 39.687846994539 33.0912605261334 23.0758911210334 28.9162302818358 16.7862763375402 22.2766055579701 29.2518955399491 19.573070744481 25.6853275603324 20.4801750415922 27.8228443613366 26.4469300675138 26.2180427288637
369 21.3388812632034 25.6115153429641 19.4981840974661 31.5831069823256 26.897759999351 16.1282769653968 31.8926314923658 11.6104753994755 14.6190178622943 12.0923963968648 29.4605738536383 27.2191303259937 32.2909010599618 29.8526288668084 19.4202537820086 25.7122107308287 14.6427003783224 26.8926017168 23.1621978683413 28.2703384239842 27.5478947068585 23.7225513807585 29.5997626066131 23.0911221076955 29.0459695693605
370 13.4575028834156 27.08774591646 19.0567855520152 34.2258121453479 27.4520807886477 21.236723188859 21.143426867991 20.9534853179931 14.8362399683239 20.6268154034639 28.4158203446219 19.8363168984056 32.5496544914497 31.3985170164184 18.2710759877068 19.8307013119667 14.433289225119 21.5138939332996 25.3987249580453 21.410445015378 25.7211961288125 20.3300062530202 20.3288661478415 20.0391792845344 28.5698327316238
371 17.7813808230196 17.2728738066468 20.6313793179996 24.5533186537002 26.825342099467 20.553819152214 29.4765771781966 11.6597752693878 18.3173106653816 10.9660299169948 21.7463033175353 29.3045199454086 32.1561280442378 31.0315505283059 21.4388249535118 18.9505272621051 6.4909371757673 25.7321669023572 19.5451379449269 23.4710889366654 26.9553131222637 19.3016536223346 25.2804231015025 22.3943378301249 22.9128793190506
372 11.1703512971838 25.3114049602008 23.239504194756 23.0692608588146 22.9365525902948 23.4202026576222 29.5757547009834 14.8315388252001 16.7345967589027 15.3131068339398 31.026367139279 30.7735596479959 33.1196874671803 31.4964025709357 23.0586550992981 28.1690652357912 16.4317357646811 23.6665301322643 26.1104292904422 22.7740949794791 24.3844421988909 19.5564764853591 25.6774251234811 25.3525263465329 29.6537276850768
373 27.1843052696285 21.8591390023771 24.5343021604089 25.9303696591449 27.6949997509073 15.5069708018193 25.6258238929778 22.0972095617629 19.4452473553517 11.7341411106254 25.9207420659494 23.7876873736279 32.9932048739666 33.9575953656932 22.9264903511647 15.5351125956488 15.1866024182773 16.9936345432644 24.918203062771 29.4031962466907 25.7651575101976 20.3987395654227 26.7252663439018 21.6259218025028 29.6835421021235
374 21.626479914936 25.92784030416 22.2269193296228 26.6053179924423 25.9225833527551 19.5884549281719 25.5279988552924 11.0014818865861 16.1946653532725 14.4731449272244 31.4041849312207 31.7504537387827 35.5550794365359 31.8911966649889 22.1677935974208 21.2159937036135 18.0276504690365 23.3654722152089 20.9797502194174 27.5542609536401 28.4800048407527 20.4389257151563 26.9160344507168 26.8889059153862 27.655670592678
375 22.1539560068817 22.1974271359901 19.9236286532598 35.0147370021388 29.5269630311252 18.805917337584 24.7515162552284 23.0536566350774 14.2175432617983 15.91990537063 30.5629037016925 25.7538338478635 36.4202592044223 30.0877913787113 22.136080321228 26.1469386060463 13.2246105511599 20.2133079018323 28.4956911835582 24.2673793734249 26.8764499292779 16.2447534346082 27.9596764449549 19.977896975581 27.3314802449725
376 22.1485779078219 21.580868998185 22.9704258135686 24.613102181225 27.455212773495 21.1483154690907 34.4335710696357 18.8293931347753 17.7009079678615 6.45091121617312 33.8619427673696 30.499194307363 37.5386756794283 33.4153507878971 21.761924124224 23.0391892818269 13.30161196555 18.8787897393864 28.2882779036043 17.2147419920287 21.8471879246699 22.0418025178067 24.5495511885681 24.165253943118 26.4025270368289
377 21.5925210495976 20.1407178463868 20.459517871986 31.7988398526458 27.1500022284596 22.7852016969019 28.2261604849248 22.3857764554603 15.4325043215459 11.6604757439513 22.5536822341322 26.97716194092 38.8411679161542 33.61473265955 19.0240043724661 26.5175074693528 15.6597508355842 23.2311292691953 23.9476441564328 30.6042970677046 24.9647655488595 24.0396789124006 25.4972934410441 22.4603190026081 19.2053123038437
378 15.7227391984423 22.9543927091176 23.0046450320527 38.2264434184801 20.3961986513524 20.439962122215 27.5506353981005 20.1720263490126 17.2787085372791 15.0725021826434 27.1352147931762 27.1315775823139 34.7253636435895 31.4710685863632 17.4722976094886 22.9478388950333 13.567754314633 21.2409113674614 21.9222369185168 24.7407565565954 31.1893861700973 18.4258278816356 18.0975880112227 20.9495877291291 27.7428506446548
379 15.4217150868028 20.0306385288661 20.8041173524982 31.2157692515133 24.7403902925048 20.2667999106729 25.3220729064662 20.9613983871383 16.4911378588853 13.8525959385419 27.6575193607796 27.677295814938 37.45215869897 34.2348964432186 25.1071805581909 19.2209266867193 14.3323244517359 21.5032970284814 23.6513822319022 25.9420260039296 32.2750978060563 24.3049677618732 25.2059491392603 18.1177294004827 21.6368608885413
380 20.9931053790214 27.6737908110048 27.7547759076483 33.9072143564368 21.4799683914264 21.454084486876 30.0828590083355 19.4073479986251 8.89076748015989 10.7113221013263 31.2510480094876 23.0157559480855 39.3890132010517 34.9008403235448 20.2104807363553 26.0058578355012 19.1920257566255 21.5556766425924 21.3936236937343 29.0208986558146 23.555878610487 21.2181619109242 29.6039672947933 22.6883636068799 23.1637709781518
381 25.3244335425948 25.7594880119449 20.5074939774538 31.5873321966812 28.2203803723431 14.3169782340666 30.2641319001758 22.4401588711404 21.2410495336682 18.4525378756781 23.3813338939352 25.6703426089739 28.413059011286 29.4843655368821 30.2019726320199 27.7029560449752 13.7827244051995 23.4521914914818 20.9692101394284 21.5257384962698 24.9851934694996 16.8404135619027 23.2047091458709 26.5162427810107 21.2535854282207
382 14.5732952384178 23.6564860071418 19.0253557063565 36.6481217540609 27.1160751450933 17.1518644078797 24.828057027952 19.7671049130518 14.9739128344915 12.6263574198965 29.7273688216324 27.3040407521174 35.9070074501358 31.2001683745819 22.1276231600158 26.3223812595681 12.3099513839865 19.4873449665074 25.4605997915966 18.9678046599132 29.9783364514979 21.5517592301942 23.5377687522638 16.6472665994238 25.2601804319103
383 19.6134148275435 26.4467619194677 20.3082250245456 31.4771428015913 29.7621282619016 18.5418030922828 29.0509752905231 23.7617972319585 14.1980953063826 18.1566606687479 24.863488757806 23.2208634176726 38.1193185563076 30.123826677208 20.2454126792487 18.4425185861008 17.4639738653267 22.3854516817676 23.258697360463 18.92104373175 24.9718500931345 19.8353534799539 26.352577287688 19.9517627370921 26.126707886144
384 16.6861336397268 21.8088051082194 20.4668223636444 33.6138290222849 24.4484084187211 20.7243902986384 23.4335093646343 24.5683221823099 14.8863613967237 12.4365283656213 26.4663857343514 24.5758597043743 33.1006312401184 25.9310648638349 23.5966948544855 25.665193064038 12.7742315071952 22.9816459633606 23.9215789726299 25.11481801694 30.7642195081259 24.5431045329556 26.5588326289392 21.7307489313297 19.692716863349
385 21.6188190203649 26.773882713889 20.4909286969445 28.6000985397154 23.972594221484 25.5521892536716 30.1548987356297 21.3307920638295 15.036944121912 14.1766804890213 29.3426109117434 25.3807047845419 36.2753657600677 32.0327806316825 18.6787592190922 20.0580749478417 7.76374587378736 15.3015479342169 19.1525793478604 18.431068941059 25.0860707667536 21.06188575668 26.6124822698982 19.2978753218132 20.970354880466
386 28.4724138169751 20.4423389036627 23.1160187807825 39.6696830954966 26.344082428858 19.8921630077332 28.3629988994504 20.4931244692647 15.250770244314 9.66540990505033 20.540204736234 31.0670731584538 36.1027925410773 32.2640928935473 20.7217643804928 21.1208233567532 11.1228250956465 17.5016368277291 27.6010284071866 24.0688538090882 23.9986819464479 21.667000787873 21.9428153795467 26.4253607911327 25.4187994180548
387 25.7389196118379 17.0727374063565 19.5309475821515 26.0465287704813 27.851521336739 15.2246470923675 27.7214644668053 19.4473725776972 14.7265919488887 13.082077929397 26.9845111803235 28.9642429503988 32.0633890111391 33.8995971458867 17.1503840902647 20.5832387903525 11.5499235560828 13.9102894791883 22.9227607653996 26.8065348294435 20.907466281824 22.4498668035267 23.6000360280766 22.4540446222883 20.4717337979712
388 25.3037417695247 23.1928731910975 21.6390363698719 31.120203231631 25.08005552934 19.3577770533928 25.6790355946263 22.1524673434094 18.099720459562 13.4744738005639 29.901652919261 21.9330177973595 28.1715330099834 31.0494829418584 26.3637191497341 22.0154604924283 8.6807864777111 15.9486203414738 26.0026044997743 28.6747155064973 26.5501979860104 26.5515308528603 25.5589570567099 22.3056251534641 27.3136920755063
389 21.9018871106633 26.7382629041961 20.7508311563192 34.3650433804742 25.6315842348621 22.8434226277653 29.221391570944 18.7034294549644 14.9780251595049 12.3588743585815 24.8878932000258 29.7583226681744 38.2361486869997 32.1245520607582 22.6533647157453 26.4801298893195 10.7285304219992 19.7727344952719 31.393244474692 27.0523459843847 25.036171206035 24.0369099492706 27.2687028771428 22.1730605931391 27.6085630561777
390 17.0571570853539 17.2704908567922 18.9900536087256 35.0106956411643 26.6463746493431 20.5263473351639 28.1368149143512 18.2759773639362 15.718146814332 17.2232086544406 24.9263198473957 20.8247394912573 31.1821702179418 29.7295002044337 27.9333297301769 25.4610948831209 11.9365135825476 22.115476168512 24.541244114239 21.7808176782937 29.3759236916051 21.6244169964345 24.0582731339843 21.2822869809527 24.8325223350604
391 30.4833834926178 18.2324515560153 25.4526847867482 35.7715101262473 22.8423122419436 18.4043973886865 25.3557207779098 21.7644385405111 19.2802215705267 13.3994613870624 22.2287268968875 28.7437343218769 32.7266849836138 28.2722051535968 21.8277503888638 23.2459379297633 13.8723624286513 19.2925351454762 16.8617265100688 17.979077931283 25.9764302787254 18.4567766788559 21.1290003891637 24.9049671664251 26.045270448172
392 16.6530484192973 18.520878882818 25.0722831368524 36.9601863707475 28.0182062149446 21.5128814499783 28.0126194181281 18.7138887550152 9.52090738373606 16.6670480505993 25.6324232875752 23.926764965885 35.6111482546909 34.0053886951233 22.28826856686 25.3873207656236 13.5184139448125 15.1886359037673 27.8421678624706 27.4926614614523 28.199386792718 24.9467446444853 29.8305174400648 18.0817660763348 24.2741147064449
393 22.5999301396365 25.1425008969967 16.6357728191142 31.3997642121801 24.6132645439539 19.1067134026874 27.3121583996068 18.5682418431653 14.2317718115145 19.3472193485732 25.8783289520285 28.5948153643374 32.3159918950594 35.7826808410155 30.2089808673175 21.3902598835045 20.3028376817961 22.6060865778468 22.3561817696432 24.6401986721214 26.6175373695663 21.8607099740823 25.5595301899441 20.7135708998994 28.8745545810701
394 14.6344744812964 20.5972419328358 25.7937534522162 27.7842038041844 17.4793433135721 23.9452363297377 27.4601336402245 21.7554576320048 14.4084493000009 12.3181123536489 30.86416115414 29.3407369973299 29.2471683802338 29.0706228142603 26.2948851483634 19.8364392292874 13.563071500395 19.5103320978158 23.7993849263867 26.7210563709973 21.8842014897495 19.1815840547759 25.8310169167323 23.1498681907419 20.8006768896387
395 14.9329690386104 25.5738812519507 20.1889595405598 31.7136367716624 20.4691788452079 20.3045636671962 22.4434273630369 15.9953237855645 13.2628280648652 15.3208819297764 24.1018865109311 25.8143505052788 34.4644885023578 30.7267483951841 22.978374026441 24.7435023604882 15.5199938559167 24.7835653958208 22.148904472693 22.4982052526008 29.1075060112365 20.4061429348239 21.9813616506308 24.8203640982087 28.5562297211577
396 18.1439233538879 25.9232516578687 21.0197883502434 33.6494772015238 27.5740070407541 19.4375684430822 26.4606591063654 21.1548536928497 7.61372681302573 16.8954328497285 20.4639379501104 22.797050743611 36.6258408057818 32.5166961755419 25.2748793110735 15.3903077236772 18.0837673107644 24.526937072298 22.7810199630088 23.5718097685521 24.0925707291311 18.1185835758883 21.1871395361749 22.0606382331502 24.8062332685813
397 21.1388894680717 20.414431465715 25.0516856277687 31.8591104199946 23.5081415480685 16.6380945033645 29.5771852336316 19.3349967607618 15.1700790958033 11.5952689416116 23.6417148508714 22.7057004025466 35.5237411441535 32.0737523094893 23.7793302929665 24.3210563191764 14.5213008313147 24.1501586353476 28.3425150048355 18.7678601118558 25.6637110267901 23.6327652183843 27.3385345957296 20.5782454648301 28.1278529693177
398 14.7204499857126 26.0649728586688 20.0711965090441 28.105443724923 22.6958362253542 19.1650639190015 33.572923541503 22.4546677764196 15.8046374516826 12.0592900164936 29.2174614508758 28.5730144336794 34.9771543326555 31.5771410753893 25.2242465657005 24.0872198706875 4.01087522635196 17.4701549187366 21.1353273414328 18.311499026095 21.3538463010414 19.4295449764158 28.1900078411596 23.9673756748494 26.4280200820149
399 20.4751936833676 28.8615277044968 26.3524365188815 29.4576441860589 26.6006301243928 9.97555918176148 29.7431897252471 15.8402546395316 11.136923196914 16.7843837276471 28.7940342506023 23.7519759193802 38.0403446343565 34.1205517289122 21.3823452284742 21.8501578004637 16.7840796405311 27.7635118302201 28.447798940125 23.3017557170983 27.8068868701367 17.7330277258075 27.264150455744 24.5780818664016 24.5658277371143
400 20.0763358592603 24.9816222290972 25.0048413319742 30.6448038009269 28.8206771925473 21.0324823824355 29.3964466371154 22.261717911808 12.0033752914323 17.0888313160867 25.3665213949764 26.8384512462407 39.8486007536774 31.7744561721662 23.979117344761 17.2869053073053 15.3598949189049 19.0924537658213 28.4739976871971 22.7618310034828 27.540328282178 21.8150708243895 22.5413879077302 19.92764290041 20.2688178100342
401 16.6534150521573 25.6512692537533 28.4922789702644 33.8416749444649 26.626112247327 20.2455999095185 22.8051524321806 20.5069292821494 18.1051022420958 20.0548275418936 26.0594876240295 24.1330596019743 33.8009264037046 30.5420952395275 23.7034667176216 24.4758095345843 16.8410736854727 26.6426700580594 18.6136148005435 21.1209819915009 22.8153963598398 21.7106761856301 28.4509209676743 24.6061172836151 24.9934125054046
402 14.7738638189413 21.0693747907679 19.1159745624572 29.3593976393145 27.3108947106551 17.5161189374945 32.117530069805 19.6124258525099 19.3887982823286 20.4711895355946 25.4563119541178 20.6114813880415 34.0657906558299 29.6720501130607 23.6748361313562 27.6930698463668 14.6496427013373 19.3330930096853 17.2861537826305 20.8176792210625 26.5657104398594 22.3451923386654 21.9569845117962 23.5677306919619 27.293924962865
403 15.7110077926754 23.1316824609788 22.9191501297072 33.9200502091398 21.0818033105774 17.499754243216 27.9559433917226 21.1202992713931 17.1994120638377 13.981269869984 24.3342262014736 30.6783272103348 32.4136128756608 28.6141525019979 23.0202641899454 23.9862972152322 24.057584954833 23.2195113389385 20.3749792354696 21.8642147255106 26.3751450514882 20.9354900870754 26.3632518556712 23.658670843719 26.3397187536819
404 16.1717648499221 23.6129497657061 19.2914609151414 31.0211344534399 23.1408598200866 22.1857283887456 29.6257989186263 18.5085795684162 15.1065553706853 18.0001057972116 27.0030471874408 28.9008009063564 35.9520273917144 33.195769408926 16.7044329045679 26.1234182601017 13.5883635651963 20.77358651501 26.6953098276593 19.4833955565195 24.8653208778736 18.5220503408571 25.7811121696385 22.9197581295401 20.6688340701305
405 18.4209837454226 21.4695859889459 30.931718001253 27.5002490596601 29.1617214763574 19.082643939819 31.6543598372145 19.4429718005895 18.2865902722604 18.4234872531284 24.9705712718464 22.6949550720693 39.6497556205001 29.2368192175143 22.9664505132259 24.2939647493516 12.7227077946823 25.2274095424127 27.2402116481264 19.9588333573309 27.3449227100085 18.2249390358481 26.165201426175 22.2648677102489 19.5630847491293
406 14.9320995284804 22.2413814888429 21.9231978807943 30.0481458221316 20.8564622050406 20.9193422833731 23.6898194643136 16.6759990979658 11.3317439251934 17.0590739862089 24.288678359435 22.5300649452709 35.7550091937526 26.0130860907915 21.3905301358717 24.7864416688202 11.2416298783395 27.5574256914199 20.196752369145 24.2149293978582 27.5173141827211 19.7588103819036 26.277054915726 20.6437306929116 21.9057665881952
407 14.3064224155976 26.1710137050623 13.0564407167955 27.5907153433127 24.7024118108103 20.446278296121 27.9820396069851 19.709105541999 19.5127310716266 13.5305874312932 25.6660935091968 29.9835431518484 37.9273485534118 30.4532800375939 22.6095693336767 29.1312539007469 17.3330714568282 26.4044101123361 24.8881359449279 21.3657117520403 34.0313364622434 23.3202838457013 26.7017541057336 25.5225669391037 25.2440843550172
408 20.3691126116871 18.4606916931394 25.4148776218613 25.654115089301 27.9972988003868 22.959300814829 30.5514911036982 22.9076562094229 17.1229093607231 13.7600850137489 23.5490652692984 22.908165203149 35.4732243156099 28.3763744694384 21.8107252415312 23.8812364956098 6.73427528770384 23.1905037267028 23.2988964983137 16.0490656186841 20.0350887845203 21.8732152880453 28.0660937050115 25.1544321249165 21.1398962118611
409 15.1961090267694 24.4164266625933 24.4680426881427 24.8879817170289 27.7836005442717 22.2233150392914 25.4462318163074 22.4719304604166 15.5877977702575 19.7958721196369 23.9003773103329 23.3347008360182 37.746361668287 34.0759279173239 22.3034001340332 19.4835014037958 14.210945616044 32.6532923965349 23.7139168417516 18.2703777027749 23.9676136819287 22.7800672908794 27.6609083370075 24.3047644148749 25.3392278963401
410 19.9644910314594 21.449774968979 23.966403805279 32.3369855454257 26.4651433739966 18.4489307308442 31.6447797506955 20.6913164183779 15.2163928474212 15.4281660607442 26.1216266473416 22.1782184463799 34.3195978446506 29.300982427348 23.3304324718662 27.7142167547051 11.2398531854529 20.6550205112037 27.1670284338161 25.2143306785621 28.1405973294565 19.8860791516183 23.6784189767242 29.6517633385544 21.2206464360404
411 20.4499998690075 16.580109939037 21.5350533165463 31.0692872479445 22.9965559219761 19.3068487557114 28.9769394939839 13.308247008797 16.4794264784389 18.8649970884502 24.4976443885253 22.1922849813753 37.5755007737866 30.2600511118006 16.793065545991 26.4396169114165 14.4877421564552 22.0450397018575 26.164303169352 17.9038351111182 30.851420790465 21.0987728388417 24.8187428551351 21.8145299445789 28.7454276102861
412 18.1938064470064 18.6164381237734 19.5771111904294 32.6168083899891 22.781307107926 19.3966563409331 27.5727882846522 22.9566337869912 14.3814699030965 19.8979032236024 28.8905260619571 30.1865568000976 34.8328694210306 34.9748146273065 27.659383899128 21.7741300426407 9.6267414692987 28.8350602180255 26.7894997271765 24.7927656368115 33.4176488714492 25.0845715899708 28.1311960591098 22.9380747722616 23.5656790253114
413 17.6369126022632 23.7774714013922 27.1331024603363 25.0638257117076 29.7971172944498 21.6439562905274 30.052992243788 22.3193402653095 18.3789913794049 18.2936430759799 25.0441087390395 25.2039665850212 35.6358455350956 29.8528323142566 24.047885642046 28.8500601294404 18.3855249446589 26.6091508436075 24.0840977183568 20.2529977674645 26.7476255621224 20.7124931201428 23.388239663351 22.4441191719144 23.7003263664843
414 20.9328852671404 25.4752983163919 24.1286758343705 32.6281149331712 28.2950872573958 15.4922021192701 29.4521083896098 17.8950148271022 19.277646996912 13.7645515156745 24.9556926009066 24.9348266721005 35.9334626874026 31.1790706928187 17.4956070389676 26.1256597757732 20.7008058599264 25.9613519466253 26.6816560921476 19.4956713794711 23.0899464735266 20.815954872811 24.8942136083389 23.8843594289422 22.4808900018849
415 19.0582517484704 25.3058394718101 32.2148517332963 31.3852914983404 24.5289179545654 19.0771705125456 28.8255562693137 18.1718574004331 17.9570393390485 16.835428975322 24.9784316715237 29.5271701954606 30.9632690309114 27.6300060521169 20.2853846995613 24.4838120572519 9.53896819404518 22.6402562032257 31.0844874507944 24.5228338012369 17.8976642613928 20.1952553270448 27.0654840463017 22.5658979177922 25.0921856997028
416 20.0700469650115 20.3420638359014 24.012113523268 35.0584811058734 28.5947549593692 21.0068627261272 28.7758905995249 22.5927099414722 18.5888070909146 19.3948380747635 25.3500045066633 30.5357705245541 36.3253893949656 31.148487406861 20.7655750793919 31.5699967345602 11.7759765810598 21.290815244587 25.8794941747276 18.2176380778524 28.923956119854 21.4999592253832 22.1969479813881 22.3757302153626 20.5381341949584
417 17.6035392503285 19.3764819085259 20.8797673342927 29.3798192928273 28.7765866559219 17.5436455427671 28.974912591658 16.2527228093376 17.2573797527776 17.7191810849256 26.3667862765602 26.9619164620685 35.5248288156714 34.3089262168667 21.9818914012399 25.0662360012894 12.4571447116169 25.8908042265381 26.4180594712417 23.1381035300576 18.4438252653241 22.3562548569955 25.1494487274235 22.6820025811968 26.5712830960299
418 9.0142251624991 20.9125105368893 22.4583435017365 33.6957903385275 24.3858526019808 21.2307810094085 25.4314365426725 18.4669553347104 16.3523084164015 19.9071855476715 27.2631435794876 32.2483723118274 34.9565339938506 26.3005483565213 24.3077282766545 25.7349175973735 11.7121386325382 22.3951929486292 27.4058795823834 17.845315944334 20.655575994872 17.6498326342035 23.950544915898 22.6615829406581 26.0304098307471
419 19.3368182484921 21.2878927467643 28.520455564387 30.959506424223 26.4371395790265 19.4727689027352 26.1360905587891 20.3166481308984 19.6578436790758 18.470641867158 25.1952817649274 26.7926281879922 40.3806777006452 32.6148431764598 23.2689358580747 23.5739533769225 12.3394830302054 19.6698857815282 23.5342234837552 25.6848868821432 25.7941340501862 19.7602365504127 28.2900384975708 25.3427735160482 22.2638296863491
420 12.0111575507744 23.7427983541296 16.2618100557902 29.8127377907383 28.77338824001 21.1803620070757 27.2502056238451 21.4989548426821 16.5945594535232 21.4233892954413 25.403796385422 22.0054102535993 34.6411432930705 31.209949559988 17.9721508332775 25.2004219745476 7.70901163342992 19.2244444663355 25.1784874527277 23.4116235520304 31.6197486175029 16.7463442127693 30.1598206091857 27.3719578912629 20.5117633234105
421 17.3458689696131 23.3653674047574 25.8846018845118 28.6172504958305 25.5365934749062 18.1526781920047 27.8163849833141 14.6725293061185 17.7702119180184 15.4417468890538 23.1028291496731 29.4221006934138 36.9069067999459 29.2243849656999 21.0192326738292 25.4013150093056 8.55160421196452 25.3317192688496 17.7005260099866 20.2639732488111 31.1938853241217 20.1484168724008 20.5737918264131 22.6320018484739 24.6057841301027
422 19.0076782072822 23.4664178488833 30.5260803288574 37.1021041046521 29.3144947457512 19.4510769974598 30.3695589602177 19.1934605862907 19.4346243791271 20.5361674088673 23.4606552455821 24.3082060029487 34.7042452959316 30.3712266575308 20.9811668953938 27.3914298755995 13.6368793939022 25.6609051921228 26.435512477713 18.7601889068173 27.1441887459977 21.1440992890197 25.0958657375828 25.7780211126754 24.882336471169
423 21.2573139186314 20.6223357680002 29.1281390061527 28.9813879078803 25.5757606266952 14.6943896206723 27.0167466063698 22.5867668742952 14.7233842032612 13.0271930214659 20.6133477775604 28.4213519365722 38.0724780605847 29.4493253433638 18.5439078856175 22.638200089589 10.44160237466 26.7960770720386 24.0573189633984 21.3899850351933 20.6786858575172 19.4365503837403 26.9307675650944 26.213991590794 23.0469033370937
424 21.2707918607563 21.4595732312007 26.2138153427582 31.163672190229 26.2859897302594 19.943185935261 28.3231293366384 19.1537905114424 18.117573306754 13.5577212076784 23.2990602262771 29.5380762139787 31.260084917044 29.8971976532636 25.2231833135115 22.9846734920257 10.4358165924737 24.7507592199996 19.5599019441389 20.673143299433 29.1876168700031 24.0765463789302 22.9970420173274 23.1922208438848 26.0036340704633
425 18.4645766296651 19.1851084830694 20.8636407806597 35.0224428960935 26.6714415700234 22.5460459630414 32.2483883177563 19.9225714725076 15.569147517685 13.5632308362611 27.9134589621323 27.03205421159 37.1599706014965 27.1957968360942 21.421545300742 26.7544165699314 11.3807557330297 24.0058622585112 18.2165669736264 25.7270394551183 26.5711647115246 23.5142651180388 26.5406674726289 23.9818527428324 23.0571610660034
426 14.9570529722837 22.9526661137201 24.2323461870345 31.4166262490859 22.4856157198181 19.9882591306459 29.5776614566051 17.2077206665442 15.2383077071233 16.9295129209616 24.4950594876592 30.3275667442422 34.4818481493544 26.890433648359 23.3027937026366 20.8222631475333 14.3766484740318 28.5404115318 26.0051550641037 19.7131984290712 31.2369662486073 18.6535273724699 26.2714080961014 23.0950527315145 22.6524065703577
427 10.860095220074 26.1437459832769 21.4661862259912 29.0275908281776 18.2289729358305 25.9446121258369 31.3794586033836 24.5285541580167 20.7925247488154 18.7994205302718 23.6582825634658 25.5370491744628 37.9117924899117 22.4396265851856 28.3607389510019 21.2971646336188 8.63058268001336 21.8556942510655 25.3956336135159 28.9390084623115 27.0309024549698 24.1088893955783 18.9472835014986 26.3512670687055 25.5006398056037
428 11.9781884320501 26.8033211277087 20.444822807937 33.545531780708 25.8648843915443 19.8152310785976 22.3880128729726 19.6940959833249 14.4864333598913 14.8017420158022 29.1631633001691 36.4933540458386 39.2065776864023 24.2926672131479 22.696324944821 24.5362875966714 10.9669320396546 19.3204479398367 24.050187050452 25.7741018602834 31.3693195296196 16.2170072410896 22.8054506697355 21.6657627340841 26.1060183275438
429 12.5305851662812 14.064316722317 23.3955605334888 24.8223422622318 27.7951498127191 18.162107156917 28.5080229847213 20.8580324901781 16.0168567205912 16.2505430677036 22.6690303406592 33.1914041994658 33.634164116567 31.2542781204173 28.2718666551772 18.5767383475062 17.2984146285827 20.4363535348374 26.4942677618933 25.2557467323811 21.9666148524327 14.4500950750207 20.6905075146565 20.8507160277399 23.7869218676127
430 21.1031116249398 20.892047346244 25.7098871422373 28.8258621035836 22.5826480781213 18.9977084107001 24.8943279039575 21.7407848103304 15.1324091965861 15.9886700861461 23.5548411673631 28.0849440264274 35.2163659297462 26.3702970326433 23.7918776417649 20.4991817060323 20.7590009785304 21.3590191442209 19.4080081412297 26.6835907049785 28.0471024244528 20.8439951716661 20.182517458903 23.2041645453027 27.0464753121249
431 17.7988079183555 23.3390260951026 23.1090715139417 29.6731299982163 24.1862292252221 17.3067077141142 28.7826828800277 19.7610403270841 13.8613017719334 11.892651998826 25.8250931431821 30.0082743333845 32.3372326207205 27.4365002932159 23.4673940531782 27.7434257771464 13.034427319107 26.9468258573187 24.8645421129963 20.7938217138304 25.4459707665014 24.3009386812313 21.8191620600351 21.7445006730388 28.7593246426425
432 22.6495757643985 26.9914969331603 32.860891830053 30.8723058100627 27.163028169955 21.5595004386883 24.6398193756401 19.6498636684382 15.5037707937271 15.1511054889839 22.9846282528319 26.1861776274038 40.0257863368368 24.6490202842105 26.2929198358307 24.1382154834789 14.2134839897534 27.3541445205503 24.1491100787635 24.6100165891079 28.1377488094482 25.7995172805675 24.4219577232286 24.8289022886292 21.4325873952227
433 18.9631015405842 24.9485318681934 20.758125080626 27.80164846807 23.5596859677417 19.4964398747391 27.1114824809042 19.0020272006222 19.5063881180445 12.9481339959002 26.0591142635345 37.279044924397 36.5982236355238 32.4230051832084 22.4907027050836 30.1156702170811 16.9338062590993 24.0121119739638 21.6181339810516 16.9549693272184 33.4080858186109 22.8647922550656 28.5862022357476 24.8835639291784 26.2251310842577
434 15.1938727649314 21.2477426822135 19.3423741330727 28.4572255097437 27.051621453453 21.7596436457684 28.8210530863138 17.497132626519 19.4540903377675 19.6707022903973 24.3898271688954 23.2487413579647 33.1356216808793 31.9388871072706 27.5794885501385 20.7944551109844 15.4379870713097 27.1662668584892 25.6563947484396 24.0258609504627 24.9258335946387 20.8832667794625 19.9450372239015 23.7666144341202 21.6451557703464
435 18.1755927935306 20.516618126596 21.4028743315587 27.7005970446355 21.4610427650501 20.2059505983421 35.8724420785351 15.057656319359 18.6872679810861 20.5728546717877 25.2393115363217 27.6602124363012 33.3474540805984 24.1008585429011 24.8684810139924 23.6640033639543 13.1333252175682 24.1619647811342 24.1615559153516 17.29839552118 28.7177470848047 22.6348105273097 18.2169683297687 23.495428209087 22.5198791444161
436 14.0532426961408 25.1063009429251 30.4894020194544 32.9688369955502 31.4267293134815 22.3107578086964 28.3321497169787 20.8755600059832 17.8919548267881 16.6635842988297 23.0511314498158 24.4487545878176 38.531685435717 23.8422491984979 24.2274667390903 29.0775172143199 10.8658183869258 23.8136003631362 25.2491211776974 22.1800785604736 30.3397288324387 21.0043287214616 23.4757465707699 25.844782898798 23.9921457432205
437 21.9371829050835 25.635137619851 26.3984084747931 30.4257114101723 24.1513146047271 20.4000921440337 29.8880792458125 21.9015610377119 16.6128010666862 17.6778566170864 26.655264018472 27.8135313616225 34.4429553187191 31.6561731389968 21.4729123412407 27.1367234579445 9.16994639863303 25.2082959141489 24.6435468966111 18.7628240724617 20.7305317192415 16.9969737166291 27.3806785749765 23.6885955155922 25.325067456716
438 14.2123684256192 18.2766381354486 23.5120736173281 32.5939400146545 26.154208633131 21.3182973965993 28.0138734420926 19.2626335993294 19.5019469800293 19.6288948749548 24.425647686646 27.4887616614336 35.4668472373604 30.2841428156112 20.9466609253173 20.26843352544 15.6831022658372 23.7331499971832 22.4759173607733 19.533378847589 28.4240791489147 24.5064939676016 26.186071927738 24.1657526453316 22.4101058550788
439 15.0251984989282 24.6570515224906 27.2726153769284 24.4367329472155 27.3865421366841 24.4970822317384 29.1870309312515 20.1395155986242 24.366351447288 14.2707581008713 24.5861530033471 25.6749991009935 34.9593069798488 30.7884584078044 29.5993549556955 24.7221018436334 7.56519425151568 25.7699589055803 24.6273922853954 23.572009044603 27.2027709546313 18.8002365546698 19.9927175076579 21.2827011161763 23.3471394399871
440 13.7749552966702 19.4648382152898 20.3801169234114 21.7145925186826 25.2344807521681 21.5685017108081 29.7635062747602 12.1342507724357 17.6490209525508 20.1783757453196 24.5766390107654 27.9642019326781 39.9962738780553 28.3679272265253 21.9234715712261 28.5026234173005 11.587087878139 23.664006148693 30.6435821370906 15.4608853653684 28.6600087283182 23.5040938797176 24.3581145882838 26.048142105376 22.9930864001223
441 15.6058047741068 24.4026368608747 28.2708183249128 25.2589737687142 23.6035793584031 21.1540290744242 26.5775342300238 20.6635227861662 18.9427076376642 17.477436307707 26.5371248405425 26.6434746676862 38.4167511699463 32.6513742241219 23.0327625492942 28.9500838228739 14.8849774339433 28.2896324434153 23.506515632979 24.4741205077135 30.1334814850253 20.6054917365656 20.8173782969838 24.5112584278312 25.8252263622077
442 17.2489017765534 22.892571564911 25.8604623147987 37.2117981087258 25.9676040337962 20.9671574551981 32.4541745600986 20.8564115537637 16.0105027229879 12.3511685759402 24.1494765201603 33.5898055962474 33.5277992054893 33.5799317712231 23.1572096126708 25.0584415926016 11.5714703310857 26.8231212183228 20.9974742941912 23.0505909996359 33.9329759432263 23.3897275309616 23.9455051188807 24.2567344710871 30.8227054052386
443 22.4900871532025 15.3478225694869 17.8620976667123 24.5210364322825 24.6236856365104 20.4714455662915 28.4075531896601 15.7643372441327 13.6655212421308 23.1022508801536 22.7456728034586 22.466833080622 40.5704012704444 27.5450859951239 20.2019038653278 26.2544340661281 15.5530011794461 28.9919698493518 28.363417378794 24.3114553426124 27.0197702014409 23.2643816606529 23.7382633006098 23.394127278229 20.3074816471767
444 15.9698809178697 23.9954833391026 26.3561389571553 25.7404329726302 28.738496170143 21.0137534320099 30.0916386163902 23.1432276665795 16.2472759395766 17.1587869498569 25.4388803535149 28.3004956263705 34.4821445262157 30.3397022878821 21.4556945321276 17.2531807945801 11.5690123568981 23.2737089170064 20.1458183028962 27.8596226229748 22.7411163553815 20.5142745981739 27.5627337615352 22.766765265734 22.6943167158829
445 15.9565495566237 25.71283859691 22.9354542958969 29.4653519226813 28.1256488645014 21.957910284553 23.8927347710326 17.4105541231561 19.5487289507723 20.1170043333311 26.0369612162303 25.3170157233857 33.0950730535432 25.3188491264014 22.7345522032816 23.0550412932208 18.3260493302636 18.836486545485 25.597470719667 22.9337612316538 27.5701644104787 23.6501656382366 22.1796303529548 26.3233643707192 26.9651703482159
446 22.4422101338675 22.6775037618873 28.815853511195 24.7366403589189 20.9241773253563 19.4837288675578 24.8117463907345 20.7142290352451 13.6899921903732 16.041564498313 24.1756930223417 28.892938529923 32.7093216302917 28.4009868647834 25.8281224314164 19.8594097248093 23.0167586174148 28.350545912012 19.7823855259817 22.17268495333 27.2965251903947 25.7424056379001 23.7756194465565 22.9173536014427 24.5630455948167
447 16.217425242539 19.3753456629433 22.4439079437462 30.5987510872988 23.6350076037562 19.1972745023869 23.339193338963 15.6217451494291 19.766780512853 15.5951235928293 26.9415503333669 23.0195333497259 32.9333921637168 29.0486050098692 28.9859926709582 25.8120856040121 16.1773305427269 19.5881843521413 22.5456405020627 21.3018615863019 26.2807384791031 29.9642893162353 30.6059782940461 23.3927876466076 24.0459621441392
448 21.2498047468765 24.205822493744 25.1920111371214 26.6436356067112 25.264156868803 21.5960058175193 25.0391546223094 18.507576766539 17.9628800325318 14.9093425676526 23.2562735068867 26.3961863144884 37.3968941131005 32.5674810059994 19.2675901584515 28.1398344775765 22.0818515670243 24.6547224498348 27.4674502448813 21.2077421931151 22.5333502156888 19.4211145115947 24.1615197586516 27.7186070829894 26.3612141889941
449 18.9833985581242 20.8462205928405 26.9943188891443 29.5899568695305 22.3468462537716 19.5156237099519 28.9893902003327 19.529853379904 17.1780964973624 15.6929556559252 28.1512154406236 25.4777299670945 37.2762475454601 34.0889286086742 20.8213703905807 21.2072814139967 14.2866680932767 21.6252838596289 25.3665241726935 20.2308746673882 21.2129607494495 21.6735688362316 23.4170618476455 23.2611030800164 24.3565758917389
450 14.4454626130961 19.2228066388029 24.420578117613 16.2830482172243 23.0298662982212 18.5948864445337 24.4826463949866 19.6238917830026 17.5243591861751 16.0664463189749 23.718474787356 28.575462901351 38.6830498106827 30.0926090513758 28.6012292146031 24.7805174445592 24.658316934424 24.8877314387226 17.5532522452459 14.6465678745472 28.5340181094903 19.6284830318601 22.3266361997857 21.8973019815624 22.3179857242297
451 16.7369155238996 22.4970820338396 26.6784881100386 31.1739182293521 25.1453168168232 19.8040179470119 29.9887570765065 21.3504599355803 20.9170384775461 17.4882516988963 25.4304872802491 30.7802478292966 39.0101210141207 29.2797543594964 20.4178622341997 25.7265199175634 15.1228940259534 21.8821935087134 23.3880588115639 22.2921365088993 26.9115805350078 23.5037124513729 24.4502389404422 24.0204121290154 18.3984303199421
452 13.5482156300221 19.9176159563562 27.8723898444974 29.8303995674123 27.6756039832188 19.5512502063087 26.1408520514702 17.3142945511363 15.490641967152 17.9636226560551 25.1583485931667 23.8999210837444 36.2662763064472 30.717717050838 28.2877278622269 14.517359592455 10.4149272260498 28.1601816345966 27.9346330653736 19.4123132669991 25.1134138801816 20.4516877737715 23.9383017016165 26.2595398303234 28.5569136193587
453 17.8563158345823 24.3943460191289 22.3937448386562 28.011205656941 28.0417494673519 18.5549401594516 31.9851491454065 19.6528808049183 18.5977920308373 21.8972988677005 26.6826823412692 21.306145006816 38.5167427537235 25.1232504071011 27.0904417207596 27.5447004663469 13.7335977110763 24.9427552341771 24.3408208023845 17.4711404007859 28.2061109413224 19.4847486789221 24.1172440221935 26.3020569814395 26.0561519181367
454 12.8016186694507 22.7226116422509 20.592397875346 33.3247029938782 26.2744838076053 22.298713128349 29.728666973192 28.0944441400294 15.8212649792438 15.303357674482 25.0253628336067 25.1504558110626 36.4921301244903 26.4763302393507 20.1363111773435 22.8741406166821 17.9923173961078 25.299452905338 21.5928420851381 26.7851777892421 26.1549212178116 23.8819260706278 22.8761558624074 22.8453309328592 27.7726224719156
455 21.9284013665995 19.608710105381 21.8473562400891 30.5343202959956 24.561641077938 22.8705936223212 24.2893843590517 14.8103514909635 17.6138046371411 18.1135281315959 27.3494367168125 25.7582329567777 39.9852921270057 34.6990729511632 17.6572891681712 22.9651436765645 15.3084091463565 23.8640862888701 25.3884182351102 17.2906220347984 25.4840991652871 21.6691647276525 25.7582691970161 20.8387264479326 23.4066885228605
456 13.3837240872228 23.3056017144181 28.5767902541542 34.3736710460774 25.4423977746996 17.7791004780033 25.3198206399422 19.2998045163965 25.4768527104229 18.1651156375276 23.6351284365826 26.9851155349465 36.2470531035771 30.8091607811112 18.5952830168367 26.4038429180782 16.8431762557077 23.149548186858 25.90261829151 20.5522651676906 31.7289480468397 23.5875530773259 25.7041338433102 24.9277723372364 19.6876111103919
457 14.5383347856519 22.1049440012066 15.6984214197968 24.852472197901 22.2163483263618 19.564110123184 31.5943706010593 21.4522486359293 14.545188130872 17.4180817488211 26.735834568473 24.2497414794545 34.2375401946561 30.6151380443613 29.5364925927622 28.4664002321972 15.8372646107086 26.9642067025143 17.3751426759169 26.9160940031505 29.0061329514802 21.2186923275847 19.84005833571 25.2828337324543 18.8958745085607
458 18.6061217067181 23.4801988682037 19.6928859184802 30.4758240120071 26.3006833646098 17.425061445921 27.4788445434625 19.387386698021 17.9476649720289 15.0630539499518 25.4730221404103 27.9112200543282 40.7450111757339 26.916954622123 25.5052545469864 26.5702218937705 15.2288164603014 27.4957131391398 22.8991349667225 22.8584862775645 31.303156232249 20.4460035461312 24.8857184614912 23.1799659609501 21.0556781302556
459 14.3175649381677 24.745201820843 29.178772850204 36.6809850603236 27.4983375955139 18.2842997009145 31.533452787223 17.8271346109745 22.0146209999255 17.4644673876851 28.3485994947162 26.141877797878 35.5323339384009 21.0878387148158 31.5254278214688 25.1331244641441 12.6711408198663 24.4450167842672 24.9458660078313 20.7438704934734 25.9684720949311 24.2562597281157 17.9971759769924 25.6137280846661 23.6643068520341
460 17.9360243673289 16.9418042367602 27.4608920811656 21.854502818677 23.0510619881838 22.7304803369718 28.7119880637521 18.8622740375139 18.7346198946871 19.2971849856449 22.9538027973604 24.6534230185998 36.4182226486296 31.7253911114727 23.974795589226 24.0777893743223 8.83647808573554 29.2339575769973 16.0212980917992 14.7984889846231 29.5319946815283 20.3564213239128 26.4756671021494 25.4662022613461 22.9475861266703
461 16.3085658865148 21.55421287177 25.0179138048339 28.7300539239708 24.8127323185913 18.8631875273935 29.7952133616268 19.7543116806143 13.6213834716863 17.3434108564315 23.8836303556917 34.6350045491391 33.1066353530564 29.5738850330828 18.1277746531364 20.1919016392208 12.3768233648705 24.1075180024202 23.0737139351314 18.4815434632674 27.861494913427 22.8046960773591 18.3679883160883 20.5704608684654 27.6432795129602
462 16.2723248088189 23.1330810507319 27.5410293988405 33.9528206564572 30.3748297274561 14.9137790380119 28.7525046046687 20.5678318873348 18.0641681850809 20.5513043859231 25.5607054660764 30.8813420399366 35.4949545809842 31.8383990776455 23.3709594724062 20.6976950140267 20.0314207578046 22.7165216024604 30.0611734791993 24.1980675937574 26.6781753390656 22.8900914876164 26.7573931564202 21.9805488153991 27.0299697467979
463 19.1107232541009 18.9693189371169 27.9575565240791 33.15076411417 24.589695849035 19.1694921839462 26.3415600404244 18.4080283786484 21.425783940722 22.4259049939969 25.5807736810783 18.9540100752705 36.046771410944 29.4452982841425 20.441212930678 24.3716497602703 13.9582304002271 28.7897912835653 28.5327556187417 17.9578159711127 28.3747843205463 20.6581799126257 26.4935929142468 24.4113085080458 24.5876739381402
464 16.4886574202183 21.9367742050934 28.5237073210144 34.2358485745945 22.7321742812211 19.9541348812263 28.5081063650256 17.6934481343177 17.7329600281184 18.5538863161882 23.5277481945595 27.052438973276 35.7104029559032 31.7051276011055 21.6453434964586 29.1472277345245 13.4065985915295 21.0197727372932 26.7561926836858 23.3295653809083 24.2278953164579 22.2157761763012 23.5473347014747 23.2598333578509 23.1786820049349
465 20.2113805527695 26.6655051330468 28.7238145511454 24.525987953125 22.7106302349241 23.0978787701239 31.9628008298353 21.0294952972412 13.9915292287348 16.2362541392339 26.1864128070161 30.5623823389142 34.0256844726026 29.0584779883757 32.2202187778977 17.8301560845442 12.560319351068 34.6356370979121 24.11318868602 21.0632063160535 26.6200179644513 19.7786437761371 27.4006847996345 21.9789813354923 23.5622768193145
466 21.4214665395742 17.1484985521974 22.2356370839153 27.4237614157289 23.0041471922827 19.9216710185525 24.4018712508436 16.8165259177361 17.9614431468709 17.0022168267098 24.4632763956603 23.7934776359107 39.4080084775117 31.2483894040018 18.3338656020809 24.4758527705596 14.1097516463125 21.8425632132049 21.6387611198271 18.7127201826975 36.9172823318148 20.8709065443613 23.3258551899651 25.4175251516352 20.3210870952783
467 19.1453279838675 25.6900365998697 21.0277136128455 36.7097857532757 31.9381158057781 17.4553020160602 28.585268529249 18.2621172053975 14.8326924765015 18.9290138969669 26.3167685529495 23.0096561729599 34.9400240553461 25.3339165308626 33.0044288149191 17.3412751771197 15.5377968651354 30.2338527987354 28.544973056828 27.3255095365103 23.0724366793589 17.7812341887584 20.9536611422777 20.2374326235513 20.7804938478298
468 13.6114607753456 24.0932193725944 21.3764439064462 37.6132853239556 21.4140366390588 23.426061188626 26.450462788866 21.1556041699741 13.7292928771224 18.2835635746786 26.7256974064767 27.1626581643546 34.7094274995836 27.5831187981506 27.5489688345615 20.9160237500624 20.1966898073036 33.6808526592889 26.0478189530159 19.4344115624668 28.8303214708226 19.9145775137096 21.8340905230321 22.7134038901214 28.5607551399293
469 17.7974092850546 20.9563283839874 24.2974237555526 37.1904563462491 29.6056683269226 20.1699508674179 24.4691084744842 19.7449832240762 16.5000039177413 15.3761027007676 26.9323251780742 30.8639667474686 30.864989023381 27.3812593677267 18.694293519315 21.6526266808309 19.2660023455024 21.2723134623112 29.4043709168773 20.9041418392343 27.0276621527172 24.6375095473399 26.3434696683932 23.963196023992 28.8068600677084
470 13.978132500478 17.6398541015646 16.4091048261866 31.1862265453094 22.1406984238042 17.1695313794347 23.2845317141885 20.2846728312269 16.3789392269146 17.5444227959154 23.8468567771605 23.1970850193559 37.0911666289831 28.2444734363058 25.04730289417 25.0788000241366 18.1555691143244 21.6567932876218 26.1765929884046 21.1424985833812 30.1115239952654 18.3153975279818 20.3829085275176 24.7921719158219 24.1640389492711
471 16.7986947138747 22.6158809018414 20.9337138918177 24.8408562658775 22.4867986946065 26.0655971563681 27.7097586309873 19.0237441380729 17.6580957315896 16.3766952267887 24.3252708090289 27.0977068908803 37.0135456186116 30.0987767772116 23.1975088352518 24.3843045345025 14.9201122421479 30.3370941759804 24.1577989835171 19.4873672660604 28.6928183867822 22.7138487057532 32.5514585116249 22.5405811489924 21.7802023125838
472 15.4232247989835 16.1845494061901 16.9869351404651 20.8755257463558 24.2595806069193 22.0913379834282 25.2263055279186 22.6832886274382 15.1441189036491 15.1563031426159 23.9840624160113 23.8189627058069 37.678420885115 28.1096468316717 18.0024873303969 29.0000524379553 12.7465888409073 29.9305801486571 26.2665334786113 19.4688805542643 19.3533804674277 19.4637369831192 25.1786362635537 26.1836988571552 25.5405037283615
473 19.1014797227892 20.2102803538815 31.7767352748683 28.003007477107 24.5500798508289 21.6946536380683 28.606002549009 23.5292710538989 15.8660842567863 14.4818350611197 25.9280410281851 30.6705355727624 38.7210072467127 29.7709285245215 22.9143601817774 20.9827199927663 20.2269882959262 22.4711272673451 15.3967851731326 20.4704381666753 25.4102519200027 24.2686418359328 24.5841658494839 22.5767964863484 20.7875888135379
474 21.6247842187436 21.2065071250422 21.3338399504881 28.6554832112619 28.7066065737682 20.3618827500724 30.9126358861048 22.4131408827086 16.5998526524127 16.4379789547231 24.0500642200243 25.6367969277618 34.3143007580124 29.2801041359234 16.7142270269193 26.6932607426598 10.6432604347985 24.9998054108386 22.4477904061046 23.1096956330028 31.766299734006 21.1774516948303 22.9583733788771 22.9449607673648 21.6379038590995
475 19.8164946066745 21.9898103941396 28.9086593276565 29.0407013738157 23.5891011528333 17.2514640995196 29.1614140567458 25.2359730815752 18.2692239524503 17.2115738859982 26.1255152377996 28.5050778442503 34.2551976168354 27.6600554276386 21.1281785626967 24.4101615572971 14.5480390829177 23.567645516668 19.9737051205873 21.950835206034 24.6615053457349 20.0549027870051 25.3042717333673 28.0970730714557 23.4971424400287
476 15.3674198083765 25.9707524266768 21.6898585484777 24.7537365903925 26.5708364961255 22.9717216179317 30.4139117760645 20.9103973390058 17.2763172808586 13.0835766397047 22.1165080763752 28.8224729310556 41.7100580586102 31.8644205423056 23.1932995186173 27.0560938232105 7.22621243910562 18.824625475563 25.2343150378898 15.8916206733013 28.4725788057776 21.2443068833497 22.2839604396478 25.8277507911489 20.892664539578
477 19.1019148037402 24.8748895353687 19.6299572904529 26.0716170303999 26.1921925321113 19.8935568437553 25.605725443613 19.4090873288988 20.3271725057888 18.9707391603297 29.1932895356466 20.5760157361246 37.162752895264 35.3397131599313 26.0938377714516 20.3892560280916 10.5456010891035 20.0255970972344 20.5457895648446 21.9273422502966 27.539141761084 20.0933945760388 26.2723827821441 21.1558381696007 26.6215771556435
478 18.3887687719592 19.4943657792615 24.1342193795918 24.3774551260477 23.4289039726615 20.8773044466758 36.2483926697665 25.2652456222231 13.2367792417385 20.2301719503564 29.1353752992549 30.8709212207196 33.6063032974333 23.7748165926896 23.1722451664688 27.8198765515158 12.9920919094741 22.8379168061096 21.7781866608261 25.0859335485064 23.0305195005722 22.3930859122353 16.5265098848833 20.4128775877872 24.8427514290829
479 13.4723392148815 19.0937113135227 27.3954745904478 29.6922318670648 24.5688187711776 15.4766926237415 24.9580048221614 14.2844540313853 10.2784769326277 18.306533403081 25.936474976354 30.1318175693551 38.0331749680274 30.0731407421777 27.7655488789454 24.8501217781842 16.6332477816062 26.3088080412039 22.4412974211827 20.4793339477069 24.9531925934768 21.6374948151631 20.3827132844125 24.8609476230481 22.1336456543848
480 16.6913918901908 24.1589358211931 22.6732528250974 26.489302958885 24.0441339127167 19.1608176005136 27.7990142831875 16.3352435033435 13.0777734439555 17.1351426794089 27.0686458004922 29.3371307146276 35.9806382317059 31.988563579203 22.2369707486845 24.9850758031558 14.0461864439134 27.7546881826542 28.3495109770572 24.8691730382614 26.9641559099031 23.0107917359039 22.2198713851447 26.4401836266082 27.3937428086929
481 14.1421569485083 30.3673067149146 22.904073738111 26.4750256096404 28.39724327859 17.9564871841815 28.573325463415 23.4304687709405 18.688630677518 22.6594128762632 29.4873982061533 22.9255556601559 35.3185901273069 28.6294392855888 27.9880240315055 25.6963488295398 13.276343892702 27.8972394765469 24.0091292007289 23.3701938581845 28.5950838407104 18.695427424138 21.5204155772832 27.1555896633851 23.4643999910039
482 17.5063804900724 19.9582003204262 19.7565053961068 34.5887992801049 26.4141847556397 19.0597787941836 30.9971036229348 18.6733018303699 16.5812152010291 14.7504918238737 20.7526309104734 31.6500284259958 37.378418389781 32.6431085530981 20.0867698390812 24.8279263763719 8.91562985881577 23.3852977416217 21.9726098162979 24.0453235001759 26.0573940968294 22.4958128219201 21.6220091781811 25.9382482313995 19.6402688893663
483 19.902041066654 26.036253905075 22.4363112306896 27.1639401893532 27.5632216978436 21.8459455972641 33.7324564080266 13.9059952534122 12.9681860122781 18.5394430050556 22.8778172129609 25.4912941729018 35.6214802716502 30.9288510112685 19.0319594801756 22.7147910407474 14.5018642685438 23.8118695813839 28.4356619537282 20.3643607947997 28.9935846407055 21.8601159910032 26.2147850173291 28.6861421879537 26.3743613024388
484 15.3075862347425 19.319339176232 18.9925816272535 24.1852177416805 22.963898867539 19.2576214198604 31.7094946111295 18.3773427656103 20.6394845691821 22.2632438531829 21.9166410044507 25.9272980928833 37.0250800733152 31.3555290744395 21.9216975090255 19.1316368844056 17.1966643297126 23.1520378581574 22.4259400969862 16.7252731715244 27.7889467693156 20.5690605401747 20.6846573558916 24.7476246806215 28.1900152814885
485 20.2765108646514 23.6947523228717 23.5172701968894 27.0165657841356 28.1964098640848 23.1904807795468 30.6752959578626 17.124672596973 11.3389368003837 15.1125255348064 24.0279413382944 25.747669096558 38.3877097621393 31.2904777490055 23.8302902476627 24.1556597049898 10.0998106955139 25.6673396047443 24.7083066830331 21.8108256265945 31.0549932578906 20.131057079637 25.0750831672701 21.1422869398896 25.0188364823577
486 17.1769326465234 25.113512872675 20.9171340969082 27.8138967828958 25.4923915125558 23.3275482468389 27.0528154593753 16.5677374536297 15.4519888396463 19.9615900483284 24.8685893326029 29.5141121636222 35.0914958014646 31.5756327392809 30.9184467714594 21.1344672508842 18.6152063522868 29.7089682837167 22.591834139415 22.1107764881373 30.4075520165386 23.7253536683369 24.9025131673636 24.5722737487594 24.8371501882781
487 18.1417623509677 21.8728131116467 25.8324463960187 33.6163263318756 21.3620734040195 15.845397721728 25.0181889706436 18.3650051956096 15.7622975661422 15.282231841167 25.0612147480069 29.8324623278621 37.8949179388263 27.7638494530358 25.2168559099049 24.3601939098474 12.996099316139 21.6380548475632 21.1502595314572 14.2827491402835 21.925539013763 17.8176786227354 24.5052730061021 23.5682615585871 23.4695114177668
488 16.5591660304249 22.5453731678832 26.6748167688872 32.1513685409619 29.8584132113121 24.1815147389881 29.9081599147176 16.8658915286819 18.4440422859312 12.3276671261013 22.4759930499661 22.1160254378453 30.4136463896248 32.7835704424073 23.098927221115 26.9593307576452 9.8843528661098 26.0841033685533 26.6649358293008 20.9335806249409 21.8849795400122 23.013562367664 28.4492588628271 22.4285693238744 22.7974681666551
489 21.8139408741043 23.4798208851695 23.2137297528607 30.2055492088413 32.2581856489865 20.2906259006597 27.1255924181619 19.9913472762423 17.5103616089757 12.2210504287463 24.641710807572 24.391231758 37.8976423545185 32.5949653116468 30.5119605167125 23.2657314522728 10.7936378953908 28.6360721467745 26.6277246494336 17.4631686294714 25.9578646102508 23.1759903924928 28.3259958432795 23.9277197327948 28.2056187599618
490 20.5285305275827 23.0581402770441 15.1559621004966 28.3585808920776 31.4065804539383 17.5509638346735 28.0467879455079 21.4776994098615 18.3373323267269 19.571566396072 22.77098410227 24.4887415020609 33.6469000042574 26.1485862168093 24.7756441292695 22.5431731618104 12.4791012379737 27.5611255484442 22.0170402985527 21.48504423152 25.2613785292428 21.5309596420252 17.972569067866 27.3757666227726 27.8179471547152
491 16.0375822195674 19.4424292099622 29.1850775717028 32.9590667354827 24.3243342085015 23.1965210833892 29.3534983809592 19.2556052362502 18.7224971429494 17.2618238457663 26.8594660448555 30.7944504596929 33.4341864746735 27.2259001369437 22.9025404507746 19.5623169270626 8.66410600257925 21.4001321543195 18.9669641353246 17.8411264935278 35.3887770606399 22.3988535237663 21.1781774600808 26.9939622881307 24.9362410926539
492 15.0711594327886 24.5826803761145 26.5175112038487 32.6712117296973 25.8976161598566 21.361938449071 29.9183510497186 21.2990836456302 16.8213547822691 13.902993970187 25.3633289820579 28.3940974534245 35.3115699722239 29.6292739994012 19.9190318142592 26.6733634992711 16.2571120056021 19.5985886153343 19.7288569970145 17.4225476462442 30.8418867427128 18.7290917647797 25.9269400901521 22.2021422858596 26.7295316214511
493 16.4868437216096 25.7002056744819 29.6539176351281 29.7176489453209 25.914324723477 17.6350808746967 28.3238276082214 22.7036478430781 15.9838840680344 16.5535296005034 28.5138992055854 29.787652344289 34.9811666320759 34.5661077766299 22.9318885714815 25.8299958157282 18.2893423563194 26.0318302153095 21.1746158333905 26.1243268886997 25.1791000380987 24.3948692998835 21.704793393646 25.2776353044292 24.3111384643146
494 18.8518372557811 19.5971601871846 26.4051108792187 26.0859196742833 20.6630728582873 16.3650671062931 33.6440499536191 17.8386747535284 17.6604514211008 21.6757051315628 24.7386187181124 29.5572608551619 36.3598083441334 27.0175966822004 27.0997343040651 25.8615670346933 15.049840169304 20.7057151853014 31.1431283093082 20.4616118078845 16.3088273763228 24.8639583612623 16.5474026060325 24.4913418987466 28.195382065191
495 15.0775914313388 16.4252827774099 24.1386903767075 33.9087944869612 25.2545059473632 22.2290324366657 28.0583811171024 15.2367983562773 15.3446539916146 21.2288357803197 26.0830399748575 31.2487414782166 39.1433069321476 30.2400654227709 25.8153242209938 30.7295728104573 14.0322601590726 25.1028479881479 23.7864423644059 23.0039089992981 25.9523170694076 21.2921299783296 26.9005319734732 22.3773904995985 26.4925204302571
496 17.7155580649063 20.8347221977417 18.9323654937999 31.5974366481359 20.5438736408989 17.8967020414108 24.4036248015927 22.3412245664382 16.3281166799538 10.8620080128829 22.635652270604 30.2716063261719 35.0863636222092 33.8939749210545 28.6142547208088 24.6685773832541 12.9053509555763 20.8523464490636 27.843164436175 24.9240461806387 29.2531415822089 23.0751899662229 25.039007982242 26.618021476896 20.9641949957727
497 20.3722958533825 20.7296374163491 22.0955724437206 27.2206369748933 25.3988684916355 20.8623735707194 28.5861430423893 20.2970430411664 15.1995649244855 19.8364265540073 24.2443104189736 32.3472250010471 36.8411200005528 30.5477995186441 28.7104884895682 19.155837784233 14.0933164114541 33.1729775189626 17.6892669323527 23.7411706165014 33.1355910840305 22.0754831472927 22.7948790027706 26.5342687788774 22.6960488602489
498 17.4937782484576 22.6761122353984 28.5826191665919 24.4017191629394 22.4736692637995 22.311594375298 35.4212547990982 19.7947679621522 19.5926831350772 14.881089539506 25.7763088061662 21.6587591760801 37.3084363611929 32.9048554632346 21.9947311395351 22.3388132455514 11.1694385428961 20.6364084293054 25.9858555721544 21.8715552077762 19.2510943350998 23.1430564872276 20.9709578499075 22.6694494961799 24.9511395002997
499 19.273341159318 27.1212721664165 21.842081798591 32.6122250036622 23.4125076013344 21.6737036021527 26.6617614439343 20.8255301880194 14.8138003596607 16.8741499381019 24.0224385463222 29.4387835521182 35.194435520436 34.9422402732033 23.7882773381916 22.1188643689105 12.3565454471731 28.3748326624895 24.9713544152694 18.8927786618553 26.0224607023179 18.7791297792426 20.7796323775017 22.7007380604249 25.4286774754064
500 17.8293908332413 22.459138083512 19.4743059360369 26.2068291005322 26.8456688482232 20.9393996843272 31.402891384646 24.2381712516797 11.7659328229778 14.2120363599183 24.5353218044474 25.2435374243405 34.8992497975679 32.3311562803758 19.5176592839058 22.1698465956118 17.1771265569265 25.1105619095265 18.1944665358595 19.0551930419267 31.8957859593783 16.861003606845 22.2079677982846 25.6661259345377 26.3972627793812
501 21.2352790029207 22.8266040739134 22.5803316838213 29.7568265572262 23.9407739932984 15.1463510758259 24.7867520053572 25.4164248400399 21.7914475139963 14.899091649566 21.4030097026259 23.8734134203674 37.0535382519146 31.3123725009781 22.1819603373198 16.7109568758282 16.1460853499263 21.0014236822501 20.684660593999 32.5026581100993 25.7347875300467 23.379375736684 27.8522853923156 22.7108880410529 31.9866519703039
502 13.5825688444743 22.2529837117123 25.3470330212889 35.0703649127015 15.9875268589809 17.5212946624485 25.4674256193593 22.4397928662703 22.4620096677421 20.502947219183 21.507079828955 31.8996494962835 34.8241782853226 26.0858644657474 20.8507837282936 20.3729544006576 16.2747331874498 24.0683078925798 22.7145900759102 26.1816144148559 22.3464617113483 23.0683302001737 19.4648775508064 30.1416263412029 23.0815511916837
503 21.0205256428402 24.1642546586711 19.3237258604699 31.8487389432967 25.6828137816829 17.942741901108 27.8733289831937 21.5767942609625 12.9819600709685 12.8569129800176 15.3639939606356 28.3612226087211 37.6462308573303 34.5188375940018 23.3866170327102 24.5156990672124 11.4641830941855 21.163370537012 27.0911973605035 24.7333531402164 28.803298106276 21.0262794980272 23.7639986653024 24.1313279879223 22.5136719557543
504 19.5616254684076 14.682096567767 21.8435872258947 33.0402169669437 24.1236226894791 17.2249284988302 24.1616423607574 19.2380321801763 19.2178474219087 13.2463379749818 21.3929599833545 22.9758119578355 36.4105846176439 30.1335826927255 24.3091140217185 27.511411043751 12.5394659697567 24.9868631219111 27.8038113153897 24.2569773261843 27.6015737309046 21.7968348453292 26.4710758405278 24.2106376151232 20.3865707449024
505 15.5265517325593 21.5163466467834 20.2426704683372 27.4743368114305 22.4642078173651 19.780120816697 26.7400342953465 28.1559945248128 14.6596510450428 12.0672617164671 26.7632539270555 32.1258994254098 38.9240321495246 33.5760231531456 28.4489598506842 27.2043318342964 14.3143998692794 26.7052501759607 19.3866543990226 21.2565458412465 31.6165668790033 24.3681360530118 25.8112319661373 24.1144072621328 22.5515796973757
506 20.7730722057615 25.3676449803997 21.1705323487646 32.9413993161224 23.1672754154028 22.096435387574 24.4489789082217 23.5009032369063 14.9394668580786 13.3004336032877 25.2894387668465 24.2472349605673 34.3593197812255 34.7580726646225 22.128131314305 23.882877776502 15.6715621015068 23.7065418328865 24.7839301465735 22.638306726696 23.4712030547841 21.0369227695239 22.3226078334918 19.9438176098175 25.0233841941418
507 20.0716071402212 22.917521446697 26.842746029095 34.805739510017 27.1304207260189 20.8112453731708 27.2237494641402 21.9967224606682 15.7717074214254 13.6103457705362 23.7840603772954 39.2759023531748 37.4037287326386 32.2003935816396 29.4280157680675 23.0513150713597 12.5762387118123 24.8865852132302 25.6366751209112 23.3870504287773 25.6895535415601 13.2962066950571 27.5448440026943 23.2033367911823 27.1454192080019
508 23.59991535926 22.8017614785144 25.376477978904 36.7848598395424 20.5886123193218 17.4511052829531 26.8329547759924 22.454377879862 17.2353994124715 11.6778104869879 27.3270937061506 31.5317979263727 34.5107417176252 35.0373678537023 23.8740912277918 26.7230618956131 8.8913873721273 24.4512219586469 23.4225300328025 24.002441934964 28.292048272092 16.8021577543763 25.2365689822797 23.0953877769179 28.4282427726276
509 20.6130814695385 24.6764490645408 23.1708963377002 32.90921365978 18.2163041769257 14.1086191189323 22.3459410566114 20.2295276044646 17.3995269999599 16.3752121231772 22.0082359541638 24.6416370448324 36.4275856408618 24.9220332587148 23.5567600804258 22.5971190422586 9.620798976697 24.8432686627439 24.2242794381645 24.036398108531 25.0538268530233 20.0341024677462 26.4184043081742 27.7376631298382 19.4454199484609
510 14.6834289346014 17.2796469688548 23.1246244084685 24.8289750546968 22.1123393967887 23.7629642428934 31.5520004392637 18.2575706340854 12.297730164593 15.5666152631974 28.3660980367089 28.3193891822021 37.8774802211712 34.274210900597 25.9093740058213 15.2564868735979 15.7269172920287 24.9165981734034 24.8791555298089 18.6268650500962 23.0697710329162 21.2187774035054 25.2096498518514 22.0656708827733 18.6598151545505
511 18.4861074719297 21.0899314181777 21.3349011317063 27.1137658204521 20.7562237654291 21.7325589565802 25.9787910357676 18.4188040708999 12.935522741319 14.4591600591488 24.8358185611105 21.8041548715895 36.7379704003176 35.4302721119014 21.9913285679884 18.5126180169655 6.59609815143596 16.9883192521081 24.5789301762563 22.1111897615602 27.5738263487806 15.4135098858177 31.1751455251217 19.2680729600924 26.3855848253953
512 19.2407379483292 20.0719914629692 22.3195632485631 33.2830752651522 19.3316199569609 18.6115999417838 24.5767450437528 18.3859050330171 17.9624140019365 16.1455964339286 27.9976791400728 30.0865995606365 31.2518049052627 33.8586444110393 24.695187695547 22.1499760895561 16.9017010103346 21.486663256092 30.7148536454928 18.4179436212321 26.6011666785155 18.4164470053945 23.236451270203 20.2685735050773 22.3061844741517
513 18.9485862444837 21.7340772354896 19.9727156189598 38.3430117559169 22.0693957538348 23.4515435985451 28.2105348076586 17.6317810961681 22.7195213512901 13.2995068154018 22.0637769882357 26.3074827698005 33.4933018520382 32.5650426833949 21.505730472304 25.9066914514962 19.6540316276952 20.2200053583971 28.357559985724 20.1753035345542 26.1508674575556 15.3079697411816 21.8874771405792 26.8414157905008 28.3219908953357
514 16.4544052724142 23.3132254948466 23.5379304597322 28.8434692777643 28.2482084208755 18.9226070296033 30.4566405226568 20.6329659122479 15.1302580508827 17.5167227429211 19.2559188360338 32.7510062084065 34.6379714516666 32.3971930797547 21.3047075104679 13.2557027918601 11.1653226968422 23.018938508992 18.9238854247684 23.0404629553704 20.7517961413075 22.317648330407 27.0782253346182 24.0236898830449 23.1197924045934
515 22.1054703147272 23.6878777807246 22.472859511427 36.2319390918417 23.8997826529322 18.4952279761332 23.701488919132 21.5227910530471 15.4873823546302 13.4546609140531 21.7417040041621 31.7852693731027 36.1955287008522 30.738359782488 22.746265803543 23.2574767980461 6.4364802234565 15.0823183919531 24.2137207156343 23.8253912519949 29.577738337417 20.6678157431884 24.9690840656472 28.4466502568758 25.5553989071884
516 12.0310803566104 15.9905869799486 22.8460400952465 28.6286465482322 24.8929002187383 26.1747369415119 25.2666604307536 17.8834446589741 19.1599915026667 18.6765241698564 28.6642588009614 31.5184074149297 34.0846465387399 28.128294313688 23.4057250011944 23.8956428296732 18.3420516798157 19.931400125863 25.4035669045262 22.0168024463971 26.711944410215 25.7304220214212 22.8524338313715 24.7881710441804 20.0834108354272
517 20.8759810146147 15.8311510503475 21.9137024666898 31.0143729416684 23.0521220588523 18.0169773850064 25.620059626135 20.1080915339769 18.6568505597516 16.6801582147307 20.4302400703291 24.1152436523193 34.8707541203111 26.6750913806538 18.8374149137746 25.3491893622758 17.3164431135727 17.8775365949516 21.3749271901886 15.1650252411445 29.1604906024915 18.7496608458124 24.8942945543207 24.7531362935413 25.2835104368623
518 17.7187751696312 17.3027440256831 19.3404842041462 36.1521779136486 17.3261507240687 24.0266787339971 25.9503771697727 23.7798499312136 18.4344299590955 15.6139870492185 26.4132338647995 23.537553565794 40.6479597163419 32.892114695152 20.8525755064227 25.6036813748719 14.9573325947304 21.8436639184516 23.7588358974324 24.4725077801309 25.4622805636509 23.3564448861989 23.9026254997394 23.0962068844352 29.8254899375651
519 22.6005751762702 24.2504886989153 19.2370625356058 27.2301796087961 24.5088454895108 20.9883979798556 30.9123042865755 17.137798364335 26.8156370192228 11.2176497786953 27.5116829608377 26.3459610095992 38.1649787254188 31.3914784893593 19.1532587413782 26.3933769521906 11.2495403946744 18.6043940691778 23.8295618685163 18.5870284822266 32.1716228052142 21.794445201728 25.4631678953467 21.4365238574727 25.4196678634491
520 20.1556673269067 29.1621433759588 23.9690638984255 34.9443561820405 20.966160583062 22.2325798875948 23.3579221388871 25.1113534070923 22.2789652821102 21.6666798612209 24.3818052371434 31.6183557672785 39.6240304981522 29.0267883897507 25.2490075782106 17.3047698677733 15.0974585198533 24.0152696961149 19.2773856337894 24.6518499075537 25.3546758866546 24.0646745541053 29.1076776734166 24.7602553008709 24.1598257405524
521 13.8570376082143 14.8141576620761 20.296724004252 30.3056939210289 26.9766501559311 15.6504665631318 19.7205671465151 16.8176321915053 23.3186360900636 15.4701857353665 25.3729205157429 23.2539884942608 36.8862395346379 30.6223552019292 19.9058966098598 27.8670041792121 14.9969285214816 28.2964334952429 25.4225299989161 24.225249900827 31.5932395244088 21.0856353777361 25.7052663929927 22.8585026759245 24.5111111103311
522 17.1430608402577 25.8049517606881 25.5125653891783 29.5031853916088 24.7846600862212 19.531486531594 26.2622964086159 20.876267320413 23.9932546232147 11.7764272990948 26.1570545773621 23.7305612722713 35.1680407034464 34.051908862523 22.812761404102 19.1279779309103 16.7704287339003 18.4804656784179 26.832830015078 20.5471324159518 26.5273442483917 20.7675840421893 27.1496082891379 22.0482475904079 26.7949420249285
523 19.0516318172876 17.5721951911351 20.9232921184119 38.5996383496764 23.3981327948703 20.4177114288627 29.2065198334701 20.6339865730592 13.4784121197177 18.963317736887 23.4785466803597 23.776957107862 36.2694836219745 33.4644801657339 21.5747851394709 27.6978254230655 11.4591591933708 28.219833072181 24.2449257406761 23.6083814998485 25.2313971769068 22.4414043662349 27.5305662250455 26.5543685975119 21.8953469128845
524 21.3568030789165 23.1655392686366 22.2748671966396 30.509290597985 23.8913271842989 20.3705553373266 28.2882400917118 22.5892509229491 18.4317682396956 11.46726012068 24.7894686495948 30.4911783772012 36.8450417154816 28.8309769800565 24.3222940029005 24.8483047797712 15.585504974845 21.9301948126614 27.426099673427 23.7727391447105 29.5197319359702 22.9553524727013 27.1063854463373 26.3668081596307 27.4716165275307
525 15.1789052360149 21.528903127217 22.4883732695256 37.6159465322608 27.1424832739299 20.2672914123119 21.9514832430965 20.5781162574835 23.0818402880541 18.3444674502634 22.7228053482483 22.8972187153294 33.6360439009212 30.4866040927113 23.1083014055891 23.1782763856299 13.4606357130826 30.0270178572836 26.8750539308816 18.6815565451987 29.0503020817407 22.869828693087 21.4449062078041 18.0777891261398 21.2740404525245
526 19.4387602298741 21.850395517839 22.5423014543422 29.9302625848411 19.1964387536627 17.9257352818391 25.9657789122098 24.1775913101832 19.8167456402533 16.5153608505468 15.2964866288999 30.4318341746817 33.7902851321649 27.4074958004286 22.2609901862158 22.9898153728518 11.6590665434495 24.5404111411338 16.414403876872 18.9376270080374 27.6734460638515 11.4566500395266 22.542990235436 23.9515249470832 21.9583853643225
527 21.8214927009809 20.6249172460801 20.7148700200737 36.0137660820258 24.9262463512761 14.2766831175852 30.8234038682535 25.3159205382454 22.2329391568148 16.8887204240008 23.8691648277632 31.9055648617035 33.1145311894014 32.0884767335614 23.8728130861177 25.0054570017263 14.8326812286293 20.4317823338917 26.6801409008648 25.7694292259686 25.1971799294531 12.8204969203038 19.9730749475152 24.4529185111863 29.546592732368
528 19.1087167095082 25.8273717136404 23.8582561097814 34.2832267268617 27.8865357918789 21.8890319616379 23.7667680781155 27.4565634529524 20.5883163101647 15.2792862683504 25.4201933653194 24.8091898369114 35.0491162029736 31.9128214387782 21.2567481015298 26.6943378338578 8.50589049957614 19.6025228963397 18.903389066793 21.0154228281482 27.2912871505861 19.9543569589411 29.2973801142015 24.4026019915366 26.1284849073581
529 15.5229922555484 23.9335130453318 23.3230306082531 28.8970807801416 26.3870804110753 19.9538403681582 31.2284411662963 22.2949504215395 21.9130106563181 18.125033428873 22.04927918 23.0283540852289 33.0514987770468 32.6027739589463 21.6555915511931 19.1336051064905 13.3883386942097 22.2735299383011 23.4024563307945 18.5530522734935 23.8416261744036 21.7680734318504 28.3149342320367 19.7908941507083 27.9820298532565
530 19.5012756597112 24.3209043428193 21.2714586996287 28.9088675566994 24.9109023388132 22.4290793332483 29.5955360256465 20.2458604156669 15.5067482198075 13.0632025202092 26.8505923635832 28.4792145520664 35.1395787840867 32.4048658829868 20.8685771606638 26.2541811278307 9.33727482613947 21.8145461450801 25.9483068411974 15.7623326273017 25.4112376767029 18.5555042043121 25.1491710695992 23.4441294104824 24.9769432369197
531 23.8767866158408 20.156491329663 23.3507695090752 30.7016226480791 19.3365414965056 20.0365648525511 19.708677730162 24.8652553328138 20.5114939956229 13.2366805985173 18.4920468566167 34.8240928338498 37.1034853059562 28.4877848581376 23.0421640838184 21.8396583416112 16.6833231615476 23.8067741882274 25.5334426395969 22.3107875731544 26.6017645869588 12.1313579378732 21.0456473645309 25.9156098808816 22.729796360865
532 20.7222593819874 22.0128508843729 22.1778709589293 26.5053742729458 21.6272274427299 21.0372655957292 21.8391123120088 21.0572478117285 16.160934570821 12.8214569444515 18.7817414173408 29.2282901820862 36.4618549867999 26.7102164454997 21.3507790305284 21.7763301574912 7.3014051481347 19.5430243515348 24.8153291667429 19.8272127010776 24.4885217706152 22.4537083229359 26.9860118996773 21.0517483122193 27.4166384549083
533 22.8688243865081 19.3875761126951 20.3891076542203 27.3979320347263 18.963611890969 24.3834392184137 28.4591560693416 20.9380741556274 17.3688218479081 13.9289687314993 26.266897880745 32.7346624679643 36.1555870368889 32.4109084659879 26.0288183700528 23.9528368128261 13.0215857433575 30.879446408418 26.0908870923122 16.8232975396354 30.7963620699955 22.3678817386168 18.6418801795177 20.8094391279839 32.3157524031389
534 17.9920645701402 24.2831997034334 18.9197652199248 25.3723708088884 25.8473102006466 22.4052014724447 25.2892752582972 20.8260673994928 15.8519865199878 13.848390383327 21.6467272758606 22.9584843303271 35.8466023918677 26.9012848883406 26.5215528544909 15.6476548226436 10.7772659629449 25.3214499206305 26.4063913336637 22.2239192752365 24.3628790202583 15.8654578148432 24.298381763127 26.0218418026807 26.8718574326332
535 14.1864238745911 21.7237062197395 21.9414054646777 30.2390210113063 25.3968155081506 20.206975023028 27.5751646096631 17.6840545271055 17.9849048424713 13.8298974404976 25.7343188853393 26.7104973070807 37.3749801694691 31.1721877239061 19.5155795749037 26.6764998848442 7.60315281428783 22.0197070349197 22.6704720871567 21.783024124593 26.8923393968111 21.5647291206641 26.0279373634769 21.0670318868484 26.3277355331428
536 10.3417611635636 21.8965273772448 20.5319575040749 29.8727016137851 21.1017081883203 21.4236113078517 28.0154620855457 19.8737836029023 15.2830258073162 8.60856676229998 19.2761439278065 28.1636437118635 35.3542232428478 35.1863707826833 25.068448488821 18.0881613594031 14.9146888841195 27.3175567971177 24.7280234876952 19.6520536467685 28.9490080946489 19.2349319784559 22.0329928837128 25.1374427142012 23.2170583845468
537 17.7349658219282 19.3041504085098 19.2817751823248 33.335094476951 27.2465354301623 20.9967239611669 30.2043327867905 23.1352394187426 16.2947927737748 15.1714394067034 20.5990011114227 34.0442203595103 33.0637504903862 31.7994697480828 26.4250458508244 18.0873272738372 14.2115036033858 21.7792963726846 26.787363226335 23.6274248556711 27.5294339509511 24.7215114754105 28.1081157497675 25.1387384057379 21.974861735312
538 21.1974155608535 23.2012377954578 24.7936759537347 27.7079691494631 19.3469457442362 17.7060438920319 19.8311688106558 27.7244673039289 24.3585961922283 16.2371186652 27.0840656127768 26.119532270043 32.1038848772015 28.3763695460901 23.6021711267002 21.4099009433583 17.5222744525709 23.8336225782579 20.6315910668321 15.5929136969129 25.4858494659372 23.5406768198246 26.2942240278093 18.3524456851028 29.3601381126406
539 8.6011812476888 19.8370746621333 22.6854572384354 34.5741212631793 13.4598905363488 18.7110572412713 28.1011610580969 16.5227911214789 16.0745211865426 16.1799248663839 24.4112286227131 27.311235602443 34.0094861074903 32.2476815236954 24.0513735781596 22.2548561767756 15.4603490749894 22.8775855846665 23.0144514502474 25.4474413899145 21.191835196971 18.4527229456402 24.2316441775168 25.6053354580259 22.9607921910301
540 9.30783847975353 23.2303762932023 25.2493597537948 35.5543808653838 23.1396654885401 16.5878549736079 28.8835241338758 26.9815916071842 28.4062425473954 15.8700335487687 24.2681697785332 37.3246847908503 33.2719372967943 31.1108505165989 28.1790522249906 24.2834791152374 16.9733533466886 20.3609964277764 21.9760266276896 17.019694056075 20.9425322030196 18.9871535139025 29.4789060114019 25.3725806426694 19.8262594668175
541 20.5640735827554 23.7305106109843 23.2228548206734 34.2296362102022 30.2046118778049 16.9418092674364 20.6436573378651 24.5426386950282 16.0754618742523 12.312149374833 25.1779474099143 27.8950512778725 36.0286547553755 32.3681262296684 25.0998242019797 21.144438970775 18.2286367641482 18.3202917760409 33.7191033041165 22.3482252038079 27.8597011462144 23.7105245113474 28.685496047845 20.1069986055273 24.2001351965743
542 12.5533387532656 22.5649534316762 25.2884630634338 26.8789710761815 15.579318966745 17.821257535184 19.9693758352839 16.3663924730079 16.967272513847 8.4687190801449 24.3390735773289 26.8284882644909 35.2777260800506 30.6955430167652 19.4530659482485 20.4566693068701 16.1370672757858 21.4556216979385 21.2335066434596 23.6308626080586 27.4636643580102 21.5860634739034 28.8784768595064 23.711251686355 25.5401389068011
543 19.5607889235865 24.8949371398122 21.930351890985 32.4673969370018 29.8827973617798 21.5817385244328 20.8903588121884 19.0840601221394 23.8832680187766 14.9620586771362 25.5633532667939 27.4364753764011 36.2791821966534 29.5905563854363 18.9420133928881 25.1659573732447 13.2366131804816 26.7240746960465 23.2709481391633 23.3287753188591 23.6850227831578 24.53474626998 26.9272131565833 25.1302605644969 24.4288586096446
544 14.8840439619865 21.0513005525024 20.3560803527597 29.9833571202516 20.3984553696153 18.5274003092298 29.0920161255691 19.1593122955439 17.469485310329 9.8546118658281 19.0753532850266 24.3468579673 40.2545330598219 32.4589791582821 28.8979664871011 16.7254424569503 12.2735819182208 19.3264193236344 27.3848805856937 27.4591438168227 27.1492184371264 21.1770472181358 24.9859926978967 23.2590511948979 21.8638090577839
545 12.6274152300803 27.0559610715291 21.8959927556256 30.8767162532723 28.2234926976788 23.1964468025828 25.8842107694129 18.9774383408658 15.3720203722816 10.6052136881473 24.7703960329604 31.4139471602284 35.992567613182 32.7646711476676 22.5714310862036 26.5968905918314 14.1102814812911 21.1316701162801 32.7131799376822 21.5423745160672 27.6559380274303 20.468144800687 28.4295038371745 18.422219151192 26.0632047127887
546 21.3418552065269 17.079725460882 20.6941051640019 33.1617264278467 18.8370306504051 20.9745463223189 25.4880837691099 24.4276230196921 20.8657655272495 16.3860257006183 23.6107321636169 32.3295897706216 34.6630003394281 27.0236665037151 22.0663718921105 24.6182871462725 10.2908186532552 25.9020832725797 17.80750976005 20.0796987899243 30.4099124870283 20.7146872437656 27.2116965403213 25.5693283834187 18.4562649106662
547 19.0825353076939 26.3719775817357 24.7471867678976 33.7799834789613 18.835803459574 23.8449183704045 29.3463559080408 21.2451097283185 21.0511068895864 11.8707111767785 19.8851258597579 32.6525175589993 34.7798021775409 33.4452794154472 22.7642819727273 14.6902285348077 17.0406320137605 27.4009298496258 25.3292198117593 18.3248769225007 23.5690431981002 13.0369314926686 25.1187329703792 23.7786802426474 19.9354618556054
548 17.0119193688162 11.4356973011847 19.8015918111315 34.5326427670907 24.6640958127245 22.7547527082209 26.3945812726514 15.1039648964346 15.9311339332381 15.7798600132412 20.6819498268331 24.3005058990912 35.8078017469623 30.6761407116406 19.1539624190847 28.7545960836565 6.751535322192 20.5456206005459 25.2690262813075 15.0753516961029 20.0157697901194 20.3128807548373 22.4944306603006 22.8404131623268 18.8952012281631
549 19.2018117197994 19.8407184267128 20.9108679092043 26.17152530142 22.8607779523743 18.5858904287752 24.1061464067771 17.5671251229971 17.397583645597 15.6563218144801 19.2203982237896 33.6593814697063 37.5530249713336 26.7941636993278 26.7041279923275 23.8207686894215 9.73730557777511 24.9186305554298 24.5426633072538 14.264555271671 28.0489365104717 19.5142166828184 24.2968415648739 26.9003043139856 28.7352396242457
550 16.0542562482164 21.4856450464743 20.329095197907 29.1056274813055 25.3178913831199 24.3561857883936 22.6130359261254 23.7793179847454 16.6527720473107 13.4760381599246 23.9474559301686 24.9947196795094 35.9356831222356 32.361200060762 21.0859448108827 22.7754625893151 16.5273747516367 18.9923374958287 24.8634312938772 21.5970339887818 30.5807378693556 20.3780662067068 31.1924173138545 25.4977621199588 32.0560795444168
551 15.9090777716996 20.9014035603042 22.1591806361361 32.3248813561003 23.2262657875841 25.3042381693253 26.5979811351343 19.8051985866482 15.7910386264987 15.9716428257801 24.0101919965052 25.6636198066777 36.4802709233593 32.3033717120617 27.7111125527144 22.6651925310437 14.417902650982 28.5824834571415 24.5116135118191 26.9733603035224 27.3307549474218 12.6175266513617 26.8664295964887 24.1315682317811 20.3046113912243
552 19.4742009738874 22.1453841281575 21.2554775207564 32.1468923307954 27.7181424201759 27.3394666717255 31.8946696709734 23.5689969165965 19.3576232744582 13.9079212841854 25.3356902146952 29.7219937770342 34.3358533834293 26.9857689730852 22.67551438169 23.6313244029045 14.4253780326032 21.7355617610952 20.41333359783 20.7324632357978 26.5891558267912 21.3242347795262 20.0435067573527 24.0545618035931 21.5769723704796
553 24.5784725371952 21.8506087435132 16.2158468273786 29.8722835173269 23.9311824376915 24.2965100785315 20.2390073187363 20.1241993126921 15.1252725262313 15.2218358992545 19.0048903488055 25.9673133767283 34.2307659232126 33.768113818528 20.6150337786686 27.7404287222716 17.1532507977253 24.7788168152985 22.177757565221 32.0209251607909 29.4298657668896 20.2097123241107 24.2542333107711 21.4371220943276 20.3441501780691
554 17.2625674938707 27.0145626001625 21.763824049043 23.3393092565662 26.0648569484497 22.6219915533685 26.7431036443307 18.9295282273358 13.7879707933263 9.8851181626342 23.4131297143832 27.5744184759323 34.5649336781414 31.7629467411767 25.982429808256 18.7456198277163 7.05140221695648 28.916912398333 26.5207909379231 18.0627318908612 28.9391365193299 21.7000144714654 22.775643686641 16.7297334119728 25.343620021367
555 13.2096291287265 19.1964753312813 20.5991607988744 33.6795426537752 21.0961614668895 24.8322672377346 28.4207089243491 23.1488371037598 18.2413408522917 16.3855509786143 20.8949048966851 30.8747870198188 35.631138855069 33.2565733549485 24.4232031987524 23.3284685482966 11.4073409728957 21.0438541660648 28.9685670660811 20.6086686249185 27.0507720218131 27.0899708195089 19.6573510419902 22.2919540442076 24.4376716678211
556 17.348883433917 15.2442593478578 22.4527140675027 30.1975230291868 14.6422486115805 18.2340728616767 29.3329570022665 16.9039911276668 14.5438729980909 14.8818415206425 23.2200753343345 29.7304741011471 36.5758896131367 35.099264629463 20.8066373683253 21.8724619512786 11.9724951774259 22.6593337361202 26.2885864817802 24.1940449139251 24.0845913454061 17.4826534219226 26.6574166467993 26.6595939772373 27.9099123717633
557 13.3421642072281 17.8020749431799 19.9073111870551 33.1686027761097 20.2698142803592 17.9254000145506 34.2309299476303 18.2673080637768 12.2203705309586 15.5193286405384 27.9225911135442 29.5320820290574 33.1916232401267 33.954044805955 26.0700495151918 26.6007649054711 14.0804544804966 25.3774864784826 29.0637838712062 20.7522796350153 25.1296354846943 20.3540040536795 27.4224613941229 19.4693860994339 19.212170855798
558 13.0963924933334 27.0533210500025 22.3965224569 31.4333453622743 24.1705004746697 20.7543769603855 31.2453452392585 22.2357859310733 15.0676145315046 17.335340920255 24.5979775656446 31.2353127083876 35.6035192675466 35.8832413580628 17.7444433622242 21.1791666535813 14.1577676507616 26.6380151796326 27.0681829550542 22.055656790094 26.5540530176724 23.9456603202019 25.352461216234 24.8842286719364 23.4108785583746
559 19.0613979713582 14.0704332014043 26.4072027629532 35.4861108919349 21.8390729696566 15.3356924300294 28.6272046706709 17.071065361254 18.7611689521693 18.2069231409476 26.1903441578282 27.0595400648265 33.9339779010412 33.4539221842525 22.557676142792 27.2036600884311 19.3687940347056 29.111187185765 21.937931854003 16.9386743156905 22.3228878384173 11.9713569121443 25.1940825901467 25.2358391956044 25.8301788474398
560 19.6685109246268 22.9884614289626 20.4581892843067 35.5002257630569 22.6936235664831 18.0959075005571 25.4166962455836 21.6586001272098 19.8517245056584 11.2750412560487 23.9317147515403 27.6378665325146 32.9147891336935 33.6663000674088 20.0645491376465 23.6155093910748 6.24408956370173 19.9255703050635 29.7306129578085 25.8492945783499 27.7117296059652 18.1616419204737 25.7081839867588 23.3669742994435 22.1596632178652
561 18.973379698437 19.294110832155 22.3797074947558 29.2499650871089 23.8588290986109 20.0936161449911 24.7283839003854 19.3935333543506 17.0836729982486 17.3776774188854 22.633960699324 26.430961464998 35.2360971046506 28.0411673123598 23.0333205265438 23.2815024732713 11.1669997198115 20.7869932676711 27.8449832675701 18.5350105918819 24.3147985933324 21.3717984238801 28.2668835576988 26.9140404652387 30.0728905740158
562 14.2537437368175 23.3801568909037 19.1518354630507 32.4655990578066 29.0014787602263 23.0217095722296 27.9210188013361 19.7876998762209 14.7797491167196 15.595769965068 19.3238862998153 30.9111542102899 34.7272582007265 34.1143822884959 23.4621664056044 19.0922311979098 13.1664621137417 17.8633144778677 26.3599281047677 20.6626029051166 22.063610179415 25.9451687488856 27.8326463194146 23.0624416704493 30.1409253016871
563 20.2892131642353 22.1036428310556 21.6833247728712 32.2071257235543 26.7999206562695 24.462798577324 26.5259911428862 25.0731496271985 20.3621702059386 14.9792064872351 26.1212414474491 33.6973664233535 38.7479519183172 26.6489376446638 18.3768153907764 16.893705992784 14.0188951191442 26.5055231476586 23.0173707908719 25.4416354095692 25.778269155667 14.4899220404965 20.3391475904217 21.9983031337701 23.7986211662245
564 13.3958065483165 27.1145865125188 21.9504173869223 29.3668954843423 22.8583396239775 20.9770417641631 29.8920705072951 15.1700548540497 13.3908200532441 19.2566347202277 22.2313421041573 30.0578334798614 41.1802958199691 29.7937104837727 28.9522844165334 13.5906470069928 12.2239511642114 27.48520149392 28.9408645455198 24.2048652711741 23.8778810929288 21.9900498752392 21.1888940787814 24.3210824737448 17.6631749535805
565 19.3391193962884 21.4115439077182 24.6219359106546 31.9819655866239 23.7795382745844 20.8986748281323 28.1968459961802 19.7003155908521 11.6358587965826 12.8024759642784 25.2051897858121 33.2978578493985 34.8035716991073 31.6083155988573 25.9587547142134 25.4420759549933 8.76811240678793 28.5638088698878 21.7943536200651 24.4771166369175 26.3014926470508 17.8184938162358 30.0712081890094 20.642023144237 17.6036008962655
566 12.8334865232024 18.734616633022 25.7683035561065 37.1891152850994 24.6599964876619 19.06022252511 28.0156702983246 17.5794009476168 18.9922255711998 12.5614849923987 26.4809599085358 37.651629116936 36.3177876857134 32.5882108532276 18.9084364099462 22.9852539999152 20.1758683279559 23.9672739809217 26.4595565804762 19.2046827337193 29.8058070388233 18.6241497030806 24.1789241706193 25.8625364465272 18.14527886517
567 17.2327472329458 21.1136766520132 17.9717244796459 31.4343631341386 22.0077384381167 16.4522940970423 27.7350690270177 23.3259270543084 17.9024907619903 13.1596238700585 24.8530680303089 22.6703231156895 30.6033487820002 31.6074159939916 16.2642244100141 26.466265899141 16.0954130754094 25.5234119902243 21.0601017230254 23.5726469400407 24.5979726608787 20.2977742215481 24.2503952875057 24.731485808451 27.8617511976083
568 11.6476857698623 26.49109478345 23.6654777783654 32.5925762139994 27.4270261592075 18.8665686005101 25.8476048100274 19.659371733149 18.116748934684 16.7313052419307 23.6778745498374 25.7231261411228 36.3622839966641 31.9576338791866 22.0299622343419 20.0767131434883 16.8550521480935 26.6977643058357 24.864654126126 25.4260224766526 30.6640197125246 15.5266209065457 25.8016706497784 22.7764874296651 20.1204079553131
569 18.4191973895821 23.920188802308 24.9872517712077 31.3914538512945 25.355354863602 16.8145128509798 23.7124156880784 19.4536048345131 22.169012137025 13.6365841885389 23.3829800623881 20.1247976002819 34.7229510631476 29.6298085316993 22.6606932285549 13.0993308203544 20.5845969196031 26.1669812152619 24.5615863187968 12.9914636176401 23.6473546217401 16.8306862069427 21.7099204187265 25.4686980030246 23.9325286016626
570 17.3212751849153 23.9487021470967 24.3819522494176 36.3710216923532 31.8743718125052 21.1109779276869 25.1968612022895 14.8359004852895 18.4947828967954 12.2984914899446 22.1395606691672 28.7549240147891 32.5217762481495 30.0914621689729 22.6058756913919 21.9765633969442 6.0895221290621 27.5276516924867 24.8730686059889 26.6893102412588 22.6487647612904 16.0157939400286 22.5947999998188 24.124946118331 17.2992147232473
571 14.2734889235855 19.1385558273508 25.6311749138645 29.4421335833004 18.5693828843688 18.0183628123947 25.6566168426375 18.9219547027029 18.9260494912042 11.6308091420506 24.156588156492 22.8677322952983 36.9130351237091 31.4405587289165 18.1274332918566 23.7695591692108 13.9737309979489 19.4668439116447 29.9816266638214 27.4293686232909 23.8549857756491 22.6432745669168 22.9277086434366 26.574033888706 23.8167985228451
572 16.4197854894635 17.8195125644005 23.1235625877203 32.9348781945419 21.5165609400859 22.4390313160276 21.7781789169567 20.8741996527059 24.1251342205784 19.1753179525078 27.4743317276351 26.5487016782325 37.3253747070674 30.9963992233788 25.9405430027371 26.5654028047767 20.0731253645024 18.9311831082303 25.0553660764131 16.23681063312 28.8340102211714 19.6590368093873 24.6223554373487 22.6499376278834 27.9856970229532
573 19.499408941509 26.3084447153978 24.4701725174548 32.8551071981778 24.0961781835937 17.3389918830196 24.0912931708683 18.6790027493074 18.470970244875 17.9295823464479 24.8379139984164 25.8863823748271 36.5264481663827 32.3631092227447 16.6950668666277 28.130183156096 12.8728453809617 20.6764490062566 27.6921120169873 21.2894172048206 22.103377136183 19.9654890281314 19.3246073781477 22.3439294479027 24.0931485994567
574 14.3903203808548 18.8196570643495 23.8447145069149 30.907600988718 22.7041466357275 22.8842045281961 25.5463582651035 20.7873440988942 19.5235948432859 16.2909845725339 25.9979693887072 23.9647962774485 34.001413431486 38.4988298274333 21.0236304864362 21.6019163406305 14.3139662101682 26.3202856713824 21.0985073602164 21.3081935204447 24.1631046161895 18.8610706292891 26.2392282255513 18.8150569256788 29.7480865802853
575 21.2098628767077 22.6994323108404 20.319293343784 34.7796808603146 23.1908479853474 23.0502377336388 27.2825419601817 16.7299266285871 18.0071249875423 13.7329362802572 24.1310266511446 29.4700713313048 32.4646164168833 30.9887827595774 20.0575921786675 22.0387301317477 8.25435054562394 20.9383656129881 25.0774947468955 23.1305265888002 24.5353872855916 11.2307873587228 27.053312110538 21.3238382637756 29.7094972715453
576 22.9523503082436 10.6858388366316 22.1066757386346 40.3384406426783 22.913221306352 17.5190120699405 27.877335941079 20.2256159085781 22.9067642726158 10.5669423242429 22.7421587064087 30.0251323301627 33.2959210097727 30.2076744636149 19.6597650163691 23.8952981463795 17.2767671115082 20.1373561838094 26.6986485309408 20.7843998016185 24.4061109875613 19.9984206031127 24.3900058908539 23.0317504714494 20.9436327222754
577 19.6844163005828 15.780387164111 16.2585100483896 33.0765445377633 22.2452633894322 24.4298415169184 31.3457350980119 22.2739734551675 15.999020769194 10.3508636824601 23.2009992769459 28.0153678883567 33.2530572433665 29.8242967579624 19.4434081164439 19.8130409562032 9.6240024890047 18.6252335498822 29.151710722158 24.6176422917996 17.9295927799246 22.2198728620367 20.3929494942385 24.5055696187316 22.1520108146439
578 20.3376591243693 16.2559678981933 19.6916925063943 30.2431019475624 26.6148986070934 20.9824205470717 25.0540898084471 23.1741708325794 20.912441338176 15.9547914624014 24.5369656594611 24.820213819164 36.7261097130108 28.4192175946674 21.4736961612744 24.1697041248865 15.706525520647 21.2590417673101 28.1619205848213 17.5965124978472 30.6646283298292 17.0565295641039 20.3611672972672 16.8609209581509 28.430267207309
579 22.2037834775703 25.1109876407998 21.8273902151814 34.0848732770267 18.6870995304519 23.459876984876 28.7112572693062 20.6189455995755 20.52620565647 17.9081730218884 25.502313505742 33.1778303416274 35.6316510312274 32.2233658542262 22.4948015668836 21.8726045088133 14.6217435145691 26.0400025923748 24.2776778746834 21.8357612142275 30.3476552206555 25.1897578961519 24.3470176263448 25.7696694563339 20.5071088004391
580 12.5685745865003 26.5980347168334 30.176512780098 24.2647266707827 29.1813213648672 19.8647840877099 29.0254595857575 21.5808930106951 15.499531562109 17.307222320655 18.3439192732796 22.0053751136424 30.3006145923201 31.9969639133857 29.8988608157984 18.7083323447631 13.0193255892682 28.4356944069746 24.8832359581808 21.6034597183939 26.1772170312036 20.2686856309604 25.9145048621913 23.6499062397847 26.1149860749577
581 22.5606047311308 15.48134495218 20.3014482635055 35.5251486143799 29.0656283337346 16.6705679885473 27.1801783761391 20.7100575096373 20.2435524053107 13.8622582722623 19.9748334446956 27.2780956773737 38.6485381837248 35.9988910004087 20.9485730442294 26.445114573027 14.5203548212147 21.6092269806854 28.3451078631071 25.4778638677069 28.8721764464045 22.0301741896669 27.853131657247 21.2882894073138 24.7960864244929
582 17.3774102988368 20.6972016437593 22.7182687570026 28.3923151261767 22.5286474034451 17.7041076642732 25.9682789475114 23.5812926446334 16.5807363142564 15.668418769792 22.9919503169809 30.9732581257554 33.364769568518 31.6076539138125 24.4655703376226 23.4040831186751 8.77055820875053 16.6718197956058 22.3678244051121 19.7014659826369 26.4827118800556 17.8242270845957 24.428870708228 23.0488098953783 26.5935746452659
583 19.1760273207755 19.2874981947379 18.9307575743619 36.1054724901387 24.2051555597638 17.5491899111244 24.150169166016 20.7082599131994 17.6767648206448 9.76497860527652 25.2056543386502 31.3232022802322 34.382729091288 31.4833250269166 24.0314705689116 22.0160381541655 8.70559701041563 22.7099462336944 28.3958714450141 17.3968296706815 24.3047989274321 23.9654735663107 20.5386941018465 25.370911374172 18.6240406167183
584 19.3515926390531 23.0616672403209 19.237338744113 26.3294901825083 24.2540880963508 26.0116680493455 30.506532357621 20.115288152264 16.5016071794992 8.12678618336915 23.9737619348319 25.2466407236512 38.7718198012374 31.7366577512264 20.2299977746361 23.8338036282068 8.28560701963006 20.8792283266864 24.000316275149 22.1666534126152 24.6237311266648 19.7103362484553 24.4413291114713 21.3261824028606 26.9085254767539
585 18.0322617713951 20.9328733977319 25.0593614982523 32.1492131816989 18.7606512217383 18.4942800147597 30.2893373972816 20.7648696700982 14.4740105106083 11.7138060592122 26.0925595424871 28.1781678239218 39.9194817950284 30.9234264069001 19.7528822721003 21.0760338970451 11.8511687142887 25.3424326212163 27.7454326773671 15.2384719828034 23.8343659594636 23.5048347941293 25.3275475910403 25.6539659757876 26.8669980654723
586 15.0740720418512 16.6781474656619 21.2069395773318 35.4331724212276 22.0356401086591 22.0729071264823 24.7216633827367 17.8871583664545 21.2297156416863 9.11154320514664 25.9457176970192 34.3221447528 37.496515219459 29.2454410849319 24.1604489177169 29.7851803710626 11.07178982358 21.0989213604509 25.4778244276652 21.0918135964959 37.1498031939883 24.576047233045 29.6770563124606 22.6907284352568 24.6707273596584
587 18.135575471988 18.1978080509881 23.008701312726 34.2615709334583 19.2629936979625 20.1386119405592 26.5248902265428 17.5822224661069 21.4269392794731 13.2491841267139 23.1407420610039 27.0015894122375 34.8799978910146 32.734705044936 20.9354242454777 23.7151836897735 15.3076269299249 17.761347458354 30.2306435591308 15.825186511741 24.4675045001908 21.2169937064965 26.6301604956148 22.7458525602175 21.8262022774451
588 15.9413618822705 18.5250950167652 19.8974400109818 33.4037474493398 23.3977453426621 16.8071228257199 32.008284041154 18.3133519307885 16.0506318043578 13.4821369745012 21.4082048921439 35.4542959564632 36.2488002390309 33.375319210499 24.2764243972186 23.0545578389997 14.0035504191914 17.6107219641174 24.9936603710609 19.5202002674763 29.5425827829667 18.8825010221239 24.9031411813299 19.4125179115365 28.8539859514255
589 18.7466706399224 20.7092122225181 18.6633917191171 32.6024699392996 19.6948434764593 20.2682611491825 27.3071090422853 19.8015968906271 12.9331066263043 12.7121539128555 23.4547725092397 31.0324404476829 35.2630183549413 35.5219074027749 23.1449651882755 17.3762419873014 13.1796818228055 25.8327378971799 24.2829969711607 23.2187841925258 29.3691550249486 22.4842312680137 16.0925940594693 22.7135277288456 20.093454771742
590 14.5790461328057 22.2804136442318 22.353485532491 29.4444349127113 34.0062329010624 22.4219175881076 30.9186503711731 25.2798498551584 20.6485071519124 18.1276988056454 19.5758537066518 32.3449502295292 34.2057531152488 32.532024985942 23.7117942317439 13.8481369850384 15.1060311113952 24.5625495051135 23.7667976279428 32.1520883426934 23.3256815377882 20.473840133068 20.9948652710867 21.4621481597608 25.2694197449892
591 15.6819650636438 24.2626150159362 19.704624254385 35.6066947952743 25.26528195875 18.2125098057897 29.0483987160448 23.3224085911587 10.2691857430034 12.3607546827671 25.5568818223832 23.5437249095836 34.5102888907663 31.2256701401026 22.7723873769242 22.7504913906411 10.1957795295577 31.1597911171383 23.6426381228445 12.9410431768847 23.5561304825009 17.5031660337826 27.9182882542635 21.8154007329906 24.6455311051388
592 16.8546728486314 31.7743120061347 18.53368730895 35.7414725893363 17.7484988957086 18.8078279997213 26.0832022187873 18.3114870196462 18.9109777945827 11.9028995404486 21.0071694671596 28.4394883552785 34.2662318588262 33.078397943039 28.5054985695409 21.7347413900482 13.8028132601951 25.7330502383129 27.9785570001559 27.8292189433981 20.9216917093105 18.6788129090983 27.9240486834246 28.0372485896159 21.2063135089804
593 24.9743951053327 20.2331204437673 22.9259830969275 36.1988499498629 31.0697598004693 20.1524347189936 21.4266020088723 19.962969009547 23.9042947182465 15.7439179680275 20.7272892260037 25.5571686045701 34.9782729744564 27.2984546632769 20.936766742638 23.37277315384 11.2290008593782 25.7232146452166 27.2400375707911 24.3786039489611 30.7088194250282 22.3246310251991 23.9865488765449 24.4235624844299 21.1010596747008
594 16.2967351496815 23.4114797019431 21.5855682934115 29.6465016391737 19.9604776429621 18.7604298424017 27.0111104690405 22.1753249851946 15.9601186686673 15.6030939508304 17.9727364567947 23.612766853858 34.3017149585776 32.7873125085415 26.2586387000434 13.4657437438064 18.6307021160501 17.7471066040186 24.6131483648375 21.2524745723831 26.3486635701119 19.4956197085363 19.1376031232966 20.7308865277362 27.1804310709792
595 22.6168769802697 20.7572546469783 23.639435273877 34.877929333075 20.6632619531339 18.8314686019854 28.9031768297617 27.368940082731 22.8701456824337 18.1602420966967 27.6197767184214 33.3736271806106 35.1491639682674 35.773546102585 23.2160156522793 24.2465652793521 10.3621839381574 20.6138773688043 20.2040987263585 21.1778039630359 26.7192340246143 11.2999119425206 23.7086252213706 21.4425044790258 26.2156021574166
596 15.9952612716838 15.2150864476147 22.0885455629008 32.1168750402752 27.3252271553541 19.1643533291474 23.8573232657103 21.5262358727268 14.8645021065617 13.5878653313209 22.2991016559834 30.2000377778697 35.8510778369938 31.6775420751623 23.2728515775811 24.8806633607484 7.34885244686833 24.208860642751 22.4564350792767 16.1724075727228 23.2949896455777 17.5867342347881 30.0725047108374 26.0922997470639 22.7819987075853
597 23.2275874462469 24.5468020363665 19.0524935176127 34.2861303305134 23.9965885108491 20.4528397029039 30.5441333152498 24.194842610642 14.212145859273 13.799462279956 24.2511777430959 30.4273048024134 39.4190834152622 33.5695015116137 22.9124039944677 28.4164018266688 18.4381176522874 19.1555139286969 28.4519204803447 23.8780598617648 27.3635923315395 23.1898096612566 25.7287862577309 22.3648040016303 28.6301469019685
598 17.6906843109686 16.3158175071697 26.7378907692378 33.0872398002471 20.802258441193 15.570424556998 26.7272263254906 23.9063936075888 19.3134890886133 17.8543480653809 21.6659403200046 30.0867030739153 38.3343397271224 29.8758199574023 20.9440225376167 22.9359600349221 19.5753887623043 20.0965334355465 21.9181652693732 19.7732257615397 19.9177133126934 13.8378532262018 23.0712974738973 21.8424486669355 23.6553162389955
599 18.8444232985086 22.1553443545366 21.9396121357551 28.2819254485832 24.8563116338719 25.73427937454 28.8987529059339 12.8418937122569 19.2875458525688 13.5367880460068 27.2896352262646 27.4871724798316 35.7307558268105 26.5544333031975 26.1323281866448 25.4318948130686 6.67001039131099 26.9883602373852 25.0979641766527 23.6741645651187 27.113436516671 21.2690835404073 22.0789886372583 21.7902539388798 17.4765548736547
600 21.1840515415507 22.0359776706009 22.3113950220356 24.3900231208264 19.4729885875815 24.4596604812884 27.5182370865745 23.656693221407 16.3319373445973 12.0266719791898 22.4134116467591 31.1960334404126 30.5809465999894 33.6886679418893 25.4880332620547 25.821399753811 3.29088551536216 21.1633555988423 24.4714431044164 19.3351406085753 25.1406504278031 18.8246807547406 29.4000357554041 20.5712344475255 26.4753777473369
601 14.3280490814491 22.8201971926282 22.2020347224558 32.3214974138528 29.0316303159204 21.5817566376133 31.765153206834 18.0021622511654 16.5584632010387 13.2446756321567 23.6155691804188 22.7791201261615 35.9146078881744 29.2751847526749 17.7245734103762 17.1232682992314 19.0433707245355 18.9783978162771 19.3658847078398 21.3290243404981 27.6286022636194 26.1068838301935 23.3392538826968 26.4796749352126 22.6956432834436
602 20.9067166835264 22.78630125094 24.5710153550346 29.0085457817926 32.0318988250702 22.3066333531675 26.2359857198185 20.1111011236183 14.2229108387164 16.0751697343892 26.6900935081943 31.879357182831 39.3207752716373 27.3797587841881 24.0429022432063 20.6525927308147 14.0063263714177 27.7182208737038 15.3965588408349 25.9735974838473 16.9330707569917 19.9932496480218 24.794953455302 25.1308550095574 29.0386695525704
603 13.062898357252 21.4243776111762 23.3872771395757 33.9941466347474 26.1899095009489 16.7475090568372 30.0173953878371 26.6167297892563 20.3623263454942 18.9836823708396 23.9807370723149 22.0036333270065 34.1054687974967 31.4199780704763 19.0515928089195 19.1234008103786 21.5665738596987 23.5904463393317 18.6695327084182 24.0449282027379 26.9197394479107 23.3668435029643 27.5868109553221 21.8308480587624 27.5513749249485
604 17.0283695895457 22.1447220852014 28.5177268035432 33.0998385680351 34.4303727808057 17.3197928244531 26.8881398069931 23.3645541625222 19.3652953480084 17.5178387070106 25.1096165777538 21.9540926873719 38.4122961837233 34.474119039109 20.4487493023974 24.4973223177568 20.3877201979679 25.6216712851686 24.6037443878878 20.2877160518518 21.8688256489554 17.0563450644069 24.7714604396379 16.1052130562116 21.960704573959
605 19.0397274794466 23.2569700592707 20.404159800586 32.5095354059844 35.0276039325112 14.8568417106394 29.3761818722625 19.8909190775288 17.2579206293691 16.3763823560893 27.3007824487003 28.556000930793 37.2987018456095 33.0181716086797 26.8446903800183 24.9035765239621 19.5533165493016 23.1967827851467 17.1302110322094 21.7095783758446 27.0090352224295 17.5541922352185 22.6019892561621 22.027303867298 24.6205211723717
606 22.3499844508787 19.2806901832809 23.406471498561 30.6208924629678 23.4951131632319 15.7673284755439 27.7586969751951 22.5938132105108 13.2410594655172 10.6145100087047 27.2703395625554 24.4056374029645 31.4108339632844 34.5883949335104 26.4944554541086 21.2605398043995 20.3876371794504 18.6570491465199 22.4390757220748 25.3767356778147 25.7182362902881 20.5190804831229 25.3091875914192 17.2908844365809 26.0052090299964
607 13.0698848999469 29.5406602727434 25.6765374244203 35.2082028635178 24.4871077701469 19.7188802896134 24.0423916499108 25.9996133238274 15.5341776954654 17.9433982156824 26.4977539515451 29.3857243736177 38.6627219964732 31.5992941123011 25.9500428062047 22.477539038906 12.1303983481463 33.1652670556715 26.5327886575345 23.0483060363835 25.3617353268024 26.8546722312208 21.6470582790241 24.2858209979192 16.7044317306372
608 14.7149024793539 21.5609339919138 23.9820448290824 34.4125926493382 29.3190782620171 19.0631733273788 31.0989770698671 23.6298123323892 20.4830384248665 17.426271315219 23.7928366217583 31.7304755426918 40.055831086337 30.125185452462 23.8076470776429 23.1217027027159 14.02796054718 24.0334312481696 27.7312014039002 21.308360879014 24.8862870705731 19.5603287421224 24.1220527702137 24.5440548265732 26.2626379241605
609 20.6290908050735 21.046003276247 29.0110217079508 32.8020514612978 33.5968967368393 18.4303178734129 23.8849010100341 22.8188902941994 18.2363680735239 18.1737750067844 30.3266283788084 31.3023519989111 35.8540860244292 32.8242725008248 24.2652132890514 24.3643759764151 13.678788241507 20.5904412910217 19.01831993486 20.3363887869494 18.7876002815626 19.5946744807315 27.1221398189396 18.3857989680588 16.466189997059
610 20.1774790153544 14.7433086608501 22.1442211425702 33.3440381218318 22.348229809813 18.6858234447287 26.8771097369336 23.4924017349642 15.5955820866285 14.6120999363247 23.1248160648559 27.9567403777577 37.0760110679369 32.5396786110028 22.4916095502527 28.6530704236917 12.8641532126805 20.0666226913547 19.0420057378428 20.9041163926011 27.9460276906957 25.6870780882494 27.4259531041239 25.3610450602297 16.3693877987816
611 22.0615240581567 20.5939890722588 21.7447652327479 38.3983332806065 29.1958316749675 18.6999724502536 31.3122022819741 28.3049497976947 18.5716740588515 15.2628754916396 27.0251809094056 30.5621836181199 48.0890687777971 29.8608491396735 23.1319962801066 24.7810030941405 18.6137893967386 28.2796604193883 23.1276570194752 21.2324283677129 28.973936849776 17.2601217094777 23.8694720760107 25.5376908333726 25.6190280130592
612 20.4575264617424 29.1108292643104 22.9149819861661 28.7555830856493 28.6666645997989 16.5998841508385 27.9202071272928 26.7800168687329 15.3257812838363 12.3225002953071 28.4056514028354 26.5373096703855 35.9310829255083 30.4427100461196 31.2856070668589 17.2158111548209 24.3863559366842 29.7569980809974 24.2083576793641 26.4356599247321 23.4790598688654 18.5688275428593 18.0135428585477 25.5012549426305 22.0137339233381
613 16.2637874945557 26.9509798044726 22.1233015068961 34.8122601575884 22.6327876231092 18.6539158052972 29.1592507498248 20.1191327508129 17.4176753673424 17.1508399716463 24.4907990847588 28.0639080054688 36.125841607053 26.0310550977674 22.8739337546246 21.665822539579 18.2366859884673 21.5796651170236 29.0733970876388 23.6644191844983 25.8033316415247 20.9356542837951 21.8423129254117 21.9646150911134 19.1438839488858
614 19.7019708406176 17.4342986279161 23.97433958169 30.560780703398 29.3324930799012 16.9562683961699 26.0855238949619 19.8587671911863 18.0875335569612 17.0162274989255 29.2661429985538 24.5422524153226 32.5646781011792 32.7648983066465 19.9391029441989 27.5843127671972 12.3513709996777 25.5248575484732 23.7641928184724 21.2790156400324 25.9677717500602 20.7565268185543 25.8524927892913 24.9689323836242 27.649490512637
615 18.728728575364 28.8313641851486 22.7735270082597 33.5128013502277 29.6938188905589 17.4734626011521 27.1824042205519 17.8165787869805 16.3363837210534 12.4382061401099 26.1525995098858 26.825088978687 34.9134750842419 32.4039200029873 17.7270404691197 24.0875999844127 20.7079155935609 19.9302762457756 20.88426889229 24.8370971467459 28.3878691082151 25.8772338549638 27.9688935406272 23.579140894623 25.1339475131117
616 17.7181634405344 15.7674574889598 18.8226993981706 30.4596286352706 27.152691409504 17.3609100764034 30.6763876152249 17.6544747823835 19.1412705062034 10.861004787692 21.8171288634629 26.9255998510105 33.5235537936298 27.7440959127585 17.7222470215236 23.2396163213177 15.6647272809497 20.7080208708591 26.3259497751558 15.0263701015162 21.0446189827318 27.571380821562 24.8199991821519 19.9199148784672 24.9940848562826
617 18.7210038778988 20.9398487152652 22.0203689134547 28.0805944569497 28.4120576959469 19.555439252495 30.9817881691638 23.27172368745 14.1123477403377 15.929302185966 23.6856235654985 28.8023899482142 40.5137991161616 33.5638943962299 27.1775278056237 27.0456619131204 12.572722245702 22.7970154981614 21.881759386335 18.9056309944608 29.266029676098 21.1502984851983 26.9516874263363 24.1017068141705 27.3594898957456
618 16.6485870938888 22.7298867276893 25.4945520212369 28.3110843611531 32.172226743806 20.3855274452854 25.9852991059142 31.3831760969117 17.7238947833302 15.3602261943333 29.9439451116924 24.5724390969582 32.8401196511761 31.9485130032294 24.3539230654743 18.1056340427596 20.2704195001197 28.3895603411137 27.848535990655 14.7104796114243 25.6657481902402 24.0334771184294 24.0886645865876 24.7707995051861 27.0121860462914
619 21.8307029764769 24.6568980034988 22.8120787175449 35.1338961743811 34.4638840103077 19.4477617289794 26.2620158726011 19.4543642442721 19.8498880285689 18.2588380062598 25.1988439195505 27.3054117060107 38.1490663200451 32.2655584982565 22.0015552732919 19.9722799119204 18.1122756421007 30.8246203468115 16.5538292919122 25.5690894944759 27.9525127369893 23.7784258676506 22.3992033244202 26.2436305134277 34.2787820679579
620 21.4906732176466 21.9996687261829 23.6555546942081 33.4027039183495 25.5788414690721 18.0519622189982 24.6441188350472 24.7442196513984 11.9967760318825 19.2953525559364 26.1079562872901 26.1870416281551 35.2656095322469 28.9086278115821 23.8057298253639 21.3621490465546 18.2018869445658 28.5550604851771 27.4860396412736 25.9098813649538 23.1610468185155 21.9257551198566 24.6659840879058 25.4342161347323 25.1666274944086
621 14.8522621156493 15.8681674463043 26.6202566462607 32.5646930987961 23.6036440914162 20.2624536035755 26.8138609828407 16.294293697964 15.8347320257424 17.0881930853382 23.448501297144 23.068173559522 30.9004135533867 26.806200732573 25.1739371076666 25.3170868333757 23.5492270125318 24.6586899510615 28.2582024802794 23.9134942692548 30.1491457164221 20.4442920898555 24.7231972452465 28.0751413758801 14.793897645383
622 19.4324360732677 10.5377111181182 24.120626885026 33.8092966599214 23.7862846300449 22.1353323183849 26.5758501431573 16.8397790081653 16.1813133548186 10.2747756373918 28.4727678360581 32.1652799829303 32.8564727819336 29.2053599075576 17.3148804030163 20.5718289689061 18.8405424445233 17.2791899538215 21.5048121952626 20.0865740450075 25.1374768642898 20.2653257972593 22.3088541082216 22.4145723451026 27.8328513546154
623 19.9376002252431 14.766106311979 24.5087944093383 29.9985256721927 31.0281833166934 18.9795844510802 22.5169330618158 19.3037987444744 20.9753007950508 21.1531650577259 31.78555974562 25.8803732354077 33.9825765245615 27.7801613786082 24.2486400674234 24.2837214090141 17.7383568739039 25.3517071073316 25.2683367458692 22.6057007862415 22.2859881400579 24.3985849306393 27.0132698092254 22.4047899390322 27.7637849847518
624 17.5814991612953 21.8587684487766 25.1589547709902 30.2711361750535 30.8917557903213 23.0372691066711 29.100854696422 17.2146176073457 15.7768617073996 19.8601920740546 22.6967065267176 30.5933946252283 33.9279821523 27.1510740353106 27.724519695827 22.6722834173104 14.6812759895405 25.6983865853005 24.9354700846833 20.5856120634344 25.5109002062967 21.163505826895 19.9552960557601 22.7584466407289 24.9578515106219
625 16.8048677097863 18.5227683955197 24.6414262613108 36.6415902139987 28.2771391141425 20.8159574119481 25.1472521487088 24.3454918830365 17.0898101740714 14.2167726566609 17.9120894110355 23.8625014241916 41.2780671505031 34.8268275426432 23.0664912355042 25.580491219555 13.5722364928803 26.5932555355459 19.6378878013328 22.5338596120677 25.030737110846 26.175743863 25.4839762269912 22.1793901624218 22.0883370800903
626 15.1701813815 18.6503181626796 21.8936894544975 35.2091020970252 28.0369380138527 19.8211847630125 25.4363191386686 19.0858721590072 12.3813117515362 14.5246071846619 28.1666102412016 27.9768839929882 35.5923319695579 33.9304787351182 30.6197560684137 24.6812190340354 13.3838639414511 25.3613908532434 22.5150847822542 23.4459392801846 27.8356059951737 23.4917386571453 21.3398572840951 23.9972165445495 22.1173388079673
627 20.8959729125573 24.5180581173794 20.4359180271476 29.7215642491804 27.7585390614378 18.1583259774282 25.1343179110865 19.6024319296547 16.233089078643 11.4662940964749 23.2262254807776 27.4508903305713 33.8176842671686 27.9749131954521 21.4394875648899 23.3401279885894 14.9225497891041 23.224959284031 26.6575972337855 21.5623114732483 28.2711103335895 20.0980857216215 24.212102349651 26.3234617014426 30.013567829588
628 18.3641038641371 16.390908215687 24.3374769621978 33.8448969826495 24.7058999240829 18.3638145919983 25.1188872778926 26.380323208176 14.6687934276918 13.3813581410277 34.3009307515987 29.0485113833286 36.3619384706778 30.1477894610712 19.5249669082198 27.2650766363728 18.6241335520746 20.8754209515523 22.6229315274651 20.1264248716162 29.1647482985551 23.4454670919466 23.98396892209 23.6957717553752 22.2586102034737
629 13.4596951716424 20.4437052696888 21.4432228793778 31.9164789263126 27.8819187926213 16.8366443364259 24.0601999343121 23.8969348983592 16.5359449390086 14.0999736860026 24.9420065709717 27.2704229313687 37.0243008924488 30.9991728932485 20.0147188559238 23.5981712254258 10.1843644029252 25.2121050340417 24.7913265621536 24.8018559436747 29.9274654408109 25.9797688321986 31.8508228742098 25.7805220739364 28.5404453133432
630 16.2057414804888 18.5656271455196 21.1304084895464 30.4264948815454 26.0838426814433 18.3161804776948 31.355594837168 21.9763782788538 17.5545224650961 17.9688188806249 25.8270030682805 32.1301884631232 36.7530623399261 29.0091026243395 29.3443782774682 18.8737592172504 15.9645038105254 28.1660724988463 20.6802090456388 17.7716484263892 33.0705248493381 21.4546217442549 21.0395380472308 24.0856982357823 26.9349831306436
631 21.2875294101383 21.308479315283 22.0356829105622 31.7620551697052 25.3231072109353 14.4468409861406 26.6955906322611 20.7759935450595 14.7993454608598 13.9999751181303 27.0291471823621 21.3749055132414 31.981302208842 33.4362002052028 28.0032800652492 16.7015018736061 19.9800019343321 24.6855658964791 29.5598207950745 21.6877690261132 29.6246570282875 28.6385723727937 17.9712788928073 25.694494781237 16.639017553863
632 17.2250380918879 21.9210402359199 23.0220181059142 30.272264177026 27.6738567134994 18.3420650115907 27.1400671079765 22.7477897369887 16.0633687597802 13.2353167368449 28.214840722415 26.4255800248474 34.9170129603108 25.5319175118639 16.7208993294683 25.5863647817463 16.1832642056029 21.8839191449373 21.2117789928923 25.1921677124583 31.5247897754221 24.2270051514547 19.1047355782224 25.3826331317991 20.9138247597069
633 19.0062616831754 23.2552645705898 20.9513759043491 35.3785287521858 24.9649582522319 21.0779487951111 25.7143632904346 19.5198646878348 14.1463404448226 10.9300096183219 30.6932795736313 29.3939804310917 35.1376301310053 31.691622645947 18.8987426061286 24.5148802762652 22.3458108300049 21.0195773531074 24.0248313592224 23.9084539699567 26.3625261168474 24.6783835539727 24.2104046658957 23.4170477006209 23.1404053492393
634 19.4569205077532 25.2944751950897 22.7807521509392 27.7373796621716 33.0702915299195 20.3444558715497 20.5118740644081 22.9715295467344 19.1000173555219 22.14720634939 23.9759250019634 24.2604966864544 35.8782942920934 30.6885758522707 23.341751528209 24.1859830301057 21.2631555145248 24.757160504787 23.1590912397235 22.2061445685674 17.6890622505712 18.8732056668836 24.4368112673669 15.2076261332027 24.9489946930035
635 19.8917808609735 21.8301012031849 17.7403301917839 31.0065075277393 26.7976147064295 22.5523923049129 26.06912881583 20.4910885440847 13.8174615548757 13.5053549161176 25.5187316775564 26.7629535523599 39.8317797085641 30.0267809860726 19.8370426649724 24.095859440924 11.4270399333162 27.2533494984331 20.7189087987975 21.4703768354021 28.2683135475363 23.2774329364716 20.63603873499 24.1945458855298 21.931164372995
636 20.9762848533656 25.2362597201102 23.9386141663598 33.595771668374 30.0000048454149 21.6778216967857 29.0765520861472 18.5011250763139 15.6191822424383 18.1080536992045 25.8941684060409 19.3396253135633 40.9015560928199 32.2553302882279 23.9710132926519 19.884476962714 14.194956895526 24.99421411449 22.264723160931 24.0198354628041 22.9403726483543 21.7297215797939 26.3711294948009 20.2472770291967 20.0449581847946
637 18.164797987269 20.7438630447617 26.4362760870723 33.2976353177395 28.7824025872868 20.5271217909741 26.4244340321339 17.5928439026828 15.034778570141 11.6859301550077 30.1976094036209 25.6954048368714 40.9647094523694 33.1004934937185 21.4774281435051 26.4303604514867 20.9098111158359 23.4318931157137 25.9012430177703 23.1868769906174 25.6627180986553 20.9432563364049 27.0953090710483 28.2409093450171 26.2678121576383
638 22.3568027818179 18.9118951996599 21.0110623895703 31.8162639471537 24.655372549575 20.3761190797968 26.450285125909 26.2304341697841 19.251856673423 15.2237270060379 26.6634957411681 32.3288152437274 36.8837607858289 29.203722903976 20.5840195354845 21.8630526684328 22.4565205538177 24.5100855121692 19.866157663892 29.8370646949641 27.7566374128198 19.4185374351631 23.4021206844727 27.6316427861188 20.4369946144113
639 18.3282944728781 18.9270260148745 30.3969168689657 34.596287331104 25.3455059936996 22.9296450169492 27.4435001926105 25.5530078264659 11.8875974411224 18.8578330688617 22.6359278365176 23.7973918224527 37.8462880561975 31.3880666612239 24.2911980224455 19.4565382560305 23.8373135211519 29.7781765623988 26.3228624686887 22.3698987112029 23.6622407421698 19.7506799141991 27.3864377795997 18.8369838979779 28.087887134521
640 19.7073584340362 23.8007535538769 22.168946378678 30.7944084245507 30.0281255785333 19.8160102439339 28.9196623265919 19.6904216961881 14.4213652622446 14.7677996440832 21.2780788736152 19.4056964846703 41.937492503923 33.7146311099065 23.80084851196 23.0915564161655 9.98271658994849 26.2915614549849 22.8852104616158 22.0289641034433 27.833685985895 22.9347680503548 26.1595400394976 22.8972529494523 21.409494489617
641 18.5743690819126 21.9349013155255 22.2673666988538 28.8078514870898 24.027739219834 15.2267743679591 21.698876170726 18.0071468778055 14.8798137730808 15.7976877531781 27.0794659377166 26.3797102571692 29.566625542814 36.1580899105797 26.222973714072 21.5434402241772 15.7411983122945 18.3823107123654 20.2038863728662 21.7423263815251 24.9836960302846 23.8922490660358 22.7746464799583 22.2458230366615 20.8457774432393
642 23.1139374209422 22.4858415835827 25.4080377556953 33.688038284911 23.4805616821279 21.110638462901 28.0781358324247 15.992561364073 16.8668929785427 17.0334788610907 21.7619324929676 33.4797201829277 36.7388000525272 35.7214658671077 22.1530030352169 26.2317774343842 16.0209145695015 21.9324306531037 20.9530079418093 18.1473225239202 27.8229143607647 21.534816920284 21.1597030620601 31.1306861129378 22.227498443134
643 16.5567823498655 29.4446051519594 23.1169671553434 29.9981610374578 31.1954387043907 21.7946688368364 26.0862287416817 20.5625941312781 21.8081055856583 12.9634747284102 25.5851418557624 26.4855096076645 38.1843099515867 30.2576296465214 20.237760221347 25.5776384644458 16.428959818138 23.8138115624734 27.5274268511222 23.216420739861 22.094737010172 22.4705336003987 23.4597360164539 18.7257497692085 20.2243906420343
644 22.3923822490737 17.7011637852162 21.3248070198102 36.0206379639286 26.6216124752928 23.9491397259247 26.8589442421254 21.9860726812402 14.9148918079911 12.943421418504 25.3236435262545 26.1472395401087 40.5668314846343 32.1227466992795 21.0970189557195 29.451062294587 14.883239523002 25.4694843841017 24.4414698016342 18.8254352784194 23.3365265006771 23.4985388553655 22.1290708771726 27.2145502088225 20.1767050861945
645 16.7379571322236 24.8636728670099 26.1961488286636 31.7103509040982 33.4171882561217 16.6359744535663 22.1013733733104 25.4985343331734 19.2582340216167 15.8334354940478 28.6280617959834 30.0012923756213 33.5941860609146 31.1150065580823 21.9308261712605 24.7372406748528 14.4212493250498 20.8965753000981 19.9200668767299 18.1396957502696 15.8096339492971 25.6809990324455 27.295060070066 23.3093070227928 27.1973567166701
646 17.2462246060561 27.0328445558273 23.8598920711764 30.6229899332737 26.1519159075482 16.3086514192597 35.5763723752576 23.754887220464 14.3483733848296 8.5326919103671 21.8832157217979 30.7423059489602 36.7754534707566 27.4508934168018 18.1792188824842 20.5046680344998 9.6734820827632 27.8260675707544 25.9046240444956 22.8474462832164 29.3104289338747 22.9396794892816 22.1446238750409 23.8386782167612 23.6847802307926
647 18.6887112910184 22.6309832709421 19.7164092736901 33.3119709597079 23.7447488683699 20.0766391179768 25.3710345234536 14.5951519718238 14.4677053750589 12.6246661363804 22.4956195854518 28.0077370045326 39.479255577199 37.9904764825465 25.575512978908 24.4811329967268 16.482834265668 28.9357280132962 24.1683898580659 19.4206762924416 28.4370771186729 22.5326918385155 21.9980968629321 24.8968124531935 20.1940309485094
648 23.139897966621 17.615592527696 24.1714105200282 35.6766362642976 29.122077282896 21.1343011559789 26.3669758196628 22.2939593558004 16.232762018736 14.7593042826215 31.2959657607244 26.1831485766192 37.9607950744969 24.8011605513401 24.6710132660176 23.9871608635327 14.7488776740358 26.4808260294059 24.1172304618282 17.7414091556344 29.4667946580115 21.2746382096769 24.3059396408338 23.2872387879539 26.7649137383398
649 13.6762774089058 26.224480128073 20.0142981223959 31.4575882793119 29.7681006185148 22.0427262847876 26.4418238722991 27.0002556556341 10.121783702384 11.7603008530538 24.1084002233288 25.912049238309 42.4191461225634 34.2541854985967 17.2651005482053 25.8741677759876 6.85214216414001 24.7008645740936 20.8868242109255 17.9417435455957 23.3327959678228 23.1470761310239 23.8192187521464 27.8072629138262 19.9503576580716
650 18.6387503338315 18.0097190779218 15.8959870612685 33.2107634901056 27.5079004772587 19.7770697668641 24.503537116346 23.6049444209046 17.6719326108213 18.7248647356917 23.7774107319025 23.3553480851156 38.5596845726682 35.8928581492202 29.2177180641687 20.4599269211162 22.7334502931505 27.2340756050869 27.9377521120174 22.4374841443678 30.901217505606 23.5748101507668 21.4216645518525 26.2665657646133 22.405017799478
651 21.4182008030254 19.3357327056803 25.508138634729 31.1213321627647 30.6720359265598 18.3075281972258 31.9329322946518 23.0599292438934 19.2390178906826 19.51189938084 18.4954660396835 26.3216197232915 37.4412656392579 29.24805096439 23.3311292628636 23.1946836804846 14.9440844445571 32.4199736253651 20.5052994511103 21.0567689318816 27.6979512351735 18.6189928283356 22.4927944975458 24.9328938321579 25.324202455028
652 20.4478565190905 17.9625055159185 29.0168136492151 32.3860142452947 29.3738178973055 17.0200400397311 29.2365480693254 19.7651559241987 18.3310931451427 9.93057611020745 23.9111472757274 29.5146380144794 36.0696943267639 31.8631931852796 22.3791888910054 23.8083051965912 19.1571248980658 31.290285340815 21.9308930501736 21.1271415924786 26.6775533142404 17.0031769557812 22.598627945132 25.231254777882 27.907031576353
653 13.4159366476171 18.5842067249917 22.3081951452506 32.093838851529 22.3636827358438 20.5047253757148 22.6433734010569 22.2039799157986 15.4710929832827 16.5613303116696 29.9974372510947 19.2151107332525 34.4263421462343 34.1300778170941 17.6824696126009 22.3712150361964 17.2984949880681 25.9337932058915 21.3613848944653 19.8308589273223 26.6208247478881 20.2536248772054 20.7576057225127 22.4567831814415 19.0993998295269
654 13.8774727432368 22.6276071987686 19.8260625972034 33.9901984251292 28.0585963553163 17.2291935010292 29.5657575582975 22.2094428935649 13.910442898547 11.2068939688196 25.1291313096444 27.9760643457888 40.2819537927482 28.645084477632 24.4834586569268 28.8508094783946 20.3777925459629 22.1890793036163 26.1396883544868 20.8900163642267 24.4803313963853 19.2809046874497 22.8104660678991 24.3885268185344 27.6523449068819
655 14.8981974920971 21.1485975250611 21.6142574540744 31.6716750545372 25.3314506888043 17.222442128066 26.4268855034423 14.3562913514419 12.0958829730756 13.6203809199207 24.0923304396735 23.8786707052132 37.2210290265084 29.8307129159503 18.4207043839019 27.528430135503 16.9197679716935 21.5932835087929 17.7613529687509 17.7669084045883 26.2020261007544 20.438351912728 23.8576939037566 22.9034840534183 27.579282814491
656 18.1022255196995 17.0925116561867 22.2234177517316 36.18267909985 22.919639168103 21.3010323303906 32.5053969152659 23.4039672902132 17.4641438789461 13.3062847028972 28.0983902888924 22.470913973712 39.964806097984 31.9625992702481 23.3184846501242 20.2298845982339 12.8990001119847 28.4964567794206 26.7590389126424 19.5341225397494 28.6837607795358 22.8010127596678 23.7867974584173 26.404373240044 21.4358341668147
657 13.3919730684462 22.6089375761609 21.6304462557773 28.1905520250862 26.2636909836283 18.8494558983375 24.0021656958834 18.2527978968037 14.8652329256639 12.2199673044778 23.5601437329195 22.7028263029404 33.9651641912029 30.0253507224138 22.387254163192 27.867237062882 14.4297711754083 18.7527862388793 26.1720218329347 18.2531169786483 28.4093887085973 20.9705451961526 28.3377099761467 23.0599352456242 29.8837834509085
658 19.2806059526375 19.7016301501099 25.2284558712647 36.5529081747801 27.3876385393437 16.0011528992221 31.5448094853089 25.0231002930672 17.1119285497029 14.4483970033697 25.6327494490852 29.3630866660547 37.0845911718942 32.2765766001965 21.4171958290529 15.0214794848063 11.0898799632661 28.7044764003094 21.5555827571254 17.3128708731477 31.0562535984891 24.1782514338915 27.0183986782539 26.1733154574077 23.7587451460997
659 16.1619719087801 26.3831332061877 18.958538966837 27.668543412481 23.8601595470904 18.5908381802178 32.4937952897518 23.4820291357989 16.1154276289825 15.1301126852842 23.956106651759 27.1087022793431 33.2259158851997 32.074548265518 28.3077588551795 19.7902503151325 22.9237259363956 21.8375979096035 26.964863106871 21.9543684209122 27.1555788408535 22.0806960828086 19.2447068769034 26.1444571821924 23.6347278102818
660 19.1932908434596 21.3328831874046 20.9255551949988 33.2372767137926 27.4227440838431 18.9165594732568 26.25666479252 25.6136622931949 16.7033651125511 13.1426960459054 30.8746319927254 25.2582325153663 41.9349305566381 31.5486921185141 25.3094123599716 24.7678287138975 14.6504434267548 27.9627688360446 23.6862560368991 22.709762639384 22.4185268570068 20.0226339053082 25.1706199286322 20.7154188210814 26.9775479892914
661 18.4625925773635 21.2428288623429 19.0575264962296 35.6131203096742 24.2706232454191 21.2287543237933 28.6891287832034 20.5278295793359 21.0312765362542 14.5641921813516 23.7540644731268 32.6488286586349 38.8621626585259 30.3065427158947 18.9068103689848 22.629941335956 16.1936244859455 22.8182085672535 24.8779229519761 25.8235532665529 30.1740827766845 19.6120979789849 24.9752590937421 26.107093857634 27.306743075399
662 20.2415810061699 22.1985170120727 18.1969077042739 30.8910587556105 33.8894296022749 18.7793791823048 21.99223589188 19.7683597071935 13.7022214164734 15.7563971935693 24.4008157090874 21.9930454260915 43.0385987193886 30.4580181428704 23.651838448478 22.5056590094381 21.0997965550151 23.3677062330078 23.4903335443476 19.7330115461447 23.0905864389873 27.7425241141098 27.7095093957235 21.8560270750345 22.190162586105
663 15.9286566871475 22.1962154472915 23.9009132281704 33.7834357873719 26.8478061742734 16.533338730067 30.9950276428808 21.4238487592967 17.1608545895529 16.8523389786864 29.1470007789762 24.7935139470121 33.6016832781819 27.0120740170276 24.795819005121 19.4278484444064 18.8165525040694 22.0497325786462 17.6923325371825 21.901538905056 29.9268790556143 25.9102633136774 16.9583808988701 30.4880587398187 33.3622647862589
664 24.0350307452478 18.5652594868889 26.8071115806761 33.9315236957542 23.6513943768145 15.8630838164446 29.1914570286819 26.3243943665913 16.2117853341328 9.62460479954576 27.2162469937206 24.202101474114 39.1990363103169 32.5098357871529 27.3482277328728 22.0910694498437 14.9912684820104 23.5792674523385 20.806392804169 22.3026539064197 26.9846710832388 22.4556258494529 17.445785943715 25.51855283184 20.9149385159379
665 18.781992705792 20.7732486165824 20.523500525277 30.1523197509416 26.4654757276047 17.8576844880944 26.1460471153862 20.9135205666121 18.8592623934308 15.3432119531909 24.3490050827003 27.6388191898366 39.4986203978472 31.1190074225635 18.5600240352975 30.5990100717951 19.7441343415344 22.2253894288655 23.8836811046214 21.0131397589244 18.1088755109894 29.0978530646387 26.9784416875963 27.9926966504991 18.4023465216199
666 12.3058246119173 19.7026384871943 26.4215247648401 31.2038781089079 38.4876322740027 18.3252509311861 27.4231251077006 23.6672518782391 18.5980504481113 14.7892859590422 27.0208624133881 32.2905297904921 41.6047140118979 28.2871389409838 23.8537825081083 19.8728311507924 12.4787228987947 22.4748094497648 18.8213982009428 20.2663592839377 22.547849939282 17.4816821794895 26.6534211471768 22.4128655563621 29.5584553463047
667 21.5197281248644 25.1376652163344 20.5289440404476 29.8938785254096 30.19322647377 16.3248105357266 30.7565397040641 20.6336589594511 15.2932772796751 18.2913855894192 29.0472555301197 28.3205296911013 37.4589431683227 30.6549157826802 26.7652681440825 28.520045734733 21.9247821707165 20.3769785034384 27.5485053306992 22.9038552561403 24.4975282905862 20.5873124982086 22.9173019530388 26.9085519911841 29.6893024024405
668 15.814941212551 22.3132624823512 22.3054469569554 28.528919890503 28.6051450507985 19.6743819497577 29.9947828309276 23.3847556553157 14.5417386617363 18.153532076303 25.568079644834 25.1071555746123 38.4555097246898 34.53098866592 22.7057474444034 20.9548617765428 14.6022442850843 23.1337105443672 27.3966859122746 23.010446644777 29.1541468568157 24.390325342292 23.7631173477453 27.0928945394428 22.2593637213605
669 16.8960298064162 24.8772465568227 18.9423934493053 35.146726695299 25.1057701406706 22.821767149966 34.2378447842875 21.0249080465188 13.4971591292294 17.0388753522641 22.8490288920734 26.6111628939513 45.9553391412355 35.7995187092074 20.9440093242493 28.9572939929078 23.3710235050667 23.2345312784305 26.1352579954444 19.1113292954323 33.2108244606772 24.8353653589971 24.317869969418 20.9188398184963 20.6726978465108
670 15.4460090713382 26.0764318169627 21.9807371368997 31.3847132819029 32.0186325652067 19.3893866228718 27.2693253330588 17.1744649925983 13.7867348925291 13.9678713236668 21.418325571309 28.0864074267373 44.089190812942 34.3732009525003 26.7144068092047 24.3017514330817 10.2854497568576 25.947440561365 22.717870892732 19.0353448188907 32.8527867942575 16.8514425292159 19.6852445419634 28.6772853705907 21.9366338011962
671 21.4418491287574 25.9924284696785 29.2094828565195 31.0896131743153 28.3941151013528 15.7889228427447 23.70706228512 20.9282393166852 20.9172145081871 19.0227245465429 29.7112972686138 33.8972067798925 35.7664697137638 33.0972890899553 28.2336782922011 17.9979436260288 21.7007535344781 21.7278618063462 23.5726756990209 19.8962131803182 15.7311002179053 23.3272498036105 23.159151449529 18.8269735337276 24.1032412348332
672 14.9100923681922 26.7548330892785 24.9512443175828 35.1879057661857 26.6170874083814 17.5732027846998 31.6234847998073 13.8524463771513 17.7377613150835 13.3112835360779 20.7835185152903 21.4950301327109 36.3599019803765 32.0457831621068 20.1596485457307 25.4045708766903 11.5004039377767 22.2886940396636 23.810810657284 21.1503976417794 29.2281920220193 23.6137253520817 26.3723142025705 25.6018874374832 23.6393856504203
673 19.935233345478 21.2026116122495 21.306580133806 37.9690556744515 27.1481514348683 19.6780921460725 27.8750250772399 20.1589941290169 17.9194509598447 14.4877040372062 26.057622039393 30.3970623404029 35.1636380644701 34.8514684592445 19.3533845121406 20.4949595036219 19.7554064661628 20.4204394620215 19.2229759075259 21.5095303319586 28.8561061405396 16.9531121403502 29.004473410016 28.0950932953466 24.0768607120676
674 16.5700516768342 22.0073426038923 23.5459763057953 34.2438699733358 28.4087774494181 23.8965573141645 29.3367861458393 24.3046786254151 20.896577818651 12.1146348773633 26.5514601535503 28.0061456903853 38.040080513496 31.327043648915 21.0371925338469 19.6902972218375 11.0328789289248 22.8637579385686 21.1854814023847 24.6657193216167 19.6827841260456 27.1850354803773 28.2361407497818 23.1061333185038 21.5961266417678
675 14.9448172081838 21.7976608821356 23.0683975859553 35.0336154410152 29.7506159098798 17.9028029086247 28.7660611991083 26.0050754721408 15.2519712377974 19.0551364382837 25.0107988588658 21.1472371804175 38.6231760989306 32.1064825077899 23.0182118441127 27.6449710976867 22.7415809031958 22.2870267398284 29.2337236248399 21.3992452607852 24.7646793270887 20.3764848725097 24.0297345287728 26.3155885630171 25.7085195373841
676 20.3511132062374 20.5980199219859 21.5697493567763 31.6200624656941 25.5385418809596 18.6703692729549 29.9926988449631 17.9916315780123 17.2249517783509 13.2495638288194 22.3497706685394 28.0493191687741 37.4899080446068 31.0036585822013 20.4439344448856 20.7045092557722 11.052819925902 25.4447954290466 28.7229941968778 24.39880448633 27.2146627036557 25.8382105797383 22.6761820373958 24.4534030377143 20.4398676634576
677 17.8258339366671 18.1020210234183 18.6621813092967 34.8543021407151 26.5608999768818 19.7381122014554 29.2527247863515 24.3110868717864 15.6413353692318 15.2827980131803 25.7810959188955 29.4431035384457 36.038827464665 29.0241469160842 24.0916807549096 27.375137991566 15.920418681651 19.3842080620161 14.4361817269037 19.1023168038322 24.9080394976072 21.6368102939011 26.7000884136743 21.9888039675224 27.5624121779838
678 18.5730284442592 21.8844688140528 25.5367501034651 34.0546845220302 24.7750214602497 20.7277987879525 23.8123739323399 23.9190979951618 17.8161108141049 15.0417994626422 25.2320625488311 25.7572041095498 33.1283297593533 32.1002821751357 27.8097399014841 14.5720284047166 20.0651039094028 32.0644653847841 30.3377299843005 28.3631948331618 21.9231505778296 22.9072375277715 24.8968151743422 21.2799690474616 10.7829402356845
679 13.7452816398363 13.8131826718429 25.1949412026737 32.8375190368793 27.7524620699471 22.7477323786537 29.0573322492935 18.8456006235082 15.5932473429759 18.4091484191836 25.6878037323871 26.4678909738064 35.8133924284191 35.645411519766 17.3082268192639 19.5926789726611 12.0554130380242 21.3792600365358 23.8192096201584 18.5787634536132 27.7344698642669 24.4972035226096 27.7454374391352 22.0312656733404 20.5891736245117
680 19.6325900311567 32.4143857937579 24.0915611621566 37.4954588279166 26.3592905023202 22.9645585468873 36.3770882173772 22.3591341014394 13.1254053961818 13.585180473485 28.0556954456279 29.349632358751 40.954516196154 33.0794322438137 21.2409729264645 31.2385087015185 14.6784356475548 22.9346749597253 26.1822646132888 20.6103882736385 29.633166151622 19.7996515370272 22.8984852567778 24.3196484932717 27.9611573536026
681 19.3928230420445 18.7011304202301 26.2842328249759 30.8299230506952 26.659567173902 19.3859829091413 31.9459314239019 23.4291435101515 16.7815154563127 12.1110534936519 28.973415639909 27.4675978486384 33.1261918935499 33.6744104626107 20.60416083918 26.7356879789437 11.5187390657713 15.0861942461446 17.6969466835972 10.9272692580848 23.4108438498918 18.5482916258903 13.9980754486791 20.0452345080637 20.6609902068219
682 25.4568120742797 24.7928677189023 22.4679196930514 29.8226076396785 38.9520225602978 13.9720618928723 30.1162640951144 22.1499454113261 13.6465634668597 10.4514663568376 21.6133594059416 26.39337733703 42.0986787667367 33.5138313321396 20.8969706278779 23.2399308394651 17.2604291452763 25.3297255214407 22.454990661817 13.7028330094046 17.1318335506426 22.3965190236925 23.5821441122432 18.6463921326093 31.0707831978946
683 18.5416428285415 20.4077487615775 21.5805662368488 35.0857944995248 29.2279532673498 17.7322170129364 27.9622159720764 21.5410126462913 19.7552942466551 17.2402229351582 24.2077402779717 32.3063669708442 33.6351941086445 34.6418862677031 22.7080255781294 17.9331535062764 15.1225821362002 26.2209032154796 24.8221949445107 26.3689608236902 18.4620119185468 24.2607071145907 29.5232149312452 18.7839783704152 14.2524451071159
684 18.9697696393299 22.5349743825505 22.0822670259791 39.3894985026553 28.7373219319744 18.4241750495257 30.5364156387776 19.9244091576865 12.6726777022886 15.0732994374095 21.4385710665394 23.6195094148056 46.1273902662351 32.9011504179897 20.4809914686706 26.2132780135328 12.2240813274901 23.2740254444087 14.669699411896 27.6689662681897 24.2838338789502 24.4242733688456 25.7913485620135 19.6054995829309 22.5092425443552
685 16.5823229692375 20.4425621511791 24.9495960254533 34.5954449299349 35.5530133652205 16.5077484850787 30.1890793149727 17.7106470848567 18.352657290793 21.2671091019823 25.9288368662194 23.3524359627184 42.5120975681141 32.9179841996346 20.0930736327163 26.7531385813043 17.1881786008814 20.4214623630578 26.3279094594144 17.4314963573656 27.4453441829249 23.3042960052523 22.1142922042624 17.8324595747048 24.9827234154941
686 16.1577531226739 20.8704056730962 23.5590978900988 32.8768729012034 30.4807327033997 20.1913475446075 32.8649201971382 19.8011004646788 16.6191548316979 20.5968366289028 28.6813556386654 25.0389724679559 37.7612979250684 31.6240922074123 20.5842663020405 23.5271639882491 17.8976196712458 22.7272266572439 27.6905277558257 16.54234694015 27.4883249970487 20.0683517544078 22.2962820082238 27.3184380602454 30.0059690763406
687 14.7898610807931 15.4882262690002 23.6848998993668 29.1594368906853 30.4782644881373 16.9121014727416 29.1789064481652 24.8183755599836 17.9696748714594 12.9447517102866 20.0576597433308 20.4348705598057 35.7936571613084 32.8993840507591 18.717145721468 25.8323437327087 11.4688254677586 19.5912750139715 21.480845267484 19.657361987103 34.3165069966395 26.0122199282566 29.3715147993094 28.3436392038118 28.1387002383242
688 15.1752255449215 20.3812887494127 18.6404908254005 35.3777202260827 26.6750442891431 19.2391707335689 21.0121386038197 20.3209541386282 15.1231014773676 19.4340332824212 27.4852724542715 19.3213288720593 37.078875167699 30.6123804914761 25.7202639865727 19.1586780311491 15.3382241143591 21.9146945968877 19.3091609012446 23.3157930514871 28.5649998485053 21.7992877374381 28.1062427764036 23.1737827268065 24.9309289629274
689 21.6938132420273 14.6118238782463 21.9530422234243 29.5745827730045 31.4495389079983 20.1632378004885 27.4343162845268 20.4929988892635 16.0311244417952 19.3735067510968 25.1023605728727 27.1573545967793 39.0955846531969 26.8175265623007 14.9868060240725 21.7152515338781 11.0560591305044 24.2815202504946 23.0803883466361 17.5367487365905 25.061543735197 23.6574441980352 24.8051889807975 19.7026000907981 27.53984425964
690 19.1719048133594 22.5243957572872 20.4858967154025 27.8099331644971 28.8964210564201 22.3949159613943 23.7812162462036 20.500247209627 17.2710713460139 17.9003593785281 18.6174788520777 29.2369306929049 41.068183491284 30.2231927321168 25.0047720873105 21.6220439253134 17.9835723205628 25.4977268113105 22.9238576804949 22.9113915522342 24.4223016313585 23.60891577304 23.5000634790307 23.3383453038606 22.7378404529326
691 22.9791888298779 30.2629751326769 23.0230691379708 31.3288168079937 30.15630195983 20.2312888838267 33.8819010853944 28.1495438634592 18.4887862255299 17.7938110055648 26.2177721326891 29.849076983515 29.8289746198331 29.9597430220208 28.294395326375 22.9252132594516 31.0173591847362 21.3795844336176 25.9056284980917 20.8023338478718 22.4703418917229 18.9519059973464 13.804904606094 22.0470497856109 14.4915760526255
692 18.8088948140539 24.8355333323066 20.8106063884193 34.4636468580852 28.8530081240448 19.8524992422555 32.4825498794405 18.7543264043991 18.338020198221 15.6847333003081 25.9403458323307 28.984790584338 40.7329561778796 35.2486208385917 23.8970842135472 26.2387410397198 18.9966117638677 24.3640351480541 26.1444683928243 28.2122395272374 25.3636779486637 21.5984539291353 22.6916429996622 15.5512125986666 28.194916262065
693 14.8190286475018 20.3154740720829 24.2590255494394 31.6661471288072 27.5734404353743 17.9466466104192 29.4515380685729 25.7972879274485 14.3987687950938 14.7242703666364 23.3016078544713 26.0298233241573 35.9637509409071 23.6149450338378 19.6106566222818 25.9594325919586 13.4386533837934 20.5167928230784 25.0401265904968 21.2318477230621 26.1041865951795 22.0479381257124 21.0596661612748 22.8491552393677 21.0533033462032
694 18.5991198925214 22.366601291792 21.8029836537364 36.2487898173433 25.1990631677655 18.0892387162325 20.7416128335474 19.7203156042858 20.1317929147725 21.3943797900714 22.9758834393719 27.8526572846183 32.079822245156 29.2564852855876 29.531074247271 27.6380242823749 13.1971271111767 28.397129819677 20.4362021754548 26.6277198632096 35.8979394529846 27.6959551412413 19.944697981682 29.5122933270262 18.290801929764
695 21.0311414246141 15.3812934600931 20.0921063414679 32.0274279962246 25.6121336270405 20.8761610948391 33.9191176761721 20.7773792684399 14.7780516087347 13.5180876329558 24.1535113376946 23.1767049190687 39.2960046334844 32.006418068987 17.7770045587542 17.7503987707468 11.1833034631558 25.9010227184395 21.0368382150042 21.6108918418318 27.8367501589065 26.2906388266604 25.3963249848164 29.0220445479961 24.8093188722628
696 21.9318065951045 22.1244668743625 19.9150744412233 32.0867243098993 21.9646901044718 19.2450752036614 26.2013394162968 15.6933134421167 14.1981378181723 13.9103228239506 27.3043344492616 25.83592089231 37.8805167223618 31.6420630869652 25.0906590270289 25.2431354228685 9.44112909943353 27.327744311302 20.3573110164244 22.4736744020042 32.9133139166002 21.715068161961 26.8088057914464 25.3169218154466 27.5811343425126
697 17.0405643915346 23.6557864882602 20.8943288959758 30.8289915753861 28.3244519890824 19.4954585062482 23.4294286380746 19.2769561866219 18.357243748417 12.9288994915642 25.0531227290397 18.1661579050943 33.1027302058407 32.0097711219191 27.6082054112758 24.6560493762275 15.6239985168878 24.8279035373505 22.8439788099496 20.1457965172897 30.3141920747017 21.5921439474654 19.1184321363661 21.9610199220948 24.3499341877177
698 17.2237624034479 22.2518481613642 21.0325410034348 32.8630703313985 25.3562183901508 20.2569007656221 28.6798647895763 19.2721666030306 16.1152842925789 16.7629072355128 22.1181182719919 26.5361644620652 35.0397322734305 32.7766746316925 25.2154283567169 18.8714535445041 23.274175269573 25.9916484265952 26.6958573944987 22.46100932922 27.4928029138855 25.2269333838423 19.1405071451756 25.5506044205607 23.6733063665445
699 14.2624562223568 22.963820731426 33.0159274148057 26.7879081143047 31.5082603643298 15.578281403708 32.6388650146116 19.8054305655868 16.2533555498204 12.4513182755728 29.9448203556319 27.7988741704646 34.1012708831908 30.4571767806804 23.9013897529397 17.1772228909198 16.1036043864819 27.8355098901801 22.3684177397642 22.823632937893 17.3977777611676 16.0356302482752 20.805159405559 18.7251060343558 23.1264608838981
700 21.1521152631807 23.7238095869814 21.5623043979487 35.6510956364579 22.9900274060125 23.1588553657488 31.206675947609 20.1769729721227 14.9360469990763 15.0395527197911 28.8348908080908 28.0394682292257 40.7113693778368 34.7844951994706 19.3204326010092 20.8680938877145 22.7382093778111 23.2632337389613 21.6207158744062 22.6098436342342 31.4566129280747 31.0066674060373 24.0490190796532 28.0342522510507 15.4573568240734
701 20.9513864308336 21.3378353831818 19.8942679351238 33.2636277622633 27.0794096719252 22.897886367973 31.1553989634167 20.7042123397947 15.3108086441544 17.5620004439209 27.2327534528008 19.7793772645996 34.7471683673382 25.9906482148433 21.7366493609338 21.8308736644851 17.1696284300224 18.7571340190927 28.267104398102 23.4457270461427 25.7487512234893 18.0292627863613 23.0434918870474 23.5043659281038 20.7497071679055
702 17.5704088718708 24.8884310347574 25.3539621043131 35.917151003169 22.489243727386 18.9045512592978 30.5962601692767 21.5025898541864 14.7756026858834 10.7432127817589 22.3054471046419 26.5972181862599 36.3346706771272 26.6655410447622 23.7741251922485 21.4124243847534 17.6765930982387 25.6852732875311 26.694241561785 16.5147311393569 22.0437648153053 20.776968673889 25.2187793445507 26.7452907578142 26.7568196462274
703 21.9792797192141 24.4978451260521 17.2165835263862 34.3905739641787 28.5877236564187 27.9106400042763 33.2889583211455 20.8136526383143 17.5499594900746 15.3554970648246 26.8895440984588 18.3738592362491 31.5836449825724 25.4880463851361 30.5072566421679 27.7832220362777 11.2689318368894 28.6568635558591 18.0379032282517 25.2523344302302 25.9385753184278 20.0869703049419 25.6527701469616 24.2769947773176 16.2633987424912
704 17.4103472906503 25.32518330736 21.3135041521817 31.5191219067892 27.1575831283073 21.9042663831615 28.5034513386873 18.5204989982935 17.144944748939 14.0676738583849 23.2462242122065 20.7481140162201 37.9184085036281 34.2870670043 28.125408416101 18.4488607942865 11.9979222670325 18.0494696712401 22.4227982717433 26.979451395535 28.0201268263916 19.7739824938182 24.5985406092459 25.6498329383683 16.9612139079529
705 12.0549981377033 19.8711673504803 20.2847081415489 31.659751497923 25.8890242886342 20.6084968635489 30.2278513914031 19.7181569928887 15.3966897741563 14.4482302427704 24.4753709713788 28.8542860549221 34.8369738736562 30.6561093981219 20.3294769006498 24.2527928661342 16.0533682348204 16.8101328338841 22.4923809371836 16.309435955862 24.3805602379913 20.2688265969126 27.6896231951362 23.5426275030968 21.5250318548358
706 19.7628369355531 21.3132775938239 21.6961309626892 32.6308975574713 24.9343209592429 18.8665251092943 29.6776383056821 21.7030472039912 13.9693320315831 15.3556983656035 24.6123892566725 27.6657185644323 31.944994784897 27.2626494682738 22.848188914286 14.4162320925467 19.9778634794763 27.1426872233809 22.2550322383876 22.2625263516568 30.2420470006779 19.860180299202 25.0995607039661 23.9428751812956 25.806048609414
707 15.0141972183578 24.4998581074188 22.5156627935478 25.4910779735192 19.0569390592779 19.2642493784775 26.9685594618513 19.2577950080949 17.1684828764346 10.0656593352199 27.2448478658112 25.8168444117763 37.2529814698488 29.5887519176006 23.0196038096016 26.3453602905937 14.7504903719723 22.146699746599 20.5013061185434 19.4123952412867 29.5960205384471 17.4346624863777 24.9895497169244 24.5473489024821 22.2348420254048
708 20.0199766850732 28.1007972002282 22.9867555048649 34.9277127635948 24.2592692212711 17.4320965218158 26.9938618215046 30.0017209569258 17.4925211669135 12.332344380453 26.8258645852077 21.0441172657728 31.9982785849753 26.4760483913328 23.0943277376337 24.4390030073596 14.7153851019126 20.7996555188128 20.3434000191786 16.026006740992 24.4877441735397 17.3939110770468 29.3946346070147 24.5625103508577 19.3683389377602
709 18.4692354079096 13.8013999314073 21.0716629583175 31.0984755545252 26.8906661872538 24.2965359250958 29.2479064714422 16.2894256113003 15.0719877780543 16.7256578234035 23.6434240940303 29.0716662608242 36.242045744818 27.7209901729799 16.9468415321043 21.4371171910282 13.9385583036969 27.4185589677179 11.8451561532908 23.9046736019021 30.4716647908398 19.9303629082379 26.8635671437061 23.7558355320037 23.912389356701
710 17.5385093549325 26.1058221597815 20.0112728840719 35.5355248120568 21.9574409852192 20.2794064836395 30.1781642130841 18.8117344501811 18.1141069580407 11.8256805218012 24.9755693371182 23.4700156687193 33.3039721476551 33.5550515174381 23.6430622165907 20.3591649415882 12.4318874530782 22.9014386215206 29.1618605018334 19.6508638058902 29.8623558672423 19.4560450223399 24.0731966273433 25.5401554054679 21.1942086250308
711 20.0477634137195 24.564561373361 20.6453514451053 26.5727919990066 23.5386867204255 25.449855370888 29.4529734460567 13.5689988980201 14.1796077814063 9.68588365899416 25.0077033774478 26.6631912371388 33.9228525439838 27.5510925063867 25.6292351071281 23.740297393437 12.3971444490931 21.0987909402625 19.3706649306722 18.8882837036791 27.027003715731 18.0470131462521 26.0810816130892 26.0728744458675 21.747271723994
712 22.18312264672 21.4335110518348 22.8226516476647 31.3900200864363 25.5748754921081 27.0659532044474 29.5045446168688 20.2114532132006 15.2275844428321 10.8674482666037 24.7020700911103 20.1848978615617 29.3948852158398 26.6353949374766 29.0888517478717 18.2343078867152 17.8916004612545 22.8274381233874 27.6131609634381 19.5337046772139 25.5746607662091 24.6396120077195 16.1451240289362 26.1783601770067 17.7150852472231
713 16.7116118955124 21.8682374326176 19.6894637772671 28.3168690811672 20.3209352290734 25.5266490290906 26.2421373855473 17.2292524471455 15.3404448124606 13.1239461772946 24.1379607821423 27.9448698920985 39.3921955710369 33.3107748469879 18.734089228646 24.496021307026 13.5769921836009 29.3655735034088 27.9396691568676 21.7941074174075 30.4363992610635 21.370654305549 31.5851745677579 26.4489276470736 18.4964577856661
714 21.9949008923093 21.4155083342544 19.8253504136801 33.1900372147033 26.0466112175898 23.4892113380685 23.2006349858295 19.2636443559706 16.3504697875654 15.0184781557552 23.0976384573554 24.1503740987187 35.8249791978738 30.7394643197705 24.9373536606986 25.0943460829959 11.7248327683976 25.6948385662966 25.738954426601 17.4646058967738 27.7247634280498 15.0853879598187 29.5522748112013 28.4686440730919 16.4841439233266
715 20.1929442679905 24.4174641242243 21.9734154344642 31.3608917690683 27.044027655913 20.6075761726518 27.6656474514458 20.6668932095647 12.8014536624086 16.3906945799009 23.702013364258 19.6879714166655 32.1871334445248 32.7965405790501 25.7990906583358 12.5755920477645 8.54380091039829 26.698747741554 28.4819738581168 18.4805802286363 32.2538742126973 15.4883192737782 23.9703215706049 26.4077570901785 33.0435624663167
716 12.1876150662672 26.8352161491166 21.135506375434 28.3483432819242 24.8361823226927 16.4660428276327 26.8879029611604 18.8987499389723 14.0387129337894 16.7490526107798 24.8042715628691 24.4297721440056 31.767591941422 28.3471523724691 32.4089403771287 17.0112523262699 13.1223573106189 22.6899759697608 25.7747643828116 22.3191168978163 24.9203252335033 19.5057734193652 28.6601977152003 24.8133726989103 20.3855173604355
717 21.1078034599905 23.9847786022923 21.0010106154071 32.4679457462942 25.3497782397739 22.9985059831865 27.2072331596567 17.7504029373287 16.7615112619735 17.4297556209852 24.1899784159483 24.0206274906083 32.8220807544342 31.8044587870808 20.5415361038987 25.8506242785911 15.0955401409751 19.0564538520241 22.7668825020953 23.2971533515171 24.5661785594523 21.8053360060158 26.9937557146956 27.2304292428812 19.3705349318855
718 20.4622969317707 23.1614784557531 21.5100959054888 30.1201471055189 22.9981231753208 16.2608128101844 26.6928870254832 22.0545913837511 15.3952264692597 15.7227426778809 25.6789932498755 28.2423615916926 31.7021561541761 26.8528794156874 21.8254505296646 26.0088806741176 16.5118933199614 22.6607249350771 22.3879844440722 14.5083420675257 23.9448978875349 19.2720483147413 23.8795717025517 21.3242550801515 24.6347752071523
719 13.1593012005222 18.1773910008955 22.5574107995995 27.4251256132877 26.9942584431587 20.8773061518581 25.8407512473394 22.8394841073551 17.9935731296755 14.9850349602778 30.3404857696062 30.1312256192552 38.7019644923798 28.3253301872133 21.0697257788783 27.037014742716 14.418886808291 19.2581781869587 13.3611583734046 17.3062355152244 24.6126330247298 26.8939108802271 20.7060756715614 22.3325359895177 19.2264995955393
720 24.9319454531218 21.7853570493705 18.4995192387436 29.1103791746757 23.3027233410911 20.9998720269418 31.0529661000172 17.7144885096398 15.9953697582059 17.8609328924641 26.4900568459763 18.7221659580668 34.6360754518815 30.7652401100756 29.2544430711975 24.0936843740311 17.2548773684229 33.5059358305009 28.4968910886416 19.8303580037657 30.3558065421583 18.901082753784 24.7509152922796 21.4160351984553 26.9226081698104
721 21.546152886862 20.1223387675368 18.28438412868 36.0988571369147 24.4763200766432 19.3231449163363 29.0924352477586 16.8538548424697 13.9988495002353 15.5131018520623 22.4667802201372 23.0159697810302 33.3175715492277 29.0799962481749 21.5574554302334 22.5645250934467 15.8204284887071 25.7787974346477 28.7453703571335 19.3313530854717 27.4322077995939 21.2136578677217 24.0689543369879 25.7101563545615 27.8624780269521
722 18.9821584660229 23.8284322446931 25.5821067649158 33.4280616125605 27.8489164323969 19.4150250911183 29.4383736270352 15.3926945625957 18.9578898059591 14.1707411009113 25.267771308997 21.0900200235548 36.380668162737 30.8063947662529 22.6318329352239 25.326623088433 20.2721681354038 21.9494383884166 21.5773296100708 18.4005217311974 28.6820205139128 20.9477766465655 25.9000497385358 26.1453184320934 27.4099416318142
723 19.4916770586555 29.0914012956115 22.8318967656941 35.8186068778866 24.6100602710679 20.2771384652041 28.6068936865907 25.2219420864849 13.8788840923903 17.0480227140712 26.183587698702 30.2096998811596 34.9788953478858 33.2301310500118 23.9077773690698 24.9586006422377 16.6233485704929 23.3036710249394 26.1117855707273 19.8256972115409 29.6638245258089 20.706086176035 25.0665445470566 23.2599863115861 20.5435474135343
724 16.3625723273311 25.7800280943445 18.3594999897764 39.682423725233 24.8697893381794 20.7328851540547 28.6774411775609 23.996124173635 17.3908247947591 15.1335135649723 25.0385860961174 23.3044124598051 36.5715909494502 30.7755448019878 22.6608946705302 26.4681627493653 13.168088430797 25.4381445173262 16.4986837477385 20.4865667283896 26.4071358764411 20.6832040665438 24.3452674769078 23.3228121144107 22.3852210450917
725 17.3296238269242 19.6681913978208 23.665577019652 31.5234588796675 24.5903124821218 18.5758586712138 28.0802749601341 19.4822660132351 10.8895626327874 13.6161774146443 21.3167195302713 25.1872880568622 35.3937624153906 31.1504572136562 27.0507864106372 14.9020827252755 11.5997763949739 21.988560665032 18.6184536150447 25.6591339471895 31.6310814582916 18.9629566553377 29.7161824369142 22.0436834281927 24.8128237337284
726 17.1206515138898 21.2399144726752 24.2816921688985 30.7191823406967 21.7394128677106 18.8923136991383 33.4812408912152 22.7239153459086 16.8048654556338 9.33821688815048 26.1839232671332 28.6614361180874 36.2750127139396 26.0855248198106 20.1906155370134 24.1655920235082 18.6593747209648 25.3154982366493 23.4467731693607 18.2843231454347 25.2716758819764 22.5778200579267 25.0514136095296 25.5268387645876 27.0837686120664
727 20.0793120840339 25.1119404508115 22.5582606542252 34.7999129671406 26.0248318339657 24.9159447971728 30.6327258555133 21.9341892489013 22.6916164831689 12.7083922053427 23.0920434532779 21.0903078985455 31.3056351967245 30.7496754955423 21.412572507234 23.4003891873195 16.9893423341589 23.0870178372422 23.9944209330493 24.87739608594 15.2421635889243 18.8772260836315 23.3973120066606 24.9816212260931 19.272201123637
728 19.763068049858 21.2795597724529 20.035633084958 26.2494698132073 20.9277286433361 28.7529254523916 28.8688931881623 22.0680232813503 16.7238080786515 11.5635047537681 26.2735663943908 25.6969974060968 35.01725841878 25.088512350224 16.081037474115 19.0855887566934 15.9203298346174 22.970097190787 17.8202017286825 10.7433370686538 26.2204782588375 21.101744159731 29.6358951602513 23.5077366885794 21.6769182904167
729 18.5293028561453 25.014839509888 20.4679999747813 27.3406736533519 29.8151314693149 16.4034582567024 27.6730475625438 21.1447161474254 11.3476947335498 12.8180080332323 27.0712576742864 28.6658195503104 35.0177781789294 29.9994655643068 22.7080508017758 28.0551846642477 12.950468725924 22.7962773680679 18.5296488332989 24.138292084277 24.3136479098155 16.3977495946852 25.7145234186713 27.8413790742787 22.5473196923656
730 17.9086529362926 22.6441604399087 19.1982182933212 27.3039373959928 22.563319533598 17.9127175134024 32.7650756926324 25.3159461149985 13.4748699167264 12.0250932778328 29.2889516150306 19.6716204445945 36.2938112077711 25.5274203930576 14.7538361211417 23.6636014694106 16.0225427916992 26.0021949917401 18.9214983538663 20.9887415033817 29.1158967045085 19.3302800948978 25.0871857585995 27.5825633119325 22.6091432915483
731 14.0697641942431 21.2175296042741 23.8067430963977 30.8865399295918 27.0192501359708 17.6651400766895 31.0785515775335 21.646388161481 15.3066345314833 17.4256617922965 26.7530997649252 19.7855854611706 35.6597070167961 32.9128267645436 21.5953993192047 28.2856152012144 18.8083362960131 19.6326724986532 22.8571426571992 26.9162930307253 24.8089261504948 17.1462404437913 23.0981828049886 24.2145281534546 20.8481453719328
732 22.1829180916048 20.3316650291291 23.0879050734824 28.134518004268 25.7437922556337 27.037088959225 28.1420010310107 16.0242586078182 12.9770284949535 12.9859450052919 28.2452778373387 21.8390028593821 31.7501123506315 32.6790595017409 27.7908480552818 18.7889432379529 17.9609132090463 21.8594652813994 26.4177061949998 30.1854330317418 25.8960514133862 19.4877476623217 26.281343906977 22.975900604337 22.6132346016687
733 22.8095580399692 23.0180228995277 18.6043631198755 35.1982778435033 21.2396250331787 16.5944315575977 25.9118428180108 21.8490052392923 15.9946584434538 12.0970386963733 26.5953428947087 23.0093642021149 37.8669120344531 34.1709525796705 17.4214038947703 17.3134437365721 15.9564931190554 25.3674796565321 24.4816976095755 19.0090844127747 28.412082141781 18.5464184172945 27.6796225824287 27.1218265103465 21.959854507315
734 15.5783519867556 18.0717198636613 24.2550227914919 33.9895092077145 26.2836487646075 20.8048186144975 30.9438358122375 15.9451402197478 17.3377430179935 11.4189038812505 24.2669671339824 22.8646690020226 37.0927795679152 32.9312424939396 19.6755971324031 21.3758854708152 14.9961478474647 24.6692018627408 17.8389464304119 24.3559223119136 23.5507438262397 19.9897936104091 28.0030198908286 26.1792911716853 26.3507788844037
735 16.0462383484169 22.2689078457613 20.0649984771831 37.9783060386428 21.4754650889719 25.170629298883 30.3153407707378 21.8056835386626 17.9863928082369 11.5803912674401 25.3404054664276 27.9900573309565 35.9448343841386 26.1880543370732 19.9159881621473 27.2404181217736 22.5179760831672 20.8516382283594 19.0417041711076 21.8296316632262 25.7605908910672 17.190201715613 25.3366559347833 23.6773040135422 25.5585595892386
736 15.0642923610792 20.7485721921488 27.250782361171 36.0091449301504 21.5666981177109 23.2535727640853 25.6483182023235 21.8219603859682 17.5157078547143 9.61984988983804 25.9965835524275 24.79338877621 34.792610397836 33.8792912927036 19.4635079838891 23.8549671845311 17.6960897545887 24.1565877434743 27.2207007170322 28.6677038396495 26.4772228664654 19.8597313825402 29.4981348132445 26.3547051321518 23.7260494535039
737 14.3835007629289 21.3425985642601 20.432518615622 28.3643037552254 24.7784089092661 18.6191717355328 28.3864158305991 20.4455410730888 18.558137847433 12.7374193440851 26.7424460128704 25.375594654898 31.5607418077269 35.022461227244 31.4542866670367 23.5388348564226 11.5375078035359 27.5703598699516 18.5779918796127 26.9060685295554 26.3701176788576 18.1079738646733 27.3856129769449 25.021277240457 26.5738376571653
738 16.9345115426427 23.7075969651479 21.5005335399426 30.8246846115661 21.0329645305424 18.2433482908798 25.5127378212494 18.7101093780961 17.529691453667 12.1612023963447 27.6042572876745 20.3702824457717 30.9743572284973 30.4922151471026 16.7419321746311 22.8941405650472 11.5501384504803 21.154286313139 16.4203279649194 18.7048023511051 31.8356258880508 19.4670154987165 22.5346006489507 22.538625454924 22.6243805644299
739 25.8027269972015 22.5364763372001 19.6698352700461 33.0616024279383 25.852464860696 20.416071823593 28.7678850279128 21.0202178072505 14.9278396114766 9.82785721608193 22.145451453381 21.3930517346033 32.0575400883298 22.1401065645628 17.3929715624781 23.5310667417678 15.236540893151 22.5925121146129 21.4057318549453 14.5602957859999 22.9475892889903 19.2541892327944 29.3645808104708 27.4133920002152 23.9301589617617
740 19.4893989395368 27.3642130299476 15.8711836123772 28.3263632175215 20.7408651954725 17.2086704554323 27.2375342707395 15.2239062862255 20.3634358015368 16.0710166347124 28.0732880343574 27.3387480045299 33.4585412747809 29.3595547491246 22.6297052638227 22.5018995908478 10.4428922530568 30.3422727822202 20.8125948745709 19.32099881892 28.2495080485001 16.5021291864242 23.4804615326474 24.6178036122046 25.5583268761206
741 17.3547832382908 25.5451411937463 21.3462561825749 29.3997418775049 19.821295109425 23.5182308776828 24.8063110910245 17.2293803445772 17.1073844472462 17.3981793765628 25.5652568501323 23.2014654170883 37.0002447572805 32.3359778816677 24.5256184961639 22.3004300911529 17.3942125711799 18.6577466216284 25.6226792055191 25.0538490623579 18.9471529259618 20.3936998972163 28.1414572619108 22.8641819649981 24.9337009647303
742 20.2213029910818 21.9887786568616 21.9730851404098 32.5002958159985 22.1676792584512 22.9628640614254 27.641818150558 15.6704606981808 18.9331674489483 13.3940378885107 26.4956859706983 33.1495334184742 32.4941959808249 31.5838907018192 24.7890880735418 19.8845404184545 17.886502141925 20.7989008380043 25.8755656681707 18.1990591261621 25.464742540013 19.4931598472526 21.589184589216 24.7254924921221 22.0634829852896
743 18.8676937507413 22.3411963390119 22.5146344508691 32.2772200723428 24.5516090174509 18.3748161195968 27.6215397654726 15.3958526413427 15.5724708976884 14.683731747602 23.9048466645401 26.1958172685324 37.3576843343075 34.0320777089488 16.6521162465769 23.2800098210481 12.9215664999855 21.8682110825757 20.4654177965403 22.6966138275016 28.446716203387 15.6680080925511 26.1690420590133 20.8094819606844 20.3641176814574
744 17.4602312812985 25.0113107765125 19.7266790935997 32.0067291019186 24.0411511976428 20.1372918930934 25.6115600478868 16.2901613254653 14.8974931095457 15.5484384903528 24.1075805244409 28.0593548878422 35.3360476353003 32.7801910292408 22.8977085760105 17.9591121120541 9.36019596650336 24.425360911137 25.7397153060128 19.254023826813 28.9362125015758 18.6057632620813 21.4511889925615 24.5209210213472 23.4708893309522
745 19.0826951391037 23.3515983847926 26.1756071088228 31.4471035488047 18.6702469618283 23.7822810120352 30.4068628629916 22.7493369663361 19.8162264713302 14.8783757855397 25.2863833970112 27.3704018863808 31.913620033665 32.5646752834151 24.3710350719213 19.5395034255378 10.4228442588314 24.9519187879051 21.2095368135531 17.1812698540688 24.8152792049428 17.815773191614 28.7666529056619 28.0755261199892 24.2598183533878
746 21.2362445672392 23.0245739069545 24.0918199425599 33.5593549073753 29.968350477591 19.816995614284 25.7402331639401 23.2017059054048 21.3260832577715 11.4166229986922 22.9691238095107 32.4120741880397 35.3456919069384 31.5226342206759 23.8688550686108 24.0334244286657 14.8899649884979 21.9633919578104 21.9164992441523 19.5899906902009 20.5621324413688 22.4272860520738 25.1116907768919 27.3748792860735 28.0371071579313
747 16.3111336429031 25.7945821079013 20.7853219594804 33.2106961815367 20.9688311402039 22.6693141791535 26.613659241769 23.9993195615509 12.7298113006838 12.8064082570351 25.2869880765332 29.0479377332582 32.322703162468 32.7078729659903 29.8561729677544 26.8689897869634 18.0861998772321 22.4886641907601 28.7630789261434 18.9414603909189 28.3484556936019 16.6011131655317 25.2386494345151 26.3654810979024 19.3292880283641
748 12.8458757605821 22.0261875245649 21.4566184291905 37.0688886146381 25.5323814668452 26.6649513776118 32.8965303665408 18.9180206962932 15.274017698267 14.160662528016 21.9016018372333 25.0865424954547 34.0959389503293 32.1735030898318 28.1799104332471 21.1028340924027 17.6377256607891 20.0731855240696 22.8431910955037 18.981401130697 23.1024500545967 21.6803856889394 26.0487090046662 26.5071385022944 25.0201069333171
749 17.6651435549787 17.774758629586 22.4253447339781 33.3932439379971 24.171380080283 25.1189045548791 25.2439020735522 14.222193624015 19.8282280763758 13.6522890816184 24.5419268318606 23.2790141600076 34.9964003339723 28.9832359763391 17.1525738187431 21.849856906542 9.63220291442885 25.0809923567818 21.1872827704237 18.8060305794942 27.4124558268984 16.6994668179192 23.5672739259893 26.7886545011793 24.5586895175482
750 16.6714239557516 23.5481103454092 20.5029607643838 34.5749497808598 24.9260416234394 17.8992288290504 26.8822080765582 21.0191296349306 14.4764232068148 18.0441567710435 26.0854107420015 21.9150181936551 35.2876173041827 31.206992591385 25.4194627757842 22.6111956628186 11.025650087515 20.1183846941642 23.9173647727831 26.3349907702208 25.7318365813706 18.017442484083 26.866569315196 25.8550008761503 26.1975557507873
751 14.9690769322303 23.8123472802001 23.8953342665219 26.5942979894398 23.8159317267323 24.7931726727779 28.8997368258854 23.13068159804 18.3185142325502 11.9316103376712 24.9396718693875 25.8010072706589 33.9509337202142 30.9573226706392 24.8663253074346 26.0230080139721 12.6877514695662 18.3495260207413 20.3216830408967 26.2026610790165 22.7362513726183 20.2252214391738 29.2462215530875 26.5896783858467 16.2818808742393
752 18.5864406355268 23.9685112095383 20.7504900441369 31.2640118873471 22.6096125728328 17.8381671749374 28.5265193363416 14.1404699577867 17.6257850910764 14.8691255491154 25.9692634991377 31.1481721595944 32.9720943890483 25.4388530299609 27.6047033470079 19.5840826865756 14.7752532811542 19.8281667749655 27.7658273311594 20.6347357429318 24.0508605824817 21.8509059490688 27.6896549094066 23.7914456900071 22.3954421470182
753 15.2771349489876 22.2193154331617 21.0249013556351 33.4209527519758 24.0016664270634 14.8427032103242 25.1804831396297 17.4229482575054 15.1395063698828 9.59377306257876 29.3772350971455 20.6944004350296 35.4417565154228 35.1261793643719 20.4246165745393 25.9019796559875 11.7150207696061 19.4791496193087 25.4447669435778 16.6711717407064 29.309849775169 21.1223108864314 23.9292136284661 21.5833953347755 18.0060890286759
754 22.7163800490281 27.4406669610173 25.5162046081405 28.7408842031878 23.6432420073375 24.5441551551818 30.1895882190918 23.0376684816444 13.209340453895 16.0126688965454 26.4462092665358 23.0525324801833 33.3761566794391 32.1844105296187 24.6664319560176 23.4177529908123 16.8783205897073 23.2505605657908 21.264816247444 24.484695109602 30.9221057935174 18.6542803183278 23.3198502037937 28.5861388949832 24.3725449897147
755 21.3612885283214 23.0479918239685 16.437459562642 33.2269327841042 27.1773791334886 21.166636271368 29.7990623025389 24.3710174167647 14.8180290244385 13.2958617142042 26.3847514582721 21.3679020173739 36.3282539272071 25.8343060141228 19.7642558368461 24.8655007112186 16.3943874357787 26.6552329249554 16.5755669855044 15.66572902509 23.312877879961 18.1785676605382 26.717268818531 27.1944914133277 21.3056463775324
756 10.3676351380475 24.9972220049636 20.648514733448 35.4026270368718 25.3322903232995 22.4013665106469 28.9377695702985 20.5901543511829 13.5151974141435 15.5351989037991 21.8644071120626 25.8300067706381 33.9294355584979 32.3261325728346 21.288237593875 25.1404479742133 15.9854928347251 18.1804511916522 26.7367838093681 22.6061219707185 24.5782742471678 19.5563969376106 26.2438512259356 24.3519759312743 20.1691143136782
757 18.5348417439131 20.4376426914644 21.6849375343618 27.3143086771726 25.582859851913 20.6833700609236 30.8568053627551 26.0086149279005 10.667946194536 14.7732781483807 26.1831127601768 21.1056409707231 35.5381688204474 24.2685234731919 25.0078200414845 20.2274295515271 22.1419820714588 24.1471923819491 19.2519641354955 19.4082873852618 22.1039248685112 18.7727377532051 24.1975715953877 29.4475379654531 22.2052811587899
758 16.2925777087536 23.0841275323093 20.4372391743058 29.1625984269807 23.5193393647431 19.8869663402866 23.1286035690571 19.5221710905978 11.6874744700198 15.6564103559505 25.532534621671 23.7111426801285 35.599812833235 32.8648288549551 27.8938500566582 19.7449542276053 14.1567058991439 25.1190019706855 23.2044752383368 20.5299793810062 24.0118706801149 15.9165811401061 29.5774017067959 24.1357505567895 21.6022559403784
759 16.8574468345981 24.6891838404119 17.1140930756419 31.0529883566632 19.5710454756717 21.725299038582 29.9032280265348 18.1711133257167 15.7389747342039 18.0120965750586 24.3877189772052 21.3562031464304 31.6979032493901 33.2675177560973 17.7443208633835 27.8549569681998 14.5095337017842 19.5061437757193 27.1998268679446 28.1231081627231 25.3375184059414 19.9989195360392 24.551451597443 25.0656086331839 25.7208179107423
760 18.4462842910167 19.9681876093446 22.690438976314 36.4640441231178 25.714462127925 17.9454620212748 26.7926478385033 19.0543787064705 14.0850019530133 15.9582647396879 25.8256343393947 23.4225419244698 37.2214739844445 28.8837365955039 23.2982250797598 23.8641577400127 8.98215569885071 25.7498868957608 21.3900081343513 13.0773397304124 20.9071489653556 19.7911256433122 29.5701131975336 24.9729667210123 23.0793149463782
761 17.6697588489156 23.0318559139366 23.3218542962823 31.6894034351438 22.6411182087297 24.7304028348185 32.7951006497252 20.0691606875002 19.4149822506115 15.9352203947296 26.8228919096303 24.0855143122696 32.0688120865255 32.2368491625705 28.5457673017201 21.0681225074841 15.7693701057233 21.4674350911295 26.3738989775907 25.8271019476776 27.2111370720871 20.5021546333785 23.2023186518676 30.396910545049 21.5881693027992
762 15.3368390973111 17.126182837694 22.3093346149792 32.990451238064 26.7036342132604 22.8195764297526 27.7856592335053 19.4318252978527 14.0436659423403 14.1214544799081 27.6669585237679 27.9717199589664 32.755532638095 31.3890180991326 26.7651734396411 20.5695709190475 19.0882499712704 19.6171566771626 22.1017400412696 15.7401249756826 29.5370540926982 16.382569036492 26.9277725956954 23.7691011331665 18.2098214544917
763 19.0128657547844 19.4315016284455 19.1556920235079 33.9631312698432 25.9465306747162 22.4171662891511 29.1445973128365 20.9661693162694 13.197756052023 13.8878646761604 26.319667062481 23.3682255092559 36.3357399540374 27.2110852863235 25.3453133950987 22.3854189773589 21.308262482205 20.5904821521982 16.5749630085807 18.1778558356616 25.3189697870919 21.6279832099315 25.8192535785342 25.0524605397383 23.1771170885255
764 18.5952300535182 20.9202333636761 19.1270262606984 30.7294563461455 20.9444168780778 21.2739923071805 32.3595892286425 16.8389420202619 18.4352303877262 14.421056902788 28.5570838286515 20.8157417132908 35.6630074992706 28.8740700626511 17.4909835208625 30.8316675173487 12.7938698297055 25.7062648993354 22.8576992035163 23.6579329403809 30.3829690525894 22.3299106103551 25.3811655651059 26.1113521047031 25.075325469251
765 21.5853445732275 21.0170773887956 18.130136195425 36.1957045336293 23.4807797774957 28.0802846559952 29.5218312425501 19.1737379348669 17.2049964257489 11.8011613376684 21.4249834051158 23.7108815966293 37.5564958410884 29.2401216265456 21.7200504961984 27.3141415982859 11.266956685239 24.7935656663482 15.4244641664605 19.9934610300005 25.3802692242508 20.0130752813749 24.5410085251656 25.9764016217959 18.6131059772968
766 21.414386748768 23.4020738376387 25.2545923428537 28.9046907622521 24.943008488707 16.4848610581892 25.7525947891633 23.878615274245 12.1375140439884 14.4548771480948 25.2149045317574 25.4418117961322 30.8985697007081 28.4167984014296 25.4440033665185 18.5571123889697 12.5752513999322 22.4281048600804 23.0416322599358 15.6739912756023 19.5635502202718 15.5229567828535 23.4815045724107 24.9923884808937 19.6723558165312
767 12.9230822842507 23.1320593555781 24.133887763033 31.8344183590647 26.8416081692582 16.6186722749304 22.3921475289804 24.5910057779315 12.645599415455 15.4380164300363 27.3372315262876 27.7609337078929 33.5371611016338 34.1516253844371 25.764440577472 22.7598720864669 16.7501823651216 22.6857052373072 23.7741175526446 15.8698110500421 29.172852023743 20.9525603177873 23.2227255983458 26.3263619391049 17.322401015057
768 12.7540588212777 21.8060287835184 20.6607789548483 36.5431810459157 26.0534356167837 16.4090708615849 35.6849438645177 24.0769256928747 16.7659554319633 16.05998641343 25.1174827439974 24.6920150933294 40.520329129474 31.5095527036615 26.6645880991396 25.5563653988266 10.8767253896918 22.8094601565771 28.9947106988401 24.0617521263485 28.8001318238881 19.4806315119008 25.3038299637595 26.1818580361523 22.4816294282936
769 16.0769978736243 25.6166165306558 21.0591332816017 32.1081168276886 25.0150933691296 16.2950495711796 31.6916300733826 24.6974752968047 18.5467871618241 16.9715523556113 22.7142873172462 18.6965229488507 34.993612498044 29.0720442860222 22.4716050335794 28.2987468065631 14.3740472717827 18.746975485586 21.8406927970394 19.6766607541966 18.7422776744637 15.0287019585946 22.6794188691521 22.7787716910449 22.75104154891
770 16.5499973652166 20.868088088299 24.1548609312151 25.3845796257245 23.2350865157393 24.6151678823834 27.6929686875282 22.4144703873293 16.0591903874624 16.0585661509567 25.7617339387664 24.9569401243494 30.7504428419469 29.6530643507088 33.5518782573526 21.747520789052 15.1207854947397 22.2059695882439 29.387858374335 21.1065815032711 24.3233586720007 20.861922087069 25.5318908994953 22.2637376033738 18.8263306176701
771 17.2369985515274 25.0956473913416 20.9790787216579 35.204750100652 28.0890060312708 22.5730858991409 32.7487498809033 22.7561229770061 13.820329167461 15.9736402526986 27.8818936985311 22.7408128091577 34.1819857991703 30.2578695617445 17.9784913291591 20.5218657048507 16.9563478902798 18.0127113028453 23.404040591247 13.338695051049 29.2149214996051 19.3212437732926 26.6997711476773 22.4077598075648 22.1733730685169
772 19.5661324197783 21.9305722293841 20.9991994094178 34.8729210979744 26.6304842842977 19.785083665413 28.8136382682161 20.3365403335942 16.2363241040581 22.3744891009895 20.6012033517324 23.7986348332171 36.153509488228 29.4543744719897 18.0345830637768 28.0753111453065 11.5787606833983 25.8997889456841 29.2466765704958 21.2566309961595 16.491975578732 14.5771044622912 18.5754537727866 28.3144774789975 18.3967917247303
773 21.5075698323209 20.7104240827928 12.8881686204236 31.8305669601199 25.0257407371856 21.7931042739947 34.7433163018597 23.8871111467884 12.7004219311052 12.6164136605067 25.6597027698268 18.8142645280526 34.7301776161131 30.5763574611817 19.2680157072427 27.1959758114816 15.7232452394834 28.6332377539211 28.5339451957696 24.5396777136712 21.7707569007719 23.4376678271089 21.5861709650449 24.3281255529339 19.2094615923539
774 17.5947010906533 24.7270067015315 26.7475879044271 35.7491566009565 25.8311347041121 20.074392453658 21.7834088910892 22.3407420726317 19.787766653718 16.0448852073134 20.68083196524 28.159725192101 37.7528053115845 34.0650346271435 21.5188749851168 25.5368656975585 12.6721327828614 20.2832532156672 16.5971810800279 23.5708700366941 23.4358856509657 22.8147884456183 25.2623436944758 28.5151206277903 21.2552905381695
775 14.6913978688528 26.6312591375603 22.3030285950094 34.6980948550773 18.5512477785775 15.3144961656887 34.3709434577614 20.4016335072956 18.8149683957425 15.96933942279 25.4149975894044 29.9722095423912 37.3749547293659 30.2650868415796 19.462099437317 25.5804937465457 15.3743411738486 23.1366643013675 21.371754261009 29.2402856766679 30.9362985731513 19.5091983887129 24.7183718249916 27.2181923543179 26.7076305827496
776 21.3058137997793 26.3157137230772 22.8917836633659 33.0665321590633 19.6622150576571 21.0458295404031 22.5653616070196 19.2150083408785 18.2372914231238 12.6540628776084 27.4439974541041 27.1001128041506 36.7631768106257 30.2488247244884 28.3610134408711 18.5503268310963 15.5461875030728 27.2615063793937 24.0829496937303 21.0524895464134 28.4621347810924 19.8866681488806 26.7667190441594 25.7849218036431 18.2300241844136
777 15.5329382166536 19.0167915442928 20.2676751200466 34.6801919870904 26.3712331906125 24.1176944040629 30.9833559568314 20.7279791208244 18.2704558413244 13.9010333863223 28.8551208576067 22.3984013972759 35.7886566979511 28.1706757067649 19.7750628078364 24.9907761902473 5.73805590101612 20.0689176612964 22.9923756970452 10.5025406543751 27.1701866957577 22.3479560778722 26.7662575035601 25.9781136719953 19.804051900163
778 26.9801051920616 22.001743500997 23.999176080889 35.0332676209762 26.3380837514215 22.0934595887603 28.150847987924 26.5330108585765 17.147378988045 8.47601046883024 24.4649492798557 24.6446911504338 37.7346608424593 28.2174293028229 22.2570384990928 22.1298098086548 14.6409748457499 28.4557427332796 26.0439593159878 12.1320308161165 26.2688673512798 18.14381614236 25.3369886961522 28.5291919070364 18.1570194036045
779 18.0661259745034 23.3910170361473 20.282460355157 33.7307437106849 25.4117173689871 23.3721164340069 28.0802904561489 21.9910404131266 19.1255763357886 20.2664651261065 24.1956506505188 26.5790678771507 38.0006544942946 29.5922288728812 21.657269422828 25.6999023112731 13.3365523216954 24.5252648212419 25.5772334656062 18.3003096211243 23.1088115103189 21.7652797828751 24.1087949286785 24.0959178231067 24.983645389671
780 19.0802248709116 24.3143659045814 22.7585518751965 36.1445006087215 20.0144345844832 19.7933963577697 27.8799927394899 15.3874321371374 13.9930565558994 14.5192839700451 22.4103375511808 22.8582670475247 37.0367089300729 29.3485445865396 20.4636650637262 21.4087389436589 20.1167692280159 16.3151181833881 26.7277579815438 17.6367603320061 28.5251148969933 20.5800697874306 25.4137114275552 24.9514480301356 25.0589917808076
781 17.0871036861175 23.1668565110536 20.2026327063277 34.4969554024564 23.8419219882898 18.4905447125842 23.2371684555066 19.3929990883916 16.0443922988689 9.87079293740378 25.2287770410351 24.1435788333941 34.6692784556247 36.810539655736 24.1898215511995 28.2709914438169 13.0798112503276 24.3510988806723 20.9463032803624 25.0369911530255 20.3160469145114 20.3434667227624 27.0002829265013 24.7252853023334 26.9978683218674
782 18.1842113531299 25.2077136130718 20.0880696233163 34.7919963648454 28.3693058930225 16.8867414337367 27.6083718539253 19.046178302936 15.9479549834682 15.2724615728988 23.6049679328766 25.4266894651584 35.3595735522869 32.2905326709016 27.7208286572437 14.3336344822459 16.0976296825975 20.3029341724049 20.8585980146943 17.1574194575126 28.6489071307178 17.8711039790849 25.8470761073064 22.1838139608594 24.0999003501176
783 16.9303103346744 24.1279685064584 18.1011574949111 25.1900772038499 21.7155353591075 20.0833296430136 29.8019969324942 18.0901810614439 16.7611582345007 12.1078629483734 29.0993740924221 29.6426020230967 33.0395188606994 29.5164625670131 25.840187010329 22.2975274854509 19.7734814844718 24.9573958180162 20.8355221261017 19.8578646754576 26.2442600251697 21.2461517168433 24.1946489477218 26.7793162863295 22.181907152811
784 13.1056900338689 20.7699194913255 21.8260514489527 28.6414907236258 22.7180843216571 22.2654183927472 28.3373132686027 19.5520461151998 16.170883686271 21.1406660656891 23.8578587636244 27.8088822777505 34.0569203060353 31.6819954487664 17.9209337303047 22.107269039726 17.1647553971399 18.755740572604 28.4415929984551 19.3441237108432 29.276321622148 23.3597139949382 25.8102005645844 26.4097711740063 22.956320296876
785 18.7404532849889 25.8453897923001 20.3633273516599 33.0501581518172 28.4955661289874 27.1216036351673 28.3925238638979 22.6077176513957 19.5962998565345 17.210458269254 21.5553935809843 16.8229796203057 35.6946898023998 31.201607831083 21.8741042089066 19.2549367849166 16.9043401807739 24.0241546986768 26.1954877742896 25.3281261449213 25.3190022162334 18.8611220896153 24.047277678185 30.1159281626927 17.3457077483432
786 13.56645063195 20.5407958289954 27.5444494049514 32.5401535846633 27.24485866026 21.3673020233019 28.1221328958107 20.5271989111953 16.0191061070631 12.9243118884909 25.1967172417157 26.3883116919138 35.7554407585909 32.340690187013 22.1257091932971 22.9962333852924 10.5403952730822 16.7487918638484 25.03769814038 26.4553784761796 23.04506225464 20.5473248681594 30.4640840599092 22.8867488837815 26.5553449277782
787 17.6515829185987 24.5945405133843 23.1790772972667 29.2779766849351 25.4673061311031 25.237231023654 28.745164456917 22.1106763897894 14.033906166365 14.6720882637311 25.495996976994 27.982036819611 33.6283306427529 32.5147490178379 27.4283426725713 22.6680559461236 13.8641861863427 16.0573129242815 25.8089925883024 20.2757484114311 23.3463784813641 22.5540974359141 27.3838093433439 26.8897041371871 17.9851426868454
788 13.8800145892884 19.1840085718666 19.2948290095 32.8487379182568 23.3578128522053 19.2043761835639 31.3526510684581 15.5537544446425 17.6550551051974 15.1217082326995 25.0375701159859 27.8000634678976 31.9889968954612 26.5320594966742 24.7909316798234 19.5314929972768 19.0875506971507 26.6119533124551 20.8683253412402 22.774019120655 25.0953054928008 23.1124770951319 23.981716068336 24.6890704155206 22.8698920123114
789 21.9425788459126 27.5876002661296 23.160579174085 33.7235674505636 22.620385600344 17.1770859275725 32.7003050844728 19.5802920690926 19.8325295970568 14.7904405525013 25.192345438873 21.6445544468428 33.8680613174785 28.8675323768344 28.011780909913 22.0097614979949 23.8137364980782 26.4725160382719 25.4533644984112 17.7941122368108 25.9833338739281 14.4134399236531 24.0987670778849 26.8877507635889 20.8423926201859
790 19.6165686374862 19.5206160222201 24.5830765215846 36.3234612084905 26.4390875296104 16.5936702448962 30.0431786291783 23.0049881780728 17.7249638044865 15.4489716868234 29.3932997237658 28.641330920076 34.0752759367276 29.0610825167677 22.4294468371975 25.4878155756991 14.3887242360463 28.8388387208991 23.5982139134902 16.2249795051324 27.1965263012879 21.914948904993 26.4942985848458 26.1411498933494 21.4202564190079
791 17.8049726020645 26.434049976619 18.1419102134027 36.6826420974851 21.8758119327263 19.7593217553361 27.4444081565911 22.6625394500264 17.0823241338044 15.2088273960714 23.285518620717 23.2985625347641 31.9909911071913 31.6373524777068 25.0434655003576 22.2775673763017 15.9575701521341 21.3088883217251 23.4486203184388 18.7973393786042 23.5195636885466 20.5186607370043 34.0260436278206 25.6336540562487 25.8711540442545
792 19.407451098916 22.4656699742156 19.1706367444562 32.3512145808826 19.1823920820218 15.6434658476523 32.3979277462594 15.9771571167384 15.0805255002024 11.8435397997675 25.0761738446013 29.6024548273315 30.7907009006228 26.5369913510522 19.09606336414 26.0519333548096 12.646257964579 23.7441411407937 24.9610758681994 17.3133401541158 25.8160270872226 25.0050797619439 27.7797499981182 28.5431973773711 18.116268805397
793 14.6487027749193 23.9742319398848 19.4778477433558 34.5814526760796 24.0933790832398 23.0596941578034 24.9377374325465 20.3202776343084 13.1683535748514 16.5448543979124 20.7847483845433 23.3185386437576 34.1832539732681 34.6994493195777 20.4371226672153 24.199821714991 16.0977948183019 18.1105679859244 25.7492961848472 21.3105240677221 27.1844214716738 19.6492131432813 29.8334369406563 23.1313265129809 16.2277996063096
794 17.7475998695001 22.553213113105 17.8588226364693 29.4538979558112 19.0887990048003 28.9534311828777 30.9438475398419 17.220875714745 17.1432489820222 19.6917477718293 25.329691850936 24.9373457929039 37.7370787785641 31.3181044616133 20.5639621984142 21.836906254744 8.68880968959577 27.5325655635069 22.7756538261417 18.6258454956068 24.8538774848326 18.1422416030837 27.2973596535063 24.2513189398501 28.6629741885261
795 18.9509061146147 19.3712375856964 19.1345074976586 30.8677601093232 23.6902344114524 20.5117999494439 25.3323291078989 27.9140657162337 21.3873461066003 9.01453399044338 25.8462417192934 25.46711007983 33.6488083935323 30.6564082322692 13.6675282909282 20.547297546212 14.4625162514132 23.1688928202531 26.8222227667969 19.0185863960969 25.6585872330466 21.1689813423195 28.3448655930998 21.9803386764351 24.1901897716878
796 19.334126074447 21.9282667622927 20.7018397670442 36.5045830528532 24.2811694545567 20.7141147146923 34.7675008972972 24.3746141199436 14.5112749309268 9.57084168431727 24.8288065786877 20.2006731562047 35.1022191136895 30.6499784169976 15.8003611274268 17.9363555841548 20.9222949415087 20.1853195781858 16.0828109385289 13.0045822904099 29.1614461922976 17.3214901340567 23.4132446969914 25.5332018884736 28.3491979427632
797 19.2017233884973 20.8818314535579 22.0195434243381 34.1179534903813 20.4441918901912 19.2878997815423 31.3177177928444 23.8443085709051 11.3825689759621 10.2934661203334 25.6891102153307 28.1314196794644 36.5842268713455 24.2656106707165 18.4895022851885 23.1656022360132 14.1748646804324 22.9117185729524 19.3249703175081 25.0785062423811 24.9416623798288 18.5481206004384 20.8025462312898 22.92901341496 23.996000901075
798 18.2758643383439 24.6637976758652 26.5969492738563 29.6580714933218 30.225186117212 24.8674822671085 30.4173070664178 16.0548055633161 19.3459695403937 13.3940286502729 23.122488348904 22.3424095969813 36.466664935456 32.7391421233092 20.1782177528339 25.5200488984159 13.224658266962 25.6120395155194 30.32096960295 20.2051894860248 26.0695251173632 17.9592697651926 30.4508268678045 22.727748365131 21.6119621299575
799 18.0572925494988 20.8744204458192 20.1449034527824 29.9497130727705 23.6334994412059 21.3932551028972 31.8628941939517 11.4010599229188 17.7946822601767 15.7279993089992 27.2788570987987 27.4673447186312 38.5143266471482 29.356960866889 23.9137965917773 21.1506234493906 9.24120267760392 22.7392070774496 19.3983946377214 17.4986105968218 25.5974893552428 21.6001538542983 26.313027155818 26.3903024484078 15.3623928967922
800 22.1632429556491 18.9388542593194 22.5411179494293 35.9801381965703 24.7353613580913 24.7323951759593 29.4245451397349 17.6462598711864 17.9487353355936 18.1387073462593 23.957280861261 25.8908572003647 36.8688761013261 23.531292716159 17.1503373702242 27.4560985511705 14.5082335123296 20.3540006834534 18.8831261164513 18.0333453501162 22.3477956312213 15.4424171078435 27.2860945629137 28.0656206179472 23.8996570701841
801 22.6888706532869 23.2580843944504 16.9815941643956 32.3040164037762 24.4085491877875 20.6390930157337 27.2296084071093 17.0966420558088 15.6132174071322 9.6954900078953 23.1327074472294 22.6481766629319 32.5441781710231 34.3597842512777 25.7371085863397 13.6029027615031 11.8394592447764 12.4088157362141 25.3992760786882 16.4234814918326 31.9301244267226 19.9190159683278 18.8760219156609 24.235344019174 13.944686808653
802 15.691740723947 14.7595349360165 20.3996052408756 34.7416092814371 23.36172220562 21.02446993085 27.1607137268709 18.657660320674 16.9547988506875 19.1492461645897 22.4986814844105 21.7276538720665 33.5146091782437 34.97934218415 23.7629671631872 24.5453134851314 11.8112026951691 17.3349463032138 26.5744979933702 22.5220457304436 24.6481339239268 22.4021244903486 24.0982956934795 24.7936972063565 20.7341070755955
803 19.3984046967175 22.5709285298761 25.8826081908074 30.926114088227 14.2945154823072 20.5328834438658 28.4764373910718 20.6700274483577 18.9169087314918 10.5800251470203 30.7652544789136 27.9352592114 35.346486578275 32.4348458565832 22.0891452732331 22.0533707700643 16.7122287759913 25.5696148586362 27.3756238316546 21.6667605326592 26.5491318602327 25.1221353232779 28.374721542424 25.9905819927027 24.1720803699473
804 19.5052729604488 22.7001702717437 21.3862009218068 31.1520462155715 25.6052218076582 18.7673517951184 29.0860804762586 19.4242561781767 20.0211746876017 18.3476218242109 24.6659841435007 24.9430288628165 36.8793620498278 32.6142567401601 17.0234730776824 20.8027100431917 13.2419748467106 21.9671583342391 25.3729692655361 21.3151557975183 31.5272864825037 22.2480656104279 26.1312370171287 23.6546538243179 18.919093792217
805 20.7704400523956 27.2256484253489 23.1150964681462 35.1574597036237 24.7819326631755 19.8934640469372 32.2365655899665 20.2578433029318 12.214101784246 16.2221774312619 24.4226093268505 30.5819510281119 33.4659078453219 32.3704011097931 30.9560789016604 16.8755233146436 12.7974489622014 28.2638072424056 30.7891119990658 19.3409282292406 29.7138083855334 24.8345844959209 27.6096085262004 21.9946186424013 26.5564389469034
806 21.0041931468825 21.8715988828872 21.5892163206501 25.1591787216615 17.5869593594026 25.9507513113988 27.1223911593518 24.8660839324565 17.3605801789893 16.1694136469498 25.9636275275656 30.3414739044736 36.3090753255338 30.0470490604109 28.1061677657774 20.5185680506676 14.0061037892258 26.7646782505247 21.9369612815783 19.7055608087452 23.9890633516847 21.0416385192253 23.3907570738383 23.5753706588226 16.8673729069907
807 17.6052887978189 22.7484552322582 19.3022983681755 36.0775109885113 21.8996530637751 18.9544503000497 24.7647647472089 16.9275027424502 15.7444909357572 11.1322170186035 22.6935387645483 25.3592877108756 31.1402011139014 29.2304145475776 19.9998811525706 22.8357466477171 14.7914789800761 18.4873760715542 30.8945203242442 20.9290816620952 27.608935065624 19.8322529927621 29.3161077567773 25.5154843858778 21.8103679813465
808 20.8705024052662 19.6207946198471 20.9771958493781 32.2268199549722 18.1320612185227 17.5489107287312 26.7590795736086 23.2383966344415 16.0156453180244 16.3105828326639 21.8610735097679 28.4800951522009 36.3673835725925 34.0177397823273 21.0378815591932 13.8765416977111 19.5689189032186 22.1734596964279 19.0363810732662 17.2615504551821 24.349822045824 17.4079028855164 22.1211262301173 24.864157151289 25.7290204395821
809 14.7826563878146 18.9397505072302 26.2778883511338 37.1967504809709 22.7374825611896 18.2383433032014 26.3017534788906 24.4841933715216 12.6935522889506 14.1028011752401 26.5102770613345 25.2677061743942 34.6305540421391 31.2859637174212 24.8099329201945 25.2394501329871 11.4170642141031 17.8915281550658 24.9372912161997 19.2070003712144 30.7964771560633 20.6605183256217 27.1444991342026 22.9866821515733 24.7632058494893
810 20.6620113423244 27.2904840714799 25.1162087298496 29.6892748846694 28.1416687997902 19.7026270787277 31.3987634965602 19.3767670495143 15.2510563273966 12.6168029781259 23.4600346713548 24.5250495774684 29.6424638676243 28.2027860640337 30.4468034604156 19.4006308918281 18.9789534328164 24.467174681309 23.8955495293295 27.5226700525266 30.433315642179 22.0899128492388 23.7798988225468 24.3065226206966 23.2643285467
811 16.6919680265903 19.8467505593157 26.0461011353525 28.9795918997899 21.6375802522542 16.9788867286221 26.6881201477822 16.446852777549 14.7176035074114 14.4973987574585 25.4732012176912 29.3937760494519 36.3552697486636 26.2948481970961 24.531381172166 19.8455158311215 9.0952358889179 25.1917232148487 24.3308053822244 18.5003263175906 32.4674492697516 20.0534463322044 24.7187059324836 23.481953592448 20.3828693554539
812 18.8257214448642 24.0391433625189 18.1571846134511 28.301008749526 19.0581044057048 23.6474923970784 24.441077591832 20.9607768968515 15.1597273253883 20.6801264853078 22.2383944811972 27.4780468912936 36.5153932448696 32.483916632205 20.2023353766485 19.5025618406364 11.3390081190465 18.8412267041797 23.9562462438139 19.6281283866577 27.3615552188748 23.0109292164838 25.2007714676936 22.1287386370204 15.2466070619528
813 20.6934878664972 21.8703441867004 21.3661663037044 27.1253130538477 12.8651204785592 17.0720859879535 27.6700836002737 13.9809840001088 13.1638901055855 15.3198173344141 32.7748906940185 21.684192817118 36.3152270603304 33.9962753272647 18.043902871443 24.0867500910401 11.123949212077 17.0241499649462 27.4197919898361 13.8891464198304 29.3215788991175 21.2975258980538 26.1612884672658 22.9603137209412 27.9585603596215
814 16.0409955988145 27.7585558410272 17.503946396443 34.440386388447 25.462516843312 18.2445674181585 28.9905831421396 15.6095076314125 12.7283470517152 15.8318783662951 20.2769771385294 23.3991269147619 35.9653698614556 34.0596694595638 24.7754295455708 20.8223147246434 9.57358139673815 20.5599742752795 24.6727309139761 22.7499629023831 28.0017877685116 22.2227758367313 14.0048426225406 22.5975902151234 21.1110561683384
815 20.2514514303969 22.335779440162 22.5734230852335 33.8579564936582 26.0489848908564 17.1470209702605 29.0267971365129 17.1057864582235 18.3657075140175 19.1532986798384 16.4764526413945 30.2196612664111 38.684173871951 37.0946279283447 24.5606858200254 24.2843606836812 15.8119129315544 24.9220405324264 26.2609250726789 21.1564481546454 27.112632979913 26.0816573386281 24.1770961076837 24.0864481383022 23.3180176051489
816 17.6200418613484 22.8782620477612 19.7074347555503 27.4955918641323 23.4654730640369 22.4797425272541 24.4155589251536 20.8408669905978 13.9231775911831 17.7893075261876 22.3587940375225 25.4250461526372 34.6072427386018 29.7717737350026 21.7906601211628 22.0209533554166 9.83954105024678 17.822769103287 22.221965079324 18.2308429686649 29.6071775323266 21.7828934878965 26.3952781635334 23.711695173168 18.6422467864588
817 21.5496652826931 27.4283334482058 22.7462693448694 33.0227880555377 16.2034038939328 23.8289235942208 32.0724792733626 17.393180770864 14.1540745803884 17.561308177906 20.1265579156152 27.2703910973759 33.8370420450325 35.1841464967545 30.7836931167105 18.658621851567 21.1315670470819 23.3297320639222 27.8571014602776 12.608682276944 27.6635179373504 20.2531588663551 19.7044691318074 19.9092088616106 19.0476986229733
818 22.612831540117 27.3392204082191 17.182279996407 28.506767455529 25.6777404974101 14.475855226871 29.2737716650396 12.6116754630433 15.3795707440701 16.7434410696949 19.7491789769483 20.3701052228305 31.6845381335256 32.2657177583246 28.4439483123445 12.0921673937374 15.2664746288128 25.4106463225773 28.4170894828861 18.1754405995699 29.2548667411812 22.7865841724346 25.0409254232782 24.026748755047 19.7791650919883
819 18.804385725295 25.1303497511671 17.3387036063288 35.0478055200839 21.6163153107207 19.8171503891041 29.5655338607822 15.7897057360711 10.520375344512 11.7194640249525 23.3977846461065 27.5054149149274 36.828722878046 25.848510749522 20.5322966435374 21.9321840315176 7.85508334761092 25.4036526615063 22.5975729466859 14.4669049424576 28.3259529386386 21.8125445220595 20.7506847433541 23.4681230030793 15.4626128240204
820 18.0941839570988 23.793590733549 19.6277227291034 31.5266495892545 16.5256582299031 22.1115149322474 26.5820765580285 18.7005801911032 13.3913138083005 11.7536078334295 20.4363030409273 23.9363730841632 32.8640659858443 29.8331937378873 25.8534755275901 19.7860413844082 16.5797623284437 20.9888068457689 24.1077713040822 14.285694442984 29.4358163986357 21.7975106581989 28.6931772208673 23.3652559585056 29.7220287462676
821 20.0467422396957 22.8144153642426 23.1175470401241 29.6918063109999 23.8155085410526 19.5112132038689 30.5243794206544 20.6716209281853 18.8480638381499 17.1268238310956 22.2559831468554 34.9746653731816 32.4983658082671 31.1862104945456 28.6556439999562 14.8935857320432 19.5925907206769 30.1152975133018 25.3046416592243 20.9759414118015 28.0996996950369 23.6291672204239 24.4431778009762 25.5462342880849 17.917664562641
822 17.3012136625767 26.1874242056445 19.7870667766635 21.5775393402688 24.7801905901981 14.730415353462 31.0224876404777 20.8166206546906 14.4578696303926 18.5507996331001 21.1959949392631 30.7155137560305 31.4966618190025 30.5482650041133 32.0287439953693 18.3367222991461 7.73119248327664 24.3186083573921 24.0739124479574 23.1272972195118 28.3693436420793 21.6486317772476 27.7261689412272 25.6900420846739 26.9885391371943
823 20.2186964421354 28.2776268223286 21.8434146704134 34.9258664205891 20.7317447287364 23.6554233525282 27.5826808678928 21.5840158585563 9.75062662947112 13.9282465738527 27.0306304478399 23.2639392223066 36.5015685258527 35.161836245716 27.2564201247011 22.8742761734343 19.9777902835834 15.1586053683114 25.7514017869667 21.0151957678616 28.2804660135969 21.3781772561343 30.4735394063331 25.6835302691585 19.6647298229483
824 15.6942218870619 23.9818338580797 20.3035871627757 34.3336397145219 24.1547092490207 20.1380106375118 30.1720891154006 16.3825090562216 18.3332813798106 14.1231267891846 27.1931252712456 32.941865728949 37.1904038413215 33.6706090567727 22.4126369846409 29.1772325173162 12.5682761839694 19.1797480877028 27.7042199662229 25.5239466226006 29.818165327641 24.3907388426008 23.9229225187686 22.5822931923022 21.6930915570871
825 21.3284790885382 22.1094378676954 21.5192972286006 35.9592425585372 25.1724113939339 21.3786741688567 26.5202828273036 20.9790815338787 14.3454243548963 12.6307615864477 22.3990856705648 31.1688645804881 37.1420227121686 34.7826638412023 23.3836402627089 26.2990883659852 18.6144347272656 15.1889358111058 23.4874584815866 20.0329492615873 23.0523453260141 18.0368937862019 24.7104512381031 24.265109842395 24.2300770575262
826 17.5207666222962 23.8711295493188 18.7583057929781 26.8672582422434 20.8479887694965 16.9628955623048 31.3077719822269 16.1742486100105 14.7483794700262 17.2247820098186 23.8199249002857 28.8213548029728 31.5423664818039 30.0984938572108 21.5210787538233 21.9720093946505 18.1505518964373 25.1509899891919 21.7600447660769 14.3273719189215 29.582194574485 18.2318410848734 18.7646110871086 28.4546692258988 17.8482923534925
827 20.1020387444536 24.5024738282647 24.5604239752925 36.1307063465546 21.5022981890244 19.2131412762651 32.8189657288809 18.8007392784237 16.8664214127633 18.9643220399668 26.841689289484 25.3195128371564 34.8163416324857 29.9165710793347 24.2807652353305 23.9905040351939 12.4693219765885 19.6849384664226 26.0216238941175 20.3613273144774 26.6973014485167 20.744759566775 23.7950268710304 21.8149562845655 25.2424738017471
828 19.6846958273699 26.5609233137306 19.7545234005602 31.3948752987917 23.7728002663503 19.6113025594059 25.1619177250585 17.6246929528786 12.5103969709565 20.0448011721441 23.3800879049219 32.1300543893718 31.7358137545192 29.0515522463184 31.3754941749575 14.4762777874699 14.1083648533798 21.7536517660503 28.1913916540875 13.2079560502739 26.5465834861082 22.2239786866701 20.6790265578811 26.3103696524 17.1717968156507
829 17.1106416558029 24.9764430087563 24.0683118331782 23.5552937106287 17.6267788935138 18.8475512184998 31.1712457009236 16.9983994310861 16.0453885464079 14.8514294586339 19.3369553235527 21.6650541096806 35.7116857814682 28.6049458425562 21.4973816715528 23.2981578147094 9.373981403986 15.2809457319637 20.8966047497299 23.2706849936909 28.6688644324796 19.6921647999925 24.8806759036271 24.1049712163359 24.0844309382641
830 16.6528253724152 22.246150961496 22.9717465363184 24.367070333096 28.3075379711088 22.0502864236503 29.2747369230675 19.4905464979407 15.5425347292385 14.1425488231608 21.7647015137232 27.4152034119525 34.4098966163459 27.6627160431832 24.4062601777842 21.9209712913057 20.0728472786706 26.3774484458454 26.7075899110427 19.1640386889607 23.6076088314124 24.0595650242823 24.0254049641695 27.1017092723543 20.0639267619844
831 14.7136973414769 19.7140981827297 20.7624083200015 31.377685742898 16.8455359614646 21.4742780716369 24.5697144988282 19.1026530182414 20.8357177536132 13.2007255543408 23.7206728970413 28.8624517481189 37.3918894878828 32.9778797275773 17.3748028969425 21.8016230061356 14.194127578767 18.4808676678906 21.4247805181448 25.849943810407 30.5029451329011 17.8379185788164 22.6178067018285 21.8377547500295 18.0884396557855
832 16.655207292505 16.9196200149551 24.5950304868387 33.103609065708 21.6881045499079 19.3933998026347 32.0912371708102 19.2519885372927 16.8330298025702 9.395964285559 21.7977767572182 33.2938742936467 33.1887250021857 27.6788304929452 30.2946074465207 17.2965753658871 16.770295388958 16.5779526904929 26.3961919669447 22.8084508955751 30.1864604788999 21.6067658508669 24.5528615604974 23.7023225434615 17.6397571768277
833 21.2406551977081 23.3061041549177 17.8239778014364 29.041818898602 18.0600058101586 19.4524547189536 30.9765627121608 22.5720415937476 15.4376944477217 18.3965799575547 14.524513565872 26.6805054496261 32.1295535589164 33.8785888227422 26.4049145267697 16.67137122399 8.32571478526806 29.7601871461289 24.0717936550982 22.5913397566942 28.7015646239844 19.4631307282569 20.8273141948045 23.0078069072579 12.8570748400703
834 18.9611251042682 24.3119433538978 19.1290635267595 27.8889043255205 19.7732546921244 20.7046436316715 26.2666802925892 22.1942566395395 16.5310207069212 18.5832541119129 23.189753344108 25.0036695093218 34.0994763869799 34.4584650969042 22.0437103150913 24.5256365811032 9.6555993817383 22.5998709533213 26.014112198836 18.4039230352429 27.6368241303658 17.4700772901983 23.5762752657947 22.9178946102532 23.1062053561679
835 18.8250059698062 27.5608435278187 16.0869352648578 27.3277478843344 23.9998534049424 19.6651171424756 29.3303151306766 19.4347549017254 14.4308139997844 21.9627244909708 19.7619005493364 24.3209570744625 35.8513314225488 26.8039084928813 28.9755460078308 15.2140407162104 13.6159545879825 26.5880000468947 29.1613736931979 20.6224344260502 29.4872461106918 22.092793361143 24.015909887521 21.4293116412888 25.5358435889319
836 19.130899609421 23.6672737326735 27.4075993342592 29.201219982066 15.5666019529345 19.3803065322694 29.6507925625582 23.2948123489072 15.9632343376695 22.7799833329236 26.3354060253612 22.5431925746405 35.4976909500429 26.1120052824503 21.8565716225649 19.7505305199136 14.2744828319862 30.6686838393205 34.6205062576103 20.7804667447346 26.4292137488783 21.3363115669785 24.2508215300598 22.2463293329849 17.4418585206575
837 21.6855519937663 24.5465828592085 25.9249610693035 34.1397705630781 24.7963271248029 15.6460217842017 24.4133919294826 24.8624873502551 16.2816090039193 15.4701820489178 20.7268546801774 20.9084504317473 32.4924866957522 34.7071648057333 24.1786858788444 22.6223859624393 13.7741186738348 15.2045392243599 26.4033165163279 25.1066258708585 30.7238397553558 22.3468801017011 21.7163470218253 24.5986747352838 21.7685672274974
838 22.1800060226102 16.864366424217 19.9022033032036 35.8777941393898 23.4893989529747 20.6643180023915 27.4881367142559 17.8494236628038 13.2033132184093 15.606335439218 24.5176192990807 24.3906458391096 32.8855209634244 30.9531180704529 23.4223905221285 20.215042914163 24.5557815179866 27.5058109623852 21.6350355572262 22.2263083572833 31.6391916485751 18.1766816673166 21.4945870527722 26.2717074441201 19.0155501026422
839 15.6407506975354 22.5846551325671 25.666429660386 33.7270522204151 24.8342588169141 17.2110713346757 27.5880150137323 25.4663929903552 19.7447190240092 11.8441606030486 21.8527336204241 31.0917315394353 35.6106001776551 34.4646520682575 26.8520760029727 18.7958896295342 8.99024130834008 21.3760704133617 21.0948722002636 25.1285063620168 31.5056072105075 23.653201898182 26.6136739429858 24.0386440449689 16.6157893806952
840 17.1765971468943 21.6788570216436 19.8183531797389 30.7219520598717 25.8415292922612 20.5011761370364 28.8902799227057 25.4878976407275 15.7522513195302 12.4000263347668 17.8294954835113 27.9517995324793 32.3939979055243 33.2910146925351 21.6194355378778 17.0009198744088 9.15638857839114 13.4364211750407 18.6734153002986 16.3455707148522 30.7419372074523 22.1419588184647 20.667428159585 25.7980220890039 27.9137400891346
841 16.4150483519573 19.5665534249573 22.3914858440571 33.2415892083204 22.5671048747711 18.8901296321482 28.5459959291227 24.0002467006286 18.1566903614234 24.4284928376385 28.6578739473327 19.5433451796003 39.15825704317 37.5960365492616 22.9335027013877 24.3516021653363 20.8421385579199 24.4031711605683 24.6736323420029 25.1285331445587 28.332568514111 20.6490640270755 26.4970327121063 23.1016175567548 23.4268392922469
842 21.0361655128979 22.0151193661214 18.6149110045042 34.856303508722 22.7394925359373 22.476819573163 28.6679391252612 20.4994918598422 20.6176888972367 14.9142007797647 25.392058393718 19.9441476729051 38.2122565975733 31.7706069231058 20.4285909988596 23.9555770527838 11.1263256966575 22.3801416627043 24.2793367142078 23.925003377961 32.3483694862871 22.9769950606894 25.6640511567117 22.2608020796438 23.4453702295147
843 16.7706283846804 24.4795185899047 25.6437961930583 32.4391098974375 20.8038983630073 17.1755922827067 30.7069008103917 25.0455895430694 15.1868088288931 13.757316086117 26.3399846401362 37.686025649219 33.9489655474198 29.72766760673 26.0330688625087 21.5041228789248 18.9521276470734 22.5293541730383 27.503489711445 22.5612377888721 30.5119135227327 20.4937493997486 30.5021692583949 25.3350759300007 12.5853114419933
844 17.4568006024717 23.6956795884758 21.1587009566187 28.2142206389638 17.3828208339826 20.880952093703 29.3994185435994 18.157173384421 14.9123097972301 19.4253467243116 18.9362004983242 24.381887510918 37.1761214752142 28.3131720004723 26.4907286388389 20.2237022982044 11.0205131929777 20.934933117407 27.7678158084118 22.286173527976 28.8802413197267 24.3855072724744 25.2016131948464 22.6428751089344 19.8029255824542
845 19.2507641408152 24.4527013323913 24.0733661513967 26.1932569978966 13.4443454211441 18.9800719964314 28.8051504969525 20.4077204030891 18.416097031706 16.8723701136371 22.8939837920725 28.7973417669869 33.6733552992801 30.6036468011396 26.5040494361451 17.4724726638188 8.22406001467708 22.7876080723575 33.9077212171693 17.2115758226996 27.7358128680627 24.71109028991 26.9616599205609 25.5305178024914 23.8663422732377
846 16.8710197074488 16.2840433941378 11.9668143873862 32.5189463333954 22.6711539846087 20.7831979228979 29.3383218708268 18.9036572864593 15.9014942832184 13.5697223560781 23.8207743830488 26.7836258942343 34.5465310332933 36.1385407766893 19.1316572065287 23.2580656015597 10.6444979181061 21.9625959657399 22.735620870788 21.6324900444237 23.4954143649377 19.5599314797644 23.8298475272248 23.6384572321987 21.8271429921085
847 25.7265680337869 17.6594653639819 23.5034548982466 34.5230393894745 13.5206795168573 19.2843845172414 27.1069992556605 21.7760742514896 16.9297404024678 24.3303230128605 25.3211756049 21.2152545628069 36.1419692252141 27.2521356463145 20.7564779679384 23.3189881503603 20.1390919868348 28.7877067385006 21.1841320203824 24.7747602576599 26.3800923927391 16.2494179411558 26.0402399210266 24.2948104218749 14.6842548970507
848 17.8883281451262 22.3191672834713 23.573779243206 36.7195900869131 18.4736638163967 23.1091754493998 30.3180207181156 19.0002530036978 17.0314933725496 18.5186879529496 22.701391503382 23.9856495912278 30.6456426074023 33.5112784764251 22.261493762949 24.5969304560213 12.3302359724785 23.9180774435477 21.1586177229959 22.8773827914291 30.3834583336262 21.4473000914341 23.7816821374121 26.2691395417417 21.7563984937287
849 19.3013798229301 23.2506836567942 22.2281687289105 30.9051769085701 18.7277439801061 15.1840937321825 29.8443328851524 14.4924597512013 11.7412669199283 22.3662357267154 24.7062737851952 23.4395835401334 33.264950587436 30.9205464969987 24.930728201666 22.0025128317709 17.7690127554391 25.2199632323037 25.9765829761425 15.4563666196415 26.6769534153813 21.3671688310687 24.3402736885769 22.3550952595034 22.3130162322144
850 15.7909094593 21.1783482646412 20.551442315712 26.8337325399078 25.4600367630648 23.1073531072195 27.5118964477411 16.6494719582105 14.6440246499046 14.8967042157876 18.4841728019141 28.7915617397239 38.1393333899622 32.6067872767741 24.1301396123828 20.3531213044044 4.70570589844056 19.6490993422401 25.0227753963007 15.424405992567 29.0661905141054 23.2021609314435 19.0841341250612 23.8523774330471 17.0053574671245
851 19.5797141594897 24.7527601924049 19.315074375703 28.2035175612282 23.781918125526 16.9210989742621 27.1859709597643 18.3334986871207 16.9557338283579 16.6634412906995 24.3839089908322 28.4326087490866 33.7358226712008 32.9374733495149 19.4087057955431 21.9711846656627 16.6697359358194 13.4074017333305 28.0509350560546 12.9597689436663 30.6450585423201 19.3794036871863 23.2769424989996 24.4541364418536 22.4674256959627
852 17.2479596382598 18.5214022259989 26.4028815450705 25.3996165165084 19.8422879913941 21.5302607880926 30.3216969840566 18.6612246029219 16.2833517323623 19.0754447311038 23.4075742657631 22.4569468890784 28.6673591475867 35.1328258472828 26.0638736731996 30.7455937665432 14.6999273294887 26.148706022232 27.0248407891673 20.0685442594354 25.9452864424409 18.9742611309237 17.2365952343079 24.6344701239082 21.6612482564763
853 16.8358339506598 17.8142158582081 21.2714523130335 30.8180865140311 18.1117171946081 16.5737513115348 27.5154941454594 16.3136587259151 16.8289596148146 19.847418631276 22.1988027163232 24.7087604464299 32.8622701882575 36.7081202684597 25.792604874755 17.2503528586982 11.0518790102013 14.1255523453682 20.7755258197794 25.9443530645448 28.1199161686148 19.6197491225034 23.5461304543909 20.439811570494 18.504129561569
854 18.2164616236198 23.1674349303151 21.3691383357813 20.6600385733984 22.0701945716703 18.1168023565586 24.9096793173882 23.5755289106268 16.8283586843557 12.1741367691931 26.4813568590665 24.9329655355517 35.437719556286 36.6621109163653 18.6662544019572 26.4529021172288 12.5196552467357 17.1947802548254 24.3379901267348 14.810331989893 32.8063146016875 19.2068734422932 22.2160919502058 20.4509818554238 26.9025212759902
855 22.7069202105123 24.8674619234316 19.5816442042078 32.4827628024726 20.6884308924972 20.2009296385554 32.3727511387198 14.8438244079032 11.0916977543759 16.4800424904051 32.490983401465 30.5468976317536 38.8208102408843 31.0258439475432 22.6915357293314 25.0425195277404 11.6347486620138 21.3656193582158 22.4675935789133 19.4767366971412 27.2660597854822 24.6675700527244 20.3608321400627 21.9967695829109 24.5673698737301
856 13.5892861794311 23.2563352045027 23.2632406297739 33.0309533627349 26.3430999135433 22.0757256993712 27.2573008681899 20.1369015595028 18.4074346574544 14.1774513561649 22.742512230963 25.5987523814362 38.3903030627778 32.5460218059654 20.1178309886822 23.1453018224608 21.2352669730753 19.0579952613038 22.6815281555622 22.4855112084535 29.0106146228084 21.1034000144896 21.4830255939157 24.9300996621818 11.7889131352132
857 16.1105643575281 21.9011866280665 23.801294087994 33.5519700389781 23.8134397439723 18.7550946347287 26.659460822441 18.7199110681864 9.8150798364908 17.4106034048018 29.6513800865511 27.9534409710129 35.7613493357754 37.3664183978057 23.7937271989478 17.5321415524951 18.660672869433 29.423752774572 24.0128152269232 19.2661871033233 36.2919896158136 20.1037993131519 30.1130639456638 21.9215788893138 15.7644217466489
858 20.5845577889851 15.0257667380627 18.6084841027657 34.5371798641428 24.6811006298526 17.8618785747769 26.7009936146355 25.2534787713049 16.5164880941399 13.7890196879677 24.0875764628357 23.5482651949708 34.8076636599333 33.5780368851215 24.7249981569255 21.4701605138369 15.1304619236209 21.3827607673195 20.0610710820101 23.733487253445 29.0156284476697 22.845020336209 23.2094288340769 25.0689204223344 20.9272065374223
859 21.1991263720497 21.7476067773408 26.9786787533446 33.5288795322368 21.8913969264389 23.8995560857842 28.3230223237481 19.0141172002184 18.3660770821663 18.2916874093703 26.6203641856981 25.3876377176728 30.5670064027438 31.0347763546145 21.8266008410263 25.0321912975327 27.1315315984246 11.5606445744221 26.6707913933985 22.125869459614 27.7669280322372 22.9627072297009 21.8646648037979 23.2123965780197 20.5907884760548
860 23.6550750233258 24.9186192254997 19.9681923280798 34.6868859203424 26.0873443790052 20.75780119653 26.3880099686617 19.2115811789231 17.6809783869026 18.7185369287809 25.8535668660594 30.2333074543663 38.0248259474377 31.0335007481544 17.0127439865073 22.4195707431382 15.5542488661654 33.6446948158667 29.0342134346403 20.2563192203907 26.2836505248298 22.6429884770196 28.0113941565224 21.9884331030199 22.6730893276651
861 17.77557706695 19.380854755445 21.8569720076969 28.6844764559107 21.992541614716 18.5783990729562 27.3271614276345 14.3742897745446 14.815594090118 26.8456560984573 25.7055271123884 25.1981612559479 30.2844061468984 30.848877798329 32.6018053465966 13.5331484785291 10.3772368468764 29.7768074546185 24.5519823867284 19.1189535084689 28.8939360142103 19.8705942412103 22.5417575574477 22.7648800398344 22.9221859766152
862 20.8840225813424 20.4266652012381 16.8836879467009 33.1998284283122 20.2881652205755 19.1054895222708 25.3483584432445 17.7816762381776 16.8746607800007 20.8989126000375 25.7509696510225 28.0225019691723 35.3706130557194 24.3956421248682 29.8608289649806 19.0823903520708 18.4240877722142 28.3665593229295 25.9742525250061 22.9039382547204 29.4182954423174 23.9241318582829 18.4208940875467 24.42145990717 20.7646694049637
863 18.5022693668944 21.5220849187862 21.3953095450038 33.9604712629125 23.9998127113192 20.692565797649 26.1487295066519 20.2971392877252 15.8007058170076 20.2570428345668 19.6265962683447 25.673273328339 31.9122682470636 28.7182776886404 21.0538593326884 22.8613868121381 16.0870846455167 17.6716652173641 23.6870250584473 24.0755864733821 28.1826274164306 19.2873744888073 20.888363295785 25.0448468207198 20.3825170758819
864 23.8889539629598 20.5190607712202 22.2272565164791 34.1220349721062 25.2687197812223 15.6132197500528 28.3856812692809 16.6614848564522 20.982093524971 20.6567326234996 27.6226043158474 17.6253472479656 33.1416296546643 34.0278547588938 20.6824940490988 25.9730239883642 15.5280653031243 25.0246070444398 30.9851368365003 20.620759502152 35.3735681787691 19.6793457579801 20.9240496585294 22.5282193658417 16.2222008271158
865 20.5979766107155 22.4541544741672 22.4623428314222 20.47828406506 15.7621279546432 21.3295195964091 28.2177902387605 17.7339467745148 18.6712524022385 17.6541002307939 25.4618409197733 19.9800276634086 38.4121393181378 28.5789106729081 25.2505643817337 27.4942010291282 7.80600010837736 30.006207516256 28.5337795543212 19.6789037831419 32.6032395690648 19.5008031511342 23.5971488444421 23.0925667469475 18.6144674149925
866 20.7305978045418 23.0427537771154 22.8328881946644 38.6425044829668 26.1062138887656 22.73036802551 30.1463869215887 21.6344534587679 19.0860453906994 20.1548632119024 27.8871634731142 27.2202435595827 37.1743997689145 30.6181986765104 28.4197696954303 25.327809342722 14.2203296201618 22.4064248174071 23.3092830364759 18.5195439456596 25.163013058404 20.9730489594848 26.1163396766379 25.9067339230933 21.1576336535169
867 12.2329940256081 24.4706708995606 18.663051620802 32.7811184630877 22.8962335693557 21.9099233803686 27.6079282507709 21.3645220899922 16.1960259643859 17.6180086349248 24.2726986945968 28.8372474454331 35.570416608726 31.8214624284973 21.2587341050969 29.6988212479754 10.9411683059138 19.0503516804669 20.9805505697174 16.5236843164192 27.0848763947682 20.2491340234447 19.7695078040225 25.0195884675001 22.6427833841449
868 18.2036719810014 21.1338623388109 24.9011342052665 33.8480824534643 21.8937585750707 16.0460933566292 29.5852183541355 16.3766583532682 15.0364901025998 17.3681426446242 28.1413350762902 24.6463537208766 38.6260362513122 30.2291030491164 19.2839239901096 21.3624787254873 23.1480667662025 20.0338554711961 25.1428068590052 17.8053034663882 26.7640155197073 20.0143474288637 23.3481497956317 24.0759021008316 21.7572310669595
869 19.5214358486285 25.9248564634799 24.1571026100163 27.5646174333508 17.5486111548576 16.2553932394155 26.7178660299858 18.7911693258307 11.4021547046672 13.345481528179 22.5841876958327 26.2700957715389 33.9914998619238 35.2128379507082 25.2134756536323 22.7462761536219 14.7518030631938 20.5927333167258 26.8953664527921 25.3522044299897 27.8294526401053 20.9733095620034 21.2570706223248 25.214726846611 19.7790646291191
870 22.977186682527 17.8058587358128 26.1427238579589 35.436386577451 27.112115692802 22.7433563807506 22.5809411600215 12.6829963646074 18.8204527721565 24.831372242302 24.3725632537704 21.0361683434951 35.4307600204503 29.6845433100275 21.6139883350806 19.4729590456945 20.584561246074 24.547792932299 26.9754274673321 17.8145171188387 28.3051233709582 19.4682323506523 30.7182062625478 26.4676595117093 30.5914039113772
871 18.4281949414762 25.1178894160309 23.3901588358346 31.8886910533828 21.1194823798072 19.049469087752 26.4157268265142 23.5336565866559 20.865100294776 17.4256001796824 29.1870999911399 28.5346954071584 31.0613109920656 24.85174929817 30.8130491709763 22.3664758139988 14.0213953271683 20.4755139695273 24.8393042333937 24.0323880921767 25.3532399953188 22.2001632146975 28.6427436638966 27.1666701782188 23.482017130139
872 16.9950246983878 21.7590075816957 22.2822266861637 27.0656028984741 19.0739488075484 19.5174919216645 26.5379802752011 19.129953816209 17.3113921660592 15.9830947547453 28.4285041114822 31.9511985765094 32.0995715863666 31.9306262981714 28.6885694616479 18.7410375762008 13.1557868847426 20.2482776352135 24.9964516111448 19.1636081132168 31.7229061982137 21.6243191073337 18.9024967404301 24.446983775306 20.3086487541768
873 17.5387655701349 20.9974821999235 17.5543978495878 32.8830981828344 22.1682690111941 21.4324798512737 29.8743508656034 20.0029631686579 14.0585432967032 15.579303127866 25.24027063047 23.8907328579956 35.6799873025656 31.287926342597 21.5175942288679 25.7915339844422 6.73790301699452 24.5492629816121 27.3544973895547 20.6650614264478 25.0175181941991 20.4879363623 20.1579417123769 22.8016649818881 23.1568252571225
874 16.0862041316675 20.4200222009506 18.5882340470074 32.3439508556136 23.3064646192509 20.7248009772372 26.4760411864407 18.5502175074714 15.4226542801741 16.6369997007413 23.8404447047048 27.7855879621652 35.5414678065345 30.7350816762594 21.128380881649 22.3082509920879 11.9114636729633 19.398903002954 23.4533203211347 20.1647525053861 31.3141852646001 21.1813075077276 26.9412326848052 27.0457461698741 20.7673271432886
875 22.4857244481429 23.9128225315377 14.5229280104544 30.4098836813764 25.9854018428992 15.0732862030626 31.1364399154703 18.4021271479373 16.2616881179439 13.6661183766464 27.7720179098622 28.664943660016 37.4895854813324 31.9174223922562 19.7528712717225 27.7270229306345 16.8790002552171 24.0604719412191 28.5890909582572 25.1243557937884 31.9178550877502 19.9522128807841 24.4836525312538 21.2164967755998 23.5477939677223
876 17.5326162507198 23.4542422353558 22.6592719126397 33.7931152636883 24.0939946136808 16.6206451434256 30.5692051694651 20.0984145730346 16.9682719938935 11.8434020095795 25.5055843271794 34.2453791523009 35.8462616670808 30.1975876479052 21.5213021916493 25.6619952389093 13.8679647741175 22.7663075505493 21.6196407947296 21.028718364677 28.1644261863368 18.8209716127135 27.0060790400563 27.4859368727518 20.0020787163193
877 20.8997014542193 20.7247177374872 23.8308528952637 36.0366797426733 24.8536402015893 20.8575805524466 24.7789967967103 18.0846214447657 15.2474897923589 14.5150261512683 20.4287970433204 23.2155643768201 35.8147449577005 32.171507635479 25.0047600360914 18.743155360257 11.9479153782033 24.8039718313502 28.3330562067374 27.4694087876462 32.334157462996 17.7698444067562 25.2653544601246 24.3345816778406 18.1617749393944
878 16.2539172899482 19.8216274230303 21.9708850411734 32.0963013524788 28.3654299792621 18.9166766643996 27.6132587721352 18.1270457531122 12.5638412395957 16.7098942427534 23.6277411076957 23.7972719553709 36.6375725698608 29.4234512837293 19.1631244577741 20.7516667062223 15.9033566251396 18.8051111786596 23.349020424936 14.310786668393 23.8241502223517 16.5308285420856 22.4100468619994 20.310651218268 20.6579617010545
879 22.0670440363773 20.3844335523449 24.1818887318489 40.2284806578981 17.8221252509461 22.9015970377494 30.4195266919553 16.9441315860927 14.5301796432121 9.82062848458828 23.7599966299404 22.2877268563907 37.7289280157981 28.074954927509 19.1871800439865 24.4443252166711 11.5973123509067 11.6009737651288 19.3732238205289 19.3230018475901 28.4602150518194 19.5836178480926 24.2866679178914 22.5986257224816 15.9824443380671
880 20.2383302405497 23.1105882563638 21.7407463845702 33.2893590767009 22.996591665972 20.4448088129852 29.6250952068519 15.8723977728854 15.9390957361176 16.9916575351615 21.5461402589909 22.765775005083 35.8304454265369 31.147964575511 22.2697981559727 20.7695546499924 11.917548407587 31.3107977919786 24.5176943519856 22.3469866587855 26.0177869623561 18.3066196386814 27.5475533384819 25.8069788577393 14.8718841252101
881 20.7020436302187 16.7819009815827 20.0301408798993 36.6332828893597 26.29667107087 22.181881385752 29.9037334047101 20.52099282079 14.5238180026454 17.2062185719866 29.1871341653555 24.8172022029008 37.8317829657555 33.6674394681557 27.8009586902207 22.2371843569527 5.90921555020823 28.4344547394551 25.203813596328 16.7365682787081 26.9441233290467 18.0737886323669 24.9259492032215 24.6243093582351 21.2870471369703
882 16.2700025668382 21.2328733550464 25.5088917831161 40.3880611383245 15.8469930172893 21.0386174729391 28.2007664280444 19.2342299700859 17.1052634175274 12.562669804103 20.3873896585153 24.0146301037976 31.1779357526603 28.1678322047208 21.0955131231612 15.975302463345 19.1147525489351 22.2609485636084 26.8446681085552 13.9728212968957 28.8268021844463 19.19488950122 20.5264674574907 24.0395405682406 14.2805010597118
883 18.1131244643152 20.9673147959224 19.6002177914037 33.6256234259158 19.9522145393985 20.0721771020222 30.1331752793204 21.0091990282764 13.7226770632364 16.6126489780922 29.369620843877 28.2302617488329 35.5955539169087 28.7579959889644 25.6095270029365 23.7206547800484 16.9383062905216 17.5150979410232 25.3723176094551 14.0927486030013 26.7458769574343 19.5781266005892 25.3906180436497 24.7544584758874 21.7037031358005
884 18.1731632466673 18.2772861627865 16.0477501157121 31.1171238596575 21.7441101479672 18.2705620710939 28.8011192874121 13.847020710628 15.5850171920913 15.2536326577715 19.5095759436394 24.9615818847923 34.006655250431 32.9263760759247 22.8551168607858 18.9274611315187 8.66166793917092 18.9627889280687 22.816093115577 20.9444746291232 29.5497661964911 20.2960548931334 23.6053011561573 20.2554072285867 25.3305514340558
885 14.2441278677231 20.6668253508215 18.8304695006524 32.3611308388711 22.1580309023937 14.3917860772291 28.2140632250601 23.5492642238134 16.8845512168032 14.3039649360303 22.7360473783205 23.5692020870507 33.4075636793689 28.4639571975663 23.9234951277515 22.0816149532056 14.976396043981 19.6044974931328 22.2758570888345 22.3621423400802 27.8921572175885 21.6098784790397 22.3632465174609 24.8329026316831 17.2950996628499
886 13.4239926061884 25.834572636036 20.1919577982255 30.8938681046798 22.5790017241023 21.1182064009186 27.1846087726882 24.153999946334 18.5937440983005 19.6082626097003 24.1675468848218 22.4658522415878 34.0131183757541 34.1541332303333 29.1867195475768 19.8795038403071 10.6669897101553 24.3056255224476 26.726473607504 20.9733819727581 29.2061032658627 20.3604763727832 19.9709390325274 25.272411929136 20.1145406529768
887 23.2264731535062 21.4040718768507 15.757930023659 27.4436427223704 23.6151483975606 17.1752799537926 29.2972759128713 16.8630786593194 14.3513260746852 13.9502820735383 25.1311298751565 27.4923596623168 33.8278642868066 27.8595855123793 25.3244404016221 16.4632546579872 20.2994031527198 20.5338990115675 26.1953429600008 17.6688760191894 26.6620676657446 22.0709483702464 18.3278572620297 26.007896694521 18.2568796220252
888 18.250865599881 23.1369896125348 23.5791564821224 34.6045110878584 20.2670185552537 23.9746493103887 26.4858534641741 17.5666240866165 15.949168465289 11.9876231195278 19.3447233722065 27.6211826349427 38.6528483582065 37.493525799946 23.352760785633 13.9129847027036 10.5659607092142 23.5763810198006 29.2260618730959 22.3916391156041 30.8794872940748 20.1502759607678 27.2838413021842 23.8665026383588 19.3641033280434
889 20.9639504340031 16.6962711038695 24.0975237326237 38.2635595505701 18.2347235308187 18.0913558244196 30.9945235398472 16.0086973091133 14.123042331031 13.5032760082707 23.933313756375 25.8053977775295 37.0151130815484 32.8759082324417 20.6234221134543 24.1518473508707 12.2378919664485 21.3690980734633 27.4048295393177 18.765178420235 28.2157964630276 17.7171811467237 24.4966554632691 23.2441735468784 19.1118512278673
890 15.7085213808371 19.2759181982392 21.4004972692413 35.7120576188602 26.7141379116483 24.3989312777545 31.0503450343287 16.4607657574119 15.6242344092606 14.4792839926019 27.1516104277387 23.0155654054866 33.6382837088059 28.5057232238529 22.4373951094389 16.9497386571 13.7631441708599 22.700428051251 24.3731089617575 19.3759343714311 30.8385025472864 20.5598461063232 27.8455219702209 27.6331322121106 22.0438446828119
891 20.0830673585474 17.7980348642637 22.1400497722984 32.5654800625965 19.7720177271434 22.0669136057401 29.9745217302004 16.6048869567788 15.5073584361006 21.1046381815775 23.982857462816 24.9619532131861 43.734102894526 32.7851771021258 21.8953775569312 25.1065081299616 11.6311404537758 22.2678376632704 21.443212387166 15.1997255010087 28.9951191529899 17.8688443906062 26.5149357152398 24.2395784915008 15.9842062923493
892 13.9245873140259 17.2085480479759 23.5275884062525 37.5982632571884 24.5424944389692 14.5655578018217 28.7561929277153 16.6882405426398 16.2063493248532 18.4874731046146 22.0096193107198 19.7051469934407 36.202541475264 29.3628830513178 19.2887328984737 18.0037530384133 17.091233420561 19.6770570739181 24.8581700078921 25.981111076989 28.3841064379244 23.7444396547643 23.3222780969396 25.0264258092282 21.5964363994801
893 14.5480410213405 18.9698758050602 20.3200797350387 36.2913669440791 27.9338701244703 17.8815213831545 26.903537404225 16.8945939711999 18.1175097135618 14.6480462079563 21.8088735315718 23.7010269701173 38.0140930360171 32.5994853917039 28.1007869965547 22.5078160203811 12.7375423397797 14.6980144164632 30.6412773768462 17.8181016822571 24.6698866668076 18.9631315470491 26.0908725717788 28.3864498169187 11.3589635651229
894 20.1372361967854 21.9623723320907 22.1759077081869 30.6167512344541 21.3832743285361 16.4808289692081 30.9290902757079 19.7644790929043 13.4070972188802 16.7833704481026 23.0810050595143 20.4695219010154 37.9163558252363 33.9510601859925 22.0824637508518 23.7655812482087 15.8908500835622 27.0179410563826 24.5024876747533 22.2749642914188 24.8561733770449 20.4759575080187 21.7414532885924 24.6820965474372 21.4892365211304
895 20.1971873394652 17.8960210225769 21.5576885075043 36.7653156550424 25.3445998065864 13.5200384432998 28.4372519815336 20.007988760423 12.794615853997 18.378821680898 25.4111935033099 20.0584917632534 34.2088776380525 31.6146872463267 24.966098147644 20.8745950200439 14.6372241353866 28.1754797602304 25.2002077030611 21.5719244388289 26.7438945782479 19.5375422835388 24.9845204631637 23.6188634820722 24.8343646939251
896 15.8046071587166 19.2314969983252 22.3098854151914 35.1202410952511 25.9338293015105 22.3078623423392 25.8119359642416 23.7902448452665 17.3680240587217 18.9175207305102 25.8976661832784 21.7443489265023 34.8689058080592 34.5540623462525 22.9703278160905 28.0614195886738 16.0006388107759 23.8104796956356 31.2142144957325 21.4445786207075 29.7176221904483 21.9520545861559 20.5207266678753 25.3204117034592 26.3328967599188
897 21.4140011710496 23.6262548049712 22.9416464943247 30.6807299093176 25.6175179082254 18.8844493497112 30.3895994625358 17.0057232007141 18.1536545062962 19.4034298192006 20.5595018151043 23.6335721510925 35.9872151628845 36.1746751679592 29.3457406251654 18.1463044097185 8.21878691768845 21.402734134663 27.7928745415726 21.036693003051 27.7470977470398 20.3441300780908 23.3504586895284 24.9098693056745 21.7107359469888
898 17.1098531666977 22.3649351049453 23.1991440831903 37.0636821631602 20.4005044094829 16.1844071585445 27.8856991050291 24.2639238454932 18.7036855844199 19.3831800881299 21.6105921422703 20.4563296194452 39.6745169748989 29.9511721677937 22.3586873614211 23.0511383787631 14.1690227658585 31.6335280828249 23.1681538688114 21.0465819588837 29.3684958908621 16.3075628432969 22.2749728644896 25.1370362439047 25.7391473188717
899 12.9712836848216 23.6754563122484 26.1287577395156 30.0003915499507 25.3191571942084 17.4592904189446 29.9112070512086 17.6626956148788 17.5776798362121 16.8500026001374 24.0729877508514 23.0311786590923 36.9663928822728 32.5321798050395 24.4354977779808 20.4265959388443 12.5799058242083 24.1769708814662 28.2103915907974 23.6658078041692 32.2113245623355 19.4495868745874 25.9974683203962 26.6048243972169 22.0651974616737
900 17.6421045521085 19.2675913039882 24.9956783265825 36.3389103459805 19.1398884880637 22.209963528646 29.1660239570445 18.6853904844578 12.7048806459732 15.7954417826116 31.3478193894078 28.5253597889232 36.6583247339095 31.3010200557872 21.5814682690956 24.347867316457 12.2868543705879 18.329200301175 22.570658585898 20.7798021839433 25.6338208507197 21.9972400086019 22.245888773677 23.1022092273016 19.2611113697051
901 20.730735224329 23.4862911000827 20.2850449756095 30.0894446153333 25.1271185810556 18.7685780444127 29.1685705209232 17.3512572754771 12.6877210592203 14.5318911481549 20.7282680312013 22.0962076407524 34.8443787202779 34.6616046399015 21.2927026990132 14.499378967654 13.8021769066755 23.4180587910314 32.9398900352442 20.7907402413895 23.5782109008797 21.2771860380281 24.7353422101929 23.9171829250152 29.648167674699
902 15.7894788293937 20.6834930199373 18.9750466080855 30.9933256329337 29.0040930358577 21.3089132878662 31.1757705349505 20.2840440848669 17.9011751050234 14.3507979805995 17.6959828465599 27.6656701831049 35.7202222042493 30.793708152552 30.5472553755238 16.1010299737763 12.8576322952653 19.353392843552 23.8971762866602 19.4533161362224 23.993868612258 13.6030917871173 26.6489178775272 21.1998779464779 20.7742687583597
903 21.8626588080901 17.2802290148158 10.329919858781 35.0791793843077 34.7685549294616 13.6464146965298 29.1135501280996 13.5758766023676 20.944028133167 13.6822097132632 21.581482416376 19.6458172645334 36.7025651069387 27.1203553135965 18.4065469131337 28.2176005792138 9.07903595898192 23.1427126127439 29.4362119566046 28.1614414042304 28.8774249829841 18.0721934152056 26.5320301841144 22.0671573596444 18.3218830859901
904 13.1367992906806 22.9773934192468 23.5006671880676 29.7818103719188 22.3728938074379 17.3613091739421 17.3776515785826 21.7704435410759 17.1958236300378 15.2826352043948 27.6966668029073 28.1159281967333 33.7554233888939 33.0812305189854 17.9537893272203 22.5273530990573 8.7423052776476 17.3630087904033 18.7677697075753 27.0124250802004 24.6079471199108 13.9880653424632 22.5283285210723 24.6068210569982 19.0165553327294
905 18.5563697566205 24.1076925159826 15.7027686247458 31.6820645704737 30.8244245988467 21.8734920504416 27.9602939620308 17.026729402539 13.1624942128878 11.4312636212215 24.0001667361742 20.63812626582 34.9488895978192 33.1882819444838 23.1930679925668 17.9384460705557 9.5235383520404 19.9861856611733 30.3252211495484 19.4465220555427 28.2420447528801 13.9080272659974 27.486314369048 26.514324390794 21.9092309122893
906 17.8314251004782 24.5907954227208 25.7195607967273 28.5397740721944 28.1088259644152 15.7711225356417 24.0561093189645 22.642125276637 18.1637336746125 16.2330893660399 22.3840301418284 27.9410000869727 31.4802088035816 30.2344608953739 30.7114976119982 16.3066067711108 18.0309586310179 27.1080018664787 23.1700425785316 19.1250923299677 27.8886372919005 10.53999481592 23.2806568327435 24.3979854078874 22.9482605131222
907 19.4084864343945 27.7498907106996 25.3090564111692 26.0135634642292 27.7050612515337 14.7043234364747 27.5154994280268 20.7225515125203 12.0039468641461 13.4416798208269 18.3955339886661 20.8983484191646 32.8345329136956 30.7915090807721 25.7828182693195 15.0069649689729 14.8140079963119 22.0209882082225 17.4778172960878 21.170820175993 20.1287825344602 14.1757601939449 22.8042904803817 27.2154560217494 21.3354795277208
908 23.6656936792056 13.0656751931036 23.8319915991367 26.7748678086995 24.1388657600038 23.743271596172 22.5215518807581 22.0084837661386 18.3376005965466 14.4766461599988 25.9875643550406 29.7230500961264 35.0032456215736 34.4605892921016 22.8474424330478 24.4021854206445 15.4528516719619 19.2716629083666 18.5159367134053 19.8666230717595 27.9670532288972 20.631466688973 27.2573711053276 22.8253819356895 28.3566181886185
909 17.3960746684072 20.0872577106715 20.2626441726371 32.4047047402626 29.6624537259685 19.6625425727036 28.5694196954557 18.77017195222 12.8393124101859 16.5893292253931 26.5935534161478 25.4577750780341 33.1784045642176 33.457913347525 22.8889247473347 22.5615898453818 11.2308771071773 16.3428342244955 27.9904506270888 22.936255790311 20.9905774085818 20.822967040884 26.1825205956044 21.4168077116881 24.371000365
910 17.5293826894548 21.5780838234249 22.8610477643185 30.1595945311904 27.8807496171521 19.7488598930313 30.4012489455381 17.5523450176866 17.0179641085344 12.7568556923201 26.1646785669498 27.7105146765775 31.6498311802044 27.0695556710148 25.2292788161744 22.9385844763801 18.856960036765 14.4128913310464 26.9626156548243 21.9476190769649 27.1307623446286 22.196986386712 25.7891035078114 21.1945980656928 24.162924183062
911 24.3385783463704 20.9348477821654 20.2390514231617 34.6374407157992 23.4442060832502 17.3986374417017 26.1564112996787 18.5198223187297 15.5002157139495 14.550098587346 21.633919754622 28.6857199017999 36.4908236764956 29.0840536407023 22.4868786011032 23.785117990462 23.8255638092009 28.1811893680477 22.332544651434 23.5576056642276 27.9287433984326 14.3648907551407 22.5701854776247 23.4365753078073 22.5528513452234
912 16.2337726364941 22.7351443337165 16.2891184727649 30.5841186041573 24.3510947193124 25.0412756740325 32.1281347932218 20.0335092358551 14.3447619170322 14.596308549824 25.118497436804 23.5907740928036 33.6283932878852 30.8710440069821 25.9282636979847 21.8893325612239 15.1357722820714 23.1713233627748 25.9112023122696 21.1402988365891 25.5448088397698 12.0923716675426 21.487395184875 26.2699753483817 22.2870459548912
913 15.5866015510309 18.4514620690645 19.8610307537054 35.9932473050694 31.0198337718916 17.3315469630025 24.3854725585927 14.8042084392457 21.8941858769917 12.04881996156 23.7950606578995 23.4617647352413 38.2085125442644 34.3622150664395 25.0664590880292 21.6776903425258 14.3973333931927 27.4438481997008 23.2008025121954 27.2337269525998 30.9913115105154 21.1765282004621 30.8007358599531 20.2944333805083 23.8547414072123
914 26.7190328523117 21.82827333388 16.7812222772485 33.6636194430368 25.4198379681456 15.9259626722868 28.3106759533668 17.9012119389624 16.1284884630999 8.2430238258214 24.0089871936113 24.6705545596328 34.1994830220313 26.335094016536 20.8392671173522 30.2421410925969 15.1612077302116 21.3039146119292 28.9685735364455 17.5379305068808 22.9432870280588 23.6191575161992 23.6593011465476 23.8826671946431 17.1714722348391
915 18.6383392997225 30.2815364298009 26.3525186732162 28.2830208762354 26.6837450320149 21.3307330025185 25.7778423398285 20.5901731374003 15.6621977791742 18.3618059726393 29.5664522020486 24.4713128670059 36.5116444324274 30.5663718170458 21.7530668287779 22.4517524566979 7.65957109177958 21.3462783105927 28.9026127667899 19.26474075278 16.7504885856219 18.1096165360986 24.7578940546818 23.5362265865832 25.249947249447
916 18.6369089813754 21.5879011465599 18.2507142359636 34.4112847929361 25.527636607526 19.3351096010743 23.8708054438576 18.262218758799 8.94252646663738 15.2518916236875 29.0743753002987 29.0277923127309 38.7538132678701 31.2155294663463 17.0535590015279 24.6419527982089 12.4695650504496 21.4755962181293 24.1038839127643 22.2670285732894 33.788311998289 18.1586452341129 25.6319315399981 27.5017608395163 17.6524560671666
917 16.8093937607908 24.9464107291363 23.9855239156659 24.8074878039035 32.5832503823814 16.0177512932487 26.3091391038798 21.6500350949007 8.65435691967143 13.5850686133343 33.3498632860965 24.0115299004899 31.3760192642186 30.252668772456 27.6093743243189 20.3488501647657 8.93824291456546 20.8522770672384 24.5730734962175 23.2776585006167 26.3303880725786 24.7027319833115 24.9421274772483 21.6934471351307 25.1916245029841
918 18.098381260469 18.5787688852693 22.3518544959655 40.5675617368065 25.4240797680735 17.9523466417933 28.8555019778396 15.5702508715805 13.8476075639551 8.8751861594485 26.1860682778483 31.9292985979266 34.5692436943375 34.4021404066421 20.1755452172303 32.6077524195972 15.9166391974864 23.3777557724058 27.3896475607772 16.1190466427739 34.8220081320162 25.0050199026534 29.7829899237367 22.5751492633764 21.3677349261371
919 17.7741957421536 26.2923458126109 15.4233460077671 30.2499820540652 26.6250865431546 23.1400689982466 26.242766504603 25.3029365039794 10.6284947859865 15.8720513184564 21.3254054393641 24.8340730651879 35.0157667168054 31.9477374462427 30.1011102422388 18.3284941402429 18.5447504979109 26.4562140836425 25.7165188638225 24.8012274595018 27.3802730283884 18.752350290899 21.6843833878215 25.5097207766679 31.1065393398479
920 15.1558707040742 17.8837309529625 19.0248065446096 25.4514254940987 22.9328098222698 22.0823996245093 31.5405268850668 18.8815313218033 18.370260172151 13.4173103137996 23.4035541394964 22.1244053903538 35.0992288342542 29.2450886940833 25.2904012628045 22.4128479372292 17.2150426118593 23.548515351157 24.0580959272183 19.3174548939615 21.5360221547055 22.5133275292262 23.9719268026185 23.431585902457 22.0703516803518
921 19.6612621893482 21.657351517488 19.9468897894626 34.1580234917514 29.1932900253246 20.2422319056094 32.9532793984823 20.6567238067764 19.3997337600475 13.1089060236547 25.8170963100747 21.385883371393 37.519112614126 34.6310028117369 30.2041315324912 20.4460935631389 12.176494806401 25.9459941338172 26.696999384871 22.2234471401444 27.4399291675558 20.7102441991502 29.798122543108 24.4811485712244 17.0184609454754
922 18.8066493240263 18.2412297595281 18.9301452290455 31.6870009803076 20.1617372949163 18.0221748030162 25.0516543672602 20.7122216423003 11.7157477054335 16.8607995489438 24.4923736994446 26.0461598545941 31.5114402308539 33.0834126243832 28.4244028121219 17.4337480091947 16.061689357347 24.193981901598 24.7092414183534 18.9147330568805 17.9236315681852 16.8977967902775 27.1942092096462 23.274824942833 11.6248803960564
923 22.8277251674794 18.7222621419107 17.2730855577281 26.6671880556335 25.8713712469742 19.7417991352504 24.8981067459161 20.5093188084674 16.8410068979495 11.2924334914176 27.5356164452931 23.6485656612917 35.9227253843736 33.8603007683708 23.0873118223939 24.3802594710036 12.6880942043939 17.0499493796622 27.3494094223235 17.2847733316287 24.5773907783969 18.0504080808062 25.331123178814 22.873115103387 25.852325677162
924 15.5632687754971 28.2139132015526 23.7852347912828 33.6585327103118 30.0082386032206 17.3132665775248 33.1307118114291 23.8393886449735 15.450568392386 19.4821269479885 22.2809574142266 16.029691979449 28.1742952202515 31.9718825183127 25.1046332722395 17.260360661038 18.3871066150869 24.3130941502862 27.6195167002214 15.2008623905036 24.1827893988351 10.5246172389069 26.523174675526 24.1599547329813 26.5481259172299
925 15.1475668316696 22.9066144345176 11.2931239972926 28.7244654702007 32.562911756553 17.9871793664316 15.8765409135558 14.7748812764439 15.7240903116401 10.3560384505317 26.2503518033046 20.3699570703343 32.7882779556208 29.7241190772439 24.8290505260254 24.6063288523997 14.8285654148471 18.8431002180426 25.7939585954306 25.7893171391905 24.3864944758255 21.894276141827 23.1385993932873 21.3173595814429 27.8358560703991
926 16.9600220163819 20.9589931727903 17.076682051797 28.3443582620646 25.3132119301155 18.1291860301379 35.7083823088992 19.4339525129556 16.9560480168142 14.0238082640526 23.6449322305294 22.8391917822142 38.1745861606694 33.4046052474315 18.7040432252876 23.3914150455785 11.9627351981462 22.7324896176183 22.1607434395618 25.8332210931571 31.7252371055176 24.3741692115953 28.1737477091768 25.3427617138106 15.5942206670229
927 20.1172127156608 18.6546518386492 19.6291792189468 32.6249323984538 23.8894336699093 16.1084870584731 28.5259325723633 16.4315226972332 16.7750665547269 5.89215184392692 24.6083890394893 23.8822380509212 34.6884723953099 28.3785402569847 18.9382403060756 27.3911231123641 18.3777397052721 18.0602282198149 17.0274988462647 21.9909549704734 26.9201719896026 18.4607357330245 26.8217546700682 27.7004310844448 18.499540933019
928 16.4306784241339 21.7601831247668 22.6104474889624 33.9095301303603 28.5577828367025 16.2361133389006 26.0513254962147 16.8961117162812 15.5559872991739 7.09294798272536 25.1804727824329 35.4641848856277 35.3775293566587 26.3966586800122 19.0329447995907 20.4638553107981 17.7078550933353 20.8430642888422 24.6380046066143 24.2332854330085 25.6177850083022 14.8291524674783 23.6424260176382 25.6537101302206 25.8290755389372
929 22.4863939400333 20.6875148720142 22.0830264381865 29.4540757306305 30.386672617058 18.3342999250947 25.6461722399068 22.9524469873644 12.817690496653 16.808990969792 28.4862885652151 26.2630126629884 36.9514002660827 31.4891945993482 23.8688357667995 18.3867367423203 8.18067454516795 27.2718694724907 24.3158380787152 20.0664575427429 36.1021102881409 28.1661260707221 32.3986510656789 23.358889588634 13.3597564906314
930 23.7638176055038 17.4715291079972 24.6574761655251 27.1818075400925 24.9510129071265 18.6964110577702 28.6066996552423 14.4774576129744 14.6141780165624 11.7408446704562 27.4892614270443 25.9778383396545 34.1061950453252 34.6282442379014 23.2970330464964 18.7539324660166 12.7549986080793 26.8469332730731 34.2798836984564 30.042792379357 26.2724482896896 16.4788635151618 27.1712160953149 23.0701628204658 25.205446191924
931 21.0644039443427 17.1896450102139 24.3413045189973 30.7075063589713 17.4813614219501 17.5468383087373 30.3806591605049 25.4175118874932 18.8757843724649 5.05698225831157 24.3557104888749 33.5182867289081 31.5985759329362 28.2383533434139 24.9529010693742 24.1937525178964 13.6310091075167 25.123393428619 22.9491663967022 23.2000990083986 26.0752383197334 15.3272053295117 24.7402838415455 23.03375985993 23.0931674491357
932 22.0511723629595 21.3600864713747 30.7943399658166 30.5050703024441 32.3845807380628 16.7086216031738 28.8124039001095 19.577918806354 19.5198182313123 9.40223676200184 19.8901809974235 24.3831548205088 36.5294703544444 30.0411373114908 26.0978451934452 15.8433648902484 19.01652936441 20.2129018770146 26.9269744853462 22.8647627516714 30.9193257949691 19.2327971851701 24.3838238551282 22.9458355514458 20.481787152839
933 14.9539989125174 19.2348447766816 13.7300018822324 26.3387614708589 30.9956688301093 19.9259694935504 31.1245664196293 17.6901745095102 14.023528569963 15.2778576825063 26.7512026433428 21.6902448426362 33.6936084762269 28.7851874270722 24.8397566692216 15.3842071488982 14.3455026503441 22.805435917217 28.6106415758772 20.9157668244983 23.0467884534327 25.4442036272625 24.4264310112968 21.6871555375796 21.1850804695707
934 21.5831305511254 31.7805289631084 21.0864253094182 29.6771983664289 28.4196053315775 19.7185870658745 26.2792989941331 21.4434651633377 15.0561770592073 11.8099772678709 18.9296846991272 30.5545435126728 34.4620250385004 35.046042553045 19.7464425833805 23.5670391745203 15.8968601995299 29.0440605131524 29.8833795144906 12.8443211443495 25.2412930568881 15.050167705697 22.7288582064775 21.0858711042843 25.7411332297701
935 17.3060625771643 20.9868190831223 19.4317592948552 34.3335934912475 20.0539428415261 20.4136571252173 28.8051579823801 23.0366174294004 14.7543777313062 15.6016608872399 18.6196492177203 25.3503041401711 36.4545505862037 24.8703760373063 27.2948607794556 22.6188175773798 18.3754046623852 27.0645436937734 25.1656352316897 20.0770386280924 27.7490795420899 19.6934995952867 25.5331248431999 24.2151581219827 28.9618334739244
936 18.3904364794281 26.5571744281239 20.7342061840592 28.2945464710029 24.0014699650852 20.4927326382453 31.3919424222675 18.7057119557142 18.4807789723214 12.3679619679824 25.8995502606436 26.3272538011878 38.3783500333717 31.6424126316572 25.1983980221061 17.5305618187088 13.2369537635404 20.2263635522001 24.8532512116151 20.4720791159107 30.9712372847387 18.7653697993542 28.2858379619331 21.651764858245 25.7106084867277
937 10.9475621827796 19.4287478456266 19.4308031543479 37.2460944392028 20.1742882323983 13.4130866736121 25.6607694841514 12.5651349986671 21.4244007831578 11.8314188743303 28.6682552695224 26.458077080946 33.5846160560298 27.248266316836 26.5952885680712 18.9388021292005 12.1280583582452 22.0103146183892 21.7314792991431 18.5453740400564 24.6984463969729 23.2839371105654 19.0907051510601 24.3923356020062 21.3978403926104
[truncated: 838,487 more chars]
