# Supplementary material for: Comparison of statistical models for nested association mapping in rapeseed (Brassica napus L.) through computer simulations
Source: BMC Plant Biol. 2016 Jan 25;16:26. doi: 10.1186/s12870-016-0707-6 (PMC4727311; doi:10.1186/s12870-016-0707-6)
Supplement: Additional file 17 — Table S18. Phenotypes for the 29 BC-NAM subpopulations in a scenario where QTLs = 50, h 2=0.5 with 25 replications. (TXT 1208 kb) [file 12870_2016_707_MOESM17_ESM.txt]

replication_1 replication_2 replication_3 replication_4 replication_5 replication_6 replication_7 replication_8 replication_9 replication_10 replication_11 replication_12 replication_13 replication_14 replication_15 replication_16 replication_17 replication_18 replication_19 replication_20 replication_21 replication_22 replication_23 replication_24 replication_25
1 57.174318346346 45.5463959838189 44.1894616252326 44.4877962204578 51.681508131599 39.1999911481551 49.5678247384712 56.0756306834561 53.6554961364934 29.7910682206186 54.4681332141102 40.2568818572339 50.3548980419186 54.1445480333862 53.2164056717684 44.4442815150613 55.6627330584879 46.76569571334 45.6908920335493 43.9266696081071 39.7350063900413 40.9856676080694 35.7081605313147 40.4635770136899 52.1802305066242
2 50.2246894293263 51.537928834557 45.4643584062987 34.9530908133217 54.5412726710276 45.2323996153478 51.2889478627277 46.8007964632186 61.2483474286405 42.1287062907828 45.863072315524 41.0368616503166 49.404933162095 48.2563596371559 48.4580517475637 32.462682670492 52.400718650955 44.4454494017965 48.250213365004 46.4391521853174 41.415566550241 36.5251420742096 40.2768708989046 35.7320552072961 51.5311543197672
3 41.3366315428847 42.5890517146005 35.4566539297548 39.7491114964019 47.413600642272 45.8290432864067 41.6777671424208 55.0057253011332 51.6552927790987 28.1215885335772 46.3706582938195 39.5656426783897 53.555029408724 50.1250633557939 48.5359775530055 34.0420117932254 49.0398467316959 40.0001278243204 43.2805308340143 49.9894741132621 42.3350033363763 33.2088221660722 43.2451716861104 36.8926297001179 47.5443560382118
4 50.6061963578266 38.849738880022 33.7434804352256 42.7189849765718 50.7903212570554 44.4624533695536 41.4353811502733 55.7214507737453 59.693335641151 40.0901856178585 43.6650008899188 40.8715914037606 52.9465051792305 57.7197057590198 47.8277985289619 33.4594691728027 49.5834993859197 45.8261337406477 43.8390469747887 45.0068127107527 44.1114489906737 44.4262183468592 42.0748927202245 35.9721776966464 49.2872432081202
5 47.3509238631058 42.764055877305 46.672661849125 46.0154639328283 53.0005123105503 43.3387582082199 48.6420106568964 46.6450773565296 47.5695709830122 25.4449249043065 43.1734525265654 38.1773573945856 57.7694679961496 53.3725222936617 49.071022371451 30.128262297126 53.9445841176364 36.883275013743 51.2862527119956 47.8090426670549 40.6368979164342 40.4882495130016 32.2746836452502 29.3791181572695 52.291220755864
6 44.5083738285513 48.2756965482482 37.8304247829161 44.9175164415744 48.8154603057252 40.49892459105 45.9865536856539 44.7529978885289 45.5988623216245 31.6491904068112 47.180890011343 40.3894894112937 55.1809589883797 47.1737437950469 48.5586010704354 40.6007381106371 50.6198224917195 40.9766762004009 47.0864217638532 47.503407108136 36.2240150182875 34.277784939206 44.1811008853728 31.7111210990678 55.1322188138168
7 47.15998830843 37.0864725612692 42.1138011477105 38.9749713428237 48.8639630695811 40.9711166873853 50.6005836392736 46.9384400068433 56.9767012378146 32.0753512762224 45.4118033546423 43.6316041808013 51.8102339693479 52.2320000080032 49.6303695048979 30.7378786016113 50.7258481499283 44.5325519469261 44.9948759461162 48.7685571707117 40.0421092454189 41.6342460824895 32.2977764168272 37.6127517625951 50.023787658116
8 52.8378674251124 45.036034529526 36.5818116448898 36.3387386510324 44.5987118930672 44.8730273185828 41.3787599384306 52.3248790372199 53.3984426594692 27.7103726962442 47.8321795588738 41.8967416731277 51.0164843992381 53.6150743678396 45.1022757279069 35.9381828140172 49.7238093381612 33.9173565248583 45.2077329928765 45.1885771900477 40.3609085463729 35.3560407747252 38.7748282591521 32.8309393419503 58.1187982430112
9 46.611418493745 46.7507868658713 45.9282854623411 37.2765287621013 47.3241093297899 44.9876810198587 44.7121273739468 46.744114360119 63.4424316811483 37.5540908387127 52.5345967729693 46.8581854726036 53.1001322142672 46.3497913875667 47.065216861868 30.9078674724547 50.7619082875214 41.9962705885675 50.9814565487973 49.3675873327446 36.1456471059081 37.067646088237 44.7363425637061 41.3521900517795 57.8336376804913
10 59.1325620768511 39.881202408218 43.8427914481772 40.2604989774797 54.9978419720171 38.986296009561 45.9010711249162 49.3786695158979 50.1835084473849 36.9201815246066 44.0561005861951 38.0148684197274 52.5296576165399 55.927876581743 47.3843823913548 35.8031073753215 54.7495443544278 41.9506404426087 47.5034570068401 48.6948054350625 34.0059209573687 37.5576990363849 38.6823955678355 36.3047475719284 53.9176194491564
11 46.2663343281055 36.0687339440157 43.1299471541113 43.8164899705357 48.6404321171828 47.6950581670517 41.9323784241714 55.0824106861431 52.8886844917097 31.1448810229825 40.5751933877119 43.1637986281983 56.579339427027 57.8284449390287 46.0461767747621 31.4982805506839 50.9601988771878 43.1660256661656 46.883882901751 42.2080678758004 44.9491392619801 37.0170810257454 32.5233157995056 43.8536972416432 45.3263815732893
12 47.5220143098793 47.6590368864474 50.9773922793911 40.8726917288877 51.1019102432605 47.2090175899801 54.0856493221901 53.204248480505 51.352380930738 34.3861735100485 50.5407624593765 42.7254877745713 54.4900321821859 47.4302970206379 43.9696596705286 38.758056834955 52.2240170391425 31.9204117784313 46.3478351802587 43.9398701326753 37.2364920806733 36.4018393782351 36.563863676088 34.5652647869592 52.0946320881902
13 45.7734948571856 45.5630165654645 43.6497920022827 51.9389466269275 51.0789777901706 44.6389453622968 44.902141447263 52.5215522986654 52.6699709121698 30.2182764943357 40.9543940633432 38.2680586388059 50.496712037222 57.4470776820083 45.8887575805466 38.838727849741 52.1160814337622 42.289932975214 40.0518607820392 52.8207832827581 38.2629702815057 35.528338851033 37.9090419890515 38.2543055048551 59.8440793081323
14 49.2487218502117 46.0249459061386 43.985396546592 44.437288965422 50.9841457526529 46.3551186620588 43.6070034762152 50.9671398948876 49.8658953762477 30.6095351868024 46.1884962359581 39.5467344070771 50.5862801643556 52.5914885981212 43.1830619333427 34.1800369556961 50.4955130631892 36.3180121685768 49.3667371808576 37.5010709829468 35.5501368118306 33.865644370821 37.0914559807229 36.7659006231509 50.4044237894475
15 51.1076651302824 43.6327298589131 40.8019889101436 39.7758615458684 51.7638814406808 44.4003815590877 40.1963135793737 50.7308165452522 48.2155565762787 28.8882777439448 39.9082257464862 42.4750767785822 53.1620251895159 51.5030666521169 51.2054799105798 28.9688736032654 46.5212291325046 42.9555795296118 44.4859965245289 45.4427531993633 39.1042525465634 40.5475892657883 41.4186100438695 39.8562516146088 54.5430429865175
16 50.132272183229 33.444438341627 45.811387377923 40.0357051655979 49.0110716117792 43.7050014787201 47.15434448381 50.5682489664325 52.8639480270087 43.8397999813127 48.8654032173055 36.6682247584274 49.0992015280928 54.5233782081884 52.1416685819814 33.2389533292928 48.8961459293316 41.1599932804401 45.0799155530113 48.8857365179447 30.4419141758181 34.151664431343 36.9292788017214 39.0539063378858 48.0257035585891
17 50.1491805794929 47.0717848653997 44.3321144252133 45.4235056791268 51.4930087521901 40.2178033288628 55.0698371103126 45.980094971463 44.983252877574 38.0478177853974 46.8991053614115 37.2838517950752 51.5898998757799 46.7381951876664 49.7790413931331 43.7609495892789 52.2806738111596 33.3219143663057 46.4248361375725 48.8648694168489 38.3590837602863 38.9972858085854 26.5882966228242 40.4344642365919 47.4052407479198
18 49.1849411298144 42.8102113948129 34.6682298706258 40.5282974811047 47.2922183288638 55.4555078131926 44.876299413352 52.1087784645182 44.733442005358 32.7168045069688 38.3355545956364 40.2817857038673 53.882094762506 45.9853736542065 45.738556436929 38.8315595270256 48.3821180621468 36.6527437039736 50.4572990286491 39.4682691156304 41.8725676942201 41.188958815931 46.7395918451739 38.9108531615313 53.0649333293843
19 47.3657030398643 42.164695371828 34.9038118919121 44.0908055973251 51.9400469767585 41.3148525805541 41.4175892702994 49.824838604527 54.9956810970345 32.0858842338 42.4096364789586 42.0321317687894 48.9530423462239 49.2687038358017 47.8774774250284 33.7719460786139 47.0832290509525 44.0565110477678 49.9956563293219 45.0987487124145 40.2838898826462 38.1830019415965 34.8598064441802 35.3262265712293 48.5254512698089
20 54.7031040367132 40.5256474776764 42.4698350840624 45.6362811166418 49.7528338475097 48.1809220032527 47.7915291418149 51.1381979526039 51.0702819743577 30.8634324483248 45.7398258761596 42.6047769653341 55.0800102455498 47.5774999771023 44.4315450002922 36.1157974079952 44.7887392347751 48.0569796021328 39.8484715504614 51.5385736793564 33.0030806847978 31.4075180581459 34.1863039753417 36.5182897712567 51.7064509399582
21 50.1958140021712 46.4261963287728 46.6910526171128 42.7950355571798 56.8365680940005 44.7538491228715 44.2493915681971 48.8888203524593 52.3102485294456 31.9135723698744 48.055322750113 39.0177834588928 48.2122998528936 53.8029946004665 45.9751174540923 28.2458363126068 57.4228206814624 39.9220343112197 43.9989293622667 50.0481000539431 43.2338222898664 37.4085895287137 39.8774724291901 39.0131276302859 57.0301212249635
22 49.5783168765542 42.9552557430241 40.8658895384174 44.3204132468099 51.8696552242659 43.5944314790329 50.3323861017142 48.502666066061 49.2894467231625 26.4877706282694 45.2264369862979 36.4567738091784 52.3230798167597 52.9247226074918 50.3999306584297 37.8648177574517 50.6413854161251 42.8257681297135 51.703242235061 44.0086427756945 41.068648956732 29.2957083520946 29.8941864376932 43.3124282782927 54.3572141994679
23 44.8931759919373 40.3770598546254 34.7073619278161 47.3114746704328 54.4627393646954 43.0849526196068 49.8789148543497 49.095014397637 58.8866353475156 32.3369211833865 44.279796296031 37.0001252926407 58.9879957961747 55.8025536517888 45.1235058627537 28.3987191776438 55.0507622323362 37.3147206985769 50.6574809785982 47.6741834741912 42.9652120765796 39.5294389953471 35.9166071740262 43.810581745834 54.3169680378981
24 53.1110431782003 35.2966541616866 46.3149337544498 41.2078378671689 50.2226300055243 48.4861374958579 37.6796147939544 50.3604348616842 52.7666430367107 25.4290613676169 45.7372408293703 44.26842625725 50.4230564055717 51.5973742571257 44.8728021635541 32.3378003700754 50.7964918476497 29.9079656797885 52.0757875168356 48.1005155972927 39.3997873582241 40.2343254632052 46.7482031668973 32.9736104236107 57.0146955854092
25 52.0979894807311 37.3477343484544 38.3246284160597 53.4550308206504 48.5227794710562 41.7121486553135 44.4541809393526 53.7824973050231 45.8312515191785 35.5498930102942 43.6702046249151 43.2956953956191 48.1882603702735 50.4999408734981 43.4329055830519 36.9938865516223 53.7681953888156 38.8007610372193 43.3813459106498 52.0623228625169 36.5189680062938 40.3919314961357 40.2506072899539 29.8051553866558 57.4891799016777
26 49.7739877464753 45.4555217138865 33.0546252797278 38.9480867739583 49.489542240521 50.537897198049 44.132091695219 47.9630367681097 52.693777067249 37.5058272862994 45.1215172318799 42.2598456128006 49.8899793132476 55.6732667658354 42.5018486227658 42.7793718605192 45.320138193158 44.3919179127991 42.1962138959111 38.7679876359688 38.0901467736587 39.5070532082933 35.3358376454088 42.4764173537773 49.9730163089611
27 49.3625593324063 49.1791960291022 42.5030578970064 40.0805105300168 48.7509548699963 46.4642045371652 47.0724059675773 52.6922750163794 52.087422082947 32.7324609552534 55.9437620162095 39.0582314455979 58.2631159936168 55.3784781976809 43.1960050344345 39.5301423060928 48.5700276056534 45.3165106735484 41.1715300265922 49.3938893707564 38.8878798061132 38.749924903411 35.2902346011794 39.0073449012283 50.826568724554
28 47.5155660480152 40.9758052695287 34.2698556297028 42.6634501159049 47.4831240244485 44.8034726770637 42.1657065705805 46.0923146421687 52.7471959025428 36.4798075953399 44.4989480047091 35.0121796253314 56.2883339441815 49.8384470809968 44.4937973310564 35.3412007281742 46.0765948554024 42.5981108851285 43.9985216355534 48.4629583582823 35.4652307481789 41.0099752215619 34.4277785572722 33.546263963268 48.6514697432073
29 56.8361958429924 50.438306633323 36.8700160073523 40.2148889607997 48.1781152959428 39.5435138621257 40.9527831688027 48.3051925797552 49.12752030607 36.3816521990642 45.2764318496384 34.1742843641117 56.4625757529932 44.4197730733887 45.7352199099213 46.2931874765636 49.7864009384812 34.2980737590702 43.1368894907286 44.9267320628892 37.5039164683969 35.9624540613053 47.697496108943 40.7933415560886 59.0740870574586
30 53.3826959125704 43.9950818908373 40.6069217404533 43.8316359460401 51.6504442392653 42.1117573555667 47.7119334502501 47.104088721083 52.0144994276882 36.5424420286104 42.9385751635229 36.0955312631883 56.5242997586043 42.4888258537293 50.4811564819959 35.8373064011879 55.7646709355127 47.8986944414113 41.3734196357342 50.1524243721821 38.1955627963401 37.1276493742227 38.2369862474851 34.4046923194429 56.3549200722227
31 41.8537831445551 46.946103991125 34.7953414547787 45.9645177073562 48.9715475995071 40.5146763734142 50.3996601375877 47.9356717420522 58.2860470207327 37.5947740365813 48.9975849702669 42.7218005780994 56.0191831154707 58.1268565995932 46.7783726523339 33.6964445767166 49.0481927089891 41.0542817017177 44.540507222182 44.7632841277914 38.4355485182274 41.1827931667022 43.9937231172032 41.6626828926563 56.3783406126912
32 45.5989166916846 50.2568421963846 36.5817161691205 41.7062289771376 49.4747530105246 35.904647600551 45.3857350182453 53.7578128352985 56.3691245688705 31.0722642303005 47.7821401946814 42.2223490501115 54.7663326877298 52.1209967958683 48.7382862654255 35.8980405260172 53.2024751941695 36.557099058613 45.8789707529281 43.2383106968848 34.1979729513698 40.1707890092817 38.4234110008453 33.1845991456871 53.1982602942231
33 43.5450758871923 45.3045783562956 37.2906519849829 46.9126482183288 51.1694484226155 42.5449087804347 50.4861407230851 47.5826886974834 48.3280117192282 39.4415992069662 51.5675859651913 43.1952125216499 58.4359759944709 55.0656741543288 53.3193874173144 37.4254065785794 50.1912164435089 35.2452098433601 45.3861335549994 43.3396537876845 36.07496513155 39.3738681732001 37.7748470089819 34.8170773077486 53.4327576681308
34 42.2985590097431 50.8126355211791 41.3739739065653 40.8114660451738 47.85578127435 43.816327972053 49.0019690698769 53.8336196621735 46.171888228296 30.3360281867557 48.8277504474431 44.5011420001823 53.3636208268186 47.2235113108392 50.5555576330118 32.2910328691227 49.7918284566916 42.3186662457736 43.9216484988376 41.3431270531996 34.6110060706218 31.0192760219186 41.6960130962206 39.268537806489 46.9719521603144
35 42.8921838344428 40.2898694693022 49.2112431960401 37.3941900142433 47.0820168222673 44.1865261312926 44.6770700841029 41.2299428109832 40.9513353034689 24.6637177195244 45.5475134778474 43.2300689352325 50.188280541431 53.2188001815969 44.7742652839904 36.3395576890373 56.9544049673182 39.1775514652864 46.7632606897331 40.0730578113586 37.7561392248125 35.0707420275748 36.9601914023725 41.1872876919324 51.6399860915125
36 49.9058573181351 39.6847263795162 36.541095078715 42.1909956711207 54.2672788960992 38.8465551992141 51.0665970836377 56.2771080923759 59.0683829887776 38.1485909456984 52.1471577074567 42.9057891958546 48.1645739104215 50.957915052273 49.4464243256357 32.1484800617925 57.7283522442909 43.8839751722212 43.3779937293337 46.2593538472228 39.3554250563086 33.1924179882503 32.8547893627824 36.2486800445882 57.7455388462543
37 48.3811263328456 34.8003206393638 43.0523242981144 48.798178091773 48.77538467827 50.2925940741428 54.9997675009486 45.6822202035402 48.0325742559632 37.0930581152607 44.4532410208273 44.4023527500109 50.5907653470367 53.4522572947275 39.9065711032577 40.6487858499154 53.4876547561452 43.5926571706993 48.7897556169223 53.3356194132985 38.3853183539332 40.6643196486805 44.3065067048408 45.5814695089696 50.6732142014169
38 46.9294064972076 41.805611056363 36.049942901598 31.1481685544708 48.3494417327825 45.2995770812845 34.7292088375074 48.5491714161834 50.548434159291 35.7235728223355 55.3294178012901 38.9909901866753 56.696765234372 51.8565167276654 49.7173651659885 37.7256914184031 51.6577415005056 45.8440066357611 48.9178263168741 45.8898053529514 34.3417071129482 42.1221053848995 38.2649776890542 32.609814679291 54.4446638974375
39 54.5580276729523 48.1281897510351 40.6884074332589 43.2207945334246 51.6077058854972 48.6422068816909 43.1067295973364 49.4294071490266 50.5193107123491 29.977656794845 43.9060355377412 41.7976860444002 53.2315014076392 55.4939506488605 50.2576910276921 41.9701863519561 53.1095534765174 45.9065053013016 47.3312225137651 55.1917341981155 44.6468421881554 37.4375182726791 39.6204961539061 40.0257055308853 57.4587767513585
40 55.5440307401017 45.6832065972587 45.012121585403 48.2809232880305 43.2073595519793 43.5799831900301 40.9050006713655 51.2767563408833 52.8509424290863 33.0400679919387 48.3018095466376 35.5737132697273 55.2167766907334 53.2964284870089 48.7005560346727 41.8812730177535 50.6078871790886 44.0155166190908 46.0725832973613 48.5696018526334 33.890634545264 38.6024866119879 43.1561416608826 43.390825920807 58.7533834625126
41 46.3885939246843 45.8167649437329 38.1083713183838 37.9630534570622 48.1481655700169 42.3217504710335 44.4193980392027 47.3550446787533 58.7937143617387 40.3112671662988 44.7106289256786 41.4517433443736 51.4512492673989 52.1957366193253 51.0613024076334 34.1607810065801 53.5153769111381 38.9530667119361 43.3509538781102 49.2187055993663 40.9723861742073 41.3954148149861 36.8163355613391 38.9927242808274 47.6074162013926
42 50.7964801038266 42.5095163233127 41.3925600437008 38.4089465356197 45.3461151276717 41.2209448307656 46.0811087007398 48.9946117716103 51.6508422763092 39.1265017744027 51.2775223534571 40.4403868377975 50.9708457127439 47.8643130417907 53.1212432866903 39.7756875410891 51.5443712337731 49.0538690249919 49.4256445081731 46.06844231465 33.5373378204181 39.3031971042326 39.4479636793645 38.3472099957112 51.0813398654357
43 49.4204350427496 45.0124850319487 38.2499925473003 43.4045555683803 53.4545430459432 41.5076764011811 42.5892637741685 54.2175686509809 60.4320269594613 38.9253133848981 48.5978066220174 42.1411657553693 53.5851301036741 47.9666133377648 46.6911485792923 30.7668958681707 49.6237726763664 45.8225836933067 43.72592430617 46.6156701410519 40.2634400249862 33.0895408450272 40.90113809929 35.6588614062042 49.5057490794023
44 44.3180505423901 42.996530760428 44.9519262680315 46.7566355691524 48.2051279398801 38.6455272238391 43.9933826939399 49.0527138747877 47.9074840346042 30.2087236892044 47.4603120278255 38.882513325238 51.3492387982176 53.8229060045697 42.763447443812 33.9819221119871 56.2618452913572 39.1481466205885 51.5401013264749 50.1366089609986 38.1366097713226 40.012409276892 44.3114359415491 38.4420275222085 52.8107436177919
45 47.6133914499414 45.6567310244327 34.6895129991771 36.5547881987264 46.1159049619001 42.6735946479468 46.9746348471725 47.7820890316382 49.0446415585882 35.3630518046302 48.4298648159215 40.0817420133248 51.9470345007689 56.331688789155 44.2176666645175 30.0924486184499 59.8720979528607 45.7873642453426 40.627682765949 45.0596799105516 33.7039932584051 42.595592485938 32.7495924609902 34.509696529572 45.6036994612565
46 55.5493502125001 43.6229788226441 39.5907368773246 43.1164464289838 52.4755961907306 37.8714912675626 48.745337563514 46.003399155185 46.0539985345046 32.318476951602 52.3738205703282 39.9367682638891 50.1258130565657 54.9285219020813 45.97937832521 31.661647083242 46.6847164467498 32.8080346326383 44.2247712933128 45.8724791424125 34.1318801426278 34.0698513447622 38.8859983694047 35.7633564481754 54.7535610938435
47 49.207954118825 47.1665578919806 43.7757165715889 48.3351757549737 48.4254131066107 43.7471260687663 50.2797106368079 50.4000645028868 63.058552988971 32.1637842696312 45.6800124619727 41.4706766507245 52.7969437153745 49.1260299976419 49.0470492372321 37.9004693548962 49.3033874767483 34.1044940009647 53.8562145225067 47.6209182994343 39.1337244522709 33.118396870208 39.5677878348601 30.2521494416717 51.1059746772382
48 45.6055206966751 46.3809201732905 45.506329766117 41.2498300139093 49.0902952554706 48.8365465197956 45.4553908232341 53.7353406298078 46.0525450602412 29.5591139347425 42.1107336526645 39.8344057396421 53.1469023495445 57.8706969871485 48.3296752728194 32.8038705954391 48.5890941287206 35.8832911565011 43.2655322916077 47.8754307954273 40.2880923654568 36.6081532386132 42.1810749008761 38.8378679729162 50.3010386658598
49 55.6085426340713 45.2386225957381 44.3735873087966 45.6597491578677 47.830599805855 42.5035945769193 49.5995529922762 49.4016459213985 50.4657639523547 36.4192163787062 49.7120853393293 41.5302441156281 53.9769980505186 48.3758914646649 46.0298434876576 33.8775635819798 49.3587790095561 43.0373246412009 42.9501269366354 46.6267729049116 37.9163360238044 38.9987655501841 37.852934075951 33.7142954348453 50.260944349595
50 44.9629177063922 42.9246493372927 38.9373078178822 42.5046566564555 52.093454671173 46.2308551544227 43.0580709460566 41.5990270186093 46.4649108599667 31.787997389768 46.8257291450424 39.1650016577978 51.5838910632602 45.6532956544543 48.7000007021268 39.0817643518508 49.4001953121338 47.4492570657406 45.5364247328153 48.5552242430876 42.7577006726899 43.8190267594264 40.1327637577271 38.5397781780319 52.4083898093429
51 42.938587392162 39.8487882257305 37.3342934195425 33.7053153607391 54.0526373088961 48.4940186219724 50.292339979595 51.6231253276827 56.0275098949124 30.7072123388475 48.5932694788674 39.8853644218731 52.4121999150314 54.2369138691606 49.5740458340709 31.9633207072028 51.782248666727 36.8483628510374 51.5624457012419 43.5728334944042 37.7703563657772 33.6339854738854 38.8205724676444 40.2409211187769 45.8635960492535
52 49.4040544578008 37.7752307856352 38.2378722902684 40.7345913741868 47.7253217993736 42.1913820264147 38.9034720376254 43.2816454980899 55.6870216089006 33.8399328582276 45.7834919040318 40.6610471572944 53.3788993207325 57.8247681406228 42.2655551083858 29.3895316758518 50.4756959249084 43.7496790041149 46.6366545749205 50.7495497830647 38.0490882498624 46.43900539804 46.0446098449256 37.2169105015897 57.3735647589986
53 40.7981873545755 40.9209311099816 42.3139849515924 38.7426535257039 49.0875685008402 41.6642155847494 44.8002478257733 52.3975381545333 53.4385406680675 30.1939782334363 47.9832435862533 39.6851431065167 55.8710863643253 47.2925653955493 50.3890603336544 32.3511895360464 60.5090680071561 47.2458149480817 47.079370692424 54.0751052404572 38.3714680593986 37.6440922357647 32.060321251821 31.6164385904047 60.4265130962636
54 51.511653206807 48.4280577286894 51.1445428050152 38.5978350250813 44.5545094191196 42.6362607048877 45.9306843692533 52.0514638398517 54.2754500270342 29.6998346940838 53.6122985032822 40.3553590299711 47.372542227722 48.1562756543638 50.1471910801615 37.3016575577746 53.3858437705245 41.3642002000356 49.1984663193642 42.2106118459469 36.4948548367001 32.9674591013074 34.4725217621003 38.834808877997 54.7872286801264
55 49.4905278776282 36.2358905668004 40.9866471881497 33.6353608653721 50.0354824939227 43.1546554067172 41.7846324501424 48.2419465858237 52.999487453541 33.1221311351495 54.8567041161686 41.7212090729068 52.8963125936647 48.6618532947345 44.4344596158373 37.698325118712 55.0515929896318 42.9129285374981 45.2577369189416 52.3061834593819 36.2446322126358 39.3495847761058 40.6668723500671 37.2203188146951 53.8244175544031
56 56.8472051316952 50.4398933957535 42.1792277542993 42.1846509345444 50.372827563349 39.7196922645683 40.1998662620672 52.3760558675835 41.5518648409627 33.2396194103765 47.1503640499278 35.0199727709092 55.3362479143952 53.1124956133392 41.7501386575664 33.1439759632273 54.6686134314835 46.6433043430904 44.3831705814323 45.2661246931663 42.1143135632012 32.4563773225483 43.0932602742739 41.7099676949304 51.4619479142753
57 48.5141515614121 45.9362213786591 41.0169491121822 46.6115169165065 48.4006587962999 41.7122581373902 50.4396740357934 48.9979241494229 52.8076840595703 23.1168345535835 44.2606414472646 37.0220762441072 52.731272263228 63.112323597082 45.7121757940212 33.5096510925591 54.2507525587046 35.8448288497639 50.741194705102 48.046077446222 47.8247571927109 37.3180291849329 44.2562060902239 38.5525177857107 50.3651988023299
58 46.3517490436016 35.8669128925399 41.4809993262294 40.6655974038991 53.3059122154623 37.1535809096203 44.8335526263514 47.3126563004635 54.2060417812741 30.3946986974937 44.6742850274915 43.5777112828575 53.1519420835472 55.3228351366874 44.4328608671315 40.4650475305868 50.7635724365342 45.04803914812 47.6662676810006 49.4861232399949 37.546473016464 37.4316705758483 34.1086188451905 40.9886261891055 55.4516289822627
59 50.4258198955043 50.2111290038942 42.4934505464911 37.1505638397373 54.1789237442458 39.6785446580168 41.8116385540209 50.9591280487419 49.3608405187191 34.2867640148811 50.5302380564089 39.264128281956 52.4079951569847 46.5607691938704 47.4307653020159 30.1933542241128 55.6104396442121 42.0366599378238 47.450536780624 45.2262944048178 42.2437476793422 42.2397926696314 39.6504280537831 36.8733478182887 53.8302411379589
60 43.0878959979738 42.4272057083844 36.4566885057693 34.5573788374304 39.6274983366888 43.793746701955 52.3338817698412 48.7670911553323 51.1890375597739 39.054384151041 44.3073890475351 42.3650485991045 50.1079056823795 55.1723369988634 48.2307119818484 30.5946337097112 48.2069828373188 45.0223843051787 43.3409915742474 51.8337321139555 44.2250256045929 35.2386307791882 40.5278714094596 41.0308997467338 54.2797092299854
61 38.884887357402 42.7900862135602 39.6874582119554 46.0659182540066 50.3284985373687 46.1044397667969 46.0583403454294 44.7596988405021 50.8612631208443 33.5540437658769 54.0492654335016 39.6761897971035 50.9049470038167 53.9052646597274 43.9995022352794 33.7733094890198 49.663558632035 35.202721387878 52.1151175522405 42.3809630634312 34.913670944693 43.1103041289814 32.9393062417386 29.1771091774489 51.1433521984668
62 42.531937941622 46.4024789842703 36.9620389001319 43.8837638252984 52.6861265576388 42.4930469091582 53.0033029524662 51.145987885926 56.5242698016758 41.2148798079868 52.5174136426261 43.0668727266417 55.3683330333461 58.3797448210641 46.6861889854085 32.6800550433637 55.962757927648 45.0432869585096 48.74542427206 53.6548182579514 42.1801181228793 37.3186792325467 35.0654151868661 35.1425342300507 55.7922377711851
63 55.5583171839445 46.0793476552413 44.2558102135836 41.8607030065594 48.4014439205177 46.4185100019605 51.6940784818825 49.3736933215417 50.7128718561522 30.2314386517065 43.3425481601101 38.7786928525184 56.2005115617494 53.2361452275322 46.6982820405074 32.7029083410413 53.7719211621301 34.9373911142505 49.1315880879386 41.8198445966102 36.4428304505654 37.2179284179999 40.1176053532165 39.3928515467141 52.5073660625212
64 47.9169152029362 39.0922251672428 40.0188349161458 48.6341459990832 50.3193405639643 42.1461104038497 47.6909932510762 48.6435543809889 45.6271344898126 30.228404792932 44.9264909557082 38.5255899731201 48.9667452751557 57.207774269771 46.9270771132695 35.2776033028766 52.6639639050307 33.0131763166681 45.6133972989748 48.4410991083598 37.3168554274393 36.6466608145259 40.5403469450733 36.7776894755523 52.9933963841983
65 48.0608932157876 42.6768639551416 39.4182293405265 43.0857601330107 50.3911497794056 42.0755468643049 41.7777733988513 55.5467250196703 61.3223892985715 29.033006712345 45.3417763381309 39.3142601852911 47.9156392381168 56.8331684085024 46.8546757253453 29.6775401033045 48.4817631252074 46.1292662838725 41.370369017012 50.9427674979773 35.3761072207799 34.5920127067813 29.8499734376148 37.7922968950189 51.2297774746665
66 44.6545363959987 40.0426237753197 38.7537215803343 37.6777050816597 54.5798230740274 47.3674854494782 46.8962901276432 50.7059663283438 48.3319470664983 30.2743986720137 45.2432915797883 36.0678004451794 53.7580218838984 49.8133958286061 43.7691196491505 39.4467654971839 49.2029613156371 39.1308813255805 50.0494307656573 49.6258411232964 40.9930100405256 43.7537967799405 43.7121453491642 35.486410730247 55.3700026390613
67 49.7724010755421 40.2110439707496 45.914039868022 44.8433934880219 52.95127805206 42.6807301851971 45.617894383942 51.2374712010503 55.0026018535282 31.8182386306512 41.363473352048 41.0577284216907 54.0637606759753 56.5558102394231 42.3125611312922 37.7616017931909 54.6560217617123 44.7916223367719 47.0683397625567 47.6581021341626 36.2625641462611 34.1667010410798 38.3464465569729 32.0071502928648 52.9914166001237
68 52.9035591426227 50.1842358160996 39.1940202071059 42.5776570313289 50.0075836783612 41.742239359733 47.5529671079199 46.8021099107803 50.1658384733886 30.9949734452822 45.5122332996234 40.3325808191765 51.9519217669347 46.2884344902372 51.908606988463 35.3736089945327 53.0096203079591 39.4062479064286 46.147104463732 42.4837592844205 40.4153451734111 39.5585970262447 36.5270546455211 37.7435787147738 48.6295352179882
69 44.7207344919511 45.4600972271957 32.9209918412293 36.0364003059295 52.0614491394599 41.241679205035 44.6119640814782 51.1841245321031 54.0707670128222 30.0055961058531 44.0885162881079 40.2812906651892 52.8858763786507 58.0371461023982 46.4071845795432 33.9559389612611 51.8832199732882 42.8835004766659 50.6425822381299 40.2905636310085 45.4479615295072 39.0015070375167 40.9657935715554 36.6631181021931 49.3663375048128
70 53.1560550353385 37.1051853596788 43.2386718215822 41.4164654490921 42.7797235151886 44.4434769426137 40.508510129034 50.8004379655581 49.9446919201343 29.388059217432 48.296619464226 35.8456161814222 52.3809432697855 45.6861581574111 43.0813986457947 39.4767422192053 53.2229249510118 45.0160599943294 50.1894262317775 46.1434152785415 36.9541375551917 33.5037432687722 38.3898622133474 31.4091603290473 51.175728486684
71 59.9012947941872 44.1155394064439 41.1072225228272 42.4602389835342 48.1990855751169 41.0802783424086 47.2046411389134 48.4083727522863 48.7000759440759 31.5581040406699 51.9853922383716 38.9346258482127 57.7987104097058 48.8194210820006 50.6141959771001 36.779484084744 51.1530758695317 46.4742065665623 47.163606503435 45.7948186455657 36.5140266965205 37.2477828839625 35.7393411334907 40.2560398021199 51.3560509065488
72 48.4601854544077 34.6874657818027 36.3836251819356 37.0650517710964 44.3782258242024 33.338417091051 46.3974055827109 53.3177543278511 49.3228472345278 28.2356461233085 45.2780304658532 41.5436247639841 53.6332748055781 48.2122567842355 46.3919284115819 35.9509513052253 54.2394090428748 44.6684477444019 49.4732650348548 44.1870471468764 34.7843487986822 38.1341277913438 40.0981171018593 38.5336187341826 51.8580716792488
73 48.0602497400041 49.5763428343744 32.2452844599465 37.1267467936125 57.0358021271645 44.6538608618622 45.5003520055389 43.8197099952232 46.7801365507332 33.8675812517821 46.1056958635595 44.3130136893806 51.2083834128506 55.4361882141026 44.9723897168393 36.0423657318708 56.5566836819857 44.2042227956094 50.8444394153509 48.1667930252811 43.6838366774373 33.4600522964011 36.1893297671513 40.6763651465476 46.7857012461558
74 54.0880751224201 42.2329945193693 46.7742987023083 42.1606654281521 53.259252614759 42.4168854469538 48.0863481500993 51.7434241645844 65.1855282399051 30.5145166591309 47.4418606978196 43.14883112942 43.289923901965 54.7758727408575 48.9114636346195 37.9614684407134 55.4927773512967 42.1687453260806 43.0656644772923 45.5115751098026 40.830721718907 32.1387478717904 34.8889799586122 35.1721728574399 53.0452913068669
75 41.3096054152924 53.4693300045426 35.3933149337133 44.2004752449359 52.4893537520166 40.7144646145708 50.9534429722233 56.5331749747907 60.3152131588996 30.0661854372795 51.2655483364868 43.4462551772507 51.9542999056567 57.3749352803801 48.3882915902802 40.6442598601729 50.7852155225109 38.7578730073932 40.6107645642437 56.9978049796488 38.0683163903962 36.3235949469957 45.8649705597755 37.1635699356314 57.9757624894652
76 51.9933862003659 49.5366409172863 40.3959140863857 35.0527960519098 48.8052487544632 44.3610455662996 44.9637399409839 57.699130238858 49.0495423055532 30.5321148283582 43.0426753372194 36.6874501538315 57.4779842113874 50.6575107352475 43.8070039946611 33.56534428489 56.8297214866481 36.8646808023743 46.6064274955006 43.4013462806483 38.3462293734687 30.3880976959929 47.3921582859714 36.3520957452552 52.7278883919317
77 47.2586129471282 45.579803957382 36.417056425208 45.8650025235089 46.5975903609812 40.023602910132 44.9262175591151 46.8066503327053 48.5164617276641 37.7967639521256 48.8534545599661 38.9341540786494 50.6638348867879 57.1941839453648 48.3739627480343 42.0036526925104 51.1451620897949 39.3136238309966 50.2743484104998 41.6908276678702 35.3960036085767 39.8466899675424 36.949603430597 39.1303665871199 56.9844932805034
78 49.0039942241952 41.9873269667472 40.7303564411261 39.408481937865 54.1190379703336 47.3051522167979 41.521893209369 52.6456915722007 48.8970075395161 34.5045837724065 48.1378647514937 39.1597479248047 50.6346051838562 46.0350195414388 44.4219269430385 34.4091182247791 49.582446052721 41.6046654141371 46.1262807737494 48.8610966493962 37.2504157196525 34.0799956137761 38.1386913368575 35.9031654628249 47.6248165159442
79 44.5562801207683 37.4306942528456 47.0526080140396 39.5300331748482 52.300515944533 44.8789246379166 45.8748785118551 44.288020189645 57.065656057458 28.7515288737147 56.7941002553616 37.7810753780403 52.8012832427501 55.5568577924046 47.8819798985423 38.3882064848334 49.9295439291151 36.5689921175224 45.2628694909314 49.1376429216994 37.7299990030714 38.9442400632627 40.6316295428417 34.298063619577 50.1377637488546
80 44.6624226971675 46.3403608220627 40.1598029670701 43.8643282833498 46.9883982499185 43.8156670722014 41.9595316250203 51.856349940558 47.8990948198417 31.0495564840469 40.0520566220116 40.4891533611286 57.0994685013557 50.89696862339 48.3843394715846 35.705192327845 51.0304572709302 34.7346066985223 41.4093203733136 44.8930240198275 35.8145281755682 35.5663585117503 37.7122852266291 42.0690969859339 46.1582248467814
81 46.2199534345156 43.1034412338857 46.6227515173941 43.5350069510279 47.4449003338245 40.7463794398521 43.3591836578957 60.3838952365343 58.0360726313073 28.4530699933537 49.6386784786243 38.2165690619828 52.6871699473646 47.4814336394747 41.2415809657579 31.9658896248892 47.2443425754737 44.0728709608677 45.3565469548094 41.7229399985192 35.3083801678424 30.9422052175137 37.6456551041554 40.4085073325937 50.0106208080641
82 47.2205235566735 47.2338351241591 42.9824923838961 42.3975730040541 53.5750798779945 41.9251576719619 46.3326472164201 46.3822831804827 49.3126116713789 32.6057801688252 48.4564324293461 37.2275395451169 52.2767612506321 52.0997843333184 51.8853502333103 34.9723735754263 61.5124745945296 36.2797548731515 45.3597746169014 48.6580418545157 38.428557535935 35.0121234760359 37.6978375414542 37.6327481034628 57.829354679977
83 53.1291586353943 46.509160360436 43.148911974466 49.1234590796779 50.929457931217 42.7926465544707 47.1602151006915 47.4739840971862 52.3635098106548 30.676055006932 58.5778722912339 35.4128906494634 51.25750492416 55.4746593872168 44.7134825385003 29.4220683031629 51.0499484559194 41.8826747113204 45.3445769140937 52.8552806747353 38.126593329467 39.8952366175798 36.4178831968034 36.1858149307514 59.5810820663625
84 48.410076898604 46.2994254916949 37.7341322160841 40.7308706301277 45.6879236265373 37.914981575845 46.0062081200065 50.6239184057066 53.5551862589924 32.65926437506 47.0245616018085 46.5068431100091 51.7647992266946 50.3172467947864 45.2323850390392 35.7732527465176 49.277245884504 46.439068066789 50.0073124287003 43.3313229690708 41.1346697528654 38.1988663733722 36.4464099921492 37.9381228187231 49.9737881886691
85 54.179106879557 38.562733317912 46.025236354627 39.9890643699593 45.2580032355165 43.3396174846403 49.3775262869081 42.5461476600179 47.5984687019276 36.0934572644188 47.8347200899723 39.4733420210192 54.3394694235356 57.1540831902399 52.87288486614 37.9138905385333 51.7127759932744 42.0911921121898 39.0163793274516 41.5880081538761 36.4533135661088 39.4186356589827 27.9596577494523 35.4279289856338 51.7452853677836
86 54.9547250514815 52.2759762651298 47.4975086964909 44.1225843830872 53.1284772318308 37.680635875703 48.1908116568649 51.4932566239552 49.9359598789672 29.894690767607 52.3384760022807 38.648178808742 54.4643586445395 44.3839460131554 52.5055022936428 36.1107138170995 52.4908037504907 44.4033411589412 45.1876747117637 46.8648791198102 32.1398536408678 34.2140356041641 40.453665812954 41.1012336787503 48.1856379544056
87 49.1078140680058 44.8397507522324 31.2141339711471 47.1313716443065 53.4475593102265 42.1655393298575 41.8348602565186 47.8460309396164 53.3375518578114 34.1750764305586 41.7554604052512 37.989582011869 52.9748082541081 53.8213581543091 49.1378286117488 29.3950966378371 51.3189466368241 33.3488532991845 48.6773806678708 41.7722411293456 39.6306111502559 33.1751055261571 38.2960150711824 37.9957774483637 46.8711403456265
88 52.0312379008062 48.3401205974031 45.3470860965401 53.1675896177483 51.6524116789465 41.9454938670738 40.3168200857161 55.9314999248082 39.7858975135334 36.024365477388 49.6195872533509 41.9274665433173 51.1201309198616 57.7525774799041 41.0181199701828 36.8098622746237 50.8115673683613 43.8839655340451 46.8909426298965 50.3413424174728 36.622746685807 43.2525686143139 34.6985426052689 35.940625477337 55.367033103831
89 49.437408508481 50.3497911974446 42.6853254189288 44.2366172384072 49.448608113955 43.5916811861708 42.6606881867261 44.7203534416617 45.6872526593374 33.1227383096101 46.2322758474038 35.6843710330515 47.3610585983035 46.6272610065505 46.9343886869766 38.5317680061921 52.9949123859107 51.3568383405731 42.7575005760216 46.9713122314654 45.821214462526 36.9137485912585 43.1020113368608 32.9515740070178 59.0916960681245
90 53.0399397326104 49.060562256506 41.4753002179952 42.5532137497231 46.0002444919537 40.0060789789953 41.4867762961412 53.7365682177348 52.3946066902617 35.6656050185211 46.671307652109 38.4642437458137 52.2017236761473 51.4729192553678 49.3236311263149 29.9613979287258 51.9724466807961 43.1120044581251 45.9729380458639 51.1692525781747 43.7128952914649 39.0632652701278 44.656455379774 33.3095211754149 57.4821967037664
91 46.3591582317928 39.4947489197053 42.3309686517737 38.4085062412855 48.5309384790169 43.9809035765235 45.5508483605688 46.1374121368014 55.6248015289853 34.4517485184153 47.2531016098944 38.9407199795384 50.9047077627696 51.824553561241 49.0260940533817 39.146896037837 48.9239109395371 48.5728011400536 51.9633358987991 42.5182693561074 41.9908038336386 34.5437970354596 43.4506246917568 30.9334823076952 45.5396696030745
92 49.9800299594497 52.3883001519786 41.4204173501114 42.4764165848167 51.059107496551 44.4641360700107 48.4479752379839 45.2665740923479 57.9964493776443 31.0347083100306 35.9850001253911 38.4183318950139 55.4252400513427 48.7316288988849 53.58596841931 37.626024749561 50.9822848181658 33.0656564864254 47.1672349957869 47.6971857958284 44.5794461542435 39.7698807702971 37.2758765220201 38.281318748907 50.0055718038251
93 48.6782406073108 40.1237987160224 43.7581611442741 46.5464882543321 53.0776297526845 43.6533779123482 47.5286280004669 48.4918927478481 58.3707184169968 37.6400080999603 46.6537975054796 38.4093682420711 53.5897549435917 52.3602302319573 50.3761370651927 38.2292459100362 50.8042334827973 35.5791096235357 48.6869764788082 46.452915582355 36.784558853792 45.0550291527385 43.7494479010165 37.9980033111878 54.519527156589
94 48.9587298784564 45.3447922510865 43.4051767938401 37.1812857744074 52.6100303217678 43.2066082715685 44.5937380241893 47.6263436215103 37.6475015072411 25.4773038149004 48.7581690387042 41.2844243624012 52.1094889069941 56.5686313659841 42.1977947548984 36.7697279161628 53.2841125899738 36.5428365479959 48.5017700702115 46.6384178259423 42.6126437768844 36.8731719067856 41.3814895991992 36.0962697261429 54.8579397291572
95 49.6628753732431 44.7640287545939 44.3885893228084 37.1967436189729 49.3052246002837 45.397562509388 44.4811955338768 54.4959152205432 43.2223618226637 35.1704214257132 40.9171694757511 34.1067024251071 53.0812384971962 49.0867355113768 49.6810914527929 35.3968697891877 52.020274876 39.4043469193105 41.1354053997951 51.6177971143803 43.6697355487222 36.7180822596634 39.603051483078 30.1546547363958 50.0957298979457
96 45.3042228563364 48.2499931475718 36.9458793522569 40.2333684868705 54.8736555976725 47.3338857357256 39.5659814687278 47.5824558237446 56.2929821545635 31.1792797830147 41.0125589353716 42.0239406431587 51.4620041927253 53.093867694902 49.0964535043938 36.9829757889501 51.9050390406783 45.7327147205066 44.1599109326507 45.4762258185706 39.2686537149883 47.0165613674458 40.7321211432192 42.1642040048761 52.8895012267412
97 50.0798232177694 43.5852568429044 41.3096459786769 44.7256489507424 47.3995349020772 44.2072400439069 52.3293307096124 47.7798740258419 54.9250179825956 25.5248660739086 44.6391697160461 42.1742393374439 51.0893772246682 51.3078538850142 45.2234617241626 45.1002006706781 52.713589561932 43.9316993381605 41.7700515992658 48.0712146090338 40.0039062803298 37.3789779579948 32.3639994424037 41.7324265163158 49.9846663074686
98 47.583011433089 36.7671292940556 38.7144993820183 43.5840717581728 47.058212930653 40.7741512405124 39.7349777257973 44.0321871985951 54.0161968210354 35.6460098619968 48.8365716598239 38.8300764792487 53.086239986534 55.1569407909318 46.5583650673363 38.6645389998652 47.9506879879747 42.7763813060254 48.4948601955533 52.4391763569387 33.1937815778173 41.0122967773541 39.4673227371727 39.76411407531 47.8259993043501
99 46.7418669401279 36.9209284303193 37.3699745270356 37.6449886090261 45.5117881560754 42.492603006804 44.7905635544511 50.7182083676369 40.9069593463848 32.6993062307701 40.1965506441355 41.5812925744856 55.2483391212012 53.4996897993272 40.4261919494928 46.6477358831454 46.5677693431187 33.3467479637634 50.5045293844373 42.0296632712171 36.3100345454556 42.6733272769509 40.0172172409475 43.0227324343114 55.2603952597435
100 54.9167127167245 39.0747189605622 46.0850904108807 44.05506859155 46.1087903266925 44.6183143122829 47.0576321046671 45.0701144490928 55.3962494763633 33.1317738090549 44.552405563729 39.8947553367124 52.2545165948238 49.2922155595145 46.3424257263207 40.6187598497655 45.214498696089 47.1032886802607 44.9388972822378 48.8205133081866 36.0114212787713 34.9711417741858 44.0691653877099 36.0979536020696 51.0031162257802
101 49.718307475628 39.952223572642 45.4831252147869 35.8321207285901 50.3260178459891 40.6887542506697 49.633241427545 50.6258420190943 53.5314932689688 36.921489679332 48.4915296744513 47.1435204310693 58.1537800747035 51.868925728849 48.3483902492145 30.9332871388347 52.7558304078826 47.401618913462 47.4671458703529 40.6958612412218 31.5622381163273 32.8228158184212 41.9749870427542 36.7292817591389 45.3517768898372
102 49.7866831279305 43.1393152391955 40.0567400070088 36.8921402731135 47.2162055865578 43.6309501020861 48.8295318990638 48.6483965023243 54.7981481336048 45.4866547754251 51.6380723180782 37.1272822220016 54.9155430542802 56.1036053181822 49.3422751235772 32.0185324015703 49.078502766815 43.2690230537049 48.3806831882836 51.8241127151244 35.2583677941687 32.7549490521327 30.5573051622098 29.0125287539311 50.0110481277087
103 54.0875169091004 47.3880747411659 41.9410442275819 51.6141056781971 48.8989869854777 44.3000198003139 49.0308903746396 49.0911263639395 51.2205253392675 28.9268254429473 46.569806406519 46.0594374549628 52.4876116844062 50.9824197482741 47.825845015795 40.9391260042063 49.4052296181273 41.8309623688703 50.2907509542175 44.2215320324197 43.069913859501 34.1916183092213 43.4825775677392 34.4238452949908 46.7549956849519
104 50.9004289897611 36.6848366297571 41.2248503238452 42.8862342399554 57.806066766669 46.4454791451303 41.2025710029932 39.8141543133003 49.2034963426553 28.8395109461008 56.8595967260763 40.2798193549275 48.1899896580802 52.9897031208904 43.1238154353019 33.1771167229305 55.7503951279121 46.1660756277523 44.7064133563758 42.1406585526729 39.1327238757351 31.4970770328864 36.1659217682289 34.742684864554 44.5483539054658
105 41.7941487907301 51.1035568967961 44.6674497331647 40.3545252325007 47.3847798980419 45.6934378972161 46.8004465847077 45.6037906292756 53.8394355261606 22.7987773992649 44.9210849257029 40.5905500874118 47.9561585806838 51.352569665221 43.513786380165 34.77662679304 56.2667479404178 46.0120713523521 38.9698091871931 45.8656732502939 39.7838136343252 37.0555693602661 37.2228240346899 44.8174462673383 48.5468202839173
106 59.6107617714995 49.7042059295456 38.4971902469524 38.7969610770119 44.276720375659 44.7231283766698 50.9288132247269 51.6907936126104 48.6859965675428 34.1335145430319 49.5402201352621 41.8634083831829 47.0693062897072 52.5008569121612 43.5367213711665 35.6353500070574 52.7566447585364 37.2059497743076 47.9863665325543 41.2737410043843 40.6868210838056 40.1124424796293 32.0185917741339 38.8157776654806 46.9252366941781
107 44.5815777857499 47.24675658868 46.0051989815735 45.3628383722372 52.793749975714 45.4535607843317 54.1631014549675 44.8013434193385 50.0024824090574 25.8276255949678 54.0197542489903 40.1122270371195 46.0886540865517 47.7551014366026 50.681632025721 38.1148535157576 53.9032981912992 41.4427950365925 47.9279728631969 36.7164492619356 33.0351288393964 37.1642926894571 36.1578989760853 34.9950322378619 54.5802397129713
108 53.6715658151051 42.166337969192 39.3595519769156 43.3156330777632 44.8024216685481 45.3444285576486 43.7014860171759 51.2648314412589 56.885771366179 33.0297638054287 49.4277586218453 36.1389263546103 47.5810692265145 52.9305349060299 46.1431625744812 31.4056653677855 51.8442158667479 46.5992292886196 39.0484222553438 45.6791874086373 42.3033588839674 36.9243466203818 34.7850542457282 32.7801225946031 50.7020885417723
109 59.4894988488706 45.950097589552 41.2679552487244 40.6156187736914 51.5338688184149 49.8003633190636 53.2478846168952 44.7514774059745 51.976235248981 30.1778006385548 47.0931422197729 35.1548831383611 51.3084595419729 54.0895872615356 53.2407191288227 39.356774170083 43.2133379897767 40.5863243301894 45.1182111861355 49.1581746096673 43.0947150456174 39.7092360603212 35.6736375225064 38.0578082920708 52.3157045395973
110 45.9868790670006 44.9758533170885 45.7238870996581 31.4523244990937 54.1465977477485 40.5513339174034 52.7791766434707 48.2415386850204 56.4863284673884 39.9886243374738 53.9540339594185 41.5285339025429 49.8590034575378 62.375291974696 48.0509549416043 34.0346463118748 50.248347298727 44.2243006043632 44.6800890241548 46.8482667368023 32.901134186887 34.3052889201175 42.0709407858478 32.1738672133691 41.7003307060552
111 67.6856286064077 45.616938287028 43.8814518804188 48.0098318811117 53.6945059204326 44.3884062065759 59.0606763382849 48.9598810924408 52.333402714315 26.8889318805353 47.4871663949031 42.1012709730025 55.0264220731276 50.2289798183604 50.0279043525778 30.7051274518019 51.680758804343 45.8647684248214 50.6932449812456 41.1631870235475 40.3536814575313 27.8790079839602 48.3585686829894 37.3925575859416 51.9333064063837
112 50.4474318254919 44.4713911110754 44.9293000786085 35.9167378367216 51.4712745798033 39.4612457904131 54.9506322248526 51.5160456389899 57.1744063956378 35.0118242984458 46.7438910135369 44.4353704369596 58.9502793498448 54.4734255526368 43.6497679128642 38.965118407844 51.0812547449779 43.3201879120062 49.7637046157595 47.6224988467193 41.2640501720749 34.7154279782606 40.240495274 38.6930127473424 50.1924976077914
113 43.2471131277265 42.4317587563664 44.0367380073613 46.32837268017 51.6490082637628 52.9676063531754 43.2865125924301 50.8209768965443 61.96418717783 29.4055232102868 47.6820557560753 44.1158394973287 52.8253609335678 61.0611170927752 47.9170419185992 35.0056163227496 53.0482324121684 44.4014133026719 45.5586407812006 46.8843355945428 42.9140744626758 29.6841570745674 37.1270751277299 32.4063467426014 41.0282968732189
114 53.0233360735947 39.1603081773063 39.2150768407534 39.2068905804646 51.8897121569941 46.2494525358927 47.9294853837446 55.1862808146971 53.5554014880654 34.0793170033096 43.1716693475294 39.2157062289209 55.7066233955008 48.8379787877308 47.4401346310759 35.0844261608598 51.8318433041389 42.3450786191608 48.9037244991727 42.4073223039078 39.7222069937946 47.0246507017504 38.9070043759293 33.6763422867628 50.4863070384698
115 49.277147382755 42.8402226728079 46.0329953108759 34.1147530320283 50.8826360772453 45.2104195637746 55.1287235257447 51.3439846488767 53.8720472027809 30.0275088177854 45.2865075697808 41.7588288936013 56.1368015139446 57.144936285575 50.805876584715 35.4460331159274 51.4353139878516 47.23245273949 46.9834412548588 44.1993449512392 28.404144525178 40.7757749178627 43.23820374767 43.1797864640238 48.876644918054
116 42.7198731955402 44.2874710966627 44.1056083955595 43.7836354574732 48.7377215502238 46.2427602855521 49.7477573245383 44.3547117681225 55.2784323009491 31.8680727511119 44.0229162800874 47.2612703244402 47.6236322683906 49.577422894949 46.2422297482387 30.0318553658668 59.7591747730552 45.4276281295725 35.2542537824168 51.8424007013088 44.9340182772543 36.8820470139484 35.8562097146934 32.4248414641876 47.0217373627127
117 51.2774027651493 47.5121634705254 47.0461315305189 33.1040986326706 44.1972068757027 46.6437841416721 41.1689870437856 50.2969235354123 50.0283346268205 35.9313043675219 51.3112124070389 43.1462014802292 54.6579425271052 56.8892665993345 46.1496654190855 41.3269477522101 48.6226568016418 50.3903716864697 46.7713068617796 43.6496999946875 40.6051467970468 33.8314778458677 41.0833134002457 37.277606326128 48.626646919219
118 52.5879965484553 46.9373407514287 48.1698410198529 32.1077703278368 46.8466958022536 45.0889260813497 44.9188717513075 42.4966340469781 56.6773246716169 36.0912813230751 48.4656651453528 44.071849464932 56.8672635986149 59.8973089632843 45.3116569278531 35.1898083021734 57.247559189994 41.297052529333 48.508141444893 53.2166534147862 38.9129523959392 32.8163654996171 39.6969011177922 31.0885420857038 49.9300103469709
119 54.6852839516125 44.1814020046719 45.1478485645431 42.7087962443984 43.8319725264332 47.0645345937409 47.3550823777239 49.5209099603466 60.1528576405898 34.213175869819 38.2329047684249 40.1554739916632 47.9349369373032 53.3926980585582 43.7261844915351 35.9419677545883 55.8941212953043 42.3730252320516 46.6527285889746 54.1305295801385 32.9332115553182 38.6307620343357 46.4929706297574 31.449046168025 51.3200131487691
120 50.6425740764112 47.2523972552383 47.0034757653984 32.8995355966716 46.1403506328748 43.3485437490666 45.8499039315896 47.73679853678 59.114846501579 34.6920192436814 45.0483946791636 44.3517911500651 51.2069800343885 48.1908684375332 45.3921569814176 36.0467175638735 56.2330119712835 44.289582366449 37.570366466359 49.0092041527731 35.133782583051 34.8762199827605 39.1726859696261 38.7805348240685 49.0610336845925
121 43.1065331360461 48.5565536217136 42.1527978262603 50.514675101722 47.6335388374069 47.8584318629693 48.0412690720438 51.773823654255 58.711406650806 31.7267856948893 44.311099030335 37.4106722496027 46.9653962202228 48.4721765144407 47.190910034609 42.4804611695394 54.6289739505461 44.0847842127658 44.8798958184301 50.8339957851494 42.6830636502682 38.5617012800087 42.295542297857 36.2991049186475 50.3808864413603
122 46.589586781284 48.8680300462454 42.7276802440593 39.3009278794408 46.0047199451666 46.3350529477191 47.3753083449176 47.2199887267186 52.9849601889992 43.4895409830697 46.966220271836 42.4997730043385 51.1887051815128 57.3452354815706 49.6953877609488 42.6282813734954 53.4340714552588 42.5629517217513 46.4979367007621 51.0136117022853 44.615401630416 26.5327352130627 46.2513173727387 34.1288184129936 47.7930247602661
123 51.7185529146129 43.8339344696312 46.2118938425563 43.3293804712548 49.583653937325 46.2558925240301 47.014748257617 44.7327147930644 60.8279422748539 38.3057645749506 53.8316320481212 38.9382644177909 43.3378192870993 53.2987923518988 45.7735016541309 36.1270614966803 53.9917242349616 41.9438880616399 40.713955562307 47.986310362162 39.3114645648842 43.0551536056403 38.4693043050435 43.3109376795017 53.2020346088541
124 54.700645745884 38.7731992844327 47.8501180569698 38.1502606417401 48.6604952118414 44.1064018564782 42.4479411834735 50.5408034813256 54.7186625452204 32.1226175662961 53.7569149258431 38.3364956475816 56.5077812613661 45.0892583719453 43.7622554483507 41.7115675319038 49.9512642272576 46.0730375307541 45.7660376266095 43.8731683271563 44.988199545157 26.5207811038981 36.6297160805246 34.0233842271897 52.5922549837162
125 49.4739509484119 51.3932302969152 49.6061216759024 38.4800532236867 46.2763405924072 49.2314225046625 45.3383790442663 47.2241289407223 47.2770259223093 36.6280174844053 45.4468159105112 37.4281404202599 55.2525406936938 51.8201836762774 45.9189248946823 42.8652474799599 53.7140599441968 49.122574560722 42.1926411146737 44.9087830340434 50.3975953094158 39.554058096528 41.6965265762898 29.2524358647234 53.01934713674
126 52.3590501244317 53.3673540450724 45.812433442517 38.7851272505996 50.3126799329545 46.2028366301429 49.5582728851134 49.9427136472953 57.2094487811192 34.4908057632042 44.8576269348889 36.7254665025072 51.799185221147 57.1507114009046 51.6262705986624 40.4109051441196 50.8587698915658 44.8844906409415 39.9265156549971 50.7646378182782 40.1252004967808 41.3100912847368 42.7590867614869 41.4544292214388 51.765469858539
127 52.5190555167446 45.4909768972503 45.5989151228556 40.5149265851018 49.1281880916921 44.6641271062485 43.8312902058173 52.9634577933362 50.73954132089 33.6063790494473 46.5076956420312 36.9007456543795 51.7619170606962 49.9416839108928 46.8743109131781 41.0614093352391 55.6147805422412 44.8062565070354 43.0447541721548 50.2311069416699 37.6412935761705 33.4451685414728 37.6027143605028 34.2011312875904 53.8823581816165
128 58.0504857766679 39.7969698251697 48.5245528280491 42.1292543678348 51.0152725711436 45.9863055842435 55.5565368199665 48.1273655391792 53.5293920683288 35.0430261146213 43.5499707966664 43.632371761228 60.1212623365251 53.0923558986948 47.7933240003067 38.9136807397595 52.6162475879582 47.3351089233394 40.8957469254663 43.0621473259403 36.7626680505073 23.2179777712636 45.3629209329636 32.2236101603555 50.3779759988337
129 44.8626697368265 35.7376408082218 51.5456068356188 46.5952782879517 52.1850318172657 44.0349372739731 51.1279177552124 53.7361438100679 61.1764392992869 30.3289434427917 49.07452703315 36.1303034901528 48.4474510438514 52.2769777670435 47.2172192900517 39.9888203698401 56.4351478669683 41.4079684359834 46.7796880247252 36.7653695608843 37.9275990046063 35.807928744786 36.923673311784 36.1428140570059 47.5518456222818
130 56.3362335672895 46.0558743276008 41.2273718747572 41.5484756586203 51.4653663719296 47.361023557261 59.9148286746047 48.8084444616892 56.2036629101216 27.7091318556203 38.4674670156991 39.5448143438934 55.4044758866289 54.1528024961079 44.0309074535398 38.7535691210754 49.7658350717083 44.334357285847 45.6737871294465 42.5499259073253 41.5538992571819 32.7335767385473 34.0245261020197 39.1757103546305 44.2084965830918
131 47.3994384519336 49.1702308178722 41.3898910309243 34.2120623084328 48.9835618810909 43.9337390547783 42.2970850383627 55.2884979221992 56.6295217962402 33.6578479260398 52.2801353777491 38.6931208677635 53.2048157192761 50.6039252835442 47.5076422598645 40.3774150123337 53.1112251343617 44.0442166101751 44.6382466682914 38.4454996120214 35.9865448860724 39.7555209879122 40.7189282287173 32.0795326680752 56.306339958793
132 46.2018365100609 37.4664830993373 44.7089516941329 39.8985518700485 50.0171035468346 42.725034758923 51.1793075229584 49.8938126559976 53.6317205970272 28.5356827476954 45.9892843487826 37.0549643035417 52.603747046893 47.9012452561136 51.695107945784 28.3109245048768 56.962926170029 49.6687111089238 43.4431604937556 34.0958045801324 34.47375958351 32.6782228095732 35.0661639979848 32.9513634243301 51.0458016156859
133 54.3190713212801 46.3256644950933 44.5721900323144 41.9154820457708 52.1409780871327 45.0225807846417 47.8808977784992 51.1236620980249 47.1786035700297 30.1104069844873 45.8747720073162 44.5598219368533 49.6243125779473 51.958669106797 45.4006130832831 40.2033487854735 53.1093057498413 46.2652736239198 42.316176607813 41.0724617123964 34.6908403310262 37.046339852166 36.1364186344399 35.1810487000121 51.427217370741
134 50.3457583911992 39.5614774895739 55.1805581991447 45.124986515789 50.635347766201 47.5505908853422 38.798252324715 50.5297732665668 58.625922564194 34.135906686535 43.6558360381525 40.256601938062 53.9786972246829 46.5413842274786 46.7649106751494 34.5796552784235 48.9695440171116 51.8536925927101 53.342559828158 46.9245339482855 42.316063084483 33.0137161067294 45.5904699379201 28.9623993918515 52.2582140147771
135 55.1749909597067 43.9961518019291 42.5862787888779 42.6557502177248 54.3360057381277 46.2673458040249 51.6136648197519 44.0002994625983 51.4802790989085 25.2068377656028 43.8774780792557 45.1793347320573 54.7176696392178 56.1309986836388 45.4414220572742 40.0660948885479 52.4963524504208 42.1136538282472 46.9149260355919 45.0913896382972 43.8521319035555 33.9412928871128 31.4768168632818 40.9972838135195 54.7823247911146
136 41.4115620552893 39.616824606431 42.1944409556101 42.2398876834555 51.8513702006357 46.2237521461026 45.3126077714427 43.432997017029 53.2942444603044 32.8890727247555 54.5751795488787 44.7991356953533 43.103329407429 52.9027334567478 47.6252116360185 25.991658384414 55.7549412419535 45.7573273889648 44.3103027186441 41.3759215033869 32.2388034505625 35.7236595532111 41.3842549437499 33.380382175849 49.8432652964334
137 44.0476565769997 37.462161291046 45.9538030951094 36.751645614054 50.7130962507655 46.3592760676705 38.6920854847074 50.2971198015588 48.4872566491504 36.8414194264805 46.421021769282 33.783802657392 46.8765989922079 45.8497708181235 49.5528703823592 38.708350179461 54.3463082664446 45.3305665143507 42.1732148600285 40.406035288144 45.9711037074243 33.9617375007962 34.1821520834967 33.5772291435137 49.1854677085795
138 52.65660968574 45.2353673043019 39.0454098312512 40.6471440892282 48.6306771484149 53.6679421375787 44.7163778195767 45.1751721030216 51.6777853764636 31.2640213291956 51.4664709015045 42.5154081302352 51.3977497635397 54.0361606421327 45.8044961099281 33.1640543024934 52.9790132892331 49.9208052967344 47.5969112758982 42.7804130605785 44.3315109127837 31.8830737130607 39.7043376834861 40.0078312922003 55.5022539143307
139 53.3212148903405 45.0580849949914 43.5894718541771 34.9695309456315 46.5236698625076 42.4345834717145 48.7278405958719 45.0466133889811 50.219253113947 33.8536095124551 57.7884066678811 37.3899966750375 49.3138057646449 52.8214396234366 46.6604603196538 36.4444608902994 49.9238876782099 49.802115124118 42.3593522277466 47.2819044523163 35.3340246051882 40.4881018286449 30.7567930261306 36.9827834792732 51.7523726136235
140 54.1820256704509 45.174791301882 47.671113458731 42.0786111017901 45.7110463294437 43.1885265827143 40.6579269606313 45.3460385615914 53.4247757392362 40.2578803470872 46.7122409920913 40.9763371339417 54.56302017219 62.4466259437114 46.4612865478111 30.6448984245627 50.4712013513279 49.7130934498574 44.1403623143361 49.5613466415486 41.2572550663564 47.9024880353343 37.4997753786186 36.0234073687592 52.5790053875432
141 53.075731358394 46.3054406283065 47.6308414248977 31.3141572528789 54.4933499289351 47.0414629402183 49.4619709344931 52.6849678292863 48.8927003571665 41.4840412642699 48.0845023216177 38.342986420856 58.6510623856641 49.2270829112903 48.4423720392994 40.4238019116352 47.6637837046491 43.5442946000228 44.9293901728084 42.8696460499035 38.0716191974423 33.4019906754535 47.6978535107193 25.714281375205 46.4391150771053
142 46.5042447155697 38.3966275219463 47.5421820232133 37.2530323046745 47.7638881984383 44.9022081397959 50.8314982979448 48.620107620513 59.5858095029008 37.8816378314555 46.5169194429735 41.8377780393298 49.021323116438 54.9982660553057 45.591944160581 38.0813531074761 55.391448073424 48.2855817360308 43.8012668350426 51.1821496105652 41.0938732545725 36.8687934472034 34.062698489114 34.7461052953554 46.0673338596863
143 50.5343505996142 42.544862914622 49.058399306442 37.9499442661195 54.7598451548749 41.4085656093076 46.2861556160325 45.9601579164864 61.280878680243 37.495573307985 47.0151018426838 44.3120866896042 48.4411323999883 52.3708189764961 49.192961289983 34.588155240149 55.984768640745 48.2862405207827 46.7973769448995 48.0577215446601 41.9462943764848 38.8054748413061 39.5298440534282 34.3820026253001 52.4157934323263
144 53.1070887167103 40.9464433318721 48.8148709826532 47.6375434590274 52.1428412751875 37.1857668209512 45.4313179465083 47.1506938904043 63.8833447836939 31.6587202967846 42.465832960086 38.4571940960961 51.5146473473149 57.0682176290829 45.8053430358288 45.2332728570273 51.281642069704 48.4605550861065 42.8856765345695 43.6206968785392 34.9399333814968 36.1898872254034 40.084669608656 35.4651698354296 49.645089498107
145 51.4648993180917 53.9542861778801 37.4947199064107 40.0743059188788 48.0233425452884 47.3428392147199 60.1125560622866 48.8787421851333 55.1644321387356 33.3877817908639 62.958367577598 37.2098526703661 56.4565457144096 52.2155276466531 44.5912853713977 38.3983427877699 52.684570398935 42.0054913142454 45.3818145890632 40.3955012001987 46.2314430980811 30.5048165581976 40.3436087193448 38.513225597586 45.7069799390427
146 51.8510037197653 47.3933568482395 50.2305998111375 39.1982292671654 51.9270227145932 41.3774110921784 47.3749112407559 49.5946534839823 53.7688716574418 27.5777035185914 44.9664604721605 40.7417039534277 50.5281632035367 51.8996547641949 42.5153715987811 42.9261008664167 57.0873061413793 50.7100870338469 44.1085412154154 43.888991704515 36.981002937018 36.6332071695976 46.2468952484228 34.246645505555 50.3175484947141
147 45.9738221996726 38.2648691891189 41.0525783973391 39.7620405935914 50.4823456619693 46.9013409616374 49.8064601295825 46.5826529925812 59.4891852155866 28.3110038740308 44.7599680577457 42.7484469786144 49.298550357603 49.6927042023673 44.4171771651479 25.2778431143679 53.1487504311623 45.7716021598341 45.3603872249028 43.9616712274688 50.1794308336038 35.2675354299488 46.2816307832096 41.5152808397799 53.6329025945182
148 50.897647387059 41.5649771033132 46.3826186516017 45.2117360711654 50.9040025243414 47.8939036822049 38.974411034797 50.104590483824 57.0352576999683 34.0816120776993 46.9538731588625 42.1001115105326 50.2902281869989 52.6200623386458 48.3794269759416 41.9250511382428 51.6950189152035 41.1345799211023 44.96244928816 44.8137218604426 44.7351829538172 36.0865907935885 33.4036946837131 38.0038685164678 51.1183492927833
149 50.8714707713744 38.2690135279846 45.8138569146096 37.8482207032301 42.850473391434 49.7916385712381 44.2566142317907 51.2583491719884 50.3221983161907 38.6158157645832 46.6337917567565 45.0763377597379 43.6903022134239 58.2809022053076 50.866056125161 38.2754179720007 52.9389448335389 48.2162187597612 40.1451311201034 47.7975913718221 48.235811502352 34.4786931484401 36.3241173023517 33.1615611946569 39.3279296849357
150 43.7317834139312 48.8775827039703 41.8739023489898 43.4020560577508 54.0671424822041 37.8881241165899 47.0023640273685 46.4342034734353 55.0897767370967 30.732301541898 51.9524447376493 45.5468364630071 55.1868998166247 50.6865097467228 45.1511687156003 30.5656932329781 58.1706846408127 48.3686717748746 42.9159148964172 39.8660015827563 39.6913970712968 34.0656555998556 49.9436738727149 41.3197435702304 47.6974843209668
151 54.9152455206697 43.9609758927646 46.1477419232775 39.5724197893531 47.7157765882804 44.2824730519199 47.7797777276577 52.875178559068 50.8616143634041 39.6309286188358 43.5918236016488 43.5351206096807 54.3442220439519 50.6174428231561 50.02828785725 48.4837665978744 50.5214803830957 51.3120880071171 47.6543834678288 49.7825613310214 36.4111047551667 36.7117294953546 45.5049632315849 33.5508989648336 44.389138314611
152 49.8004691703294 39.7324709186469 42.1028627132836 36.4083308338081 49.5173167673902 45.0718166604407 50.8038465102571 50.7689551151859 55.9553459319677 28.7253319632432 45.3505559299181 41.8150656125653 51.9772228962051 55.1028311757498 46.3168098747711 34.7822845687128 52.135309344118 39.0781230157655 42.7665093934921 47.7045774659563 39.2167815628772 31.5630498826392 41.4579881326539 31.4453478480494 51.8255528269432
153 58.9939744323831 50.2611187889832 49.7177732630306 37.3512471271604 46.8254816823945 50.8231323981526 40.086462510399 49.9650458412132 70.6548236435353 39.5049938684617 50.4527852431989 44.8562340960753 52.913701611649 58.2404014238531 52.4235997012482 39.9505761988445 52.5860786109218 45.5819767372642 52.6086655949389 42.6627308385681 42.7957667384256 40.5138700262495 38.2626937529007 32.5698713743545 50.7580637491865
154 43.8508301780437 43.7120565589128 49.5272140053493 38.5955605634819 46.7685527859103 46.1720550367992 44.2420558333041 48.6215799336376 65.5882032908765 36.1694619615184 46.2488003325593 43.1944693522388 46.0033699136084 58.8539977015926 44.2063922384047 41.0589882493832 55.6309826181079 42.3977887102177 38.3382375091285 46.8407716190656 36.436209085619 33.1750563911158 29.2016480846699 32.2445074685494 52.4414230942294
155 56.2788242063015 42.8536255510401 45.7186371288412 50.6944548776784 44.8248553181849 47.101460521544 46.0069913697501 52.625275553299 55.3890856265414 35.4737078582243 46.6352465009207 38.4166741305371 48.4816997310159 53.4595917774736 52.5585037789725 46.1566790277509 51.6061727893774 38.6922838806112 47.584229869938 42.484900574839 41.1719881031375 41.9881547452862 36.6109059467491 31.3815881450061 52.5969648175716
156 50.3570011760724 50.7051893269365 47.5391444548713 35.3601341394256 47.0018000215413 46.652518295855 51.1177824322432 54.31333084336 63.0478502530257 27.4406692447074 49.2385666309746 39.1800450455896 51.7054708489309 47.0735629100968 42.8869086949055 36.0483628052389 51.0178720437956 49.5003279025518 44.369064567511 42.5481291133797 34.3737274187241 39.7257131612605 38.6700237842798 32.6049261090511 50.1875717313011
157 54.7123319382769 47.1175837039448 43.3066173293537 36.9427186795084 48.1791841762564 51.8333563326391 48.8490073991449 47.0244972911187 58.6803681316024 34.3260118002425 45.289001375301 40.1134473323909 53.5166462538637 46.4507521328758 48.3056166423296 37.0449704358509 52.9033301328309 49.8224575076037 48.3311596711501 48.9956805724555 47.8038578766434 31.2068179306627 40.386592744541 34.2291002557159 50.905524269932
158 55.7855566105093 43.348800508772 43.8563584825589 48.4755628854787 47.027522306972 40.1257640037885 40.0392209338307 48.5797957557844 55.083893118556 39.5510343270027 49.6360613672498 39.0303244804558 49.81503939718 49.6781609710382 52.3786006527386 31.685257612502 50.3030301283575 45.074725362111 41.2970382928589 43.0406841539911 42.7140259676905 36.5140492003325 44.2836360074843 34.0311999620998 49.6902794435841
159 50.3883634307503 38.4897464269294 46.1824036053276 50.6168281488931 49.5417008737635 52.9811321598034 45.379148754628 47.3919380940969 59.135458850261 27.7949368065607 41.9806996154628 36.4281072349749 47.5771753954022 54.7944438344121 45.1718332062887 27.9038227673219 50.5839815611428 45.3798682981455 45.1189022699822 38.0449775891965 49.1257934878368 31.1832256049792 33.0096896217312 36.2191083017512 53.6096529456186
160 45.6741150388178 48.9109859285456 43.7769541654836 44.6240561740555 53.7611545862827 40.1211281199666 47.8714060315067 42.9579544913813 53.2448514562479 30.7733636935759 42.9540034152152 43.4520462124565 52.601758263827 56.4857517508092 41.0636156697471 39.9842057832164 52.940819465548 50.1379008343042 43.2040229182484 47.122778861093 41.4025458890859 34.9087347895507 43.3951724062527 35.726980906467 50.8627520141987
161 54.767384952725 40.7486563718326 42.1277123111607 48.6759325450004 48.6325641244468 47.4454657335417 44.8701106821395 56.2669041589362 51.7694138093653 29.7312678920297 46.4016441217211 34.008593361416 52.9982228338654 53.9903213569744 43.0575265905952 44.7579012535133 51.3850949274468 44.5656469444594 46.1313361799605 45.2885064067338 44.8893875100499 31.8112027920213 26.8831535253501 37.7251843357023 51.2009564965178
162 49.9746223570055 49.9375867398522 44.0006109935758 38.4330157301642 50.3024547401236 40.602131190075 54.9751122939937 49.2781774493882 50.9688503964397 36.2520748867546 47.7276791112359 40.6490148451674 44.6447239224655 47.8537723781892 51.8572969879478 28.8009465226653 52.0132447926721 48.7489063310619 38.9930467400677 47.7207593762611 41.0681042764155 36.1501905169042 35.6534619027006 33.0457783322962 53.6801029592667
163 50.7682820202614 42.0030662913476 46.3316312748882 33.2325172530913 47.5193967409601 43.8868494365746 57.329408801737 47.6621722865508 56.0626852246045 31.434376792408 54.5328615177015 37.2976766732261 48.86670169393 51.1052973795308 43.7281960672647 42.8400411499847 53.1492553166628 49.5333922496555 46.1857413656585 48.4394208927555 35.7369322747937 26.8378332866213 44.9101561780778 31.3096743761215 50.2119542497284
164 50.7896402046231 40.73563772275 46.3578801382451 42.2170969165327 48.0493380736772 48.3110048499395 45.3066594923083 48.5157619774194 58.2970124467545 36.7687392490196 46.3407745088208 40.3266688223989 51.3586788447498 54.5800129741779 47.499195575622 33.9538543335544 53.5027447327947 42.6482382206616 54.7503697863401 47.859715793496 39.5945806758105 41.4019307212825 39.3336554173379 32.5629963411698 51.5343425112339
165 54.188859648624 46.5189080900776 42.6531386148207 35.7767395277094 46.3759778776478 50.3929526378928 49.9922264322793 47.1442306726325 59.0036237440299 22.8202955115857 46.0812659395399 36.0656619658805 49.9632243533447 49.0430148358519 45.8896956231543 37.9100189321669 51.1790767876557 35.3834106369555 38.3675070220905 39.2180806154474 38.8445430267688 36.7958421369146 43.2509527230236 36.8294487617607 50.9034467328806
166 52.3821870258598 42.4269132817044 44.3840920523641 43.0544986146383 53.7002762165707 51.5476398262404 54.2052817298894 48.1401369948072 58.3067208362118 33.6829688800059 49.8013712217414 40.0927842955788 50.0361855953584 58.7614567739333 47.1491262211505 38.2439793777756 59.3564350812466 50.2581849525654 46.0509378948827 47.3415436619643 43.2339982620844 31.0076331861574 43.4020889312305 32.0571079712672 51.8605870468971
167 55.3795048730437 42.1917615738329 49.7490457803349 37.0810983886492 46.7589592511302 46.0312174744935 57.0117682311529 53.03425260293 55.3947957179166 37.4231021977246 48.1346852094251 38.6066620929899 50.5975800564877 56.3165417887732 41.7140007247479 35.4049559661437 56.563445118326 42.6118042185887 45.240931772433 44.5216243018069 31.9123179761668 39.5136913178529 34.9723466867942 40.835992115533 49.2727574394998
168 47.7528415632032 43.7415296830532 44.7845605239537 42.0897553525573 54.0832582471435 42.9936180532698 46.4382573303186 51.3405883708449 53.6812058343487 30.233368631204 51.2366364425773 38.8137096273618 49.2586823124948 45.6913449714743 50.7350059926715 27.6665213971356 50.0545597267648 44.7447305550283 44.2644891606595 39.1991179696053 40.0512295578154 32.0929265508619 31.4870664711607 36.7018018647263 48.7100653980929
169 46.5425058436531 44.1114396696625 49.1328230939767 42.7922550559166 51.6497639524607 45.4241224322945 45.9531641106199 43.7138453105336 53.4763688030127 30.5752274129391 42.1989522255873 37.1549609010499 48.4048836539992 52.2426335448055 42.7097133887371 35.0425702540485 54.0436359220764 47.5078868495215 41.6986965801045 38.9473212497815 42.1147848490962 34.3420642590013 39.3126517817465 36.8655237711175 52.3657969804975
170 44.1560642699225 42.8814894267806 51.1496294235507 45.5967090256581 46.896319763481 45.2535088999337 51.9484178054458 47.2434096525534 55.6788455127284 30.7299575966814 45.7532832467208 34.6709257502296 49.8955126181449 56.5113260491884 47.3422036428572 38.1177249669171 56.4551231106829 42.0605949136464 46.2490301317949 47.8398504191383 37.9556758674202 33.9327321523104 37.2463502789972 32.7425577140992 47.0501174251602
171 50.3665381753442 41.5932116297701 40.6945826253093 42.6501701081186 52.2290953533898 53.3377318653347 53.503900572057 48.3871640966602 57.5486353022085 31.0655917587139 48.1907684921057 41.1188246148426 54.2438989483349 59.2380831139 45.7448626389543 34.7946005429184 57.1043784578046 49.2087018841052 40.3067644299857 41.0072468451344 50.1231811099042 25.5485025632165 39.4775432999415 33.1029122121362 57.9628670807308
172 47.3875509838874 45.8283029931694 44.6515111381456 44.0190261168743 45.005979204651 43.579237011927 46.3848070917477 50.449693872671 57.0572271811653 36.1294173146268 54.5632442122977 40.3176563366479 55.3031842978441 52.760219722695 46.9429099498665 35.2960742491464 46.2538933754584 49.3708141960951 53.0075837586484 45.897640410493 48.0244927639561 34.7373683632544 38.0906919194636 40.4857070051075 55.2270715662304
173 43.4805516135175 44.4041765115795 55.3428496097977 40.7283206853423 52.893531779591 46.5558211552256 46.6014858953928 47.6117775387536 54.7320029148628 37.2448699368319 46.4188216316252 38.0225244333782 46.929550414506 52.0707125499425 44.1844206371939 36.2569618377066 57.6268248055912 50.7440948776864 46.7801155107191 43.7418235634637 33.1689815319115 39.0753117733128 39.1307559281 35.5436509258447 40.8471427431209
174 50.3898877931783 47.1620165931484 45.822887360785 39.3880383765155 48.4389508751791 45.0938639791584 47.756970613022 52.885444863249 64.4368914895437 29.8598229675397 48.2256801324986 38.9369252030563 51.1593689018787 56.2255547902527 49.9925202152232 35.3523843806573 53.8107602350186 49.172958833232 43.731453451555 46.4510968187263 36.6178009593258 31.3572278637327 37.832733168254 34.7561543339669 45.182321357889
175 47.1278680283084 45.8478981336145 45.7015929948647 40.6188458290777 48.4515428622447 56.4820553383423 58.0844751439128 47.5345552257215 63.7396428167325 28.3947556050263 44.372091478727 47.0063014080667 49.2161625201541 59.4961399270507 48.6505061417902 32.7991997667932 59.8878656432546 48.3285099957156 43.826029488618 40.6113879137229 43.3215134582067 28.1128165626817 34.2013834280955 35.813846470114 51.9146962097452
176 54.2714723731644 43.6437474960674 44.9711660546348 42.5619906596756 51.5707491312863 43.3224384971263 48.463925346046 50.527953411236 60.3423877378508 28.8870217918231 46.0128286027534 34.0730208985045 52.4699077322309 49.0930256901449 51.8046782282942 32.9525516292887 59.6849411501116 46.2226659920387 50.7707121575392 37.5073718436092 43.1816294382923 42.3983276291814 37.5156123647095 39.2737924312106 50.9736572043142
177 52.1783923745667 40.7702745088078 44.5037639830924 40.4815963098416 46.5885826462229 50.1083222969503 45.2234218035259 48.8225438515962 52.4898492253667 27.0256132480593 46.6363993516908 41.5950976746419 56.3219328639232 51.9290660520973 51.4091569403671 26.3670399934451 55.3196428557622 39.0611496720975 48.4000889190857 51.466446952761 45.4965017222983 39.0602442847306 32.1102467425011 32.9214454595067 55.6874777814451
178 58.0399464813079 43.8946330029439 41.4575701271147 36.3017330280256 52.1694988439972 50.2279456772033 49.6465610212646 48.4943212541904 55.7208754486335 27.2827433072009 45.9622163308802 38.9811513086187 54.4156905178006 57.8849042276308 49.6606787988615 27.5844668789724 51.0003655245391 49.58698849627 47.866153669202 38.9740269786609 40.4821679149826 28.2150253029744 44.5722444757984 28.257176824304 54.1959609633702
179 49.4907616850399 45.1594821865332 48.2883784710519 43.157081596272 48.1062198658138 47.1111501571129 50.0556165711911 53.4113437558321 55.1359543200408 32.8806476686493 54.4683875293804 38.6427772821616 57.1600385621777 51.6383125140799 48.8874459183801 31.3061050721248 53.0353421198863 51.2954560873631 38.4044714278761 41.0807488988328 39.9491253271175 28.3783124410283 39.1749357713277 31.6044899072317 46.4905231073883
180 51.0491666212062 38.2477121524824 46.0824752593772 39.1128074636693 48.2037677680785 42.8142216738295 47.4127385119219 47.9475518615031 52.6081050391064 34.0651297058527 56.5998909185504 37.897326811756 46.9718977610295 53.8463135129435 44.1048383430023 30.3960628571757 51.956234525127 43.5940350765425 38.635759420125 47.8805013682916 39.3284229995283 30.5816065410051 33.3048063146934 38.0150760130878 48.8495496601637
181 44.2924616838296 49.8003950491486 52.933490726874 32.4835445092755 47.3870186774544 52.8508796854949 48.4290247353484 53.7967886634737 53.1922311606669 31.6415301168148 46.8083403988481 41.1185582513894 49.0838601501572 52.488014347978 45.2051011267863 38.7398567537386 51.6768026124865 35.292996851488 40.4242008365106 31.2392065170091 38.7876051486584 39.6019184738196 35.6499066282848 34.0078015123958 47.9466842692495
182 55.3499340586061 34.8085599077331 46.389454899702 43.9060139796051 49.1232260772553 39.882131848762 45.593148656716 50.451449556636 53.2373279739581 41.1561899688788 44.3849938827961 39.4208610169498 57.4983534482673 64.3663590880957 51.2239777245888 36.2200418497692 54.9768123349696 41.2043017926445 45.372956840969 43.676359723956 36.2780644004685 41.7526320658913 36.4506648395083 32.723659050149 48.2248977711181
183 47.3718428252595 47.2697914957764 44.1559835761911 44.0849743286035 47.8890561519686 40.0926605891057 47.1047611297586 49.0953443179865 50.948284479647 29.4851817253358 51.4721340656724 42.0231344473077 46.6717565372513 52.4333497414725 44.7437620558239 40.7031072947085 53.4712699522576 40.721588212498 42.2532391116583 46.2483527038081 38.2418908913358 35.2862420043661 43.2003583164786 27.0118490447764 46.4537841334882
184 48.8294054506284 42.3764772201822 43.1417354491946 39.7648120228944 45.0295159173585 47.909391235715 58.6343885099953 48.8732960532264 52.3260698925555 36.1339396462795 51.0724953526891 36.1574014201456 53.6815023827172 57.0204631852883 46.3582303621402 48.3527662362124 50.8287364267067 46.7465256715007 39.2595648145506 44.0100127006024 35.3056336927879 33.9030672008195 30.659338108891 36.7026854906151 48.415584756617
185 45.5694649289563 35.6164575214068 50.2323015885028 53.3011342004017 54.04311100099 39.4373372637693 50.856919091425 40.930053170433 60.1439852101782 25.5047814772905 49.7044562886695 42.9895146088779 50.27063596184 53.9244740669753 47.3844859206276 37.7528017518664 52.344237136564 44.0260901989267 42.6813755574199 46.5150073597931 40.4602125247533 35.6111340298928 39.0208324803051 43.9000460452606 51.5667461257114
186 41.8066524691595 42.6373144600512 43.658470299293 41.4917763141951 50.5841253563844 55.8460242791271 51.3118294019365 51.8315114797708 50.4303112382778 28.1823110016122 46.4006234500816 36.7107448724849 49.9632000906938 53.2297674988955 47.0211018741543 36.809269192401 52.647311830353 45.8927925190135 41.7262552331883 49.4059803593179 43.5054326238192 31.0922264888707 42.5075557281827 38.2702811060853 48.9851104617668
187 58.330968066043 46.9905654112189 39.1409083112084 45.1691810347706 42.35185910664 43.9773920590783 40.6083999413028 52.3618052566075 51.0846402532087 28.0020717800948 57.1858622399849 38.1873045484718 51.0245548662419 49.8247239769835 54.8314650636679 45.184092471881 54.3921486834143 44.6989545061236 38.8780772564756 43.3028478142088 32.369275459173 39.1832986351845 39.6324941588464 31.0931475195068 47.5363061916625
188 54.1634355930531 48.2642972332259 43.5666096735303 40.9280035903483 50.4321290196957 35.4660735824165 41.1150172035112 52.6380456411109 55.1767015315778 32.7052977456345 47.4218105966029 42.9482511536842 47.201158624308 50.4475977611573 43.673422647137 38.407039132585 51.740201901994 38.8697737291274 43.4568322105786 44.3258468640876 40.1392115626712 37.3485273723203 40.4508703675361 32.7305763821538 54.4769970403054
189 47.1082920771876 46.4782839612857 43.4847742863847 39.2214733898624 50.1871422543982 44.9315777295051 54.5781829552876 50.202547473963 48.0088965894793 30.1508938856754 47.7416773520685 42.994535022607 59.1196708259148 47.3581912051535 46.7959199777236 36.0462041874494 53.4254081574826 44.1948730820955 43.9364617393799 39.2980968966755 34.3668614905881 32.7473571011998 41.2868443790665 34.9457013671756 49.3744575625929
190 52.0613552244489 43.7058787530271 49.460449266426 39.108387750519 41.8204582604644 46.0691858222247 59.045650524443 43.35914141617 50.084923254808 28.5040705537225 54.0666234359507 38.4193446293075 52.4646881271418 46.3051669071768 51.2595875217267 37.7432071911318 49.274335100475 50.0241605356618 42.7354484127505 40.8913544941261 33.0150114540579 39.7154552729073 39.4470215625646 32.3758400151488 47.8835991841905
191 51.8361324033796 41.4060506703916 43.5658052127817 39.7661708385388 48.2774159568622 47.6125620016118 51.5779891339331 45.0690202745382 48.7800228034505 30.5833968641221 50.8159984041747 44.3630377579816 54.7745464967167 56.8169777138858 47.9301555657639 47.4771865895575 53.9721760238191 46.4974855820685 48.4636350066085 38.2888460583089 40.3732276413428 30.6687088483546 37.3735508780378 40.2947386049198 53.0539403043791
192 52.4907958694943 43.366777804169 47.5789555310499 38.9589734593491 54.1477704302386 49.5660448585492 59.5747476156565 51.6996570597034 57.1113034542716 33.5263212217423 44.4436762035366 38.0575713085488 51.0637226017429 49.1969111110111 50.6349860946904 40.8451444428845 56.1566551745944 54.9238526578134 38.5770476384252 43.0359016015268 36.5165285420503 36.7778477372078 33.7397165826713 33.9341673602216 48.8872949608338
193 47.2874252034788 39.1832125274763 45.0399926155575 37.1876312383977 56.6917254037318 41.7506826365206 45.3868649065944 50.1239874478674 47.104028627208 27.3608746060163 47.0434535470181 41.5902374924786 44.6156315014031 50.5942121269723 44.8886895594547 26.0708801343632 47.8681320053828 40.4086083514175 42.9610791714128 33.8790251396935 31.8472129151782 39.1050947480626 40.210955574491 29.4866539336699 47.9824467904916
194 58.0309910053508 44.1238237783577 44.0982643365316 37.6046432891003 45.7880860048793 49.3039229046285 41.3505760020855 57.9927687006497 54.1730448806848 34.2128672431409 47.8324596851012 36.9785505433291 55.6797908767033 50.5695490984557 46.0413536541795 40.3173230289689 47.9328964960587 47.6538950676519 39.8238118192551 44.6889179263713 37.2606411967249 38.031130864315 40.0083733541111 39.9630613680645 55.3517858094406
195 57.2974770138283 43.9166829179548 44.9856226595747 43.917529494798 49.7021621728916 42.6375475954711 46.5118395329482 48.328748660256 58.4442785453124 39.279033610589 50.9671683325861 41.8712263535557 51.8858092847036 49.2244971437506 45.8191546802922 38.6528282657849 54.3844579708695 44.3920580931354 45.594831546275 44.6041354695898 38.6903938350241 34.6304209046538 37.3831771567422 31.8477119443226 42.107134415404
196 57.4540659468486 39.2576860804025 44.0632419957377 38.8225966236262 50.4807139487725 42.6587169293301 50.566572781252 50.446064075491 54.4756510567132 30.2438092362773 43.9621886172711 38.8005215174207 56.6483411758251 55.9916664164355 51.9597573422104 38.3903267225181 45.1733324780045 48.1601136354492 46.552415820491 44.9379534955882 39.1551359364252 39.4362006331439 38.7120499813056 33.7253802749738 53.5480936302312
197 54.4527962830872 46.5996146446311 39.7517724272205 49.1798192126797 46.3928569373583 56.4806503243548 43.0189323167742 41.6577091193269 49.5652280283735 35.3799487700696 51.791899400164 40.9089038893057 50.068569277783 55.9897176925031 48.6349967278256 30.1347841779204 49.7729518971962 46.8538780308459 49.5795540719518 44.4989959444484 33.3119048012143 37.3097855857737 29.1815534046141 36.4659627017 47.7992957928071
198 57.4611759396201 41.1226554092383 44.3820215356442 45.7214560775961 49.844512513618 49.6495107804521 48.7376700205367 50.3141143532421 57.7765539938136 36.1781685007512 52.0558353661334 42.190200436378 50.265945266116 53.0621327736619 45.1620521974916 43.6464584997418 55.5267661746 49.1985692315958 47.3222941877935 52.2039811707017 44.3904186440895 26.6799966054359 42.5305066753146 32.7602281041657 45.6583606658327
199 44.5759259699106 51.2359763642896 45.6850900031987 44.2460629124522 44.2584528667032 47.3171421815295 44.7810270798902 54.2263766141458 57.3117322480596 31.2688529572018 47.6099859818529 39.8163592764765 53.188985810813 53.8069749749083 48.2399076103583 38.4245150516435 53.6622184320378 43.3705757516789 44.7167748283489 40.5726591319427 44.4064305133075 51.0611066658485 35.5787777549523 40.8607645963285 51.9970936405813
200 60.7351029752867 48.6783782895208 40.0244352482278 39.8720557211968 45.7061198925514 47.0894370853735 47.9900817990531 44.7022614306103 53.0054122694441 35.4536526133374 48.1165404500711 42.9030771957323 52.0134214664161 58.9692637227118 48.0902348782384 25.9203491667559 52.1599354515486 43.4331960898972 51.7703574401182 48.8782555132218 39.6615129248494 28.6461392167153 45.9279191849163 33.0137903732343 49.0052045396056
201 46.9869877128118 42.6916287053728 44.1831930493933 39.8956034693201 53.6142265739994 36.2201979444456 51.3546918677512 42.4939566339474 51.1122584383108 43.4193541397123 45.5818847904167 36.5095756607349 51.15347408338 56.8199957792439 43.9722636429554 33.0673853448731 55.582912446515 41.8393934797364 48.3802183677685 51.636262765187 47.8066189867664 24.6552962536574 39.4995465875248 33.979256137129 59.2816319518664
202 48.7517465849043 48.1143595622869 42.0948452469744 37.8780961488791 41.989378607806 42.2825587458089 43.9370874193149 50.4509111913132 55.1441755565181 34.0906126457158 42.3862767262397 45.0437210556311 49.091162414539 55.2058689500711 41.2728898934503 44.4843741536503 51.6614097774074 42.0415239068017 44.8754131509616 37.0124808784063 38.1423580946614 27.596583298041 37.1229903663733 37.0417100508359 56.4748618571138
203 53.9605400636887 38.9667397718127 41.9859293002303 40.7526958369818 49.9361977197617 45.9813988965677 51.4183201961992 49.8705636990399 54.8991857198804 32.3758690394411 51.641760996403 32.9776540984138 47.7022961746333 56.1818039678395 49.612050292359 28.0619220840728 52.8666413002753 44.703048759802 48.7437916822037 44.2490216620916 41.5303329904247 33.8783111491987 36.7174205202945 40.5430499351863 55.01771328451
204 51.9657010044589 37.6792789984366 40.9818651071225 43.6830137423725 51.4266868372086 43.4762370649983 48.7490070573817 39.3037201265107 48.5244565446641 31.4732457766765 45.3644825684875 36.145276121047 52.1815560132438 51.8206034766459 44.6107605031932 41.824247175632 53.517581651472 43.5976802392789 40.7822470827145 46.4438724946546 42.4807852005755 26.8133497858955 35.1496234882724 37.3345384672585 53.3156945258088
205 54.2193878211531 41.4743932346986 40.480755547428 40.5431734891657 53.0308937752762 46.2159192872094 54.3862242546223 50.0818346305225 57.4855012598937 35.4416921031214 39.7614948222283 41.3157293791594 48.0852160015605 53.8887355493849 50.3924883064323 37.142151338707 57.1443054003144 50.424438540477 49.9085079553017 48.3899699353205 35.5774806544693 38.8754884064531 35.8866014770082 38.9604411388552 53.5182159913969
206 50.481635632207 45.4571788611182 34.7914029148519 41.8297501458275 48.343944813009 50.0518020588878 52.9788223148584 46.3917736598401 53.1273470435168 34.18664235662 47.0060577245636 35.4081710059055 49.8566910652801 50.6175620918938 47.3977099795726 35.6737251156273 48.18282876116 43.0747084307324 42.1313258564143 43.4753033317173 46.2352395947704 31.4052603334182 42.4039691038981 39.3653062361117 47.3603296154862
207 49.9842852881719 47.4211433859087 36.4795916516175 36.5339487434636 48.6791581773898 44.2224744271091 47.5762464885121 52.7503734910459 55.0497812467316 32.9275574849982 53.2886610949166 33.2305852689262 51.6080118659898 52.23231640424 43.5839386968794 34.9993391655731 51.3481144487201 46.0435200630607 43.3591421625339 42.5670586031742 33.7088281915173 30.0267247288421 41.2295077692233 33.0078181909624 48.6731771664211
208 47.523961014513 41.4775550458223 32.7454825164706 43.4067734154265 49.1575672942978 46.0345771361067 52.0410896818112 44.6636410452277 51.4598779069286 35.9686209827893 44.1105758766475 40.1495325778199 50.9245820240157 51.8760438489249 52.004203096738 32.4904561493606 48.9725225232876 46.282946299989 46.80465920239 45.8821858926477 40.2260447728846 30.5088688569254 28.4102153842162 33.2195254706696 53.7474548196039
209 49.9413088087135 41.9579058801368 48.1637259157103 36.3769174328412 54.4483793191889 42.0598035103489 52.1910082103506 40.2672795472622 41.0505820119512 28.3718139751011 48.1309455396405 40.9288919384463 51.012071093904 52.9648833473471 43.8029351112929 37.7523580698942 53.8837218782404 48.894084489286 41.9700368290106 48.3424619007333 41.8499423835627 34.6912404452998 33.1671053131212 43.1977073252221 54.2612117728432
210 49.3763211432801 41.4218828790511 41.4824347406042 40.6353658859165 53.7015237490935 46.9388499197356 44.8437646131733 49.487237950402 52.7098330863327 35.8623221325526 43.3956586348919 36.6526261799896 52.203674015165 53.8187196913266 47.872268771763 28.1588687228428 54.243889970092 48.5241928631723 42.622803052653 44.7403147756949 45.6038383063564 39.5657210951529 39.2287522120312 35.4754617204883 46.8046351664722
211 52.0240484557042 47.6459552433183 49.0523362717333 41.6914844330273 47.6514316501944 47.232209302564 51.4565912574761 51.9074777324685 56.3791541987847 38.1854039864339 44.3898667819745 31.2710626902728 46.4296286845776 42.2747797621762 44.7283545469645 37.0233317332482 50.6024112006068 47.147613783654 42.7328710062368 43.3699054874387 42.6301044920754 33.190969084069 29.9301693130148 40.7978442106467 55.1382083290349
212 51.6056802441955 37.237859378115 41.3480763677243 41.8124506272914 45.8646675836088 46.3078050883043 50.9879405940446 44.2543789900328 47.3076121098597 35.7448395844571 42.6046685220165 34.6018504767631 50.8356506952906 50.2648072206816 45.8685634040107 42.5523492913253 50.5429030850399 45.9914034061206 46.1338019949764 44.944415654301 38.3808027998478 32.6169421840958 42.4619293123845 34.1565683958533 50.193258357127
213 52.6979604037944 40.7083433394629 40.0461803876694 35.8072452361981 51.9260142215256 40.2229773109217 47.8182710484466 45.3088187177435 46.3828882264556 35.7252867962202 40.240286007415 41.8432741173051 50.6362728626007 56.027159397398 47.4336388498613 33.8352481361226 51.5652897023491 39.5182907607758 49.8755897555906 54.2169827049116 42.4168952656687 37.1550728835249 43.1805580025692 31.2568845156516 53.7676135796172
214 49.8753651759792 41.7324490027703 39.661095467841 46.7655346156836 48.1958484913661 40.4454541025052 45.917772823049 48.6903902121399 49.7480927836009 33.3587954229715 46.5108897779808 40.6011414552149 48.6248820473085 44.4535504086647 48.1330131157501 32.9640606117898 52.8132315259429 39.1388972053411 51.7539687325382 46.6412462403731 38.9144833584603 38.6884739276548 43.9414713896821 34.1668764027545 52.5174954070854
215 49.6339949588995 41.5853648886407 41.4262485338008 38.6185878666987 52.9592839861072 45.7776522303869 43.4394022553731 48.2043299909554 50.4621135820576 35.4747446465447 44.4109451021593 37.3965872147489 48.9426305531644 51.0236181979423 43.1181759891739 32.9674373836341 55.9415259241086 46.3720828302745 45.6788288186764 42.0190304742378 32.376674076087 29.7297652206837 37.6718614096341 36.9478388862379 52.3964701230232
216 49.2479317274252 38.957150770697 45.4013684567806 41.1331838761043 46.3459317364826 42.4684615881066 44.5082735817399 42.6170606563302 52.8408069793118 33.4092613935947 50.9595642184528 31.6555830598554 47.7069644185517 48.1640157432313 51.8008164591356 41.8102742613803 53.578095737325 41.4486956701116 40.4143698448987 42.1928323315231 42.6502302201024 32.5978320659899 28.1302957802672 37.4840064211967 51.9934474612095
217 43.6619002903971 49.0714261252295 38.6975045698928 39.6493114565618 47.5123333201012 56.9632400358176 37.3999179170928 53.2416176437306 55.2201401059605 31.5957517991702 45.9981059135999 39.692143750073 54.2049970765005 49.7727728708269 49.1356203932664 44.0682657984353 50.6823652711105 43.1940005944488 47.5268536881228 43.7483692658763 40.0188003104774 30.5718470207173 39.926798690626 37.4335566210095 55.4553423219438
218 53.2764173155569 43.4050589958213 50.5464519199392 40.9857902883891 53.9667193799836 40.411919429411 47.9518415698552 52.4329292893522 60.1149620764235 43.6994690359041 39.3722988977332 32.6320013810793 49.6839892475868 51.5787081675095 47.3114281072226 39.9307619305264 51.6067751660181 48.6960246242979 51.6408742343996 42.1771463249065 39.3898647509001 36.5973018649992 35.7146770130416 39.7754848919315 56.2370242782172
219 43.4206984223082 44.0467321370434 37.2408946755015 28.8467320990841 48.9617306569118 51.3519375821447 43.1636533414336 47.5693701825855 51.6898378582033 40.4058169120429 45.4619778711034 33.2394577665335 51.9923939415999 45.3001602536434 48.1032193161548 35.6163817439239 49.5343846578053 43.9781434957245 44.2548950379584 38.5398487191358 44.9182401636678 35.0439433992354 45.7412466435226 39.6788341732375 47.4206436958691
220 48.919618446496 44.1432237209679 44.289720429455 42.0916104069324 45.0574400473541 49.3018427420973 54.8837598775568 53.8736024106738 50.2389316097579 26.8698211244459 46.2849549139102 34.8828720258121 48.5587770499245 53.2653638458054 44.521835453671 32.3837687601742 54.2308378995558 44.6051192282745 55.3048682010737 48.342210639972 39.7183139494483 41.7721848094882 46.816503376054 32.6603736317167 53.8842107242151
221 54.7876398326114 45.3117635049873 36.7723045384444 39.3910617067444 50.9971150462116 47.0393509471059 44.1974155966398 43.8967943733727 55.2550410378022 31.9789090858222 49.5360664096672 36.9817674579674 55.1909782807819 52.3632501950705 41.8660291958607 32.0188704161617 50.6428084322175 41.2220936466792 42.3542553869211 43.9220608572338 44.5890643480918 32.3425132666165 35.9633351491537 40.0928071328432 52.2205446613123
222 50.6003544416437 43.7945131008297 47.2921428662813 38.6175288264517 48.9857135264707 45.1344674405723 56.6623073397519 50.1845739857207 47.5885798458766 37.8376924049836 41.4990493753054 36.3290750252413 53.3264786641599 51.0476056081384 51.2751925337719 31.1304753509907 55.9028907296204 40.7982293956479 45.4500304477109 48.2932484964289 40.6122342632431 39.8649928629386 30.471143170822 34.5970488345575 49.5022299453225
223 53.4088670516316 43.4403537603739 41.072883468342 42.2430854858929 53.6921695895345 53.6845758497268 47.7421381100244 52.3249664256866 52.431667987511 29.6457945343591 46.9730532842223 44.4162999099897 52.1620950482633 51.438514324065 50.8474664093058 40.1796862641598 52.8533441911167 43.0959569584499 45.4082103476421 49.2512461755175 39.9742843476479 36.4371699237758 37.2028910019723 36.0243461016593 52.5105838094053
224 46.0054780347073 44.2265564782101 40.9353653045392 42.6131093914389 51.6594308204287 45.9412115576072 46.4491842279397 51.078445887532 42.9704649996783 30.7175831380692 52.8809370839288 33.9557348743504 51.6525315464024 47.7327822467769 41.4867752803748 44.6094419799828 56.0001063537573 44.4747167527025 46.2795569993962 41.3288644637275 36.3627672014939 33.0502284447415 40.5596698703268 36.729442476838 50.4385347846147
225 48.8635233916894 51.3676058046884 40.6050660852511 39.7636293599714 41.8569365616905 49.1075640735928 55.9773277004529 52.6576243137345 53.2075734182194 27.7700529411296 44.2916267401182 36.9737762136212 49.7798761279153 51.4793980907675 44.1209418800123 35.0047394427065 48.0563458726187 45.051357331461 43.7468228823134 46.5285901171685 41.073807839342 29.376850748749 43.4293734013274 40.4679487970092 48.5388871018065
226 50.5752495882604 45.3375891928922 36.9503461195343 45.8100762765068 45.9966008004237 54.7171539772727 51.9264851816188 51.4469382420878 49.7443784273513 27.3851536431797 43.0587408020128 39.2409042580908 47.6665813848451 51.9758388109445 44.892988067195 34.8718916568951 53.2805364771284 45.5782680884288 44.7743230170366 47.5699206868938 39.9420677994637 37.9162705255165 42.7241488137898 36.7210765633775 51.9829240019184
227 57.0417303522234 38.2308496221595 46.7708437561173 48.1008124100272 54.2120997709302 43.2363258220555 55.779587109265 42.0526322765382 55.1499737321275 38.7652170485259 47.6110733598373 29.5367493563542 48.315521285665 55.7981963123578 50.1518220972681 33.4896939562937 51.4856597450662 41.872545393443 43.633262877686 47.3202617688055 41.3620030286408 38.7281873876212 35.8619746542133 32.0629782829609 57.2867024234634
228 53.1226292891884 47.7473531928223 37.0332788674152 39.8570639404009 47.0152061770659 52.9601615153232 41.7074646792801 52.7018634328182 47.8058663334599 31.8431409469023 46.462337063302 38.0926533037317 51.7693187361678 56.719805939874 51.4451814549075 44.8405960897158 55.7160744386458 44.9281900288643 42.9309140154765 54.9360660068051 47.590534814642 32.0413046267241 37.7234507777358 34.4608355356759 53.467540472535
229 50.5487335227712 40.4759373257976 31.424738384791 48.8907374793374 44.6305353591422 50.1970655629198 47.8196271252622 49.9073964519257 57.4521513518104 42.8454871174993 49.0944194606555 31.0624926463822 49.6523919661619 63.7325360817248 45.813466708844 40.4553031852148 51.9409989254714 44.5760632096671 46.7137710497762 47.7741960529762 40.0634223467447 34.8616701226695 42.5342285807186 34.8667771308744 53.122687591135
230 42.0162553665906 46.2440540433444 41.5810569632515 37.9635864383003 51.9353784041749 44.3822469652685 49.7316221205859 49.4350340350603 51.6599704523763 31.1114038258571 44.7386539514639 38.3279300468152 52.7394332558956 57.2803141868105 43.6508267273689 35.5689604988168 49.6831727275159 46.4341950575124 50.6858059491971 44.670144831692 45.4317449883248 36.5966678755374 41.3195041009147 32.1076417012861 53.5100223589903
231 44.9829711996511 39.7140931699665 40.2640559398437 43.4398500737285 49.3719997025351 48.7872087047992 50.9082194916969 51.1186928092873 51.1787722176078 34.2334497344367 51.0969276910085 38.7430884715388 47.3643918319619 50.2625287544464 40.8624176383143 41.4186789666619 50.0870648960859 45.5007108664736 45.0072588568818 46.880873534908 35.9405912296033 36.2954176130348 33.171988559323 39.7705151037783 53.0217505148095
232 44.890963692206 45.6341257230151 49.4009311582799 48.2748054327368 52.7619701790168 46.6857350132578 46.9888975042343 47.7301142945259 54.7322931687041 39.1598919494996 47.4057987391085 40.7453228380998 52.7358087075995 58.0643911463356 41.4753267364717 40.3210359504321 50.2707657357024 47.2622163513558 46.3611083384592 44.7292131514287 42.2048830471479 38.0654765274384 36.5598498497423 40.4788195955437 50.4571992557461
233 52.3915289698954 43.1297202683019 45.9304004112464 34.1585360649318 54.0129863313407 42.9700624872246 41.4484159568458 46.74346450054 47.7966505484446 27.5598847582869 43.3442809356232 38.2993222833167 46.2960277898825 55.864869256414 38.9803496585419 41.7675059457266 52.2729069850332 41.1797021637537 43.7226888235783 45.8331123562189 40.0387099565547 32.0613444985379 40.1532603988056 38.3152399025035 51.3916603853112
234 50.5958370896363 36.9466877313315 35.3049311286612 43.5211394259658 53.459158094578 46.3962107491028 50.6611543830966 40.6204794448487 54.3773497159227 34.8484347439385 46.9003212493919 37.6796634573447 46.4485291017684 47.0552508726105 44.7207948269469 38.8171756425008 55.7000150702726 44.8484987132703 44.3358089629327 47.0059926730107 36.553912640939 34.4756387198764 33.947278672981 37.055582352982 54.1943591237141
235 47.6963732668546 47.3773257251043 49.9403260604442 36.1605754651021 52.5940363900326 45.2411353410081 51.1156657690874 51.432027630411 50.902535024034 29.162456568063 48.7770823120539 39.410409908184 54.0412320906938 45.7129983211755 51.1436562325919 42.8912598216484 48.005375330162 44.1151031766907 42.1524692972809 50.2798921126037 36.7399177902659 36.4066101621518 37.5575732409463 35.8192999794707 51.2159049437588
236 45.7585738953395 36.0996517105811 48.2884469609055 43.4659703808983 53.3432046254659 43.53599665278 46.8160479658078 49.3226609465191 54.5984979215059 36.8873615444882 47.3447555840607 35.3275894401036 49.9268886621105 50.919117922922 45.9935196314336 29.4497086816773 50.4199769638699 41.1451114792039 49.0769191326474 46.792954968505 40.6788244137323 40.419553962893 39.7464486515656 34.4428191269155 51.6283015025254
237 51.6519469535529 51.5995102818006 38.5293453512161 40.5341433548149 51.5168091987095 43.0990652737987 44.4547586139233 42.6452806682236 54.3337133672889 37.4203875396044 45.256849068382 41.3204228590014 50.8479304564077 51.1144740122239 43.1576966062678 48.4310577270626 51.7054631293462 46.0615241711419 41.2998080390687 44.1609510942638 39.3943099690263 36.3082971769547 47.2281040191156 29.8505840353796 53.3828799334717
238 47.3638346905724 49.6318831201057 40.1960329670445 37.072163831148 48.8714401043913 47.4207637808726 43.5684797893006 49.1338653953849 54.4846316170415 40.3879229690717 50.4415316441311 35.1657255278562 51.0479968485079 53.7802092049232 48.6745698436736 39.2526204196957 52.4973146987258 43.5168246056216 49.5820105358214 43.9402932970079 48.6380175454111 35.2889112217236 39.0572173064186 38.3295689740075 54.9224253995092
239 46.0721622019573 39.8942697908093 40.0328965234421 40.6791302799889 52.0551626428146 48.0892440144647 51.2008283619559 44.9088835251772 54.4404166863545 37.2770230530413 45.2361008809428 37.9611736274086 53.586833429703 56.4075707238308 44.3289257548616 30.3264758668968 49.6903998487218 45.3941461589961 51.3605386208554 49.9740730188852 47.1497081824504 29.8398767580165 31.7202698814014 39.270837438695 54.1831975293435
240 49.3725286151508 50.002436849853 45.5067078401673 32.8997426665857 47.5392109056631 45.0963810796034 45.9626673440892 51.7520072130212 51.046947947146 31.5929861700669 42.5093291117947 40.7594944873154 51.9295419807817 50.3741811808162 42.0049961398305 36.2203563468047 55.5713985151708 41.8813565832503 43.3195755311798 48.450306988497 39.5854387535175 29.2121405906999 38.3869899508271 34.3225813838407 56.1880834092532
241 44.1721315768581 50.3282736411491 50.9601707908927 43.3808966981343 50.3979538236132 42.7673428282527 50.1778330900874 63.3919047163343 48.0782109379408 24.5173509113853 52.5174386638396 46.2217972895001 40.658420140283 52.093321232421 42.0033254683375 41.6034967535871 54.2819087075897 42.9284565025542 40.6029165885886 43.6480828453477 41.9686859409235 33.5548899682578 38.1075707686161 38.7528501253175 58.6069816189828
242 53.4100469566818 44.2577956525043 41.5139760656336 44.3811058610976 49.1498037212031 42.7549053684312 53.2176179443173 48.3567599628429 54.4146755933432 32.3945446070559 50.1900190626042 38.885556737092 55.3072775615169 49.1616691255941 48.4601434568909 36.4326831146781 55.8545631327672 44.287449417471 43.5335339412727 43.7649332989998 41.1763799932436 31.2008217895882 40.5788399340831 36.8102587822358 53.8328030980883
243 54.249901144308 48.1971690530817 36.7044633703867 46.1780725497332 51.629557097947 37.9752948290407 45.4337030196428 45.452930941215 51.8619857671224 39.4284302976242 41.8932510485142 37.9227103674558 51.2777813357211 48.2195819354409 45.0043274725335 40.2304612325175 51.6336273792478 44.4228725691658 44.5466921148277 50.6658853436034 37.4244460476035 38.1421441697303 38.2375487133289 39.9745616452682 49.9743626728935
244 46.8918596026567 47.6963069146988 43.686578774271 36.0490192826745 53.135304631404 41.8811992330008 47.1511091392616 49.5736378250767 49.1694984998695 48.6311830904481 45.3108107411377 34.7054423604634 39.9534889921159 53.8136190432705 42.3272906819663 38.8018583944911 46.1385942305293 41.6830993978007 49.7461093724546 49.0709514357333 40.0578947624651 40.4630787626642 36.2035315319641 38.1811532025578 56.6589344750929
245 53.6622917477466 45.0327443540332 35.7613500625885 32.7845572442319 56.4480083503263 40.8797546717432 47.220381250712 47.3076880562283 52.5391705339726 34.8581247509472 45.0360144121283 35.2623949946875 49.895617454265 55.1574700135468 40.6236093770664 46.517759776504 57.0574063772339 43.1548546116306 47.4649054228626 46.9263619008435 46.9193908764811 33.6218130687345 28.8973479280294 39.0560908727701 49.6208183780548
246 43.9003116838039 46.7965902407528 43.2386913284665 40.3477506333648 47.8278242482044 46.8220238238772 58.968458150465 49.7897212296191 55.1876631201291 33.1741001281626 44.2473937983377 35.8877369548868 40.3289920574376 50.9403914565123 47.8209685402599 36.8752394945066 58.7254474240995 46.55803900424 47.225458509208 44.2430975335507 38.025969417647 38.7708919994144 39.478284953312 37.3664846262594 54.7043598535397
247 52.2308213990149 47.9080819642074 38.2330263952346 36.1096636301537 49.5431113018648 41.4946184358033 55.4683945557682 52.6723400301429 52.9468311385803 37.5198089820159 43.9743563802466 34.8350507439317 48.572073942443 51.3059196299417 46.3868856244047 35.4215754852795 46.8143388529224 48.6237014163003 48.1000584191583 49.6900925596809 47.2474184104813 27.5991606810292 38.7536163601201 39.4569367216397 48.0323295171482
248 50.8038452460481 43.5711000768139 41.685456162773 38.5222508489454 50.3817617226835 46.648819077916 51.8338433913442 45.4110020932926 51.9999205773382 28.7869219752632 40.6434515478464 38.0528873790984 47.5138988515606 47.3830607003873 41.8097891424971 39.0328693462354 54.3916462046507 41.3287601504253 42.5957185964397 45.8132975812393 35.8053572185376 39.4409319837845 41.8403627466042 39.4724429424051 57.4098170202913
249 47.1832313464117 48.2311630773556 39.3255530889764 37.3252220974099 49.2397370202153 41.9353879915296 53.5648575235536 50.3369670253959 50.5482641338464 31.8585565623822 47.722512523223 35.9120236286376 50.7589143741134 52.4032742290247 44.1503803706933 32.6470772432912 53.9290541247544 51.1241454467903 50.3175609609365 46.1081863522833 42.8531335520744 35.8387298584567 43.9765426201856 38.2086691589065 50.6434678463447
250 56.8523619066507 36.1458713795086 41.8285352948458 50.4304626688939 48.9342002914724 49.8795210790885 49.4263566465979 45.3879599657821 53.021334057114 27.261516522298 52.3771473610089 34.7744538637761 50.0868202800471 51.8937547154582 45.8453839791862 35.4657447324411 52.2995960148571 48.1788157027965 45.9207920362441 45.0487713500014 41.1590954363243 33.6526756809665 39.9755068658613 36.326528432467 54.7422841187514
251 53.3947110052393 41.633349030708 39.3939978993793 36.56997170568 52.3379507664958 42.4329077597805 47.1246604454969 39.9862123150031 58.2035355310105 27.2700547290151 43.1894594286073 32.401067356137 51.3426446187039 41.8968503166914 43.5739153090194 42.1352440176115 51.3672044976216 39.9908876708276 44.7059597544102 42.8071166031907 38.7267870155373 33.2489657730275 31.3693760358509 39.8234514241583 53.4668636587414
252 54.206669570505 42.3063168819613 40.5579219993276 42.7571449384776 46.4345663059677 44.9465457619545 48.6685552019261 45.6115123673018 51.4852406810065 31.0804939310268 48.954852441253 37.3940850496597 52.5444797057958 54.3680431100036 49.0061824491573 42.1664848248774 51.199510693219 44.5041257188473 47.5183564702287 42.7872212310651 36.7641933424609 29.628213271138 39.0729220170262 33.9740720930516 53.3019453623701
253 51.2054104017253 47.5621224570134 35.6692688665753 44.6107367904116 47.1366346491071 47.4290335768225 46.7086502937706 39.0119276862838 55.1863465888538 32.070965679308 46.3729901213309 39.401196856812 51.2580620349018 46.3070639812679 47.4233510838946 39.3827676301407 54.7568919619264 50.5484504602835 46.0384497902189 36.3393572990991 41.7947443643911 28.4004494428971 37.7829923434566 39.8290296033619 52.9829025672439
254 56.5783473745716 44.8432651205772 39.946596899329 42.9856737894226 49.9955501945547 48.0271059339903 49.9778144664589 49.3119234630197 41.3218213974701 31.6675603505692 48.0638875747018 40.5382329218996 46.4891486896223 52.5884488455815 50.123468747006 39.9107497532275 49.3437562776919 43.4210369348463 45.9219930121116 43.9770167072698 37.3873412496031 29.2719841138626 42.4780205941616 37.8280030716445 48.3435931115935
255 47.938906164372 44.7795805473702 42.5553397303387 44.0851248685329 51.9015978250282 50.5765072782326 51.9472659482348 47.2657371075178 50.1436633017586 39.3614072571327 46.8782360875348 35.9890144571132 47.3319110567717 50.4457178292756 44.7894721791734 30.5218904765174 50.6817740367994 39.0584352340251 42.3750115661567 44.2543355781738 39.7410123233091 35.8764819958046 37.9887239236557 35.4125847485865 53.7765255818357
256 47.9034942103664 41.7668193507305 48.3335576604389 36.412573824088 47.8275839885374 38.9614135737579 46.1779306418538 45.0828678384556 61.0369648076354 42.3803093441132 44.8832686161613 39.2361026807786 51.2583699746581 55.237699416985 47.5705090143873 49.3746212106716 51.7606787635706 46.0521884201924 46.0641483981083 49.0291358357953 36.7796274470908 43.78555912188 39.1026175035673 40.8162941103873 52.3970721486585
257 47.6570456213611 43.1866698717793 34.7812226226136 43.5975247077258 50.5158506139778 47.720838539542 54.4405360933647 46.6246460367753 45.6759441517433 29.4526098060928 39.2027637476172 38.3587501125616 49.6015428289769 55.3085658072481 45.3730259227399 42.6954857810027 55.1969523721727 46.2422574223661 43.7900723478538 41.3274466442644 42.1476871021828 35.8061888141444 36.3484038017108 43.6633148705616 49.2436562909125
258 49.0873760169593 39.9375704337196 43.7380854915623 33.4277449986734 51.1074580220572 46.8600282869057 50.5053769492928 47.0127458344011 51.9548208887596 30.0955600276069 49.050044630693 36.1905626780514 51.8892980665451 40.1783131782442 48.0634675645737 35.0401682293415 56.2346766327651 42.7267730227824 32.8889121171378 34.5735007658582 40.5638841350145 30.9306205525764 43.5343693627815 34.651101070151 52.0185194873069
259 49.1928102676401 41.542262709087 47.4408440497815 37.714262923767 50.1703031438899 43.9311392117241 52.4383166595086 36.8667503111036 54.520452046161 39.4866766833083 45.301364358827 37.4429852133415 53.8678666023705 44.2189780862817 44.5110494045987 45.8105286912158 52.4662846527178 41.2431213122222 39.4673101018682 50.4384774010939 38.7458879636361 29.0524242537087 33.2743040566693 29.689848355104 55.0014631244558
260 56.190247446615 46.8111299122031 38.5786308071187 46.2459038958042 50.0887639128294 39.5485749611887 52.8819280405086 52.0033821022972 52.5124374457628 26.8917781529362 49.3456595990832 45.4391463334539 48.0029196728595 45.2647772144926 49.2946342267833 40.1631989471064 52.4211154267083 42.9701335755896 42.0906392809178 41.6540943570121 39.3072727460412 30.0373085307696 42.1005276150149 40.5159195393345 53.1098915314574
261 53.0081435767688 51.6283539312725 37.2070176899396 42.2050683011305 50.9514768749825 47.0365340188563 44.7785217750046 50.0344173037615 47.4175692974856 37.9637511116556 50.7577487568154 38.8881902830518 47.4610122820935 47.5360284236048 44.4568016491431 42.476870156965 50.4971739654883 40.7139817638072 46.2391018825255 49.3285859355168 38.0110931869664 27.4956081345843 36.3471897489832 33.4598244268431 58.0008623047418
262 46.9461402423362 41.5586724506687 42.6877651576973 40.0031198617325 48.2236612667272 43.0634694421626 52.1272344317378 50.6175961098044 52.5492125031755 35.2723889650901 46.107334715715 35.0768467624071 50.2616744428127 54.090349272386 49.7783679390753 32.7950749127913 49.8242414808041 39.9010398794693 55.9237071932879 52.3430604275384 40.0916262943882 37.7377869980324 38.0426068143841 40.9656130370605 55.1375645212523
263 56.6678043598545 44.6557195257555 43.0816444591793 45.4785687113335 49.8830690959327 41.250549941779 55.4093074119839 44.0630982595384 55.8313899638412 28.1666129628551 45.0668330717387 39.0216264836337 49.692662990312 53.6963952186026 47.355326924652 42.2903783262853 50.8218949693855 48.852238540434 45.4229234247616 44.2014135742145 29.3862640765473 32.3391306922146 42.5703246167402 35.4833318472513 49.9817617761639
264 53.4560235489673 46.080688510658 45.3636393133021 48.1893932089482 48.115870291862 40.5945141086876 46.8821102323229 47.5963194163278 48.70905667779 31.4948699526616 39.3146161169079 40.0521453427466 48.3376401385249 45.641598618156 43.2871960995935 36.9788226125233 46.5197324008116 48.4059270053081 46.3709384217935 48.8509753737885 37.2153024017312 38.4961033218533 40.3459624861101 40.6741885571253 51.1242179199541
265 49.8593512092189 45.0450039879037 45.8590964670482 40.8586262375383 52.6541121899718 41.8285531388053 46.8675609665675 39.4779672203882 54.6393181493274 32.6654621848386 47.0358095367873 34.9560396385339 54.1742301087364 50.2670104114279 46.3829426607087 41.0958169894627 56.2098092481494 44.0279254828944 45.0163243829324 49.4974482667633 37.5647426518463 33.3055294236193 41.0472951104233 39.933169907457 53.7921872656747
266 53.1252445554341 44.4057913796961 38.0288058410146 43.2407859638803 52.6511937448267 46.9250455826003 51.4270228212376 47.8483280167499 42.4636854161971 35.734124076773 48.188625216497 37.9498786235395 47.0655717144661 49.2841442350592 51.5243043199762 32.8007079086377 53.8376370132668 48.5813796444663 43.0609426101871 40.1533913152303 36.5408313842777 35.8685553051863 43.0182296112378 38.2746999471155 51.7191735113086
267 42.7607600984813 44.6201684961798 41.9448584714601 43.6585727251349 46.5236594973813 42.6071132287821 47.0811346526372 47.4187831800886 58.9930235234228 27.7359836053565 42.9454484939943 43.4635500153317 48.2692259281907 51.0991893195331 44.518265936214 49.2596309432164 56.807052979175 42.71736136914 40.1202810418477 45.4331209239448 34.8336094421558 35.1942670662176 39.4045637955246 38.4317595401567 54.4476849525147
268 48.5776786330983 46.2551054335838 37.3031907263648 32.3477100141397 49.3010883433377 42.2390240386364 54.4093985392031 48.7326952247552 60.6871932896745 33.0941435115888 48.4215444998648 36.6568618851952 46.7819768130053 54.0923662500332 44.0807491429491 44.0736340119581 50.5745875452124 40.8503538342364 42.2998999781759 43.6666142326728 35.7372681733015 25.9622332356335 40.7583174063127 33.4181517037596 51.6110556907241
269 44.873703062239 56.3662292559964 41.4976696958371 44.0901915857035 45.0931433584208 40.7730314496844 46.5910832146397 49.8372715587865 51.6663939442639 35.9266379253908 47.5725435939055 36.7318889197072 48.6463499616273 44.5526110253453 46.2559201777894 36.291595283901 53.1265257132139 39.5675990088248 48.0836053682311 46.9834014765933 44.2638209525903 34.895482856037 35.9930152691073 40.067087850938 53.2068551881394
270 44.757291319586 40.6843438121405 40.4677397227083 43.4078148949868 54.2889518673981 54.5279675990578 46.3067469695431 54.0501528291374 52.7145698834642 30.0647059999159 52.037312942044 36.4799696185632 49.7135498823281 53.7753412547087 43.9731402855243 39.2505120561019 46.8012763674505 44.2942377447784 46.1979826035115 31.6795885191541 43.5931153308945 32.8659648637348 44.6271428437336 32.4943816482638 53.4372029524544
271 40.6957892837344 47.9547439993287 44.4178062314292 44.7126121040436 52.7415919441964 42.4091052038293 53.8202749792936 48.9714429518167 54.0282595978216 45.8326059492688 42.8353975307594 34.6335644675781 49.4633884366364 46.4956492367831 42.3572093301086 32.9181038968901 53.0649032404543 39.18061543792 44.9074070058437 47.5055016954605 33.4469487959521 32.1252549107207 33.2628806230587 37.6143557928109 58.9374168934451
272 50.3606274015769 49.8122048870798 47.0537900314416 38.1334706337936 48.1862380789975 44.9073568059083 48.8690946258453 50.665692927622 44.6141625363364 31.8346533529175 42.329378607247 40.2466644579805 53.6317910563557 50.6660548372579 51.1717246391423 42.4546906336261 49.2255370693655 49.2582294840886 43.9598838186044 47.0310044985921 39.204483340414 41.2192240213526 41.4885819200625 36.3396242172899 49.7603201510429
273 51.7922763422989 41.102020492926 40.0013482583408 45.2353177535048 50.5454458984143 41.6204551661805 52.772167754873 45.384229607089 53.703577179111 37.5240588764779 32.2644060868319 39.0778718618328 50.4356502488862 56.4003095780011 41.5711650377548 39.3684185378854 57.6717674435614 41.3102332855107 45.3701818104736 50.8591386216888 43.1881455913495 39.4304339891418 33.1221196197168 37.4331940811151 47.2891178558677
274 44.4016123808078 43.994823459521 46.9473199289112 49.923502308181 45.1149868505674 40.0861519667872 54.8715499744375 54.5563490251194 53.4873132176445 34.6680919459191 46.4107835492275 39.6690520485182 43.1245540631628 53.9765517375955 42.7346000062552 36.0548761324948 56.3100719248285 40.583080318785 46.6713988220997 48.5237726545906 39.4969516290921 37.1312444263241 37.9939999469983 38.4828335157638 51.3143588539332
275 47.2903393464214 47.1510199452516 40.1113012848645 38.7175131305767 52.9515265226521 41.5058562825868 42.700985184415 53.2473423172205 51.7691047304611 33.1837348692123 44.6560999885371 35.5422594155588 50.044683418252 50.1939853397221 43.2519827904749 50.8281992855696 51.0524625604289 47.2244457655175 45.1932610648259 46.4556380036446 43.6505228674909 38.0585337263547 36.516820831153 37.0624455583644 49.4940671235474
276 50.775176232336 42.9151068951381 42.4360167662253 44.1045739519327 49.0048038753748 44.4744153971876 43.3304203697374 42.396432828485 52.8985623308936 27.1616339290257 45.9771430639981 41.7168741012487 50.6588921373888 51.0442820411602 45.7473443573448 38.2144320102686 55.7373607719476 37.7643247633611 48.5504330775488 55.290382205456 37.1390370288162 39.199171886422 38.0442934291362 39.0058066203867 53.5476906153608
277 48.8758514125948 41.8229410738169 33.7848167442797 48.5116390541851 46.2691451371121 46.9123973904022 45.1785370216273 46.4730632407557 55.5742931879842 35.8242059070985 50.2017770993469 37.4124468781833 55.5308736999804 53.6560772105547 45.4310204334194 41.8944137600461 58.679229540981 45.465580618493 45.3506074516977 41.8097214894291 45.6967901381095 35.5340594099999 30.5031121849855 36.0205622857474 52.3969618770136
278 48.3113844277589 37.1045246387516 44.3507037489518 40.0695994337392 48.5843811030927 43.5187881272278 49.6402017439951 44.0526293146706 50.4210737317493 31.9393620709828 42.9089159973281 39.90091531726 46.4024680703959 52.4983584467431 46.8359966426535 34.9814052073657 53.6043611262467 46.0475867693404 46.2759487158173 49.701350295892 40.1869697730283 36.6041585961726 32.7718953027455 35.3585346743306 52.0628926702543
279 52.3412388235043 43.8023425456346 48.2319143359139 47.9531662658872 47.9167210534026 46.8311842493046 47.4245793209999 41.0663519284612 50.9946845738225 28.0698500762026 39.3983367459383 36.3935905464528 48.6534505860094 54.7870103276434 47.676411008638 43.7277426096041 53.3293676833294 50.7706563012275 48.0905801908088 43.4917759197529 47.3890538690562 34.2697456181611 36.283842954283 41.2992793110372 52.3184213789241
280 48.7339403671791 42.0083188363347 40.4511734448595 45.4396262280359 44.2974717144669 43.7690464582895 47.1026071790007 44.5394618114994 53.5276239048443 34.1627824155377 40.9199278121503 40.4902283411885 48.8678635501506 55.3726934881099 44.9659304176878 37.9455794616134 59.8681973786089 43.8795542837639 46.554145604193 46.6410940237236 43.5288423579044 34.8545538418679 35.9153863098127 37.8707545779927 45.6646403796777
281 55.1926604845248 46.7814851176858 37.8491413323493 38.2666226545263 44.117189326011 39.1832593274732 38.6641185150982 43.4499896169328 52.1913576073636 33.2032050387138 42.9553919108592 39.1496156874911 47.3450163221918 48.6822125881042 47.1967442297705 37.3794790686397 53.3733630650823 44.0754017478924 41.8111996848304 53.2103611317849 35.908060941446 31.7986809464587 37.718494223783 39.7248815755239 41.602434531686
282 46.9464002084876 47.4579761673018 42.2391646148413 49.0602190293763 49.9001825213462 40.3169210074677 55.3324443191289 50.5174604407876 54.7416063498061 35.128215315919 55.3464725143161 36.0832385473179 48.4597660209431 52.1008391289848 46.623682607106 40.9849928589171 56.1537577278363 42.6924014471117 44.6751853159929 57.1702091632293 39.6126371794688 33.0589404515423 33.1811983696676 37.4638624438318 61.8152202692331
283 46.3753069674311 46.2704596212142 44.0864339365376 37.8837952234205 46.48899659118 43.865982778592 44.2367171100994 49.6537908786409 49.1705057937845 34.6664140865256 52.9467043597815 41.4585159381385 51.6013580373331 50.9241206576437 45.308352548606 43.7887850352312 60.8312810570644 44.8565895481868 46.2555760317633 48.7500987145525 41.4825894091051 37.4836073584635 44.5825683505863 39.895664005387 59.7788813085418
284 43.9391224621509 47.9786777577929 35.0606775079073 35.7154043252492 44.9065421400667 46.9871478370297 51.7609188522867 49.6129044989805 59.4627315986188 36.6555521533391 42.5179113519077 39.374802185232 52.4344916656729 45.3113154300229 46.3601559789883 33.3023020538812 53.1089018234639 44.94176242393 48.5137087098433 49.1549132672425 36.3608681850885 34.5592917848358 40.6133676057435 34.1299917825541 47.301374699544
285 52.7496626547022 45.3485525190155 38.9925103153756 46.0069469551479 50.8206613885715 35.593886303059 51.3511101474768 44.5839882151854 40.8426116517639 31.9973111654189 39.5254726877493 40.4524066246905 56.1351499664121 48.948816452957 48.7665610619 41.0402283983702 56.3424237838257 39.3434877268722 44.3824513677191 34.9467577474532 45.1314912177342 33.1419365133331 40.9721952030761 39.2403993785117 54.3307643502564
286 51.4836421322351 42.0385696676003 39.0753999291697 46.7273009444521 45.5457280599331 40.2356633377925 51.1299955312752 40.8586495598575 54.4021911592063 39.2309561115867 43.6489558679375 35.6984852211925 50.5534489240236 49.7744065741727 47.2763042136981 37.3452666957662 55.2774964482209 41.2810815901818 41.5777865465011 46.2422417302172 36.0717454397896 35.8875135792842 46.6426885206253 35.1984984267949 47.1694480275373
287 48.6671411619544 46.8892663086551 42.6206299321658 37.3274102356249 51.7457451894293 47.4032217568335 52.7464992125971 48.3702093680934 55.5132753558444 30.5359443303371 42.8081544050581 42.0115483379531 54.1145748214821 52.1138816593955 47.1710514201907 36.4408274819274 56.6322157796691 47.5862478492724 52.2090627742257 45.9391415697476 40.9698481678124 39.2523891659538 39.959736752407 34.1489673290895 47.3000865518904
288 42.3412572778995 43.7929523131161 40.8286713070531 43.2648614886309 48.1436058875056 47.3185215423617 44.9444806080047 48.7951642643238 57.2855337465444 33.7273162010003 50.9474795439509 38.220352656013 52.7853675064197 55.0983963376297 43.9377596701235 37.7229621208203 51.1803191622643 39.4995595953674 49.7621738938805 39.50950500827 37.3180856852706 37.9859820325128 47.414861934656 37.3563374119569 53.4446248730139
289 51.9054553894867 46.3446840673472 39.2868940970132 45.9279116474351 51.4480802993151 45.1046085537129 45.5570263686207 42.5499668254214 55.1494406999613 36.8409015332928 42.7491377915835 32.4861693298251 51.3077824036978 48.5653032003393 46.6564902975204 43.9531533263238 48.6928560320072 39.9554185154657 44.3697066520582 48.137908250073 43.5573218425894 38.3166779277319 33.967762279623 37.3233795526431 49.2955139921829
290 44.41329737379 45.3014126661751 45.3654644169675 42.0053003168285 48.0972330814873 43.2969110170459 46.3468753647925 48.0747369562085 52.5043197214978 32.1318714241768 49.3738941746515 35.3021391165777 53.7540128305665 50.7818277086012 43.574500688861 36.2711467198687 52.2502592546045 44.098570423347 43.8737196475223 48.3696731397234 43.4774852332747 33.3925635061581 32.47302386455 37.6824917682419 54.1044995980496
291 49.9458320805557 46.1315980557488 40.4951788976358 45.249506694987 55.9366220758311 44.3353596637962 51.8734998254402 51.9521225263543 57.9188799983886 34.155307170392 44.5368288428023 35.379008065179 50.796640725321 53.2364958842511 48.4832018244962 36.2492616838078 49.2346273987541 46.0908753244292 49.5465450564095 46.9462323132733 42.2035321613971 38.415366480635 41.0441933840681 38.1734307380123 55.9381386680925
292 42.8660219084798 43.1502532786932 46.292840829494 43.2918796709367 48.083578170767 49.7484332177884 43.389685854129 48.5517993494553 53.2981705498034 28.5171911892948 49.6448313391129 38.5238204085098 50.9056040962915 46.5320159820394 40.5408637730825 42.4204317322043 53.093378967285 44.9710997313053 44.933903843092 49.6274689114238 38.7119103535215 32.6563360389123 44.5483692615492 42.4490074000038 54.1468340355733
293 57.0433625818571 35.1979567649481 45.1002217208641 32.9399513974321 48.1275150962208 46.5453483050297 58.9309173953531 39.7138805902111 48.4194006274426 38.5532004939991 38.924873432657 33.4156643772898 53.0678444274854 55.2503655748306 43.9169670476597 41.9118164541375 55.0480706908844 48.1094683117583 47.0567584223497 45.2077070777336 36.6458109053902 35.8500394413241 37.3818446820851 36.8003171961861 57.7578205785128
294 50.3360931118267 51.4831625112602 40.1700543601235 28.9887445332308 53.0326305459385 40.7452976631988 50.9378354159821 47.3740115020244 51.6100466429018 33.4354162749477 37.1293840727925 41.4218269047714 56.5688846861836 57.8478846819178 44.9580604497305 36.1568670944905 52.0159328693532 47.3921897478354 46.4832142594147 45.9912216293003 35.5932164148581 33.5425092856937 42.2528465406791 29.7834401637517 45.453917651437
295 52.3497370551847 45.7194643548459 37.5631312454713 40.7787929467774 43.3387919055314 38.7680933115651 57.0671013022833 56.0775807704464 43.4191896886141 31.6805404255951 41.097812743135 36.7143020093133 49.1176231804343 53.9139638610826 52.1110141670973 43.5705812658946 53.2042106694923 45.7362014721791 40.7774949261448 37.8387922500567 44.2499987749179 38.0668826835376 38.5564749365582 36.8276243312811 44.9185889609466
296 50.1700365245541 43.3578250010234 34.7915539756886 43.5400788156787 44.3108001049231 43.31006975789 44.0982807940666 39.1186343036821 54.1000005417549 32.2381852144041 45.8035435417059 42.3681014699685 45.3664933808415 42.1839150598849 44.7834175655794 42.7781356226721 49.5631208109003 38.9115136125422 39.6093644453686 43.5954256394516 38.9045836655385 29.1894898038193 42.9618021050087 34.0183426989274 50.1416950963926
297 42.4931032265302 47.246297347389 38.8873643185128 49.613815709713 50.3148428064547 43.9563169604774 39.8886768935991 45.1673148705734 50.9860547245046 38.5002920721714 41.9290114540442 38.5087328392522 50.069306134051 51.1430704544751 46.0960101963093 40.5201189960055 46.7364715832133 40.8867358498739 46.349082727144 49.2564915412294 37.7442072608951 34.6470284707177 37.6575264679817 36.1054950292012 53.6295973007422
298 54.032588086855 43.5026930117969 40.8518889283113 41.8772062294186 50.1619061481933 39.388037013976 52.4632077262404 48.5271396614441 56.5665728746456 31.1068880377579 47.8074786540106 38.941000621629 45.3296408373693 51.6407105736023 51.355942303337 43.311955570854 50.0185452066908 48.6316098785632 49.1214119630058 48.311552871951 33.8552703227465 34.0450712211877 35.8827655189547 34.3660631397757 48.9498170356221
299 48.5071098199735 40.0725894652825 36.0985560230693 35.1667665163259 50.5140736953836 51.1501554562523 49.3373281206102 47.622423956891 54.3954043132052 35.55376776523 46.3002263979557 31.1575416539266 53.4721540901674 48.2471252165784 40.5002314108615 34.7053670513267 52.2330811294566 38.7496544470867 48.4426797721179 41.4414284080678 42.8038697050228 26.9205785772082 37.3280818100051 37.8986852421605 55.684034709311
300 42.4798846042806 38.3973324768603 43.8286957544777 40.9657267294723 55.6725354429353 41.535373013225 47.9541353725402 50.9823279650082 49.7519486784284 36.0750314603678 49.1431725320406 34.5816474158744 51.1934318815505 49.775106866695 45.6808181396819 42.1605522242828 54.7117800865749 47.3301509583333 45.2868826928713 41.4246832595957 37.8940591372552 37.2070435999279 32.9619269628042 34.9573460718642 54.7225656320413
301 44.9082402077484 44.5656335298333 47.3530406181687 44.8182839702118 50.4846572244412 45.3641977783251 48.7434861063313 51.1631859903744 53.5772840397957 35.1357187299909 48.5894542899481 33.4543206977898 53.0219395481272 49.8369336339085 50.3564160432568 30.9846716955765 55.9305629622918 44.2092103257659 55.5084740673905 40.2747689050658 41.6309078444314 37.9859515041995 36.0425970401857 34.4314786005052 40.3971304698128
302 45.2343419119066 39.0041276576406 38.8825686382448 36.966563519999 55.8649025344788 42.3751699128603 39.8416132027017 50.1752190098756 55.0029561123133 33.7371759021899 37.2256996367284 37.2464360578297 47.4436022691435 52.4056543594081 48.531999986749 41.0578205009379 54.0656675894993 43.3382830916531 40.2535617250074 40.3604739334729 33.4650318709983 40.8686942330886 38.7660681782107 37.1108516092243 44.5108982162704
303 47.9022613083673 43.4496824781243 45.2224513559783 44.7258607037479 49.4535157118997 42.7604931160241 46.9944822913795 49.879062007827 51.8657407898468 26.6824916635013 44.1039455334668 35.060565078958 50.1356756181788 50.3730150407664 49.8222940191918 35.7040623441721 43.0482546181225 35.0744924213796 51.4838114222414 48.8509652655687 40.647608008599 33.7153292790632 43.0160637178674 35.8519730099629 49.047611238058
304 47.0227204901612 45.943679007263 46.335227993036 41.0217730809647 55.6741254022417 36.1184527283687 43.1824222489871 57.4123659281965 48.5493915341783 40.3202845787644 45.211504089236 34.6928347103914 47.6701165498786 44.7606150657171 48.26018004601 39.0391919641563 53.1551605546634 43.0639997403306 46.5652291642677 41.0487607752981 36.3777423927745 32.6031441913745 47.4157358252997 33.7907955188396 51.6557392214334
305 50.6226188105792 39.3523918377371 43.7868583156284 41.1486668419696 46.0175536352563 47.3775201765957 42.3255995912906 53.5029418682054 50.1475446777114 32.7458841926007 49.4012971559392 41.8160048264135 51.7293939628079 44.0778642855785 47.3208739274705 34.8768237626186 51.7366596996984 51.0970429165304 42.0157423689684 43.7141061744467 32.3860961715683 38.4159990490814 35.4665549377458 38.6480667371179 53.806619267055
306 51.3096746780582 37.9248394641849 49.8493123054785 35.9261506620184 56.0990964217798 47.2820847678735 44.1232206120387 47.2435670306552 48.756186134705 38.4611317496742 35.8237717514117 36.7559278603548 52.5052397559777 59.3207678109047 48.7585749916037 33.9620345729794 56.8850026927421 36.632788950685 46.903265278306 45.4487695740568 41.7375394555642 38.746979447954 35.7630762175008 36.2525985623352 43.7050902146206
307 45.4395686183847 42.7547961921984 44.0870905966065 40.8633827220129 61.6356570877304 46.0830255084207 45.6895033776724 46.7931570645519 54.2142245720798 42.2884499858188 40.0546300856659 40.755504627948 51.5920985704974 54.1673848760775 51.5143520843526 28.4847512765588 50.6789210714033 48.5517534038248 44.8817441937123 37.9384459368519 39.4599812401377 35.4674693245432 44.4868582667793 29.6237723834654 38.8674131616918
308 52.4027212909214 40.8072613000006 46.1755859319116 47.858020175047 50.0235920720848 37.8463001649372 40.3291977732498 57.670939283129 63.128389005205 44.4739924755041 45.6887800038837 37.6343135176023 50.9704180882358 41.5245508935648 49.4756457257501 37.4351138569326 52.432645243476 41.5547672870689 50.0684653210814 48.0190226232116 29.7654732741225 47.2774013664769 39.706570920734 39.3695705353159 52.0508342786039
309 52.7144801980353 43.3557184144635 43.0217576849933 37.8833914875875 47.9998426130805 44.41926951281 45.4694566780911 57.1301113583198 56.458020681126 36.3099337832614 39.1185972160278 36.8768434948861 51.5367607886413 47.8735965715159 46.4606305080108 27.6353115357168 51.9693141931123 45.161965608374 48.7557408686762 48.2673345380628 34.8106527740174 39.4974906177288 40.2545652507103 38.4409648950204 57.1414803106185
310 44.9270407752786 38.1300100662744 43.020659205198 43.2168975114655 52.984561285177 43.7308189808268 37.4393498061903 52.2214834160576 50.6280549668113 39.7800607714292 44.1997815053052 43.9622629497304 49.2824062245704 58.0701342127511 45.2563835155215 29.4567031335087 49.0271508430155 40.0016899727508 47.0099875434281 45.3375959666203 34.22811284893 38.5637798833099 31.9725364658511 39.9559942143363 45.7089998079972
311 41.8635577412852 42.9115521085541 52.338215352512 44.2959830219402 51.4219668533703 42.5470767847704 37.6039755232072 50.9463943433598 58.4406488049514 37.0358950398586 42.7293676790559 39.2094238160314 44.1092436964197 50.4457180871402 48.2394396128963 39.2400499015565 51.2014883315695 40.91007936012 48.2246841172762 44.4003050687856 41.3688924235166 44.3409770511143 42.5880159265012 33.2078697513859 53.4830357916682
312 49.8534219775524 42.2766980201988 46.720118474907 43.0818160335565 51.0322487811158 44.8651187083976 43.5575039160148 51.9385014168246 49.5740648042123 31.9927059006954 39.6948700949442 32.267479129762 50.1135952733342 50.4831248481252 50.5159202117675 37.8266979703216 52.784245512795 35.503563784004 46.4504124465606 40.9509990367366 42.1095874728425 38.3250957260239 38.4342298650642 40.1869175606962 47.0993235070609
313 46.4114005024162 51.1958147251255 50.2766756985832 47.3637886889406 52.2587825230325 40.6613885698355 48.6721214440135 48.8139356811051 50.8006264521245 44.2314416683698 44.3171997765144 37.8549139724812 53.8846767573253 44.6181327084937 51.872273183614 38.384814181985 55.2545201862353 48.8441720241854 46.8366756725135 49.4467296584388 33.7137278037447 39.9154960394999 41.5997802358447 30.7998333630439 45.2655533403838
314 51.3170350071032 34.6106398961419 45.705430715467 35.194302586652 52.6170861572068 41.3247349592169 41.7984124028377 45.379808908593 53.0808686406518 30.8314899208181 42.8347706533431 40.8201114304786 52.7631452180804 52.050421209987 45.10121065948 35.9039307549525 50.7144360527933 42.6537180776405 38.176477716829 39.9786408601175 37.3358349363083 34.6645516036581 37.1126241413122 46.5514027541709 44.8671399585829
315 52.4063977376269 40.9263900834153 43.5370204203946 37.8288846892115 42.2243970340305 44.216591070366 39.204576335847 57.7332068822969 55.7895144921917 45.6785223797752 43.3549372921918 36.8231643939941 52.0236789773586 49.4645603064253 52.8387293085457 40.9643591239556 58.5590378741258 43.2466568699542 42.7697751093066 42.3574815660453 42.2131397888063 44.6389464150315 36.9543757317273 39.2745516868125 43.4911376891752
316 48.303491324921 50.1830096461045 47.8946228210137 43.0355027210645 45.8148093724791 41.8092012995745 41.3903012176453 50.4723704963979 59.6685006872777 37.2041891130019 49.2259436570201 36.0654585214908 48.0650444743355 45.845182003968 53.9294484805415 33.987569952345 55.4468713699522 37.5105790078422 49.2897425710544 42.9328140399919 39.2845735109593 43.9344104844737 38.1609489372059 38.8750878762668 48.3363909568675
317 46.163565183619 42.2151281561304 43.3118500984192 34.9568642579246 50.403614358162 44.6956512171981 45.9414459875462 51.0087854086191 52.8502206432029 31.6452059009709 40.82540909582 36.9940257816492 59.4429725566689 53.3475051331954 46.7197812871099 37.2602916184105 49.9805517607403 46.5682516863454 45.5563177737478 44.95421264777 38.6014299836286 38.2845615443035 31.4565494859718 43.3201911195677 42.0730477720012
318 51.2366248257695 48.9655822613399 43.3380907196263 37.6476422465332 44.1794321901355 48.0595970273842 48.408060784554 46.2583988645495 58.521678257229 29.2751447006567 47.3601310067626 42.579755997681 45.7398090544912 49.3973053319117 48.4144987958995 33.3442361671407 49.6847974080781 31.802940286979 54.2804167160053 42.7440987142322 41.9069495478364 44.3885109933735 37.4992653081241 39.1774226114504 46.4331053581103
319 39.7262777031779 41.6032422857453 50.9579671942343 51.6591000123115 54.8414231481795 41.5276900827129 40.5064173577865 56.9030906823122 53.6849974169059 42.3282322493748 43.4531263137886 37.3736111434482 51.3144270741172 44.0813601920631 46.3088137582611 44.4649168190599 51.226161987187 40.847300575609 46.2224490849527 44.1913755022627 32.5758566002415 40.9529630998739 40.0755990691253 33.6608830330564 54.1138297103935
320 49.6035529852196 36.417959512673 41.3002071777511 42.8214409536398 52.0983113568338 43.8491466321069 52.0893310435529 49.0593488416631 51.5838496169381 34.5217432802716 42.8408404162075 37.2808398444004 54.0854954962531 50.1161990679612 43.3012737835406 35.539203658696 53.8385588475996 46.4621782041742 46.8793453572281 44.8053693392322 38.7090365574616 33.1375709269215 38.7758050265855 37.8757395062773 40.533796309311
321 46.4670125472853 41.9941413332387 41.9651552465302 42.1755895185029 57.0762115432775 48.2467972779852 41.9930636829895 51.9959013670218 52.7978425047945 41.8243035873663 40.9636360589204 39.9309128997201 56.1245636552871 48.9814467122508 48.8717899573769 31.1452813477016 49.5972612125774 44.8720746802997 48.2326639287579 47.9184122787998 38.0858550679687 42.8642161777016 35.9535485884567 37.8257453764189 49.8154236048533
322 51.552131188278 39.4249395555334 37.5487196892025 33.3746371464831 48.5647656440757 43.6214388017915 47.6221200227758 49.9577465677615 61.217643679147 31.2756992708481 53.4834583390077 40.3543400640191 51.3767071556465 53.7663494923654 45.0947775804768 30.4725594044179 59.2019664445834 41.4584576148519 51.4421653827391 44.5711506792244 38.1189616354847 39.6270643598558 36.6697095790917 35.1528165079674 52.4054748007028
323 51.1517014658796 43.9751107472059 42.143401599801 37.4555702083021 50.6487775918753 42.9993185543181 45.0921711619846 58.0862017433464 61.4768341538318 40.5423515503776 43.2781076470767 38.3786016761594 49.023835232812 46.295737637832 44.645917514972 35.2486993922242 51.8143120514158 40.3939715697917 48.863973993758 48.5262264114325 39.7874250352762 43.1352444220217 37.9592280055196 34.1417901203779 56.0470504028224
324 50.3128660572019 37.2182775053949 45.8710579750776 40.4070920025844 47.9001899197721 45.305112790521 52.8605410836835 49.5952534241984 49.4966428306533 34.5465891534123 44.0651028277401 42.5614183921102 51.1956768804155 46.4093400800694 42.7484525244816 37.3652006237719 58.0311880026063 41.0450481482857 49.1274757860653 41.2957125113145 45.0067684453905 36.3313342780905 36.2069830147651 49.1167720361745 45.9697419935695
325 49.7137733507694 41.1902575160582 41.8006757611007 40.6053068381548 50.3623694101067 38.2424109466853 52.5048919428123 54.3562499114189 65.3980817115868 32.5367812951688 47.7186480468253 41.1300902235274 44.7996796055984 48.3734433000175 51.4768907909316 42.0244763642535 50.6286226732292 39.3712618830643 43.2619568011564 44.461766569355 32.8860564699605 37.998564830296 37.7025555770336 35.6069592580665 52.8673151950094
326 45.4778142967487 41.0517512721243 40.1746938607074 51.0304441314357 59.717296738812 46.0055638221031 40.5632049356631 54.0229688154098 58.9803975276512 35.0717180439184 39.2457021166824 35.9224631708636 50.4943756649107 51.8196056269172 45.5704484132843 40.9534663619274 58.8581544703132 40.9832056761007 47.5879191355962 41.0107023633238 38.0596587937511 38.1230416166352 45.6575750459989 30.4129563739041 51.9374328851366
327 50.9912984857853 33.1167978190343 41.9089836697553 38.7890105859074 47.7452016855099 40.4534569623064 41.1416557997166 53.9853281870705 44.8293952793954 31.8701507068647 44.8269802895222 34.632887177688 47.0638159063295 51.5748305880531 47.6503922792927 40.7954199985451 53.877032901224 45.8406141612474 48.5451742958337 40.5187054953525 37.1588169905979 40.5880175995125 34.7522221594122 39.2243130422472 51.1081733728987
328 49.3859481871592 43.1301317713579 49.5129433271214 40.3813368749397 52.8106562786005 43.0680601794697 46.694334124509 48.8686456914269 63.515829686732 31.0927657490473 50.5301872078731 38.9525039057618 49.9901502921932 47.1963846348592 47.983053115154 35.9454547288403 50.0112907459969 38.7737789193428 53.7912802441374 44.3515178000106 38.6249640689596 36.5874817957739 42.9458304462437 35.1192029334073 53.4739815682169
329 47.3983967616677 43.5656018989864 43.6200250338434 45.7720135065337 57.9280355388642 43.9209591062808 44.1861976720599 50.33892664788 54.2622092915939 38.7501748810468 40.9585406435294 36.8869248821049 50.1572077263419 47.6029527824905 44.6149780919704 34.7018912073149 56.3291019767699 42.980716731204 52.0898070454118 46.4922876857028 40.895605312856 36.7777556396148 30.4399768690316 35.7892713716616 53.9451634642495
330 47.1803725639078 44.8424159072298 42.3974870287786 45.8359457261078 50.2614524313705 41.342051621011 43.5346573500083 48.5657662827937 58.6910950193823 44.904579364544 41.2130760319684 40.1033342222697 51.0416662323838 51.6040975975981 48.4630214429412 45.0866908882294 52.7011477576933 46.3445347131332 45.8361420781037 46.3749007649088 33.1536441948848 41.3069777048958 40.220647856239 39.863733956663 53.8048465742121
331 43.2704013467277 53.0173488177847 47.3839176306332 42.4465300767892 52.4515768242613 44.8025203414426 43.2758050464352 48.9300768934444 54.7221042629763 42.2731034913694 51.4579621406031 37.6944423853043 49.1819106156979 47.818601584026 43.8521016297683 37.7151670164447 56.0787363452365 44.946087028318 42.8363790728603 41.8651971766253 35.6782577503355 33.3927677457812 38.4356261808382 35.3239927065386 46.1626582483079
332 41.0003822608197 43.5368304581427 42.2305057128593 45.2756261962827 51.4828702623477 42.7183234154435 45.5637847490123 50.1477259339757 55.2661878758926 41.2691774553962 45.6788835770616 41.4852526459827 47.9848915679086 52.8207781418379 50.0866636473126 35.334741172361 53.5975280176243 39.5660988782507 52.6252604730113 47.1096217532271 37.5364050828983 35.6196992646331 41.2282690803175 35.8255123001668 47.6716292517862
333 38.8984450730823 44.7445821806813 40.0037045843565 47.3351380664062 52.7857937007639 46.4039755027002 46.3263905611947 54.308237192275 56.1744480863278 43.5739528081599 51.2778967568152 33.3270505510033 49.6524460642096 43.5361939095386 52.9962485889556 34.9588648555026 52.9675062095107 39.8590891024665 44.3017891272326 46.313497465112 42.029962877459 29.645466514389 37.858359953066 41.6696393494099 41.7238000197312
334 47.6092187212527 45.1443675591219 41.3889267477948 42.4973032272665 48.5457430449915 44.3762605556595 40.877210388463 55.4959366489107 46.8670332171466 38.8641334288315 44.200375511566 37.3268923828323 50.9267110548513 45.8107822461998 47.9238114567129 30.9448652640877 51.8605507261727 43.4493697111373 42.9078420930684 51.316889635576 40.7496327581159 42.795722537858 34.0021910364594 32.9881147232542 44.9771176948652
335 46.2124443194239 40.505654799999 48.607862316771 39.2196481283125 47.630186159708 38.2453990494501 46.7244607457499 56.3641276110526 52.2381945569594 40.0279647850995 41.4296555198154 38.2475334398854 47.4692380224139 58.6272519994687 49.3044793468167 28.1820498559924 51.6745628242458 41.2567805316508 46.3710206175353 49.3659902211438 26.0883844800914 32.6125107384039 37.7833913436612 35.3593574167007 40.0028220660473
336 51.3653864266764 47.7645429206151 41.4200248689737 44.1864378427998 49.6062555354485 36.9431273896162 43.5759990489485 53.995870472726 58.4492734400685 37.7129906784254 51.322073795698 36.2507709572961 49.9212893562908 48.2799636837134 53.2122835908985 34.9434014226174 57.6490302016815 33.3783428075419 49.2338152405227 46.5655859107163 41.8691973390842 32.7457434805164 37.4010343905601 39.2934172071252 52.7880568518877
337 54.2342645923427 42.6154327913611 46.8945839805873 46.7466030723161 54.7035128904135 39.9272230653523 55.9584571023986 44.5455115136165 59.5299919803712 40.1853053026833 48.8532200626091 34.8598364013539 53.6747150399967 50.8234859617035 45.3723394658108 35.9799840879408 55.1826683553879 38.7699255690138 41.9429545687518 40.2910815194532 38.3367158755981 35.5947330385297 35.5513220294095 40.7134529411781 55.569562001638
338 52.958107540378 39.0669867599225 47.0596349990402 42.5968047027565 43.8324935569235 29.3188028276092 47.6907338338732 56.0560772303144 48.75245059166 44.9245245119518 45.4028724799516 35.840386985704 49.5341629202062 44.6700286201631 46.7848012092554 41.934202092119 49.6377871106025 43.9398921716036 43.696823597625 45.7944511878592 31.6891611166394 38.3345393813017 33.6089515521609 38.8939680731843 50.1813091914929
339 41.8969509624957 42.7015306288924 49.0843530242469 40.9764676532696 54.7838168736192 35.7718288733613 43.5785690850187 52.1799264769355 58.5370013580263 29.8607292601538 40.7902563083093 33.0478118421753 48.2029780518142 56.039327692356 41.8197041529736 41.0365876904001 52.5782638289097 43.1915535813712 48.9390492707612 43.0114237987367 32.2784014408992 43.5227875534266 30.523598982235 45.3882905948712 47.100074696258
340 56.01748252993 42.7945482952553 45.5789056423581 32.2483786209231 53.5753524364633 48.2218423836452 48.4153277201596 49.2531469783665 53.1832221566339 44.3226800565119 42.5745739643385 40.4014053810514 52.6015142071866 43.1631852270011 43.5755398001197 29.8450722574526 54.9994274642043 46.9896765834759 43.8425098753128 44.5023436812245 36.965632303033 40.9638792369672 37.1685734103989 37.7755158524037 48.9174978464773
341 45.8954747344717 42.9599848144669 41.8227456594558 45.5302656645637 50.8087552451656 34.1466964175466 35.5978114112305 48.904216030216 58.2793344626767 39.8093949171779 47.33251311183 38.149397997506 47.1532796672005 51.5785667726168 48.1133485186702 44.8380753583538 53.5988494817055 52.6075090982932 38.8957396441271 47.6578533470812 37.4220459308484 41.8203380061171 49.7028802817075 27.7294168071114 35.3697451137384
342 45.198711602793 42.2600237230609 37.2068630647655 43.857105410329 51.5416839903348 38.6578209396765 47.9119533133288 48.7175284569763 51.3672251407901 36.5609361350151 40.8136480772703 41.585359093825 52.8706665202857 47.4447170501315 41.5983253082259 35.8196912588838 53.0878512438508 41.3561128966678 43.9460748362162 45.8640327121673 39.6485507535684 33.9624677421882 42.5613479768495 38.8496289641735 49.4087553826555
343 52.3442482263835 47.9205376610709 43.2207954938983 41.0723459308594 56.1416150819266 44.8385454025558 47.5065129411257 49.6797030406129 56.0258889317414 46.4104188211279 40.8799654155324 34.1451556629771 50.6329008729674 51.2332560074249 49.5915128439461 36.8244733038987 51.469172894704 43.685770484062 44.8923083265597 47.9738259190301 39.9606090314097 35.8076281556856 39.5800650970778 39.6189194186172 49.1705721572046
344 55.8611477343896 39.260741087588 43.6580114246082 38.6293542777882 50.9485885596091 39.114468279676 46.5182289551534 51.7699449663888 52.6684882618938 40.3907040641608 40.075552153335 42.2109786827379 51.9224770614523 48.0636950918328 48.9836728678872 32.5278661711072 57.3040287266387 34.1903769102378 50.308771763922 45.516567995096 30.6469746062865 33.9874453684499 35.1217761185368 38.0791200375991 49.4918259739964
345 53.5605743691627 45.1913787005924 44.5756592137895 42.3521914456247 49.4236931096086 42.4872523492213 43.6513266972055 48.7023719099816 53.9230640236768 32.9409653733043 47.6331803849223 35.9476826916209 57.3564679345325 42.1850523460417 47.4032854681567 33.3800357568363 51.2319493381548 41.1827491488632 49.486020123453 48.1447949425107 30.2984603755338 36.6718927001269 41.8386939101684 30.9909398268943 38.1406915945233
346 45.4422679255147 38.1091467963482 39.9921928661271 43.0910381630254 51.8226203810571 42.444708592785 38.8833621950771 46.1700404971991 56.3844699592886 41.7304226987114 50.0098516643325 34.8265545238184 55.1704276460614 49.9582177485045 45.888151330385 35.0097523989427 52.578711874206 39.6626908550118 42.3710655560914 40.3813365379784 35.7472604057775 35.6871244828585 34.4103972784907 39.3394189310911 48.0219476359961
347 43.7497533679786 44.2071948644486 46.3905536875597 44.656506500975 52.2277371703773 43.0112887573177 51.5648404357151 47.8011069462485 55.7558531897995 43.8812038639176 48.7042734218401 35.349054599258 46.7737115916538 47.4404070634841 47.6954640987108 32.0577355354317 49.9125519785622 42.8807582441941 43.9444899147621 44.0394541097449 28.6025482479261 37.928456622136 35.5159046046076 32.3956373069393 44.4741175394799
348 54.2486061657735 41.0935402888187 41.9529157414741 41.1200211480856 53.8457306829255 43.057380709274 39.0330089476143 47.9432168881024 53.2383486613886 38.1508904326415 44.9215118304167 36.3296836990721 53.7085478749399 49.11745698676 50.6146123403316 33.4014029871751 46.6006153387256 42.2143865686451 45.839198636207 47.8939311474117 44.2308055858989 38.4983330023018 35.2863911425639 36.0057575590715 50.0734304396301
349 43.2391857929507 45.6809402592803 43.2635271400257 40.7524866274553 49.5024696898285 43.3887758250822 47.0083505765035 54.8407124767715 50.019350508469 37.6326547406296 46.2658993823814 38.9640894164861 45.1490319556037 46.2194156030546 43.9694330489508 34.3236528439196 57.5907963720038 36.3037243738024 41.0089497916787 47.7453084120071 44.9006263093722 39.4652995091235 43.2076413068047 37.4982209260034 48.6583514893888
350 55.8719973246927 41.454341845244 43.2489214739863 45.0454351248856 46.2882171821836 43.0817591108033 51.9243344502904 51.1550903276711 53.3630676506408 32.1432906009012 49.1071472601958 39.360320284893 50.5057053565704 51.9078015252231 49.476509959729 36.2044426956631 54.7547201727632 38.6962262219507 52.3539042622203 41.2790672840097 33.7225287611304 37.3382496519032 33.08540654768 31.8958629468807 51.0122425574503
351 52.0947040039768 36.9845934619224 46.9105552876686 40.7335308191347 54.2731162675504 47.4843118901893 51.1098012949379 50.1808730406511 52.6237388673705 32.7730645162062 45.9080680507462 45.0334845642583 51.0806154049393 55.9067893246416 46.3716729429642 43.4649969990208 51.2778514238161 44.6692041626614 49.5612114023325 43.7332316946776 47.1508695567317 38.2163989139332 40.0073009916503 34.5960565639939 45.8085067059527
352 51.2915398956283 43.7788283989132 40.8450251686476 45.2613367091784 51.447208752617 40.9624948472635 47.5943237977036 48.8229159828201 49.4295473151712 40.3484602010159 43.5994538644006 32.7161403025325 46.2088581764378 56.1072405481398 43.1707766701603 37.0466498026896 55.8298499361097 43.5882162725606 46.36941751298 49.4647845761555 34.4668945829492 43.9791907319041 32.1611078174868 39.6504324906202 52.9965318813586
353 50.9172838950318 44.3948533576708 41.0151064432619 32.8778693502291 46.4813936511395 50.0854395506953 53.260558207079 54.0462799774037 63.3058930497838 32.834697738279 47.3030053764549 37.7030868751424 52.9411103303053 57.9560758106774 48.3885742861232 37.9774763889949 55.6069681776631 45.7406957600957 43.5687936342966 44.6237078984213 43.3279886781361 42.8151541584336 39.4951806332035 34.8256282005901 51.5528656447542
354 52.9987738524 42.8752049307471 39.2093343501566 42.1062826721743 44.2009932831634 42.3118813627795 50.337371575564 51.3898422852844 51.9672624680578 32.6872508603938 46.5003831542116 39.375481902917 49.043977657797 51.5669367802382 50.3659136266844 32.1354730231055 53.5706772692094 29.1258585403759 49.9052170334195 49.3034885449344 47.6867903814196 35.9761823695181 37.9012393818435 33.5715985658378 53.0915841003221
355 52.7198326121816 33.9693907539813 41.7970893939697 35.1991835943261 49.6289790757741 40.1139008117972 39.493085558559 48.294933795781 53.8667893121578 34.2122552568765 44.926442321094 33.5713806888616 49.339557661416 59.6655507209345 47.8852533463037 44.8141032606671 48.3379992282768 42.8433622380748 51.7448138035975 47.6171646870312 37.8401179337856 36.7862345317162 39.8921958527769 40.7818589266662 46.3339112553669
356 46.5262597981936 40.1934035000938 42.0295894495031 41.9952703277727 53.3015141058011 49.3598727407531 45.500037270476 51.2058811925925 60.3156045652995 33.3161792189743 42.3822479054553 38.2970763848069 52.5424033868864 48.7842655552638 44.1462168114588 34.3530197915753 48.2096525339053 39.1861547105431 39.8964496680862 41.4072670099325 33.1907302055991 48.1162955833095 39.1408102422958 36.8290493608149 49.8843483572708
357 46.0366737624445 43.0643350217804 41.9819835776454 40.5956590107319 52.7927838423822 43.8135025430122 47.3580308338174 43.888725396752 50.8598373356739 32.7944470095657 44.8917349083409 38.8186610845162 53.3539673663402 48.1860397434388 50.5010129213186 31.147608932798 50.9019806271267 51.5115234175122 56.8611049377503 42.4806567812422 38.0284160838081 37.431098887256 34.4007031248504 35.2922291064323 45.8730527480995
358 51.5720103865965 37.1166079101374 43.5056173970694 35.5433322336522 57.9038649684931 43.0280586308843 51.6073143735164 53.6368452214199 53.7114899289199 37.8680896150155 44.9030385632762 38.1491636349736 48.2477243667805 53.9579271254495 49.0734546929737 31.2171563918768 50.0513516105819 38.0982436550349 42.6585583052499 48.670801074177 40.6898274753843 34.8398711786711 36.2924735235803 42.7656004724913 44.2584600887232
359 41.2515087400398 35.9373621917449 39.5560305535539 43.8277716510659 51.1109769103005 42.0729260129356 38.95537580471 45.6553901990533 49.1767909509723 38.3252458375533 39.9163737994901 37.6921064897697 48.8149020984114 42.7460313751088 50.6365735909796 27.7482642040162 55.9921206760488 43.6590383433815 41.2454679294632 46.6298519656659 43.6106618302939 33.6780746741218 33.0530230693655 37.6183072380642 53.0554712377129
360 52.5417443631407 44.7052982060879 42.9710122848689 39.365567188426 47.6743879354448 41.5457278422646 45.8820329001833 49.8817712130513 56.7449818926891 37.5541249980137 39.9181959152719 36.6086252588241 47.0769850547153 55.438420201416 44.7851154105734 39.0250811465829 52.7873812656699 34.8071709716453 47.3129463894199 44.5629452566341 37.5280996501651 37.8352857021655 39.71887859362 35.565090629928 57.6709431330356
361 43.2167066813834 41.4735008891454 39.1990787662025 42.9316839077427 46.935043412804 35.691796994185 39.2001940589308 46.2254736578989 46.2224575756334 35.5393451053837 47.4768826895709 35.7710140603279 46.892934211996 40.7184672757207 47.1602035709547 32.3554765129327 50.0908728651996 42.990130641787 50.6609009843412 42.9928765616631 35.9627177791044 39.821580188155 38.2526430433725 34.2034291082503 50.5922298160843
362 59.1102332943897 42.3368276310066 46.8662159873615 40.8661525342592 50.2077811506429 44.3027506584858 44.7878435526058 47.8698674416362 55.4732629012873 41.6093345420582 36.9246803946375 35.3599370045336 53.7856412728883 55.5968544182185 54.5800844936578 31.0048512175886 59.1503352803465 35.8222599964578 47.5045556735604 39.441822734616 32.1113015908778 35.9042103667593 39.9562137961996 35.9357152496174 45.4512473032406
363 53.8255209712104 37.9634132831319 50.3324482285761 39.9120771567758 48.1368437125407 44.0970510343187 43.621690354284 48.4666137706215 55.2959346319381 45.6353241348763 41.8740864023718 37.0233179093912 50.5288187288418 46.055266969858 50.4430282998979 42.940988085234 54.9601486482965 40.83128692751 52.8205273870109 50.7470594137307 42.7454895542464 44.6501465242446 36.7699510702205 38.4969492172896 52.984182725667
364 54.8543620296602 37.9620333550024 39.257041966605 46.9835313618299 46.6402266539378 49.9696930022951 48.5449297430755 40.3467347482287 52.4612162714552 37.9086128351797 40.4638374517409 37.8124154153871 54.989036872429 56.4598790630924 43.0382192899545 37.1035650116813 51.6191928091412 43.1301834327719 42.661263718127 43.8712800111878 44.3036995571211 35.4504869364816 34.4309718131786 44.4069436882062 49.0405653174061
365 53.0214548078647 38.9870879699522 46.6584291659678 38.1000263566461 47.3432086969192 48.8377709094566 39.7744536383156 46.5136566882063 57.3152955825399 38.4491696270378 38.6676599459561 34.3915008810977 52.2896080357186 46.2504773189358 50.4907532456498 39.8957794121052 53.0635275376624 40.4081374684144 55.7656271436187 42.8702080536955 41.4850198017473 47.4973432625905 37.1390655759532 40.6067011879446 45.3409564252574
366 46.4682787917218 44.2087561868289 41.2696033906642 35.9634180365088 52.1986360282733 40.8874198193009 41.3465017924202 55.9055744009629 49.111536954272 37.8029458245713 50.2159065755054 41.7363170910756 49.6568933145694 50.8619177030066 48.5184071264432 35.5455818130449 50.0015868490264 35.6812847075261 48.9432993990012 48.7483150529668 32.5360184175251 37.6169021495905 36.634658655897 37.2064772818466 48.797403133149
367 50.2474721199803 46.0131218881858 44.953271774144 46.7094889607153 47.9619971405721 42.6729830254782 52.0679212614285 46.9582160098524 51.0256611694478 32.1258909067628 49.9153675590173 38.8794902645458 57.3924334676172 47.6912349634896 55.2949423045584 32.3574359370557 57.2023619698486 39.0972993628862 53.2430743862703 43.8105156096803 28.5916623017492 38.9941727846558 34.5348377024516 35.6290043280344 48.3513207573286
368 51.1021774118435 52.3367651177108 45.8046072323627 37.6423219010432 50.30863131236 42.9574935638736 50.7901720433793 47.0053190419245 51.1438619132502 32.0077603752888 43.9807171503291 41.4556506312084 49.716183110202 47.0333467219251 51.0848258425277 39.8932145663047 52.7333959813161 45.8433982610148 45.9661091762558 45.8522123895624 36.3992184574385 35.7030244948622 35.6722671964031 34.7366788092824 56.4467170120753
369 43.2952629079959 42.0049958770321 50.5042992893128 41.4272338419239 56.5917563269365 43.7180772627507 52.6609888017811 52.201179205949 61.8229221995958 28.3012763205476 36.4653312453923 38.225054963398 50.9428103067598 51.497413330422 49.3620756457629 42.0059869539265 62.5582658310131 30.3312428061986 48.5281446604423 36.5435130805501 38.0318587560495 37.5021831496539 32.3694043337332 39.3059609165252 49.1503881587274
370 51.1759027298436 47.6588487007515 44.0851788460375 35.837018165593 50.2545502541546 44.5236055671929 51.4544122567942 55.782139610668 48.7363255036976 28.4742613068893 47.2291516562163 42.7219336689906 48.9479315438953 53.0874427708293 43.643728787027 34.6020999385303 58.5735841335846 33.5224253582393 51.5437027611925 44.9004476722719 38.0908360462322 39.2758621145743 38.6597319697542 29.0137161619484 49.5693330679263
371 41.6956872124556 45.8150078586636 47.9642772946481 36.6724139902772 55.5087801789924 47.4441791666849 38.1590485122053 58.1513889796336 55.8996058927406 34.5808996228761 47.9818133659192 37.9499601492836 48.0048796959849 45.918145373892 50.7549569561036 39.5078454578991 50.5931066617893 45.0892239285885 57.0591955425105 44.7463416450939 37.82339249957 36.9989348260827 39.6789547981731 25.0189177281733 54.165869223463
372 55.2931824451213 43.2344177137719 44.3119251927886 36.6164371861777 47.5518681611983 44.6032850292668 40.8290959642753 43.9679676186962 58.5777881711349 42.0203412045957 39.8867784620721 39.1629777271276 53.0463891483525 48.0740725452286 44.8766236549921 37.8276428621948 52.9800610683348 42.1036311459491 43.0167301494737 43.4072391001606 36.4266627892056 44.4651128861161 36.3611105259371 35.7795923751423 52.350074595055
373 47.5795231801703 43.0925968948764 34.5281749730539 45.2925295513869 43.5070372718216 36.407812144297 56.0568267454173 48.2682081794974 52.2858945519883 46.7314486229188 44.0814729191504 39.1903696609526 49.4353126680179 46.8038804638479 43.6875732656873 38.0608809733822 54.6621706711448 47.1955014321756 44.5959448678515 39.1153277896645 27.5643274064816 33.5009961074626 38.7230957432499 31.1340324886555 35.21037395284
374 49.0878329265811 41.2812864266873 42.2786213163546 42.2597762286934 45.149019645896 43.7084214113097 42.4384644176669 52.6124043162338 54.7281192562187 42.7610655180245 38.0994462528413 37.7931136808993 53.8491815390537 46.2986234290773 51.6130947873959 39.1280788697892 53.6069392568753 40.447664222919 41.3998596114879 44.5040825190594 38.3383705917869 47.5303784394865 40.6924906609415 34.7312855862969 48.4557732690711
375 40.6089406460016 38.6983431009209 41.5786059830446 42.5796873323999 53.4450932708993 38.4908708573338 46.9322374904199 48.5509569328702 50.3137977051803 32.2895412089673 50.3646029727226 37.7057676843322 52.5140807419931 55.3051464357762 46.5809475161995 36.8116898077927 49.910792429752 33.2801938561291 47.6250701188627 41.0792089064256 42.5585143755971 33.3073592142738 36.722935666284 40.3534017732711 55.5656199104759
376 48.4024360113603 39.0318835759164 44.7908398073063 45.4756696908031 45.3899053224098 39.334191200987 46.0719198075769 45.2268332801147 51.6123795111945 36.1681307694325 43.6999329039474 39.8040470432733 49.2164184221889 44.2280146553156 53.2218504007809 34.3128253457179 44.9966816598475 41.9822529722727 51.6209459800838 46.7136847276803 37.8285640794943 46.6071151098858 35.7398563544644 35.1045869219249 49.6269287674677
377 50.1593101334948 35.8723548888739 44.6939080554269 38.7209389938465 44.3598253975347 47.2115905800911 45.1042144205861 50.6992968599869 56.7745829516479 40.0596473933696 40.962894588235 34.4899014993399 53.420806323729 47.5278538681719 44.1670041949029 32.252225063241 53.6641875973804 42.8770189487402 45.7512611123922 48.1971442975509 38.6763058718659 35.8814177563418 33.1493456783145 40.7583937919639 45.0446461428195
378 51.9008168676799 43.640600872623 44.5738677258536 36.6956598160185 43.6555234505663 35.5996769819781 46.9077495920588 50.902907443628 58.3395712474721 32.9481406021108 48.7308910108662 38.5890387366563 45.1382901406163 46.089495617639 48.1523455524993 44.2953621568872 49.3924006355321 44.2110016169442 41.7539509422043 46.5176578357799 37.4607575174509 39.078129939006 32.9570964559601 37.3518463823864 56.1615262919837
379 50.7757938921191 47.0799124925571 41.7240595217835 41.0640897210922 49.9771035857945 48.6129804222156 43.7642162697097 52.4925599473782 45.846686154201 37.2731302619333 47.4832974075132 32.6038321908943 49.4816881966115 54.8737883232695 50.414380445619 32.758386318479 58.6741540668367 45.1170939091237 48.8329406293493 48.284848468687 33.9951948760893 37.5192320994579 38.0170257453376 35.5369984731158 50.0204789100967
380 53.6801883977421 42.8400099412994 43.2150311616021 43.8611287029901 50.3060861284786 50.8985015032649 54.0476292296546 47.8849850636482 56.1600655009022 37.3916353440527 40.6965558786153 38.6767323979733 49.0718044207928 52.5553917717651 49.2048270338499 33.2883458497512 51.1389150211153 42.0317761820129 49.7760576378852 43.0481033139327 38.3013734153498 38.7686391249337 40.5923683796683 37.2066054211421 48.0571502247936
381 54.9169065318289 36.2319027994045 51.2956095507054 38.4515047910397 53.282201149361 45.5800206136826 45.3557354134218 48.1477436728307 60.0293017863312 38.0554427303908 43.4248953264083 35.9627960106093 46.4503013731754 46.4293342654144 43.3469631635849 35.7040219009559 61.2108390607589 40.8026357599046 44.0544952278248 43.8491782209611 36.9683654593973 40.7811470227305 33.4970186636993 40.4315189276829 51.3551654250663
382 49.9302878952092 38.0808405919249 42.1544314199068 41.7694941568141 47.5614200603748 38.7398686116105 45.8976795951473 41.3831395969232 57.835353483374 36.8374290409431 48.1907775795102 36.8220494430109 48.6021677999498 51.6113990765579 44.0971620951538 37.952503569905 54.5163512512012 44.2084032881217 46.0580752438527 40.1319583456146 31.9446038532729 38.6739966332361 37.0871299876929 42.284420188221 52.3587179559932
383 44.1901263514061 36.8645764178068 41.7869446063676 38.1996048164919 53.71616247397 38.4187076677724 44.7243569790471 47.5165693046988 50.1464777853946 36.8795995843672 42.1469321439949 40.2235088042283 47.9146698691353 40.8784812912714 47.1908723810959 37.4564530134539 48.7947180230063 41.4991276126004 46.3894407066853 48.5392943986379 37.003618071004 36.8055829231413 31.4831967845259 43.3615014162828 51.9872120312823
384 47.3601617340284 45.8603444768552 43.8487335374844 41.1809225681455 50.3167578046383 44.9972423380666 41.0863568094434 41.4096484959032 51.2727360555918 30.2468078707942 41.6361550571244 32.8642492469576 51.4566582316101 50.9835330815618 48.7184567116303 41.042938218343 51.923761277079 44.9048618859158 47.0618756642599 50.0789434893455 33.7274023601697 40.1307773074287 39.3927553507687 38.182777156905 55.6924368456079
385 53.630718624769 44.595309775453 45.6637800005444 43.2124570017914 56.552369250103 42.7244931912772 39.6450029650357 46.0464674388992 58.7272785573643 38.6198389974897 39.0982838476659 35.5265852730295 46.4632253879539 55.2100177242652 49.7337568581326 38.2696484424431 56.7080749616356 47.9278856555556 45.9062295850968 46.6110004173477 40.6415558447734 45.5403042049029 35.4463832042726 41.9964185490819 44.9325243750051
386 46.2072960016418 47.0949574363598 38.0221025640002 43.2901364289639 51.887445393289 36.1999833952636 44.1553269286598 51.6118452004481 57.2965394127976 41.9918353961914 46.7047929866558 37.002588202961 48.2326285034821 55.4490614025538 47.2366338562506 40.550060309586 50.5462651990698 38.3934279460331 50.4938817747719 46.0172222686246 35.0096538410882 36.6869032685793 36.9947039799051 32.0827218442127 51.5141396890956
387 46.635321202922 47.1043359700764 43.460415068786 43.7599703072139 51.6549840616594 42.8933573596999 51.6375090321741 46.2889912237617 54.1042983415214 33.818959022869 44.4647162597278 33.5392493489171 47.1790768024527 48.3782728111871 52.2976038465121 35.6432509094409 50.114048421918 42.2865576752093 46.1141951737593 47.7594917060521 36.1242420388747 33.9923041781949 35.0548601997506 45.6275231311025 51.7668476857965
388 52.9552555107246 42.3243029660415 48.7962785595676 42.9671854353036 50.3150326771383 36.7561128853041 45.5906700338295 51.3908910895773 50.5826176229593 36.3756020855164 44.3334420103204 37.6609970180067 52.5514301896947 57.4722923581832 48.9596960913102 38.2763453518987 57.6703866453875 44.5294381234922 44.9500087941456 41.8614913917069 31.3218893719308 36.3361364280569 33.9376161343523 32.7943280109627 43.7385430955193
389 52.324264775195 41.440457377275 42.3838215038304 45.6219466409887 49.5394182355768 36.9093221491745 39.3763716832194 43.6761597229418 56.3451826002836 34.5901882868304 47.1383563832124 37.8864228723282 50.844295042054 49.5849444421058 48.1811394154156 43.0312058298332 52.2972027933755 46.5551265641151 45.1199496714194 43.0087199332846 39.3161247725721 33.0822295660116 40.3764273569336 38.4057698495213 53.8091421285623
390 46.7218746666984 43.1856321836711 46.4375352592073 36.3735145758923 55.2080099950065 42.4009211616474 44.3424846861514 46.1122674378873 49.5580923752184 29.993578963235 48.4646150204052 39.8459070066397 51.7991784127475 46.3558608296456 45.4201704310148 37.910660031901 47.9275467316104 37.714015163301 44.5964620803458 48.0786628699764 33.3711361279564 33.0212901667583 38.9965491566019 35.5115365546901 48.0924275229599
391 52.0291860351182 50.2773955376206 36.4885833905712 40.638811905032 56.2821180205816 46.9803695966553 47.8984738581098 47.7819132694141 54.5418322462081 36.8597702084743 45.1220099613291 38.4761388930431 50.8909568338816 52.7868003109753 54.7870391193219 40.3114603891298 58.2605605523699 40.5612947307499 47.4712794542884 46.8095649138613 45.2271116499637 33.499473753214 37.422292235049 37.458883406046 50.8907612240014
392 48.0541853658305 44.248977795905 36.991977989059 41.0853489892493 54.17105105802 34.7777471484097 39.1756301127823 54.2849098052716 55.4620647788037 43.798151760723 42.9741778067108 44.5174164901303 54.6464131640982 54.3811184915549 48.6737960721021 42.0918782867149 49.1915965279304 43.0021325997486 43.4322345554509 47.9966265070746 39.4806743470105 35.1650692637484 39.0010199825922 36.7892103888964 46.5330154372471
393 45.6005691210529 45.0672417268272 51.3952987079972 44.8170191870573 51.6694406899226 36.0165061647176 50.7769009802042 49.9354743349637 50.5261126256313 44.0759706588267 51.1891622830283 36.6410960273893 55.829722788323 55.0357983420454 51.2229122844092 40.6945286547972 48.3787668491189 31.9010286233956 45.9104878456846 43.8526089781745 38.8900633908621 30.4695707329141 48.7938811294145 35.7364199445556 52.0531222971877
394 57.1669779123076 40.740484989289 51.9607600181996 42.8092929990359 42.3960929618236 41.963818641321 44.5013517445548 52.415980662244 54.9513768601014 41.0316308058439 46.9382958587468 31.7267533430315 55.6841815380383 47.2928954486916 51.1898896374953 37.4789300241247 57.6558501520261 40.0415076668186 47.0193473989362 31.3968029954498 31.456197255404 40.608252817756 40.0103260536478 37.8242351874139 49.4510173811377
395 44.9658675438393 45.2128461022185 46.8589947830078 40.8866586735783 52.1507488326823 42.1883286595284 47.9696493135268 53.9622345502331 52.0587086452202 44.7579893051496 47.7451057365033 30.4979242730127 53.6080513806366 50.2634646188435 50.3444809475968 34.49308707079 50.3548369194842 39.5989383262292 48.5594496737664 46.722703327474 29.3571756746376 37.6339089301221 38.9645788254064 36.193835196489 51.3921551088169
396 49.1048971919854 40.0981488200426 41.0818112238765 34.3924758572287 53.1099560226902 47.7660566757357 45.8781146096776 50.2972989822827 55.0617262734327 31.5505511883218 44.1797700327088 39.6806151657486 49.0585076925852 56.9194318021323 51.0305265713487 36.7090238470534 55.078572574786 46.4529240939838 45.531841711744 52.2822624686591 43.4143242111101 39.7762825173675 44.3034717850253 40.2139659959196 47.212694007934
397 51.9325842772651 41.6475613861371 39.9327266523029 41.3262805332899 51.8104483626044 43.2386789249464 47.7261275878546 53.181034953803 54.2988369534859 40.908624107334 53.0785741917773 36.7522245840902 54.9753612226696 48.4896641729442 43.0235386365985 33.1556139940868 51.8151015686857 48.0436013462333 45.0342636276316 42.1285559105751 33.1675539036454 39.5484190388051 31.4337582359368 33.5539344795549 46.9497788844913
398 50.5758646457738 37.103221323459 41.3827263640223 35.9854266730401 48.4525430115725 37.1773516525237 42.492425756807 54.6703994297356 54.2092551414763 44.8005735844326 39.075004965021 40.2471041019117 52.5976215240484 45.9637622319636 46.9143227437805 38.1043461766783 52.5379153177066 48.3992311099426 37.7022381455822 50.073529431488 36.9059262568856 44.4569846338478 40.4219948738291 40.5508015409418 48.1856050312618
399 50.5127397631452 35.7920561244112 47.52861154851 47.7347682015744 48.6818190936006 40.5681660211932 52.015388791548 45.579432446008 48.499588093218 30.925878608434 44.9435614988173 36.4305595134639 48.6676149003068 50.997298895299 49.9312603044324 37.5185595767409 54.5373902047313 37.0341717985682 45.2689168731536 49.0275504109273 42.863092593373 40.4320335582567 35.5809509413026 39.6436216053116 52.0931420130614
400 56.2062649144635 40.102303158211 49.2748990735996 36.1369174374995 42.9937589950064 44.2701295633795 47.1038601122552 50.4402253121137 55.3166379391486 35.9219206611915 43.0686743140517 39.8554903265276 47.0057006797875 46.763966783402 52.8869814577979 35.3630352442666 55.4866227366157 39.0703984352392 45.2127529833991 49.9770304814292 28.3400219730029 36.6071810832207 37.9141975750519 39.7704540060644 46.9262526588738
401 50.7377317122243 41.7828552886088 49.2018563602231 36.5923463640747 49.8870202135705 43.236918802175 40.5559197100935 49.2020274006883 54.4447569250549 39.1288753551562 43.1007048566472 37.6913559277416 47.7066342613575 49.6173424147613 44.0380811142111 37.5642770302943 51.1953578137414 46.974650719702 52.6865725453561 41.9187979710341 36.6285659701761 39.8545509645761 32.8255856804072 39.4334864332741 50.1961305109606
402 43.2341127006096 43.3688587511444 41.3541277746099 41.5049851219602 49.0638280543598 44.1123687510631 44.3792833079593 41.9072771781793 52.9134542659129 34.4773763756413 46.9621396672696 43.8591619119403 52.309358451087 53.5463325213002 41.5794939671348 49.4434378614267 51.2800603361328 43.7106917463693 38.3573501299912 52.0795027326436 32.1916742403072 39.8353306930262 43.9629190895745 39.3843279081166 44.4397290645215
403 51.559679771543 43.674755400294 39.4962304196163 39.3802596726589 48.8649437583819 47.7122222604993 49.4283461074346 40.7182924847005 48.8624803932408 30.7052954761575 54.0963610882135 42.4136708987712 50.3599587946734 45.9248587805752 49.6482144252701 39.3274899891145 53.5929507017023 48.1240162136319 52.5345657446 49.0389207356515 31.7223001472214 34.7812132150493 37.9080984118455 36.149682397126 61.5660768014189
404 48.5266443421712 48.5498185137309 47.202110244747 43.7397843515252 51.1376722753313 42.6071826047042 41.8160902507613 52.7024674568325 44.2383504402084 30.7024013649779 46.0407105460591 44.0896740824496 48.735808773706 49.5660906409828 48.9083996977437 41.7751875526124 51.8656465613682 47.5943153272923 50.2147531487786 46.5342680693155 39.6226241691558 38.7511754320061 38.8707928312604 39.1080649926423 58.0456080805766
405 45.8557568429937 51.6078094389355 49.4689895127263 41.0238844261388 53.6724160477332 38.6522165684436 48.7641583866783 54.1155340146807 47.6991121009414 37.3035980441543 46.0501860123965 40.0308825474187 51.7839293411295 53.2988396909527 47.991088994078 36.3988771323002 50.6346766524056 50.0253115075549 45.9994197823628 48.5327548244797 37.9236127676898 40.696064493265 38.861613209733 37.9024813367646 53.2841795805645
406 50.9345548912421 44.6744672927939 43.4635874004369 37.2647819289188 54.6243479441102 40.7472177941863 44.3785262329824 57.3806864858875 51.4722005313733 30.835375773701 48.0716390673495 36.1640344171803 48.2661780448125 47.0241057197072 45.8748878733579 35.9979955690113 45.8392646738694 46.8088200261952 49.3290387778929 44.7051272564263 39.9846145463445 30.6995611372646 38.0112277493306 34.2440412031632 54.2065480535889
407 43.5585229956911 42.1114695329235 45.0542188584122 36.1209709982677 46.0407896940143 52.8808339863805 35.403545011434 49.8977640234352 47.6388909678013 34.3755204525052 47.4475100033062 46.5722772415321 49.7659546606068 48.5384623331634 47.390076339677 35.2970548486868 50.0888377669227 41.18234794073 43.3353060632584 46.0622071976046 26.5346723685075 40.3651433537169 37.7617234750302 37.655177419811 55.8849297029978
408 49.3587125957879 43.2162348885957 38.0403930376871 44.4700432209873 58.8955348987636 48.7669951872567 51.3671151897437 40.1432362497269 53.3592395554368 29.6907679345206 54.7784542696495 43.9465976104901 55.2185761551753 45.1790796503831 45.4855788429597 25.6939758132839 53.1482139147564 48.4477377116883 50.5584440181278 47.7667676083166 42.1509050614301 31.0238605631054 42.4839350679647 31.4771605055798 57.0635847977789
409 42.9606930096749 45.9182869907129 36.957712972941 33.9664711318118 53.8364609272801 39.7265535357288 46.8697593293972 52.3865709914697 52.7283306628962 31.2094004373857 45.5640025460135 34.9712254990214 52.639766297521 53.4669826888668 40.2324928693015 39.6796245881635 51.9326046505834 46.4782986247396 42.1330749787464 38.4862749057564 36.2851499060927 29.7825983559154 36.0610019590929 39.0591717874012 47.3666813516039
410 49.5909911875415 44.8717129736484 43.11122758943 44.3853276902542 52.8782457209411 40.8325670760359 51.9702003191718 49.1909857249746 58.7269385010942 27.4854970211067 43.9869422792394 41.4948742900534 51.9906618157307 52.1210615180499 49.8742453886368 37.8399949070456 48.5048171082285 39.7710238401945 45.2249835422857 45.6115534110621 34.6792752130557 35.8042419790611 34.2996466780449 39.6866851227459 48.9105742168885
411 47.616066871873 52.7592654222623 36.2500250062314 39.0947861930284 51.1189968037877 43.7617830398256 47.2228719849884 48.7097636920421 53.8067423680179 29.6726823026553 48.0871457248977 39.8848821054481 49.4479797081744 48.7801740711348 48.1460858728901 38.7839682316756 52.0645496631706 45.412646082855 46.3233582097329 44.550602887749 34.1242671872102 36.9664076531904 35.5133957269597 35.3620335910304 52.1902933262733
412 52.3703605645808 39.1699398403868 41.5367224486261 51.4394677671864 48.3709154303638 40.9096385054593 53.2422898898459 51.9267936659789 51.7006209079168 31.1226334584555 36.1396842110964 39.0600437184821 50.8492714953877 50.0395868596274 47.4381262393857 32.0185021581327 49.6151704557774 52.3092197143812 51.1329674307891 45.126216905457 31.7115011875073 39.2317390823988 41.9106624646161 33.1429508171671 47.8041160733255
413 47.6049804580127 47.6578953307726 41.6797401919369 46.8404873243692 55.2837184813315 50.8065190483934 48.5614691020865 48.4692767934151 53.6067442616059 35.1454396384111 44.5471727242662 37.8210813782829 50.5230430562249 51.6545406849107 43.7359268517232 39.1280070283664 54.6959446618636 41.2835708533056 46.923381275966 39.602719807076 46.343358333342 37.3374323094429 37.8083642408608 37.1382706086143 50.6897993609872
414 42.3370406316178 40.5676962727499 47.0605516992784 44.8900597983517 56.3886451208633 42.9627043856472 42.0769301098091 51.5538607814585 51.2714740789413 36.2978929751945 52.6166852815031 37.0520211692319 50.8854203283308 46.0907982960149 44.052976315669 31.9867531252473 47.3781950943038 42.1874117212127 43.0772509027534 45.5097970611776 45.4506840144483 36.5573265756843 36.8839976205195 34.6342892652855 51.4937012120717
415 49.5440473276254 44.2558763354967 38.7834773513401 45.5484745334243 54.3316233220684 43.3614358019072 48.625160365424 42.4458105997422 50.2856359253876 31.2216455568547 52.0494568710995 42.7818605243052 46.3992978238121 45.4152224694613 47.1406755652632 36.3828361178275 54.130497265355 41.8939999570923 47.0542922379189 44.186539739364 41.9025185283366 36.0000933050081 39.437303015144 34.9989959619829 53.4104182172024
416 53.8216664375308 44.7268835262435 47.7917525363498 41.8401205642023 50.6083942330547 36.4261150997169 52.4058738956014 48.7940261570257 49.7766011873515 28.9593483052593 47.9024598486635 41.4833698286604 49.2451181875668 46.29090221997 50.1674513311199 38.3625246154423 50.7292638257953 43.9488980805328 43.5773967110929 48.2910721264245 37.7507108798851 38.3472868831248 42.6464530571463 40.3594605095479 54.2537329034335
417 48.2743661917274 44.126865358928 43.9293231363165 43.3566575802681 47.341308463969 47.2016883101949 45.7186104443342 45.3333666788712 50.8349120217268 34.7734093348013 45.9667886750794 43.5676531563669 50.6331081072075 57.518103546881 45.8689930344825 31.0547577835716 47.5016808845228 50.4204651651025 45.6475014292056 46.9480066767558 37.6013744727968 34.4554605405604 31.6757190074227 33.7409264434286 56.0074236798863
418 54.0913617855742 41.1221208913422 40.9093302645283 41.6626925517979 51.0463041030259 43.6926638614685 47.8300115341937 39.5561905366658 55.2249131975878 32.1564287605052 36.7092905190523 49.695290495559 52.0450962902314 55.1607782776225 41.3250982961814 40.8525898752722 49.4858651418663 40.3599662786678 44.9596394917197 41.1760605883893 36.7599661625658 43.6886366493994 45.3234543978934 35.1332288641791 49.7811272401559
419 51.2957794965767 45.6893227704878 45.9177952351815 35.4642678373934 48.3395467108652 40.6238355079584 49.6700258876576 55.6339778815253 52.8661493788238 27.5237904367739 38.4046144269242 38.4969999071918 47.6061402256776 52.5155787865881 46.0897446782872 33.0576290024694 51.4080204413183 42.5770853339206 42.2633597690787 42.7724368208376 36.5068947761418 36.1786920052069 34.4109672727551 36.9677661813599 53.0267481594474
420 50.7968983454827 47.1686903040396 45.3143740262826 46.846979004386 54.4716154914125 45.7556364722578 43.2282668080406 48.2945002602902 52.72632346718 31.1461118273473 36.226811404535 41.7280826693374 51.2933346988567 54.9354395400155 41.730518187229 35.9358980735153 54.9778561518784 45.2858308070952 47.9578764628379 48.4899317890226 30.3601457250029 39.464263778684 32.4767257177185 34.1370478375797 54.2452510752906
421 58.1983158121328 47.2167776587251 46.1570687687849 39.1543037537304 50.0363171290534 40.677193861521 43.5720098438698 48.6251038454135 49.1638181556955 29.7767690050035 50.0939956210026 37.3310393371461 51.2930484986426 52.7865249731524 43.5182527027513 30.4137370285685 46.5849568531558 50.5347459658906 47.6205505160562 38.1638221210675 35.8854719793356 34.503026128976 40.1969093682073 36.1001184036037 51.899143291824
422 54.7104387778289 42.9049176173745 48.374591918168 50.1481456969897 48.6955144342209 39.5869105851785 49.4295929683156 43.9306886699293 42.6790491276658 38.3812337669598 45.5999827202658 47.9074792133838 52.3243593595965 51.0786601119084 43.849566925247 34.0312118404519 55.5905327649343 48.6216146689595 50.7988389538519 46.4750413931157 27.6988712729434 36.789744730435 37.9191816665896 30.3674929211018 46.561456088828
423 49.1651676315188 43.3667485974808 45.4190193320905 44.330693587354 46.1896947150912 40.6112596409404 47.0773575239231 47.759028633338 50.5466521902141 36.550682343275 40.2037414783093 43.0068236860401 54.1000488995059 55.7410694399049 50.6458949314528 40.441959793443 52.4962637249976 44.3555471806287 42.7644128399052 51.1587337470005 37.1737262215074 41.3563205880425 41.2842086717339 36.9300460316954 52.3724741609807
424 54.2118529884682 51.1417443881868 47.3626128287442 40.6427660883633 52.8158827202723 44.5343736671922 41.2205391553894 56.4725174586957 58.6955793194473 32.9996264108549 42.8879597027954 37.0104159307936 48.0635663291619 51.386762740999 50.8023153052277 33.8900375043316 42.3074499958799 44.9035652967181 47.6025082090643 52.2261377977967 32.9429296213181 37.4128881766652 36.120862098945 36.0047550263611 49.4552768339531
425 50.735968709977 39.1324756149867 39.5434730055673 43.4560452782049 56.7231979047796 52.0698765772524 39.192222501583 55.8973850871041 54.7242242274985 39.5915610563897 43.5898803418054 37.9603269763081 50.0685995495385 54.99991422099 45.7900649139142 37.5765399207501 47.9440572683428 45.0897240426043 47.5347254930605 40.0069242609163 42.4916482485359 42.2420656531255 42.6370820945474 38.0725205375282 48.820649125056
426 54.8372035166451 44.0747874371157 39.6350484889318 45.8060896949089 50.8934685589816 45.0811452235682 39.0316539062849 49.2855974855672 60.6746059894686 35.4083764278882 39.259646056556 38.0992897331243 52.2916805065776 46.1322869225269 44.4993792043627 39.6267603909887 44.0628630247225 41.2631417582527 45.3952640226725 45.4122414101517 38.5034183379941 33.9767654434863 38.3689232023754 41.8090182486941 52.5429017488806
427 52.1587958105855 43.4469406465614 42.3999382476381 44.1845930945129 53.2750015856438 46.4879742892632 38.8961246763183 50.4651291433922 50.9164635370467 30.7434081353191 41.2181112008323 42.4314105312697 51.337255190018 52.76157185386 38.9798775086432 32.0683159405594 49.4069202209397 41.1041908087963 50.3073074978145 40.6083304666034 39.1500573096082 34.11956165501 44.5702496302933 33.4241868891867 53.435114493001
428 50.8814490313294 43.2636930316923 46.1689134357615 50.9127947832888 50.4010264080248 51.6976176073255 47.9970592592469 51.0536777337866 54.870632767624 33.8488564498435 46.7554452706963 38.6127101127884 53.7226958488022 51.8788255242321 51.1432107980245 35.1359888430888 53.6713876863438 42.3985338279089 48.0739849769517 47.2927045055 39.018255394863 35.8486503426172 42.8466782490377 38.7668372321384 53.5699737525374
429 59.5650466196453 48.6073310391804 43.8014524045483 34.6887055315181 46.0687393992098 44.3451047620163 52.6854052124752 45.0656810388205 58.2579169450959 42.9880960203773 47.2948735942927 40.6499065421265 56.4390248012152 48.0481662211555 44.4579572231716 49.2177355907493 49.7802782763823 45.6798726706425 46.6826408359552 50.7919725004436 32.7332107322463 39.5094808486683 40.9311991849645 32.784688664404 56.8781635207984
430 46.2199886380528 42.1153942049945 39.0160216699959 50.6107766182019 54.0668091524519 46.1935064064436 45.7072499430186 49.0293470699801 54.4319566603405 31.9610105817289 43.0838614343179 37.3207072620559 49.7926000079325 55.5275210501367 49.4723173967204 38.1033760630368 47.7362396985462 44.6974980864214 47.1240605694361 48.0635354746799 37.7449576723616 37.1045583841727 35.2363422845849 36.9071647454564 53.9327773740219
431 57.6014136138317 37.3670082197532 41.0181796004267 40.6565977279645 54.0400369821172 37.4723977396087 52.580947011574 53.6968328375072 50.0088602274527 26.3655490192812 46.1587767515549 39.4753486408153 50.3730772420928 52.540892490086 46.3913854557454 36.3507368739582 47.4955953502323 40.7881117345607 56.2541166928486 48.1898906404806 36.6474592145097 33.0210600942588 38.8424833757157 40.4496219787609 51.5799676662137
432 49.7769103928609 45.8484883976067 47.5563199346041 44.5596483572351 56.1571976997337 45.3595352977865 55.0771090530874 55.924657289648 50.1201078246532 39.8270036419028 48.1640511496185 38.7921391247305 52.856352435826 47.581620644529 53.3293585435344 40.2264936482621 51.247177454848 45.2153880872487 48.1935706975977 50.4792618196053 35.5054504210491 34.1658927606762 34.820087222346 37.4930303431381 53.8596571760607
433 49.1310540108337 50.3312399897705 48.9789391287386 48.0638010471509 47.2872385753509 49.4741497742227 44.3590164101102 56.8023830986206 54.2089251855705 41.3786304325399 41.526325051427 34.9157675431935 50.3589756199721 43.7368420787952 47.2884190004358 42.2999180477072 49.9116045200013 50.2934128648814 44.2657221614768 45.7454304854191 30.4493381968082 38.8124286368414 40.1313330074346 38.1169465055952 53.8085529859368
434 57.8998665742845 41.9991850607409 45.0477473113959 47.5430821306459 51.3712533032448 54.9493471906291 45.2171556237304 44.6939426691961 55.4949691528541 32.1157742344141 43.9326547450897 43.1832968737864 52.467536553688 54.1520240558864 48.6675071439749 35.393733100829 49.9450751147317 47.6334441491567 47.8191236877305 49.7800430729879 34.2211272169303 30.3840350348714 39.7505836876673 31.8234683196978 56.1060484313126
435 55.2879988647211 44.9470899973611 44.9141694757394 47.1853737145956 50.4926145336071 37.4514087442726 35.1037903208256 46.8132042674047 56.9938122176998 30.9669165286975 45.3358589606004 39.2373686111729 54.6501777053863 46.2633156723551 46.4631147848998 31.229324474915 50.6088502197009 48.1495260549443 45.9958715743806 47.0145028452008 39.5015881860454 32.0529004083582 41.0421650362879 42.206176825624 56.2134448854405
436 47.6180580076644 47.3910528861689 36.6331050285063 36.9160878884743 50.484712953503 43.8880193139298 54.3840314561969 51.0632356553619 53.1281955192922 36.2489331963863 36.5155309229814 43.2472807544405 53.1150425144594 53.4042703155696 41.9596637010075 36.5998100327318 49.5940653217948 43.289302446774 43.2012247647843 48.0756519630782 34.5039916065096 39.2054645183496 35.3998577635063 41.7480016665461 47.5589326599282
437 53.9727532451789 45.1988890161321 43.4947036357687 46.3195473037377 53.2775253819108 45.6365828442772 49.5503666566699 55.5232445069158 55.2537957478132 32.5165059634907 46.8306816266546 42.4783172857351 50.9399689152375 51.0876185179481 51.8122156553838 37.4987882051114 51.4277361389263 52.9148732430544 44.3542353743145 51.2397937370771 41.1598567440001 31.6364333209005 43.5036119320573 38.3267356618204 49.8500220763425
438 54.433535576142 45.4668227528382 46.730644435209 40.299680665506 55.2096289308503 47.7683995116603 40.18788963699 52.0834913320088 53.9277111436989 42.7600672986033 52.965123169061 41.2514871755669 50.3849075794595 51.2505210255174 46.6618972322128 40.272914623839 55.5610983890883 47.1277767151259 48.6109875912326 52.6396287725811 33.4270582200238 35.3727506807046 38.9025662651666 33.2101929830213 50.701173943938
439 55.5303244833284 48.5471983264989 43.0885080558214 41.5621105938451 52.7458178403957 43.4216437285555 42.8005629249667 51.1413980148891 50.7135511864401 37.9773047908646 50.8723600948066 41.7269518445841 49.5628190385439 56.7126955215767 45.2653456611195 35.4546561246799 48.3539427081056 45.5165148648135 45.5602802119125 51.007848494069 37.6365004507557 29.1538572180158 41.0847404919356 30.9987752773798 49.3858140442468
440 57.5541859192852 47.6838042778462 39.7811388362928 46.9956367125184 44.5305362960854 52.9408134214894 45.1167071413004 40.6327066990275 56.0701418029087 32.7603442187863 43.472806682989 41.8422776041173 50.4495212075514 45.920949419499 40.8371296075342 38.664821262807 51.7891306787468 39.2095508239214 46.4664631409261 52.14258848177 27.6239622557618 40.1319772116706 37.5888138883013 32.5206551572422 38.7705892794401
441 57.8828071156166 42.9661087416606 43.13759258883 42.8155169550624 49.0546506169977 36.173513238459 53.7751039227264 48.4493724080388 62.0949126870017 35.7746021021367 46.1570687582993 39.3501317333499 50.8407121018712 56.3306590685492 50.7658482636988 37.1432857028696 56.5865558942887 42.9167680195797 45.6303450558374 42.7840330699528 38.955207017869 37.6634076393505 37.4640324882354 38.788300959428 53.6601213772126
442 59.3303098649548 47.094710449039 43.6069514654453 43.3015073729051 55.0494678699426 43.1215057664211 48.0004503262293 49.7618336031126 58.1520993954625 39.8188977976421 50.5389514265117 35.820808739571 51.9974345139342 51.5344519267206 45.1856915704383 32.6547761793151 52.1131375764834 44.0040180276554 39.9077493944697 43.7427605001685 37.1472045356958 35.989558715612 41.8278247249539 36.8936988030356 49.3394506488499
443 42.906352547474 41.9453761954129 48.1788845206895 51.7447344171791 55.1260095477095 42.5595159698475 46.9806523296788 43.480384627164 52.2916126780828 30.8889415625182 35.6425240501418 43.6924874610884 47.7053085794956 52.0536764496144 47.3567342233392 33.4128615000764 46.4805033361741 40.7140389511921 47.5195265695102 39.4645186939531 37.0994275887343 32.8393028370096 43.6395213331189 36.7379257530052 57.2109755204438
444 50.2963533723915 50.706837143829 44.1266664970069 39.8701473540981 53.1901631959197 43.6906915799916 50.524668170772 48.5603820061189 54.0198780034503 34.764681248649 43.975140441036 36.1565127228105 51.9066540198247 44.3559261597579 47.9062885400867 32.8638202558553 53.6531991451746 42.4312195410545 45.1216789816793 55.33150705179 34.1333945151538 31.0000404341284 38.1876184117233 30.0490292415897 52.2944086150243
445 49.8145592658512 40.6687688013869 47.3340755097923 44.0066958186665 53.8522080386668 49.053920466101 51.5658258010816 45.4422124576516 50.2416137043542 38.3649244294796 38.9859528457794 38.8691162359671 49.5731582460603 49.516713227102 43.3479920053679 40.201618498167 48.4041286287597 51.0928056210932 47.1513929164794 47.4918303226118 34.8757766424974 33.8634553072714 40.4869444539748 32.0514001696541 47.6827325727746
446 42.3162819019603 51.8423149662113 49.6519829386665 46.7412314426826 52.7925111399312 38.4774036136443 41.8082955528116 51.3121906055862 48.1210427474772 37.2812455549669 51.3476815379478 33.4012393033109 53.6129704445642 46.6129060406851 48.8483173713661 47.6189627160554 56.8324710208471 37.6435690290645 39.4067681660883 44.0394319939409 34.1295712086777 34.5482290885492 34.3898430331745 33.3184295358033 54.4887742909554
447 50.9936169628837 39.5081931997273 41.838811616647 53.8496630830648 52.3875562591303 37.4203749247215 47.1181773111309 52.9700526040658 54.597522787908 43.8669400355579 47.5855177552265 36.4095492996839 50.0717259812929 54.6641904130653 48.0970640303583 41.6444119372106 48.4284042525173 43.9865066893369 47.6577011026537 51.1545493813917 32.5093952144008 33.5049360627545 35.1034109298462 40.0660833810378 48.2227358146885
448 53.1472025108254 41.4652128876132 43.454769600631 41.6543763327191 56.4735349888831 40.8760181610813 50.0020959365559 52.2341506708096 58.0885211610101 32.419712153544 48.8757595598669 41.2620962992623 47.4510384306245 53.4653905102404 51.2124683221654 43.4909186789027 45.5462313173157 47.3029547583821 45.4858797057733 48.4368645322303 39.9523202297541 38.6419211640826 41.2563628872528 33.3702921921892 55.8678892063953
449 45.0245200341309 48.7318405152116 36.9123344756379 40.2989394651178 45.913492861323 47.7634010964479 41.9627847926717 42.7101492659245 51.4211718322803 34.5547832861903 52.3029790916648 39.1322698196336 58.2538764693622 49.8844932132849 48.9531528387336 38.9523145886335 52.2864790048676 47.7805462644479 43.0679438828624 41.5708059160665 43.3618334510954 41.2691843438003 31.754016362834 38.7810762507087 47.9883667182851
450 53.3029374890513 43.9404109567095 45.2114970975628 39.3402904680449 48.4351776953457 60.3089648294577 50.2877343442904 46.8503738548032 60.2008948402805 30.3814431437524 47.1190838642904 38.8552148144708 51.4031067608764 55.8930363861806 47.0999904218385 48.9639584510902 45.3581317630536 45.104378784998 43.9114732221104 40.7442027409924 47.822661192995 38.3155145875374 41.1828695183685 29.8199995758603 54.5822723722081
451 53.2657073121371 44.257565591856 54.727806297654 46.8171181651005 48.8476064131796 54.8473858853694 45.2005716930963 49.5002501636669 52.9571555857735 43.6033993626449 43.3663928316567 41.1982753208812 50.0180652932032 54.6894173073179 46.2180550021269 31.9806512374295 56.7492020807585 44.1999566466459 44.3432147352037 44.6376362324297 39.4219715885385 41.1914128096902 43.4047317533578 36.9310932086228 48.1453445269344
452 49.9158536369381 43.5074244658597 47.4705031924495 42.1504168878409 56.1921474422476 38.7926242374541 45.0793579202001 42.4527753584114 51.59450907632 33.6241097060323 52.7694948291296 38.2569058587896 50.8632888541846 53.8558808137218 49.5842264856543 38.6240381489976 50.9984287036739 44.7549000807683 45.5082683903935 53.8707636357451 36.8435609823563 31.2897775385747 31.9108626367378 39.5628905468022 54.853077138223
453 53.0861198232937 39.1152171534027 42.6098588914063 48.2864984623095 51.8824777804929 43.2713600918222 50.9068963233069 50.0634069370369 51.3998283135225 24.8685089638271 41.8573902085273 38.7202316604402 48.9656895085727 56.7497559934714 44.6143043360271 36.6924413849352 47.3572682402552 47.0868240997553 43.6225854670607 46.6048181665562 31.9999169821079 37.3609934426518 38.021572561369 38.7345742753853 48.7862046895447
454 44.0311273353356 41.2070533276321 46.8281014300444 43.8701689136668 51.5196195666641 52.2441567914484 47.8157150361395 52.0843598208202 53.2277087527529 31.3805871647287 50.1568250175463 35.8474586116606 49.3596983415466 57.2202449719358 46.5326048083162 41.8664557858807 49.29282035129 40.9579578558173 48.1933839580805 44.7965984977874 37.6901881820992 38.4048309929719 41.5118073132542 36.7239977814357 56.0441057882127
455 54.1382881495813 50.063833197164 48.3996142121931 49.7299196110796 51.0168382139623 50.0655988966851 38.9060235390365 46.0480759260919 59.6399719744045 37.4809218951928 50.1839274659537 35.8601120673383 51.8394601386742 52.5474704084195 42.2196017657172 37.2578562461431 52.5270417184981 49.4167984315526 43.9431001872078 41.4796488805448 36.1385951491963 42.3236183353968 33.7555918044256 28.4802180048081 47.9731209086211
456 49.28804432541 39.8377232637143 40.6342758701794 43.6056653368651 51.7140010853957 39.736781958523 48.4928972720706 42.1361911394617 52.4317561955043 38.6406057378701 45.7999055715323 31.0712416303417 54.3049560512621 57.6722538132722 46.6436457174219 28.7473883674384 47.9450276032516 44.8058700370718 48.9956545167617 42.8422183077379 36.0870864391117 38.739980531514 31.6236573025896 38.8361496136276 48.649494074197
457 56.0052141712356 44.852056991457 37.6595692525759 42.1945377650028 54.1933160814389 52.1243840041247 49.9835934828914 50.3826863275257 54.3583005116619 39.5099282940747 46.241439355385 40.8131855384516 48.3515242833534 47.2746143859566 45.8400156795572 43.5028582270199 47.6231963649494 43.1536793631357 42.9965783919788 51.1291967724644 32.6276569303779 37.0534540511236 40.8161628208865 34.1599258249042 53.2075873166184
458 41.0108057637495 37.3936011094419 45.106166483994 47.4244570191254 51.2807290984678 48.4039114643005 48.4321974872709 51.5124268768845 48.8069192329218 34.4156434681374 47.5071833741439 42.5413868228018 54.0422918899943 50.0936373544633 46.3657627627227 29.0052844758009 46.7118817838832 43.459813623348 43.7944128482023 51.1461632706792 36.8053746699182 39.0758670127945 39.4048838119022 33.0640713586961 54.645274404599
459 50.5613363022991 44.4360436674399 44.8966504896901 48.7367706569131 49.8411295413831 47.6360647991201 42.1597077155377 46.385964303105 59.2126591677737 29.5882083074862 44.8893960378812 35.8878881095542 53.176762487743 43.6041980841373 48.7604467181759 34.3312540154145 47.7433334028 40.5530726995796 44.6422398877851 46.6201122050576 35.3037953144267 39.4089047587143 31.9007204796468 39.6722519056159 52.5180654561213
460 51.6890849570442 44.1237370539048 47.0048508541984 41.1161469004473 49.9229076156666 54.8621102257495 38.5267436072974 49.9818391423809 49.847977949067 39.1700443099422 37.9875542345105 47.3976186071398 47.7998403761392 57.9483268550361 40.4498467216347 38.7591444956502 48.73740497731 45.7244974301963 44.1302896808253 43.6047044484464 36.7877183609901 37.1203475911934 40.660253199061 38.0569766254147 54.7087026163164
461 50.5817302000385 49.9996286816225 40.1400422565568 42.0768418069196 51.4824840678881 46.2257807436066 48.2615585859779 51.7893722942907 46.1604897545509 33.8713553585109 50.3169957620743 41.5987202009379 48.3889660482635 53.301312212641 46.9219441629986 39.4345714924042 47.8209098718093 45.5707585097386 46.9618482544976 41.7311467115471 33.6834423202349 33.4649892952144 38.1833971176305 36.1332793195293 51.0841956433614
462 55.4520175284103 46.1825313951514 38.8798214008493 50.6862852289151 50.9723657278372 37.3800253156933 39.4124471011764 56.2569477109924 54.1369321464627 33.4092794230001 50.857748203706 34.4131801477442 50.5163719210707 50.7453063441066 43.6518991769697 34.8082964022002 51.732732610654 43.44863284425 43.8366748889327 38.6345358842756 39.6260084936359 40.3410159639849 37.434957608926 42.3081191702035 52.4848864324463
463 50.2237367583114 48.7069863201177 46.5917051941633 48.7536981262503 45.9254558980167 33.8541683164008 49.090444263797 48.9695902686473 46.7793054587119 37.0466302545611 43.4595960402496 43.2599759550376 48.2947892420815 54.7212815166611 45.4873766564693 38.3395593272043 47.3707297798118 38.4268801199311 47.7219023681051 46.1686539919403 28.9369430142895 38.1264405724281 43.1254036331308 35.8736910679128 53.9221518360879
464 58.3944576664898 45.6675846907013 40.954831364871 46.927294965147 51.0619610268351 42.3991744608078 45.8382583742836 54.6987511935469 55.010179275861 31.4989539308217 43.3938106215083 38.7730887247304 50.0568816250353 49.5897256701128 45.6663476837697 35.0527478225155 45.2520749001797 43.66826308913 48.1228039528603 35.5429586064749 37.4554077018792 35.7040265900156 34.7038255041569 38.4194051798473 52.712018231467
465 55.5513220667743 42.4526269161048 43.9849519084492 44.3145704081246 58.043659629249 41.2053242206025 42.6769897864077 42.086374827017 55.9624714397364 40.961516820615 39.5356206388917 44.6609680014725 53.0146598938012 46.6104946325009 46.5128617207618 44.4915366300468 48.3416630414963 49.1990481534244 42.1702984707598 48.6791223717778 34.9046572162363 35.369520506609 37.8218397088282 28.4368092351986 56.5534151881749
466 53.9603644396647 46.526211708595 50.2204258284475 52.5114707273972 51.5668640154415 40.1401307588448 47.3057650499083 54.0580429641907 58.0418054116406 39.8070742703137 46.2382311172915 44.5868351545713 50.4303592465291 55.0104341596842 51.3781179802169 37.6342264989601 56.7269318499525 48.2742824763304 48.7429648171606 47.2840574452296 27.1247935270557 43.5155521612855 48.0312239867389 35.5264416451848 51.0596916517645
467 55.2360605193122 47.0186712010258 44.1894330240595 52.6099503258068 50.0780435419058 36.6380134492676 49.3008902767987 38.2483755986509 52.0362886535284 32.1098157892652 47.0225218983377 41.2797433419741 48.7390657409341 45.910490510745 46.5761426482008 42.9367076873936 53.8544354204899 53.776424612585 51.0696516465812 48.7871943453342 33.8114292953729 43.0109228969026 42.2862930571679 37.2047750074401 53.9145877643265
468 50.1731213568321 42.3004411850343 45.4286177214796 42.8077594540623 48.161509230742 44.4129743442972 45.6503423540296 50.9464974496478 54.8965995493292 34.7276526476947 47.6024472985284 36.369295979637 55.0673724123909 45.4256058670037 46.1018911814322 34.2552771802894 49.2445129048806 40.8591883681885 47.5344781869176 45.4126896758482 30.0915610118653 42.9161696135837 38.6359940767629 39.7465444760619 54.7268524983025
469 47.467397670544 47.0025628140063 43.4195313416546 45.3721548862943 49.1125503514471 46.0497011196479 45.4969497743533 53.084528368329 45.0568760800687 33.0330595181816 52.9307774139938 35.5322115558497 56.1150374642859 55.2814685258487 46.4542463905669 41.2929557419454 52.8047678440765 44.6186852158299 41.0481874348444 46.7172794817573 32.5619676685601 34.8361932362968 32.9823561162968 34.2934432804426 44.9567404859616
470 48.7408713822958 48.1820024234435 45.4599969846564 40.2805090447377 46.4095110582024 41.0124231821 38.3334619304338 54.3170633431484 52.7504589097279 34.5335138603338 46.9361306932818 38.2876230967659 54.2070108447344 48.8283212782062 48.5133317295336 35.3078216839558 48.5070470876428 43.7245039407216 46.8530322386729 40.3690159082352 38.5956531806792 27.4868487070046 40.2225372109175 41.2992726435222 50.254422465676
471 47.4184315657989 45.3363885565749 38.8535036907671 50.4857419103944 49.6386459901202 38.281685555708 45.7905449727285 57.9576074457728 53.626210437159 26.9063849049202 38.9138241756459 45.7773160162837 49.2277102215059 52.7109818345082 49.9394610605535 39.5211926228341 55.6736256299103 39.0906329049549 41.0337720803245 40.1659406301823 31.2784208196444 34.5621068911731 39.8001725433138 38.3486176571506 52.6956086819059
472 40.9013608708372 50.9368230843063 43.8968463274319 45.0966908096352 49.7321854833635 46.749192243956 40.5850042005823 45.347145199617 52.8454585904085 30.7376389259432 50.2949129865129 39.3066615809817 53.8969020839021 53.3604250876129 48.6845380399235 32.92754837539 54.4669265501933 47.670787982145 50.6054240192258 44.0372840077002 37.3317142932468 34.5110229225077 34.62779198585 34.5166741066387 56.0695920488479
473 52.2618641271482 40.2733492910665 47.6709872026357 48.1734500257775 51.1105918178437 42.2892881563676 56.1627973408931 42.6792592808075 53.5198307151939 36.2262748265228 50.2129272457156 42.9624754868981 44.5880445099742 63.7315758953901 43.8187522897763 39.6778112616752 50.8817059010348 45.7578457343838 49.1192198337954 39.5759733755856 39.6797129096614 42.1712849390429 42.5099732007826 40.8391613160132 54.3500075551167
474 47.8315862763228 43.1668873651994 43.660314079872 44.740852376057 60.2457548036543 45.630008828208 52.5772528136115 47.7358610344267 53.9232331003822 26.2656914607739 48.4366898101559 39.4398807171479 56.3075624343638 58.8632479348933 47.0271003007525 37.4200034211522 53.6000430838906 43.8721927144305 45.3943314015714 43.0728120383178 38.3564859314156 36.2238160729017 33.156592423875 34.2637881097037 53.8900389525415
475 53.9937540606989 44.8083291542327 41.4836588222173 43.2779619750635 49.5588110768498 43.0379196307048 49.7869373302668 55.8811503458284 52.1462956731486 32.1437126437994 42.9882508980517 39.1967833311295 51.4929369175029 50.3822720760138 53.8643193636666 39.2990015975918 56.4987121590096 41.0077477244407 46.0380375565323 48.4857704113206 42.088832875707 32.9929039043726 44.6813926904672 36.2236547827514 56.488659223154
476 52.1788080951028 40.9677961007103 41.0303231806012 37.4117786173293 57.8254161672415 46.2446507243919 46.9674774533751 48.3190131110981 54.0560595536585 30.7417200123817 47.2599878698208 40.8503268072947 52.8919151579293 51.1831769145247 43.594200385915 31.3065790061604 50.6075376648339 48.405829385841 44.9339412693649 43.6792567256164 39.2649449482163 33.7547804139713 41.5699152108727 35.3924354884441 52.7946499467657
477 44.1102757179783 48.6632955682044 40.0806168207556 48.5989681425766 56.1840448480256 47.0820029725692 37.2488364181508 46.4277110771167 51.1015996845898 32.9984878309589 44.5490750121836 41.4595196681904 48.0397835900574 53.8437299076427 44.0207568480547 39.3916083697328 48.165463860456 47.4153987076697 45.0122144638679 46.0955455779013 40.0152264506983 33.6653636195715 34.87098266449 27.6686015376787 52.1230013253955
478 54.5658919665058 46.581087360066 44.3113552158766 44.6418685096325 50.166511991178 47.1946380885943 49.0283332521792 45.7654859611549 49.3820312622783 34.0908133504549 38.5883797155456 43.6079773976982 48.2292085135167 54.3640179543042 48.1564365382094 42.8879563688159 49.1463302080032 46.0572527813955 43.563181630866 40.4285336166432 40.4822803198764 37.4189552456826 42.4120401475642 37.4512548156354 53.0126750041668
479 45.4233263813327 46.410651886081 41.5525010923505 39.6563579143564 46.8062585615323 47.1276459867515 48.0166064935573 42.7969075570087 51.1796559066669 34.8144199561577 46.6575629599301 44.2075178483325 48.9090978175337 56.3151362843916 50.0124626109901 42.639660829855 52.1314328917556 44.3696884419836 49.0777363273726 39.3379466695127 33.7564945264471 40.7518529565128 40.4785055998847 38.0357299257867 52.7871693505447
480 44.589567705115 44.9438587480406 42.3379450175623 46.3373861431521 52.9252603829255 43.7046655363129 35.2416052298005 46.8998395760105 53.7796873448118 38.3991727890607 44.0225412825405 42.7810555610746 49.9444109013071 50.1511959383849 45.6635273203137 28.6326967721717 45.1299932294781 40.3174936469431 40.0906504232621 40.8415435696672 38.5092461631776 34.785987001424 40.1635360780975 34.4044754795192 53.2292394249198
481 51.9799734157344 47.4302015328186 45.5809271766035 50.642152475993 55.0776742398037 49.2484260402962 50.7533846051246 45.5810068930214 57.7593928205795 36.1509990970985 45.3069041208956 41.8649771279706 56.7296230012461 54.4342136609458 45.7857751966014 39.9019995405662 53.3744419877572 50.9589254610704 48.8037962250058 49.5237887362955 42.5058586387421 30.564366393885 42.8817164282752 41.2721754325513 54.427342722348
482 48.6767730290001 40.6733828997981 39.9815858236079 41.552997008027 53.4558420687686 52.3883914957919 40.3625691618192 43.5592399793876 53.4789621746464 31.5355871736051 48.5371127047866 47.0002117556324 50.1660685815473 47.3638877760707 42.504467148722 38.4170151666208 53.5958236722912 47.6901826703023 52.4037278222223 45.94070799916 30.7641686837226 40.0509609084695 41.6841490957962 30.7673840049819 49.3330404408444
483 55.762704891997 48.3279867695745 42.0769865222065 44.6404893338519 57.9424832161988 44.811305044654 48.9151159069228 46.4651770799865 45.3490934019433 30.4864137026935 49.9176335717853 35.3185225470616 46.8178211779966 55.6583899557178 47.2591609288665 31.6821448748026 52.7634361484661 44.6868970988276 46.9050326005089 45.3741628076565 37.2009843286719 36.2192620667834 38.5003449910169 30.8241457579868 49.4997915299392
484 45.2473302948738 45.0880496885071 38.5382460195572 41.016399078908 51.0154610113486 46.7833303158116 46.3149783475578 50.2686647927862 51.9723187422368 30.4623439115175 44.4641563313337 47.8831797325366 53.6973427984153 48.4164038730991 46.28653996242 41.2371304452369 52.9606560909026 47.4559729038071 47.857965627731 53.2714090439949 34.8766936186313 34.5383019825567 39.1942834441648 37.1994283071861 48.6508806929375
485 50.312468002979 41.198636111509 39.4585221877415 42.867422213751 52.2519701952708 41.4221878855052 48.5710317834701 54.6986275959244 58.2144111790537 43.6498578340195 51.7896489079635 39.8018651415235 47.5568508470288 49.7647269541855 53.081406482277 34.7905418895932 47.6096788594416 40.442326060338 50.1818514636257 44.5205612131436 36.7455586168543 36.3655558158841 43.7424069170753 35.4927064162655 50.5130601228025
486 50.9548913686556 40.8279494014412 43.5526266234697 47.1979279629398 51.2952993472535 45.4854587960097 41.9294320148137 46.0540434282758 54.4034753160279 36.4810189456911 46.0661251424894 45.6361891438863 52.0747753811979 54.7396233229576 43.5289452013302 41.7895505260505 49.2270609819581 49.1900311783897 51.8771015931659 48.2567892395198 29.4986148964954 36.7827274325726 41.1125658083667 39.9058342338215 56.343764611988
487 52.4198531490274 39.6647055098919 40.2612267242027 43.5433946506684 48.416411010154 46.4940894114095 42.5791676587855 40.8396687993324 54.4109426206205 38.208838870321 48.002768119574 48.5481030673799 49.6142619337529 43.9447652120355 44.5705374271825 38.9330883022682 49.2651695874334 48.6457851979341 41.328100649472 48.862512200306 43.0961358251775 38.1165964151884 40.7815092572627 38.0416088146121 51.5777716423753
488 55.6838904552078 43.1097619792296 45.2080773813749 46.5812591646445 51.1388807741399 41.6003905085666 45.8837934290442 44.9268321230976 52.6168926545643 38.3596026468763 42.8030253422476 41.9892532649606 49.1526369838688 53.3664617051246 47.6965615264702 31.5860597089404 52.2001759660095 42.9418551510453 42.6235469069757 46.2482945942449 32.9548115551171 43.0183681406468 37.5217815405101 38.3379084920553 50.3970304567167
489 44.8659441364136 50.1162295819646 36.3703217984257 42.3361410550076 50.9440728526698 44.3911465089262 51.058628719874 51.4126694949541 54.3178015832699 37.2205712011647 40.2102243806919 39.1673865967702 51.3622900117721 47.258034192231 47.7156032747942 42.5124708176181 48.4246512941569 45.0992822130637 46.0572485021549 51.6447116414746 29.4908020177398 36.940637038552 33.0419418481282 35.6665739224015 54.3613142779185
490 46.8893879689111 41.7448350459393 45.9863463375048 43.8678613260763 53.0595460129982 57.8854286315361 40.0401525007128 43.6889484485931 49.2176961211334 39.6758195141111 53.7711040326986 46.0375183287889 49.9478493397011 46.7546300044265 45.9914039619603 45.2031131798545 53.4893091861003 44.9421386890035 47.6233902647197 50.1857325791022 32.2380642979941 35.1792255782132 41.0481941638396 36.7882712027814 52.3758122352122
491 51.9372671913935 41.7763812524892 50.5770012713249 46.1393131851738 50.6038720049235 47.5196710617404 48.5618227693261 47.2490484768799 58.9698695900419 37.0293546190184 44.7536140204687 38.7435502235532 58.5067991575262 55.2525976688758 43.5328293782377 37.642556792801 49.3267886188737 47.9073653639099 44.1237137646379 43.5976300638695 41.6032405665154 34.7081120166174 42.8221562277304 43.6816849693339 52.2384856677674
492 51.7014986361243 48.7227359196924 44.8656162183534 44.7432924749943 51.6434719945987 50.9651352175861 54.3796496227635 55.1804104548588 55.183332556506 34.2383960669127 48.0211401587081 33.9691653902064 49.3242789592439 61.996619603279 47.2732672973088 42.360295745378 56.6695262255463 48.257049027818 45.8440382730196 46.4131345722821 38.7651266674378 37.81973245451 43.6741672516157 38.0889148717597 49.9218334889883
493 58.3423454451975 46.6018648162185 53.0748593143742 48.7761836612292 48.9301701830871 44.7700070614582 44.6185701875854 57.4241887945122 56.4853785353919 40.5642546049327 48.718093705236 39.5026577136118 55.8579944021255 49.851474845283 50.8707593244204 35.3571492511477 46.8621148956497 39.7383101755561 39.4154143565264 48.6724624078669 44.9160181791552 30.9094721663414 36.6759926548318 39.6144672480175 51.7582249205808
494 54.8350930317143 43.3143393836215 39.9390210607504 45.3631689020006 53.0357206598403 43.3309692978515 45.9639648948607 50.398887940539 53.5890627223851 36.6341207285731 46.5275720270917 41.2167759059377 52.9261008135311 54.3496853297807 48.0769487613547 38.9160893604083 53.3812525371324 41.3948681254838 46.9157197092881 45.5901960065186 34.0077266349915 34.2675693299623 31.6292421866404 28.6170270603588 53.2100455469713
495 54.8527465257657 40.2746594247144 46.2099869457376 49.6638289946538 48.544352605059 39.2950709957257 55.9652039045343 49.9531328448558 55.1076341897865 37.3508417300872 44.0165929289409 43.9453841914746 52.9572351847134 49.6080837080976 46.9354489043823 39.7038787822548 48.4799222961906 45.1474724351453 48.200751369812 42.0220105219624 40.2745228901563 31.0319314730038 40.6213305022794 38.251493005484 57.680865800108
496 56.7106359683183 46.3598423388387 45.2633126007672 44.3310959171903 49.389675247658 41.7838930949155 44.0943279885155 54.268603048167 52.988167980479 41.12987297214 47.6719073648482 35.0055311945671 55.1910812255403 51.3730453890039 50.1966725247548 45.1212637263749 43.2419178704169 40.7664069296536 39.5714325321622 46.3108747225897 34.4210067111997 33.8117928574903 43.1712530865323 44.9594364424894 53.7846238680414
497 58.2331683344812 49.1312609427765 47.8966907894591 53.29879455938 52.4711438617302 48.5875868304051 51.1321929582918 46.5217492745736 51.6676533500157 40.5419534470403 48.0802812020669 35.0733595695994 52.7575328174866 48.0857962066227 46.4032703640705 32.7720845409436 54.5446792921529 42.8006379413509 48.9020123786615 48.8385536406109 37.4055154600806 39.8809451470195 37.0209192690537 35.325218400421 54.3534972346108
498 50.3295105761974 55.3297929781652 39.8650396264088 40.3793605498867 55.6767018646796 52.5299607518838 49.3814893146657 44.8531495291284 55.3071111393219 32.5347607296352 51.4430333120602 40.9021831303462 50.9544054263654 52.5210308327763 37.3812576872395 32.4369189000105 49.6436936844439 42.4189704363319 43.8813742244403 41.2001246356096 35.2921003117283 31.2340387729719 32.2725558783227 34.0152832561188 50.882570128273
499 51.9960773084295 51.9826150472604 47.1943582991911 43.0051461148871 48.7795440456188 46.0748723062999 40.4799523588948 52.7248660057859 49.3494806384438 26.9176541412396 39.4747955497767 40.1648788433817 54.5992794288372 50.4906155297958 47.8762936808972 49.7486139591997 47.0005112923625 43.0029160879371 48.1054694600922 44.6014582938414 36.4106897156374 35.9580388438351 44.6795083243532 38.8267755086129 52.0451785932083
500 47.5585046415208 45.2903789797568 44.576080667655 44.8203691226442 52.259328734276 56.0699165153041 47.8714197047707 44.2262631568216 48.0530521820974 33.8997652803399 46.44657362231 46.14964934381 52.1311401465273 54.3169538826271 49.0994517670215 41.925578352735 51.1155335959375 46.6550308189221 50.9009105853851 51.1973045025494 42.508521181395 32.5586743513089 49.5968806115606 32.8353660190817 55.4014955449025
501 44.7364235556727 44.6828636037125 44.897357806891 37.2501660766584 48.6195382322597 35.8446766546866 44.0448296699522 48.9955965647565 52.3499956580684 33.7505799265813 47.3872347040357 38.9148873245396 51.6069194515312 52.2243249374953 39.9264826865308 37.773774884866 53.1414715100566 49.9292947504138 42.1459194044718 44.4191263650564 39.7578718247497 33.2367437062502 38.0800440257406 44.3307550994804 47.8251079544171
502 57.0480721327928 42.4740299794832 43.0274159924411 39.1625933927131 47.166935269061 49.1036639624722 48.5398477734909 57.846080999542 52.9993692557732 38.7386919519567 44.9430550141647 38.0423065376738 43.8247014256267 45.6014561889097 45.8474508727163 28.2329231999553 58.3695685226164 39.4205696179474 46.018488122047 41.3062010166589 49.1688510477516 35.1175492378572 44.7667599935062 37.3679160667571 46.6692812267573
503 50.5887135092998 39.7858360680655 49.9897891510037 43.9951242511886 54.4823523089148 34.1124603177602 47.854849909485 46.6904624032666 65.6404102665317 33.6960495951665 48.4588433461109 40.4330546807678 49.8423946441176 50.8192783155963 49.1088729375482 37.4029571334314 54.9973689011141 38.5189455283066 41.7251475613143 46.2899510315477 39.5712014242919 38.1051774415719 45.6069781082471 33.3564205173992 53.9832343106583
504 49.3449202089047 42.3691205529172 41.4479760633758 44.2089444980867 48.5809645098755 35.6534828615607 47.987778676534 45.2791707165978 46.154409984946 31.6909979871055 47.0335572999531 41.5589670355425 55.1740173149919 44.1566060297284 44.6737199546211 36.106371926054 47.503856363323 48.2577630933322 44.8432828137331 43.5756595479966 32.3768308711016 40.5914907427641 37.6433952500971 40.0025043192913 52.4682416596392
505 54.3685051005717 50.0221090252871 43.9602193694935 40.7283553820527 47.1090137048588 37.5204382019462 50.8210775603932 44.7933045119988 45.6724730239156 44.1733372961666 49.6031142364499 42.9512536821399 54.0064208269745 56.1901336540706 48.6392940666968 40.9705826607277 46.1804491008403 46.9334477513853 44.9798644261361 45.5491497454649 37.3724720922017 43.8151598097689 37.9993154800396 37.3349336981569 57.4034550136712
506 51.6861616519426 43.7349156840034 43.2021788543991 37.5291679342292 52.633781262955 44.6310453268374 51.9192046048493 47.1738714100929 57.9537278210045 33.3408824559977 43.430249475263 42.0959391450173 50.1495859447112 48.3646473405831 43.4228589810806 34.9037277498689 49.5992211184346 47.5492248943246 40.2013510063052 45.7089631628657 35.6384247230306 39.7736308334464 29.5796039151608 39.7313863253123 48.4024348233953
507 47.3215570636461 42.9612634296596 39.6783053810012 37.3451873004999 51.0476240205626 41.50128408301 44.1358710487563 45.754041154743 52.6743057883059 35.4550992264472 40.5095710892978 41.1142465552508 50.6398313048419 58.066392645785 47.9242248120399 33.2003067989442 47.264471601799 44.7024799400109 38.4860675138137 43.5391187660891 40.2603674889966 30.5323008865985 42.7072005295683 37.8039892303867 50.1134901830649
508 54.6995940911059 44.6706983361701 42.3355357347869 49.6111135473875 56.5749323112399 32.9378995154428 49.2999076358957 53.1324490500328 52.5331897030866 38.3782469200765 45.6619470230393 36.9123258071414 49.0465306752774 63.0546215036749 49.8140594218699 33.8578810459 52.7570117459309 46.6692742013548 45.6103797374824 42.6365007458509 40.2067458895598 36.7470702429043 42.3213005032564 34.0795629124008 59.6891204552526
509 55.1171956649846 46.1195707473419 42.5586655216006 41.4277141184977 50.9462994887679 36.8765014720453 50.3645053261748 52.7276661753894 51.3688877748684 38.4616672581998 46.4321454176066 41.0768871403484 51.6135757525339 47.5274347260364 41.8214123520521 29.3015036512931 45.7822620024814 47.2424973635362 45.4624251744068 42.9644923173428 42.2796014614637 31.865631427721 41.4575700079876 37.6278035852701 57.4253193761337
510 50.2300922507236 52.9989242330826 42.9703939197012 37.1779902029068 47.6669655138471 38.6273873781376 56.2306510889969 54.515038226307 50.9632942090727 41.1320913800542 41.9548301324988 40.5293653320567 52.5781722517475 47.1474185245764 48.4647312641953 34.0979506625696 47.8267064447402 47.7379442602244 47.5659681330756 42.4853671604458 31.1594305447285 27.3685712399546 39.7803902921144 35.023579419942 44.844725926346
511 48.3547803275985 50.6882699344446 33.4911499665419 36.9319733151923 50.545879191696 45.8215561329424 46.6929914589689 46.0451937452525 50.5537916887277 34.1688386144059 36.0139043240515 40.6764923199041 47.8061899464147 49.7610227396446 48.9555145223904 42.2083304708177 53.6683061263485 49.2289659913769 46.6871027831304 45.6431270215454 38.1230549435545 35.0690719645852 39.7639431005445 33.0223861497056 52.5805432832282
512 48.890517008937 48.6372136053612 42.0595515616347 42.1518611929078 47.8131133257108 40.7119089352513 40.2932113225332 51.4911247023865 54.1777664063117 30.6842722262685 44.3215121654123 36.4916747125526 52.3246327457554 55.2639066968972 42.9217542857786 41.2632733591463 48.6735421964968 43.7478252202188 46.2129277485024 45.8205702083095 38.3789061089453 45.2254257906164 38.8047374655841 30.5937379146052 43.4648476252488
513 44.1147846161775 48.8536565902363 41.2805116881064 43.1970313345515 46.8786071486697 40.1374508576646 54.5533974796002 46.577589854413 45.161493672441 33.9492968390516 41.6040240658675 39.813850647454 50.848681141146 63.6758393410773 43.6448439219894 34.2954384599665 48.6626248908988 44.3537311602578 54.9443336802345 47.3932819874526 38.3863559659503 34.0292444405872 37.2485882663032 43.887882300912 49.7584958347634
514 46.2398766105455 42.6856178146636 44.8843591448827 36.079363479109 49.4034050991924 47.9404772102932 55.1324512604671 54.0389447918938 62.2076210065218 35.7775379645468 42.5509858814428 38.8752769933927 52.2901233549151 46.7127706673213 45.8692164019415 36.6539879984999 55.3893430490659 38.0244090627716 51.9955940137518 48.3700580484612 35.355255808206 32.8826952150227 43.8049497276168 35.6670653072868 48.2475302262992
515 55.3027148213117 43.941793303905 42.2143037217641 42.9545789703982 48.6261866674468 38.8827809806885 44.8006787518572 48.1571680294296 51.5079334970866 35.0109620426393 43.8769610723971 36.5879973340551 51.5123086459044 56.3865303874539 46.8379169839894 34.5360770207347 54.9949856051763 46.4704275016319 46.4473729720599 42.5113507114579 42.7096971391241 34.6439388803272 38.075328521473 37.6489419781076 49.7397926517517
516 54.6051729363296 45.3071936899434 45.5069900752432 45.7428245784058 45.6309159397567 45.2920578932479 51.3936980099562 52.2356068392437 49.9679314536871 38.3858445442221 44.0352144133136 37.0322755555483 48.657515296705 59.4299831999823 47.0336713997961 39.0270258081694 44.8465214598008 48.7516373149537 46.9854263643338 42.4647303963283 35.1453267742974 40.9441475880694 39.4597154062633 39.3021116869425 43.5776971216365
517 47.1191375595781 42.882081052985 39.5553284159737 33.2669602248674 50.5059614969015 47.3983607585705 50.6284222223586 47.485805820319 58.9856228055575 31.4265836567595 41.3302328226884 41.1664524220492 55.0929018839969 51.6079889726537 46.8002334972556 33.9492453702628 52.1493186076036 41.67266230087 46.1979083814841 37.2686400820865 41.9906169556124 31.9872037158552 36.0247794089907 37.599063958725 49.2297586321778
518 52.4344834916106 44.5467580608232 41.6988779263944 31.2411441779994 48.6991218241506 38.5591439815881 48.521484172812 46.6332831011435 53.7802918550723 36.8853110017536 46.1562778595181 34.6162603071723 48.0167319009689 50.2039375243534 44.0199710688665 38.6745570217075 51.00261280525 38.2769646083269 46.5633225705598 47.4217877532446 32.9783452587863 38.5541866573573 30.8602058394821 35.211086801926 46.1463964482114
519 49.0802373155613 42.2926030618631 46.4802431290077 37.7679796918851 49.8372214374879 46.1203394348028 51.2889088902658 46.3331478434718 54.396138085281 29.7127654607907 42.7267725361677 40.4149007298946 50.3367020844237 49.5681951972235 44.6314595862473 34.381572966697 53.9647969582583 40.4153947290421 49.5790252420805 43.3402392055626 33.9981574364816 36.9971016217049 39.3755445591602 39.9361252753604 56.4938796097042
520 51.1375905319447 47.1614088474899 44.394435673315 39.565002653539 49.0737807527209 47.9873113251957 50.8646840897687 47.3425389278566 53.6449976491473 39.6252459558049 40.6594215635362 40.5246740249814 49.6432727114296 42.1123057931402 43.8548861051643 33.0654882025724 54.0537370765089 41.2467332034687 48.4990000033144 42.9367597778837 48.2612825589614 34.2957204322152 33.0341155941171 41.6161394128474 54.3481961002358
521 47.5096924469697 40.0266150738916 39.2168199479983 46.1232020333544 50.2698494610942 36.9147416162817 40.8368701212254 49.1700686261502 58.6417914431764 36.0862670350978 49.7210139705016 38.1511395486746 50.7333597613218 47.0663315591701 40.5436013817076 43.93129129154 50.2749650299378 49.050460248009 47.0134555211886 42.1502027642459 40.4695579014198 38.7724471438478 41.5944833073112 35.0444001436434 46.8219841752863
522 45.3868827688185 37.0755925300042 41.9171050221641 32.2326347861754 48.6701383343923 43.8691504292068 52.4533656600472 49.9873572658967 60.0623932941296 29.8389091102449 45.7697962200458 42.6648164118538 61.4200996299708 56.545345096385 48.6749483569494 45.6448042620201 50.193037556062 50.9705602009297 45.196221839666 47.8047485657271 39.2543543403424 35.6856667436892 41.7470076155307 41.341750168801 47.3653858391944
523 51.506337329825 49.3119130689694 46.1656069162973 38.0810694817417 49.6511764345836 41.3131361446982 48.8969562737702 41.8856872157689 57.7546875872198 35.2372291989554 51.2114762253517 41.121134783978 49.5989402214735 50.9290378106278 47.5466211135576 33.3816150902232 43.9756594317602 49.8693674000509 47.4593836386109 44.3286701197059 33.3597708724175 28.3883930153674 40.1396235011219 37.7800989901952 53.2559867096956
524 54.0957089765285 52.4786595878866 39.3165539974307 45.0534545269688 41.9494266436752 36.8874694719844 49.715555224989 52.2805862382123 57.3832362182747 44.3165167618054 44.7090409736671 41.3445619424307 53.4842856402428 58.2615308104635 50.6119420038488 30.4293693408435 47.1366692814765 49.1628146399448 46.007622507633 47.1931691646019 39.4929891653289 39.5515849218955 47.4208735869758 43.5250001415476 52.7873868835022
525 47.7821762015324 37.0592614063813 48.7919640321827 40.2502883658893 49.0342383273622 42.8290065337718 45.4127927742126 47.1090997951537 55.0490735444407 35.3003364934304 51.4706156675679 39.8370300171324 54.8611884011454 55.853793413488 44.0567875237082 39.2662316084896 47.931097570279 40.6367893394318 44.891250940602 44.3581347479778 37.4223442377273 34.0971178784062 36.746162102636 39.7579090414887 55.8795812774821
526 51.7738500960348 51.0360019684155 43.0470466037558 42.6365997701426 49.3102048205639 46.8270394776794 51.9828999232415 46.1408249085006 53.8199286025894 37.4821148926435 51.6060046962366 32.4531215912628 52.1134405089522 54.9422557400707 49.6286086948213 42.7698263903977 53.4673714792266 48.1861287750804 51.2679392725308 43.8635608704559 46.0087324466532 41.1969234085243 39.1030442096236 34.2843079961685 47.7330258188403
527 48.0418380714927 43.2558783892016 45.7685760054876 34.5320612133322 45.8449367228584 38.8283547944946 44.3904300496138 42.9164234445403 46.1038697502313 41.2412320404922 48.6407972750443 40.2316841593968 52.8933380774969 57.8169996170275 47.1347834930134 30.0103558569141 50.3648335523619 41.208123873709 51.9535324892752 45.824618158195 39.812053377396 33.0954728249661 44.8647175163426 43.5521586543786 46.4215340864681
528 50.6341748546739 43.1811521389829 36.9131612463948 42.4287400671664 48.8044568288066 47.7434942826652 37.886467294416 52.75863947454 62.3633613504217 35.5132800515174 44.5024026169893 40.5833880693459 46.5329923379214 50.4216416595421 42.3391275385842 32.2422235187676 54.7749266212777 46.2444611310471 47.4033297230526 45.1934868596386 44.1131880529051 35.5694183702254 37.3538970189701 35.2109574310089 48.7229940354558
529 42.0513691327954 43.3150731468505 43.9888228422737 34.6336572772646 47.0618525213518 42.3112090577884 53.5321958467719 49.2177541439737 47.6381618946539 34.3606189702609 47.7198794891036 41.0870241313644 53.9793306708366 53.5475676225218 45.5404684552454 46.8201509728773 54.6032295313229 42.1233632466034 49.6624980290968 40.0297269057774 32.6910662387658 42.1025108285173 39.684909557418 40.6464090608488 41.9325264850965
530 49.8286954421259 54.3288399194812 50.1561812138625 44.1959458919959 49.5130621364106 37.2128796259925 42.9400987026604 50.1793963350925 56.5412057697227 33.6727516586657 54.7950875501771 38.5841281158421 57.7232959847967 55.5822877957252 45.5367467744206 42.443553155343 50.7348996721998 45.5461246417798 44.933911006523 48.5055438578512 42.6617701193488 33.9338484925039 39.1046228833987 39.1716044240647 56.7249570640372
531 50.0252612082869 48.2716942393554 47.6098274659081 42.2207190531516 54.6112123799621 49.0906326458313 50.5066985164574 45.1010157674825 52.4396843983764 43.4325514118916 45.2512172749808 37.5465588173102 49.9614675626453 52.6787598833301 43.5255669568666 30.334291747881 53.1643296959555 52.5931706207736 49.138538588362 36.161344839811 34.1438611913607 35.0210680681606 38.3085087415214 41.2113409162555 48.2712703575904
532 48.1028914809762 47.8217997501045 43.2857821785777 37.1533890133558 49.9530059608915 48.7118304030372 48.7851695483871 52.8193559652888 55.4418649645639 32.7527015616513 43.0665785623341 40.3133679512613 50.6425685901429 52.1875168296889 44.5877860439276 40.5374236288495 47.2953474679095 46.8608640280917 51.3269688686643 44.8308484172973 37.1508423309046 30.4921111789101 38.3670694584284 35.1512664318208 46.4253791028383
533 47.679319658681 41.6005093528439 37.7285667024608 38.819552416336 45.8567566960411 46.5158673316743 47.9351464729429 42.5039730093609 47.7400896712502 38.5874573622391 39.3246702687998 39.410504435476 47.5189733843495 52.1635947855263 45.9744285138104 43.6574974312884 43.6637011016299 42.2829023275849 47.602433745248 36.7921395787977 32.890349738188 33.6218126436313 34.3873888340933 45.6216523219257 47.0618703632361
534 61.5631576842571 48.3599003806786 49.4344547900118 40.9640747820823 49.9527757398259 42.3745354633258 55.3595816993437 54.6206556991 59.4484491638531 33.9940561636428 41.9536927246234 45.4611060940077 52.1423897393382 39.6945283077279 45.1826084798989 36.8231217387008 55.2840600502295 50.677323164738 47.4119080023561 44.8396935438208 29.8321406258333 30.1606120674273 45.4351309508376 30.3000762447416 38.5903729863796
535 53.1447226219126 45.3521144821805 40.8554674799442 37.8722402138686 53.4085663015944 45.9008908689566 40.0363888274737 53.4927437170501 54.6219174296591 33.4195809496323 47.0904078784625 41.2307685104041 47.367034437718 47.2493197379867 47.7898000966397 50.4152963012547 52.1700172708098 50.3931478338852 43.3853755480569 40.6504730686516 40.2991715538885 31.7608807246047 49.3560844594888 40.8041102117766 46.776826235653
536 52.6664637013034 36.0414899554704 44.6451145387923 41.9276678216311 51.1755389338011 43.7973342585804 49.0413531216946 57.6083028119906 55.3612936899 33.9659955113947 50.5089948438926 42.3984020770959 46.3150812264822 52.3123689632254 43.0079938307522 40.0851379832107 53.2760192101786 38.5430331167579 45.6986905849555 42.7512800827425 36.7663844439977 39.5227302512661 37.4083205242936 32.7364313479564 43.4111452073573
537 43.9210064831974 44.1057523311044 42.9297460804289 47.5325787751222 49.8472756264448 36.4164091543779 38.5950954239265 47.3072266398792 54.260828484363 46.0278242145261 47.3370608519685 43.0341524652687 47.3798979875613 44.9933759669617 48.012292922256 37.9403524133057 51.0860528380605 50.6516831825169 44.157588021325 39.6510399689584 31.6310656541479 34.0914104507069 41.0050327536504 39.9780280943466 55.7247381672837
538 50.5490736094678 42.2348814126811 44.1254048986252 37.6342241441977 48.7047670460327 40.326838628262 53.105657883453 55.0626324801388 47.3231860301339 39.5304797887532 49.9052101864969 45.4952840446882 50.966662091581 53.6146956872583 49.9996184245556 38.9267085240026 58.6427810628185 42.2525823026383 46.147633549941 41.4089094362231 43.3765138105321 31.9004190754038 43.4843249505345 31.9492849160949 44.8265870319766
539 52.3306764657825 43.8620324029617 38.2533466098301 43.6704029111353 52.059841210026 43.2734674761057 53.7794805507474 43.8430189475784 53.0983147659227 41.8265098191009 43.1357155643654 37.4718064947514 50.5659645105117 51.3587524199146 42.542741918685 29.0590879968212 50.8149966550274 43.4037612887351 43.0141969175567 36.8815296951832 34.2665210374392 36.7950557448472 35.7415503915797 45.1977450090357 46.3915571504689
540 54.7338117096647 43.2815204791978 41.1833622593515 45.4583326673204 54.307234277463 40.985821278565 49.6736841723421 45.4660467553524 52.1400866507253 47.8844554246004 45.5798316556838 40.6113230299834 49.8189887802309 61.4827248341776 45.5711900008865 43.6344954166475 55.8284397173302 41.7629920557319 45.6899881262773 48.0960317045479 30.4747920390584 43.5677475965211 38.7688529373301 38.8360380367297 54.68562992264
541 47.9645333421141 47.8864972041806 47.7582818960983 41.0837359631414 43.8066986643131 39.6426620868293 50.3896442101787 51.0273282776847 54.4794082967348 40.8505692041677 51.4715360490662 39.7805578940176 51.0736565845526 52.7852814633444 43.3632532288516 38.2099771547705 50.1447134008049 43.5142080905227 38.9610666029266 43.9852219000807 34.1702422053438 37.9806832874534 41.0886321492832 38.9655201016137 48.9693768760634
542 47.839975423165 45.4993989119077 37.3863484024114 39.7192745699214 51.9912670843455 38.7908006835024 42.443626294244 51.8728773698885 48.7289465089093 30.2411516647199 49.0781280496651 35.7863203774461 46.5185774432369 54.2335724129158 43.0463754257989 38.7523483894123 46.0726476260674 46.6667507287243 50.9160163830758 39.6184660198396 41.0641153179271 37.7293319860187 38.1390339991894 35.2018736519823 44.4983354874196
543 47.2585790973979 46.0709092037903 46.6486212165394 43.2244628343847 56.0694468224447 41.7592626813812 47.3776956675872 51.4840108274315 54.5515133864281 35.1588875254079 49.7034203815176 38.50192017513 58.2995756611106 44.2065547348783 45.7883783840179 31.7619326045082 52.0645371665032 43.9228429964171 46.2294151959776 43.3407993757637 48.5444768610984 37.5590832831864 43.2159109042233 37.4641932876235 49.7319144986362
544 53.5657005124376 42.0535690383218 41.3041827185693 38.7577825553595 49.5608604939025 42.9131960720114 42.4103207700288 50.7343314655725 49.5317273676991 30.652967980393 44.6454341754304 39.0181304798557 47.6123295109703 42.9710404100528 43.8559080193044 35.1358074838703 53.7957672572378 46.9601240048337 42.1581104086916 41.0614323618647 45.0559583134948 46.0389858175406 36.7286825009888 30.8456714561773 46.0055175320112
545 54.269669985967 48.0382090580081 43.9122656918606 39.7094071606935 42.1155284322224 44.3869481329498 58.8296621255727 56.6213290707099 53.7011922931982 38.0720896898468 40.653964837391 37.4521648162797 54.6849280400071 56.1531786828524 54.6961166872562 38.8907556810585 46.6139889921448 48.3559510718309 45.683310754479 44.400460606469 38.526316586671 39.8525054708263 35.725202828818 31.4168612977145 42.2353279041615
546 49.3980362548486 47.6070038825729 40.4857869720235 39.5834834738114 49.301218734399 48.0453004681015 42.500449511286 41.2461302791394 43.5554278199046 35.6347088904243 42.310505201024 38.160813202738 45.9369287952043 54.0587897834685 47.5938822393806 36.5841932239117 48.6382749896192 47.3476310652382 54.6526941883288 34.313258676347 37.164396475945 47.0054957151976 44.3775044047759 37.1235127188511 53.1849463661642
547 55.1557180369847 49.3994819476192 44.9819466917879 44.2437407973661 50.6448152493632 43.6503482124025 50.7825505713473 52.8084870470303 50.5590023693968 43.2178459400156 47.4751238973511 35.6902216128277 58.8854295077597 57.5523795425002 51.5162525123185 39.8739784374357 57.1270434459551 45.2496754245392 40.6618931294604 40.901113939122 38.2141273412992 29.2409168551958 44.2810483492179 28.6110462476634 43.8150601985675
548 48.548999653925 49.557530306043 48.7458959503535 44.3863016291411 53.3938313901943 41.7292281342075 44.8396048400637 39.8033961637185 50.4052121794359 34.5442976614271 54.4226927834064 37.4559338910975 51.8022707709244 57.6273174969033 47.0733533386219 31.9185132598224 52.637942598126 45.0610997916313 46.3696653393032 37.4633637279495 45.6183406564848 28.3532404643353 35.012288435015 42.5770618878022 47.1123384782472
549 42.8260374851005 51.2666633073509 45.6572302210593 41.3429994636125 50.9861030568689 40.764799589835 45.0131431100602 51.5032404152833 60.638463040551 34.7344151574606 48.5025068117427 41.3979717037048 50.3988570942933 54.416121352981 47.8119416281356 35.3040076963422 55.6506380560249 50.2971576902355 52.9149432449439 37.6985320476077 48.1334914923363 38.6265974515105 45.6988547162019 36.2882007532816 46.1029553740189
550 52.9926547261707 43.6200894668777 38.4696666358695 35.5034965362796 45.9188050956347 43.9834553658915 48.6438405662587 49.1496056163154 57.380100374832 32.3074187520652 44.5099033737874 45.1454606371931 57.7776456009261 58.6683174559744 43.1020607308266 42.6695424662961 49.2686772948716 45.3586871339146 49.7600396637017 46.7700662926153 37.8724856211806 40.884083994151 38.5965040235433 36.5986997660666 50.3986707411094
551 53.1468364233571 45.5322777630573 39.6242726971285 35.0733718929298 48.8312103112517 45.3944132580942 47.1922568188728 50.3153017621416 53.293796769184 35.4578395487652 47.7583639529351 41.6481623158498 57.7935640890928 52.7755645513705 52.1198428889009 38.0382171172689 51.5956783810071 41.9988105896921 45.1409165636149 43.5680907157337 36.7810984841363 36.2795705353674 40.9665779768238 35.0262845110116 52.3253005506474
552 41.7525841447941 46.3831850584018 44.3226349526005 41.3188500157495 47.0148449838376 45.9852199542095 40.2542027909952 44.7029509176914 61.4186000512262 45.3255462407482 44.6513027563527 37.9775341474797 53.7000947094995 45.7396785435104 50.9207237541532 37.9980309022149 54.0399738529286 52.1688203604693 45.3732783017547 43.0797877108854 43.9837563876375 23.9109138173985 41.7660939242664 39.7297107040292 52.115253286422
553 46.8745290923707 41.266123734508 42.8650027792377 43.3913936444074 48.9947800394284 37.2305569930006 54.4067243103961 44.0473609248172 65.928676206455 31.3891604241105 47.4961470581581 42.8487712980325 53.994182908279 53.2028811384659 47.4149894094517 31.8272792729187 48.5826625254648 47.6290704498684 43.8721982980942 46.5014541384416 36.7910053051648 39.9585648446627 40.5768131775935 36.7688665028228 52.5008139743985
554 47.2277161728005 46.9608399674918 51.7215597338342 35.9443233243707 46.9046266717438 40.402634211384 53.5342945497025 55.5063014609072 55.9090592527704 35.8483637143421 45.8246366402285 40.0539630447987 51.5892586863044 49.1877274289507 46.6135702087103 39.5055972690647 54.237796013062 46.3662870107196 45.7228894746216 50.7841058269844 39.3640351210021 43.4492571915926 37.4523636228647 40.2049298594359 52.3227804789929
555 52.646644073733 40.9374863048401 37.9980727109309 45.8765838108921 47.8029981631599 40.116028841358 49.8147222090118 55.6478769254318 61.1785196082995 43.0005549480665 45.6232103283897 39.1209869760542 49.375361575892 44.5957711808405 47.5478360522839 40.2336049184894 54.3319776324736 48.1108715737697 43.8989959094143 45.0716289855788 38.5772539970024 22.2929660360711 38.6386979409519 25.9195454671163 48.9216703653733
556 50.3695346152108 50.9944522456169 43.6978700630614 41.5212130290682 49.1480805842329 39.1193300126754 44.3632610199352 47.3441839726286 54.6701174500489 36.5818744021553 46.1833591894515 37.2910246016624 54.5917777736485 55.3944189540382 39.3482464000741 35.7773247452829 45.8753688175966 53.5993078512297 53.6527621357339 44.7379172104589 44.4490229787588 37.3410098109555 29.6295897838816 40.440831462811 46.6923538651053
557 50.3862137373006 47.715395274465 37.0184962456586 43.2791802172192 44.5522785687011 42.2974683180933 51.1902475885315 51.4907734100411 51.5759620413989 31.4451423665326 44.7934379537594 36.0822914058601 46.8675789988645 52.6140764105081 48.2587306626821 41.1592533433449 47.045867180975 42.8200140136971 48.5006861215767 49.7387556070088 33.9193999280073 37.0844099013006 37.2167870506033 36.4699307735285 49.6097605140128
558 54.3027991504854 48.4138457268985 41.6703533791114 45.1911326739472 47.7758532000993 45.5190117796723 53.4325217395443 50.7338731438994 50.6055305276099 39.5937194047995 47.1825629833312 41.0184981884262 57.1844589265347 49.6249822351928 43.1141523841861 46.116302172706 49.6215513070019 45.6440698440665 48.7650801915524 43.7666499691308 29.5661720146332 40.6178548163769 38.5778059649273 40.5070539331667 50.9957507972198
559 49.9418780169355 42.5184431905961 38.0370112662049 39.1910917444076 51.8189742756016 43.2406607964882 50.9653236216052 40.3429022940149 55.7995013763838 29.2562299359637 41.6166993162858 40.1246294469035 56.0193396334908 56.0095011771113 46.6395631926024 41.6097925538047 51.5069831225717 40.9100127204283 46.7303026645978 45.1016652031753 39.1573568323089 36.7175110555275 36.3887066510885 41.3124439447251 54.5207780221264
560 56.3784186167837 50.4352842950884 46.4806873686465 39.3586724639948 47.7795336438213 41.6187867625113 56.355272629278 38.3322476022172 55.908976413881 39.6078514541163 51.3007443593661 40.3753582993824 45.989714429294 56.3261391044046 51.9094222181616 47.5447734111596 54.5081463922835 41.7562067321446 46.5002920479126 40.5351888638671 41.3717673716853 39.8433717658318 39.3543037862981 40.3870104263275 46.0677493076897
561 49.1043261435228 48.4511435188465 39.5628719650064 40.5658688732027 57.9167459723645 38.1085058830949 42.8057604811431 50.9691188346985 52.0173877901866 32.841514108182 42.4986648006248 39.4464391833227 46.4731212723211 54.3206631145318 48.7899192409407 28.7649879589493 56.014750217195 53.1777644732289 53.5494073335012 42.488027792385 38.7053504569444 39.7832718517867 44.173770024426 33.0135570069141 49.1150349831919
562 42.8063789401453 43.1150417790836 39.62265608221 45.3543297985173 50.5428578589679 42.642673733608 41.9974136192478 49.9025034669856 52.3848004588679 34.4209203381614 43.9283651959661 39.4936079508148 53.031211755769 52.8742456329858 41.1638287799013 42.2339840812145 53.2439268903912 42.3177843068666 45.9118198409381 39.8706914594532 41.731137831888 33.8887969151837 30.9203789033474 38.0723917878331 50.8477433537962
563 49.0411732612851 47.4953705006405 43.1804171478083 42.0865334313835 56.0737863971157 44.9195471551882 49.2023081313204 47.2821846331166 57.8381203047082 49.0356481051346 53.5058382857142 38.8279395053625 51.8752735778469 48.7306666703113 50.4776329027832 32.0649505433476 44.297366287804 53.5075341588397 41.485519493605 50.8473176508595 41.433941769934 35.3470869776281 44.9783833235406 38.2249924730583 51.7695113362492
564 51.8128667561388 41.0324384028456 42.2723487579974 38.5511096730696 58.5558442180342 42.1021666896352 42.67647546135 47.3255046564814 50.8149487810334 38.7271130163329 46.5118004465627 42.7919787017673 58.0489039093019 54.4330321296995 44.5829613648544 23.3077651388442 47.3653866671322 42.7698902707748 46.8450513429967 47.2886460003929 39.9354358588064 33.069803702673 42.5076439289597 34.4642485301908 45.549744481644
565 50.0281589597066 46.1323773481162 46.147271919433 45.5894133040284 46.8796020491807 43.582784976507 52.7660237457277 46.0205021539882 58.6206486755086 34.9091253515099 43.5040148191271 41.1410331416283 57.5896503490338 53.8830651592474 45.72881899313 51.5222881118889 50.9368566715471 45.2712976701861 46.7959355482348 43.9249400537915 37.3078630066687 33.2615045127675 41.9843193328253 35.12795760526 54.4770171102633
566 48.637710369923 41.010360418339 39.2531092424154 41.4824080165588 51.3613515806258 43.4772876733812 48.7091110832631 40.5854827193655 51.9269332081997 35.6994644308052 51.4170443624152 35.6162656709593 54.6519128408216 51.0941006890524 45.6074620314036 37.2302615387203 45.0488196681213 44.1002887546799 45.9306013866731 44.1666528849657 34.5952793680178 39.5727719660767 35.4345107118068 44.2802511561663 47.6513657374836
567 56.1432282702426 45.5828511743182 51.0695775738978 40.6626283785656 49.001231258027 38.96477095859 47.7795079207057 50.4054965651221 53.0468105179743 33.9108673525461 44.717818126318 42.4514527410777 50.4341592642663 47.035823982503 45.9915092016898 35.9402855782783 52.3372687150249 46.4520828582688 42.9861284780583 45.2116047114568 42.1081384150694 38.4606464262658 42.5986657970655 38.8838713916702 54.1086522993861
568 49.6121625046381 43.2290938084454 39.5246689160119 39.8948248534457 48.5716600804556 42.8613461636729 45.9510710981932 55.6667632270387 48.7095120490314 31.5343791826104 36.0790866569023 38.958029093732 52.6284710771763 46.9889990915504 48.9500688824861 36.2208740882992 48.7087208357828 38.5724163192861 41.2700644333787 41.7448710396758 38.5460349542689 37.0034088342802 44.8754828340429 30.9196781393956 50.3188385530421
569 49.3754608067814 40.1652733381758 40.6786904231101 39.0109967013597 47.6442919948806 48.8175424776872 54.9829867479341 49.2589618948039 46.9960761636662 36.2354713030762 44.0016753509979 40.6685287036927 51.2992087820317 49.6661317371848 45.0331088171801 35.5681847113874 51.2885031446382 40.7977768780767 50.5607764441172 45.4399809002885 44.0195630565772 36.3783231501024 37.6005168339917 34.3994391234162 47.7710676155387
570 49.7754913767163 48.0753572447533 47.8400778899311 44.7053585952277 57.3790127190531 34.7544284677005 48.6812854959619 45.9964413448108 51.5683478557814 37.73831882905 48.5915593705094 37.904186793158 55.6492756578757 48.660082537944 46.929902959172 33.5947201216465 48.3950967697259 49.2411807062944 44.0199660997705 46.9184568455585 40.6950791225051 35.1121474921842 44.5814199435081 35.0763010675278 50.8616076067276
571 47.9959074528792 48.1115505750239 36.4960156488337 38.2978772461916 51.4011582311935 37.3371422731903 54.1185190404006 51.7589666507885 50.4242216095705 32.168365001114 44.1952568327514 39.0207636443041 53.1698128799623 51.0635260772805 44.3700900875213 32.8991008102296 52.418288285998 46.4409097410921 48.5955614933674 37.4880410261214 36.7232979671963 30.1394045440578 30.3387024408214 37.5698023574183 43.9823236472025
572 53.5573607105849 43.9029215119347 44.0420367506342 41.5588092454131 51.8828775167176 44.1790130876601 52.792638311943 49.4456173792156 49.4692688350651 35.5561690293809 48.0745716065154 37.5353048950081 53.3503576667269 55.8591743946691 52.4234832442415 32.8885849959734 50.9439233269323 49.6837045970941 43.1256649447496 43.9969634169406 37.351916697594 44.928654630686 38.4539143554553 36.6606296484375 42.6631365496165
573 47.4653620938065 43.3927126140936 51.0262426993984 43.1968111769627 53.4785959614348 43.4940237592452 49.5461804317383 44.9205063423101 57.423793045436 34.5873091887624 44.8998511735861 42.6919627186703 50.3130406532978 45.3020751862332 44.4378910990295 42.989399750186 45.2821277811946 42.7932646099377 50.6291790550309 43.1962375543631 45.437901413845 33.1158525256663 40.1533103730586 46.7144625562195 51.4426052284763
574 48.5444248735989 55.0434941457124 42.1205902260885 42.2216733392595 44.3450326577139 47.1087510877126 47.4802953882481 47.5370398590576 54.3482984776681 29.4071827284371 44.567685312992 38.0050614233337 50.2522927542354 54.0251600043654 41.8689837622379 40.9584043035251 54.9557195065014 42.965691144914 45.0213093534234 45.1657268869793 46.4074172730731 32.924605629929 44.6767660629307 40.8385570712091 48.9683380051574
575 50.3948882204629 46.7730383707526 42.1685448631376 42.9792482266968 50.2125073926958 43.3609105281989 49.9447250007912 52.8290883993423 49.7135512333136 28.3759024690934 38.4964324901139 40.2170233529469 53.5318727685304 60.6416942483172 51.3189628325292 38.6553186927611 52.57304977361 43.7774685077354 40.388635303098 44.5502255315655 36.9348420815518 39.6380661739986 38.0699773403246 36.9118786132761 48.703445332687
576 48.3379651555548 47.6372134578964 45.4216679999096 48.7217849373749 50.6272175800981 39.4897260524361 50.8306598262253 49.846664541553 54.6624451502388 37.293151290513 45.3266192436238 39.5005994475939 49.9829102232098 51.1904428400925 48.5828059413181 42.8242777415682 51.0251435895514 45.3317302693271 45.1568168494233 42.9379590178686 33.1091374499924 32.1310454671386 37.0782423483918 46.881286558729 50.6117535583826
577 56.2636125154725 43.4253788579113 43.9566650477041 40.867836634394 51.1231652014109 45.121384284108 54.1369426252225 47.5018229202776 57.1736685991211 38.7766025788105 45.1417217215838 41.2643692925778 47.8597091108284 53.8573107588364 49.8475668538667 40.5186796944951 49.0202396785902 46.5026481336676 47.7793862804409 39.4709518339415 37.9481783740327 38.7480541715318 39.1424651796537 41.6348348325228 45.0239728252926
578 47.2382182524366 46.253177854764 41.9893528439303 50.9141369778969 46.5581829855601 44.6368750831938 51.7981981133414 46.8133476523613 45.0966688702361 35.9582915127306 46.9602623640883 41.7947850841461 51.2109711308263 52.2449541993657 47.2584698992376 35.9954341556335 50.8841007859766 50.8634482139458 49.6445013688816 40.3630943896066 45.091467366218 40.2072289148192 42.3953340470973 40.5799072782826 48.0069597768542
579 60.3152651916698 49.7973826186056 50.7387600606805 41.7478639068851 50.4039618967277 43.8993267111246 49.0788015441866 54.693553460443 50.8602521818623 43.2179422839528 53.5335748223505 31.5161964296659 53.2095748881789 51.9592990048695 49.0947065108566 35.1899194472848 55.7098125796628 39.3570575592888 49.1318042634392 45.1545021459961 39.552878323156 33.2298060955832 45.7535368890448 28.1009260463686 53.7638104995959
580 46.6785864893221 42.24065409227 47.2215093689034 46.0156341867531 39.8538981848148 47.9957904693368 47.5128720971125 52.4981752348005 51.5278987805299 30.438836435492 45.7783973226099 44.5519968807397 48.8528175743561 48.5153387970258 49.5455600520719 40.3909135987791 51.3623035049829 49.2147804913377 50.3250501615595 43.9304484676227 41.0040782909558 40.9206029833229 41.389013052855 34.6087741118516 48.0187200701685
581 47.8625406014418 42.8058869539958 48.4917000733237 41.2219672460767 49.3173191660535 38.4811819330616 51.3717871722115 48.5877534780943 51.2257333454805 31.393849836929 52.2094686161602 38.5812165200602 54.4042942743965 55.1227301168282 44.3479489041598 41.1059083157358 51.1286866243019 46.0768039320222 44.9954272089502 45.2215457307587 34.4994896956872 31.4518021381037 41.9488595382903 42.1455334383863 50.9045332529486
582 44.2726753478754 47.9617610339537 35.8628870329811 43.2629079397354 49.9108052856696 38.2233203231526 45.9297354177449 52.2330776202927 45.7883137807991 39.5383091010216 42.497095119863 39.8220284269018 49.450917415478 54.056104848134 40.8187680813281 30.8280733775863 52.3104196118143 44.7952741057678 53.4324918944801 45.9144886468292 35.7942807557279 39.8076428064203 41.515987308633 41.4389207659562 49.4092890786016
583 50.0465414557718 47.4872774347742 44.0129220330109 44.4711498955237 48.7949791666049 48.8398098694527 43.6151287392399 60.2767592870442 56.7906774320415 37.7659153339745 56.112468391622 39.2043591692491 54.800434916502 49.5792119382154 47.9082897217492 41.8727016888074 56.907744221644 42.5400457717751 44.3125776925316 45.5318631694621 41.8320361394166 33.0687624794555 44.2762067379535 34.1917860375113 44.2335509979475
584 50.228110787884 49.4422929059212 38.982294288293 46.0488096411866 49.6436858299274 47.2255445751465 49.3875768796136 54.5353316316235 50.1795821106361 38.7642319656781 42.3074331046979 37.4976642446902 51.4415972184936 52.3557727174168 44.8926808799703 38.9484531541916 54.5222910780386 50.003775888248 45.5414585691765 49.4607164835398 35.0974593202654 33.8012735222632 39.3695066485465 26.1532872164494 46.9619307954768
585 50.2494143479608 49.0575504775874 37.3774355866018 40.5021817658427 51.6564112017812 46.0199760898267 51.4416618346958 51.5984381556908 55.1205513950322 32.6351584964851 46.5513836333625 42.4642748395114 46.9088984633163 54.8926196206746 42.9356932968718 26.1051303975876 47.5930916781721 46.8289505137547 49.4230222772469 47.8510496585168 39.8830582896558 36.1755012788399 44.7341962469764 34.5212578571724 44.3135150122706
586 49.0755266946884 45.9605186110935 48.644096289153 45.1014323403074 50.6184550044678 36.4938030992183 45.974738574488 52.2930555683637 58.9837634805955 40.4752713382313 47.7633384264372 37.4175627216884 54.7982556224767 43.4993228468976 48.3156487938719 27.8818139647836 54.5426647518741 38.0175684655555 49.6478248450697 40.9613109233385 42.0050851595268 40.113276882743 43.5641811667185 45.5894433530239 49.5304014778786
587 56.4591634721249 43.8174404561463 39.6386116470651 40.8987216933036 47.1082118741646 43.5680719568828 53.9071884199281 51.3641947398663 52.4872169111287 39.3341643716149 50.0012004294202 42.7105785567579 54.0294500222369 50.8516574391388 44.9691432989176 31.4480418276927 50.9377786251922 46.3525452881622 47.021775346298 44.8266564258377 32.6615704475163 36.5661862050677 34.4655684771089 40.8016250151078 48.1002797686847
588 54.0386940555243 44.7437503805846 48.2839821566594 39.2182047425041 47.4702949315045 35.9082602904303 47.1394928124236 47.1742752913905 47.3352978084702 39.1613989790301 48.0127579554451 36.7798313457832 47.5294725779153 53.0125601260057 48.0200544391889 32.5704803159216 47.9579040342982 42.7853484010484 47.2362785765103 51.0611177903464 43.0326873078543 37.6964344080474 34.878657297369 32.3704419942789 50.4909200204292
589 53.1773327876386 51.8202377795313 42.9328961194994 44.2649903562847 46.6195649715995 44.4265154657841 53.4823391775801 54.2557427368053 44.6966260593353 39.6428213364135 52.8508848467361 40.6505692730896 55.1436248834005 60.4298003890661 43.579312286183 39.4301978585943 45.645624530863 47.6480366258247 45.5237885440824 46.0319680925331 39.450138748538 33.6291978259422 38.8756550199052 41.1786056935244 50.1318590242016
590 45.831741309635 45.0449791767419 46.174776221865 33.2793650678851 46.1253969392692 43.3247449104322 49.6878126678842 53.7295742165991 51.7688218481005 34.2545630294183 43.9272546678172 41.1437913554403 54.4260614337157 53.994977216856 39.4670699453822 30.0978824537685 50.9042997113663 47.0482881144061 48.8838007534771 46.9224836451083 41.4503684011303 29.3271830495744 32.0801691022339 40.8138710980102 42.5374259045
591 52.0729164055334 50.114045162066 31.7261135320567 42.6884420253842 51.6829188312311 39.4172154940741 45.7007979372787 49.4404638200936 49.0595249171013 35.6753324816883 38.8081798929752 40.3519690448136 54.4302712498957 63.1622305462599 39.9845073054128 35.501914430774 46.9448627148597 46.5264912602888 49.5424428367968 46.9784879991453 36.8623124359151 34.8806520122474 31.693963417885 37.5812783943289 46.8537067006451
592 55.312663917312 42.1764710574041 47.3862848899066 43.0462231436133 50.7680080091983 44.6622301205782 45.2057841637464 47.2047184742326 52.8144861980259 29.6506847222336 41.8306925012484 39.2677520439416 56.3169362753247 45.2494373125008 43.7504798202557 39.8494629394896 54.7430406335886 48.1784837240276 48.1593625645768 38.1134201127978 36.0979132358383 31.6264577796228 32.1807777788815 41.001998538939 53.7533044806256
593 46.4189818702519 40.6269103522253 45.8250063297729 39.9762482876324 52.6191489384234 46.0377216289508 51.2548964513304 47.414281712091 47.4684975402905 38.18467343708 49.7181621477621 36.831572268244 52.1720164019995 50.9854707329966 44.8983972746932 31.4494577428416 51.4903569935502 39.749898366109 53.2160474977697 37.7685205172255 42.285071222585 25.0818991655211 43.1360593059511 42.3601149404381 47.7065769433146
594 53.3731983423814 41.6757844797934 44.3076290491852 38.75326739732 43.7360347856025 46.1357699411062 46.7001618159914 51.7424087697874 56.005090017765 37.4711182940286 49.6878524279192 38.6759298349751 53.302360748074 50.377918097661 49.7454455502313 36.2145128551474 48.3326250290584 51.3653656984084 42.5565571629633 48.2529532249138 39.9964369892621 34.9671946445359 34.5056497630387 35.8907170573123 46.3408919793551
595 54.0190117644484 48.1943951010124 38.9608358384288 41.8473910208298 53.5028923908496 36.5228432719092 51.7313307087706 52.6670071329929 42.8459647774751 39.6459544429351 49.7318207146892 38.8106693409157 46.7286458151013 58.0218331030364 51.7442251788611 29.3178959556526 49.6957837857251 55.0300103598354 45.4817181127718 48.3501938135831 45.5808485108962 38.8517856224456 45.628243431702 34.2336951593225 48.1761485256847
596 47.5954679103737 42.9567903362728 39.4604269536321 40.0150929804539 48.1618990617362 48.1589765761197 51.3283047555698 56.0028677881602 58.4379299490022 37.5903661287763 42.693727393581 39.1508712033583 50.0569463225812 52.7401847424798 42.8427575971284 37.1156785119468 54.2392887073481 45.1977147805668 49.6852238983832 45.9843609263493 35.3204715210199 31.3180481571973 52.0103701307781 32.2982584351689 46.7314160771588
597 56.838477794507 39.2345589494033 41.2839394046854 43.9997652425099 49.4883993686873 33.8253692247482 53.2417891391926 51.301495381794 57.1541308171984 34.888164525338 44.6712127857554 40.6644989395018 53.7562092674493 59.22689612776 45.9559369064233 34.3331484104276 53.7047828262585 44.2700348588363 44.4098541909096 51.3378523296924 37.0584795002522 39.9538853430488 30.3139612103475 39.9595613505578 53.7503719927117
598 44.3453691049307 44.3408808312493 36.472581328711 41.9496636138533 48.1934215679335 43.7315157898622 50.1893834147361 46.8499655118027 42.4544630606296 34.1935617403826 46.0820761383006 35.6480287766253 59.2722227967492 43.7905993963307 37.4937642319371 31.6615538339026 54.4318377794342 44.9921972776161 52.823030637818 43.0647522611794 39.5472009551869 27.5046064260145 41.9826238280946 39.0051073338627 48.6711561856584
599 51.930709737869 45.2109931662625 51.6445411470653 38.7174247590307 49.1562582384002 50.3319979417717 46.660340432787 49.9251955768375 58.6791632658473 32.2542494117868 49.4733493346448 44.3433724091809 49.3773299342552 48.2546687689866 48.8102337768987 43.4862178255668 48.2014687141816 39.4717024920666 44.8492513343034 35.1442941441327 35.269952956456 38.7469326102687 38.3199535543531 37.0479761229474 51.190026035811
600 50.2825651062884 48.0769508803846 47.9682660697932 44.5898037163721 50.2185715274974 38.3754889592022 47.644188484075 51.2821256199985 55.2379455839696 38.1884066156268 55.5298046859115 43.9903857440897 57.4627898032704 58.8322593089457 46.5511322225483 37.6582460949438 47.1598390960124 44.3671509434013 41.511476009285 40.5251308066245 38.3220073867379 33.7028877279666 32.048162324473 44.3250953971962 51.0457836502855
601 48.0793801171399 44.366756492113 48.6161960985529 45.4169759786462 50.6020786420298 46.7311086242623 44.8489927112459 50.789264956714 57.4966853652005 30.6930661481008 46.968087809252 36.0479276680753 52.4890031967299 44.7249454314667 46.0095759911879 37.9616580931191 49.5650395242924 46.7974050501004 49.0128254550036 51.8603082878695 37.1147193798131 41.4830247733942 36.2077201646245 37.584994614295 55.1867347988711
602 52.9551458998909 42.0513289578056 41.4146937680436 42.6954725355048 45.8733128081046 40.3880361981833 41.1124651482152 49.8877070825434 52.9243266487095 29.5020348135306 49.0491942182623 38.4572308647675 44.3597619475958 54.4210514451082 46.6451592014482 30.5980235532347 55.6816434453861 39.1078809085518 50.434247104874 45.2893688058036 34.2436206201729 36.0530369284353 40.864585392036 34.9229817822144 60.2081202680089
603 51.8048281446296 48.9481312571878 37.4871235169494 37.4025637052404 46.1649337392178 46.3959724409136 46.5129065879105 48.9234691798533 51.984978385772 30.1830964161347 43.7882950085813 41.2130133057164 51.6135418908538 48.5042475874942 43.97698935201 45.9293599496076 49.020216576021 44.1323835584353 47.0090667014103 46.1625853307369 41.9023870961512 37.070044225328 48.3125785119486 36.7745882124358 46.4677851460131
604 41.8390842897183 43.45228355991 49.1306721457863 42.4365053284647 49.8879565741801 41.5058884017419 41.5668484375255 47.8790956882118 56.1731781060015 34.7068179629659 46.9351369065067 39.7040017925301 48.8640081587037 54.6485798703544 47.4573140680639 34.6816935785695 55.2149614731303 40.0380124146441 45.7561052900126 42.2823139235287 44.2498656933108 37.4548994668932 38.8144388516175 42.937900085082 54.1316558339076
605 55.2511252593865 38.7470285873239 42.7543827192384 44.0484044129482 49.4630988673541 41.4976658277399 44.8299219063409 48.4467161322422 55.976204184196 33.2753052376681 44.9022888473368 37.2616664303179 48.6193558397314 57.6270975270008 45.5797160774531 35.567516116964 54.785535245029 38.6637371319591 48.1126163932773 53.9933794120246 43.765356813199 40.9507856712 39.6268643098206 39.4968428205387 51.0564474364026
606 58.56033673863 38.5397743394565 38.9444578975598 39.5444339048919 49.8833188576964 40.6755479565022 43.7659688808237 49.9368432521353 55.3523082158139 40.9602860348865 40.3764909166442 41.575287820368 52.6061172515396 52.1336630211894 49.047492529964 42.9661264849885 48.7745320145155 47.4014237329818 42.0477882551353 51.8926284432528 38.1060977538704 39.5239269562319 45.9048672362643 40.7606399473388 47.1538335562277
607 51.6143911005545 44.4083412927559 44.7929849671644 47.3011441707595 51.5698507946527 46.4526655604651 55.305348941415 52.1453168329421 51.2405028324618 36.8562252757987 47.861233567445 37.697370470339 49.4896113297441 58.5289374153166 50.125523725924 33.4064671070287 51.4752986042907 41.0588250305531 46.8129552962391 44.2155808104801 36.6664996441985 36.9017763971734 41.8048225628056 38.6448726766988 51.126245101458
608 53.7912933141492 40.0315927114494 38.7580635295952 40.6714977972038 47.4503435171141 41.9428577709378 52.6719463009244 50.5564356499022 58.1670360890096 38.0123961149985 43.7802341083529 39.2698610134633 49.2205908716787 59.3285650676428 50.9996827077709 48.1380228701966 49.3140833772425 43.7486718310779 47.117679117118 48.0163702435143 42.2651227892318 44.5386862280601 42.8413134748923 42.5308385483459 44.5464456850184
609 58.3975274290228 43.8973593525024 45.4766235872557 43.3462984403609 47.5013946459294 37.4013050168112 49.4347110775711 40.6784030717324 50.9018905789109 40.2691393418762 50.1761588597973 44.3196164971786 56.4308398532028 54.2260282629332 42.9010670058008 37.5607853401795 50.594901507061 44.2942755781875 46.14000294575 51.7549536116437 37.7875702976432 32.8449712157817 43.4558043199033 40.8045035755206 59.3386421432522
610 54.6145864082739 46.5409792961532 44.6184282599364 39.9291766882555 47.4729431688735 48.764359308718 43.6682912725516 49.1081399092054 48.6976967784594 34.148690030803 45.3458186599301 37.0421261105665 50.2367525890032 51.9436214003213 44.4094749015742 36.0473599877458 54.1108671658624 48.0892877999147 47.4201372001515 48.3511458381765 41.7388227070965 27.5390749763119 33.9569122049711 38.6393317118038 47.1168099617712
611 48.4632012738037 42.5288732353831 42.2675566066769 52.52878531047 52.3713162941763 44.7590037196852 46.2648356944853 47.7676076104534 55.0673225603533 38.0199173504482 50.9520117063738 36.2785498607771 49.6104809429562 61.0928540663415 50.6981398445338 36.5128608744889 53.5268483637218 37.8686250032156 47.030397020773 52.9616998754299 44.7083075488693 40.4544269192846 43.6967836575831 35.2893508926917 55.4323476238004
612 54.6306736573305 47.1356700413839 44.594965233378 46.8129233706826 46.2925920113337 38.1927713515551 55.2843865647466 53.0885267442688 44.0900728223871 36.7697974974278 51.6461542594174 45.3743295237126 48.2178858585055 47.9585922969956 46.861358762039 30.2339196690766 46.5967490217016 43.0746737369299 45.2252617018876 42.7805313421621 35.146483992118 31.8123063717999 50.5959515025388 35.295528023139 47.3625992470105
613 52.4962087113765 47.6763685751335 44.0372938915688 39.8349600704159 52.643545953076 49.2717359015192 57.7561331097013 42.913442404055 54.6453290693815 35.2080968154084 47.607682996253 34.3486112622926 50.9426497308137 54.7740975868486 46.7896627227558 28.4446275676359 51.1878987002037 40.9635436676954 49.2076150511303 49.0991474834593 39.38176852426 33.3548948684236 40.6830885788516 37.5062761425495 49.9818621881528
614 49.8457676132023 47.5263396590254 40.7125523800897 41.5763565508384 43.0107292347698 46.3668124374273 47.7049912124792 54.0314097198846 49.426005403977 32.9156946709302 52.9143625715763 34.8426393428622 45.188845836099 48.2558686325085 49.8636001316115 42.7320888747925 47.0007801344554 39.262304723972 45.6117575042817 50.2017818850912 42.8276048767473 33.7859394254098 41.4831138342134 33.8080835321659 55.724199008596
615 53.1282595854359 48.5939581596314 42.6536385083413 42.5615616461665 50.5059508639144 43.7758360571441 44.0009863792699 46.5237353824817 52.3926814504936 34.2463448112394 49.0282919378283 33.2357748917814 47.5062052170315 57.3313274694753 44.7843214954501 38.7869408990193 48.5043227464261 44.1615107140124 50.0347300761627 46.4299074263694 40.4739760777629 37.3493425404174 47.7203696264122 40.2652645698333 52.0434317248193
616 51.7422773875907 49.069574114883 46.3623590185103 43.8872961449187 45.1895336394181 47.7027231072958 45.1472157568656 48.3994807874737 52.6550746755361 43.0971703555532 49.5859420937147 32.4327962507872 50.0050630308604 48.3894765305668 43.3975987527937 38.9383160342447 45.8343272273279 42.5119146720457 44.5666958625869 48.123521155658 40.2859697134234 38.4516666882906 38.7296989797322 33.5300308457863 41.5918224766205
617 52.8397215094482 45.3292217950796 44.0364920485119 40.1595817032231 50.9122347106246 44.0890831151647 47.4955415858669 48.2367681159053 49.2597850581331 28.2719816943746 47.0040926558081 36.2184510377127 57.5444367588557 48.1408163604168 44.752212702663 36.3327011041137 50.4046514608582 44.3336813664008 44.7232707538945 43.0844165997464 35.072427219613 35.7010297861872 44.4517526761764 35.3518104495894 45.286309832277
618 56.7911768679145 44.0654539603908 36.9825753433298 49.2997203100129 42.5161706756231 46.4015258112229 48.4551764262221 53.3569426620128 53.5521924087991 34.9046552350962 52.2381110102906 35.1941810787266 52.1858840795799 53.8938448880689 49.1329831014634 38.6840963135782 56.5357146575383 46.972843224657 46.6957578851263 44.5557111448974 38.0614369359609 36.2581381220648 37.4551572434131 30.0146980073272 48.820504504453
619 53.014942553533 38.9886849255575 45.5460517475564 43.6704067382021 49.0487288530432 45.2541754940906 46.3669762452101 50.9517742701891 47.6078156231659 32.3226109114592 48.4546108824492 36.9738765269958 49.5636464657106 51.1604260108762 44.1577994170343 26.1555075404084 47.6895743910016 44.9637165692767 46.2282139970262 45.2225001388997 45.1587075841263 41.3288561556847 41.1503576668233 48.0056081084136 54.7943661744032
620 52.170163863103 44.2895713601059 42.4814679869269 44.7215011779859 44.6306335456141 34.7344519732402 42.4693929667746 46.9343699929172 56.1352251765827 35.8262333019517 45.9881460365178 39.4816206150587 48.1780187732839 60.7244354845883 44.8608670820513 33.5459589856426 45.8000019094253 36.7976988139744 37.3355506454783 39.879063471003 39.3439673150792 42.3195403858948 45.1973778927341 34.6284559339059 52.3612623192774
621 49.6508780550742 41.1062187378118 44.0620714731521 34.9599217523324 47.5746756002629 41.1991937855829 47.9091995626255 51.4810142365889 55.4517765030026 42.9041355990276 54.4466702723706 41.5791116438709 55.6734328163041 50.1874063643174 46.6861578540075 34.5584949141254 45.9062296054098 40.7490548291436 41.2624817957869 50.4987399754683 42.2844574166489 37.426518351385 46.4377457963261 41.690809788925 50.6183743507155
622 51.1014763948637 42.9443369505309 38.818076183516 36.2671189862427 46.9518763194427 44.9012684951042 45.0204631311389 52.0160540953041 56.8600127322318 30.3765461772306 43.4609018397496 34.6222361192954 51.9016837061117 44.2504077732628 45.8210096992136 36.5783278717224 52.7026928150226 42.6261552411743 38.8784454930477 45.7971338451879 39.3052243930041 44.9161620319761 33.3912094378905 39.1938402873236 48.2776159952632
623 48.1625535483591 49.9003396041033 41.7831712076723 45.8860143167593 49.411691573554 46.3298046344445 44.4234907206497 50.5097511674088 50.0990978766497 35.7333291916826 45.6168237928632 45.6520020841227 47.9045403734577 51.3166722030364 49.159877865962 42.7359520038325 52.4410778783386 40.1875259496608 43.9825247333785 44.3261343189523 37.38310214128 36.0480422188677 36.4802621657234 43.9836095738615 54.2454097218014
624 49.0630966197488 42.9252945667276 42.6799121232106 49.3460994901436 54.6863681017598 45.34592216258 50.1631086813548 40.8953328827739 53.7475114821261 41.8364300485277 47.770924882773 42.4720066229406 47.1965150294532 40.8671087806097 41.7089908052083 32.5762089493339 46.0301482602763 40.14414709036 50.094513584973 37.9895430702614 34.3827317037353 37.3039139607506 41.979800087637 33.3317513007021 51.2902084785809
625 53.0246744604639 40.5647718689082 45.7106661700683 49.3292699282999 46.983829197699 44.5822800013402 41.2592981852256 56.2206602795656 44.1246409681302 35.6761224425425 46.2018314807235 38.7270640686825 45.2047463631163 58.6380919104737 42.2417391609448 34.4508446033722 56.2883147130972 38.9002830163257 49.2352582945836 40.6931680518745 37.0890238475995 34.2242649272076 46.882861642719 28.819936136455 47.8515426637509
626 56.4904517573691 47.577340300483 45.8103981482401 38.322236835707 51.4093313629965 44.2675477230689 49.7072398023678 59.2964194412275 51.5758199281968 33.741735751974 45.4104657304812 39.4788342995181 51.6637207241356 50.7720397896903 39.110435192559 36.2401571019812 51.6980418169188 46.2742027165087 50.685882775341 47.1337652021209 36.2349071383078 40.7094718193587 36.2711329067408 40.8982400845327 51.3413060969323
627 52.8782217888974 47.2364080031028 42.4353070363695 41.5780504841827 49.0698612112802 42.576299558995 46.3582830839731 55.8684667008134 56.814675640098 34.4907891241764 44.4351557917814 32.1397653524955 52.1009886528985 53.6068102925229 48.3447474982294 32.7389713456354 49.1105926214634 39.4530851609325 41.9223499782329 45.4880339193948 35.9278655408213 37.8958495894285 44.7425004027756 36.0739325696279 47.5770955556426
628 47.9632775188492 44.7422549774531 38.060293397487 47.6443038377012 51.0986141163041 43.6685058400458 52.6093571544886 56.967576489318 57.8264111267621 31.0771805279045 49.7238681271858 40.106479039625 58.552989637716 50.6556467150481 43.7897635206416 34.4811681312798 48.6792826315946 44.8958066063884 43.625933630704 45.3859543574238 40.9558543060783 42.3971455833216 40.1342220502272 43.7701446965823 53.2408571598731
629 53.0934974377777 42.5306636219512 44.686147128644 39.6819880417731 47.5436065433296 45.9185074136581 44.8467849727155 55.6379803849973 57.2516725733279 35.452467439995 47.7284400729758 33.8518332648268 50.612031641732 51.937439156815 47.4636878874147 40.4622034849284 54.3955054570159 48.0614667208953 40.8551308395943 45.4531723258262 35.3570077712377 37.0662446653385 39.0415207802333 44.0035361452205 44.6310305247841
630 51.654964319811 46.8155096543804 43.9266452087093 39.5794513046864 50.5657065250301 44.9460382142214 38.9745586985655 54.050877332723 54.0422602481307 34.7072576410426 46.3343135730781 35.461300610761 58.2587964660596 54.0709852267298 41.489628785009 39.1829130668373 46.595507195431 46.9554776484749 50.7545603500353 47.6973348073975 41.0508310600274 33.0136539271671 45.2912312389934 44.0905910020492 48.9733806032805
631 51.3179759529263 43.0034719914508 44.9615168844358 37.7134025434855 52.1914948482222 44.8586043004364 44.7681566713269 56.9617065883738 51.0157496212903 37.2417566473508 40.9102251090623 44.0226478124669 56.8338077254586 50.7517859132436 44.9663012830518 32.5646797916793 53.4682417686742 42.7704271092775 43.3792375211573 43.1271527001152 36.5322576300132 33.5792014693007 45.0923028771749 34.682450628438 43.3573966644903
632 53.1293497189199 42.5852037587756 43.2440804358099 43.3725557097239 50.6134211754905 47.663029214029 46.7203500905126 51.7057571823861 61.8017641762412 39.9972948340554 42.7163425975598 34.724485902167 50.6099129125231 52.007151224449 45.9038871772235 33.152235979117 53.9060368602066 47.5176848474283 44.7682184045111 39.6854588187214 37.5535695266391 39.2858314982279 42.0174951042993 35.8667287777959 50.8687415359408
633 44.7289928872037 51.1456333686189 43.9341289707159 44.9402097453898 52.1633128221756 45.1471727472095 52.7422507926559 45.7454905175911 55.628811773666 29.0289779374352 44.7531001180803 40.6677468244774 48.9490383029126 55.878618198966 44.6911039153396 40.4404793614235 44.9925343485597 42.4569113026148 50.3362367278954 45.815382917467 40.0593184727652 37.8214591701859 34.8259714357625 38.5210735333293 55.4325135299596
634 44.240941248705 45.4300952366857 49.0765484484408 44.9233767977096 47.1285835706223 41.8938485661618 42.7871460249759 46.8158529269147 52.4061946164986 38.8234083726758 49.2026628029195 38.6005723105914 50.1177124137932 48.5105773199099 38.2322935251476 33.6222845217309 58.8029304678276 40.1391059967195 46.5747706408861 42.5829978273763 42.9589963557131 28.7110358652818 41.9440768859926 37.5250859757525 53.8543694279807
635 39.9372023275182 48.3413892346749 42.4769644246934 37.1179342689073 48.4607341578724 41.2010547155095 47.187661926285 43.9914120082593 50.7366432989721 32.6526998869249 41.9956528308189 36.7421624645781 51.875570787229 52.417699999784 48.996697913739 43.7794112303154 52.4675101296574 43.5455098579883 48.2788510669145 48.9886347007617 40.9345381680535 40.9981700832842 40.0665225598592 43.2489386900399 49.9066751663444
636 50.4372345280834 43.5897223724599 37.9948014223278 42.9709385380828 50.4169563785907 40.3143012833496 38.067569869028 47.915666621573 46.1655879933437 33.5573347159601 56.3428835698997 38.5880287844971 50.44405194259 47.8720945210013 47.2114316776768 36.4615565033623 56.675148366554 45.9000430752987 39.979638353047 41.2653491668256 40.9290176006028 35.5809048891619 34.5727558664399 43.1993650214903 51.9665390859183
637 50.0949470001308 45.7835790547215 45.5355210746694 43.5189597958141 49.1482850149674 47.3213841054093 44.3816773218904 49.1669408072655 59.012549815544 36.8615185974926 49.5748845482307 38.0483908711026 50.6436948552952 50.3672232592126 46.8655720585323 34.4645328202464 52.7541064360081 46.4692196341526 46.3634178717841 52.3498288325003 40.2632858957058 41.4380743766219 45.5467292719241 39.1468169254759 47.0494580367714
638 50.656174192827 31.8258226778079 43.2563267064112 44.7589863382545 46.0116119225456 38.5680105016242 49.6760943019787 48.1613537556023 45.7046047156988 41.6706428132697 50.0672405529233 38.5748158702067 53.004861281816 53.4745664644042 47.5873784771199 35.658055295798 47.2551385550877 43.8714229448026 46.8126482125238 42.7135788300402 45.2804930070675 36.1072138540782 43.7752654671659 36.9381792716738 49.4546909407964
639 50.2344626298955 47.1929298967477 40.2854156247479 43.3277071529997 48.177277906217 42.0675035644148 53.0771853406483 51.850191813711 53.8410325372843 39.8333565299142 53.3479483350126 36.6307956228065 50.0575667320595 53.9276807208931 51.7545355696914 39.6847544630345 52.6032594267936 43.994917109576 46.3664284625188 50.8378669517872 41.9259820520392 37.6744407409453 36.8632095822324 39.1542499057379 46.9007984834733
640 54.1448897240301 36.3928251313452 43.6502799577083 39.3234399650869 48.123056582239 44.3426236124524 45.3790757483489 44.2262789009421 44.5775058793698 34.0514680440735 49.2693400538102 34.8330594448336 47.3356323351026 55.9658485947202 43.935132117246 34.9852753765507 48.836011493992 42.7601543630791 45.9691361427244 43.927527992884 38.4247181922811 34.8112905516206 39.9637589020265 33.6522907310611 51.0792085357997
641 51.3285502877739 41.5273088894928 42.2855727842657 40.7276505253399 48.6182764601241 43.7658669247482 38.2243520228553 58.2023475838338 54.1036512874861 34.7932405301623 40.0259669189798 39.2331402264243 52.6707374766737 39.9565377538866 48.4346348635701 35.8310562254947 54.9461518789428 45.1097134678813 38.1033601947843 48.1036643402016 38.6354457676563 37.0179725796664 44.1092228266502 38.3750805913613 54.9055058219925
642 50.4543989630519 47.4289804879889 43.3233378517066 47.2239323081965 48.7017367516494 47.3733289659861 47.2711036095737 49.9308995150205 54.638392062552 29.410808488542 49.0998709499471 38.9842086285354 45.452921303771 48.8920368875293 45.8937973639865 38.349360782207 57.2999233829813 41.3865618870868 54.1540791144794 45.7720239200147 38.6032265953367 34.3467291219002 47.0344880357501 35.8069472880939 49.2096855173266
643 55.676705674988 40.2818986209709 47.2767406149342 40.4011968836876 46.8517595181337 44.6956831525241 46.1044717863622 48.3498859689926 57.9285366835666 31.0581578756325 48.8679740573817 42.5557560449992 48.6023687241115 49.7029972276693 43.764005364352 35.0311480600339 52.9527319061371 42.938565847756 48.5683411273672 44.1850113430014 42.7461889113348 40.6589320289052 35.2127938986568 34.4812970210319 47.8742591646493
644 52.2727930553672 50.127840193045 37.6293436014571 45.4438470457357 43.3141301365426 40.1518294970729 49.545155326534 54.1310304005189 49.1554779084845 31.991708895974 48.2938835809319 35.3091873269048 49.5524098003243 49.4467811195254 45.7129646753263 38.4268001395437 54.6168330014982 42.5021219974172 43.7813006675079 45.9364089222861 39.3945463155471 31.7953621438886 40.1614129870108 35.0266454939756 49.9472746243637
645 51.7393321116715 39.7986152521316 39.5310392165426 41.9425602495456 45.2756146267612 47.1607988654551 42.4193564804141 42.9373181185684 56.970969867459 37.3146177209585 46.7960547660123 40.0914023817736 48.9162730040304 57.4545241126552 44.3838939606025 36.7435078555537 55.3580461053904 48.4154571710213 46.23949588763 46.5910405789905 43.8125811198365 42.8708108988165 40.7520394112949 40.7858396202902 49.7857059524423
646 54.4359388931657 47.8974142872861 35.6002162858549 43.3635005733251 43.6622984102122 41.9621471263457 42.6353374969386 52.016174324298 55.9038677560257 34.2898441857972 49.926230602325 41.0944238194415 52.8571107240525 53.6794756958706 45.4342784692402 33.5055523665285 50.3638060890569 51.2951230004986 46.1964000258996 45.5233195108296 29.5621604036034 38.4923709490999 42.2530665838244 31.0887078583132 46.9120154433437
647 50.2298328847099 50.8893344363219 42.8661270704995 41.2784943089821 52.2679722740778 45.7470398923483 42.4887918164766 51.8005228598222 58.341919219516 35.7278044083148 44.3743557044631 36.6584278371694 52.8122377652727 58.0108004435559 49.0995387669798 39.260182349302 55.7647449349106 44.103519737043 48.7032043025968 52.6043359648291 41.5516093711256 42.5324868181357 44.6807358078872 35.2221837809168 47.9076240489225
648 52.5837182518113 48.8607411734321 43.1315768562812 42.7627770759916 49.5843957786823 36.8653830948102 50.6901563036494 46.3372348600208 54.9976663343641 36.4161747626316 45.868328702142 42.2069403205164 47.8556191819045 55.6147370563982 51.3213237401546 31.3103973616886 46.6344848194684 42.6512451144929 44.5550059305538 40.3369990305923 35.2470881419718 39.5573520319728 44.4135221872668 41.1183334747523 51.2661401805387
649 55.8644586678482 43.1678394388004 47.8745548598268 39.1093581332758 47.0707185559024 45.2489529794602 46.5320126643533 44.7725117313715 54.3543296883855 25.5974030880658 49.0528960054127 39.8788119314358 51.3315357430325 55.5305704769446 49.8249166979362 33.4457591219224 51.3820682421503 40.1407623136271 44.9451801530223 42.8594415641902 38.5572568517024 40.7514384279993 46.2227083116436 38.5145126853988 51.4555012752212
650 54.8417921282102 40.0233672470416 46.7379930085048 40.202375266707 50.7025442539065 44.6089485115926 35.8244511718037 52.141809367526 49.5528789949766 41.1264337591836 54.8471603658678 36.4558516522983 55.374377164682 55.9209303409667 48.9336280965065 37.2264150370691 46.1349606766577 39.0131184896573 42.820604093697 51.1010511212515 39.8198242955737 39.1966381132671 35.2727268461956 44.2053955748128 47.8360159885648
651 47.7931019426114 42.0337167292624 41.3632139291754 36.6562593416224 45.6684677417884 38.1148107135922 42.2088806109334 53.0713157170892 52.1154827207437 29.7050491594178 50.4782157733259 39.7855466455566 49.8769143653965 60.2833211688112 50.3117370220805 34.4042720237937 54.2269169768307 45.8815247630286 46.4396175766705 44.8737863223511 40.4263724081063 39.3300455626192 40.0808720093882 38.1486579592618 52.2538148766537
652 50.9477181745183 43.1585534975792 43.4390074023653 42.2343878471014 46.7385308760061 41.1310747065061 49.9939064892133 50.7668192624176 50.2365502487893 36.4918740780276 48.6582565143358 33.7202665870722 45.2351587166446 50.0047183501138 46.0430829147652 36.8089167004212 53.7968878130687 39.7022934412405 38.0147519054982 54.1421402726449 37.9290587121869 34.8941641645323 43.9112949229206 28.4162323511017 50.5691503937793
653 50.3111229691374 48.9944686086889 41.0856288812448 34.9690413074486 57.3032642178531 45.6081537848383 46.1140635029458 54.5534249757048 52.5346235063326 30.8444924648616 45.4506083149495 44.8428209155458 51.5830618752105 58.8041028943692 44.8791644989996 38.9077167353807 53.5657897511978 47.4675080225659 39.1764330647049 44.349850486072 37.8780974198791 41.7437701383958 37.7506360397616 37.496503031556 48.1932517059054
654 57.022806057247 50.2735573989587 47.9063255352764 36.814540871288 48.9699445272041 43.9114468068165 49.1709472724196 57.1434231570867 65.0380363634452 40.7982940499191 45.5562057668831 36.477451014914 52.3857294242391 61.596185856792 44.2267089017903 37.0339617888055 52.7303205444768 42.3754584917203 45.973895429457 42.5251454616083 41.258189588692 38.1561417245791 50.2375655766889 38.3741467552061 53.8116025211452
655 49.1875191048277 46.7483298399145 45.7181810740572 36.7901290174237 53.2412195899942 45.1134385681381 44.5753992919968 50.2445016959205 63.0585023075968 33.2523065777491 45.4692599048316 37.5495254861101 46.8942542663461 49.6742845353881 43.302149603818 37.7239890000388 55.3489455306362 40.0318022389465 45.8242816969938 52.267548789324 34.9399930095522 40.2676704100627 37.2248922060941 37.1804464001032 47.8157930258339
656 50.6738599479406 48.0725979402615 42.3404276729705 37.3440818570932 53.1918377062225 41.2925814159283 51.0291531631121 50.7655621497673 48.8095497458244 33.3447181323733 40.5439459080353 42.7530728691768 51.5961481866329 50.0108156346303 42.8579422057646 36.946428726009 53.2227516576546 41.195159797384 43.8198565372032 50.9082709905639 38.74233142127 37.2285970976578 45.7987537401639 35.6609564851915 45.3510265881074
657 51.8800539262456 44.8969469448937 39.9321359744535 42.1526496826089 48.2480050031341 37.5680094086182 47.3261593335575 49.5269803546149 55.4019844882347 39.0829907386131 48.5257572370839 35.5967551166602 53.7648115541234 47.4174933046299 47.426515784834 34.8039958033705 53.528525513782 34.697693354531 43.8196842435741 48.189648383307 31.6423048275475 40.886579872193 41.3087020480087 35.1848551293659 53.3447136483582
658 52.4899467010791 49.896316289809 44.7926134271914 47.8652208233847 49.4587554835753 46.4376044409462 43.2784532269229 50.3115012565152 48.8497163300073 33.5853448229741 43.4616574247695 37.1306912245544 47.2999844487565 55.3192066702997 43.3847853561441 36.3617256978151 42.5763440749297 42.6068830092085 49.9612920964499 45.7031723457232 34.3399432884184 35.5874783106616 45.435367048623 42.2250967194665 47.4156546125395
659 54.3087264164686 36.6936944956501 47.7773117161988 36.7451669892535 50.2455967869231 44.4219579855972 47.6166743852601 55.859708097802 55.6038380266814 36.4261686930149 39.1807039423799 41.786745132732 53.7573372336718 50.0942073130992 45.8484599935203 40.1303246155057 59.7617952475424 50.9892901192989 44.2207546344237 46.7947458552827 32.1831708087372 34.3495780931701 42.3382752430992 39.2980507938972 53.2127825904318
660 49.7634707826932 45.2216139647005 41.5440629354131 44.2790779194787 45.2118411770818 39.2231966469497 49.8169359529882 48.5251014651915 50.3921936838483 33.6278588499651 38.0459237314925 44.2392273392085 49.2408520246594 52.5739870978471 45.5377923989446 40.1847925698196 54.1089619678827 42.1958455153195 46.6090456705276 61.0815178641954 39.6821752579331 43.6327281279432 46.9269587546912 41.8772246635007 50.4273942175233
661 43.3754465878261 45.2452049596266 41.5102595892295 39.2058585120388 55.3644172195745 45.6536845255966 49.7669308770113 43.3272185673973 51.2663040351865 34.4669900648565 47.4345486929725 44.9248461592015 53.290992375753 53.8499028105847 41.4461006320323 33.9086324864911 46.183594902605 40.1653359745981 44.0858690527486 44.6171075809591 41.4343173482748 35.8733842827087 45.2856560350946 37.2732417136503 48.0123055353454
662 46.0570694707753 43.6250988707959 38.7286446482589 40.588351790831 50.2058305797433 50.9608861489096 42.3357427097098 42.5760732526117 48.5637912951777 38.2921169305164 42.9633375405679 40.5568889431183 54.3672028648449 49.3188772971499 46.461803800163 37.3505623847898 53.7506436226955 43.3958147399516 48.9604124050707 47.0322269926792 38.3106163162015 45.8694725121991 41.9187946929174 35.5628748304475 57.0692430484607
663 55.6363063531938 36.0546823383054 40.2189257351012 46.4785395515175 45.302404034119 44.6342074866434 51.6674135629283 50.0169854879097 53.8727784839353 32.6855462879433 47.0229183460419 44.2963374784401 54.2733554341856 43.4937458427604 46.3513145606825 44.3993489586717 56.3953327627749 46.0874198455216 43.6552393669071 48.833351147458 35.0125986104367 41.7448774122067 39.6857894007433 29.5303875621768 52.173116875252
664 56.3507862010396 43.3907923228173 42.6192823965858 43.6840385063945 52.5298460076756 38.5572435697031 50.5199599035206 52.9424662341375 56.160582807216 44.6348333560597 47.6982153686036 34.6476452908857 50.0360022810089 55.8648264602301 44.0918901961161 36.871075997085 50.703273319793 38.6106979384533 44.5742178253841 44.0984416384839 41.6140788983762 35.8615250055184 44.5708712239019 37.9252451588263 56.1909113436746
665 49.3149475572247 34.6792606732688 51.3286193057523 42.085921615638 51.6432016902473 45.3140164727967 47.4152794846603 48.8611157360082 52.384284478858 35.3485511538489 49.3364519262413 39.9929351936844 45.6443465108396 51.3458457243802 46.424713445904 31.4935991656525 51.9973638019361 37.9512617529762 48.6449879269345 47.4256972603817 41.5056742118321 39.5396812180081 41.4710231237004 36.6205988468047 51.9813843402561
666 52.7889995113571 47.3900889058686 44.7928808130658 34.4355826785267 46.7347140408985 43.7757433941486 45.018142038032 49.0013238707076 55.9507507383328 34.0380454382975 50.5403189414475 40.0499804692846 51.3538675794876 54.0979547218345 44.8021841530908 39.1884529336215 48.3691182769459 48.2895146278763 38.7788903342168 40.7349815861689 51.0937655657675 36.9479994759506 47.2074988182066 38.7481279083012 53.2022651503192
667 40.2376331335637 42.0818690460429 46.531794286177 42.8075214080541 53.8960285750905 43.2514603769132 34.4166065010923 41.62364544491 51.9587537030505 32.3369925015598 49.2334642439494 39.9483490391755 53.0929765240061 45.4777815389973 43.4693331717414 33.0219282333413 46.6719875093722 39.8225949573546 41.8080389052706 43.939561662123 36.9343793618992 44.2092808389655 35.8654633530389 40.9075415517031 57.6712734955729
668 57.7894528106767 41.2702601394094 47.2038803063795 44.8456923426802 54.0699694414499 45.4374275034554 49.6733340540853 54.7424751097513 53.7084749028974 34.8654661044845 48.4039180288204 42.8994194840087 49.2899868210501 57.594654971114 45.1100009901669 46.2045956458925 51.4446810764167 42.3928296855926 47.5063964257014 52.0469717341427 35.5295835708152 40.435932417852 44.6834770562035 36.1382858129663 53.6640271115601
669 43.2862587993343 46.8721655587868 36.8376745075895 45.3973127828085 51.6382397156661 42.8470541335707 53.135645173899 45.268118788481 46.1465632640753 29.3776882507782 46.9798617688218 39.9163559384313 48.9669371953954 54.7371990602748 45.5112599319824 30.7311394749654 48.8045687692286 41.2875710036485 46.3022482343051 42.6886938239087 36.0361456663291 34.1829290862921 34.4134011669238 35.4388959954358 50.8102124134476
670 54.4694364605171 43.5302458580933 41.027549676624 45.6849821938904 45.682646573197 48.1481831373848 48.7206928985754 55.486857339389 48.3574948121161 37.7011003999683 45.2987601663741 41.0093051621189 46.9890809538517 54.3998651530506 48.6434516241556 42.1106890407381 50.896664539511 38.5395850362708 45.0259702572406 45.6478406713877 47.7099041552845 37.2503007363498 43.9564054442278 35.7933882265859 51.02339293303
671 46.986069601948 41.4021361362304 44.2615249534485 45.1428921805295 51.1963097828578 39.9351984897165 43.0020884205136 48.9965889090736 46.2881902618403 39.1238305785746 40.5629326013774 41.9249603199906 49.9604325963253 55.642692403984 41.0488013588509 41.7722674252316 51.8185482364894 37.5353181319291 52.8858426890933 48.4763445861573 42.0357724917911 43.8512560969958 39.7244660738427 33.5527824648819 48.4296139129672
672 53.1139672976189 42.8255284972148 41.7752252645169 41.089301442393 54.3657461002247 46.1883381013575 45.278077594058 58.1725915006044 47.2245613888222 35.4752483660311 49.5752031095023 37.3372073354608 44.0734801734725 56.0292144403618 47.0827917381494 39.0368705177897 51.123772719666 44.5628116304163 50.0897161982232 48.4917439159612 36.2700365153079 38.0357464768514 38.2672261743585 40.4589576355287 43.9877452820105
673 55.5833082355648 43.2304436144128 49.9852450000427 37.5548061051005 52.058952496419 36.2285715802114 42.2050140852669 47.8155242179233 48.7623458823066 30.7294284246138 48.5052472683611 34.6477012476335 50.838586202541 45.6820422335696 45.0889180976344 42.5179981311729 49.381053971737 50.2048577777712 48.0013096680849 39.1101575661869 38.2910080271966 39.6819151936925 40.0527376932436 40.4620756123046 53.6917810064321
674 47.0668236403638 43.4010629775565 38.9447832594792 44.2922242213125 47.4695334945049 38.0974721244586 49.4429379366347 55.4753726674435 52.4336954008951 36.2432433064765 51.5797550351775 38.7457976873575 56.0308862708678 46.1675837907645 41.4142799270712 36.5090606386297 46.0194468515526 43.6811025256625 42.5566060183664 47.8044160962678 40.4627622020087 35.1502380140035 35.9750523070488 31.9825908346787 52.0075085177345
675 53.4806024283175 40.5636644212032 45.8348588861283 33.1149496991457 55.3856805833822 40.0931863326659 48.5924945248748 48.8714756719116 57.4984829412332 36.5376525033796 47.8422163950824 39.2980957654051 53.655579286588 53.0321457508659 49.0333928620006 38.8081484239093 56.4262182048726 45.0226317086252 46.2496875022306 42.5044048010815 39.2426305352706 41.1719562555709 41.1434189932961 36.1621446836524 49.3105746078269
676 48.5650529608775 46.6221310845069 40.917716180156 44.3769461784598 48.8070492273203 47.8224307422721 44.7779263018253 46.1802376957816 59.3389127015265 32.2147000348776 48.437503785393 38.9307825745915 47.0689543019062 45.7036659541503 48.6713884561165 35.7031299016811 53.179086484043 41.2056057768646 47.0093832841656 42.4155036210692 42.8993567091658 42.0362686867534 41.5084835923597 30.0718676519653 50.0739326085853
677 54.3607684696833 49.0267348889685 44.45010738302 42.0175463004356 41.5253496635897 39.0615425249511 54.460937902156 45.8423045067608 54.2838901990451 35.7753407172462 59.3120447583325 32.1659382271953 53.6029461038963 45.6912600196483 48.5172731537297 33.957457536585 55.5631308873517 43.7335919150212 45.6008878590966 47.1895378231251 41.693087712136 32.8965306413164 45.2934384447608 33.8823467188192 47.347885575882
678 52.6938212996215 44.0326535496943 45.7191997824724 43.2995066308959 48.7182828378294 43.4160439662551 52.4149291309086 52.0047181428088 51.0691059314106 39.150316675417 50.5286525569664 45.0414901452012 52.9153188309141 55.5275610525232 43.8848349570607 40.876724835128 56.2591142195408 46.4442839359014 47.1809613941815 44.6762742142103 43.3719628665491 30.8625973775678 41.8284904045462 40.9196935670283 53.1401687914147
679 52.3547464207568 45.825976781628 47.8523227470529 35.5076875496392 51.7238728934017 46.4546590511394 47.937183273873 54.8002372266227 53.4205273084205 32.1829726103076 51.0761441875696 35.8275847311138 54.0500571683964 52.6422899440585 43.4843194598402 34.4321770651916 54.8323465440484 45.67617103605 46.1142583281839 43.9643647200052 41.2220853256002 34.6983107267086 36.4498061549218 33.1632932436306 52.1052874181865
680 48.1938232216368 47.0450133186302 45.2037019525479 45.9886571582514 53.2113633601301 40.7612086019962 42.037208439707 49.0963816123472 57.6328288679555 36.625189846821 49.1742160340233 42.406887548663 45.0913500443663 57.2967362447509 47.5975380184433 34.297981955462 46.1038156195594 40.0855246222573 42.0912876347723 49.0192141482432 42.985525151005 40.4723332136832 42.4114697930267 39.2144571290335 52.7084532739252
681 57.1952436544248 50.2589920128663 43.3711247389481 42.913878210754 47.4560065530438 43.9346836901877 47.430826513437 47.4127311509384 52.1068766908839 33.5755128296909 42.2169397536191 42.9496340428049 51.0919533461867 52.3800621010159 43.8590295150922 36.0989704386554 53.7782396376636 42.5936829598666 44.5406893115869 46.7738907197582 47.8504227011229 35.3155864867897 50.353060800887 33.0626601637049 51.6831753334788
682 49.5165062498875 36.9555533488619 43.1183485977039 45.1216338781602 51.1696646158739 39.9800430723415 39.5304283959724 50.1270792162089 54.2506586982677 33.9169336814051 51.3821409944658 34.9210308590443 47.8031850637483 49.9974824356966 45.4299920987273 36.9737659708342 52.8678403638811 36.5002868298292 52.17256194828 45.7887549302697 36.3177495578406 37.2931064711192 44.9560369205324 39.6017133828191 51.6857201339665
683 46.8152538033042 43.7463886224416 50.7783627431457 41.3545132040631 52.5307202602278 45.7665612374856 43.9312272837147 46.4407498797655 53.51603030324 35.4019876693107 49.2107998149237 36.7883928258573 50.5083038279962 49.0560001850155 39.5787604785149 32.2009957464465 53.6385401866092 46.3575868743026 50.5966281067647 46.1469575598415 46.6638813268695 32.7699493145169 38.8176143135237 42.2755627240298 59.3150276878645
684 55.1905995700073 36.9059140030422 36.4538426436175 43.268760882587 49.2491873320274 47.7142004916255 42.3188883421154 42.0668349579517 55.1875719273529 31.575292251139 44.9517459972203 40.0669662740056 45.0014005837856 56.3961181604416 43.8190663768616 34.6892455377764 52.6363007555347 43.7294993163286 43.9049945738091 44.2691098802796 45.7073316698265 38.6825057369868 38.7021830698679 39.8526330396261 53.8398058980706
685 44.250323890958 43.8605592109661 41.958170686453 38.9018328189309 47.0241577024606 45.6326930780256 43.399982195629 49.7628184328588 47.2887366720595 30.013183952584 45.5600055089466 44.2240040241318 52.6758053614629 50.021058737108 45.855168353243 34.0096685102601 55.1320857076401 40.0837524076158 48.0926506607905 51.6248459713496 43.6955151069196 37.9461305966926 36.3403404744855 35.4515129464251 50.5596513623894
686 51.4443289836426 39.2653927865367 49.6496421445644 38.0869271778739 50.7701602685927 49.6674985870823 46.3978042369366 56.4384604269681 57.7812565544139 36.907874433116 50.1085714356198 36.7504652425533 47.4602060427739 59.645674047534 41.6835368137714 38.2081209330398 47.025411916095 43.7540471369883 44.3886413922518 48.5953249268332 45.2531993616592 38.9760333346648 45.8525684527915 39.2691460704299 46.2079831108351
687 58.0494901576047 47.3300108130939 37.7874427145277 49.3705694556477 48.0950417621727 43.6877636692839 51.1867062927949 53.35611581849 49.3929099016768 30.7593863739324 51.8832760491355 37.0838069051464 53.9348660946352 49.5238346400654 46.590563301073 37.4614709128766 50.062009404348 41.1219836900855 44.5372147195895 43.6465061092837 36.9147831104958 41.2705905482416 43.368987637507 39.6562387020813 46.3076103411603
688 53.9297740865504 48.3247861216175 44.9553181224463 43.4048896329694 48.8094984661708 43.3694921312082 48.4082163900264 54.3480854959357 49.0350180460725 31.0769903804556 41.5458302291007 39.9172425343711 51.2931575586432 65.128937820549 47.9819733957262 40.4643410733529 41.1690020544686 44.5086672900257 44.6071751625861 38.7609493475823 38.0636834383124 41.9342708367505 50.4906022992081 38.7830485304225 42.7217863136871
689 52.4892462044304 41.255146530729 36.4577661447815 45.6229343842633 45.4496999059363 41.8427648067442 44.7005800922798 48.0200438460957 50.7236719242386 31.8678614781037 44.2548342369321 39.5017857585718 53.0249067989031 52.5021517454789 46.2971418183825 31.789127401995 45.5381670752075 46.7321035960493 45.7280972301272 43.7209083350361 44.6469080718771 42.3585475539765 42.9508408086501 37.5054876565163 54.1774912219988
690 47.4273648316269 58.0644755543807 42.6906930388553 39.2489289358716 49.2116407807413 42.4885402398388 51.4259419698541 40.7860512491394 56.9649294700805 34.8318193577763 47.0997892576302 40.7218252869693 49.8449795448598 48.7030391380807 48.1426373463666 36.9765855349579 53.0937201704778 43.6809547479615 47.8099473778624 45.1978636667627 46.6073876731 38.7555053830443 50.9770035895413 35.8842436604269 58.3786981261211
691 51.1904265414805 41.2173013060226 49.3089398925047 41.0809268998763 49.9802844426297 38.9928010943261 48.1859384434649 49.435913278062 55.884166618571 38.1125454116116 43.0569830271299 37.3182270780111 50.8727297647416 57.6516303094849 42.2175195205653 36.3075088790766 49.1761175911381 36.8257512228014 42.0032098357759 43.0208294582748 37.4985796405192 39.5738394418126 40.0675801656443 38.0736245768157 54.674424352176
692 43.4351684159261 46.362884712908 49.158089671842 41.9060722664644 51.2652207359109 47.896350716244 45.0921271799486 47.1718678426216 55.1352870763664 34.8217887694318 52.7111272317617 32.4652252731583 49.3597581832694 49.9712476141003 45.73698795729 31.8745053241177 46.1372485140478 40.463719399764 47.3192772839297 52.728667289753 43.4135054816744 38.6384164495571 40.2767231289861 40.3746596244716 52.8821387505182
693 53.1443500039583 49.7519709142101 40.3794870995543 36.2826041777121 49.2294270020473 40.210627845041 45.5418196061536 54.2831079612419 56.0362936398647 36.2624171167679 46.0009202754716 38.4358163827579 52.7620798885645 56.8090944495516 45.0890770270552 33.5875794533519 53.4408341719074 44.7881406779118 41.959346387913 34.0000725850732 34.9436872998804 40.8031527118426 44.7311722952987 40.3072501630148 42.2024800096662
694 56.3534208902055 43.1469674139433 41.1238702678554 42.3974091562098 52.816665555216 44.5666846061259 46.9494758080075 54.5392354971789 53.4454005627009 40.559820882977 49.3421923596924 39.6455449234138 56.9212333688454 48.4972421467457 47.2302325137187 30.9852471381547 53.956312975976 43.1014388656821 46.8915418435954 44.4388234520981 44.3039334421257 36.480012151463 48.7352892182945 37.6711000901007 46.0323823824978
695 52.2640823498529 42.4895330669304 45.9702364147002 39.85127016481 50.0474025393659 46.2815742002208 57.0605292459949 54.7589771155804 45.9562082796839 29.7350598263188 47.0767355085371 39.4752911346602 51.6657373901477 48.6952016222094 45.2773458451632 36.3019020851431 43.0870038710981 39.0715301657383 49.0791183301004 43.5065321451583 32.5908025857028 40.2864456536471 38.4612599530136 33.2039326373233 47.8153115178243
696 51.7403304622237 49.1080086525297 37.3874469653801 43.3936552907427 53.6930520307023 36.9474151260055 49.0849586682732 54.9926265573451 62.9103120456653 27.8862120705262 41.5412473925325 41.2943737209949 47.9636623578626 55.5362637196819 44.0870292836501 43.137481859653 51.0812540583155 40.4349915286367 42.8879732251923 46.8858090298943 37.1156670474967 42.392733419173 43.3644275268028 40.6515760003949 50.5233190669728
697 47.3188482659051 45.6113692335481 40.5185509759336 42.0522140004632 50.07238847438 42.0581912892148 43.7846775292795 55.0426574247805 55.8749205969605 35.2314096365205 40.2454291694259 38.233990103274 50.4459816497841 52.9990215231188 46.2908614030155 49.5266351866055 47.7350170941555 39.0880661868915 48.305127964209 53.0023474999815 38.3866185403822 43.0406655935045 40.2695697609684 38.5132200976666 47.5562916978388
698 51.2147582675546 41.4257877898236 48.6244267768071 38.6836933237714 52.5153146335794 46.5134407904894 49.1101917016922 52.0462412108414 48.8946098861364 43.3801168985767 48.5427178035769 37.6839850460419 56.0574476507772 49.5361276012514 47.7875799311731 42.6020943228482 54.3792275966222 38.9594195990477 39.3014950294505 47.7044131998834 33.3201695542057 33.0803396466334 42.2701037757355 27.5606975274768 46.9894622211114
699 54.7674678983895 35.7455375618708 42.555042481001 43.732445070075 45.0715055695151 45.4140293672375 47.6586266507669 40.9936620173557 42.6153506099566 35.2220309663232 52.1110782884418 37.1079819579146 47.1495917036019 58.8500351408263 47.5711083273255 39.7048024656636 52.4991151056588 38.4769501185329 46.3914641708229 45.7557665477225 42.1891401571557 34.4541242053377 42.8118588226164 35.9197041932631 51.0334030202847
700 42.7088962929077 48.1305022361169 44.6820552648562 45.3803532587509 52.4091159683985 39.4264798582758 44.4457270978504 49.0231127163714 46.6918969178532 32.9756966821608 51.3144895430413 42.7509363551273 48.6136367638911 52.214442964698 43.8227084267352 36.2523321920786 46.1464639947816 39.4237138466501 48.6728635199005 48.0812265483388 38.9737141963274 35.5172017677968 33.9123371129063 41.6684197678317 55.5594196439998
701 46.6664756171322 38.0999162770196 37.5100676107416 31.4730665617612 46.1971197358805 37.6890720540352 43.074094531187 52.5599100919568 54.4321424207413 34.2275075178268 44.2231815999011 39.1072239886943 42.3556250809496 44.5802882658038 41.8053119906441 37.2449643044703 48.7995108467803 42.5859229160058 45.2097428618861 34.7185731754086 34.9650917456139 36.8274193067626 39.4156120793361 34.4080905605251 43.8134295353666
702 46.5507573592964 45.8513103201122 45.1590602942186 43.7116712999328 52.6326966027775 41.9721884862175 44.7168756467724 52.4279029816847 53.1259193469469 33.2856515076363 48.6143395882463 35.1315854386563 48.5428731875995 44.8347907193442 46.6609944163961 41.5490113099287 55.5592483380049 41.5256703859996 42.5237201742585 52.055112734485 28.3715763572588 28.9007723258301 40.2641028240616 37.3475293653292 48.0480880688956
703 54.3029105742574 33.3849423591433 41.7355787687851 40.4382448069785 46.6941441948504 42.2862733298181 48.3158176091289 54.2274044598604 51.8037090467891 36.6373696542627 41.5594747341065 41.4418210443866 49.8906728456224 54.1632826715947 45.3246581868338 38.9675725963415 45.5472620506554 42.5359537296425 47.2189795080451 42.5851505269383 39.7397237498051 45.7549914579456 35.4926726917726 32.0504308430533 43.6585876929064
704 51.2510407592679 38.7781351102662 42.3838025121937 40.0773745046248 54.765050284687 45.6751667260881 44.4094837913406 48.0346518220763 58.6348015757828 34.9967281598994 50.7495739855258 33.946430622926 52.7137967591501 49.7663927039468 46.768309713403 29.2094505855252 49.8561382912413 38.0824501529033 48.9256183884662 57.7620551216233 33.879775271861 31.8393262650642 44.7273557578454 33.1612382605449 47.5699058458887
705 50.9916115856709 40.8880415864873 41.7906465592974 41.9211492622826 52.5766000772765 37.8186971400265 43.1019015349799 56.7045368879586 53.5120981821211 50.604574670187 46.9773615848735 41.2654162597631 46.8952164304299 53.6491581857927 45.7212092305719 33.4863302683913 50.2968432230386 40.4431437393422 50.2884991867846 45.7470085992547 36.1804906569091 37.957077451144 45.2493675601054 37.1336689330598 53.8300861310234
706 52.1851390599618 41.608466576012 36.8096810442558 39.3508485793276 48.6470212704499 40.4975041665861 46.6804945680091 53.8247529540404 51.5728330747842 26.9113148643995 47.7342257040955 34.7014459914082 47.312339166571 48.0676661225789 50.4996780436571 39.5738731537486 49.6584599736051 45.2201217148864 42.8377453293089 51.56800437069 39.4603350056298 34.9019472711734 34.4722012669984 35.5302583817576 47.9734817873555
707 51.080819647432 46.4327330310312 38.8956946987552 45.2002448247661 41.6178077207536 44.5535896404825 47.7114272037513 52.2626736573952 57.7088227504452 37.7349502945172 49.6565053893819 38.4831679642301 47.5988025331736 49.8270055377752 47.5673972602194 30.5201298456138 49.2960194793103 43.0468813917439 53.357443320632 39.3347795233824 37.4176000271829 40.4413885155031 33.1863432554994 34.0960087379766 50.1422058871616
708 53.955655230072 44.006490808383 38.157338053578 45.065529464932 50.9508754211106 35.4095055773598 53.6680527947489 45.28797818917 53.9769261926338 37.8096789962857 45.2790793402144 44.7496736195886 45.8866976750751 56.8665560458429 49.8031338500383 33.7889186844513 54.1143398396723 52.1811090289622 45.4070714082429 49.3312963273052 46.5346417500757 33.3985925697723 38.1287843821226 30.4379110529739 56.500310669817
709 45.1903500449833 39.0700447652185 39.3384822044175 35.6286412471357 48.4815585167727 47.6494492854196 45.6898153711151 47.302834259243 54.9270082949665 46.0391363434298 43.7179722008523 45.5531112223136 52.5016920798475 52.9793787134904 38.8154298870576 35.796692180746 56.6596081570335 47.2168952415398 46.9459749500029 46.9597538441309 42.5658908677786 49.8703838431283 30.9886885437563 34.1881615697462 43.9843796449076
710 46.9595748067889 45.5247376500551 43.7206202271274 38.6702062903743 50.6276055440314 47.5265586660224 47.807721471069 49.24344424258 56.9792299806624 38.9955100691661 45.9106315531871 40.5086047701615 49.4445311241348 55.2118356131258 39.7994026291417 33.6429987662073 51.3256106550008 49.6726144490737 46.9623925849671 45.7981992672519 40.2853186034895 35.4010946331753 33.899329946912 33.649149104226 51.9230790582436
711 47.8494052015736 32.3733450151822 43.18499405742 36.6834315241146 46.5745902118081 48.2852534235342 47.4947688215781 43.0250881913354 54.1104341397374 31.0151950959208 51.2352929292759 39.363246539265 47.0041561704847 51.5250404526214 42.1167338204335 37.5477913565628 45.1023770464045 42.2090628980373 44.334604570106 48.9661740818473 32.955262458904 36.6217795865685 33.230266748575 37.0661704003348 49.7641677387089
712 42.0872691762445 32.8245152438295 44.3521932066858 44.3245712862096 47.3683286147467 45.5289135088438 45.04001092286 49.5050938145335 53.9169475562291 34.0711668784375 47.4050371160704 31.2304997975884 48.2764442481128 50.9170741854435 42.9421798169503 30.1649547948582 49.9085827642573 43.1438007140236 46.774378479434 40.8414843921374 34.2100985651092 32.5229835401186 34.1267041712864 36.8784466204503 46.442838082031
713 52.1844382821153 47.3984865754781 40.8086030616213 41.64514298015 49.3450176533499 45.4140065944709 50.5597668949821 49.0925812171626 54.5673245576982 28.5171970018071 44.6737913486165 33.0132631404535 52.3656148402182 50.919200213392 44.4139884447304 38.5105214505611 47.3067110289145 44.2227842667324 43.0800674989462 48.5021035432173 38.1841146438494 41.5743031670292 39.752708594208 33.8685134528123 44.3089434216007
714 51.1487635255688 45.9765651969241 35.4783644539951 49.8212005098584 49.942341417342 43.7696938863229 49.5523908965571 50.6658067628566 45.7952668964888 40.60842013681 45.2335410224567 35.3382847230021 49.9165606575358 54.9008331002576 44.9240813953969 36.39439539861 47.7919456170505 40.0284891524389 41.078029455655 47.8958765548732 39.4376000205889 41.190420112704 41.7297746593607 36.8292110434132 49.5680846393113
715 54.1513890985947 41.5539888557876 41.6049260971272 39.4223452644163 44.8276801715326 42.1954122249617 45.175819162181 47.4538081617197 52.052018148984 23.5945105141187 50.2750160671797 37.7725106376555 50.3555826776189 59.0215960719258 51.1185311080495 42.3209511357066 50.0498092110731 43.3974156659482 43.9585830325792 40.6361679098515 26.9819141613057 35.9979476291608 38.6451109402333 34.4118513120829 44.1626881784604
716 49.7776248467996 47.3972430475764 39.0482645185236 43.1606117985092 45.706905067807 37.5380213057008 39.0028914293735 49.4667716031924 46.1871441582454 38.2768335827034 46.6599240670044 37.8978818584776 52.0971981928886 54.2798611555981 51.1524393660326 46.4367418592205 52.5672938147156 41.8810388334119 45.0016567260046 46.7396093529754 31.2592253393482 29.744418353577 40.9547369028875 33.2353878606105 41.4447059653393
717 48.7723188612462 38.1630905034561 44.0249418373201 43.985312999641 53.5100811422946 48.3071102695434 43.1587301624948 51.1835889195318 52.0011081445831 30.4046545347577 46.9704588474984 36.9442568048539 49.0572041527081 54.1798892880989 47.7156098375358 27.9566346964575 50.9454565041852 42.4660778540547 49.6037648835293 41.9673453063513 38.4521000618732 38.5503775066772 32.0782458934264 31.5860744996263 45.971844480472
718 48.4276946897523 48.442346619557 44.0686041515739 40.911528415172 50.2875929219395 46.3645861762622 52.4569146840281 52.4299016646061 40.8750533946241 32.5870954899878 48.5451378402229 39.3018423339979 44.8844525479009 55.0353249841105 49.884670400534 37.0391776716376 50.6413677911496 38.505951705194 45.3418587137389 59.5165522956539 39.1357067594035 37.2284304995588 39.4190382602847 35.3599353272133 53.8437770414407
719 43.4276674546978 51.381479605284 42.382525247043 40.7469165488765 47.3735614688706 51.7441593451992 44.5781083220212 47.8039575775558 55.122442769799 29.1834644493987 53.9324550905821 32.5752452763963 53.0892140376001 49.714954821517 39.6219236875468 29.5249406814816 54.435851970437 42.3603448605985 44.3492861750766 52.2853890512609 42.4065138653151 35.3855499307422 35.8333456228391 38.2288459123044 49.4918228586193
720 49.6577413013186 40.9338690239557 52.9508902740893 50.7930864458695 47.9635131019908 40.6065929669069 53.9344395513032 40.9620885306269 55.5814826703862 35.8311909858786 44.5766292994122 41.3397522148213 45.5660489594613 52.6915795593918 42.856362048555 35.9435812704044 47.1955769705984 46.3463258735176 40.8362697934201 45.2526677979918 38.4763318864117 35.7816772815251 35.1961959696576 38.3901214316474 54.2602696857381
721 51.3362088611608 39.692191905006 46.52101021671 37.8341570126204 52.2123992823721 45.2826888839941 47.185504398691 53.7066111514066 56.1847226598575 31.4708607105939 46.3293751556411 37.3399920009986 48.7401883959402 52.9645149859694 50.0925762965233 36.6203161852978 50.4470671513111 41.8841585253926 48.4828466485569 45.113275003103 36.1812884152156 37.0132474834071 43.2407920461396 33.7361293433681 51.9872804836067
722 47.5404205987891 37.79636655912 41.0956953128873 41.8807655084031 42.1484311186441 44.1030923099023 46.0515825999443 51.678414769407 53.3576310847062 27.4311680153867 49.1938969902159 36.7088548509545 48.6209280306251 49.8684225191048 45.8461427556035 41.6840545919993 47.9067698396613 42.5996824974233 39.4786115519488 46.0242655411 41.0577987497794 39.6075397905298 36.6622502669112 37.9021216878966 49.0652905600367
723 47.2083262652769 45.7009748873061 40.6596359003242 43.5426428873272 47.7830930124456 47.8502260347104 48.3663418305971 50.2233038341132 62.2083082278292 42.6346096645626 42.8766475390034 40.1171454900762 53.3793221122235 52.5874676973408 43.0183041870222 31.869325529771 47.6910497584235 44.5996236499529 44.4466177183648 41.2060339696086 45.3439489744842 36.108981203784 41.467151213936 33.9087559184908 48.4490174146626
724 52.6296382389022 39.7412693311329 40.154943534756 42.8173736892648 46.2010807506733 47.4017363878331 37.4018335906502 49.788534585114 52.4853325947215 33.1039525362202 48.8920927409808 37.8042623758371 55.5783122747471 57.1456322599833 51.9187071932154 38.9122087415701 51.1576692066604 45.5876780001512 47.8408487740301 43.7349732896119 47.3959754614047 34.7554167997808 34.5718873038324 35.820635477672 45.9570074248799
725 47.9479957097477 45.97625200735 47.2675406026716 43.118376496245 40.2946955759235 43.7863700542137 43.4884732868794 48.8162277391069 56.9211514013033 31.8290984086194 48.9811373362074 33.7624110817992 51.5638545991064 56.0757346544897 40.4819501299057 44.243344290757 50.487987325153 45.890240491317 43.8916454767579 48.1878918169428 43.2357130676846 39.9013445019922 41.3860929754845 35.222500792358 49.3465230269495
726 54.815232002377 42.6019899501676 42.022138331361 44.4879150826957 45.6033625960245 42.7685444064091 51.6277328231658 53.394057364295 55.3282739606379 38.6523469868917 50.020649893 37.4782960679154 53.0808046923877 54.0383953893324 53.8947163035618 32.8514352982653 54.8704091934675 42.1477616759584 39.610643737864 47.3792309992814 35.1660596617315 32.9637671148467 39.5069211711159 30.7193976127574 52.572689922166
727 47.9208651554256 41.2707358553981 44.2744803937647 42.8937952475729 50.8813434026721 47.9830716505306 43.5553021433036 50.2844396014009 58.9459467928596 37.7885577599607 39.6570524607923 43.4996001157998 55.7480787145258 53.8726860470205 39.5133592892731 30.7532224041109 55.608491145364 42.7533400043055 49.4391153753443 47.7015037365983 38.4576989009989 38.0035026242347 39.0709137005163 34.3719867020062 47.1474367752815
728 50.2214536556317 36.2218685748785 42.0850569910024 37.5509591154017 47.735208628413 42.7436744721821 50.9917985336301 47.5145386432143 48.1308036679141 36.295239614897 44.6100724514425 44.4782871647571 50.0077206926145 49.8936270063633 43.7090848221923 32.7833497251073 50.0409883365931 42.1579897665427 44.0745395668361 43.2890516535544 37.0315595897813 43.7511137519454 37.1923655450047 35.3748498440329 53.3323012743378
729 55.349460240141 41.1823204628735 41.7754354140445 40.8635913477201 54.6845550293612 42.3295393513307 48.7751402587819 44.0710027683685 56.4649674059301 34.2796185431346 44.7479578148369 40.3918358918177 54.3079043040444 52.9777839064615 51.1363210311126 34.2164056786123 56.1326308922576 44.5260776834893 50.6370795703861 51.8759785733476 36.9115491476876 37.9434874106584 41.6571519700095 32.5190013776783 53.8515683957582
730 52.0199386013484 44.1230399644586 38.6015931675973 45.6257783703145 44.1411706439769 48.8473111163742 52.072374635381 52.4447739077585 57.9138300190921 30.8922086225347 53.5442760627802 37.3684255723626 55.5871590412165 51.8327553067743 45.1360062180183 30.9925187587661 50.9396820659561 40.7027655469512 41.6861990253774 43.8061209230575 39.9404842826086 29.7914683613055 35.1900267751522 36.793223725794 51.6553960168044
731 46.6035446113223 42.6909538149382 36.86204811863 33.8756559816474 55.0395040024634 42.1828688058969 48.7773107978547 41.1760916272714 43.0637336314011 29.0135423946222 44.8614927490344 46.8634164847877 46.3967533025738 54.4805097013865 45.2684521218168 30.4759001369881 52.1816543406992 42.0221042891145 54.9623460655928 43.1294253059872 41.8110918884687 33.6240971263232 38.2632257466651 34.255987470148 47.4370068792849
732 44.7468139759982 30.8374760370006 47.8884120340298 42.5686780623831 45.5650694484947 36.7618548918394 50.9258089660788 48.0576148931355 59.4664045890062 31.4135492925967 49.5472900521759 37.5515820987779 48.9077656478372 47.7200954940788 46.4857143913388 26.4926682469373 55.6281927859324 43.7599748776329 36.2061356679342 46.7113354376761 35.5825903518352 26.9363222209149 30.4219425300138 33.3378082851679 52.7448526337125
733 52.8004186287485 39.9705162383184 39.6791557202677 44.2140925871691 45.6620159243574 41.4795149923329 45.9193441547471 50.8328896068427 55.4759777718921 25.3997597379458 44.3692252789406 37.162372085671 49.7700259624354 53.3052432398907 51.1062014302942 34.0227978852972 50.0223639073778 49.4855151876013 44.6272527559317 41.9540976914289 33.1959640817093 44.2668869097145 38.5430855594926 37.4086010357629 38.7619736773876
734 47.4892738218614 35.9578206751752 39.5112700920205 38.3909774804089 50.7045884885371 49.8099145134213 43.4247588296996 44.8823640165547 51.250747952982 39.0981029339651 47.8316465280723 38.3384042481701 48.8788224138669 52.1232558601091 37.2741139389286 34.448993311677 54.8235406716196 42.9646894539423 44.3916945284346 48.7661400680203 45.6747262015674 34.0555427655989 33.8047072771502 37.5461900759437 44.9354711912857
735 53.277206332734 38.5982533178383 39.2014582611844 34.0140331019209 47.4808975086994 40.4286174787232 53.2657200838193 49.0363409108337 46.9575709128814 26.823264977216 51.6730797457368 39.7182536173753 49.651042310212 55.5969198355134 47.46908981796 37.4731147536691 56.2074296151671 38.0474440130291 46.1436620446666 47.533300575833 38.4684288627586 35.264114282112 30.4263068937558 38.3257395509171 53.5975816860548
736 46.4272799562479 35.8578081295219 44.4498369950652 42.0383978779535 54.5542617725164 44.6960111215117 51.581111587127 43.3067906912675 54.1182720793248 39.0925641571405 46.6372436121994 40.437080288287 53.3122527182678 54.3296357714711 46.2248092986457 31.8936174615383 47.5923907351508 46.9932700955629 44.4868295775128 50.7378405961157 47.4249461365364 32.2349734861912 28.4973430619935 35.3912075940614 54.5029065357005
737 51.2822919330032 42.6240568931635 37.2112878751327 51.9950581447052 49.3871184769485 42.4753507843728 46.8247919080004 55.2057913761744 46.9949542724962 31.1646348115083 43.6738253224304 39.8529691565367 53.334668446069 48.1017078195267 45.5983384256958 39.8538886846547 54.5715860578647 47.0343911759147 46.6162975203949 45.8649501599948 41.6287925566523 28.3496926377676 35.4119644459311 37.8490936962746 48.4881327992296
738 47.1307394354279 40.0369192664595 45.766186331813 42.9051697535458 52.3817340301792 49.7520709120856 46.7584832052264 52.7152318967887 50.244035627634 35.0786577859955 48.8884860419346 36.4373810925037 47.2034908570773 58.0623608541413 40.5788861482729 38.0890981570899 53.0790160229038 43.7006146440577 47.7879571525523 45.6807661065498 42.2461063490118 36.0913625162284 22.6152993173911 34.9768398191137 50.164484308913
739 51.6191714910335 47.1707788427911 41.1293321649027 43.3089372267852 40.8665930249222 45.1486894202608 47.9196247081971 40.4373728325572 48.6820226901615 34.707126127019 48.0844295736548 40.9944903636792 53.6968166126351 52.250252147187 47.4015983513597 34.0451797980384 57.5830300216416 42.9591321456031 46.1947732839318 46.3279366282554 38.422022114293 36.7379825535205 41.8448513185038 31.8714606350243 57.1596855494394
740 54.6964148397008 41.6127643668665 48.7385279103313 43.6554338488024 51.8840337303435 43.5505021381146 54.0740371462265 42.8770551850963 50.9299617388434 30.5640423809817 46.3986435502056 28.9834559504797 46.7802544759498 57.746285653663 47.3680310798086 40.748280746991 49.4534978099364 38.9469848038532 44.8558443546179 46.7507901704846 25.8834860583229 30.9340193964069 36.9031331514292 35.0217947268328 39.9580868246414
741 46.2427772393272 46.7914044212802 39.8139643291604 40.8532416509572 53.446250722542 37.0321766695781 50.6292474134119 41.7611934438648 47.6650431388019 24.2668454908003 51.1325220979504 36.6025839900988 50.5732662449869 48.2796810976948 41.1069020386233 38.0515691813806 44.2503329149995 41.0142812080043 47.3792110289306 54.4770683476349 39.5598271452639 30.5189673101707 33.5120637051138 34.7789148481512 50.6815381017846
742 44.6875310993851 47.842877541926 43.1323196428152 39.796843577115 51.8060933720001 46.2556981531286 49.2805651002402 44.8625312605222 58.4937409174525 30.8068165909654 56.6607252916928 37.9704311679822 48.6065662824691 53.583650214048 47.4842302403127 35.8422002555365 48.09183651068 37.7522936965498 50.1646225058577 54.1072048043744 33.3687653045792 39.4096638464678 29.5295649063548 32.2276428842474 47.4385162810246
743 49.4363783077313 41.6808639010285 45.0187579063148 38.4719051712478 51.0859109596364 46.9770599247387 43.4722141552118 55.605130964207 53.8963769074136 30.9241122379474 42.8035854250085 39.6089968392011 53.6170952917087 52.8180898605481 49.7314411977026 31.2293389596302 48.6813117346418 43.6549113162644 44.2175334634067 52.5445102288723 46.6342041415641 34.2382602180948 36.4645411101896 36.0012236656435 50.7127142069436
744 50.8093990872063 44.7952721812987 43.7704293112205 43.2109818574904 47.649717082009 39.570746527654 54.8871515926856 48.7265243466543 52.5124405527154 34.1881218675317 42.7105589221089 36.8358679148619 56.4847509512227 48.0656820587661 46.327992168838 35.3135524333456 50.8371285516843 40.8310492878266 44.810075368803 58.2471866154048 37.1141706665051 38.1226915148794 33.2942671724898 39.7245568197574 53.9465549385609
745 47.463607890778 41.6910576412464 32.446038240464 45.6136425575187 55.1092239574792 47.8134349332719 39.3039599023879 50.372931997714 49.9272293110501 24.6219463617879 39.233787847145 40.7153015296603 52.3135060559783 56.9138248319653 47.291504779453 33.3337057455649 49.8265012549085 42.2766963654052 46.1647689934913 51.1738066917904 39.4031574102409 32.305325068634 35.6358273043662 35.0894720002273 45.7432072998226
746 51.162706751197 44.9824618178307 44.2792063531353 44.4726567471027 54.2973158485743 42.2354214133218 47.4249768762364 47.945197250478 50.934247981215 35.1106316121675 52.1818641605417 38.977601977996 53.9323205529692 47.4535412895364 51.5752215212762 45.998369796478 52.9532768275281 39.8134163235383 49.4184225014342 46.5155354536785 32.9338872073852 43.2468121827745 35.528198058536 33.7303949287749 51.8750872508899
747 51.1938210997733 46.3996909155694 40.1602150900057 40.9502067272139 52.977307984252 37.7135179586625 48.4004435990203 48.841711941792 53.4670658778175 34.2690699121402 52.0370758529028 34.7494793613821 51.4112991970799 54.6472848255837 47.0186651190471 32.9698384547961 39.2101788104789 40.1240248475351 44.6938346492788 44.4095132739111 31.242228020408 35.8459309786321 40.0849535081056 36.9944006460335 44.6757855564899
748 47.236698743551 42.2871004166502 40.9069537641315 41.9834512495567 48.8638179640527 44.6783485289391 51.971858779654 49.7041102436755 53.3888528783457 29.0183740259748 46.5421298242911 38.1651784495848 49.9779528478666 49.0451879758904 44.5220172728328 38.2019109076784 48.3605322917399 44.8612999689031 49.0638726635259 55.933239788333 29.051922005267 30.8342533705829 32.9210706331695 35.1142477426688 49.9878566787976
749 52.7614850224314 42.9407357057125 44.0010692560058 37.5723501710427 48.5842598239023 40.2876914679009 45.316477864051 50.2114134480728 45.8919627430199 31.1177307812716 47.1522786912401 36.5988415937521 49.9829566376366 56.342900827513 43.6107177572982 34.9209001251255 46.6498536465841 37.333115100462 44.5205703479053 50.3460690980661 38.6818901871877 41.1248089100962 30.0993949306938 37.0898315130076 47.7502793534511
750 47.7175258310495 34.6725210434312 43.1669378868533 38.6286661302397 58.8699121512388 38.2347218201274 52.5157632141098 48.574300571654 54.48141139382 30.8609829168006 44.0604948174618 35.6237560948054 47.628815479947 51.060452534105 48.417546076413 35.655409360025 55.0541192715422 41.5180044786455 45.9843974559538 45.7360592287621 34.9370870906869 32.2278438255596 37.1911077653464 37.0700003696109 49.3041489865224
751 52.9520503661139 36.0450299199724 38.5955976879058 32.744326585744 50.7874861099578 47.1906765521841 36.3204225112082 48.2157324027482 60.4659698865672 38.2552085837658 46.9687263379768 42.3901951222132 52.0444254577541 53.3782305110946 46.6768023163386 45.5240733457646 43.6640684546212 45.260459217282 52.74175883329 39.8846075661819 42.4003944940307 43.4945123432338 37.5379913617559 32.4798630303037 51.1625856177322
752 48.2623864759239 43.1928960604319 43.0993159025536 41.8039981573251 48.8930294382561 40.2468119985506 47.119699902968 47.8627181993237 47.0742975127981 36.1524831285932 49.1263496457609 31.0426149432223 47.8262394908234 47.4241211391211 43.8308622363412 39.7511044361695 51.5648556625882 47.0218123565319 43.0972276721516 54.9390316837654 41.2107130135613 35.8006593194324 41.8582080742485 37.416724803453 51.8075552994549
753 47.4853649458633 45.2556608431012 41.6570557831216 36.8217475363189 49.7721674594837 44.886558693253 44.8011528836773 52.482144491486 52.1856321292542 25.980206687568 49.1006943981338 34.9741867497245 43.3180822537652 50.5183463617846 43.9293896410319 37.1624422541155 50.3244620539588 42.7561625341118 45.0547440906781 57.2041965721676 33.6515040186967 35.8457275697258 37.6004978439537 38.5683556072128 49.6742668759459
754 43.4903676861145 41.8228560712166 44.5540542282775 41.0161547874053 48.3858522626399 46.4743778704026 49.6877413933682 50.2670070631299 49.8699811366129 30.9515880393142 44.6754648195888 39.6277035071972 51.7592178580147 53.0359895071781 49.3437677855233 38.1478633469493 51.5775006701775 39.8235980463345 50.8479653219313 35.6205386943759 31.6991069636976 37.967153233893 37.336084325774 33.9371237221248 48.3156586504301
755 55.6429744726504 40.3827481180371 36.46673015301 45.1001719745161 38.8803987510122 41.2484014266464 47.7462104431259 46.9809033742676 50.7375291613878 38.2218851900852 54.9196081265017 39.4902386822525 51.5943721777195 54.7946592275843 44.7044400067632 33.1378050143546 43.9909631404896 42.5827737444014 42.5637993590968 42.5750690435223 42.1845580813411 37.3980633893432 39.1288355624692 32.9776354183693 43.1308893023774
756 50.3244789879712 49.2089684227166 37.4378424048891 47.4934231621948 49.6190806394279 40.563449866696 47.3885450284526 51.9740063372345 50.010272995918 33.1471462873701 37.985266229744 45.2722174392065 49.9017427324491 54.4078309326854 44.9702394249539 34.2198801424226 49.6984147749034 44.4962827138087 48.9394334247682 47.9256490032233 36.6299778147221 42.0146941997581 33.0312575586908 37.7716142337179 50.0830893641821
757 49.8260436000404 48.5367247689018 45.7166628203148 43.9542636356543 42.5021104837582 45.1101098964077 48.8685154211706 56.7030707724167 52.1356443522315 42.4084583847979 46.484295923154 37.0642856673227 53.9295464604033 62.8827140081593 47.1775551764994 37.4372646367376 47.2603458673332 39.7359889228127 45.8136418996408 41.0891941582942 38.0378791366736 33.9569284531082 37.8716672886009 41.566873056571 52.9353392850536
758 51.5434732563939 40.3203238932938 46.7885175898993 38.2739638481285 50.4871433819694 45.4016889859435 46.5437002837496 49.4396862879921 49.2850210060888 24.1422259397858 53.4434568452257 36.9620773575304 49.3880775274919 51.7972946975003 50.2637910109954 40.0120204111406 54.859711440288 44.9252666171231 43.2537214633632 45.7516992207357 28.0579921079363 37.412220174828 38.4021007090114 39.3969626416969 48.0665717841374
759 46.7940477461329 36.1624710964538 46.1999016481149 44.8388602787408 47.3281831373361 37.4892829729241 48.509402688754 51.6409536527542 56.1860449763139 35.2575791297407 46.0844672821798 40.7176185250893 53.6957540289595 48.1601465323211 39.6762082011222 37.7847651909172 53.7447669172288 39.6662351384642 42.2025705517174 39.7303397775158 29.4823107594869 38.430416726945 40.2581065465486 35.0120137188943 48.9931830798909
760 44.8813903552912 42.9402755577888 36.8507409167878 41.1236452936605 47.1085369777583 43.9179612345172 50.0451686687992 51.4826909127232 47.0943236613086 36.5942139166383 45.2455066026945 39.6297031726912 58.014218051945 46.8839282979887 46.8138995402639 31.5275712029221 51.476159408589 43.592691073928 45.3246650928723 41.7636985035757 43.0798808743676 30.5363123735458 33.7456510694865 35.9165560696924 48.9479745220863
761 48.249651101512 25.3686280193744 43.484404504729 36.2106883097901 50.5116710056564 33.1408441874776 40.721408329036 51.50209716209 51.7899075151684 31.4467717137085 45.2984819038443 37.4063186256185 55.451378481558 50.6112583551984 43.8592079098562 36.5286607835063 49.4041019590779 48.7641743236148 46.9015676894212 43.9042476451692 36.6008665633071 36.8043662676186 37.3219350007115 35.850233542453 46.822546523776
762 48.2076462942705 47.5829362448462 42.3283100074732 48.6758854699577 49.4382671825773 46.1576453278593 49.2933073539756 42.1394531394233 46.2969471632948 47.2824993051145 50.3684714493028 39.4832260387831 48.4177465756364 54.2241655803963 49.689653300708 40.551809751687 54.2498165628497 42.9457797979845 47.5532495790907 55.2440346797639 32.9891589525526 36.9956799121735 42.1686660001249 28.6868961957036 46.8084123786976
763 52.4937987011118 48.5845767293907 40.0981835739204 39.7362464350154 45.9338274795405 43.6823549859938 47.7305078103056 52.9932593486259 55.7835192314411 28.5115405279176 45.7412703088614 35.9788601189816 55.286954573739 57.1286420195428 48.3997066910501 38.9304580161914 40.8071287119306 35.3768553226766 49.5053476622734 45.2637747956894 33.4403823980796 43.218616137727 37.0897353714497 33.7705547521247 47.304985728964
764 52.2189961697005 42.170154619763 45.2617567295091 38.0487447687426 47.8081751966308 42.0942945862792 48.8964348463452 49.7694008944328 55.658924879753 31.138382211897 46.3932861437901 41.1490819167753 55.996001014968 56.2241572147028 48.3862461575021 29.7081702097102 46.5135011474005 45.5070487758932 51.1437406644547 39.0919353209961 33.2003530871177 39.0564548093174 29.7133121462822 29.7364902832356 52.371158884867
765 57.7804114488785 32.1489160166733 41.3879547232454 38.7005497707861 52.394376952085 43.4111092875635 42.7602262762787 46.8336729119473 62.2826360140044 30.1561628936834 41.4513479281495 42.5036908183907 49.3616325649779 52.1378995987631 44.8749559288925 32.6955881328575 46.8168976880227 45.5230341659216 49.761192007915 51.702335131555 47.9942669569759 38.8758304978709 38.5189060677043 38.4996489565644 51.1940295515814
766 52.6343649637321 44.5305567413512 38.799753958017 41.9799204110339 53.6683157879319 45.5277437924402 47.2083400383286 50.2920516535281 50.5784942411373 39.3340411521709 47.6401856977588 31.5262234201543 46.5752584631855 57.3760090755918 49.0140497368771 38.5418346962317 53.000928842202 51.205157696459 45.3926864308808 47.9407745032815 36.987731143375 40.3170089147551 42.3498048678746 36.6083736151799 51.5857055462095
767 43.7856993374223 44.6358174699733 42.1723700073308 48.2574595512127 45.9857999686994 39.5185860944059 53.6474073996667 57.484923402691 48.7888958734524 43.1392465698468 45.660494231864 38.0871187823762 53.1652255842877 50.3275227009642 41.1982331894042 40.1799829496626 47.7189964379673 45.7474834528695 46.900369523721 51.4391076705515 39.5642816570358 36.1252010978871 39.9750547541348 30.0343711293703 50.3080139074661
768 45.1829766834048 43.9266066191268 43.0353366777662 40.5294355041121 49.6132065048856 41.5182767618215 51.7865630519743 53.0888493648491 54.7391930661995 32.142922710022 47.4194366572716 40.4671569020835 52.3296724746065 50.3080810518412 40.989145814741 40.9071657705806 46.0992549106953 38.7457352879412 47.076640053651 45.4922495663987 39.198593045972 34.0954502114181 42.4249758755369 28.8818605972353 52.6820700854003
769 51.9835706106652 41.3472824326308 36.7435047101701 41.9063453762019 45.3458509909871 50.909165339397 56.6132545748491 47.3695468380204 56.8810413742627 37.1909281060015 47.28522825862 45.6189908958739 48.6489207781386 47.1629684242004 45.78494414954 27.810276552411 52.7006743259521 48.549459598315 52.6134991493512 43.3724661685674 38.325283929907 31.6857317292439 43.8757280453629 30.9659163042276 44.5001175955438
770 49.7841486294655 41.3885458828021 49.355822604369 41.1479412842924 50.9274691647924 40.0763088728117 45.340343706052 47.0018804928166 55.3050789625045 31.5636409108634 44.0614052557613 36.2323637137937 49.7721016461526 49.1800650016775 51.6868488130112 41.5662992290585 50.566493735347 44.5376933685486 45.7692655108964 46.7720917863824 33.8464133879456 44.0764890145091 40.8087542539936 32.5582937726866 57.067853545216
771 50.2777788632659 40.3233615049023 46.7942684753612 46.0878275985732 49.6756843049784 45.9802360833566 41.835059877729 53.2605261174496 52.4114358763275 34.8876920124907 51.1615005374548 41.3650315289605 41.7818188078977 57.775593602673 47.3441421382706 39.9209672866567 50.0469690383568 47.6972470465186 47.1351188680986 49.5762712878055 41.1549213142148 42.5799936247699 42.464067385208 29.6959860083713 50.7416739816101
772 49.1427274370535 34.7625712857884 42.723160194895 46.2940155910498 55.0192911863999 36.1584604657819 53.7886230336528 43.8779018353931 50.097369337842 28.6017812620516 51.6451280817482 39.1161783062579 51.8378465516174 48.0703822405441 49.5369806882111 39.1969562981678 50.1060672428371 37.9239851078165 45.8617556192473 49.2441722073521 39.0450636968711 38.3487686934458 36.1586632259435 34.6790551198502 49.3721003388237
773 50.711726144165 42.4239343658938 36.595315689012 37.1329733335294 44.9992861951787 51.3951253511694 44.0591761021736 49.5848244976501 62.5290949217756 32.8186687055372 53.9315046241985 36.1942851722083 49.1170725436615 51.5401727789029 46.7904370266014 29.1856268743274 51.4416792024874 45.1011469732958 44.5704698483794 40.1755518234731 41.4594653928411 30.2438884329307 39.4154452433947 32.633321037042 42.4880475246087
774 49.254586947061 37.1035876272842 43.2780871242741 38.2958603448377 54.8906602846166 43.8867285119507 51.6478429762826 45.3014992013915 50.3527564371767 36.9442020835773 50.6195406863081 45.0917087693214 50.4851853287192 52.469359809059 47.0606122120377 31.3581621879853 57.9504048565932 46.4586817474582 52.2975643730411 46.5785240944565 43.3865455167136 39.0782375888335 38.7805326929539 33.4261144411219 53.810945925786
775 48.1624473814858 31.2614963714806 42.9645057390903 45.199077782544 46.9047835236813 43.6105322958335 50.304763227772 48.9253606869938 57.2671324958057 35.6854533956454 42.0206699827808 39.3622206143918 49.7176976087042 57.2166303186429 47.6893082392457 41.1964163328726 50.3346543897662 41.1996300809273 37.5639392431214 45.2312771089249 52.6430436894645 36.8777881854997 35.6722591919819 34.9112050700132 44.7893680438285
776 51.0059218578895 32.2911928163478 43.2133356447052 35.2418765088307 52.4664841633359 38.151170135701 53.2099883638382 44.6169775761153 49.290124012559 29.6798448733546 41.0109593505926 31.4673245163143 51.7466330711713 49.6294740722336 46.3908180238012 35.7235216386136 51.5506239341936 44.9615098910956 42.9765134541439 46.0683906976423 31.5139775846197 33.1914929812743 36.5997036213847 39.3559470079711 47.2453545370841
777 50.4670450786566 38.597164077237 39.0734737330889 46.5575731599419 49.9410298508008 47.294930896502 51.822507308767 47.6616798249763 56.2598355107166 34.5081970936262 45.0315314734904 43.5238501382332 58.077510117045 44.8963633595265 49.0719331643012 35.9050739809125 45.6599868171977 40.8000256785169 40.0010139150906 45.5077717929955 38.691426146268 32.7608774554676 40.5770812095861 37.3988396551183 51.7176837148688
778 48.0560907012847 40.8711017082919 41.6417893141537 36.5906393261806 46.1467797080461 44.9794606401252 50.1818905068004 46.1539853528992 59.739829040458 29.4313332692953 52.122065476609 33.526843317893 47.3473597209463 51.5758689195192 42.6390633400697 41.0416032925553 54.6767196627598 41.9287162400426 41.6101262522935 41.5491995519858 34.2299041012554 38.7336494384311 39.4163237267109 35.4500214210204 45.2403052916271
779 48.3473326453095 41.9131343023688 37.3121105660089 44.2553651114402 47.4230040174243 48.1519752079492 47.9696849700557 54.0746804714253 47.9966295887682 35.5406357538914 42.7067444907494 36.0191488551621 56.1634347861245 62.63225843097 40.9536345969731 34.569635928831 52.5299287890329 49.2123188721116 44.2683912483833 32.1203625440262 34.6445967554306 39.4126883483818 38.7085007198033 35.6658595138827 41.4560466541127
780 47.4802221742437 47.5109276277462 47.3435684463481 34.5812012063674 49.6173402743467 39.6123578521912 41.9306053940048 54.0120444716048 56.6759920779986 36.5499799729333 49.8053494482962 36.90582715509 52.4983114660886 61.1401934663487 41.4726439289908 37.3756140022064 51.0729283933453 37.8853432973491 44.3532916362038 50.2859656784606 41.3060273877638 37.6817960248814 36.0901925656425 34.8174679535328 52.9082585227992
781 54.636797137959 49.1255429417154 40.2683890081603 48.7606722817913 48.1860489548703 44.9105398846634 45.2191901509855 55.0930564602677 56.6452591408983 37.248880228431 42.2341379965411 37.9137401010625 51.8937474803106 53.7861502264971 43.8077165255301 46.8363342671392 44.8567701140614 46.1864612180285 47.6181368137068 48.4023064076279 45.1015870791545 33.4892037667407 39.7745018774566 31.6751344351321 47.9831990546047
782 49.9193041910069 38.9662298173553 39.0331575946027 36.6220349121714 50.4218028561534 35.6926426086379 50.2096266746508 48.1144567641505 50.8880569998901 38.291791284359 47.7333750607857 33.8835081765468 40.5024556744699 52.3258848199215 44.195487507285 37.193425013297 48.0667532402978 41.868464190857 47.4557958192901 53.7085871257562 36.4378670323463 35.2910769015214 39.0145270060406 32.6273471608521 49.6920427215705
783 45.3983203496341 45.6071511549134 44.1270080535988 46.40197065086 42.9617682798239 41.5356779819973 47.2318094043687 53.5804345126263 51.740606824692 39.2672383197329 46.4835888730372 40.0928024020007 51.0025972426543 53.9682595292929 48.4542936945353 36.6483508552311 46.4002132466293 42.7276936660563 44.2434844246162 43.3639599392484 35.4973240877133 33.9784637798879 35.5802029682315 38.8723372541412 56.2559665645821
784 47.8954015790464 46.1800169749635 37.1309464598883 48.8730224189165 52.0566381516097 45.7695923685448 43.5145274949481 50.5124086846935 63.4523087153638 39.5811617019021 44.6407036766831 39.4817976174061 49.991060860867 56.7533900525942 44.0668457231194 36.4294667554636 45.1060500210915 49.5104927124554 44.1841199188566 44.3336140243448 41.3611819511242 44.9244481033542 38.4982727994191 34.6242946317987 48.357360393484
785 43.5446698390622 34.1152715784127 39.2084477796371 44.3206143978699 50.7539023523137 48.1879614903804 53.5171974377277 52.7619504848625 54.635372906539 34.5450935186947 42.4977209622944 42.9604542649269 52.2921378639015 57.1663500371353 40.937502143195 29.422262382073 54.7120197524082 47.5561267433862 40.5844697568816 45.9043207907129 39.884433829915 38.4373155633346 32.9256403817751 35.0143560857538 44.3802065924239
786 53.6635408464759 39.3002384340638 40.0777409445756 42.1142774328099 48.0927288093102 42.8693420928824 54.5321135519572 41.7195087907668 44.6760120520486 27.0086305743474 54.5800152004634 42.0267271642361 52.354986030053 57.9943651226685 47.9843271923729 33.2250687942035 48.7375757359119 41.3710088194977 46.4792588755462 46.3868262560658 37.4745232514354 39.151022200993 29.280149201535 34.0640782940915 45.746698221798
787 49.1740782754152 40.5043538774915 32.7733889586588 38.4716186082903 54.7650742564827 37.420621282568 48.7843026057022 56.6836831830532 56.2279492843639 44.4911985773482 44.9108899056497 40.6905645765813 52.0709962487439 44.0714226088338 40.1250132627845 35.7669658936775 44.5808604305649 41.5196693642625 50.9880533493419 43.7968163488927 37.1555530245648 39.5981830707832 40.666400032398 36.0724181855963 50.1667185309016
788 45.9976651078143 46.4272805864869 46.1382360860702 41.6776586506853 52.0131623359673 44.6635976434557 43.3270143112591 54.91546146154 61.876798142977 36.5183764113364 48.4334279027368 34.2046399447349 50.9347474511929 54.3625198764762 44.9907068070034 36.1112482064833 48.3154340098164 44.1305772485946 45.5088804863719 50.1988802456598 36.8730944724955 29.3935863227921 38.4023049548863 39.3978730041316 50.0557081887093
789 44.0033074691345 35.5889465142699 41.2109008438532 37.546751262641 44.8330647507088 39.8065092301084 49.8069566028929 49.8455494548836 52.2434715709129 36.17266861552 44.6412848233483 35.3105945963732 49.3228151948776 53.7310788813056 38.8375860537236 31.983897663793 53.5247552593934 41.7893384254158 46.1386839763025 39.6841340247645 42.1181601476136 35.3212754197267 38.8921571795509 34.5600053686774 47.4016287912372
790 47.9220506245435 37.3156044791686 43.789180092448 42.9587413255663 48.2371220697491 32.8226012830457 42.7159002331465 53.5082075163345 57.2087111490404 37.7701298441229 51.0120106168057 40.1526640531753 50.7655540034363 51.9603061170336 46.6731261939778 36.135459619559 57.3148307358491 47.6354183341796 40.9993434383568 53.6355781806879 34.2631267801656 42.1303011841903 39.1870146108996 29.8544558553172 53.918350234515
791 47.9703635644765 44.0402203351136 43.7614140479572 37.5448747910531 46.4986821889926 45.7919090935199 42.749708403717 57.3940761159468 58.3240868583638 37.7924103711382 46.1390871311622 43.1362905242918 49.6035439743073 55.6893235580588 43.6111123840849 47.0647902968725 51.7029500211622 42.8206774118572 45.704995218605 44.974754686583 37.2164147528801 36.3996586143249 41.3671601470964 35.460477681076 45.9569966342477
792 50.2085393277544 46.2085054909827 40.4120352962616 43.2165319172097 47.0080026676713 45.9031421267314 53.2303527575689 53.3325880316858 49.7127295943075 37.7935769582386 48.8977555441728 40.4716755712055 48.6620072017946 56.5220065515837 46.169623693617 38.9985885665044 54.5723731178632 45.299555442857 49.1857347492612 43.5400422368892 37.5676563215859 46.8816240742657 33.8943238895738 40.5483656443703 55.3125148338936
793 44.9797116473319 39.9697661733045 36.4129549063411 41.1161105617168 51.5406907553087 42.7692808285618 43.4390780127845 53.0519262009745 47.2213647568416 39.9753164163364 46.1829108531652 41.2292741876041 50.9516456232487 47.2561732089669 40.1485771693096 33.9560273155381 51.9327958887587 46.6908548552795 51.4312710140803 42.6712473601849 40.5975651641711 36.0997271764548 35.0276812396882 35.3230346644838 55.4031403076099
794 51.4137985771079 42.2624672048693 39.8225982293387 43.5823291529007 51.94067284396 42.1311240502793 47.4944347305232 51.9242018206535 49.1466386189866 29.8911776688287 51.3964831419168 33.8990504443084 52.1987507533342 49.4496612234429 47.5330913458909 37.7586478457861 48.312544711212 50.056813938161 46.1790433779155 41.1774677643853 33.2739169645719 39.3671472255235 41.4918925196603 35.4705527379786 55.9573808458836
795 48.4969727408152 38.6886949175848 38.4864213393055 39.667459648999 50.152590228252 38.6616890243601 51.4408575432592 50.6665035077312 54.0259100559075 38.1357481286421 46.1701845925776 41.2847312561751 53.7622950618621 55.8018814236411 41.2552104500285 32.6840065572877 54.3813738023485 41.0440358520811 43.2726520704228 52.1610121019602 43.2726447795977 32.586711448625 33.644247894628 36.802729456552 53.8876264279697
796 44.7913534256506 44.6059400141235 37.9750657104997 41.9079192688801 46.7071602476795 44.8008282223273 42.207837243287 36.2740686126615 47.5357128320426 40.8226341461151 50.9559043943319 37.0429508096058 42.3670781106573 51.870887451133 39.597744494021 46.8826059040256 48.1245325070169 44.2415484011414 53.5245980351005 46.8587181342352 42.698195373285 44.8739607220656 36.9378743138846 29.4163634136144 49.892392519446
797 54.0210632703257 35.6943572050651 44.6904246808957 39.5531731691759 54.0361310726316 40.8200721255569 53.9697293772081 52.2921810026512 48.7843130743657 26.8203065900124 51.1314398133844 37.166781523498 46.7411690220689 49.5255987244605 47.1502580348629 37.3986630476765 58.0937633941347 46.5365171340123 46.2308867395163 54.3508878813884 33.7344914518864 33.4917320954128 41.1298755690017 33.954854527954 43.1312823470377
798 52.6315992001548 37.5768133203834 39.9713479754419 38.4896421490096 51.8870887544388 40.9740169337285 50.502161391262 51.867872662328 52.6395065474244 31.4303199669743 51.4132864265207 38.4449828709399 50.1735386883099 49.8034960709725 43.9568446889654 28.4908834316708 49.2154376545604 39.661458011488 48.2799817019463 49.0391094490087 41.2233663756897 36.6504262105942 42.6741030175627 38.0370182356923 55.0296565151078
799 49.4476290922375 39.2660239180206 46.1090742235675 48.6320864307915 51.7317830882343 47.1929422953614 52.2024473059776 45.9313180330589 49.2273828925848 38.1409930679327 48.6052426897152 39.6211627641696 43.8969689661939 53.6511315945742 42.170142603251 41.8822061334477 48.6278928165303 47.7571036433655 49.3958398384869 51.9448668308503 38.7315075688825 38.5848554906772 35.0372324248736 35.3932654270663 55.7305812660874
800 58.6529487917492 37.6504051996047 33.6015686624211 42.8456134430981 47.1555350996566 44.5953461333772 56.2670846035188 51.2755474174761 41.7374690514064 28.4878904282526 47.0052240880296 39.5836412981262 45.515285624372 57.5616372119879 48.0362105897087 35.4586908040057 53.2729709852756 46.7121562653885 43.5732647472631 47.0551540425533 35.1976029654665 37.3870901419129 37.9644063522427 34.703633751492 52.4378045290902
801 56.675120584787 45.4846846146927 41.5419121944306 36.3155536392757 48.2969857729212 48.2068228337839 49.6930021241191 42.7508243471291 53.2037139236206 33.4717534034699 37.1902780565228 43.3036369061363 50.6824357350518 59.7703093648186 40.2472628470726 45.9026676256577 47.0793519886568 47.5575772856772 45.4913498367468 45.0881689828966 30.5653411766944 36.1898063716825 35.5899822107525 32.9792579505534 44.8952147726302
802 53.5435247409723 45.742297233723 42.5019716342578 43.620376934907 49.9497245160553 46.5188057888535 43.9700007572107 51.5100322285317 53.1150257759494 37.3310296338752 46.3356743333351 43.070179962949 54.8413757520423 52.2587170166086 45.0884574313645 32.8858324782061 50.2353084977739 38.0839630806852 48.2200761751973 46.8262540523409 32.4079966533896 40.0971238537082 42.017650365391 36.879069462366 52.5029662160388
803 55.3832422108377 39.550501453298 37.5979242264168 38.9952539618243 45.6442209342348 37.4724486457035 49.321956471209 49.7766354223434 52.093869873239 36.7189301756958 39.723198894591 37.8441602359159 50.3944681186737 57.3819827221774 52.4162604866614 36.4809737027549 52.0575061568124 46.8617387382271 45.1851480601685 49.8621678167617 35.5643998898522 32.4266340044517 33.078171493392 34.4315990052121 48.926288852954
804 51.8247978306135 46.8676665848727 44.6203735020777 45.6393752704294 45.2526165800959 44.9718749027898 40.0971099807546 53.7077127626445 56.7578597761855 34.7355979499021 49.008514551842 37.7836653529894 47.0257257969999 48.6765566879092 42.9951119097383 39.2231263831041 47.3118458772317 42.2772073610558 44.3546861854882 51.3368758910488 38.6312374800158 43.1674503270798 41.74899824995 36.3557727890373 43.9554773439452
805 49.1775378808027 37.4909643134009 46.0191212834381 40.8309849446919 43.9434438078614 48.105698908977 50.4380719167681 53.970859089719 54.3641928900577 31.0682280298755 42.2806726963842 40.3916863553065 49.418122143096 47.0114915265172 49.9149296160869 42.1221954694963 51.0672998100454 43.8417368678472 45.6988984364306 45.2701220343353 37.0405276254583 29.4277134678047 39.3754323228752 36.2506104571818 47.8747082279481
806 55.974079015632 45.7644555802577 42.2306917635323 39.2499397711141 41.972442593935 42.5336457774096 40.6175108434916 51.6857124323734 58.4521073837119 34.9078450699391 40.2278204788256 42.2025561414063 50.1267791257715 51.8335483006539 40.4501183980602 38.4238378633154 53.1698157873391 50.0680679968646 44.9176552798208 45.2986087956477 36.3986317851325 31.2387185272759 34.193134915102 30.8993567635778 48.2356827100005
807 53.3972220398039 49.5667541790167 38.8568764275884 38.3737843971406 44.8829043665526 43.0314392361461 51.4835115399975 53.2908691227797 56.0133858733876 39.8725763849958 45.4492066975649 44.1962813234456 48.3136210671996 55.0549342247166 47.759004991776 39.1160720219547 51.4139332827098 47.5854879688171 37.8286580250881 49.7211324331286 33.3605394464505 37.31649967819 39.7445489304155 28.1666598637403 41.1798480543636
808 41.7577057792778 43.1076052727578 33.6226553154069 36.6910281714753 44.0016295157515 41.1409437514953 43.8998836843593 50.806183382954 51.5583436575907 32.5078624713203 37.3785329426848 46.3097439066625 50.2742887417561 66.89685559603 41.9799904757483 36.4077403365579 52.1914909010763 45.9243594397164 47.7046439817737 50.5143602808447 38.0604001643183 44.7683112390757 34.0761737588499 34.3391451870623 48.9283370127212
809 52.065725463415 45.8486349267442 43.1222266591892 41.9613567160664 44.1255726417192 43.7963514541384 52.2449651886558 50.2426083868238 51.2628809482576 36.022228309637 42.8884528096308 34.6466607622522 51.7009856743923 46.8142427858802 43.2394550136295 33.9093322174901 45.6491010027453 36.9698996520843 49.3139506495746 39.5918520349207 30.5660089448544 35.7633406583685 43.0256312656131 32.5163344682644 48.4029703080365
810 54.185443815869 39.0729060967572 42.703528100818 43.178490201029 51.9867323230507 36.1770022604555 46.5847007044032 42.6832400249277 57.07562875576 32.812733814392 49.2477669314437 36.948467518308 42.3779455474747 52.49471265557 44.3355373270418 33.2471377149338 51.5983966768846 38.5114307391166 30.068396076807 41.0389771773839 32.5861573022149 36.8097875110433 36.5978381947745 36.0259715059619 45.6454114378024
811 51.8389675309165 48.3326200118285 39.6037057146856 39.5573948446264 48.8663898851662 48.7679829895315 41.866236568647 49.5091938992871 57.9613262894158 35.5339971661177 37.7605909256925 37.5366127311439 47.1804730173153 52.3531880321876 50.6549311649606 37.707699474241 54.1351323648328 46.4569795908237 48.3587694488645 42.6715875682943 39.2981782278368 34.6775174562796 44.1608873913391 35.2026168296724 54.1393084663518
812 52.4378054700423 45.3976062035014 35.4388748118779 43.8092114908397 49.3039052037646 49.5255272555298 45.6266598733964 49.7987909742132 50.9444758919597 33.9568923828927 39.0874834164922 46.5419593236625 48.2082578263404 61.1817096066523 44.7349607595677 34.021996852191 49.1694771772432 40.0470203828547 50.4136383139831 47.93619206925 46.0353584405675 35.0101587346549 42.1000945116699 37.3823595379545 47.1609519491907
813 58.5156992417842 46.7936446467677 45.2212093867216 40.7603227129888 44.1447332868201 41.9459435868626 42.9069123768267 49.0265184784233 53.9637445185458 31.8100758970968 44.1020840798843 46.7256015126384 48.4051344882069 54.7612257200767 44.2529137272686 29.7392034724109 52.9519456966295 41.2142615153744 45.5853137650771 47.5172994839828 33.0734631802406 32.0855596426511 33.460768718142 34.5703275816661 52.2831569243136
814 47.8594591180174 42.7273934255621 43.8956355588424 41.2823007465954 54.4767031521775 42.1207874546958 41.6241886039086 46.5958627584216 54.2925428240788 32.8740854646538 38.747708194748 40.6497107877884 52.9255244300788 54.2834587830679 43.3481036451338 40.0381665846721 52.5217536992661 40.4554989641387 47.5867922260403 47.1653557601235 33.3448263709753 39.5902227357261 37.6627384637807 36.7029621706951 49.1425818716062
815 43.5178292168299 43.2563207164021 36.4933885417283 42.5986462355152 52.0200484117235 48.7544430620132 51.3597515079173 55.0394850598951 54.9401943055913 35.3482229586128 47.0702679528217 41.5181445251404 53.6091298322702 55.7129792832853 52.3121003504083 32.9245140514771 54.5604687861027 39.3168874031404 47.2577502355972 47.0237590346852 40.5970765294921 35.3780115802213 35.4955015602899 38.2121929084262 46.9845471195416
816 55.015117619819 43.5572570468327 38.7590097796256 39.2734875069642 50.3674191411899 47.4373270126305 45.0396533141198 53.264546945541 58.3976208952305 39.0871716319704 51.2831481472744 40.8884952922378 49.8085055066904 54.0006357291661 43.1380979870032 33.6508754854917 52.2798583071898 41.0111806802374 47.3858622655928 43.9733260583031 36.8459963357353 35.3505016979946 40.3029860258735 36.1786775387268 50.7045960314984
817 51.259018609821 46.8483104057576 47.7896371501176 40.5076369625559 48.6645043441395 36.8811857702172 53.3295750127475 56.5898191535322 60.9592869147516 31.9124085222177 43.9589702742842 36.2468579722929 53.7693713970856 53.4144760790059 43.0769514449922 35.4614497163961 47.2076236677484 37.3172045065212 47.0265855600206 51.4969008319236 32.8675737502661 35.2724697325275 39.5916359249437 36.9492705929284 49.9813159518668
818 47.4602349296048 41.0167184619684 44.9921581290698 39.1479319956165 54.661088581099 50.2715581276425 43.7961795705677 51.7089769019835 50.6343253950261 30.4955559641874 40.9669421428651 38.6641746473891 52.9199222725789 55.6020206744784 48.7103440289732 34.682715721111 54.0359612411071 45.9184965232165 40.9166450706346 34.8515321711196 23.5895448195548 41.4415261645834 38.1816133569918 34.6359283554068 49.958291581833
819 46.7545308444787 48.656894663723 33.9809455789185 41.8441635946309 48.7114382618274 41.499820509366 46.9982070337624 46.4919915050195 46.7634418914998 35.7388006511276 43.2177629707356 39.3129704759437 49.1682371112179 44.1310867470168 43.2679154102899 42.3353326421386 54.462050890123 43.3713208996078 45.268475036595 47.8746024924446 39.5306902805117 41.6977933620501 39.8168694250857 36.7995619223036 49.4853150172478
820 53.696643442372 46.8990272204355 37.3555414413404 34.5908308160012 47.0465392340099 44.4647411689519 54.4957384502799 48.023413932109 50.0761479512476 40.2704319934601 47.8472287383267 40.0902683297405 50.5826851644568 51.3320571492938 44.827412604845 41.7296994819213 53.1550408802424 44.0556497605278 49.7551806416407 49.8278431169729 33.3719315478814 36.1792739762358 35.1411386068068 32.9873874936322 47.965123668926
821 42.0207754447745 37.7048462666562 39.9696461383281 40.8745173624182 50.9169063354624 45.181126209303 46.2207449390387 49.7407680031572 53.6658652469541 29.1255599298426 43.1474880583429 43.1312633966789 48.6717030689571 46.9083359243251 37.6295877787695 33.0953914939904 55.0766414136997 43.5962237149313 47.6682577483923 41.252441302532 33.447398627686 41.6134129545984 40.2346538395801 37.0473997261107 48.4070725865218
822 45.7682916872463 40.9695540254462 38.9618934205898 34.9747647850109 52.0906642372781 45.9387225387844 42.2129905663978 57.8323284969608 52.6915324582857 32.2415297681591 44.9002460947717 38.4710805740336 52.2597254315025 51.6505184667077 46.2379581389947 38.7489216617885 48.6785822967922 44.5815988741342 47.6883026097402 51.6914561148481 32.4434682648806 39.5885184635037 44.7555245783647 31.7139773551747 49.1668647096594
823 46.7552030449374 49.2651066451751 43.1799008578586 43.600718905558 47.5066794724605 44.6289570558775 48.5986024894377 51.810514789478 59.2928814176148 32.2995569832738 34.2019893449341 37.2219682072089 51.1030083303597 51.9861670976907 34.5366308929349 30.9175142534502 52.0171349827568 42.8999277620259 46.0818157306751 45.6340791220233 32.0673294500096 41.6739995173643 36.4234752162747 34.1216702053681 48.9738040163046
824 45.0936756679198 43.703291876091 38.6670081485749 42.9596298355435 48.8335115484761 43.6901215323769 42.1206572211093 53.4257751961128 56.9821421005534 44.60324513826 50.3612608105023 40.0928644247549 48.2063347101017 62.1276682310544 41.2762278629317 42.2829415341366 54.6962870811849 42.5608486974193 46.1142318478845 48.483072884668 38.6792966889743 35.6007449708027 39.9641618413487 38.8038402685678 44.6898573563751
825 49.8538772773908 51.5886130214933 40.8376506034923 35.8397861962305 46.7855023799063 44.3546130256115 49.3704889482323 55.152228129857 47.939891073312 39.1126005527151 46.9682978803712 41.448764527853 51.4474745486378 53.8931909240616 45.5425012585026 36.4657200040516 51.5723534088953 49.7327953358292 45.7994697247412 48.2676471615651 34.9260634424253 37.9241942109758 29.1686264683673 32.0838688106679 40.0662887314894
826 45.1725794697448 48.4733940799275 41.9784345859351 48.6518373668156 53.8172796260379 49.0450374800994 40.804542958027 49.630477960157 47.8817132209175 36.0006095166823 47.6833683683801 42.5303751606657 48.9996297572858 54.3582389473202 36.822606414932 30.5124727303406 51.823532890518 38.8785725812338 42.0769504597759 47.4860754265617 38.0779029164379 36.4346305961771 37.615042827721 37.435403844497 46.4031343787404
827 62.8460840330675 47.3753752674476 43.1611865104257 39.5642644696625 47.6671931514501 40.6511330744793 38.3321992849462 45.2672320014218 54.1249629459632 36.2897452625851 43.9944492308335 39.0178142221503 48.7736708117581 46.2242622239603 47.6664120385695 33.9602487037244 49.7008587389937 50.1039228125568 49.2489416307561 43.5357233226764 37.9531916687119 39.5786066751037 42.6501554159454 37.5414404420246 52.6034419092334
828 48.7288245683409 45.1045107128241 46.9232084695232 34.1800521558253 43.6476772057541 48.9864740367275 46.6918947883356 55.4815016694126 59.5177681275347 34.1945103912256 33.2229339696848 40.7412165481857 52.4564522867233 52.0375036798284 46.0568760704548 48.4444133627167 51.9555735551205 39.4961588077906 45.0685079037619 52.1521971939777 29.5322353746765 37.7649793356511 36.3145774574124 32.883914083655 52.9747208604208
829 47.4537837231348 41.1746715760727 46.2305729874379 48.3503048737396 53.730716485809 45.2915664326814 47.3948593806062 50.8496879626562 54.5281142318987 36.2711809793037 50.3897396635084 42.413914542167 49.0623180866069 59.0224433770395 43.079552390593 32.2389421828194 54.1393138941982 43.7352508836839 47.6468588132064 45.8778207226547 42.4057607789409 24.2310948842247 38.5639613794732 25.3756721072456 44.3205025164937
830 53.5757685787664 50.2129803609867 40.1693513057469 38.3907021146695 45.8150632831933 52.1865372232152 51.8031608898451 49.6098443829682 54.262034868862 33.4978003386123 40.5800687597124 35.465824176352 50.7693316232669 49.1951926118961 48.3171702021528 32.8310682427366 52.8789417871208 48.0356608396438 50.3921639742279 44.0866220795504 36.3441846797966 33.2619081763954 47.3546965556085 30.8647822941169 45.3963425436947
831 55.6352082132353 42.0491536178463 44.142048156018 34.9601992999135 46.2390095267182 41.3033161487838 44.7538457728677 53.2018649945178 51.515854407452 39.7431922172927 41.4858633796211 33.8786706097639 48.0645035835705 55.0588401963656 47.8706183008514 43.02238501743 55.2016154197823 46.886831298842 39.7887935144811 44.5485725571775 31.8696051565055 40.0066438376692 31.6437362981783 39.2501567685584 52.059522369401
832 42.8565065934552 48.708593239634 38.7087657377047 44.2352603039373 51.9149808608508 43.0952843054862 43.6105476882496 51.610433324501 51.199966436755 33.2079813959469 46.0260115941939 39.4470008819215 44.2441563114397 51.1775113867598 37.9056692236054 34.0250009547892 52.9455435168802 44.0887762921331 44.9020845523786 48.3501648155344 32.7039087698891 27.9183322990549 35.2879537776968 31.9057062316164 48.9805780499088
833 49.6567680968419 46.2703535898687 42.5541971885746 41.7832390720297 50.8159970189395 45.802124854366 46.2954543290226 53.3689342545094 61.6052800082876 39.7302206411626 38.1714040340454 41.9236104932622 54.480594706583 56.8918266870535 47.3833804593946 40.7793341075623 56.2032180360176 38.5185413864851 40.8075125355488 51.1180078409844 36.5182320522222 24.1930889024052 33.8681519419466 31.7133636439827 49.4512075534444
834 47.1315568183857 46.8345274328654 39.3174553512602 41.5006918614311 51.9174981828763 43.3622943610399 46.9043799680761 52.011781060504 60.592644106426 35.2007919861536 48.5437489167222 38.6796719624779 49.1412172186185 52.2078136143698 41.4231366497793 41.25219699806 47.9562360522785 40.6475953160885 38.1022621197438 40.5889547996739 34.4986704397452 36.1820078673416 36.6604272189697 34.5151577409324 45.5913751624957
835 55.5250939641921 47.6303953616056 48.1108362887988 45.0029483129473 43.7675699180899 44.8067264403444 47.6751593583897 51.0827719241514 54.3175270336993 25.8068425860157 44.0433138520627 33.8656894785389 51.4007450001071 45.3050292746523 41.2835750323625 42.3462644276421 47.6834747784452 45.4427962753574 41.460338133522 43.1021934352082 38.0730181200887 38.8984012310821 35.2830404252768 33.5638010196286 47.8517645553858
836 49.3311203426748 55.5556915145076 38.1251402585846 44.4721642962176 47.3530571591834 41.0622456118243 43.9779561385949 55.8032657364084 57.5004844742 37.7673173348859 41.7750606677506 38.7656583206585 51.0628127007924 53.7697280318049 47.8754473313773 33.4332128555483 53.5061646772826 41.6756137499525 44.5190403496029 45.6798299289304 50.3342423822721 38.5427881179074 32.2006478723868 35.5197639379373 48.2590590856518
837 45.8712557423815 45.0023611928484 38.9060068698966 40.0457086119842 49.6510739391716 38.7714107433668 45.069052516026 49.4491152154306 50.6220405268414 42.5640487321672 44.8692224385629 39.8303992878503 54.392298735763 56.1916153014588 43.9874417555541 40.4565586566243 48.5857138991988 37.9407082687854 42.4180184887094 42.3662446894544 36.6020365830419 32.486643164741 40.6958504753184 36.4487142982777 39.5798861281427
838 47.0942580452674 48.1554785751949 40.2354443160607 42.3882435213735 52.7414992662013 46.0172946735448 48.6743463016854 51.7126781991484 60.4976303948199 40.2663136892842 46.2172207671569 35.2034180103293 52.5269728240203 56.8816774466607 42.3855480988484 36.0382845568932 50.1479617319575 48.3389588015771 46.4965235034523 42.4549769355464 33.6373978531782 44.9285339154086 35.0017717796043 34.2853342988312 47.7001748187568
839 50.2430514602029 44.6319109671518 37.1485954636854 37.7101294742888 50.1171919184562 41.6699895724936 47.6493067776815 50.3312473288248 50.3750894663087 36.2953969881558 42.2737727979332 46.2115556803626 51.2049357663622 61.7131451033974 47.5343105366202 42.4060470412015 47.0396036191298 45.4705064510917 45.8297385218624 51.3051726979253 39.4725387686759 37.2832576214426 41.6759927643503 32.8142117543605 49.9896462425976
840 50.877681388239 46.5424885244649 42.5827015454994 38.4084471235773 50.4805353595986 34.8248663465207 51.1275082005025 53.9164937428609 49.3135233334784 36.661358088465 47.3568448293547 35.94112664598 52.8327562713871 52.2694426099942 46.2700551281221 37.0614949998056 46.8305714059048 40.6284285626695 43.400888236474 47.0217394702205 33.1371600470587 25.3430584286133 44.1676531567533 35.6325503082022 48.0444547415703
841 55.2596063991212 46.1407295956483 39.9906209881177 41.8663134720718 44.8462489578309 40.0198634965834 53.8966490452097 47.3776127775416 51.2573863739571 32.1257320864869 43.0213479808635 38.4847653091797 54.9390117198115 53.2837548924387 49.488269633822 41.4769474912598 50.0883619791393 49.9286945235827 45.7804842628693 48.9730844631309 34.0386181404841 38.8938228551753 43.6442238146107 40.4680669792069 46.9901526375717
842 53.2128941558926 41.2374634518915 46.0309884713119 41.206950340919 50.084757917623 45.1865929288498 53.2062615913539 55.570169069155 51.1226402857212 33.6011556429433 50.3143243462319 38.7010533105262 46.3075922931761 53.0523082913004 51.9210274019538 37.5139538258438 52.8144081404159 42.4085396783675 45.8718573467233 47.2810762405873 38.3814219510872 33.0277651708538 39.0223477204653 34.2818423844472 45.3341492182434
843 39.9798699718883 47.2368420962337 40.5285778303049 41.0908076440588 48.7952711240731 46.7594240155591 40.8362887447405 47.7363378398911 53.5980735139265 39.311223495757 44.9842575509136 44.8596007735623 56.4744528257853 57.5304888475052 42.2273229147614 33.5892532712574 47.9957414146911 45.293827526739 42.2986290450109 37.7524618230062 41.601361009296 36.7250937645929 39.6057860268601 35.0025493266241 53.5349193387026
844 44.9531220637019 47.5096726993193 39.7287551280723 43.4540461589691 50.5527860551532 44.4581940407849 34.8714728220356 48.3432299902288 53.5577704465357 34.401985422069 52.2575387850574 39.3031448812197 51.4537384654187 52.5589463620144 41.7549095695582 34.8170462226824 54.147294760279 42.8307189601483 43.7371558866769 43.1286396138348 36.6443804934525 40.7912076126146 38.0255036693047 40.4535716902528 51.5886732971402
845 45.0678454092259 51.8464079827875 37.7483576228715 39.8233664665069 47.3173015696967 44.2448393145861 49.7167025480803 58.0541356599372 56.4623114612922 31.6952264762126 43.6698580176909 37.5014337611682 48.2131191878346 52.8059181560567 41.404019086503 35.1972768344818 53.9918218499751 47.8934363075416 42.1910998990703 45.710265239626 33.5244190212639 31.694192890683 39.5989186683535 38.7843918231127 50.0257391764912
846 55.3286961881747 48.7206463801359 35.8161619031666 48.8438323087887 46.0297418482048 45.1159229898467 51.0995703497232 50.9902918800159 55.3992729073558 39.3700939550634 36.189365876862 41.4736614364031 51.5481719306109 55.770138088928 38.6714386250676 36.6402932814286 47.7186053119645 40.0479989015687 41.4018292927633 50.9094332936027 37.0866065491905 33.9546935794803 38.9220418401368 29.8704291885214 40.8861280201425
847 54.1843548743928 49.1891880898162 47.2906184731528 50.0804555911858 48.7277069043238 39.983628909932 38.7644387903521 46.082247093014 54.5020300276148 37.8010078871607 36.0633631343795 44.5884202500908 51.784792371439 58.0915343017945 37.5298135474559 31.3283560834446 50.373663788986 35.7773496761394 52.0797109636725 52.1217524266366 44.8903592480751 41.581544753424 39.6512747293108 33.1212140068511 48.0385314097816
848 41.3054088526646 47.466066907468 41.0746507533932 45.0418340974435 56.8476888557132 41.4570498291566 45.1465929516801 49.8296988796161 59.0667680890698 27.5965799500851 49.7549697700939 37.5548344428665 52.7476829732388 47.0950225698785 44.4941052632441 31.665659627956 48.3537354578555 45.2564927779669 45.294910096395 45.4177618405978 36.096284589866 32.7985386575898 37.7296592542772 34.4628018213471 48.124102195274
849 49.3776883166951 38.3496261697952 43.4864545371918 37.9263241228594 51.988307310495 43.795384195703 54.0679403204837 47.6811901488514 51.2820561022415 40.5294867668094 44.395853172008 38.6741465508701 50.4459047068839 48.0030183413521 41.4028779365615 32.4664893724231 56.8943945586772 45.3130493496433 48.6939708415827 51.7728413380625 36.4388860814327 38.8108692731398 36.0663655424034 36.9662647953875 50.9607517841984
850 51.497667594193 44.4727475019354 40.9666074127132 43.140391686154 49.8784848141782 46.808943325717 48.47552990883 49.3651928526068 57.7405720734529 39.2263180443886 44.3664868306903 41.4545738322663 51.1716655285209 50.1082041134627 45.2080047124611 38.1741542779579 50.5590446171957 38.1480228725456 48.5984006236343 48.8831820286504 32.5870874037517 33.5791473692857 40.383276889687 33.1902623182988 48.8637371788323
851 48.5779514251803 47.837744232716 44.2402725992255 36.4762035683421 49.3350261759454 43.840923223502 41.5745376685712 55.2563345574637 55.8808277358072 41.2528914706166 45.9053178126463 40.1913872784646 46.5410061007933 64.509385756832 46.5453655936461 42.0991060956096 55.3191049328052 43.9697288942772 42.3989922219203 49.6109805207858 31.0789224273888 39.3773453604143 37.9466318787772 32.1474023348886 48.9466538079051
852 55.9936923803869 47.9297447032962 43.4148859884972 40.1121033011806 50.3624997313645 45.0061494247044 42.0490137100676 47.247531178513 49.9511725274448 37.9186748996602 37.7881743399945 40.7991354317891 53.9885660291477 48.6765278263868 48.3636838543141 48.3965726295629 56.1399879837242 42.860575839765 45.02651062429 46.4849551933765 38.2327346147361 35.9743877269566 35.8948659093726 34.4303256317189 41.8927506527194
853 53.0567941657184 42.2984189049962 42.362427596369 44.8870925658519 53.1746890986286 48.57436632855 46.5496479674085 48.5259930926632 55.5048698591507 39.2391475568305 40.7567951646492 37.4500571996149 52.3284746326719 51.0748892709205 46.2684425433759 39.9384947767116 47.4259406273183 44.6293745977595 43.8151674519154 41.7576178980658 30.8427128795902 34.063423416504 37.0727591685027 32.964784754374 33.5549954924415
854 47.6535931127849 47.5774848182476 43.8314354702898 45.5706240526663 48.1073534499933 40.0947838238875 44.6779659374181 54.1249725171443 50.6760949288397 32.3055507560266 51.5662313579643 38.1213088922023 48.0586878448672 50.1803012933145 43.8374341191185 32.5873469350923 51.0659601759861 37.428919986318 46.8590181658654 41.5737423400373 35.2213482108325 29.8292546095532 40.3389748395433 35.5626149326751 46.3880763069004
855 49.9735844472122 46.9544355773611 40.8356219631029 45.491508859709 54.6030074877847 46.3322680286293 49.0187532409254 47.965234445753 58.5286330645217 35.0466544843165 33.4104408911071 39.0638902495576 45.163572247852 51.0590281903291 41.4092665304439 34.7144298758837 56.1341323669059 44.5249710941826 43.5292557228396 44.828544512273 36.8689502284261 35.3064457122503 28.4852784787778 31.3618227176821 43.3378822221115
856 45.4299360984195 45.8042162781725 48.8220239582312 41.5109460952246 53.7396562224732 49.434903832719 45.7211338312519 39.8146727250157 51.4265511886172 34.0501761023701 41.0105652494311 41.0459337668584 55.6659224336397 47.0170704069294 40.9733459327619 29.9672085442217 51.7118123175851 46.3691175104338 49.9494047885997 50.5639098308475 39.5676644265243 33.3031593046007 45.7124596350385 38.174639809791 51.7871730057348
857 45.9910699375483 43.3401529909595 45.421110367105 46.758065020979 49.1754146833097 45.0714918964929 52.331022107004 53.5219223764986 55.7971010369338 33.7820053664214 46.7503816212168 41.2579100873503 50.5203710384055 48.7994021872222 41.2404750402386 35.7198949635463 51.1899329605292 36.2840619413505 48.0273454947195 48.2996513548445 34.5194844426058 31.4055340485644 41.3658010814251 37.2242291127507 54.8290511869822
858 49.679966455931 42.8927928857368 41.9726100811397 43.7028424181643 54.0910475781642 42.0613501614941 49.8414856286442 53.3466435643355 52.5861452789511 31.2970401985604 45.4267819360492 34.4608739582464 50.0370032636663 58.3809047136206 48.0950228903966 43.0681203278761 46.5201979562553 41.8413695630329 46.2652322992578 40.8192522823716 41.9065860985279 40.3182236103987 40.2918318005825 33.8002849172814 40.962388311527
859 56.2254492396987 46.0022986269812 43.9004774877242 40.8059581701081 48.7932427619013 43.7318868299248 47.6392166959398 51.4904283462976 53.4345727493462 38.0183912016116 36.0234354166229 43.512665276132 46.6250083470699 54.509299034741 43.7076129734352 45.0783211905003 47.4375719504224 41.638807780979 42.2555702004955 41.7196955879198 21.704041159164 40.3592169821298 39.2897226578936 33.4927411213758 41.1268980403023
860 58.5015255707917 49.7022304159897 41.7900111837519 38.323623886705 51.4388847039913 41.5957896530486 44.9716014311187 49.4254075670512 58.4808255439845 31.2536477804343 51.5569349344301 42.6351946259573 51.2238293933079 61.5420624778647 47.5198959320373 31.2831065085338 54.1511519211438 47.7854768793649 46.4680868281632 47.6060460856621 49.1901287190536 33.6983720544784 37.0737416599058 38.5365936845338 52.1479351497595
861 53.7956874506448 45.8225826422546 45.5360952623654 43.4886063379009 48.680093071133 42.9665641067838 42.4797250475105 48.9932001494216 53.9414486394811 41.1205633501122 43.4622649088476 39.131213004042 51.1423584158914 55.9039813421109 55.2966899942292 39.4304052987598 49.3577786018038 44.0725378353836 39.8627135288845 43.2598376077019 38.2687492822007 36.044548704245 37.4396453954386 34.9475928184789 44.9061146395933
862 44.2835700945593 47.0927028651871 45.6389124108491 43.5828093950022 49.6187726172677 45.8020299894946 44.51329982426 48.2205740600854 57.8104978523921 39.085179171102 34.378786958275 37.1143173866215 52.7920294007208 49.523432285283 39.0117814606598 34.5648976372857 49.4296404129968 43.4493166666976 48.9397406443967 46.0155075347437 39.2158461159182 29.9386383501677 37.2645468846081 32.2762314332628 46.3481321519085
863 56.2649359721761 47.2307198236201 41.2634639766201 43.1858536740823 48.4567285162598 47.8871908284058 45.1433428539347 51.6371431028683 55.8056591865116 44.3981306622069 37.7109447981639 42.2008926677643 49.989906828724 62.6429221374721 43.8099061881482 36.355635080477 50.8302393579908 43.638623791242 52.4311572456307 45.0868584133559 30.9808654843239 36.3733913100847 36.4372098858744 33.8615271430897 49.3623202348478
864 54.4248587545426 42.6768784264175 40.6019075740922 36.9507816215102 47.8137263817689 44.7873034843651 43.5225444047037 54.345380084899 52.2619605526002 36.7521482753112 39.4841367768222 42.6551465736733 44.8825470560809 58.9584343396745 48.2115142696613 38.3771982680284 49.1796625678725 36.8345221393336 43.3569151509207 49.0410398194137 40.1433906303559 31.7716821662376 40.1463514400194 38.7330725740328 51.5881979100685
865 58.7000103689878 46.4883699160167 40.3586237476862 43.2098818219739 53.4275921408545 40.7054125229727 43.6651344817711 51.302469855765 54.1040953114086 35.5305171151627 35.9997989621758 41.2738202405919 52.8923975978621 49.9093115236446 50.5888646860448 36.1460376144981 53.5975945982152 40.0044374658758 41.2562446491797 49.466281254941 39.7874103592467 35.2007579681154 42.2833796152952 29.4499789056752 47.4802237937402
866 53.6620603535526 48.2418688268234 39.7543027890698 45.935409099158 46.1056643596282 46.4262233776891 44.9510839761851 48.6775412830847 46.7553053700487 29.5977822630726 45.6570301227335 42.8446447007413 48.2871991512849 53.6298588427933 44.1308332817443 28.383197069818 47.7674878646047 44.4624765655454 47.9371479626598 51.867021873248 38.166773524168 37.1054864803893 40.795787359245 41.1132780446107 51.338336000818
867 58.5519151805655 43.6048555136637 43.8638324202791 45.839564081879 54.3720791596496 43.3157370058852 48.3290365638152 49.4226236537601 43.4777195973693 32.3419458269132 35.0820565567145 45.473498204167 51.2092105989286 54.0548757887639 43.11982814914 35.7638328650586 45.8337708511531 50.3968360687173 45.5595577847349 44.572988627324 44.8675428617572 41.2160159465446 38.3987810084199 37.3186855678468 43.5241905581177
868 48.6715668217921 43.1890074835546 40.531104848841 39.1641191403535 46.7701056073644 46.2442028889273 48.2619276206159 50.869231981441 48.2642482576433 38.8875519091689 41.3040844667675 40.4291626432347 53.9698689324268 51.4473823823814 44.9929639656514 31.2291080936673 47.1127064997443 42.8133071105513 46.9692415469097 42.2709700365592 33.4114823667188 32.1780963965022 36.4052952354541 33.4694200450181 55.0969594649549
869 51.4191877037396 53.2201914168147 40.2932475454873 41.7336356884987 56.9709719861328 44.4651653703276 46.6063068715868 57.6483585616036 55.7891579365205 39.4546486046934 45.4224624703029 43.5164583987484 54.9701243873643 55.9115201228661 44.594597008512 43.1888644959802 48.5598653645603 43.902970137344 48.3875277015546 44.8545507935926 34.2317770443717 26.8191878890308 43.6375602258514 32.3473062623747 49.355619428153
870 49.8764769014154 51.2424959369144 41.6543559747778 50.074241078412 50.0627656441271 43.1372671777838 41.5029480175572 47.6628015989083 58.7625398718941 30.9758724909301 45.3377529724469 37.8720780871986 48.715785441222 45.9805703152934 42.0812073888031 31.6997023682988 49.0050315671102 43.441653629522 50.327675267841 39.8900611213633 44.2338431032326 35.1598536428498 38.5450447070617 43.3565222075188 52.7440118374557
871 46.1925349270583 47.7337448673164 37.6390579063507 44.9488431432291 47.035117519625 34.4802771308081 49.6752361901088 52.4397678341725 46.4518064865555 35.8382403187646 49.7789275244686 37.7298594689889 42.8150665634517 47.7799310033616 38.3553158121131 38.8766346836472 50.2506055182893 44.4579924218674 38.810023612702 46.9974251626641 33.3172233353257 35.4311978090495 37.8819290741296 35.5826939256656 44.6206594698626
872 47.388719726475 48.0031938403916 44.0847536526336 43.5808424700718 43.0216820323938 42.1408543722438 49.5237251022366 45.4343061647823 59.8100435279835 35.7894400728136 35.2043128131323 45.5606133916786 51.5656868581057 51.1792204025002 47.1467332253861 35.6408922791497 54.3172688103708 43.6108058635054 42.9480954161432 41.9175153089319 30.8292878796419 30.1770227271579 35.7482621715597 36.3577471745489 46.3244595590366
873 49.6642010716903 43.0992188617971 41.9639579532314 39.2704206237423 51.0587022583285 43.6163589865444 51.0176215305932 53.4361777407936 62.6764969139994 27.5043057723718 41.5404761615239 40.9180554486057 49.4571849147797 54.252657337638 46.4766689012833 35.6491001377276 49.2766619859878 43.438586313562 46.8640310693332 50.0685598006419 38.9880956959645 39.7795873455496 41.1097828506816 33.2939222894508 46.8936982097973
874 54.450526440258 34.3576268465145 42.1535927749279 40.1591008468224 47.8764047065696 43.8213288742155 46.002059696467 54.8429928024104 58.2022720320112 31.553003158882 43.7189414154706 39.6293644246999 47.325898072197 50.5561496664437 43.0049481917419 39.1597336772274 50.670319492751 43.8040942940266 34.814779674686 44.9684330084346 42.0988834798477 34.9395044050009 37.2091150462354 32.0933994417696 49.1568936793797
875 43.5902559969714 48.4170210406224 49.302149537859 47.6416329013971 52.404130471955 38.3132755244573 48.3002351762308 49.6760073485006 53.6575396554084 30.6173649657386 40.6042422564844 40.8643931954933 49.0634973200276 50.3430234421384 44.6865462930466 34.8289780978595 51.7534029656287 44.4349816018312 45.9490259412198 43.4641748831218 42.4116019281261 40.2915554648213 46.4570036822243 35.5997449030901 53.2049933305392
876 49.2083272364189 39.6934912949515 41.7461406663464 42.2850153118362 50.6212192498208 42.416651026352 42.0839590392331 51.923253946972 48.5891617681021 33.1328373771423 40.5537735342953 43.1429773275326 46.5704210695596 53.4367451101175 44.4030306808318 36.5309459767891 50.6533870844751 41.6366839860415 40.7740729415393 47.4301170034839 34.9913902877022 38.9732297505322 40.0739683428186 35.1116633656951 53.1161963347834
877 59.5678116089431 43.4312902444161 44.121375780835 43.0051997359515 54.6274540525432 42.4799618706897 50.9814508401577 46.9186860340215 54.4440222902118 33.5253938830669 42.6481260297136 42.4939544637504 51.9834682303975 54.5944456965658 47.7473518464047 32.7620107827593 52.97719098863 41.401937710278 41.2212787470376 45.141421800633 43.8204764035793 34.0868846788671 44.3640530022654 38.7659304701809 51.6382124919546
878 54.0444880162866 46.6971162379137 40.2513693653659 34.476713630309 48.1711172845348 46.179515288892 47.4007305265526 56.7434015471931 54.5817668503816 38.9947124939942 43.8199125051028 40.0449124571836 49.2729322723261 50.2360757078069 47.2685254770831 40.539250090333 48.8427662858413 40.3005264374309 39.733902867425 48.7373953811805 39.3538546487414 38.9317379737987 36.6168538040489 35.2842493495654 47.7420201856072
879 53.5239024410842 48.1879110622844 48.2688673696651 32.3362970282216 45.113706990155 43.0536803646097 43.3416121077983 54.9024152469775 60.5860301721717 35.1570229114992 42.0715570936301 36.1215926701137 52.4624284576503 47.2545842550699 47.0562576499246 35.5022563451421 50.0231180652811 39.1902778384832 42.5658006611783 49.1716341437065 34.6489816576248 39.8154741114254 48.0005901064107 38.9233567503307 50.1452648789192
880 55.2278762027316 41.7299100967797 38.5306691747969 37.8254798226728 51.1788503869698 46.6840942230649 45.23075616931 48.6980889334964 51.9760401772771 39.3002857703592 42.7434364759864 44.7396165228944 49.9377719167771 48.466133156777 41.4909062962369 42.2228777417642 51.7044460160567 39.8766849924885 44.3411872915698 55.1441726235539 40.5237630456872 41.4181413905061 38.1140314796869 36.4014081440871 43.0013432325762
881 58.9200981988347 43.3580228331248 40.0750565810881 41.5714179516222 42.9496010008097 46.866130603432 47.4266779191137 52.7170070452347 51.034968523109 40.8135571255912 48.0729956362514 43.0388853064183 50.7464985979106 54.6018294178958 42.7044237149732 41.30939659228 52.2528838598052 45.4119356335385 47.5741760089467 48.6233570949318 38.1893403630503 33.7225182094745 33.0877022900059 35.6663140638627 49.6060576508509
882 55.2515773379325 46.5229311949102 42.2995755820942 33.5998886387542 50.3406850876239 37.6990035486631 52.6061173380954 50.1014193068548 54.6174911769627 36.5959173971572 44.1252837636267 34.7849122527806 53.0484821771968 58.5527568645717 43.4460797267318 34.6338913632183 53.3951743341149 46.773487786961 50.0068584204801 52.434190614583 40.3135813043273 30.60132128189 32.288835753217 39.6342098590353 50.8017914812977
883 49.434610463169 40.2053702161721 36.3556944356191 47.2582945300925 46.0390648525456 42.3188724488086 49.2960185987237 48.8671179746191 54.9195397620963 37.8704579128378 40.7312461352234 37.492254233448 49.9862596055456 57.9664026276583 45.339887147479 38.600686468894 50.2502032954784 44.8734308890458 43.8602784733581 40.4299925337944 37.160515317074 39.773607107388 33.7032742325795 35.6750011361499 47.982412783011
884 51.2751853705442 46.1661740068203 37.5790859247915 40.9823591002199 53.1796965685679 40.2765526673312 40.0081679113056 48.3750812414834 52.8200599211069 38.0827085066475 46.8302805148578 49.3316664230714 53.4196489162847 56.971314352655 41.183857950613 32.1749900946119 55.5205029552233 41.1403095912008 45.0050734003329 39.2294603257718 31.4328836054666 37.2511232279403 33.5199211764335 32.5749118003316 49.1228382502021
885 50.1990820896386 42.7535841466351 46.4129753227472 31.0892450225542 53.3791548542772 39.6425973016302 53.3191594841888 57.2335644879689 58.2560429029806 39.9381584460228 39.3393823478107 38.1325916116029 50.4843799927386 50.186781257485 46.0787874404315 36.1920920922522 50.2154999378634 45.0606370209903 44.4681551070078 53.6955503290798 35.6262861426075 33.171241033676 42.5889619009649 33.3155178613803 45.9929346273909
886 50.7803168779994 45.0164552161789 34.5580807514865 35.3069531523179 50.753346918482 45.8608187813941 45.8395118621507 48.2082109540226 52.8387726200165 31.4035621128771 50.6611386751941 40.3845204285956 57.5966171845932 48.4209576371787 45.3331346886922 36.7480789739134 51.6086294217175 43.3558759142347 43.9596376306245 41.4915704910379 35.2642484234587 32.4020526773955 40.7953223322249 36.0930677328056 41.26892937391
887 43.9799367079471 44.6692153928357 41.292325334681 40.6139159116532 48.5449502459295 42.5452079833181 40.3479958553524 54.3369765983013 56.3851545132706 34.180776568094 46.572470350181 42.1474273006987 42.4018441946899 44.5705793950065 45.4160667129836 35.2529643936076 52.7613673847596 45.4840281658105 46.90165255589 48.940144106901 35.9191291765482 35.1288545561994 37.7553309487583 41.6835082591081 48.8854145988499
888 57.0872145753016 52.6612914956373 37.3180900375469 39.3027935232797 47.2999013497813 48.0011747216117 50.9503829824116 55.1354301865958 57.7586143673852 33.3943856261997 39.3747985429643 46.0580578754854 49.1294574215462 53.7178730361163 40.8948726473816 39.4079749109512 52.0860818298674 42.838559249191 47.4217435259397 46.7900092976793 39.7489115467105 44.2817269740047 38.4014575785413 30.3433286729602 51.4593385245426
889 51.4413314977258 45.3912857509386 44.2892343022565 40.1092626327805 49.4882096658821 40.2655701036242 42.1182137382594 45.286284247353 50.3982419473319 33.2539105515051 38.3335316067934 43.6321771266692 54.0578152370563 56.903500475481 47.6450140139921 38.8922349269267 41.9989966359458 43.8122275345242 47.6293769714444 41.8059368572864 36.1064799846148 39.4537189916932 35.5135341895646 37.4713896345153 49.7412713633815
890 49.0665728772155 42.1367730566688 47.4947025447331 39.2265151667378 49.9857752867409 49.4842107443524 45.042512460411 55.8628407256845 50.8893772652848 31.5518000090351 40.3295249127861 35.8445911468877 48.362870860957 45.9683708304015 39.4884143852528 34.9293803816654 53.4555717892996 45.452876668816 43.0664964860611 45.3801906976978 39.366321400314 43.9743178141092 39.1268743799666 34.5322858078986 54.1497853102277
891 54.0674251921755 42.0636183636549 41.5342457396555 40.1191679165556 51.1253591535904 47.5981556652483 45.0329796782903 48.6401256959707 48.2172749937384 35.7292658836681 49.8624184187318 37.4256909933014 55.3476659243706 60.3733511013189 40.4944976439262 37.7265475454743 53.9193815331387 44.7392514427546 43.6801219949928 49.5780367291492 41.4127020154186 30.6042013770321 40.4102441054132 35.4614115994345 52.9910143750656
892 57.086061258059 48.0110311147108 51.5771336640959 41.1061711983252 53.4477762158097 52.655539384472 40.915716630203 55.2199627318066 56.8207649590753 38.0803333256714 39.9522902616803 42.3756327817427 45.1447695270572 58.439994540279 45.9000550763608 26.3833868925926 51.6486683393576 40.8867362900163 52.5204320455033 51.6063240008512 43.4716179079939 34.7225274529317 40.3141798065778 37.9864317500682 47.3953192967963
893 55.387034145712 43.4670781614851 43.062827207299 39.1160934787762 52.070061534051 44.5454630511886 40.2215866226343 51.4701890831242 53.3915551365535 27.4195207970741 42.7817408053396 38.5914239446732 54.8108992781997 56.2526297455165 40.0216952923666 31.3606018030796 51.44625088947 42.2956569664457 47.3508073367536 43.3933422600138 33.2257465879082 34.9546163121131 44.2600360233207 38.3188574509198 52.3390621077838
894 54.5671831400562 47.6827908854552 49.5245965336238 42.8302537085477 49.3691595310814 48.2019300743543 45.7679313202178 53.6975596122377 56.3825745963395 30.5064172716357 44.4120728595685 36.0027444801562 53.7466075881679 46.9598691675244 47.9979259600949 40.0259729502111 47.1653645244092 41.5997680160579 42.5306454303038 43.3328935404202 37.3282574567139 42.7505829604214 37.0494471504088 38.8795382754341 50.264439207688
895 58.0094687420055 47.7317584386144 40.9318986221945 40.1346152320181 50.0829679062915 34.5554661785687 49.4826908700284 50.9130478727945 56.6503687949374 32.702005017137 42.3068835241583 35.2837855584604 56.886488958771 61.5239893182833 47.6787086434962 37.5030080027382 54.8395924986576 48.1223845683161 44.8579386619889 48.7859374755036 43.057289319098 36.7654948491358 27.3710933349738 41.671375464502 59.7907458240654
896 52.283381513755 44.8474690019224 38.6779642720794 43.7219651973674 50.5304697110357 45.8973427533799 40.7916913059978 51.0761935910465 58.6968841803229 34.9522169852479 48.7826827360027 34.2357572651979 50.6186163334908 55.8076166841651 44.4864271594975 37.0252486401106 49.8226726353759 39.551801914232 45.9954583998108 46.2375031548661 36.2427295864443 39.6507890131494 47.0830818423002 36.7299516747285 49.0339338745342
897 53.6575858394323 50.3506038245935 42.3119603765058 44.9807023557596 49.4000728937339 45.454029538457 48.8225903844108 52.5845477574614 46.1368310774015 34.5145084372782 48.0605723703314 44.9127615159458 52.7826686628243 44.5509948846873 46.6511256350706 35.0425686194072 48.3643745400441 38.2489355575059 44.3044408883096 53.8232377477479 36.0854106713651 37.1349499019221 32.6344860396901 34.9337219444144 53.7767662922464
898 56.8464647614142 43.0151862494437 40.2552099187917 42.6249197996179 49.2696567762156 43.5999483809071 38.8111522598688 46.4831139240593 57.3963338065803 38.1390958774089 41.6587536658251 48.1566408256355 49.6999438588085 55.8922329709138 43.612497598023 38.6189193307751 49.7199767676398 42.4555777543807 49.1240603324045 49.0878694146088 42.9672229394683 40.647814049089 37.6533368798763 40.6335725217713 51.5504557333601
899 54.9890307857834 40.9868705474744 43.6710444456033 48.9399455464008 51.0927662300638 46.1302344210177 45.1883833207638 45.4278586561226 55.0488502753182 32.9390716663587 52.4634982853894 43.6890441636947 52.4935617062498 50.6694250698751 48.7714691766015 32.1663116826888 47.6083619419395 45.1105430876968 46.743109681075 44.6451836849749 40.662818754823 34.9724615098092 37.8477493047432 30.3255695199717 54.492124653689
900 58.2336469554208 45.1866919405224 36.410942052915 42.4403988950253 46.8583040818406 35.8502953929191 49.9617082196443 51.1078547819102 48.8789517475503 45.3273882120087 38.31137718547 40.2631435250319 52.3041267951309 64.3308873275767 43.5038877842371 34.4862575150262 53.756445996697 41.702032718298 42.1251951023796 43.7160001625023 31.2885034122772 38.7190263210873 31.4458770958461 41.1891569964308 37.3510847714886
901 50.3077837211279 53.1774900437492 47.6683669188546 33.3989392972843 49.6958352332125 42.7051332743761 51.1936513953761 50.9014035612791 56.8319175907696 26.7941345949795 43.1534464240253 33.8102793824341 57.0630659250516 50.9084852246397 46.9633617808547 45.7007762305634 53.0455622082274 46.4240684849711 49.8562647210329 47.5847579877773 35.607998960841 36.8300918921489 40.7194837753646 24.0863147997742 40.3271534791247
902 59.6087680488942 54.5604440626067 46.882696557977 39.839606311592 53.0049349115681 39.4026909095102 47.7687613165622 52.7355357239661 55.9223035302478 37.6527760713822 43.2801689167706 35.0397338970413 49.7882062891238 44.8333241636957 46.841434904878 40.2322090195565 56.8688898044649 44.7681308878292 45.3167367171561 46.6851081496192 34.0059869343297 33.8604625870319 39.2440861507832 33.2972770938565 53.3257390644167
903 50.5967471899158 49.1408419060453 42.1996507437556 45.2237232422581 50.3944492584063 41.9444973346412 51.3782442632791 54.9350620395768 54.3194979313293 25.9779992308863 44.7133538136159 38.3863377443717 47.6421494749971 50.0836414476021 46.6984013913325 35.8705176943819 53.9699079202985 44.2497633465834 57.2932606433745 45.5828027188723 43.166501455871 33.2614433091259 40.8232342346706 35.4221066196148 50.7917902622892
904 51.5286013317023 41.4422506299802 38.6573427448353 27.0634946421998 51.4877750833685 45.4987587624887 51.5363658335705 48.689660474689 46.7334231587053 29.5894432780577 44.4792927223131 42.9834083993287 46.8366815252162 50.5094739708384 41.2873137331498 37.0556956481519 50.2739618965535 44.334191002742 52.4530645400219 48.262911548351 41.3544263082479 38.3537396288211 41.5386544322549 32.2141895160775 44.1818556384472
905 52.7305112677627 41.0080386349324 39.7119271708731 40.0985053771979 49.4084033169428 34.9386274695103 46.1195986547241 59.3132266456976 54.150389546014 31.569139680053 41.4058509745649 32.1748561082532 54.7141016578365 51.6126632535828 46.4754094777805 38.9296658437451 52.4179663787359 41.6982867305539 53.9002870235915 41.6366747859963 35.336125789153 38.0712300300459 42.6795223174211 38.556768935158 54.5474801960983
906 43.1548466472474 47.0978259885838 42.9029355617336 41.6270054413965 51.0048581864166 50.1424024530107 49.370281539442 50.6662176577433 53.1866055334638 39.6023434957504 38.3671149902617 37.8160869561579 54.542233082864 53.9963619274576 46.551579186781 47.810168381804 52.0733723701471 48.530977415416 44.8921006117215 37.0566667600625 44.4026589960926 28.623784266648 42.2018805292361 32.4463084786928 50.5915065553308
907 58.0216866399997 45.2207793216586 41.0131217060024 35.1872410162839 48.7643836895285 52.6007139890236 52.2906754780845 46.2961607519837 54.5741159132851 37.2992254941845 36.015026479637 37.9434073040636 53.0903974102666 46.5952476758617 43.095669354819 34.7508873974792 49.3361870828302 47.6128429063074 46.9168707353243 50.4428799735949 43.8666475183384 34.7653395885617 43.6399867572587 29.0283738680369 56.663177269712
908 47.5563068077804 49.1377585379287 48.9426839844126 43.8855062052363 44.3653410571249 41.265305215489 46.9992722254814 50.4358198776548 55.3540298303915 37.3418631922988 46.7398806414202 45.0171581595889 47.4385614956167 54.2204152645549 42.1004082095573 38.5291638988849 53.5650566555242 48.64430284264 52.3597605795661 51.5203262920995 33.7504093220927 41.3125538560045 43.4878218005315 36.1113298470423 47.0221780738194
909 49.0395167810906 50.2682341844836 46.5206843894311 34.6543826155096 50.1958199948589 41.0805849626762 46.2325850206729 53.7558013180489 59.8834316137621 30.6305607675388 43.1116392255082 36.3197332751529 47.4445120145192 45.8270898341009 51.3957001773717 39.2814981576837 49.522626772531 43.2798012174389 45.1668567004053 49.6422091405071 40.1480951450818 40.2520606291062 42.267302487704 41.2624269494786 46.8985128733904
910 53.5913786618092 47.4742090802465 47.6395363459435 46.4481967949171 50.3976938681675 41.2176583505658 51.2838898998153 51.4552284985567 54.2769651073744 45.841264159484 42.5926740516864 40.1372708921033 56.6755084745402 46.8335623066215 47.1066418157075 40.2356613787219 50.48270329581 51.9266544183361 47.6892618265355 51.7263462032363 37.6431043548818 34.8920244337073 42.4348751338969 33.434047656697 56.0801162038888
911 51.5469948207153 48.2069990227823 39.4129579020265 44.6557571538847 48.6264351468101 43.4289897285739 48.5131225572979 57.761565446745 49.9621896989446 37.9581266700364 43.1959835132911 34.6801266836257 53.9774857716546 54.6642434627564 38.1914254326876 39.2499349234416 56.5289408547459 45.3742080469871 52.4152842902847 46.238835701002 37.2699646997748 36.8974349510847 51.2123079049994 31.5612617595675 52.2877952401782
912 48.0173936807926 50.0093400823495 39.5283337647884 45.0185022908678 52.3921732062753 49.5191335641804 48.3083597380891 53.7486723209065 49.057068821221 33.9484393718353 45.9495145160647 33.6935585271981 52.572979322926 58.231970863199 47.5830141508901 35.8659677715805 52.3321796891444 46.1042295329444 44.4748436158297 42.5624498051307 39.2952004200243 40.3945588131781 47.3399763316288 30.2056395482745 48.5671186350145
913 52.7239671718092 40.4333608761232 44.411840309778 37.7654662884574 48.7301511231925 47.7444194297853 45.2749878325905 58.2211914888759 60.8345851004565 36.2600100691926 50.6868096610559 39.6350718607516 47.3488538133555 46.4212030410531 46.868756393344 36.4673611550749 52.8271346798731 47.2232690108657 39.8578959403859 52.0521208495895 41.0841805981096 41.4637730031552 38.0579734918501 35.4260044290874 60.7182099496458
914 48.6510343057078 47.5743451115246 46.7845523079699 39.627570253437 51.2390607023972 44.6856757867366 54.2727552868783 54.867816128197 55.8949550130785 34.0500036462627 44.0568603630712 38.1285846032317 46.2012410963113 55.7256617405003 41.4513395860227 38.3109735802754 55.837853881493 45.0051293540553 41.8339999977121 33.965200699676 34.5712618840065 38.4627504737347 36.190240010628 31.9197498313158 54.4232627992721
915 48.0023522808149 50.1377556363535 34.0906656195705 48.9964580310402 54.7998163937719 48.5086955660648 39.4431075404366 63.804237298349 59.954862179029 38.8372934968226 40.5917131425084 39.5900386602662 54.5573359802115 48.7875890839721 41.0629988474602 37.1920387855748 50.3201347151792 58.3325244079888 40.1140430787027 44.4330661089375 40.8479876046258 27.6722252783347 45.8905579057275 36.485458553652 53.1853887788217
916 48.0837136362233 46.8571323219615 42.2496733079835 43.4563568056465 54.4262766033939 52.5232158153048 50.772104920359 54.227437660044 56.8032668370756 36.5495570803607 50.2054560423358 42.0270938840128 49.6032325522814 49.4231419100546 47.4467609269576 40.2558766755257 52.2643594878378 45.6772417139497 44.7254248421492 55.4886836053181 45.0794974209947 37.0977516708367 41.9937239038948 40.245435194441 56.739192467547
917 54.66098901872 52.3587938712097 46.5850318125698 52.6553809390551 44.4160755154829 48.0681404957507 40.8135925872774 56.4424005365148 52.3235050889755 37.9906224117439 48.6160924606329 36.4582748277537 56.0249041204348 50.3589965362051 43.9732038145875 45.728796428689 50.8400626074078 53.2237318803036 44.1156797782471 49.9627652658156 42.215324836544 41.2358996993946 40.2988715152878 36.4802379618827 38.044774493747
918 56.5941557128805 45.7133734516435 41.0239965538649 41.6712334360665 51.9495088649542 37.5002310322337 47.3053356884953 54.7024628888398 59.3466123951016 39.133405639938 46.3156425032933 35.4558656646848 53.4488990254147 54.9334375117825 45.0532620397511 46.3576278383147 53.6919341702449 50.0624050944065 45.6993215484349 50.9094055182206 34.7386442401035 38.6899119799647 40.6597596498067 38.1891459321019 60.0667302387763
919 46.8293381683756 49.8911922788369 46.4613022503321 44.4126553648567 48.0306895089702 45.0353758637593 44.4765465179917 54.0662590342411 53.5115417430217 38.3419628620147 48.355025243742 35.3188111449924 49.3813822802372 52.6419928626833 41.8995989336182 33.6356038015116 49.4032115761442 45.2391192287348 52.8971376913846 41.4953514582087 48.4832302627107 34.5125942435128 38.7981448218833 26.9968108415394 50.5135608271734
920 50.1238076384599 46.8854557894544 47.836210544183 43.0718902891062 51.1910801466826 48.0225219940465 54.2809352813338 60.5731741046558 56.918973253922 37.5868904625265 48.0401349814157 33.2250679328472 53.0131695234114 45.6067080457577 45.1989414602392 42.4658373079495 47.1947853358849 53.9064598444547 53.1999930869738 42.2656556537334 37.2834289589575 42.5602818808164 42.9536730734025 35.124662460839 47.4526427423659
921 51.4862877547033 54.4208254624007 41.5277061896813 42.4839499607081 51.9325703881769 46.3696324735445 49.4779035047045 47.0346919211141 51.7563659731493 30.176480617907 44.479150100755 32.8629770901772 48.1224557714865 50.2745808420106 45.653294068945 35.5295468571271 53.8921338985253 47.4333500072111 46.7499308529174 38.7839028168891 37.6417153319461 32.8307983808587 39.6895882581775 36.8514447999455 48.8323465972696
922 47.105882741272 51.6843740894126 41.5201756539498 39.4548523308536 54.5305747490502 41.8125692388297 56.6377093649064 48.2902266813946 58.1696660943402 40.8654885524001 42.7610784833016 35.5035972069873 50.3670138558449 51.5405865741279 40.69638106205 45.7555053512116 62.3749229681118 48.5320412103993 57.8007970518108 45.3894644908511 41.312063643784 38.5983023923564 38.7439452051239 37.2178536141056 54.0217119893685
923 45.027099406408 51.4974977746824 39.321513001992 48.5353922290291 47.6481826619055 46.3418627332206 52.2608975622829 49.5787102685157 56.8458721730925 39.2899442378064 48.0568047537652 36.7383868600931 51.3312681653954 56.863789618435 43.4066289379622 34.1718329352778 49.584136803785 42.2031298638873 54.2988268951944 46.9117062831895 35.8393672742683 30.4080723392043 36.7811251782624 36.2598567764287 52.9683766986646
924 47.5312073238192 52.2840797138264 43.3232939724243 38.5434103984323 51.7285215529511 48.4799005947039 49.5608370263988 57.7149871084165 64.5346554490581 36.5541366585558 44.2947241233767 36.9895000051041 53.8805970688476 51.8862993242337 37.1664111370618 39.7923545043992 48.3932779420515 50.2900540284463 49.8160265728994 45.4503692526683 45.8230845154994 37.2601469699323 44.0016180091651 34.2562525485403 53.1073265448031
925 54.0610185105714 47.3163488970647 42.0574530030271 48.5353058607611 52.0891658428237 40.1489840324875 45.367168082322 55.4267162244739 50.4137755783395 38.010901828225 53.1493457115215 39.4169252731392 57.6365542988106 50.6660732257038 47.0910229871044 40.6310510705247 51.9815258171363 45.578154120404 50.7132996263732 48.4860991633808 29.4651525631033 43.5623289584062 37.2852679235936 37.3558414792945 42.9337171083595
926 52.9154927592655 39.1832543460152 43.6014630729436 47.8554974839855 48.5885940854274 55.5107030063205 45.3988747792952 53.6309861168636 52.2304172414735 36.3271168944422 47.5765828558566 37.0814722381523 51.6689687394386 42.3538239775849 43.0594125333124 39.994320145003 46.8314161284544 44.3252762877302 47.1651503557425 47.5063464176042 43.8245870787154 38.5543424996728 36.5306176106541 33.3246195023478 56.7429214033038
927 50.3649865597483 41.7252664638008 46.1887272902487 36.0521734066125 49.5821233905567 47.4688197985434 49.4530859620514 47.0796881612257 53.0249649713272 45.1606240389012 48.1122070619728 33.1596206743339 47.5024216560681 66.0070999257222 42.975095909192 35.6384499406292 57.7756066098361 41.4017879428038 49.292348684252 49.8520282294122 50.1598487232922 41.6096007347351 46.1027645657744 34.3360306499987 55.8712198191913
928 53.363104769922 40.2502263283269 43.9629554062002 41.4264914272081 53.3106897294128 49.9282061179788 51.8610499710875 62.0997690745503 56.1480464722278 35.3643861236907 45.4249525522781 38.3766300462412 48.9188611307953 51.9317404294925 43.1287429846415 40.474007255868 53.2657992399935 39.1002303978991 39.2838341371955 44.0874160368537 45.2908908417092 41.4010068266542 45.5498898337755 35.3453253954329 60.5122609383741
929 53.553758843667 53.6434093469319 40.4595128692199 48.4908228410738 43.8410046785108 47.829604624936 42.8477068659507 60.9629553357852 61.6564947940707 42.9798739430222 42.2549701713972 37.6173239106733 51.3761758737583 47.1796632095568 46.1287899052075 40.2734059145054 53.3933488335387 45.0153451281536 52.0638948368247 44.6273427438761 40.0596510514983 50.6606142572301 41.4291372685273 39.659630991032 46.8329300802958
930 56.4640704966506 50.2000671275451 44.4142354967437 40.9323839249414 46.6482951291077 37.7128356080663 45.5891922776973 49.0602191239337 49.8605742897906 30.7163866578189 41.6424167596577 40.9496726159725 50.6792677513288 51.5798930676531 50.16214980464 32.0826905018744 55.2823311841337 50.455023637633 45.6621765243059 52.876251687866 36.0297976656674 34.1448968401602 32.017986019646 40.7843708546159 48.9842921102082
931 53.6444498063589 49.5731171573877 43.1576982941919 44.5968485789474 48.7556303542816 46.3936521179975 50.8643314577497 56.1392079205885 54.3154361178482 31.2818660994595 48.5560757526967 30.4331318018149 44.0492600839131 59.0293728523023 46.253131062382 32.4505267268418 54.5492887243963 45.7350425394742 44.6416634819346 47.4570133068677 39.8984101843583 31.7346602828426 44.4048567040095 32.5287994591692 54.9690482665029
932 51.257904551421 54.220390552441 44.9274878012506 46.8071188459665 49.034354999712 38.8134176630295 48.7003598804397 54.6692010211134 61.615443383048 31.6917615093288 41.4312265603614 39.3261987946902 47.7972394388846 55.3845508442608 39.8685322773934 41.8988315945885 54.5123306250021 47.0610533142482 46.5006214345426 47.1660721932749 40.2992087688302 37.1922198272742 39.3972511781524 29.9557841295714 54.3141216819181
933 52.5845414231701 50.8844242922443 46.1910778495961 47.9745771425609 51.0614391331982 53.1693555463762 49.600112468178 56.4195108822711 56.8350374478827 43.5758525222609 49.1352442740674 30.3815996645806 53.2904393109953 44.4039699405185 47.022581158229 30.2423636945061 51.4144099441944 50.834633836588 52.0528243658738 44.9089102178356 33.5145276865054 31.0827623248157 38.15858997537 38.5396893675722 54.9645038193794
934 49.2691419275861 47.927267734174 41.8392856451013 50.8986088836401 49.3068811491016 42.6623022629552 54.9068157891315 53.8992391895421 61.4763714427095 31.8202133187701 36.3972802238172 38.1277986191619 51.8796681449314 50.8830445389664 43.9235560867697 46.8563209375016 55.1103004916883 46.163388113801 45.6573694213663 49.5335493931911 40.5239560469065 33.9487800968965 45.0686559967632 28.8115878598241 49.3546043589422
935 59.2515764398749 50.2385343632757 44.3718416830684 50.2485000473241 50.134171715858 46.8446811730166 52.429379677798 56.9803456691038 62.0419544923251 39.2846430958041 41.6884186529184 36.0513491471748 56.5025390420715 56.1178682846346 49.1427015805352 34.5760877527507 49.7717677693995 47.7843338232818 43.0666840379017 42.4966999780415 33.9841029479195 40.591338611854 48.1082609872179 32.9904703402924 52.5071516929053
936 58.1221084316831 44.0666561669089 43.59213643288 33.3308766767038 47.8279901117779 46.0777920036724 50.5750768427787 52.1144273255097 57.425609394049 34.8714847680812 44.635040052587 30.9195160145709 52.1337701641776 51.2651548389344 47.2730323789085 38.9854790532833 46.4068744596153 49.8413326687663 47.9943915328367 49.2482797212621 35.6908842647364 41.3260832217431 35.7926494144879 35.5158494890719 50.4602175783679
937 51.5503617014378 53.1992273195077 48.7205040520214 40.8664305153211 49.5856278359818 47.6162461603133 47.8749532208983 58.9217978096463 55.2236430459247 44.630872115514 55.5095960663383 38.0794670970769 56.1834984097069 56.088998145995 44.0524007483235 47.0789685453849 50.8001774410774 40.4253436660601 42.7997171649411 42.6089760384174 34.8434428207812 38.12340484454 41.5777518931247 28.8155894380506 53.6701793680413
938 54.2517371906005 44.1551574334334 40.1890158111742 42.4201338987132 51.2182528073826 42.6978134671647 57.1679779538848 54.328442840994 57.8286395798645 28.7083938589844 48.9410331484933 34.5892642388199 53.4083375441843 55.4567380906086 44.8253506685489 36.1308068060931 51.4390311696566 53.4578932779905 51.8610204596169 51.9827422916688 36.8548827043987 27.5119982235234 46.2814938139415 33.1413421199687 46.0464687596305
[truncated: 837,861 more chars]
