# Supplementary material for: Comparison of statistical models for nested association mapping in rapeseed (Brassica napus L.) through computer simulations
Source: BMC Plant Biol. 2016 Jan 25;16:26. doi: 10.1186/s12870-016-0707-6 (PMC4727311; doi:10.1186/s12870-016-0707-6)
Supplement: Additional file 18 — Table S19. Phenotypes for the 29 BC-NAM subpopulations in a scenario where QTLs = 100, h 2=0.5 with 25 replications. (TXT 1208 kb) [file 12870_2016_707_MOESM18_ESM.txt]

replication_1 replication_2 replication_3 replication_4 replication_5 replication_6 replication_7 replication_8 replication_9 replication_10 replication_11 replication_12 replication_13 replication_14 replication_15 replication_16 replication_17 replication_18 replication_19 replication_20 replication_21 replication_22 replication_23 replication_24 replication_25
1 57.9150631093449 66.4539738404787 63.1018778020236 73.7001414327114 60.3007287254804 71.5555979967485 63.121427495844 66.7131824331508 63.5468309992174 55.9552905687717 63.6195992736683 67.4099030170844 65.2366238066414 69.6674972347194 71.0580325236596 60.1596203838503 72.7141309899517 69.2301913063732 61.4376963531627 67.3124359035243 69.1652684713577 58.64062191414 59.8238036417982 74.309300450487 50.9273077963448
2 61.0854659581772 64.3429254858732 67.8154436222387 70.9825660937453 66.4502384261394 71.7279912320584 56.9234455904167 65.4576121226326 63.6196224028244 61.8381340691278 67.0892187007324 65.2853222621243 62.6986309552995 66.8742771867004 67.2022033725167 66.1324265482441 72.6401348449571 68.1330393538737 63.0052878787225 74.7463832533871 65.035360246414 61.9984230809259 64.6873137873792 63.4124363034131 52.0897190897906
3 50.9967493795996 60.4235837411412 64.777424792568 66.3565384344668 60.9129667724326 76.7416236370306 57.1361184300516 59.6864489510942 59.916181560656 61.4247046548691 61.2298808531163 69.8438492040093 62.3485490668462 72.0604399438978 73.9530724632539 52.5873459938076 69.3374246950937 71.2849157092248 59.821655341088 68.0355671033253 76.103720637491 57.9319681480774 60.4912387158146 56.0019114380772 48.5617067063943
4 60.4503738210632 70.706343824326 58.2810697354185 69.8461367289634 61.8574596417764 69.289483288582 55.5562695790407 61.3852204178109 64.3648304203916 62.4107868906376 63.0506614471467 61.041701864287 70.5656039226457 60.3302237998037 69.1491228378324 62.5419914396872 67.1065406564286 70.934588602095 62.4120774950881 75.3441203110739 71.1943301817804 66.7301404715526 65.1303356455545 62.9662083610323 56.0906876479735
5 63.7175686497382 59.1235328838488 62.2283290362591 65.2562704953535 68.9451205814617 68.2524887840666 62.2025783369006 57.2514922225148 63.0848154750015 55.148953978913 63.4127345899712 67.2824248824811 65.5082748169184 70.0667977439246 66.5288063517658 67.3528748931734 72.5477684905543 72.6254778580116 64.2977289542494 71.2935585161963 60.2886898928735 64.088738486955 61.7335425568041 64.8684032342957 55.5470986823852
6 55.8043561915287 64.2683850323806 64.427468351285 69.4497076361704 61.1958144516694 69.1379648535475 59.5255903095912 60.819014756235 70.3068273261801 58.2867558066435 61.1414145776529 66.0759184073404 72.4684867430138 68.3032268898626 69.1940304690783 62.4333603441286 72.867369036243 68.8180503755424 69.6791407311195 69.5188897589192 63.9292251317911 60.6579644475814 68.5291117195897 64.0038514368274 59.5200975096021
7 60.3804788947019 65.2684671276839 68.2152150946066 74.0119460918256 67.2213281704595 66.9097022991189 63.729245345205 54.3759113146175 59.5129922364585 66.1573311198964 61.8695640216289 72.3792674134426 69.981882344456 71.2745065908073 67.6531863711708 59.0981763135115 71.9592891929942 69.6379928992897 54.5370485071836 71.3924152163383 61.1775381307692 57.8340751290213 56.4718945916418 63.9507894149804 57.8900837182361
8 56.6247122602637 62.2875910139588 67.0141703380165 70.4076235462134 64.1240440696509 66.0868081031983 54.5098450831861 58.7771977461146 66.8171040873412 59.2631080848893 66.5661776308059 69.614381646805 63.9636446393505 62.4151289368578 67.1767407381987 55.2602076635035 69.0386021702815 71.2218843561794 64.3338463239062 75.309629191092 68.4594341881485 59.0190069098857 68.423617437636 67.1874195991952 63.4861462881796
9 59.9217047262118 69.6531795595267 68.7759760790485 72.8282920706169 60.5318267119258 68.110235489579 59.0988426422675 59.6816643885163 64.1861663770004 50.6905077162956 57.6866704543245 62.0154742051355 68.2270759893156 66.0150516733276 70.3538831977248 53.7923150022371 68.6854637107038 78.3081526080685 52.952787892031 66.4152360280652 61.5236094214458 65.297328173192 58.2168858644716 64.9571929514489 56.4262258714493
10 53.4025859406984 70.3359367295522 69.1545367707205 74.0063128951946 62.3958844824557 73.3733477095748 66.6438181559848 56.0733653779968 62.6493305166493 58.8646031992276 67.14469748998 59.3880720936048 73.5607904468999 66.7727034021822 72.2532847786588 64.7088092228609 69.539632188628 67.2003344780763 58.8976851331344 73.3818380505158 63.8371312323489 62.115408196657 65.4233896728413 69.114240967266 57.5165634637
11 60.8018913162408 72.248079576687 68.5988072205132 70.0521610879689 59.9953344031638 64.9270514569998 62.6344852709848 61.0400505579508 66.690289335098 65.2867259344067 67.5092398364318 64.6226894174137 77.1530999018855 66.2693304588755 65.7334445013027 60.0596961667947 69.1790676318249 71.5315414013097 54.9789650085325 66.4482481772254 66.658931824057 67.4846737132142 59.1525219119992 66.4679700762163 57.8558290684683
12 60.0780053155838 63.3559276749809 58.5161809687377 70.4643917277675 63.6815343260982 71.3334014629215 63.8294172537049 61.5182456222849 65.7959092904444 59.83261251126 65.4906332011921 68.8315777479584 69.8665611608874 66.7619547331018 69.8174105467001 60.5894548111614 68.4239683257026 74.1017758655952 62.608047498937 67.4374820213709 60.3199148485823 65.3333168618489 61.012452923364 64.2818094751621 51.8384758195535
13 56.4655044488722 64.4991865623664 62.8415184444221 71.3225454900477 68.3163202252903 67.3541040170003 64.1498385174812 60.9454179318928 67.9308272089518 56.9797391384532 63.053603597832 68.2096256288597 62.7526896530544 71.8009535185268 75.900569833362 57.7732085810819 68.8086405583826 76.1981039671096 65.643154856288 65.2792735631067 61.4581634912668 68.0888171251177 57.3345741397193 59.947449128222 53.6747586569352
14 56.8558702472244 64.0394162212488 69.1983158124274 65.7707463188057 61.2134922330981 72.8171613962022 57.5912447950763 57.1974764640618 61.8366574719035 60.4575933617719 63.5178704336672 61.3117053160293 68.285550323019 68.8110380574247 67.0701607197155 62.3119571676044 70.6769572623329 71.8909858792214 61.4583671413098 72.1298124650954 63.7111005242768 69.4704722413682 55.5210065811454 70.248472946712 54.8870467487256
15 58.3210837923115 69.4701331623664 60.5670982594562 69.7101323397148 57.9106907560455 72.3277680046666 56.7195121193857 53.9697414398165 64.7537697352428 54.6079529282738 67.2871122821509 57.8125204053641 67.9635515650667 60.2476131466469 71.4615319622904 68.1555098308868 70.3784544195599 72.9131674293549 65.2671611764672 72.3887601821386 65.8053285077298 66.443204912717 62.2632688242766 64.5820467447144 51.3022820263857
16 55.1197063812573 68.4522902245959 63.4424012948631 71.668935546953 64.7145637617141 70.5493602193947 53.5638255027909 61.0544327397575 71.5655621555861 57.2459304519685 60.8073883567617 63.8343644991426 69.6406189705151 67.366213941913 64.8340442400333 65.5067412578235 71.8968458142295 74.1364209073782 57.8389663067764 75.7038563396053 69.468622192036 62.941889458091 62.2440893617168 63.7275655201822 54.2796451014853
17 51.9970070975573 63.5343688930513 66.7588537610278 70.2040458921541 62.7619094452482 65.725693741959 55.4256136305786 55.8006557235036 61.2311100182424 55.7384916529222 65.7399058650676 53.1376557621654 67.2429339906909 63.4431695023867 69.6892545976011 70.5920031626878 66.2832874979656 74.4256812343701 58.3825973634583 66.1504982239521 62.2976036006682 56.0055890788855 59.7397396918779 71.2805165958342 55.9635231670643
18 61.8456607237598 66.2368851316732 65.0943124196015 75.6601895816715 65.9829723679259 68.7732816524072 60.4458766289835 60.7329870104498 65.5771331240193 61.0732039198193 62.0567027170996 69.2670689068384 67.2511267654848 63.0676386657613 73.3619009783505 55.9023307779921 71.2372105225704 74.577398804585 68.2016065970034 71.5601875303905 65.2317090609016 58.5506618365633 67.7487485909134 65.2317547109297 60.2064231089416
19 57.1293436331698 64.9688012916182 63.9115909323214 78.9695472229565 64.2277613899789 69.9674840994124 57.5044824771496 61.7242905769424 63.927505353286 59.6003744432993 67.0596967677551 64.0566294086456 70.6914616799945 68.11787448071 75.6108981260826 62.3868658214744 70.4733043481065 71.856921018473 60.7212771399184 63.9845356221968 63.2304017334352 65.3378784535461 63.4343014677749 70.496001306186 61.8548962913461
20 64.4790944229535 73.0613702100786 58.5194936707135 79.2024699597768 60.0800924632439 69.4915912049946 66.9859570061031 55.5705245884714 67.8988539887072 62.7922717067116 70.3401078163749 64.8427413978393 68.9193476453238 72.1331497882236 70.3721090385945 66.4423673656343 73.5411091694267 68.1600646787892 66.9522929110983 63.9650483440934 68.3725642259147 67.9594333309185 59.9295936535098 70.3492844595553 59.4765462840442
21 58.7533052698896 61.6092995293636 69.430487917924 69.1577883617604 62.7369426718149 67.1282185525216 58.8516201389137 64.4133947121655 66.2691244997223 60.9167229719462 65.507219794693 69.5643411060682 67.2316105817333 67.3111032009796 72.7628110358295 63.7360780093022 70.572118547348 70.076678329954 58.7628964054334 71.1893999158967 66.8317261525122 59.0219517626441 63.8621284083203 67.6865241403835 57.327368582178
22 52.7828235102732 64.6131708309464 63.5611505974299 64.7809497139129 67.1365975316179 81.9017566801897 64.1718415104843 64.635678816911 62.6400470030935 55.2547442690492 68.6585843440837 62.858044888929 75.0846102289274 69.9621831468923 68.1708853123327 65.6047525601762 68.7630063696746 75.5975142410324 61.1526549189846 76.9873710722248 68.1321489610612 68.6275868999262 63.4609622177285 73.6351891744469 59.2335538335953
23 56.1266014956631 60.1319006086401 74.2813534778407 75.7298376464231 64.4571187301299 65.3634032835465 59.5939828776727 68.332886201356 68.2270996721221 63.7189184878379 70.1538489041622 68.3716043148072 65.3073957443776 74.8814723324457 76.5736304385811 55.5151680738128 70.9587667545185 69.4924361313921 62.9765836113176 70.1584624717312 57.8697279340641 59.241242164384 54.4833862399875 64.5965373835058 58.712282199785
24 60.47611090493 67.2541398002847 65.924091341013 70.4164016740287 69.37841202534 70.7102943716993 63.0550816763485 59.8343844712377 67.2016624692587 53.3373867727487 69.2639461947097 57.3172076410658 61.9135792220128 65.8777205657913 70.77500804241 58.407835400089 65.6109811648485 68.7210924398666 66.8023283955188 69.7969026574501 66.8266655133155 59.7532568623064 66.8985715512349 65.4538636467932 61.4425303434144
25 67.1404582709623 63.9047398432725 63.24011529239 76.1744945557881 66.0639669189312 60.0599312459728 69.2797589718876 63.4940216962228 61.4474018864103 61.5162657062489 60.1029990939795 61.9727880418903 63.1536426055115 69.7845985072363 76.0466188831689 63.8732676454354 74.7238852021869 73.6979023484381 60.177724109608 70.6996389290429 62.862176657048 66.3299302209669 61.3745903293902 70.5668389343596 57.6820871142392
26 58.1747327982979 68.0542703007115 69.1033028796349 68.4248606710479 64.367793130111 65.2961455051436 53.7184407893037 60.5988419949315 63.9367416461933 57.1889096818278 66.6310627597612 58.2477940847378 66.6165711111209 61.284255362734 72.8948937415562 57.6915900414513 68.7740342906273 72.2830922356049 64.5219002554024 69.7586271574304 64.5553198901049 61.7119886535618 66.4967531169641 63.4888144250324 58.3497848611883
27 54.6992915945073 68.9572283062462 70.9049927534458 72.0884464043083 59.7558751254919 69.0863235034273 63.0807068450881 62.0458614535959 69.6387783848517 55.8791575423044 67.9174825494272 63.3937040743852 66.4477733257544 73.4295756835684 70.9985286279886 63.6762715581918 71.8915857347352 78.66141908177 66.9151049719543 61.0431722670291 60.8272981407964 66.3526409386427 68.763889729067 59.2924177819966 52.7919476108251
28 56.7616823509793 70.6888263526448 73.8501231386525 72.088825736579 59.6580380586303 63.5994959946055 63.4144142872858 60.8506588836037 65.546545384775 63.6332367608084 62.8062295553122 65.9991594402508 70.6633071943994 57.9308655284499 71.2034043764197 59.6989413140356 69.368375426953 71.3773562735632 54.5236323070355 74.724172036432 65.7282579207531 62.6640284619573 68.4975181301614 60.2423447494754 62.8869771334962
29 56.1413167803016 70.809438676533 64.1081608973704 78.4378211261312 61.729442076902 65.9717438497784 51.1890651694094 65.5763365186263 58.1869902931961 58.1898959486203 60.8460795100373 67.311376048617 63.3130920493762 60.9532300166503 68.8684787218311 58.2488048100715 74.7773263587364 68.7920810185962 60.9123257118355 72.1576060425 63.5190050389205 61.2557072034745 65.4457008827007 59.5295205125119 54.2420386396888
30 61.0033385391033 67.7801641264878 65.7588437800563 72.6517424387942 56.8820480581824 66.7842754325535 65.6854547918887 57.9471077668979 66.5942926235743 60.8140921581743 63.8357186627092 62.6473866434007 72.5785954835636 64.685980772454 69.1545348522097 61.4464245722889 68.515012462963 61.8201920534231 59.8326272128617 71.8560962816341 64.4609624141488 58.0134881298578 65.8804032382024 75.4228384238162 58.0344815288852
31 55.2738973006041 59.7761770476154 62.8273754357878 73.4792290780464 60.6064777127966 73.0733208131748 58.4928445209787 55.9898801711669 63.0795752492484 57.0381942434537 58.2020893683638 64.7005206205414 62.2764430251202 61.1138210513626 70.205948057601 61.2772881315122 71.15253216191 70.8946713726517 62.0268037916886 69.8353716455231 70.9108770590854 63.9327191232292 68.4206213639233 63.5267446918592 59.5097144930893
32 64.8958870532438 61.343609022866 62.0760243275011 73.1854228901646 59.9584019566241 72.2513482362024 59.7769881168283 58.055942861746 64.234518314968 65.2334071176 62.5822721388475 70.88517787629 64.045045181308 64.0425738180131 68.2891637972361 56.9429203557328 77.0432406391119 63.631141513047 58.0591428782984 72.9904057769733 70.7749366395363 62.5029067806323 69.6817986838527 68.3580615123999 60.7535103736556
33 61.310503992075 60.7768862052711 67.735680219257 70.1266136591155 59.1665451180555 66.764731287467 55.3488780053845 60.8780066455537 66.5887288343568 61.0312249881307 60.6682887666005 67.5287925040855 62.736995730302 59.9516636096037 67.3322798679682 74.1847500191468 67.78487232356 80.8614887018903 59.6068397305902 70.1828486313791 66.8203005076993 69.297242340208 57.2339949456652 63.4732421492539 58.9998215518651
34 55.5775985880692 65.0046810866425 61.6843684132683 67.2693837388906 64.2390949556058 71.9251051127552 54.3988060046961 58.3906738670232 65.470056000901 61.9810015503894 67.9048930583337 61.6678533997318 66.7564530713836 63.822913660297 73.2893024936661 59.0928066945962 69.632156113167 70.9887013308788 56.2791547314435 70.717630707942 72.8900568227791 65.1349655710514 59.3501699809459 63.5475333703054 58.660025408632
35 58.5428686031465 68.966047926205 66.0356854065877 73.3075350860284 59.6013094313264 69.9495858120625 61.5863644650919 58.6356245170302 66.5556792723352 61.458297428025 66.1150244031903 67.8062929890776 70.8254052847117 66.442734029723 71.7965539569186 52.0349761825447 73.0555801969176 76.6056740940656 58.2106040465195 75.9680150877801 61.2540637068602 61.8834544821982 59.7991148768644 66.348068956936 63.3570624170563
36 55.429373092531 67.0354705682645 64.1014280352257 67.8325102428453 62.0638054229869 72.5811687593625 53.5979169198909 59.7696159305285 66.5717954117616 62.7156984506205 69.4677455682984 66.344267777505 68.0912251992259 73.7415464681776 70.488350467067 55.8415653478464 67.2096864674189 66.9872580251863 67.9148418163982 72.7381151397587 67.513819161212 61.0765337865423 67.2614400093084 60.7584786993587 62.0164587015767
37 64.2625413142018 67.9794773571349 60.1105118737711 79.3140293856265 58.8672069912456 71.4691633818098 58.9826130866198 63.9342336813997 68.8040742447249 51.395192224591 63.775201963853 61.6082661409267 65.8655584565746 67.9771725186142 72.4265712798486 60.6847625045309 66.5150397914874 76.6808228191885 57.4785367273277 61.4018482480724 67.7951088342246 65.6033460174898 58.6796598242198 67.8194943380365 53.03234338958
38 57.3091296969273 59.026305711465 64.6864018637272 69.677299208921 68.6760044414069 71.6692571342335 61.6350851423509 56.7927617481241 62.7479902030692 56.3968912730867 60.1886671566738 66.4413304034011 70.3987307618998 63.1659449333293 66.308832289774 64.5025104891476 70.175620820558 73.9020824691489 60.6888294768833 72.2357885110635 66.2610880091248 60.5242106531046 64.848184575563 66.4234259649352 57.1393072599894
39 61.9961844907894 64.944723005111 68.1027707821116 73.4686017370407 58.9221398449311 69.825462231452 58.0042254621804 56.5235207670404 69.5034755781746 57.0482207950475 67.0258115922979 65.253034039332 68.6574044503724 61.5912775128454 70.0311600376296 59.1649428822286 74.034680271558 71.4519173170676 60.1162376230731 70.0769443631047 62.5371152490284 63.8581085784247 53.7118725248896 66.4824756469428 61.7144693276144
40 58.3037182056349 69.1498265092831 71.4321146443776 69.376326283154 60.1339496757217 67.3096102752378 64.7531568529699 60.2627383509564 70.5615263740941 62.8754482806525 63.1267234898566 69.7728984186538 72.0059761704425 68.7489459391724 69.6450396053553 58.5910621962854 72.498408074591 70.5985688655463 61.8060644865447 76.2021060473119 65.7790825235362 57.3857867531733 57.1921182481537 64.459073688141 54.1152331393455
41 52.0613573938226 71.2359382993098 70.0069342582037 67.2154905177652 70.8600261490624 67.7883534224824 58.4353360613772 57.276016323622 56.3420120636695 59.734596598314 69.8560190397469 62.7392882123468 61.9935001445091 63.860142357483 65.9571967199841 59.3975682281156 68.7774881805626 78.3932094724823 57.4279745632906 68.0466226815296 66.2298824386754 60.4839295925891 65.501282698285 68.3971835599738 55.2478374920932
42 61.894043250162 72.6217467407484 64.9524666695702 70.665418660509 53.3761051915773 66.9753125609528 54.9328260917343 61.5733863774075 69.8815917123073 52.2070908731149 63.8977248335926 66.7323454901551 70.9398301874681 66.7504575683147 70.9791755896525 67.170090113992 66.37852339295 76.8525031194104 61.2217086332587 75.4541967891154 60.1268956355782 69.2535884263759 68.1237908754843 63.5864256852476 58.9029376451508
43 59.023878090562 68.0853235646574 62.9113344266106 69.7894090351009 67.4813377520632 66.4629434516632 60.0655826742782 58.6904483546452 59.6718424520023 53.621656513809 61.2016960951648 61.2861305281897 70.7512654920218 69.2198253517405 67.0286578940773 66.8758966946151 67.9713743113945 70.1914178039333 64.4121681218629 73.9748110236191 63.2782381491836 65.5332622202826 60.4292744564341 63.6680446378154 54.4990786562946
44 59.9748571655167 62.0564709740479 62.5238344088268 74.3468227328201 69.4318053257708 74.6902451786529 67.2414391996364 59.0946799217088 67.1332586243792 56.4086361404275 61.1335593373453 64.5202326302549 70.7146097075922 69.5502141765282 65.4021679844839 61.4612726097353 74.1740403236158 68.7039697962632 63.3080248306821 68.2676670694201 67.0828765524964 60.029953154116 62.2800427861043 60.0145864393167 60.7117616793918
45 59.360494858795 67.1139998154634 68.3347858105984 70.7331194377108 65.9784571356652 75.2099317899025 58.8068552859945 63.6788318507148 62.354934246115 62.5730285300396 64.2742976632609 65.1699216601796 69.6063262494586 67.4617157028628 69.5280784941909 60.5039648501536 71.6808483558467 65.8769508022794 63.889245473588 70.5864974963484 65.8219269655708 59.8235376102272 67.5371466347186 59.0704258415052 59.8071246131569
46 63.9858103815864 70.8770431169236 63.4478937983742 65.8756830907341 64.2797485069018 68.7094125001025 65.2870307899233 63.0538717347075 56.2020524242814 57.243207098653 70.6135736883356 70.1316631288218 70.2782859295549 71.7559941782618 69.9245425863926 62.6408662550192 63.476123872795 65.7571858919517 61.7437201963238 72.3015847663644 64.1469297652933 61.5367330320274 65.4874928267128 69.806622720932 49.7587102779656
47 66.4311065750719 66.0649107853849 67.6694444271889 70.9589640097511 66.7976511839969 75.2028962591112 59.9256404446186 64.0562592646047 62.5711918804712 63.2316908364685 66.629465849092 66.0336371160876 67.5562956049934 66.4739766914446 69.68636688747 58.4264780546537 71.3232556518091 67.7274710019766 56.7833466215776 68.5674015212949 62.5367372329905 69.3790092414569 56.8124132239132 62.3747549835564 55.6983070681096
48 58.4678471153374 64.3971014414123 65.3115389861908 73.2726870484927 66.1193037223528 72.5767111674387 60.9987820271234 58.067776374049 67.016953930689 63.5323358500076 65.9955676142471 65.3087689836544 69.0892436277616 63.8161601297244 65.9434817072746 64.9290637290659 65.8030751982492 74.9993034886195 63.1892702556675 70.5916334007581 62.266179847998 58.138999499018 62.4016405894211 61.8448596965774 54.0344912509699
49 60.0569508408943 64.0644579645204 61.8154967988552 74.693270807492 61.6308950011497 73.9387624115387 62.2283681718532 54.5775243715674 66.4458016205668 67.9168365868288 65.5109828761423 65.6890369010143 73.1362524370418 65.8971774906658 68.5806226023956 73.2138720983531 71.5469807744506 73.712575293393 63.6019566840418 67.6649473137212 63.2455514637003 62.9662677239936 55.4407663289251 69.4481773981446 58.0926577376239
50 64.7432643623414 73.5825534307508 57.2665373624452 71.4353734478212 67.5916941563606 71.7793489488926 62.2260842594856 59.1382308809809 70.226430131387 52.200441495409 66.7452862222107 62.0117799526701 59.9296201992754 67.5416196477551 78.791508539627 56.242511443594 71.093936647398 69.61065135851 56.1575822823013 74.4635241332996 64.9951657729799 64.0209799062767 67.3355893764167 66.2820121301652 59.9982205136167
51 61.8295523473643 67.3279555481211 64.8714318807485 72.739560876554 63.5263976236721 70.2785284125735 52.2050097988767 55.3275737501925 61.3795942881842 62.051765603943 61.7155260472729 73.257516112475 65.2995861814081 65.4659642761717 64.9264775952492 57.921494402685 71.5087260457527 68.2675114917827 58.8314893666628 75.2367601774426 70.3385008099657 63.859955021782 58.306198440857 63.1471393554259 61.3006676867857
52 60.0641390601418 69.5189077333733 67.9390404881616 76.0919289677696 62.8020398509244 71.4878700903203 59.3358805887752 56.4764027127238 62.9614360571692 56.7716314562911 62.5206867527893 68.7681349390203 63.0045967835008 62.2103551402327 72.8847377796271 59.6460618014639 70.3331246636927 67.3012694393707 64.3665767528022 64.8342941419397 67.2730367881692 64.9554493592868 60.6017607085318 63.6531788309401 55.734688634027
53 59.8661344058322 67.5860389211368 64.9998622591002 66.8159937617745 64.5991270038439 71.7050326293581 60.2625478190204 63.6754030633185 60.551885195829 59.6136952209397 63.7138757902864 72.4851453613736 76.027418864526 69.2647820894176 71.2919363737834 60.5598169267331 68.6284759636424 75.8656369638279 68.1331266580079 74.1775942958178 60.9123369347948 59.9175920205874 61.2601720276039 68.3218507478105 57.8735760268596
54 60.2457319802347 66.0662253359646 61.9688368815426 71.5585408577754 61.1371194738192 64.3211824772359 59.61215524732 62.5955870744625 63.2836691752063 61.9588765472028 64.2845273482795 69.7240271015739 69.283050075102 62.1370831195094 70.3288258188656 58.5910921583809 71.9304241496816 73.5380809824523 59.6504811642508 74.7524945243229 66.3731784550948 64.1532998375159 63.521297683347 55.7113250008896 60.9005987259676
55 69.8464351875294 62.0903835993119 65.8370192992898 73.6879874559091 62.6367200147912 68.6685361321693 64.8007855877755 59.4731450005675 74.7853894629618 57.1317811167663 64.3442984643327 68.1829721058561 65.96747341801 63.4003449963744 67.0154207164621 59.1085943925295 68.8142832733712 68.0770927274474 62.2545417562779 65.3430214738088 66.0910822820952 66.698361218831 61.7435452428393 65.0746807346091 61.719179208642
56 54.5019571739437 65.2967544437926 61.7973352652271 72.873103822324 66.7032876702154 68.2760614809977 70.1437493705223 57.2658033723783 65.219510148096 54.8674521640847 61.7736869573039 59.3211365511961 63.4273492391644 66.2718235364548 71.3353070619792 59.5263123587335 79.776322791172 72.3645139176307 59.5159281455955 75.8903929728702 66.8619967909961 59.3996181857386 63.8129369864795 67.6556377955801 53.5526165501268
57 68.1297534613909 64.5520666110381 69.9754319331855 68.6849396372873 67.2265272499925 61.9598012364286 70.6134272650547 60.3692670093709 64.2655281107499 63.8126374159468 70.6371895720988 65.2039550362538 66.1234891202615 64.6913756216163 77.7041374216014 65.0147530349712 62.6752236605905 61.2445594121018 69.764737588714 74.0222917396172 64.569842478601 59.5596403466532 58.4452607961263 69.2560229906227 57.1902024165892
58 53.6782772679718 66.7656901551779 70.973862564762 68.5195908693253 60.3978069778355 67.0129919741798 69.1377537704263 59.719474605004 63.124379243911 54.5807310762634 68.211722072523 60.8952612583449 73.0370205250903 69.3893127923337 70.5221994103473 61.9020847960032 62.5652685170716 72.7039205719923 68.5242704499804 69.5483719445183 59.8652647095553 62.2457544301351 59.9517411211539 70.4121594887222 59.4549111420683
59 58.3342255323516 65.9485689226164 65.158421753867 71.1259974696437 62.9771113981251 72.3911309232891 60.5933217949061 61.3779114629836 65.1287531122735 54.4177737170949 67.4933302936761 67.7382335931912 70.9477292033204 64.9962756441799 72.0915701747363 62.2089157651183 72.5038162064597 75.9555352002527 61.1797275038763 72.5732457895788 66.5206151976197 66.6965722090381 64.7056972424187 62.513840431778 61.2707324616118
60 50.0348646568401 57.5633810016503 62.8149332662224 70.8857186933264 63.1858523703842 70.6951438011115 59.3724346595514 61.67489365176 69.147838900698 62.4060587832845 61.8158753592994 65.6868602124188 63.0658249140954 68.1582309727031 73.0460333045131 69.6753199384122 71.7997406017942 73.299778372365 61.2038649363988 63.2483451260721 64.9914058493297 58.2700431460195 64.0646278120557 67.5165840123989 57.1199634327459
61 60.8519426343832 69.4380466718873 59.6876232019235 69.8396528961816 59.6450557157367 68.9797114236042 54.01748049772 56.1993029541144 60.4752997533887 58.2618428731321 63.6806634430456 71.5706080029197 68.2655731821934 67.3888862950074 71.1310383231463 60.2992329316897 71.9363805710425 75.6671346610009 63.2235087460419 71.8633759985163 62.6567253022713 64.2498701517183 61.956303993551 66.5899735582332 61.3054495515412
62 56.3447845119479 61.2557608845992 65.5743978447737 70.492870955105 62.0763929413515 62.9145597050674 61.1017077132742 56.9864959970113 67.7998433287698 60.7176554955703 64.4407956349698 68.436023077499 62.6896830518918 63.759475170565 74.5387935652969 64.037787015776 72.9673550579375 69.3256605096525 63.1761686313464 68.6047956266141 64.6786925939095 60.76628551137 56.4399678353351 61.3831862956373 57.7423854803984
63 61.6270262298607 71.7231655655723 62.6336573545156 67.6407704005496 64.568717297158 70.3457497897967 65.3669163158419 58.8580967859825 65.8699834285631 53.3096626595501 69.0807758216904 59.8699152991778 57.2347185208721 67.9683374301579 74.4203782583273 57.0096770383649 63.5420736530421 64.6315852511444 63.543045501558 67.6775933674412 76.3573634530194 67.7868615443921 60.0933533669902 70.5866230752946 51.8075525191606
64 60.7394894877914 73.1806075412659 64.1324267350388 74.8877770007028 63.1077550467318 70.4166948982879 61.7367272470458 63.643991460545 68.3094885735323 55.8687554398922 68.3449415555672 63.7545809556579 63.1284450981862 64.9287074313821 70.400104722434 67.7892586209056 74.6115386008238 75.0877290399164 60.7079397934433 71.2343889450843 64.2451907371304 59.671081449689 65.7799967478353 69.8244156405063 56.7495878832741
65 57.9455244649921 53.2014497432041 65.6905388109942 70.9743658191437 63.3876841898971 72.2213707871093 52.4789742892818 60.8025260173059 65.4771206337587 60.4701590987382 63.8154969442062 67.3972758739478 64.0189088574082 64.8326335688361 64.5861567798616 64.4662212418991 71.5686884004793 75.6541977286062 65.0689569980839 69.4309750399999 69.0232214897511 56.7022418822532 69.9116301196348 70.0511166303115 59.3992061005391
66 57.6495452209901 61.8680530277174 57.1947413574897 70.0765598010766 61.4651726397768 76.0010445297843 55.5672573766383 60.2498963499746 66.5599725734529 65.312126836787 63.9082180528152 68.2519258674085 62.7820629855524 66.9314603861095 70.0504327361568 64.7084409075571 71.870704543794 68.6009051545724 55.2220603042074 67.1905519419792 60.5953354093373 65.5804693497432 60.5081558667281 65.4177582848359 55.7924859941447
67 55.104068798732 61.8894656731595 64.5922016288961 70.9799273506463 58.9309429456831 61.5065447277624 60.6082060421467 59.2081597194053 66.6730854097871 67.6798007573612 63.7881888574285 62.5411708806153 68.8241388163507 71.877527690404 70.8927482197494 62.6294502115765 70.7494541466789 70.3654082240914 61.1587329460475 71.5761192096553 66.000689214465 58.6650254104036 58.76445163038 75.5633606371038 58.6192937905862
68 52.5682040736631 65.7713577994945 67.3619429553577 69.3285288619487 66.8068850199596 64.3043541908001 58.9454254248694 62.1887647362166 62.9335702952961 63.1886911517847 63.1531919398058 64.8133607433941 67.9023930634632 67.9880617043547 67.2162529847674 61.3280338857906 71.7356012398797 71.9126345581058 63.478847493389 72.9199640286253 65.9134592706218 62.8090554565679 67.3370288098888 67.4191098815692 58.0202242152309
69 54.3477873531638 66.5587814371191 74.0165468472844 75.9969712365072 65.8469959885455 72.7651463994158 58.1483177953814 58.3703815901547 61.0947334943309 63.1154403560556 64.4410638031243 66.8429413530422 67.8471192225029 58.1426128732441 71.9813293579157 57.9036290000147 71.725964903474 70.8303622419876 61.8845640199395 70.0924733056169 70.353067340512 57.4287782915521 64.3917099842088 68.7714098063954 63.4989378930861
70 60.9799429718152 64.4854810904914 65.3356721810466 75.9934326008942 61.429054123537 75.0232528590973 64.7547307128933 58.3614213987796 66.5510501849559 52.6565002381077 60.0381332869292 60.1879119206269 75.6169118639448 71.0456859652462 69.9039635569301 64.0425933492085 68.1334155672006 69.9308181207173 58.569163928206 63.9213546660165 66.05770503862 62.1897652976234 62.5457868147887 70.9853759625951 58.4325762425513
71 59.3360254638779 61.732356859401 63.7355012365278 68.5547213376368 60.6007440775841 68.4769092701666 68.5166623846195 57.5838413596084 64.9196790970984 64.3671622712754 65.2069681688586 61.4159878850354 68.5928969267993 66.4038475077014 71.4053139470907 65.2891113039301 75.0970690493488 67.1874131435617 65.920886558103 69.9791456836275 68.308885921375 61.22151710041 69.1708151325094 61.7983171703834 62.5196932524618
72 61.0941890000215 72.5649684974319 64.8734713215049 64.6917071241775 58.7384390736612 65.5927642401555 60.316999899108 62.1687357875476 61.4315002556508 55.0274206559468 67.4192165031653 66.9913632788925 70.067590295249 67.3195070498517 72.2682127332792 56.2974774906621 76.8742180300345 72.6712960352563 59.722551384037 71.235191769395 67.2569109781675 66.9077153621146 62.4434858753595 63.8285208182357 57.8988119720778
73 59.7483464514555 57.8209838830658 64.3608465514427 66.2418957337837 61.9845051719005 69.44328942959 53.3847445591645 56.1171266560727 68.047581086322 62.6287712620057 65.3739426896977 68.0528965649813 64.3929316660356 62.169650414332 64.085311348542 62.8864818449002 71.155665960003 73.418208099598 62.2075608833429 70.8530900137387 74.7199334284649 59.6530175972372 66.5999887684953 59.6652257110989 55.0348196239209
74 58.9252067640764 62.5605686589035 65.3320723423486 68.652604438233 68.9245818868887 75.5327976058553 60.5620025760993 58.0572991545324 65.6025560828495 61.2910287129619 67.0464283357719 61.4155038443147 68.731641109085 70.5942969084568 68.2446561682323 60.7817942417635 67.2351166736988 73.1722174728743 60.4411306857997 75.078899088593 64.2359154198079 63.158018038999 59.3893709701142 65.001277311925 52.3079771732057
75 53.1243684365117 67.0196515874475 61.2872738683119 72.4341434633642 68.2288533353981 76.2754195875219 58.3257543090971 66.1943723581108 64.9034147973575 62.2574518329278 67.9500841443899 59.691635535399 66.0762123986192 73.5986833251996 74.6473577636965 64.2045176682195 68.6447437503452 67.4851051908435 66.8155011008454 73.7027994731816 65.1597510155023 63.2873683617161 67.955734619194 65.595562673993 57.6863210603338
76 66.5821312055694 66.879550365738 65.5491857120602 71.1313917636386 64.264992322991 65.795863821899 57.7292178259703 60.0891378743338 67.9646086251514 61.9036055403837 59.4607024589387 66.40465038597 67.092750187781 75.2770883322308 68.5040011116695 57.0949663067619 75.9412464951657 74.7368490741041 57.9811709361381 74.7744776025895 60.7346816536725 62.7320167115845 63.6823443702313 64.5889429576457 59.877812995408
77 54.0773795595205 56.6712483492517 62.6489692749203 68.8309626973698 61.2478502042784 72.558955797269 59.8099637157402 63.4124478344527 65.1304535453603 59.7011132248212 68.4649514752922 68.6123662777331 57.8201853668493 72.7410147412276 72.3999342955892 64.3280921878161 68.9438173754111 64.6409399127825 67.1324111712159 69.7315164909743 79.1572937565848 56.6071545554418 58.3081868424401 58.0202492328549 53.0866749008114
78 60.8359470138865 66.5891868664203 64.3089463669441 67.2279022938315 66.1923539406177 68.5214463795203 53.1761039172122 60.0896836347965 66.2558809208492 56.9930822829188 68.1243440662877 59.3211169924638 69.1543946006909 63.5457464576141 66.5260497828455 63.6897147479004 70.055342328572 69.7230569493606 62.8860902790934 68.438038487739 66.6071697486968 58.6617719152082 73.4329936267315 64.9637304080889 49.4215222124829
79 55.362895057613 65.0989029788564 71.8166918515723 72.2038131806937 61.9177683166872 70.3835897087765 58.0178148308698 59.3944345290986 66.634659116194 56.9091316277501 59.1945875999596 65.4535849415968 75.3569088028254 69.7205436840845 67.4430330800461 62.0285307868966 72.8668246954516 76.6167949323202 61.3082181359962 72.7598924342097 67.0663938416385 59.7646837360861 66.4239151332187 70.4980549822291 62.1656083102988
80 62.7335433690861 62.16609433441 60.2739293988508 71.9723767292049 65.1262303960585 68.5961731335189 60.0726475830476 53.2918383040784 58.6961248775763 58.9425976960123 63.271057833895 67.8209614201199 65.1089070581662 67.3693914064119 69.0410340949398 50.7979918082138 69.0638617147325 73.7045113901663 59.832290682811 79.6112563559004 61.4602711361265 59.5486475922884 59.7939903469099 70.0055765603071 54.5035149835747
81 60.3659321728017 64.3357851832023 70.145768639032 68.5068496095 58.9226708604433 73.8065460534436 61.4414896491345 61.5327760644958 62.7022340448768 58.2586450802497 64.6973494305599 72.5445386161646 70.7317260390857 73.8071514564068 60.8848060924086 57.5250593022607 69.2716441167543 75.2033759603036 61.5364474193375 76.1616629985536 62.8312752301973 63.1337341951352 63.2221690341611 68.3711972246406 52.7592513253479
82 69.6270131607165 62.0976822955428 61.610226055563 67.1728338812429 64.5320210418751 73.3553071913385 59.0422595543445 57.7803994948714 65.3785097928861 59.0051914475531 67.2398892541857 70.414249901156 70.3524770316956 63.9460086998048 66.562158570237 62.8898700659513 70.2295385828689 71.9960677090453 68.9388149288191 74.5172386256422 68.1144930162938 65.5143057522164 60.5749259809943 67.7672388319937 58.0632327055885
83 62.0191725697165 72.3982402804955 64.3103735929464 72.7381919165572 64.5225999238146 67.3661298233654 64.7870115033434 63.81403840761 71.2268370811388 62.4336721606622 66.0102584139772 70.3000075063868 66.692561173896 67.368916018842 79.2292483737439 67.1670920745178 60.3396364349757 74.0648153721135 66.1947421529602 68.4951879096803 59.3529960915005 63.9831918272874 53.160691168844 65.6101013300604 57.7916308542225
84 57.5133304886722 69.2106128267816 65.3207026888106 70.4817240748241 61.2235134263386 68.5939066474003 56.4525909750331 59.7898475559335 62.5018661722621 59.1372851801622 63.1156011855527 63.9640014257368 67.7687749549203 61.8218643891362 68.5935092352001 60.7258102326592 68.2552019194105 72.3006554320268 61.9919720403831 75.7152056801392 65.8402559094417 67.5910727000218 63.5348693790672 68.3922915378412 54.2061808379649
85 64.5679167258174 62.6076333978297 58.5577643790964 71.100343349093 66.9977349002932 73.779113663446 64.0970464215726 58.1678205453344 60.5184688488031 59.3538184204155 63.8407379582713 64.9100344816064 69.1883264996865 71.1895080783558 67.679585613071 69.221293073336 70.6030755441317 72.0037836813583 67.3743404274275 77.6255392796451 66.0157200132963 65.0310500342871 60.901270450874 61.1230076861503 64.5448552411514
86 59.6784939043628 67.2594670111851 68.8093978946357 70.8910555802937 58.3186861244694 66.7042965703086 65.1703931265556 55.5414290586414 62.2758399629229 65.7554212704637 66.1469681049111 68.1576110655895 68.4714448185467 65.0979981198956 68.5040911278748 60.9567033591322 72.0104379249942 68.1978484070954 62.3297000392221 65.7720552133066 73.7521657565798 68.3532968887816 66.6693083741885 57.412801527702 52.5442730648278
87 57.2824389259846 68.2822646090395 66.5176722222822 65.4087081140641 64.4752073675141 68.9207497909082 61.4271397407592 62.2694258239173 70.9378583518976 56.904433031432 61.9596923765204 61.5982638876935 64.3695220037674 70.8800542451022 68.9893006251552 58.3534185276381 68.0630067181829 73.117913867943 61.7449717740159 73.230039056982 63.4148282973113 66.0653622291749 61.3520551818484 63.689215934655 53.3892233145382
88 67.8473423887663 65.5508583431526 67.7556711412898 63.9840430790383 62.1881408311268 67.9647778846966 67.323193601447 64.092161080368 67.4073737156638 65.2488233390178 68.2804196353392 67.4251141955789 68.7705435094414 69.1458156636293 68.838863035028 56.3792421290343 73.7200261764287 75.2772273796186 60.7872465020913 74.7682265936538 62.9827329056771 70.2773279528967 63.4311489871316 67.7288658860028 58.1422199395713
89 60.5961669266563 67.9466929375002 62.2571687975234 74.5446558557682 66.2902423277067 60.2456078355999 59.0411948815868 62.3314926345087 64.9213429000489 64.3819467636574 65.9403952458022 73.3863961461394 66.643792984849 70.5283508168634 67.642510684662 59.8526696366053 73.9300210008677 76.3813822469128 63.7658641115779 70.4575182775129 69.0087512162118 62.2310800990897 66.899729104335 61.3215239369427 54.4496993634703
90 63.6398669655309 75.0173675482996 58.3002850774807 69.7287854950164 63.7186991937402 68.6069867772492 64.1172705884241 66.2774481529239 68.1555369895994 63.6801206190465 66.8788884326056 69.8174866581002 72.5986761823563 68.5939361387674 70.7260789251738 63.4881778274012 67.5555803226993 70.3755844262763 68.9817756092177 74.0757865067111 60.2334816263584 64.2729257950626 64.2537924371499 64.5425371268887 57.3418197839833
91 50.7946722995721 70.243365857384 69.9467846392401 68.6010130451975 58.538471699385 72.0727571855274 61.4007180425094 61.6390136032931 67.0261510409475 65.6838802515356 61.9081646408595 67.4611573938303 71.5578851984292 70.767861802731 73.5547724110824 59.000293000965 70.4452154010531 68.3296402873068 66.552424985473 80.3940691966275 64.2500978645905 66.2132221294307 70.821567123594 66.689586133383 58.7905604503734
92 59.9266811501399 64.9133617871778 65.2557832519233 63.8674939265762 56.9349128146864 65.4784178477751 64.3690856284211 60.8915132853124 61.1766000252611 62.6907693822991 67.8191842772323 71.0003265670992 65.514569312049 61.417686540027 67.7368261708937 60.7328197035628 68.1811949902648 69.2806465629203 60.0743719665315 75.2968416211894 66.0385321869 63.5412662038289 68.117704359986 57.8218214736848 61.6620653316128
93 60.9501818020329 73.2722831967966 59.1246218578711 67.7813935035824 64.2578764470813 71.060125772209 64.5952346047581 60.4395374903199 70.7113927106134 59.2832121763967 65.2250409812704 71.6592168618981 59.3769826446792 65.4371857780492 75.666630552946 63.4089112419636 68.4040420432483 68.4323639945083 60.255058522731 68.5514292928985 69.2056513190729 66.8535852168203 61.0272841768424 72.9960793204218 55.9168202814576
94 59.6268404226349 67.2540632214463 55.7599670587411 70.7459930493335 67.4729462930891 66.8044772055601 62.5699943368111 60.8845464062059 66.3751552794499 66.0434732111306 65.1792262846386 65.1492693985229 69.4014292833893 67.929224579817 70.8111260750604 70.1556066063195 75.340858855342 68.841038389368 67.3937658109938 71.3633569003799 61.592756486599 59.2165448119638 71.8278607978788 63.442522238313 57.6341208867716
95 56.0478570597842 66.5443470363893 66.558193777733 74.980290205248 66.984178569247 69.3082584342247 62.3091125895862 66.6734842807566 67.3709549661765 61.6656114345176 62.2399564062936 62.9201616270066 68.4660208168335 67.7148476669113 68.3613159492179 63.3794664552514 70.2663953107506 68.3794357386352 60.2929525957757 75.6367978370528 57.7698332357909 63.294837391927 64.4286787712465 62.7939897982886 56.1613113415906
96 54.9248712776412 66.4133435465524 61.7035163610445 71.6303854192157 64.2157582213495 66.7087148679507 55.0092676747007 58.7165415826566 71.0136423046327 56.0657918978458 61.151652127171 65.9541059203622 67.5049796191962 67.1999085133396 74.1398815633031 63.1787297141397 66.0630977873648 69.9448381775663 72.6957170156688 70.8758714529018 73.6454466480897 62.8408640200245 62.1771200301681 57.6253582922993 59.2678611735442
97 49.5392162942409 70.2158032076277 64.3308429345562 73.8236732090385 61.5882434370503 75.1271864209128 64.995692320069 56.3428553615528 66.0452685416836 62.2487566631483 62.1533749677122 60.5143336610158 71.9821893962847 58.989113808085 62.4147547849218 67.0833162399432 68.8714235405103 72.1311417097554 62.3444666639569 75.3486541681685 63.1454584993982 57.3463559270024 63.560393712323 75.260136461375 54.5656756342361
98 55.7476315014287 57.8951051310999 68.6983731389063 68.2948484255597 56.327220399445 71.8811546461471 58.1652902585809 56.0774951420384 63.0382933970143 66.5904277718342 65.006367877665 61.1438240683866 75.7901345470107 64.9342033907866 75.3848830591695 67.7866392598595 69.3488795592824 76.2243494306569 60.4849999340234 75.5255584273955 65.3573461343231 63.7086486541444 62.4205914440466 71.4879242270557 64.5798358863989
99 59.8463139189782 61.3583601783304 59.7036337255072 69.616934855478 59.1706996260033 70.993652686963 54.125597579702 58.5698442401001 54.8107134654546 53.712868539128 64.8589588109611 61.9848373596832 63.2125033827139 64.818124545698 66.169465825668 53.922436053059 73.9061258648267 74.0166897781373 55.0313738894403 66.4325203159835 67.3389737712335 70.6487596671997 64.4124059480412 66.8003507242099 57.0122650982089
100 60.0766641937018 64.9345728119337 64.3696503048409 69.6496155698144 62.4265136337448 70.1760029483147 63.3074777894541 60.4237972815692 62.6339611402701 58.5532085622678 65.2543880818482 59.2943113454459 66.2939677954568 73.6745181649733 64.9539663311501 65.8830792410221 71.5256167401633 70.4838683989347 61.944033083274 65.4921551992656 66.3009862376431 58.86833161691 62.1958878455487 63.6314877129304 56.743091986669
101 58.9620171612944 70.7651971641658 61.6927351197369 68.6139714608129 67.2911606498013 68.7147500065826 60.643548177864 62.3138363141744 61.782105057845 70.7414336886099 64.148387680367 64.6150481638791 71.8096082748648 68.4637974309658 67.7390207144888 64.0356457500908 66.277844034111 64.976612867314 63.9974259109224 74.4136946159437 62.7564278985265 55.0434606169562 62.693746241605 70.280857397146 59.0599996919779
102 56.7364954222255 68.113775831658 68.7238958520203 69.294517968099 60.6496785775002 74.4074051814061 60.4938023220613 58.4962086650615 66.8896476296707 64.4182665819357 61.0598525836342 59.1568032293625 69.3364982203148 68.6598577572738 67.6445396169179 69.9671408824829 69.3312567872533 65.0411491103518 63.90681261483 76.3149520006971 69.2021391299574 63.1831780568845 62.9396258884379 65.4034533121399 58.6438281506307
103 54.5603485782309 63.973791235028 64.3632836043231 77.2625606250006 63.940402771971 61.9744015959529 62.1611574734425 63.734558166258 70.9058913541126 59.3200857067973 63.0501118692439 63.8240173810095 67.4883594867985 70.0046140611336 67.791575773977 66.0845527891015 69.9530640016091 70.4299272307609 62.7119172695207 67.7962602217911 62.611356395502 63.161451915741 62.1604452551672 68.5342838364703 63.6088492670918
104 66.2655030913747 67.4239269849657 71.3969856999945 67.8416466219189 55.1066348320607 63.6993687776935 63.7262789085603 59.4283565792536 62.8031863113598 56.7477495489527 60.6044966275449 55.9958481002651 71.7382464518514 59.1703840791081 66.794159556088 69.2990384222085 68.1140441299072 68.3547045433819 67.4973478368403 71.900786023957 69.0776337238874 58.069641112465 72.0960428454537 78.3815277736543 60.520016333911
105 59.2350361430518 66.4105735588565 67.962900818799 68.0680095435361 64.072709514253 71.5865096642936 60.7442765775287 59.1530190752225 69.7680936513129 62.833500862993 66.2656913959238 64.2197949784955 69.0280627592372 64.9587167390186 67.212162092837 62.5298882443595 77.7009670980908 70.6360014000418 58.1613768804703 73.9530789816786 71.1335515110893 62.0442592037057 65.4619479373898 71.0897141142788 55.3649773677376
106 55.3905185064951 69.8398497023963 63.1098570414774 75.7528074272147 69.9565782024868 67.2478775459484 61.2491806629829 64.4313584525123 62.8452239050368 65.6661517205226 68.9940624410238 57.8178206505524 79.1548171655095 63.7184527050715 69.575937680804 66.5331867064784 63.6775880557299 72.8927740890865 59.2225438571184 69.1092764645206 63.9111292775165 64.8478744381883 69.469708684645 66.007652052332 56.0600757903108
107 55.0461887932482 65.9865299137247 68.7072108914662 72.4552765087529 65.9702932256142 69.9241929519514 69.7625920697222 61.6202849982241 63.2047990260111 54.3716083530266 67.0873838136699 58.4235737390434 74.6752606934596 66.5084764634707 70.2916889629682 66.6037721568181 76.0860292963243 70.613606417875 58.5007738170585 71.5508036347945 64.0109047562793 58.3478359393082 70.3718474987311 76.3795844543443 53.5793452008418
108 57.5811661538852 65.8200345303815 66.2205273666251 78.0205297230491 67.6138787337319 68.7128585446198 62.4063419217579 61.8440025238601 66.9626344093453 55.915557920031 63.4118701621921 58.3116941681888 67.1264197572281 65.923234184652 70.9602147356817 71.086050882881 71.1487952527036 74.7261420797225 62.6835528706625 75.7056507483907 66.3720696638839 64.7820147450249 67.8133079842794 67.9050240371252 56.8585841803176
109 53.4959888722703 67.0352654656619 66.5714522096001 74.0764058920939 66.8757319672255 71.2711380064114 67.443499047924 61.1515481260824 62.940942281719 62.7406259641242 69.0406409842856 58.6236263203363 74.729910370563 70.1021170812774 64.005083057712 60.4566205124611 71.4386829813187 72.3797850811171 62.1646178743187 69.6511010692183 66.7239485100815 57.485568196922 69.1665093355358 67.0733612886267 59.3966804253662
110 55.4370353997363 66.4028439334267 65.0455589969698 76.6718257052049 68.4647977107728 72.6165615724594 59.7424579424948 54.6656666511375 60.3436089817973 66.6459141571184 67.6570441041699 64.2659702188832 67.3914194109779 71.2787383244041 68.2482082809095 70.4485072744508 67.8531022505054 65.8271465407496 64.0791363854461 69.4123946022206 70.6912507872697 58.4922786538243 66.6142436634017 60.3910509114119 51.736376618704
111 64.4244881985722 63.1932554219241 59.3185925316234 74.7614899373311 69.4736868643854 62.7068705301396 61.8867195308842 54.5324834554052 63.0478782256525 62.1041763977155 60.8728781452101 58.3217410695253 74.0828511965142 65.162247380653 67.0992100254554 66.2742030157273 73.9549204714094 61.2295706234252 64.5178818131163 68.1766274909375 65.2844954470812 57.771142134621 66.1463238366257 65.1666780898076 52.5821781749727
112 56.5905737152837 71.5561683628472 69.2959996411997 70.4296033547858 63.783176093249 66.36152593165 66.8056186963118 63.6534859519921 63.4765488163663 61.9703896213292 64.7036830827507 59.1837930292491 69.6809808830936 69.7747672925388 64.669310807372 56.9707634488958 70.3182021496843 66.736222227607 54.5994758173901 74.2958373037786 66.993618183155 61.6212658769126 72.2279988741661 69.7588584818245 56.2760021921737
113 61.1799393146903 65.6330616694408 68.814903589715 73.5195611251922 59.6407274258265 73.025579785784 64.6107586365105 55.7147036188687 60.7716846569557 61.7223186418148 66.5191988467281 61.5557844746667 70.9926151167617 67.6615786322596 70.7883125106537 61.7582047326978 71.1312553061836 75.583509879305 64.7190569855885 73.8145377362494 65.1123170495519 62.2383973674652 66.5373990080885 68.0639112133517 59.555665258565
114 63.6703195355313 75.0978983954128 75.6273186633384 71.3183671477745 65.5299432422737 67.7456024665781 58.5478496616106 58.5260539351126 66.5967589743924 59.2243193091149 65.2802640006899 60.6891040815953 72.3185530671876 64.4498342709266 60.7199566794552 71.2141376213952 62.8233294888032 70.4001759885182 68.0663554794385 71.8122127207589 67.7560905239806 60.6502421250981 73.0415782077607 64.9365258933143 56.8030655912419
115 56.970049658685 66.2012993632337 74.2458946889895 71.0815743883824 65.9948462144976 70.9007736819552 62.7944083893597 62.7403758452218 56.4428646051106 62.2331066954856 64.8898896793523 63.6292423032883 74.3595411957556 65.8772568817418 67.0432978531713 68.9555477366231 68.8040059620923 67.0457348345659 55.8168068947693 73.6563108239086 69.8837102678628 62.5937327462605 68.1543023595109 65.231779957229 57.1386362191218
116 58.9424813155962 65.561761167014 65.1120493573242 71.9462877799434 54.3446542792788 77.2140378839065 68.0888455021166 66.0220853569831 62.2950900048607 66.2457837131254 62.5335565946865 62.3741142097971 74.8554306152883 65.9950250388973 77.4480753825388 67.6983458646183 77.3125283445471 64.8826844278528 64.0953809596301 72.5674103045403 67.783962629677 65.7791950776907 73.0088452125065 69.1840723187157 64.1267154503304
117 55.4075891731983 67.2031211494706 65.4767967332289 76.4998731906812 62.8482513141402 81.4546653145973 63.4276908440549 62.6780652089668 68.2724135017052 61.6805892807662 65.1116318196855 67.238925050154 68.409527428464 66.6734790759286 68.8265185212816 64.6758258665451 69.9970718537772 70.7788193746186 55.6739948462967 72.2845299046487 60.3047939851219 62.8032899104349 69.3587514752531 65.1486902313492 54.6733823002586
118 62.3069251860373 75.2800479583099 66.624847249143 70.7610780950103 64.9866734505316 71.3775315604223 62.6501008586951 63.7032290771865 60.8239999713365 72.6162398690803 65.2398032008651 61.0589339428922 70.7097134548084 70.9673221482654 64.9646256305276 61.512525896582 67.635823308667 68.2628831928048 63.6688132640503 80.1313031558044 65.4341131000111 60.3943747436027 64.1511062751798 65.3812354649442 66.8956031350658
119 69.3357772323019 68.2486129809989 70.5190094771117 75.0241554553844 65.7415823069496 64.4688028489649 61.7707051742481 66.7060634979924 70.69299025449 61.5477515334119 65.8382213527435 63.5831317515372 74.9946299549019 64.347925493386 73.8552961431537 70.9634793509668 66.8981530874179 69.9525932106572 59.7418674741126 67.8816187075865 63.723761213506 63.4652447489516 76.1076644307132 66.6061456301887 70.8902469850656
120 59.0344281562469 63.5049073812288 66.5104966233613 74.2936734925718 69.4734167371132 71.389930100833 59.6091790778129 61.1272318028303 67.059705843611 58.4961447421405 60.6345361711155 67.2556662401772 65.0434653311477 74.2003568211482 74.3134277412066 61.9128310504272 73.3726274000502 68.702678356727 60.1941158009953 72.5697965496134 64.1010201494805 59.1632459409763 69.2667335174061 69.3514053913388 59.230546167105
121 54.3792320784899 63.4831920273044 68.6472372529588 77.5565857249811 55.0661038623431 69.6945958169203 60.4430375577671 59.661949995082 63.4366841616978 62.539356596078 63.8783736640562 61.3583921269844 68.1092524379004 66.9879150707752 67.0551591315078 68.0860656238093 68.9645933996766 70.9115029616192 63.5271547318303 71.0102875609606 63.2533819986478 57.4903862607714 71.5544579369244 67.7255343911289 57.8540932748264
122 58.5482517821121 65.0794914372107 66.0254264441744 76.2172280434483 65.2534885836308 74.0339388915922 66.4975410361469 61.150536846 68.8060638393015 56.2186953613804 65.9384501318945 60.1536031737976 67.7658017525982 61.854100587273 67.5377139266257 58.8820548350766 67.5212746641723 73.6129792162877 58.5630073306866 70.5705933004792 66.199138343729 59.9545547790447 59.8565049850903 62.74239109301 64.8801253307405
123 60.9141192428409 59.6913186342137 70.7198336794203 73.8564666619228 61.2943882289808 63.8975938377125 60.7398819882906 65.2494326573718 61.9628771080045 58.2419771404562 61.8824091713599 67.9234007563107 73.2863088135783 63.5501869370365 67.4596879140247 70.564004822478 70.1881466061055 76.0275464725833 57.057808204177 71.6243648461339 68.2592283375091 62.6624576710529 60.2823709525241 63.837706144581 59.3740449209178
124 54.9239723406926 61.3840899938174 68.9338710548649 71.2494919194796 64.7524043555138 68.9535544392018 63.2176533210139 56.0763773951496 67.8361444135941 63.024029432394 61.7090336392353 54.5751792842286 69.7552081861782 65.121192616366 69.0640744321851 74.1121434611476 75.0086864195664 71.7766519361614 63.3521974277565 71.0419867054063 64.4554750630238 61.3071621648345 72.7264989402778 68.9088048561417 58.196295575871
125 60.2903502462997 61.5953671313091 62.1063603891565 73.0850998644922 55.6555880784645 62.7954192633557 67.9574247873642 59.9702540636974 61.4649663564099 61.1146949642564 58.1086696083483 55.4590102035882 69.038179132413 60.2734410824013 59.4883811096876 58.5926582426513 73.677702979268 72.595355547582 58.817836238269 71.9743082094902 58.6575218215748 59.0357776542887 61.9402348721157 66.7484973811865 60.1684212008137
126 59.2526344288116 72.2832746563284 66.4686554124195 69.3060692231334 68.3477466938203 68.2063112560215 63.9239576194318 58.1279226532791 66.6844832814347 59.4444966222653 68.4115277629467 58.5318372141773 67.6425487705945 66.4141140731332 71.6701512958987 60.5635973905349 76.189700307669 75.6437243072678 61.8942375168728 69.9681292726197 62.7937062384615 62.860724044408 70.0328274726333 66.846167299182 56.8154765942082
127 58.2705401211307 66.3393885567589 68.4087074377432 68.786820115638 60.4216172023523 70.099028658584 60.2849705040402 64.4965787881476 72.1554973834956 62.6129772927154 63.383144564229 65.3620603143768 70.1391247229237 65.5308213281789 68.5826469867564 75.8357134371188 74.9953540514445 67.6368086816407 64.1331999732416 72.6199567662128 64.3873539823057 61.9106609911622 65.2256191045045 64.6886891811189 57.783045003196
128 60.4488244852571 64.5759378162363 67.2328764539516 69.8212633621494 62.907454131013 71.8322217446374 65.0179496387375 55.7797251599957 65.6440711420151 61.9705702799073 65.1367412362612 54.0808024181847 75.6718900247435 63.9929867318488 73.8655132804303 68.2318442789742 66.3313426825786 65.9446045446756 58.6247592935281 69.9379179709968 64.9886786534024 63.0112539189289 75.2655403521633 69.3664826051049 58.2471004876023
129 57.3411485966055 72.2850842656704 74.5575729238243 70.239789505891 67.6145103088775 71.3855096440061 64.6038121342744 57.6754289159738 61.6674176276134 55.4442840189291 64.091062258869 57.515373790194 72.4238780853349 62.209926816705 75.3194534981496 60.0235753156715 75.1435663702965 67.6784571531736 62.303257952082 78.353353152282 63.8501417156389 61.7944606820308 71.9011405944959 76.478637859408 55.7335455968974
130 51.783047085784 66.0863307282296 58.187763879502 67.7545321461141 63.070957422251 65.5880622599208 68.3717196018164 58.8441119646118 68.4510142598083 64.3501977356386 63.315353624025 60.6760474618403 66.31532820344 66.801265155131 67.6056830057499 64.8461178121167 79.4883240554972 70.8610755147374 65.527605123665 74.3958780980761 65.8475035306314 60.0633941601866 68.3767917743061 67.7447364557598 51.4021726666643
131 61.5260327796884 67.499961383293 60.0235621988404 78.0786570644982 62.3416737314979 73.3183824660907 61.8919060955619 62.5292915584382 62.4825830440671 60.5405364444748 60.6571039459383 59.7643980816204 67.8761395105448 61.6592771457841 64.6187580382574 71.7418399396163 68.416788689228 70.9459250886414 62.4355264031122 74.56667923267 59.8034257878587 63.0609169797474 68.14576223702 72.2352886911598 58.1645973838405
132 57.124592437125 64.7774929600184 61.6395897069016 68.6258328108995 62.4447273030856 71.0753133445962 66.993368240295 57.4038609754853 67.2312641755038 67.2455575369076 69.7224887061132 67.86901995189 70.2718565480458 72.3611332592484 68.2404015189569 67.5844156974681 71.5758729386632 68.4634785253095 68.47680167593 67.352337853351 62.2421014562898 66.8655287772832 62.6898506586022 67.3033809476137 52.9243180641301
133 52.55715661617 69.7681809317118 61.2153831930486 71.1872201015328 64.7385700870636 63.2046113731116 63.2725725998202 60.4015634316816 61.4319451792166 62.5048881693781 65.0505069592254 66.6542954464527 70.2368547758042 67.080972345539 65.8033778019409 67.6478463246767 66.4648029090135 71.385619322127 61.4494589628779 76.9595949039866 72.4599679514149 61.4242772026386 69.5732627854978 71.0399669467538 55.4907773285145
134 60.3778332540541 64.6092253512336 71.79181633753 77.0700385385448 65.563626933872 74.4148150287299 64.2686482323475 64.9990526640006 65.6841657703669 64.2402644390993 70.0326945990449 53.2060445265049 75.5010154810333 58.8692906130439 71.1220044005329 75.1295330776362 68.3680668318188 72.4608772052789 61.2908778101454 77.222550842943 66.0629744462857 63.3003829013775 75.2558386355046 66.1370967656708 66.0476309478054
135 60.8903131632643 63.5383709431648 66.726930770294 64.9966951241012 63.4881812289076 68.331572505815 60.609417546448 56.7841196864888 63.2041063723428 63.131219824204 64.409641595192 58.7891814851536 75.8741497603266 65.4875448164017 70.4924527007547 66.7401201714072 67.0272750328644 70.894235945829 62.3085138540671 67.6744382471414 61.3876634973079 62.5536311371331 68.2789659497594 68.3585499129044 56.3093149830834
136 62.4286215095835 69.0144853255216 66.0328875163753 78.2043170696892 65.2174981409907 71.5404606325654 63.8200354449302 56.1869075225375 60.2487915827631 61.6093540121428 64.5479487854142 61.4675584918498 71.892388927715 69.692586713747 63.491781334884 70.0849742491208 67.6984134076715 70.8446898949649 66.1484642862499 64.6008031317993 61.2835458341023 61.9545035031577 65.6166727031299 75.6341991855869 59.4461870110677
137 57.4071628342242 69.1798468452003 64.2658958567588 67.7564055941284 60.3264608734567 71.1989987470081 65.3542031404784 61.7867637602806 67.5179696898708 59.6327028564493 67.5607003370384 59.0830252974078 71.2986393340672 67.1416279706918 70.8715511842041 63.1195498522704 70.5256333477878 70.7922682369202 60.6163491604838 76.6770488064037 65.5956412511517 61.798683921429 72.1694337452917 72.8778250623395 63.8375562461776
138 64.4687684283439 68.4078227215054 63.2156475399306 65.3402027637375 68.8356749793048 71.8992358830637 67.9704928742203 59.0321494921799 60.4366957799651 67.0459085313512 66.6239290129882 64.266915402563 66.6701115011074 71.5414472479265 68.1833004882216 58.3554983100801 62.9889710170823 70.0904500176254 62.2674566207926 67.5013582369004 63.4600667224554 57.3816936218921 64.9065344185215 67.9074297903466 65.7614286259898
139 63.1552587501333 62.0369266434489 67.5317083217062 77.4729615963411 59.302614281167 65.3486885866989 61.227616086242 62.1785097790429 57.7447936061796 60.6391261781803 60.5387160341536 65.0082772007539 68.9204345616773 59.7300374713022 67.0084628981773 64.7456083371872 70.4213929499305 73.4306638954818 65.2435250609993 79.0606184828558 63.6243357927456 62.7345166043797 70.1537924265442 66.3481391195134 60.90786742926
140 59.725208966575 64.3705435000664 62.4261776729437 70.383835171782 63.2234958483113 69.0922768478656 58.9804299455625 63.6806677324151 62.8144953617944 63.0054251822627 61.5733229078863 62.4515540303942 68.8545347572673 66.26956800188 69.13244592716 71.5855945428274 69.25051588569 66.4147622083483 62.3779350152002 73.237701581312 66.620813838971 60.8577459221331 68.8637826091213 61.7277862969249 60.9272240572034
141 61.9890690553324 68.0791716372286 69.7773690953857 75.795357406735 67.4958231593948 72.6047233823133 59.8911441696072 59.3867362426635 74.0683163704335 62.5932778970326 64.191055723343 61.5504364438841 69.4535764329886 65.425884313944 69.1539678992289 62.835897592041 67.7158475763891 73.2944604302928 60.1402794952895 74.171871217278 62.9443719231774 58.8812035251992 65.7980480254981 67.5251246838406 64.3476518401545
142 53.9550746848904 54.2099196380748 76.0932976168867 76.449147882011 63.1336479440781 72.6794236402257 59.5932074043399 60.516943138113 64.737029802404 61.559131007561 57.0089277961873 57.6874885302782 73.1326386420755 68.5379821947597 68.3024587719003 68.9754605722835 71.257779805016 70.2383973494363 63.9076377681818 73.6382944152496 69.0870427776293 60.6178581759445 73.823595531963 74.3970742847335 58.934675680918
143 58.0148826459573 64.3869238754106 63.8876029468289 74.2506881354833 70.7757416094778 74.9292120014548 60.6898473993751 58.7220405921424 69.2047856174074 56.2033377297124 63.5010375148423 56.3267538920948 74.834653459284 64.3168161614437 74.1686812836726 67.1114143564633 79.0548964181111 68.7637274295697 64.0869135306609 74.5781426742707 66.6125588504897 63.7152881770753 63.6431512625254 71.425723669163 54.6271493826548
144 55.574900716649 74.8349655202209 67.4480316302492 72.5931461999948 61.4125139529372 73.3638940718658 56.0719667293262 66.6067561588607 63.1504891287705 60.1274118827744 65.3301696585811 58.1749782001812 64.6735863850501 65.5259280212919 75.9622732243755 73.5321665507611 74.7897963724306 69.4318173031498 62.2867223759112 74.2544741819752 60.8013581736732 60.8103542875014 68.4431279586354 70.1901148100148 55.7964108969418
145 62.175380370693 58.3800115197482 65.1201050363157 68.9450458446055 61.2815182887146 68.1879040560527 66.4099333838021 58.3283234606618 61.2759432395335 62.5954125483735 60.0860640797702 66.1943812212229 70.1851014324888 69.3116176231431 67.3306967540826 60.7310855589784 76.2993923901226 68.299636093567 59.4554428220623 64.7702786027081 62.583656301171 62.2587008799978 66.0567437516978 62.9703726137156 60.0252311128716
146 59.9544029659662 67.7827261931408 69.1794209355062 70.9469688755976 58.4324225578489 66.3008968388557 58.1437453967393 62.9364468513978 67.5034540401586 63.585846776689 61.9471204471531 62.3747466491459 74.2611098408392 67.0214409886272 73.412544099408 67.7845425790951 73.5651824726872 66.8564362501184 56.5656699525588 83.7746008610065 72.175086366076 61.3615150012163 71.0239717702051 67.1933089522545 57.8314233547508
147 62.933197117552 54.9895913964168 72.3220237302101 73.7012749379163 62.94077927533 59.8435302314196 64.3249009556669 58.8677717002319 67.5538911838216 58.0398771468872 59.9136917987392 60.5464794762509 66.7834064856876 65.5548084542391 69.9831768653788 73.0878504551332 72.2796655635957 71.5593722791847 58.1608157139481 72.0305051799176 68.1033799859827 57.280794377108 65.8251302044112 71.5267503739291 59.7468757778806
148 62.4055691961274 60.3458411170215 61.9549423519453 77.6093556320504 62.4840842267202 70.0213136095088 65.1513073845381 58.6548227584638 66.3396243798756 65.3792551457546 58.7302618634176 65.2489153783686 70.233266512924 65.6743686456259 63.9805186961705 66.4126036073118 71.0990052158398 72.2219927467065 61.1013821313551 71.388494931352 60.8225962056905 61.5617261467774 68.6939369545829 72.4431866657246 59.3129651495357
149 55.5698077247102 61.664561487857 68.9402245786101 74.7942101171075 58.6171887794452 71.2049813150919 62.3103034394589 58.0054427506263 66.5046892396143 52.826150168991 59.5320116994048 57.9915878966832 69.3585692810367 66.9031971286426 68.3940878820511 66.8108852132489 67.00718437535 71.7223570195305 59.5116145030923 68.0465447901607 67.2656354950113 61.9375102061294 72.2810237147944 70.1710501717353 60.7473460492196
150 59.9433090200983 55.5735870934194 62.5675857507435 76.4314978234733 69.7533282037788 63.4346767625471 65.4982245680602 60.8649230951698 63.4075498650205 64.4768136295394 63.6882330144121 73.333748949086 64.9766792280528 64.6158294487678 69.5055743806333 64.3078244024317 68.7768215426664 66.7193224648995 64.4192720153288 68.7969834742104 69.6854193091377 61.8753274716696 68.4034072992142 68.6633500089737 56.4381371968566
151 62.7576983242349 71.6779530660157 68.1240833568153 70.9617585537723 64.2481339684321 73.451130285034 60.8079680849615 63.9165276853345 66.8615552423385 59.4518788865785 66.9618991652179 62.1271129647444 67.205633792804 69.6502519618427 72.7924436818838 70.1323606423235 74.9021779864062 71.9167360391135 59.3030524461624 71.1884154441992 66.3313113032815 59.6849606995316 70.0514022021742 71.7389913108574 61.097448352957
152 56.5537595265737 64.7173617160448 67.3278741350803 75.5054410035384 67.1107709581471 67.5335349898497 63.5207959889177 61.7023060912821 68.3561721801778 57.9129917743479 62.2821393981968 62.7083066216926 74.3060698269219 71.5494251184216 70.4726202628349 66.8344784573035 69.6831729150561 68.0223909042877 63.8012071835075 72.1242200379528 68.5422794898741 63.771994777449 67.4388141186208 64.8082414322537 59.7547422860939
153 57.6640259147875 65.592756400226 68.7435731836606 78.6285032525864 62.399368942397 66.4710714625328 62.3306525116882 59.2750248647605 57.033846416673 57.5196202342786 63.719498905318 60.193292397686 69.029515653673 62.1546479867797 64.0458751055163 68.6109846827067 72.4465690070636 66.3290165722678 59.8505110922725 75.6748277031774 66.7927800061094 59.4436791880643 66.0605185038238 66.1798846722306 61.600760896697
154 54.1142199534891 63.9372559725627 67.4237509293951 71.3797995806133 65.6621255942996 76.9059150780763 62.0438075473336 59.9026521997714 65.3623923033311 58.8929676353698 64.856043117551 64.0655186186126 70.5407221735529 64.8857585391727 70.4253562698151 59.7205559467454 73.5922485431634 66.0373690525831 66.6906718321318 71.8271405907593 64.717491869425 55.9270507481242 70.3502302756728 67.8017063872062 61.9814794262131
155 60.7479169771683 62.6919340879744 61.7245632867898 76.01922801422 57.5911305058903 64.5533424019226 66.3383060693105 63.1660146555799 63.2361094607492 63.1366225992352 60.0553597115907 60.0619343389535 67.247153422904 56.9253615683685 67.4909454687756 70.1392235613888 64.9591978932911 74.2658168728564 61.460684545258 71.9905057361683 66.256477105114 59.9975611420762 68.1705892526014 71.4789072195737 61.2879578853469
156 65.0891844787328 67.2324651615708 68.7493610476439 77.2412559106386 65.1235870937714 74.7261366662555 64.7672564162793 60.6290141690495 61.3806303240049 64.4616097865078 65.2602340220754 58.812406279231 70.144843682667 62.9926305168027 71.277247661712 65.2839767715852 68.504908919801 71.9507817038019 66.1118725074067 74.8842017306589 63.9132451807937 61.69401132326 67.917385287718 69.7869585398649 56.2399992617047
157 59.5257663700547 63.4000058646416 74.412118708572 75.2701514976862 64.0600468164997 67.030722249445 65.0700419148301 63.3448769430507 71.0595963580009 58.3712153061262 62.0065259399013 59.8156077849786 72.7996956914068 67.6153860208963 75.0322353538565 58.8800478506847 75.7992574188796 72.5525518845089 63.5179253530489 74.4091818274858 58.7296736529103 64.3544206846185 65.6795522543427 73.732914482998 59.6055441919697
158 61.0798676583479 59.5483621118247 63.6182710381092 73.1286629140407 57.5263604805137 72.1800827841483 65.5404304319186 62.2127507168375 66.1615659312044 59.7512151491803 63.0006170077256 59.7664238679357 68.3782057563535 67.3473048789376 75.1100026448996 70.2972332907569 71.9542101953899 63.611545858274 61.0035601216472 72.2474266493138 57.7536076978585 61.2471885483915 66.7179633199214 68.8586595612616 54.4952396224976
159 62.155826846047 63.539330415496 69.1170026081235 74.8326256250157 63.4993179302215 70.7846214278846 68.9475513843997 62.8454547078912 62.0113987705089 63.9340709595187 71.1350786991869 53.9298806603995 72.7996846708453 58.137230424726 68.92458393719 68.4275788649866 70.2214758636108 68.7582889505158 60.2348019557663 70.9262970303044 60.0117647669363 59.68136101945 66.9036782414091 78.8409220124998 55.5255551119325
160 58.3625776227709 63.1403685733635 70.4372754277913 71.827290028496 56.1216769630168 67.7055970552615 61.6169809569415 61.4293952816122 71.6310699060185 67.4687973826763 67.4167366531567 61.3565037893332 64.72865714458 60.5391220858601 68.9139676629871 72.3345821096236 72.295078660764 67.7246284956824 60.9290126704695 75.7846507245693 67.7339772247356 60.9050453379211 67.3451267232651 70.3351828877167 57.7968513987219
161 54.0909898163553 67.6598337895186 71.1009045935178 70.6616823306027 63.9686139386889 70.534029438155 66.5465157558633 62.8885148708004 62.7845375639642 60.3431902033728 62.3041100123845 59.2119633384139 75.8451113516252 56.509322829812 59.7279015177174 62.4592935766735 65.9398489764019 68.3156621818516 59.9868303876357 76.2078447928075 65.4168110732254 63.4712135252007 68.5804632362558 80.0059317763686 59.2755533876207
162 66.7203499343565 62.1722850968715 72.284241508899 69.8454922130016 62.2694970189727 71.0646533465537 64.4623304475263 64.6594945270633 58.0991715893044 61.2936172256974 62.8588728783866 63.4411087645202 65.0092737968464 65.1674389819354 72.0202331112633 71.1626752550522 71.7486787467429 66.6611463254024 60.0831154599977 71.1302014161742 66.7837337838143 55.1854743331063 68.1513334633035 66.7216900233359 60.0887222471463
163 58.7438906257706 67.227521926365 67.7450363719594 76.7708567110444 66.3810590213755 73.7422885051134 63.529909174921 59.9062820383497 63.8257301939629 60.0800987715168 66.9679080857351 63.6748972195835 72.7786567256404 69.9348150366163 68.6441936936341 62.4016671830123 71.0673753156032 74.4772949065105 59.112972982895 71.1493546757085 62.7464788835383 61.4134179393003 65.3378027055413 70.7841440212202 59.173813538859
164 56.716650534663 67.2504538596778 65.0973664434625 66.0714610823235 65.5000920670675 71.0394145290767 61.8807378747212 68.1137768595596 61.5636212326485 58.2899601123207 62.2417366588614 69.4116164412365 68.1797864289388 67.6822818921528 63.4704117155304 70.5685559717845 62.8692742878855 74.846351055094 60.952486266247 71.5672621749788 62.9331470178161 63.4234956754356 64.6670235925362 65.6402306024132 57.3112226390993
165 59.2532035200044 67.3710596885349 67.5377456432029 79.1630423071547 66.4854154588048 63.0496890372823 58.5462751925586 62.4835734147515 64.8702197214804 54.2894833830868 66.4778476194296 62.8475258356463 76.3266868098903 68.6016246127201 67.5559386648508 72.7139348062368 70.3051077126252 73.3670877438779 64.0502037778871 80.379439515986 62.6260259229887 62.4033860531685 69.944605779854 66.379248064331 57.5584330932412
166 59.0846642543685 58.2386815893278 65.8010740820336 66.178945569782 67.1736831328777 73.1922126701487 62.947179024711 54.3148475080802 69.8079664809519 70.3827901885773 67.5531264551168 62.5089740620063 67.0462762527656 64.6775072205945 66.2022788825206 64.5647981556191 73.3631213260129 69.5096755638212 61.6967629175603 65.663037460411 70.0151777753499 59.6356585772486 67.4678058722201 63.751759803827 57.9776401422386
167 64.6026847851932 69.2103612806278 72.4557348471033 78.8775622885865 57.6454553237916 75.0756309112585 63.5786784165109 60.047784463341 65.4419790129878 59.2740573884005 66.8551131904494 64.8694914360205 71.9730326053951 55.5311504490613 67.8307020016072 62.6596371706475 71.2646831905617 70.4344464119317 59.5384165767536 71.1788742311415 66.4686588001115 60.0232883267509 75.0016921976807 73.1583745749232 57.3198326513443
168 55.6936710879467 63.4479526143932 64.1429280748897 74.5192498919548 61.7032874256762 66.6298748768788 66.128712685667 55.5108869862835 65.4978926372774 66.4294099749612 60.9002961451795 54.6094526664531 72.4303514343132 61.8909282757355 72.3477238243742 61.1913392210612 70.4359145881238 70.6358102263518 52.4789157031439 69.0466196929642 63.887059398877 63.4340083156756 66.1370349053762 67.5464957928476 58.553556259986
169 65.8882846103449 70.6141008196275 61.4844178528967 71.1871526823706 61.8862573525343 77.7530489806742 65.4551068612737 60.3734781999396 59.2965464253133 63.8330031139128 66.0202710515024 61.4422117365388 71.9376905661975 63.7556954191906 66.4427782557098 65.3046413517318 72.3008928285624 71.8288440093601 65.8733362991688 75.0451237751824 67.3783252878949 61.2674663541364 62.0961383198064 64.511335373576 59.956813727632
170 59.6895111305169 64.7388090606534 72.3033389544075 75.9376291222623 64.4407688477567 73.0765592931156 61.3063744905974 53.2257619167252 66.6367163438644 62.5003686871574 70.9368222621196 61.3526998446878 70.1281329836821 53.6032319754171 63.5792547170504 63.5339065424988 64.1254384819064 64.1869927218 65.5828341498686 69.3589664302818 61.170700727627 64.188322984905 75.8762618056193 66.7563963729561 54.5228670175719
171 52.0338005477075 63.4310914140051 60.6428519965562 67.1354007557969 67.4286992871467 65.2771699544315 66.4993175128987 58.9277109307922 64.2713686523838 64.6804916312599 64.8313320778665 57.6298415528091 66.1340539953718 68.9230734796477 67.8104823331899 62.8021982642883 69.6895817534587 70.7023951624742 66.0872468001031 66.9006564353017 66.8144531980435 58.4910589684043 60.3266613836931 69.4795201733411 56.1401599302621
172 62.6906032488494 65.5124790809372 63.4896070672785 73.3280589891594 62.0407624317087 62.074766204679 61.5347355882632 61.8627721700516 69.292110953605 58.7611792658289 58.6006115405698 66.1366193631382 68.8478335574324 69.3270263769817 70.7099144882876 59.5985218918796 74.4842082907615 73.7369757416193 58.7403291576157 65.4266599860998 58.0659601135547 61.4956208235474 63.884836921202 69.9666429913821 58.3513807137887
173 55.033542934693 59.200591846134 76.9555489068146 71.6410524513962 57.4800124862446 75.4908099311443 59.7800716250055 61.1431629970646 60.5578887667373 67.1601407450998 67.5730068333992 63.2166389088029 77.9192911647317 59.2825348393846 71.088258674884 57.9098053800849 64.2474756230153 71.0366859117244 58.3233400027111 70.1499440351992 64.4481041588263 64.6503894134114 74.9270938201995 71.8719046516628 62.4049790530838
174 63.3533297138939 62.796239748263 62.2027617387014 72.8085333957553 63.80131865593 79.1895803763798 53.62768724057 60.9412725711311 64.0710472634303 59.3141852530925 65.302598620028 65.3337425436152 69.8306198733958 71.8121345941294 73.874951950522 69.7722493617961 76.6555931592018 67.3769028819805 64.2206076189004 68.7755362706534 69.4157180607074 69.6586056648315 66.5810370321874 73.7921012896669 64.7238000407672
175 56.7723382984303 54.7765192237663 60.6298673038831 72.2108561813698 63.6650892330159 70.4511320159834 63.129432093983 54.0288484752605 62.7304936248449 62.3266149805257 62.3206490078016 66.5419688406748 62.8207563817257 65.0984130682371 62.7749508542357 68.3649754157488 68.8238774201053 65.6168947479026 62.5084819847265 70.3658782421886 64.2763683750443 60.2008442836122 69.9215025740194 69.9092570847244 63.0491514577909
176 61.2684401464067 69.461180177817 60.5517103772242 70.8148047885536 61.6849028977178 75.6332496642488 63.203145765344 58.7321855410041 65.8661184934666 61.2543818209455 61.3643214132398 61.3511338557825 66.6089622722027 63.3809196204115 67.2495917025564 59.4935201756644 72.4953400791783 66.5678323799536 67.143320170204 72.7660766561576 65.671714383617 60.4506656675881 70.5126893728468 66.3706121907503 60.4229734648827
177 57.5768282144704 77.2123067414631 64.8738906990867 72.5806588405514 65.8357463715897 77.348461192361 65.9921253184755 63.8169227835515 64.5366840250194 71.8819383264404 66.79162348176 67.1398033690935 69.3330212648123 72.1748398005621 68.2483526565922 66.467177855796 69.1021530715047 67.8074944089746 65.49429468875 68.8825822941421 65.586020621746 58.6606091039458 61.4120075875141 71.3611843240871 60.3225382796464
178 59.9297977005494 64.2742457418971 66.4962534585466 66.4735010888358 65.8599740527688 62.7991264005795 62.6096903964916 57.3321405440484 61.2988502069817 66.1095544227585 65.454755237816 57.6006133982202 64.5138096076364 73.0571133164542 68.6888967754122 61.6188835807087 77.1097658662264 59.1497775556688 66.6346652413612 68.6551397428374 66.5262768544433 60.0405806890226 70.6898973587797 66.4852539067822 52.1745459867964
179 61.7909006572305 69.7643860482774 66.474089999909 73.2110965243278 61.5154068005565 75.2716570073792 65.2952305560292 60.7649947588185 65.3426585354855 69.3050456872104 66.0608692005107 60.8894287529137 64.065568705719 62.4388557926856 68.3742915575306 64.0029860384539 67.9525730088572 61.6514976244846 60.2854673378523 69.6714723270304 64.3709553437267 60.5937679314761 68.8618722872078 63.6751207511444 62.1369159940037
180 61.2310330478951 71.6475416985202 59.21496880038 70.3338930625972 58.0316308725362 72.9917248989436 64.4003809227874 59.0937899567788 69.711158583327 62.2055332214464 64.1173929608264 62.2666952551763 70.3327747355006 63.7932208619942 66.6735202372096 64.5313984148206 75.6357639330302 64.7029093830767 68.3178335863195 73.4977414713927 61.5770409200628 60.7211139231929 63.331646186325 73.6490079392417 67.4900433894859
181 50.8173894354494 67.8110287554452 66.6035811798053 71.0930135602395 62.2402900281232 70.0814348119388 61.3737730168797 58.9006834497577 71.395693549605 60.7399033027664 62.2161179058955 62.7780787421517 70.0356992850435 65.1949819055897 67.9938239268939 67.6096203403135 69.5744190881448 75.140455107388 68.5450653452788 71.1110373974668 62.9154951502214 59.902299809657 69.1006487594288 55.5793906584783 59.3914867405552
182 65.6658533914942 62.9824250751956 71.467267946458 71.8702437109383 60.8652962789781 78.4617244301611 55.1581860201929 63.8367947552243 67.5571997743192 57.7883663996489 64.6643866068459 56.8702136230748 76.0702449338445 66.1526341677302 73.5209563002993 69.973250452225 71.3781267101934 66.2887174620024 61.1446389938925 73.2438976510813 65.790266700247 59.6860961644133 75.802598558564 75.7112278041458 59.9933220327048
183 67.0078979952299 65.0235557349791 71.1375026107956 78.4808089424061 65.3709868351472 71.2640040799928 67.7068355658308 62.2058423351633 67.3760253870988 60.8779629870232 64.6813458629989 66.7635362793919 68.0922708475678 65.4329259136383 68.8591506608956 62.6501732323474 71.9709316586576 66.4490097507673 65.190333267499 67.5233463578797 71.9083154471394 61.7674981882933 69.5403974866272 67.0744282034401 56.382091049804
184 48.5405904873796 65.4872747635415 68.3938187982484 74.1202979815751 63.2874339673927 65.7837674438223 67.2262936142959 59.3696471068469 68.765845436289 61.036874687888 61.8074946014879 57.8296439052604 75.1114610321627 66.0380646530004 71.9596302931262 65.1427501075084 72.2144700295237 77.2707323466795 58.3652740743752 81.0807526403529 60.5546766935311 64.4417335015107 74.725051674499 68.0726920481366 52.1409211327603
185 63.0618456408865 57.4142954270487 66.4386951151745 71.376664179659 52.2698145667158 70.2356161669944 64.9337797659317 59.8273373425628 65.6326284561293 65.0379682009208 61.0066688548305 64.8090061123294 68.9359849905482 60.3272515139877 71.9424665131354 66.9219541752373 69.5338528600004 64.710969688767 67.5345357390249 72.3844984053413 62.2403528112745 56.7287179740002 68.8721165651772 66.7940166506908 58.4825880784868
186 54.1485013588091 63.4010430150456 70.7032312991265 69.3851386975349 68.2928244851713 68.6995207218604 66.6650019816032 57.6903088451033 66.5797964497937 68.0947421046083 63.923069585144 58.6379948109624 70.9925642717263 66.5864939067585 70.9578280311741 66.597032323379 73.8043348344537 69.0780438011818 60.2364264658826 71.5577941353472 64.3514600991392 55.8028070274456 57.5647943888167 64.2924262384843 62.978358896752
187 56.1868054204307 73.2110312787422 69.9173549853996 75.2263453567318 61.5421004468987 60.2487056635273 61.9326531780303 61.3747490699352 62.9689710624709 58.8638142058456 64.4839402866916 64.0894523956327 66.8671574752557 64.7116178023916 68.8024858953754 69.0626511540624 66.5345494173433 72.4827686370855 63.0122571355171 70.8922654438034 60.0177269663884 58.6343333258426 71.4941764393832 69.0125747086435 56.0783663926562
188 58.6596296699959 65.3795969634673 63.8019521240113 75.141944975176 62.4167024104276 68.9224719844644 66.0113322621528 67.6309774591839 64.8091981431674 56.0439741059003 62.3503675081028 64.5216612412834 74.7354905541687 65.8435000311737 69.3025269320177 64.5265900139287 69.7039035310003 71.2635246284474 71.4135533076142 72.888571347828 67.1598968361627 55.7193522387831 62.8526840718589 64.4521345630547 55.8661857620177
189 57.8273806811173 67.4636164514785 66.3900910637983 70.4957112875223 62.5980828096374 69.5714161726721 66.606090798984 57.8003031835351 67.9002918426477 67.0311965992042 64.5980063416179 58.9182954055654 66.0262591883093 74.288728577591 65.9060053292025 66.2620194999164 72.2600954706831 70.9188216305461 66.6527532892931 74.137796461101 64.633986617721 59.523465645428 65.8634892572924 67.545673168808 60.829882887742
190 65.7034913054298 71.3437582116313 67.4796553259945 71.5106840728754 61.0092293384571 67.8960501634122 62.8707938773893 62.6425881807868 66.9226404412941 65.835594956442 64.5564230353594 63.6241720292633 68.520089130036 62.6427331766169 68.0660664264501 62.6127831515279 72.4866244294921 62.7603629443718 62.1090798416613 77.0097150093259 65.9776850159736 62.6246272170435 67.7151909976964 60.0586382675907 66.8817110386704
191 54.0743625332436 61.5056876684586 67.1298221782165 70.235868603868 71.6122495632493 64.1200641397225 66.6870736543562 65.3352430348058 58.4625620267498 61.3658532952341 64.3676555171791 53.0030639624818 68.4786972825829 68.2008794474059 61.3102448361272 64.2567297488757 66.0760908022524 66.5762359039894 59.0209071697859 63.8456494756287 67.5732565759764 64.0152796039893 65.8631698222107 67.7581819005156 60.1511959271087
192 60.2610630931053 64.5779886478957 68.9758572000074 73.3611179867746 67.8424469619365 70.2845149184692 66.7084596908992 62.1446554156555 63.3161472367592 63.0545517081312 62.0518780648513 56.4135964892251 66.6433746859893 66.2636183351276 66.3891204945981 57.6911508190672 74.7470011015933 67.8739475598107 62.9512066459188 77.966820870899 64.36838600931 60.3811782181692 72.0339437484433 71.6962956662286 52.904602555315
193 58.9129947092736 63.7433025456267 68.6774457136541 67.0604663906757 60.141573894341 71.9416134570108 59.5518940305381 62.48816355728 59.5300599414587 62.3020762895494 62.7620969163568 63.6386599380963 72.4618343948879 61.4268103253502 75.0334208865805 68.1720238792737 66.518117948297 62.974244330326 64.2661982526092 67.2088711196981 59.7768584360139 64.044151801083 67.3828201327944 70.3010791937648 62.4488826693362
194 57.0979254112208 62.373679390217 74.4707797250346 68.5642517529907 55.003784877008 69.3537338308223 61.5813915254536 61.4634843973676 58.8148864770695 64.9141580078458 67.5138633141208 54.9243882994442 69.3502177695537 67.4807232212613 65.6102602202398 67.4694159243754 76.531927327206 65.3917960351615 57.495586238371 73.5137832599686 69.4472693225663 62.6372796599514 69.5798705806591 67.7638718068832 52.1894979306477
195 61.9927680698682 59.0566137494104 58.9186541895496 76.7225466269032 62.7709605039019 66.5719640845942 52.730316270025 60.5577027805231 61.6008388391059 64.255453951111 61.1619351768751 58.4347224919922 70.1495149746574 60.7415506385477 68.9090908458865 67.3604587808778 73.7007133603394 72.3934552254788 55.5977939254942 79.2123189333507 65.9225207823026 58.6436437705292 75.9643529576335 65.6493159918224 56.3234325527817
196 58.395094641114 67.6420342854949 70.9006097967781 69.9908009584156 63.4374649492682 78.4880537992993 61.7272407289235 62.5887035753169 64.0607596934954 64.7035037955966 61.3391335496719 61.0716889489848 71.4067528873384 63.4326089756592 69.643689477427 67.6972122156692 67.6678211617611 70.3669390566766 53.0257496016262 73.8348733693531 70.0795136238708 56.638561870029 63.7613086732104 72.9163577341594 60.6229054705172
197 58.9159548302339 65.4862734940267 66.1502578237693 73.1565182770478 57.3116800120952 71.2153778187151 65.4513634451303 58.3861989567967 60.1985919822722 67.5647098337297 64.441541974521 56.8495334461822 69.6335271682613 60.7875888268974 70.0180661327294 64.9753115156809 72.9818968748298 73.9128965288364 59.0858523787578 74.4605107863304 63.9306131597194 62.0901021955587 66.242430482736 74.3682120136505 55.8213160983196
198 58.5470731221068 65.1239024291185 74.5758402202396 73.2425589095631 62.2799613592267 73.3025965456446 68.410538810533 57.8079511925029 67.9999353892057 68.784032346122 64.581112991286 53.6798765059504 69.8212532745788 65.506290715866 74.1912551770204 67.7626228052923 74.0084328356552 71.4801198965973 60.1771823321954 73.8063540527677 63.6958826483386 58.2715553805697 64.2717716800059 72.5457988431147 62.786410087382
199 56.4887287441292 67.0505223358046 65.8731940252092 77.7409622160856 61.8738034392523 69.9555415256531 64.2960404932243 63.7715408223159 60.8441294960269 50.6789486391987 66.2460397069855 65.5205876263579 67.0246000713465 68.4526993231929 62.840636593239 66.1446171030458 69.0020237270866 72.9142602408008 63.6309625148656 69.7936463177109 54.8102187060877 56.9034148398756 72.9580500662088 63.3798665513596 55.8627252987076
200 60.3957695583037 66.2005696467478 67.1953242521652 77.5042052477192 64.9393419627884 69.5873946957692 62.5638959753373 65.9691142025005 62.6887846626376 65.4902360180284 63.4361914102644 59.3773914028332 68.3994873512436 68.5417203870969 71.493933946003 63.1289797839844 71.0234420420565 65.1647900900172 70.4648346344299 69.8017560106569 65.3147254665134 60.8624658202774 68.3070529709115 66.1486451989281 59.8187256977253
201 65.0315823135313 62.296231133823 62.1501548569141 69.7397978876214 70.2017188823451 65.2140782102753 68.9361637134539 62.1785828872798 71.4293538375148 59.8121565868208 58.2305404988395 63.5151395069327 59.3181615174721 70.4769113208223 69.1969892093848 62.0069781960199 69.1030732620055 65.8906422525638 68.5377202781737 66.3994024296292 72.1284034231909 64.1218548975659 70.2396468283091 67.3521943864318 63.6569139127307
202 57.4418853040525 55.9157365656371 60.43228307317 66.5239969786237 65.319597710661 63.092830499067 59.4786979086465 59.2030194357073 67.7060541361504 63.3546992127983 61.551268454003 75.2676513499899 65.8751745311239 70.9649818965716 72.8068388986515 66.8808988877973 67.7860863404546 66.6439240390493 62.5397637457826 66.0718123639509 66.355268170812 66.1793989919975 60.1409228909013 56.6707129490564 60.0909786542897
203 61.7440273450688 65.1355171627678 62.2732603623249 78.8549264962906 62.839073989343 69.4256784642753 61.9745124045129 63.6257237426119 65.8799527031553 62.7573799275387 64.9979811336077 66.6799135808779 62.3118127530133 64.5552507630234 69.8692462478773 59.5605515319749 73.8975708603035 71.1357012825497 74.3917869874092 68.1247387871762 63.9223421666809 61.7311923804001 68.06154247629 55.2919833011688 53.1625174119469
204 60.1726862228384 58.4957200808915 57.7054761579732 66.8769869357253 67.3068911326601 71.4757087983011 60.3246390358066 59.2324610120189 66.931204634272 66.0014280326549 62.774785665812 65.4232819481516 65.2803165384336 69.2610928055876 76.9121507313402 68.525818468325 73.3250741151146 66.8141925739222 68.9406049329759 67.5206845506559 72.3283701404075 57.2597803913457 67.4699466190555 62.1715497380903 65.4386944386439
205 55.4875932397853 65.4479677828891 56.1691310751777 68.6281203888599 64.3015399531322 62.1974612026321 59.1865544479155 64.3122544810142 64.3342674630319 66.1912423665682 68.5649521258776 69.5305664609125 73.0826711344396 69.1417821171648 68.7349017412402 66.1913412329063 62.8035174724911 74.7546626921642 68.1799778832139 71.1144152221918 67.6678109224683 63.5269794172695 63.38937193491 61.1880910232907 48.5912510928996
206 56.7048207624104 62.7648874897147 63.1231842985953 77.7709239077077 66.8939625917414 61.5065964357279 60.6046400093101 60.8925057072428 68.7906014888919 62.4444448734025 63.7753741799891 59.2429263729318 62.5066450074312 61.6529249831604 68.1687000439974 66.4145014967484 70.473943974485 69.0455699552965 62.231282652767 78.9369190742278 66.6142251213888 56.6315215207355 58.9802902093325 62.2975307439957 60.4425434750832
207 57.930079953643 59.6881037179049 60.8323233543164 67.4793317570975 68.7473868723749 70.441982559957 62.0435892881472 55.3210187547559 70.4974934306658 64.4246100209458 63.536664823347 70.5052644492749 68.1596356323354 73.0592421557148 70.3020197128578 64.1774326206403 75.0627430642046 64.1111231077127 71.254982758776 66.4571827634534 68.8781782129948 65.8750366562707 62.1470328038936 62.9459813433363 59.3776543443429
208 57.6250274715447 56.0252859404162 63.9516531215823 71.9651345514866 60.7617134799395 64.5315884918448 63.0489223852844 57.0157416872346 77.8068583096631 60.4157616531531 58.0557573447873 69.3226214515398 68.0990563238511 61.3110782442797 68.5229672840235 67.9089285473848 69.0947848311836 67.0430011885078 67.3440555603548 71.5445157623692 70.4843508185569 63.7103222103273 59.761081948264 67.5544080439789 58.2589998391061
209 58.2843687223325 62.960148948504 62.7019851045472 73.6273561604395 67.2083820164558 75.3689642643661 67.2454425247239 57.8620055985705 75.344353316296 59.8736163942922 63.6710152369832 62.7459571122206 64.9040727773308 66.8871895543148 75.225848841363 65.9805823583256 75.1628688188253 63.031448488936 71.5393016001795 69.0963474186752 65.5187237294718 65.3220418642102 59.1199144541035 66.2886082670298 54.5753975050471
210 59.818919372304 54.3048724808628 66.892629574102 73.7883238580554 66.4641798616173 72.1799381866948 59.8192971982595 58.9171627896682 66.3294328510847 59.4523666927277 60.3715253778785 60.9874816582007 70.997281097099 62.544247961836 64.4180982794023 66.1204287437756 74.8878609177338 72.5242481115535 68.7785604091129 68.28958198147 71.589871086638 56.2508012958385 69.5867665459444 58.0054607127573 57.2133245848893
211 55.0450091695774 58.2584263017816 64.0191260483785 74.5117965850985 63.2114971891703 59.6983604546382 61.7537013504385 66.3514711934811 67.941144333449 59.4544150198579 58.3156877346508 58.9586685005836 71.4137954674145 59.767570930822 69.3922022360266 72.6464298652709 69.0470143777386 64.4546265810174 69.1755873448873 69.1141469397907 70.1145991665461 58.7202089994524 57.453623774658 61.5626478020414 60.1106682808561
212 57.0235892224471 57.3230320666447 67.1459620086852 72.7628221514641 65.355839003267 75.638008311607 61.6014502127802 55.8203703577293 59.1437742267638 58.4580924209379 59.1982497542769 60.6664607846021 65.8810356768258 66.3575557075082 68.9527659302164 70.0485051629257 65.6146376205805 68.5235544139435 68.802565228972 75.5482441909592 64.7867770899556 60.6710737754717 63.070332747768 63.7095322464765 63.3240232273684
213 61.2712269038516 63.4119285227649 67.1509037032442 68.4157595088546 62.568911252909 65.1847834984933 64.0019852169663 60.9441316754191 66.8584797017449 63.6650531948891 60.5236263629565 60.8718208838679 71.1271909479175 69.8604845317149 70.5049177582413 60.1800810555256 75.2842685729198 69.999520634563 59.5365941888072 77.0717095931965 61.6833745159511 58.8700284584452 62.0402489923667 68.3853302071998 60.4828519520607
214 62.0556164006241 66.8960933469395 67.3554365851747 69.0837032815018 62.6519124911626 71.1279805387098 64.7539959262677 64.1762049894938 58.6306558481038 69.3060115588606 63.6147736335105 62.4563715005748 62.411369605261 70.2305875393428 64.2457368370138 69.2065747969038 72.4518745931957 72.5299542707103 66.0819084697048 63.4342670891152 57.7632037794501 60.0618404891619 66.1273849111723 66.2103733908891 52.0026450052133
215 58.2195691513022 66.7441615623915 63.2086654966251 71.3645920223234 60.2715995611973 67.7188017070079 63.5759170133871 59.7767839771961 70.0059888418573 60.7713188772078 62.5967621099472 62.3572120623906 74.6637283081321 63.9031702547253 66.6970511247551 63.444690052087 69.4062961178238 68.1104774072731 59.8689777535117 72.708930504416 64.240817228072 59.7969629274468 67.8155941481461 63.9346648485806 57.5838971926111
216 56.0430079067734 62.9710921288642 56.8629695947845 70.4253827740002 68.1396292637827 70.3665423340288 63.7864711273635 65.7786581842202 71.8566577362064 59.1982236822307 59.3538123207757 61.2638850970725 66.812502494106 72.039864664695 67.1956855571884 59.1296522080175 70.4806631649189 70.0253345022099 62.9442587252551 71.2996685240088 62.0624798398287 66.0804636313244 57.1360590332533 69.0680616871223 58.9471795925881
217 57.678232452116 68.321598391563 62.4233699500312 71.6938177623311 66.8375142280904 71.5013248899411 62.0534367799417 56.6010953835561 63.0788937385695 67.1057732615532 65.5327254986484 64.6579746484285 73.2208436538814 65.770295142349 77.6919324230328 68.2770345433378 64.4605958355085 76.8846903786899 63.9789965439781 75.6932956966016 65.1260238298832 58.2574882389141 60.2046968382377 58.3279120623538 58.3527905209081
218 56.4205518701695 69.6919952834618 63.6235376340708 71.3672034826365 60.0670815202733 71.8347707357162 59.6328396459659 64.1691146644713 63.5640406181256 65.5274569842971 66.9478726668277 63.2571891980776 76.916214467436 64.5599021406423 69.1325104723425 69.8858455746552 66.8304073940877 69.4716910392563 67.3149654484201 72.6186185958153 67.7027402410013 62.7827839277102 63.724235221383 64.9533812517729 57.6248218968027
219 59.4301813971962 54.9223874060994 65.4251159494604 69.9144197191359 65.7701617324069 69.7258635962258 69.4382649637634 60.953911730393 74.5251076013089 65.1723722751196 60.844183300189 60.9953441383655 69.0720606439563 72.414158146925 67.2973219967152 64.8689482140136 74.776971200979 66.1154121388018 65.3569851460436 73.4010593073522 70.6818979208384 64.843393156721 58.1623451988008 63.465538548292 61.3862295576507
220 53.2453833727589 59.4129130347711 59.8521666339149 67.6941199385812 62.7983129479037 66.3457981872117 59.5541152386112 56.9485395007531 55.2609764873154 61.0763552900865 62.2139991905983 59.0810649231848 70.2048048762486 60.216622297637 69.7218737609725 66.0811588805937 71.4300915755351 69.0931267296233 65.97250096909 68.1852339541884 62.09389713609 62.68617035609 69.1984297597536 67.4675321490424 53.4424098236347
221 55.560240612801 62.1226273181378 67.1406421059235 72.5310908195244 63.6176107586677 70.9224176888062 61.1561859601611 59.1830523868995 64.7199983810792 60.4669591552683 59.727654155537 64.2418055683843 71.63609122188 66.8476334465321 70.1587338677633 64.9770780157595 73.1852182790586 76.3490356841512 66.5020746402657 76.0900108966747 66.920772422649 63.7697607288748 62.8719199307846 64.7508576951774 59.5529097129328
222 54.1228689909436 62.365193999011 69.7810341685492 76.1266907947841 72.1753725258789 62.4617156576298 63.0750476703928 61.1622202672688 59.9813297850206 61.746042814013 59.20760145488 62.4541780952947 71.5096066204053 67.9649687187355 76.7743571975007 68.034344839763 74.8739404263796 67.7357622326418 68.5123348699474 66.4300006679953 72.1267914684114 64.5436126234798 65.5013489842516 57.6086593014808 59.5285954608633
223 61.9865387768124 68.4668611718365 67.6804375258315 66.122676443504 71.0830386096949 75.42740645816 60.6956693086723 57.5046759491002 65.5905759002803 63.7496367136273 65.6569724512922 69.7349431767133 72.4140773962745 69.734916092101 61.8737664241593 68.514053457019 73.4348641165094 68.022281605078 68.604183180421 71.2737197766135 64.5840378505342 60.0591125818144 71.1930504356186 65.4829185610576 58.5695290150943
224 60.1297097201804 59.4333720110941 55.1690557036742 72.542240795607 67.4354390016573 65.297672881727 53.9458837643327 63.4814374358046 67.0429178732214 61.2688964530138 58.8285042345302 61.0287435334693 71.006381820836 71.2924533532258 63.2934401597363 70.7361953365876 67.4014847384624 74.0913188876356 60.9578762412501 69.9602846791899 69.2398672954526 58.8032314742515 74.7936258414516 65.0961528206774 57.6038852220284
225 61.3306564828123 70.1523031249533 66.2746931291436 71.2878882456259 74.8133643455754 72.8784039023035 65.4623820812 55.3724508933508 67.3305190062713 60.6954688286382 64.7684377243478 68.4207753444239 71.5411323189256 70.6148492557861 71.1303912296234 69.9401143307827 80.5073141586498 64.8368331357257 66.4449522941572 67.1918708865916 64.8961990673222 66.796708266324 64.7375019209366 54.5802876333191 54.8438316871983
226 55.4309085758587 64.5648103990147 69.8208644942783 72.6275280114025 69.7878068176899 68.5330642974772 64.7866940527693 56.563427494182 61.565857988391 57.7741994299911 61.026924607799 67.5936624566758 64.5234965964291 65.3023230465074 69.6179061498 71.4852733073396 71.1791513281563 69.8483922874788 65.1533518333257 69.0720629317346 70.4781915844213 59.4042252998311 61.4346987014148 58.5365433613525 56.5353249404579
227 53.298135782017 64.5657221968126 60.2225571312152 71.8632210342232 63.876114385272 74.2118729988038 62.6821959379645 58.7844015221463 68.265193049931 61.8272981565891 61.2605087375996 60.1758601580889 59.958670761406 73.2029555826159 70.4373737609893 61.0820176532125 74.1484726328664 69.4410840387503 67.2929367411731 69.6427059142716 65.3461651134222 61.7379162843912 60.4550512529151 62.9764017428427 54.4542200418899
228 53.3955983698216 63.456830394703 57.4402990276971 75.1582023083186 65.170919696191 66.4098750147574 63.0557845231369 61.7971819385912 70.4639283073886 62.9155452522024 59.0854383628423 66.5956270290503 62.8691389875848 66.472717377944 70.4099380145007 62.029567465849 63.3108838953828 66.3640483930627 68.2758530584087 70.9750472680514 61.5319230632022 63.7896781425457 60.2588592496068 60.671612243681 58.2735192240237
229 57.5481346737942 61.4709142771906 63.2226158807131 66.8720275165727 73.2797666044886 71.3287118626546 60.220032516627 58.5650426873421 62.3302305384842 60.6664305615213 62.8282756054209 65.1675808254329 65.973151685853 69.0895354711483 70.2560143090916 71.3112056988052 71.5339324109333 62.8379207534683 70.8456990950516 70.6376995470362 64.0510023595495 62.2032790778176 62.6673390099054 63.7349845503293 59.0796584518792
230 61.3006954328965 70.8529191750465 59.8540942267104 73.9579379898188 69.8117743722304 73.2465134379885 70.7577411811807 56.5251587794228 70.2115243275999 61.8345820546639 61.7001969779412 66.9434258083081 71.7920565128081 64.9725147354454 67.5573347419701 66.4175726503954 73.7081648514983 66.7014190918696 69.1310504793837 74.2935786448105 65.5158522355409 62.2306637242517 63.8967209182138 67.0753864414046 55.8594514679248
231 57.1523436570343 64.5986592932021 66.2548082675435 63.3630257080703 63.0605908271859 74.1457548847711 59.6229143794229 61.6476182177311 69.9718154166115 59.8289424297432 63.1782941675153 57.5377323542975 69.4985538979679 69.6747737505657 73.1015500241658 67.0595549638024 68.2997647750072 61.1868158023591 61.4089782562646 72.2884528382762 56.6398399789977 59.9379063771309 57.1398475169274 63.5124872750874 55.2412660286105
232 60.8693108941913 67.1206024963005 62.2340964779062 69.8531427924946 68.7078993936467 66.2719951469971 60.4508171324732 60.9789307938532 77.1603873571132 64.2675925072524 62.4527935423964 67.2310953996085 66.5185877740004 73.0605939222443 67.5975058342675 58.557081463254 72.7573595022211 75.3930764407057 65.6345223886381 82.35258877433 65.560986082475 61.704803387779 64.5229911538087 59.3431975185567 60.9319376955452
233 59.0531338790626 60.5926476793896 57.0671738916541 70.0941430145652 63.4622491582189 73.1750501393647 67.5919302645301 57.7717873725023 63.3948105960623 63.5643941314775 59.2690127750891 67.6570833541002 67.0148560370888 65.1425460394719 70.5759891664912 58.8848900644481 66.5231161206493 60.8458915083927 73.2900307222197 71.7781971564157 65.6790477217923 60.8236919242299 50.40939698348 55.9088150060257 56.5443356238267
234 55.3709712640438 62.4270815459773 67.2620835512238 67.2854743204763 62.8887651059113 68.3150339797975 62.4992704968501 60.6174287171221 60.5198194903026 57.2829232960633 59.3280526039641 64.3943089288067 67.4593510507862 67.0774123399685 71.40854651667 63.0630722901296 69.8282757277428 76.3772897346398 62.7341236467144 70.8048915151346 69.4457685403703 66.9369777504667 56.8769331145697 65.4140253429466 49.8541955781942
235 57.1363309116367 70.1364794444024 60.0060924506921 72.9337543923414 59.45817863128 66.8683954783739 64.3050929387523 61.0114348549776 60.5109143334562 62.5340654460919 62.104041292564 60.8648122906967 72.6076175441607 67.9055084051389 68.7915627665548 63.1523239534156 73.7980466481755 68.745585538683 67.1530403711443 77.6250093628622 68.9335444878135 61.6093078242858 65.5642050286908 67.6250990997343 58.9990399120853
236 58.0459568746045 66.5710883139563 63.9043150589303 68.7195631992928 72.2345424011079 67.3414092310206 66.059309980341 57.1497354957768 70.0991814822438 71.4140423923914 64.8584343916187 63.269134765656 71.757598209276 68.8053137928671 68.6661436528924 68.6431744281072 65.3818832238588 71.8040834078057 67.3322178440022 70.8800343712918 60.0450850544188 66.6981209520998 70.3290160149165 63.6813243132779 58.2545240311517
237 60.4241993492806 67.5463432691002 58.8850871669359 70.4599084832498 60.4618609678539 72.4152946757658 58.2348377471155 62.3569002562767 58.7250920731756 66.9217542142901 65.5728931766082 54.9167444261789 69.4108096615081 69.4657330706529 71.7657343281884 70.2865562157185 66.1600963715321 65.735901191828 70.0258352970132 75.5603426490184 67.007555584414 62.1645273403482 63.2948566182795 64.2805381040562 53.6683928767784
238 57.4280894547882 64.6511814569237 62.8639046762766 72.1533246702436 65.7320916603635 65.5998904951996 65.1062377192025 64.2583885972076 69.4271549700312 59.5572356962009 65.7927173709492 68.5877392213136 64.9882630488872 68.715438378652 67.0208804054289 66.8953971197314 77.1963522743146 65.937313121661 65.4707802120624 68.5707875200642 66.6427655943347 61.6045825117841 63.0108084078838 65.227817249063 60.1604372705089
239 55.4349599803135 61.1265107443544 64.8035598889458 68.0369278393348 72.472932035028 68.904211720578 65.6468278593557 59.7090305517577 65.4464605340537 66.0374731886074 56.4836261972467 70.2603963520684 71.8171901783435 71.9565117431486 73.575745596544 63.5629477171016 69.965270509662 66.9270421264535 68.8962366031965 74.196746735426 70.0701544777805 62.9595411738909 61.5126173715449 58.7913081097403 63.5081250167321
240 53.3463238767082 60.2867042544292 56.3898374706523 65.2484700919951 62.5465577644774 67.6144823726535 62.8523226487543 64.7790993058806 59.8861353499903 60.8136704257558 65.0785661344204 69.9470317461271 75.9583829386198 65.0798342917082 70.6716396768755 65.1032900721897 66.5898261222148 68.30353039907 61.9590806280792 75.8225157296131 68.1275434169693 58.589493178458 59.9518638922 60.5905850046385 56.4925875205501
241 58.1499316852461 70.2669163691897 58.2505080820207 65.3371440380437 67.6823364188197 69.948019214463 62.6534617421024 60.1387679608911 62.6915682069993 66.6019727556257 60.5603899568929 69.5576148973722 67.2187039177264 71.9105154368092 69.1187582821194 60.332439164366 62.299389161351 70.6919304865068 65.3741288498442 66.5034778971954 66.906059807601 65.3007015221087 62.1506440548325 63.2134249793888 51.8654345375045
242 52.632073640176 67.409114714003 61.4730926859408 72.8321052752626 64.4919749458273 69.7134174120978 62.8076658893739 60.7051366634434 62.5147938526033 59.4970950915468 57.9869114555084 60.8338655069584 73.354982549023 68.4239797228591 69.1601424057541 70.327766249703 68.068813485129 74.87328619596 61.5026554140427 78.6127148811236 58.6737180936754 63.272299731481 65.6785603792065 62.8694350831883 55.0305871558798
243 56.8806270841516 69.051922575536 64.1221210205189 67.012801283234 63.5916926944475 65.5502026853039 52.3067719220803 65.4652170564058 67.2833470740482 65.865756813397 67.2208600905871 64.4329396357562 63.210047342566 66.2225073300063 70.1026778031272 73.1127109555996 66.1291820737928 69.9614398088477 64.5730580805455 67.3140023811258 65.575475981056 60.576766348359 66.0585096414372 62.988963957699 59.4297213233385
244 61.0010525196342 64.6359888597843 60.8385008496809 70.3961439877395 56.4888854413213 64.1995449628217 60.8316161176483 66.9429785240877 63.7774657356786 65.3202033850692 64.8302806828807 60.0315774054632 69.0241090965674 71.6939900369283 68.7911447234469 60.0050362303624 68.8601239494234 76.8686108243229 67.710776097616 82.9364165408331 65.0252493762561 63.9931424303744 64.6924383856226 68.4482647528188 56.5164242226144
245 55.8539856920296 69.8103667446198 55.6217925357631 70.2375849577011 67.0011137532607 67.4115232588274 64.4616585978587 60.6720519252449 70.1124233840801 66.3112356463285 62.1470086792625 66.9529952058715 62.6455055325731 71.8416785813914 67.0132481387613 59.411952526402 73.2389341254463 61.9774831775676 72.2673242986826 71.3136467260481 65.1277228483728 63.2279380946483 69.0385803367403 69.6812926820146 53.9859313699009
246 54.5136250187943 65.7111146686766 63.9869398766938 72.7981733309402 62.0549473933092 69.947130840647 57.3766181661667 56.9604613825771 67.0498053390855 66.4355142228978 59.5971047007605 69.5215012388247 62.7757879523405 69.7236887463423 69.0939040967034 71.826297113449 70.7202582713239 69.0800398879771 65.770912047054 67.5744692079361 69.5234493644287 63.486262167003 70.417729859354 55.2766905000074 50.5587150610457
247 55.9399261930584 63.7849886619776 61.361168672936 73.5989946010232 57.7795131623768 62.1499378775399 62.9187633152672 60.3064494951058 65.4024441048658 66.7900353835845 62.6680283795497 70.5741576692915 65.0463755056299 76.5636243959331 70.2934868760183 71.946488645432 73.989331970828 70.4036951286788 70.453238169746 69.2912344190529 64.5211389285813 59.7746342340448 67.3741149959066 60.1930146548682 61.129395992318
248 61.3174210083174 64.360505295383 61.4826308586174 71.1716383605777 66.2130430800025 67.6949911875851 63.2801936331557 59.5662356278953 63.0274100323851 61.9822904564649 62.9791806448779 62.7255562092083 66.487313898655 67.475804442813 73.285221850743 65.5377183831528 70.7560092416526 69.571442498557 64.7047081037292 69.4068667013751 63.2706025698427 64.0535172133223 61.4491180306645 54.092400864 54.8460199663604
249 55.6176232704066 55.2251575776866 58.5030773226729 74.4568232105554 72.0540818666002 67.547532135804 57.6062700199394 63.3343997487722 58.8645059406568 61.8438693876011 64.0102627488227 75.6405151073622 64.7970947904831 66.7627275904048 76.767265209992 67.6925315488339 71.9124941520413 63.6510843112694 69.078296188971 68.4566517282535 70.2812988038252 55.5528474214385 59.615059295133 60.172789716434 60.155228664109
250 61.6125771554275 56.3339926233358 63.1707543312321 65.7380803006559 65.5331669679423 65.7463255871017 61.9176049966868 64.242041314283 65.4342803719524 61.5603533452458 61.0710312907764 58.8300521330697 68.0708711116284 68.4075852274832 71.7314125194774 69.817288391946 66.4277073820409 69.5075978801228 67.4791807644119 64.5788532301169 60.9489928450957 63.6592160565468 55.0423190820941 65.280120598157 59.9497056497238
251 61.5304239221644 59.2342264816988 61.7129977863687 72.3802996700432 54.3343723383448 65.9047370918237 59.5026603201362 64.8864951581598 62.0024192315207 58.000651181867 64.7473026103891 66.7528968472773 58.9251687105935 67.066672795096 69.9741979899462 68.2401004708146 62.8667822660814 73.771871484959 59.0269732644743 72.5631511439714 66.582997888163 57.3046303389383 63.5988720180629 71.088783581527 64.0941443849905
252 63.1873899270608 62.2673697917305 57.1170869952672 71.5195334079853 68.5489540606308 68.3098414904214 59.3221772923564 56.6900834904559 69.4085207023324 61.4137316386028 58.3625594573165 61.5441583495896 71.2211284171726 64.2365229181093 71.0691165034603 67.8340269872845 72.2022428409899 61.5287699891234 66.6100656346729 62.0940272364852 67.6195273163445 64.1144142121267 54.605489387922 63.020665303381 57.2129444470364
253 59.0818053168298 62.4813633952243 64.068919498135 70.6488817416659 63.391366258671 68.4446392321403 60.7379084313009 60.3578233263459 59.7434928232353 59.2861177617849 62.7957401516438 65.0191412781648 76.2424842873698 61.9651178124294 74.5455535344035 64.6460049459417 72.1093616103888 68.877375026237 65.4963055794937 72.6646933945022 64.6365262362115 62.1173615531705 56.0764665207138 59.9600827788634 58.0431043401917
254 58.4315523471689 66.4175305120477 58.3269328039901 70.3153830210841 63.036372529193 69.01418522922 60.5051313992876 56.4623838644852 66.6256009642668 68.7988336329391 69.0667327686002 70.2783815881739 63.9530618422177 70.1665755640528 70.9091668026822 70.1432582019306 70.841911391776 64.6954830665165 72.5605094661081 70.9109293495056 64.700425746808 62.828660424052 62.0236680792394 59.1274401508934 48.0842201241943
255 57.3144493519022 61.8345103859786 70.0446383428706 67.6184307392906 61.4195374714117 68.2784004003111 62.2992173857908 57.5666502484775 63.9048016200684 70.121308986886 60.2675929353612 58.0576206537813 59.7458229267801 71.9909615978606 69.6776386853751 59.2186974827629 68.3943472838449 75.3065706684273 69.7623488511676 67.5465972720806 65.3086223765851 64.4442300295821 66.2972629122936 55.8983481189577 60.1019542290306
256 60.5006007853497 64.6412748686342 76.9903735174695 68.4243258924393 63.1367117742109 64.3559507751524 53.8191935329527 65.8931795427576 69.7130978561074 64.3917902410512 65.6035880517226 64.7857052080237 70.441711150909 69.8593963432773 72.0297731747562 70.2037779012997 73.6833150555744 67.7665562526741 68.8121359093627 75.7458898925402 68.889019569386 59.5578867039933 62.983598620346 62.5251026612643 58.884863640682
257 56.5331725590304 63.3601645689905 64.3847150951124 65.171908675725 67.4189000826497 70.9121753900252 63.2068540793153 56.8772064474179 68.4000926846547 55.3783907935039 63.8302166739799 69.959736265366 64.6415562236737 72.3489919503422 65.1269761490978 65.1308736805607 71.044333922238 68.6446057623188 69.9784974574492 67.2444644007162 63.462149627503 61.8420640689369 55.5386188888488 69.5199030374232 53.9840529948015
258 53.9732880226697 56.4338336981952 62.6390054086911 71.5891528240071 58.7346902606527 68.1318395782775 60.8060251566451 59.4149169587849 65.7691746133353 68.416578829295 66.6236388809699 59.7266123418196 65.8260875030258 68.9936441122256 71.2555996772096 62.1008218374966 77.4833980341918 72.423016410723 61.7343788262357 76.7559050000673 65.1755526675471 65.4565893211609 68.4969145164176 62.9698539824396 56.2325848685653
259 56.9164230244255 64.5758153216323 62.1121133865731 64.765219528692 59.9826182502797 73.3538398395374 66.3703390375505 60.9403146107885 70.339597444383 63.1979048151277 59.0041314937121 60.1723055297783 65.3488542824535 68.4772399129328 69.15924678159 64.7975772577701 69.2102123332248 67.4806445175067 64.7558482355796 68.5468567225796 71.1595941793776 61.0635878972088 73.164394008095 69.4629219182272 61.2465695541354
260 56.4122007757557 62.3732473457671 59.6426610990879 65.7646591053296 60.5992299217552 65.3726441326576 56.0647184925022 62.1039174049118 70.5815546326177 71.0039990102169 64.5220696161577 66.1612829267397 68.5701083745628 69.8000490945828 67.5433261890438 70.3456629106636 65.1068424200254 68.8524685157539 66.720078140506 67.6365420552874 64.4081261635044 61.633556471579 58.6010518188682 57.554122238654 58.352460559128
261 60.9065139968313 68.119894269695 63.0434155494394 71.8037694114975 64.1950677034285 64.1306725309713 62.2374944015726 58.1416166397343 65.4243155197186 64.8949235534048 70.6968661851107 61.8026531690427 70.9179651155372 65.8613810591277 65.0810555520947 55.9880962443666 70.2026419088023 66.4465081536227 67.2903132602104 74.8350369856468 64.5065711525672 64.6513818339716 64.3607235501742 62.0528004997396 60.4759985683178
262 62.1109598127221 70.0055297163833 64.3988395157047 72.8309282642406 70.0777819208927 67.52536041624 63.3634145522875 57.1484217688332 65.852138305838 66.7263972177873 62.6944853770427 65.7551381546972 71.8593758613296 70.5851037725735 65.8058359246588 60.4828354245426 72.4326384495917 72.1481816568887 70.7014472831959 68.1517669951597 70.856200118261 65.1885364752188 63.0713402174628 64.4977444493863 61.7877364866008
263 59.5832729634053 62.398861588169 64.2783756146235 78.3656781969305 63.165680348932 63.4427592967791 62.2607818388363 58.1671861784764 61.6101297721781 61.4549268069287 60.3680867863586 73.1928311108395 69.1445951774168 71.981224875252 65.0272821224806 64.6107414662912 73.3174470458261 68.6581603784684 65.2338566177854 72.8917938958183 71.7897353356808 62.3906306143903 65.9948275322202 62.6813695501118 58.9348462424254
264 60.1793029891966 67.09086493456 60.7515696341979 74.4770194741495 69.1683661663901 75.3757027606378 62.1492910393236 61.0359947027594 67.4165270659348 64.2533676134892 62.2049687232359 68.8378133653181 71.7607475174872 69.9923962666239 73.4146439402051 66.774889081209 69.5573550980734 65.2861743650913 62.5776424465178 69.9821268179046 68.3973464916381 60.5917333001164 64.9216425344253 57.790596855418 57.5252271329113
265 55.3679451740056 66.158295663713 63.6781412322615 67.4218603332228 60.3670072970143 66.6788281050249 56.9101898742084 65.953730226388 67.4292193968105 69.8968981443359 66.0525403800914 70.5417732381828 70.1234564839796 67.7255398847203 71.6939646399749 71.4293806774423 66.5349895575061 68.8497660730176 69.3815147161966 72.6570126664488 63.9975241890209 62.5466402084603 61.849649308746 71.0314359747562 58.8585017848998
266 59.0424731569053 59.4386680405521 66.7991903816158 68.3355397376869 67.4218714201938 67.1311914354162 60.1029574296441 59.4261592360668 72.1042329665902 57.7571003451342 64.7009118494831 58.2316985886458 74.4202497007272 67.0210572957772 70.8296784712284 61.5194233370373 72.976131356984 65.0910459182162 69.0443080959844 70.6512003310958 66.0714321831387 67.8322922297403 67.6211760465254 65.745123912748 53.9900356608884
267 54.6748291515897 59.024692414404 61.8759160727447 71.7545397469227 64.7436775706075 66.5657325200158 57.4217618243983 60.6930780512546 66.1523738128934 62.5048731979694 62.583580249483 72.2464762507621 71.3222799744471 67.1387562954153 65.791747028895 76.0348944511929 67.1512986113372 69.1178257413934 72.7457804577245 70.4750478460504 70.4870628317331 62.539157237686 71.4650525519435 61.9181947806018 57.9616515196986
268 54.9090277031128 67.0229643313152 65.9402851244191 72.217938534987 68.2115796907837 69.734337225408 66.7028040620505 64.9740705148762 71.2096104004311 59.5568570624155 68.2282426269972 65.8038163502454 77.8558092003062 67.8186292071386 70.7245304863155 60.0290908164954 71.98849913832 69.7972391148305 63.915424895806 76.4584103718615 65.4926633333961 62.5314354986019 59.7572329874771 63.0991634306346 60.4183064682097
269 56.9827812803114 61.2934188731347 58.7961302704481 69.4299963271828 71.4089390462874 64.2193893050648 60.441208879246 59.8933986198696 71.6963840948654 57.8796826878803 65.0795761677946 69.5146069258733 72.8905440067809 67.2927068383038 72.3438817215365 67.4887018661926 68.6242620119898 66.6399355762131 69.8585003602067 72.1123493156699 63.0492588780192 63.2577999562617 57.7511776493503 65.4974258748321 58.4813655928442
270 62.26063631525 70.0405358325111 61.2783262803786 67.3040938278074 65.0383610202165 62.6046249120826 69.6145600419874 58.6282770011825 63.2224815804034 68.0048833661533 61.3866686458971 56.4079136044687 66.23410391024 67.1992204844242 69.7819967190675 64.9079544495812 74.3491274460021 69.1941488839683 66.0965231890219 75.154545276561 68.2751817735108 61.4099481673034 59.2279800659797 58.6976784125401 47.0017604730584
271 62.9204426332182 71.4748707582344 64.0652384635014 70.2545893015142 59.5402683855845 66.8636155354764 63.5261783736272 60.0329880712382 64.4732244185023 70.2642429950237 61.1184341643987 63.9092419188925 73.6069687879854 74.599514679284 70.7404096233755 64.2901918211782 67.2766151396465 75.4997019326042 67.6712688098984 76.4620804202879 67.7302258823109 61.5404782998443 62.4254765702192 67.0841644665998 60.853439325544
272 54.4848675831033 65.2105276766635 64.1339022577167 71.973812738646 64.1960010507998 66.3195600225698 59.9938317024262 61.6101811956754 66.1446872162706 62.1278085193208 65.6220511904243 63.5531127975737 70.448519974237 69.5404420913282 67.3408290839273 64.6499905488663 69.8073699883771 66.3665639080205 68.3073649946525 72.1109237504006 67.5035640813682 65.335421324024 62.6160888381763 64.5539859101331 62.1432982650589
273 57.6548410128403 72.0296845041005 63.305489425996 72.9279740061284 64.3174969644046 69.4759803902116 62.8086529534913 62.2332357840793 59.4231018596447 65.2222728241627 58.9069279720898 71.6198979289403 68.1395916107034 76.6094090031328 63.2130214111021 61.2217690506707 69.3460415090302 71.3688454758562 67.4954909827464 67.2162176297574 65.9423607788046 60.240004733572 64.7931480152689 62.6801942297781 52.7088324423035
274 60.4969191311987 68.1653471453405 63.0490607597999 78.5583900801922 60.504476675233 60.9747737499636 61.3865930644274 56.0072416030194 68.8467084920412 64.6889615037417 62.0398224140687 68.4327244720154 68.12725157949 68.4945549921467 74.2937627946794 61.0100716924553 77.6935777526195 70.3881792996636 69.4015977240321 70.1683433091837 65.6694320020426 57.1229703176873 69.4977943548919 52.2262761210325 50.132474471443
275 54.2715225428172 63.427793288125 58.8514946024501 71.7126176373988 59.6039539358343 68.6527336337286 55.3932644790588 60.6880173832988 55.1636590864423 64.6250747045447 61.1733193228884 63.9662435582592 63.1199804838317 65.9599169638965 63.3359984366706 70.8141133316581 59.7510278518903 68.356197353301 64.6761866505139 69.0954311324657 66.7536255598362 56.2833753226939 59.9951181029251 67.1150162023122 56.7221119590342
276 58.9974508594282 64.8081482482899 63.1064937182671 66.3033843121284 63.6020828140448 68.7005005711953 57.0601933815855 66.383120615033 59.1297091066351 65.1333607042274 61.9968759262447 63.3828879133294 76.630882552115 66.4145358068447 77.4910562980263 69.2550231264547 68.6831383941992 73.5433965333199 63.2621433759744 73.867070231657 67.8585367425126 53.7674476218859 65.4163642894219 67.0199064447377 61.0775199453986
277 57.1067337595588 53.587070012788 66.2779546580085 62.6287929291249 69.5142524907118 70.5400565293808 57.0206925015781 62.7348952850879 67.4645019169303 66.2770701256437 58.648678223302 64.6234639048168 65.7303919190673 70.564690107267 70.8494293684334 57.8192719996418 70.9019572616922 65.8022147580885 67.44430092496 68.5882877276291 61.1260160662946 62.0456418355431 59.7481331175944 66.4606225637749 59.9877306777094
278 56.5905232673244 59.2762509861167 72.7710288296774 71.6081409048037 62.1879025920175 73.6605673088248 65.7526797433263 56.3635139532182 60.6522255931036 64.1233457406985 57.8697220398099 61.585662629902 73.1026626801705 65.1943135651567 74.9160521001637 65.092436787872 70.4175602029646 73.3137928208401 66.5620802524232 67.3441726283387 68.0665820854199 59.7296452039597 65.3996956279255 65.4125628800873 54.3712297961237
279 54.3915462951611 56.4407653943841 59.7307388269681 73.2633857210001 57.6701528438094 68.1728550562565 60.326012130216 60.6363147536137 66.0505503052666 63.5244010809945 57.7476467747131 64.7785354548077 68.8881955610142 63.7095791204105 68.9942367483082 69.7242772008178 69.1868909474828 67.8833141509506 71.1717546368477 64.8787005900675 69.9549685457605 58.31364805629 60.8355886424094 66.7534614624052 63.7747112010996
280 61.1634210486167 68.0155290822793 63.1385301302988 68.7359157263438 64.2644755611153 72.1487329191656 66.0189843905226 61.7437191710608 59.8945321236836 64.1056071770027 62.7978689168122 63.793414185232 72.6467330757887 64.7190586992142 67.6317672908434 63.4352433297513 68.7187555636952 71.9097545074307 66.5495365428501 72.6678952441391 64.1114691579135 60.7150368648689 61.4251517996658 67.9520375263038 54.5862571430871
281 58.936035485303 67.159212822222 60.0400547682526 69.8594471065314 63.2763433270927 71.698058374225 64.3741678362708 60.61206365564 71.6598624520806 64.9646729330744 64.5799338192111 69.872700728059 71.2955152299697 66.8466947055606 69.342910175431 68.9247491763046 71.5728181258856 76.791500685987 64.0601610031977 73.0486415727406 66.8662542078677 63.5633566218351 64.563858758761 62.7001063453375 59.9928897484956
282 57.5186299159453 60.1036190127615 57.3351586820099 71.5081556977877 68.1671959831864 69.8514760818269 64.8434056124222 58.1371094542422 69.1615511479622 62.0863222142365 65.3731072315367 62.1460975313394 63.3388227108326 66.8074520928663 72.8040565425379 70.650726573288 64.6603679136842 62.9900557395094 66.3210217832535 63.6758756076337 64.113201405131 68.973240739317 59.3214057520862 66.0769034554919 58.1961756537809
283 56.9526002376215 62.8512287076183 63.748213995633 69.954245996136 64.0836508884936 67.6597334290652 62.5764986603656 62.6032308214329 66.2387436282453 66.319069998289 64.0821758633922 71.8241889461466 72.4064583709851 71.8481170817774 75.2138304963889 69.38851859087 73.1160902175244 69.2412229644443 71.1902118674617 72.1441987050134 71.0977940529432 66.4223337929106 61.4730795733107 66.3993482479143 60.9632951039442
284 52.1881224737016 67.653476584657 66.6380225477227 74.5129895116218 67.7487845262166 66.2974284741178 58.7226603915488 54.2351427241403 60.9782078000359 57.5998293129409 57.887970944328 70.7078560644276 65.187215648538 74.6849189438523 69.2448117247807 66.120248965566 71.1760597828176 73.3742166673634 72.9182397338578 74.6666622528875 65.2095527366462 57.7704833871401 59.2217657835255 56.7685610770347 51.0204873075217
285 64.8993368051017 57.8090116586675 51.5175659776253 63.496322685844 74.7270631455111 69.9035165219579 65.7069750636813 62.3259579971976 71.9862525559998 65.4918729127958 64.3323896265379 68.766901458399 64.3980028290801 69.7409703909272 66.8532319441329 63.586527459894 71.1065848629983 65.4975323726687 68.7047889530607 73.0580282027566 63.6510529656874 64.8966190555254 62.9863496546645 61.5814589377365 47.3629426383823
286 58.6244097569798 70.6369726912306 66.6909444661606 77.8006995604498 68.4715785972872 66.1784821434118 61.6870372570871 58.532176079805 69.7089480774116 63.7089602494213 63.3277319863315 63.4152193788876 60.8286053392676 68.7861716113106 71.735899380717 68.520366292637 68.0544073256981 63.2771512699358 75.1335036001562 69.6339439916285 69.7801145047869 62.2189193653368 61.9430593604609 56.5548490770957 56.924131722946
287 50.7574094474173 60.8310500118265 60.3400601085981 70.8312625401279 65.5677581433237 71.6567428031236 64.9672084452402 60.1711097068365 60.0123995530218 61.9554402294334 61.114986888771 67.0189092939658 72.110061424903 68.6075169486828 68.722756470687 59.3753153472084 67.814170038372 74.803302354221 67.2081854316255 75.1928771875566 69.9193908048994 58.1199022161105 64.4688066919257 76.8421317385076 55.0881692350666
288 59.92010053331 73.1000161273609 58.4939065424018 76.5278706844134 62.9150812696496 69.1542883503042 60.3335918289963 61.6789725838921 66.7469773197028 63.0247853191061 58.3306279918277 61.9456409962013 62.765925930375 60.7518526971104 65.3546873365431 59.7300521592059 64.184781755194 65.4187895064528 62.068530999368 64.3791742321776 66.3936927578961 58.384754873493 64.5684124661676 66.188951438281 59.3892012443034
289 56.4186939180963 58.9570100239635 61.0647801549153 72.0952905088523 62.000547120959 75.9776241603973 62.919589153582 59.2027832713824 63.204191941007 64.388085173289 61.761135770026 67.7643396944619 68.7037969108614 64.272501195721 71.4884257717694 63.9103354908647 66.8902034237508 74.3422103814383 62.4163045927325 67.0951653092519 65.4045559469588 60.3297390442855 62.5611402554391 68.806296301596 61.7973250071245
290 59.5270397876331 60.442392522665 64.8550541875718 68.5392582508169 68.0225784193484 72.2013420081732 64.3735164668978 57.2461413628203 69.7617039832984 61.0008382918052 62.5284166314033 65.4667998777894 70.7453616804047 68.1276647662258 69.5932814662931 70.5352040632773 69.2678004364508 72.564021456626 62.389449996453 75.041276285331 70.9061652764538 68.9795671777409 60.3335230481342 62.5010229049364 65.6057812310975
291 63.2600319527741 62.9785474548783 57.889666685432 71.4775560621161 67.4533919450194 75.119834347429 61.5103358001232 58.2170902221311 73.0239146465342 60.7750447809323 65.2444192742143 70.6849277822824 61.4738116644814 66.9966823282244 64.8102290748955 66.1767816876235 69.6280594099507 71.971317280971 71.6134230992663 67.7853430428469 68.7859356489043 58.7182968166039 71.5134975362485 61.3488079161741 52.672542076818
292 58.1910246751449 61.1852557614362 60.2555879861624 73.1363864989489 60.4470323081919 63.5758175344348 58.0258748798118 58.8030721807716 66.5897115274377 60.6417620523872 61.6249436670206 66.2281126456652 70.151392730409 73.7735147320125 66.7073523472498 72.9442397076746 73.183140131006 68.9241910483558 65.7991965012576 71.8504416970796 73.4000998266296 60.2704850184334 70.8493466958807 55.5210304948196 59.5730995822976
293 62.1406972173612 58.3321118897567 60.3728843479618 65.6262489978421 68.4357895893463 68.1582717754124 63.4178915080284 61.4240572362984 63.9493234393113 64.7227951484168 61.1933174394718 56.4508660394611 64.9909447448591 69.0791976020375 68.6381876920705 63.3628822090726 70.0115958984332 68.596916265357 65.9022061476733 73.4173968989354 63.4306019107153 60.5493684935944 62.7855485328825 63.8354424793168 56.0828779576373
294 56.3621728861509 63.890163730342 68.2829977511191 64.0333120117403 60.7552188035853 71.7290362216462 62.8911800156047 61.2648868322779 70.3308114121548 55.3736726077852 63.7261181503452 68.3711925873044 75.0589232713505 67.7760459425935 64.4039391856993 68.895266867748 69.3324832408055 72.6293339542865 67.4671248864573 72.4393303786041 65.3550857448863 63.1572948173255 75.3088453398275 64.0493074003127 59.7036744286001
295 52.7383214048177 58.807996395112 68.9269249019875 70.741389979224 65.6352781642193 69.6451082304431 58.5403207112738 63.5359061306515 59.9436588322845 58.5128565425717 61.8228220561121 60.8293693406677 65.3983694090872 66.5218554116059 74.5232140670011 68.0509306654971 71.421630036288 73.0267072274147 61.7088280248383 64.8167499957458 65.5072406850026 61.4473886895846 59.0968693717796 70.6842679913666 56.5705977180414
296 61.589679542267 62.7355726441434 64.7252799368861 61.7818354770539 60.0557549246845 63.4223160461402 58.9324197125926 61.0980448313182 69.1183806400736 65.6569632072744 68.6560360374972 63.35694723993 68.1112023708422 71.4307061375474 68.5090460708051 60.9110724033352 68.3629819391147 76.053067771191 63.2188821029058 70.0407194375152 70.819272709206 67.2550810114835 66.1510738174718 62.5875538691058 64.218658045159
297 61.4284453076504 66.8454274916579 58.6561590083989 77.0372396736102 67.7279396098893 69.2579437691838 60.1152115463378 54.87567593587 59.3304827578605 67.9699166774056 59.5294492656589 54.8672604946026 69.1129862694576 66.4046787335295 70.650143013447 66.9219022120271 70.0797927541801 64.089810400797 66.3823222735446 73.7981595038266 63.2416933249792 58.5860621032528 64.6850886121595 63.6240524390743 61.9490666567788
298 58.9452422829322 68.0558134804532 66.0458979014183 72.788468568333 64.3258993370683 69.7637888027256 59.84969492862 59.8650309550244 66.573522692137 62.9816223889846 66.4074264466832 59.6393522474101 71.1006913535094 69.5767518723798 68.9237762528906 69.1509290791533 69.8055883684935 66.1826626356825 68.1015859294643 70.724485833403 65.5253764478166 60.8384014639887 66.5005076061677 62.7847280043964 52.9764274969928
299 59.8288609473341 59.0172982548988 64.4195351482868 63.3224756461306 64.197628996358 74.5495654484564 61.3042931715667 56.9217705479119 65.728024148575 69.5353220540956 67.2969340431958 58.6126047613306 56.1767015447099 71.1570292026243 65.9867472924167 60.8658481975729 68.1211886276244 57.3135338323632 67.0240767545499 74.5176201127534 64.0705368998215 59.333485482853 61.6796875540071 63.0512178596783 58.6147143936839
300 58.4066730306359 65.7402692746959 63.1344615167475 68.7853088874319 63.429172344402 65.7264917590473 63.4628757517375 55.7576288508081 66.7318559378701 63.6645133412687 66.5713486947174 64.5895070408596 73.0039402166772 74.305714634165 69.0320158509355 63.620541077714 69.0355981396223 68.3396052557221 65.6918828431362 73.4993843287345 64.122304055434 58.2245443687886 62.087533419615 63.5221061048858 62.622814821891
301 59.531903804042 74.8762240391472 64.2052090246387 73.7034306324837 65.7148398772017 67.9319142267206 62.3922185830157 62.7668747392884 59.2783029958645 56.8042605942048 63.9540276494716 60.6501124543543 69.7454858088512 70.4493936393301 74.8310765214694 68.1813451325178 74.6281559666079 67.1367570765168 62.4108600166703 70.0726444414457 66.0514714615833 59.7508128281637 66.2466899521592 69.22631344201 63.6241929239746
302 62.6730426077845 71.139746538447 66.5745214760714 78.6080242793075 61.1174374535773 67.2603997125149 62.2587661612531 67.7444600338331 62.099647746034 56.9830107920876 62.4271509002385 65.1857806608911 80.3827971378119 68.3019464449056 69.8722022970978 67.3926967962605 66.596061280998 72.003811063667 62.3383586110736 74.8070075362967 62.3215095780891 64.1106796889278 65.2303107664966 69.7530144475775 60.8933862434373
303 58.3112821497649 61.073373901607 61.2741158788107 74.327290941322 58.3146651790069 75.5163961381534 64.4987813590229 57.6352589135978 70.7528348910444 61.4198669587984 60.5249771039108 64.8616665023023 69.3644371314732 72.388328718855 67.3382406903789 64.3041351356979 75.1507540981117 76.8032738514923 64.1638751414841 72.0792164203707 58.8813904949845 63.5954865952238 67.7782113004195 62.8378970289057 51.2585841200479
304 64.3314109031631 68.9287602548145 60.5660315530209 75.302798681202 63.611415849571 68.1923657590623 65.4006817409335 55.3403447391785 63.0116532160952 67.102543135443 62.981476099485 67.8467950721385 69.8508518425011 66.1773272619847 74.3303728898526 67.8024591375657 75.9005558470309 75.8132919755798 61.9569810433399 71.6886001539174 63.2490200556757 64.1353195079701 72.8615618417835 64.902669214372 59.4753445265758
305 60.2065582862001 63.5026622897824 66.9755038294146 75.6693465695266 65.2077463394526 65.4645073248576 62.13226240467 59.7823801857048 63.2296867021771 62.1398640979336 65.5046444444718 64.5610041587512 68.5633865896876 65.7666382457028 68.7307709357066 68.0214145517174 75.1770600649939 68.8092320666327 62.3637257095705 70.1557356625843 63.554799899251 67.0583776330041 60.7354541224666 68.5621107922157 56.4225336083977
306 54.0675003915374 70.2842436030631 64.0357236521356 75.8391485352509 71.1457351473198 67.7721898299352 62.3903817455457 64.1129846570019 58.5360458900762 62.0519724829895 64.8614484950073 62.7251632273124 71.5124166266932 76.1134169384288 70.9420647493065 66.7085572455786 67.9349873982295 63.7798165351475 62.8987027338157 79.6926644732709 63.6269360578635 61.7443275686717 65.6436335918208 72.9492179807714 60.4002341808388
307 55.1943729747813 71.5117396695188 60.649567412635 71.721926944897 69.4759828306858 70.3947934044082 64.4814580201122 57.1957469500495 67.4129322946239 69.9332020627326 63.0248655416084 66.6992143238049 71.1971759678455 71.5777473287316 70.6815754373794 72.5688598482081 72.110694383056 75.0427006746505 62.560503376585 74.9058369662005 58.7631935521301 62.442292271557 69.5387238909736 60.9672856220677 58.140240850873
308 61.5370754739887 65.4725248770215 65.2027428760567 72.5718144472246 62.5658198511685 66.5280548396911 61.3251072759249 61.3718128481848 62.2642640779793 62.6731184082444 62.5760208898261 62.1436274988551 65.8483238539089 63.7289369998129 70.9966113537113 67.0214504571887 78.6343620938848 77.9541409102986 64.3028976977156 64.7173566517109 66.6780179575775 66.2190115052086 64.3618581003445 70.2876790179414 58.0226464026502
309 55.2217346175316 58.5281687085535 66.0111435218147 83.0118128711359 62.1246678978019 64.032824703112 58.8176932049973 56.173713356046 59.2674852622579 61.7139155912152 71.0278666155235 68.9164070530954 69.446874394182 70.7020085891865 68.012113191629 70.7758309495333 75.1800189437212 73.121638844144 69.5578572654417 72.7078042921715 66.1342230436083 60.6095148882588 67.7230534197406 55.2823891558507 55.1666650192699
310 53.7152627839936 65.8231809608336 68.0359838152318 71.8752577952604 61.066341247712 65.9944555266565 66.7481120173449 63.0250803274743 65.8520586819322 56.2120548749815 61.9996741247178 67.4429276396738 74.0873194968513 76.072864693612 67.7444470521645 60.4991006147169 68.2855146646383 69.9527794895876 63.4791621400164 76.1278256255681 60.1435412212785 56.7883903259284 58.4137452588284 60.0381066676155 59.5915851895879
311 60.9775564729975 61.0175916364031 65.551089454307 69.6471923711083 63.1290393391312 63.1185363577389 64.2409969252523 64.3225935803551 69.035646025242 51.2696211209558 67.3732912767606 68.1193374326098 73.8864294577457 70.0443996280866 75.6239510449025 70.8785626504147 68.8936084029805 65.2447928783276 63.7712836411955 68.4880972431108 61.7671130905186 63.2671565636263 64.7231579572422 66.822113583051 60.2955160173914
312 54.1680008918273 55.360726488408 62.1156419127388 73.3968709952662 63.2394196209804 62.660428636667 64.9090163160703 60.5656178468356 61.9553386772703 61.1589550411815 64.6267821272746 61.929716432854 64.5271747348586 70.9133688833784 69.3993086556633 67.2795145797208 71.0018915011086 69.5890228686922 60.5793567680196 71.18359199133 69.7497166063422 59.9203198319591 68.1733699584407 64.1622828741967 59.9476485486143
313 54.9633888415053 63.211831306726 66.0969882027434 71.7264826952935 65.8322763209612 66.9056571107549 68.9122463189508 54.6089054028913 66.3589608798075 66.024908431462 68.714550703736 63.4015185617634 70.9693211654381 76.8869534268984 70.2443118589632 68.2438308387537 77.5582372518364 79.5111865563087 63.761755133455 71.8013556773098 64.2019692978577 61.6237914556593 68.626594986316 62.6666815171774 52.1714474411414
314 62.5015774784132 66.1340935459086 62.6107324433108 72.9721965155005 63.9194324521915 70.6791750076269 62.3112934626294 62.7635651404433 61.1808371090605 59.4666957778136 57.8760159072175 65.5266008070536 70.976345708773 72.5159830074411 66.3805959321035 69.0612440802296 72.1860980613973 68.7276957493267 66.3437165751632 64.0690262124578 66.0704269085869 59.5667321091874 70.5900253464344 70.9190737899299 60.1756741171054
315 55.8053517217256 65.0338847183726 66.9827207649847 82.0068968244296 63.7918991464782 65.0574860821615 62.3954460189391 62.9295635508776 73.4883433242815 47.0551707654424 68.1502886328664 57.1021811970107 77.482720909454 74.0796794488857 68.3498920999986 61.8446970592582 64.0878713864781 70.0907339438826 60.85765970616 63.292162291457 62.0762606986149 61.5795519012704 61.7838718684706 70.0477283000937 56.2518465040423
316 60.6545220495509 71.0855503698045 59.98471339572 79.7584714325207 58.6127406190999 65.5495340322518 57.3841078685798 65.5584931918075 63.4147044545698 66.019319723964 61.451015381351 64.3817646031876 70.6220650203334 67.6378428246151 66.9350692301895 63.7169724853356 73.2663575663614 71.4587374670645 66.6743289687015 72.866849203662 66.14166970318 65.0043046110717 62.9040794335062 73.7528957071667 58.2308492906665
317 58.5545183957354 64.6611907655721 66.5020638178912 73.7870209242854 60.6321767293262 67.1952697068884 62.6228394806809 60.5294325983688 68.9644269485474 61.1387451559797 61.560373400511 64.7042440213433 71.2460472213382 72.593332816746 70.0654683111676 69.2581910777626 69.573592892587 74.5880271475015 68.6506920810747 75.523305380589 61.6633582953924 53.6319369959825 65.1845902070756 65.6388896724552 55.3372993103627
318 62.3422521158887 59.451427475964 61.159049967433 70.2292029891972 63.6482957239248 60.436260257237 59.0394081315931 63.3372067270378 69.5753349416977 58.9326177920408 63.1078472023404 61.6874690878992 73.7639068999002 75.3225164010433 67.422706999687 61.3008700665901 68.9774453272194 75.4481026571776 61.3039915163453 69.1029388858435 60.0700137554019 60.2338969146118 63.3078340188256 67.5594398581946 56.9721147785261
319 61.376519410364 65.2393229993955 71.5028098620553 73.5851019525535 61.0236917366248 66.9657013912729 67.414441322399 61.0584389119851 58.85308241244 60.7206053336079 65.1689890373069 59.6115168397136 70.7379708569509 72.7270999347843 66.3734913770284 70.6968818444162 76.0961278180464 75.8715290586678 60.2367493845078 70.7135941820782 60.1258627169047 60.3470424753797 70.984958112784 62.8470386017778 64.1234769150592
320 54.5505374760393 63.9164367560291 62.874643859983 74.8840191823215 59.9029284876874 64.2937290166708 62.7316851446983 60.5372870898491 64.3969505181808 60.385142306339 61.1002249656797 69.8677354727742 71.8605668799207 72.512398110255 67.1045863145369 60.5006490590169 69.8744355093292 73.45514400108 65.4286725237584 69.0854938387706 69.6386360120602 65.4267430952992 63.9518230403856 69.0301509524141 61.7715461358731
321 59.4104435275877 64.5558732915345 69.9712002246277 79.9641554093708 56.4265893588544 62.7936685083996 63.4174201459101 58.5946973318147 62.4253134214748 65.9869279994273 62.6309713633641 66.0252442189334 68.7413748333351 77.4870240713573 68.9027722148943 62.2608226290069 77.308002191709 68.7304949277829 64.5992130395102 70.1663706827965 59.966751354225 60.5576872268086 66.7303664120604 57.4210540605285 53.260911071329
322 56.1881510452219 66.0890885651502 64.9852717225653 75.1784794853298 65.1420454043596 65.8038467472497 55.1054858336897 58.0256886719175 67.9049129849636 62.5799001573911 65.894188634182 64.4327857459878 73.5742697077367 65.6841094544205 74.0064497674072 65.9910311366162 71.1867654260118 66.1413725519183 62.8395408322036 73.9213835418103 60.0576973347273 59.6583193549024 57.6924150123557 64.6908931305901 51.9815001962209
323 55.0669833242971 66.2114334899769 73.0216564794727 72.5891459412457 67.4784653170262 69.819283460329 60.42432457852 61.069680131317 65.0109675052787 56.2249784888149 60.8971252094219 68.1378088822243 68.98723807505 68.1751512353605 71.2474023741172 68.1510136647017 76.8216238921616 74.9468698867752 66.2427712443861 74.5113303936998 66.604870855327 60.6719562699658 66.7049730659297 65.289032715502 59.0006484727233
324 52.828427382958 63.5767185665695 65.7817308483597 72.0222603835616 67.4272662166822 70.3143550187743 60.8517622038045 66.1686087731955 67.9163917419296 64.1862867882213 67.7003918366512 62.3448104440788 75.3375898642057 69.7091407158316 67.957579423651 65.7147934039093 71.449583951385 74.1773683297788 68.5489335428384 74.5302922987364 65.2827505023229 63.8159900277781 67.0279326113879 62.8063989467661 54.068337282194
325 54.030268141235 64.1961894627747 61.5364001399923 75.7488142593568 63.6458791370802 68.4206455954562 59.9597785394134 58.1888817123549 70.7266800388889 60.2572314283832 64.154406210355 70.8951270208419 70.2066546594909 64.8207544618119 67.820241419242 70.4724341423664 76.5209752259523 72.3588505833857 60.995566817418 66.888169244152 66.7718670221179 60.7652954499189 59.2365838141047 68.9976229226997 58.341455107069
326 53.2518364317825 55.9116930860039 63.3268435079717 75.2964677638999 60.4292573177666 66.741527297788 63.3983676505046 52.5445504462364 58.8359703881296 65.9503862899642 65.145468965775 63.7262373041004 73.2107623014163 72.7265490898626 73.7767468437014 69.8954571387764 74.1354069245277 64.031708980423 65.248327933092 79.5104535231084 63.9428825951889 64.8987003299228 75.7262607640218 60.1500680857853 56.4463910274276
327 52.6347697796525 63.3309033456892 68.436870075849 75.0187882717735 66.0373685977757 67.5319653285203 62.3686466284658 70.0521926956464 66.7206137385075 64.1418658834072 66.0294963787068 57.2375674811642 73.924989883754 77.0004783784434 68.0564623706199 68.1196560537884 74.1574621026539 67.142262144789 60.9641568822027 77.7224593776181 67.3896619795451 63.9499278949036 66.9080489488205 66.2918904889852 56.4958998657693
328 58.9788498591972 61.5551782498737 62.7932019739595 75.3467816648757 62.6763697512028 65.1856222375544 64.2943337520901 62.029397069547 68.5986579097481 61.2773226771831 59.0222637687263 63.713380472986 70.4765204263627 70.9910181157647 64.9745641709845 60.0020240296062 71.6941846618171 69.5921501723635 62.2267280276172 70.3314342096887 61.7820683292604 63.7384885473085 65.4805748519866 72.280383814541 59.1232778251961
329 55.8962962973367 65.5165891579407 66.9068155315895 73.3606259166097 56.9086327363616 66.4217806922625 70.2756272063112 61.2466786527464 60.9466661262153 62.3977625867917 67.0761674365936 62.5731436437674 72.704175651276 68.8389028990649 74.9226276341401 61.7555092235135 67.5119434893044 70.8879493213612 66.6507998930616 75.7223902359747 55.7679472899867 65.9288868555816 62.9805171289327 68.1484063518084 57.1138221382471
330 59.4154571861208 61.6036580744465 71.108768615419 76.9522052559163 55.7923892051513 71.3628648043816 59.404480385156 57.3420431534722 63.7905963250336 59.8369388837156 60.6994391458564 60.949000586999 72.8320509113061 72.3648407043032 68.7453431341787 59.196520070242 77.6805452609826 74.6798097122664 59.0685226232081 74.6305046930979 63.830775391741 59.7729672601706 64.3080692398507 65.0756599970566 60.6713597307651
331 60.3721835568862 66.6330808955247 69.1727635972926 79.0621455704374 63.216358791447 70.3860279069628 66.7421585105808 56.510888076716 62.1356081983372 66.2933978085713 67.6075431006156 58.2159426066807 69.2746992764095 67.4938316238855 74.0302777177096 67.8143047568763 81.9014999640195 72.4124801264214 57.9458942026875 66.7331020063966 60.8825755952077 64.5752839692951 72.1167114652317 65.2847172277262 60.75912310613
332 56.7282631644273 62.5018123601311 53.9997060534762 80.3799248525182 60.5350906201224 64.3846365768211 54.9000592194709 64.4651820627893 62.1257461016192 61.7023760573444 62.1030074017655 63.1351886044206 74.802907618165 69.0206018143529 70.4281510660954 61.2726620101654 78.2563761625209 76.777528658466 62.0579890651752 70.4065342549791 62.817893783218 60.3969523592674 69.9853440565341 66.0069521056175 52.5073839579098
333 56.7143179803185 61.5210759846274 61.7177942625312 75.845893422693 66.6971265409051 70.9349014914813 60.8018498472111 59.4335576429398 62.9451530960225 68.3708037399964 64.9620496452359 73.9893148870945 71.0684237735545 72.1944190753565 74.2051452439435 68.8077788521738 78.7820236778632 69.9673187112878 67.6699714303411 71.9817767974842 63.1926146769012 68.936546170532 65.9991143319023 61.6533618767704 60.0637848084578
334 59.8004097498598 66.3217499449273 63.8008101056503 73.9867240259817 60.3571588186104 64.1516092887978 61.4052377395012 63.5605075462052 60.3995488203569 63.8889017137409 64.5448770084215 57.4635173465071 70.1814849881833 69.0404271079208 65.8738360719905 64.2197536886253 65.1616319491989 67.7050430371031 57.8589604120606 69.6675979657936 65.1536250265158 55.017376242178 61.9110042302215 59.7117034612219 59.3394696751753
335 51.0784052036996 66.0436849070209 68.4666670544915 78.3573238560584 63.2762654303421 69.9681430551438 56.6073470134704 60.400697257232 59.8497658090448 56.6853238280726 66.0599278231912 60.8051739394827 68.976643463 75.778714791815 74.6688689775465 68.0230077716573 74.2826952984415 67.5637239083441 57.4539989109258 64.7951409876175 58.8895733968925 58.3503299589224 67.8355689196996 63.3740059264965 59.6193731078814
336 58.0644320814201 59.144324025048 55.623938973644 75.1387135546813 56.7938913734471 67.379882347909 62.3901459325343 57.7596136160927 60.9720674189425 64.1015887135059 61.0122708486133 61.8435759185815 84.5544507023028 73.8667289575918 71.4757469899909 62.1377335930986 74.9007393626532 75.893478242648 61.3230256300247 73.7600740061977 63.3256448054054 63.1204163916173 65.4134626713635 68.3087657567988 51.185658653056
337 56.8240710644572 68.9914725188132 61.2614598594355 77.8415514965915 55.9032757522808 70.30106274381 59.9301604130117 62.8132190240811 64.4958625466859 62.137402336677 58.9202564144225 68.3547210102233 72.0517426912148 66.662359645096 67.9457286737087 72.1696040321372 77.8200897861173 71.8889234432324 61.8227000582912 65.53701909186 71.4142756184448 62.4685375987166 70.2296376449579 70.5162429953321 60.0183780355125
338 55.1854287627208 66.8391817423007 71.144289738967 70.5102129215518 63.7541808113765 69.3274357428137 69.4728315346347 61.035053367552 68.601230132525 53.9020110633457 63.0574254968441 58.2538238558058 70.597685063734 70.358313034996 70.9112583312633 64.505796584323 70.2262728006772 68.4105263612951 62.1710937157781 67.6162107915377 70.5950996347423 60.8238800464319 64.615421435228 67.517417599775 56.4731259382591
339 59.5243942634771 60.014949423466 60.941574628242 73.6915789157868 57.1168948901272 71.9061430063363 66.6492758369373 55.9774698676689 65.6230836694182 61.8590876726966 61.7767795520046 65.1538915424787 74.6872630887596 63.7078487736332 73.7218449507201 63.7418333323231 77.9122809602236 64.000541039681 68.3523468958599 69.649524320069 57.8997532620791 63.7536595245969 66.6402841470284 66.9472393194357 63.073503753095
340 56.6925927021736 59.5050984117578 70.4703348098538 81.8055476376636 63.5968112064076 62.8086774652736 63.9442268282497 58.7927473235053 58.7227440162646 54.7989506317755 59.8349200477126 71.5139636475715 74.0760493325236 71.4822282579827 72.4396574846831 68.4090963591052 71.9761984472923 76.1754145095577 65.1791103427079 69.9785631573834 67.5106017878073 61.7267790137606 72.0777387190346 69.7736782750926 62.9712597722544
341 56.2733916598535 67.8919059008035 68.52863811961 74.7005802056207 66.8288477668607 65.7452545103445 64.2012144564594 59.9549305659037 72.1625966120381 63.7758395444762 68.1802458799434 58.3462023261907 71.9135576409774 71.9719899758809 75.3764113419953 68.3702899141944 68.5465200005054 76.4766385261494 68.3600269084898 75.6612832147002 58.6762863580908 62.8300277372489 64.1263643233943 66.6859768216857 60.2098416420316
342 55.2689880879561 64.5633056481177 69.3303392178683 76.2378327551142 61.1219934595731 72.507025081232 58.9632978605547 58.6083168525869 68.298625406012 54.107410013028 62.6326921024156 76.7427806272272 76.606776970622 62.2186255556256 75.6885155681146 72.05451571568 75.8943239820093 65.1706888632164 68.7421523342776 69.7545228906815 68.3285859053671 62.3801278565456 63.6583127912013 60.4537011796179 58.5266875259792
343 55.9259170714285 69.0164567645534 63.6168905299158 70.5850336756527 58.781776060018 70.9059965342351 67.0602208083386 61.1838785087503 62.1447061566694 67.7762526826232 65.491849301516 67.2667263415972 68.0340234337494 69.8825460391975 67.4421870601686 70.7397614552702 73.8525485574735 62.9325171060027 63.7986169617635 71.5167028986015 64.0991425012933 57.3786408100125 70.1370007329903 67.5394672609028 55.9921827751271
344 56.9597853866422 65.4691388976379 61.3865618330094 81.4028772133359 63.348995895262 69.4719782949272 55.0148161007524 54.8640421680214 64.5504183415654 64.4275774085362 63.1620719013897 65.2881001154936 80.0002162699563 74.399635165746 71.396760547194 68.6378459765654 76.8976984372462 74.3234789035876 59.1148179170754 69.6005812767032 71.0709639631309 62.9405152414731 68.8666542309879 66.4932204262057 61.3309641597187
345 58.0747816515478 75.925891886301 60.1332434779739 71.379490244613 57.1562640594337 73.6589632463734 68.86458915909 64.7329467273951 63.317467979033 63.6877881744068 63.9439844855472 63.634238319771 72.576857727237 66.5706404727646 68.6961047924627 62.3678201904858 71.1340614360414 73.1383127501107 63.1364646741326 68.5193055190881 57.6642711458633 58.6864289516846 68.7454379926817 73.5763158169703 54.3863596168803
346 56.9814657459124 65.4805808752995 65.0971026377669 78.3136866203137 61.253265908811 75.5990273682874 56.9464004702035 55.6573490166095 68.1804845965159 63.6873387622748 70.7726571886348 66.2188396571265 69.6840526136408 67.4259941781197 67.866954857687 65.1798014037905 79.333779885629 70.0827606549026 67.5058535151538 73.2825997360564 63.1400464985392 62.0004163123943 65.9564385425558 60.3853636592565 63.3173869332532
347 55.0138454706284 67.0292178026472 62.017744030196 75.11860668218 57.5817787718123 65.5977654549951 60.5481749761251 53.9459928155127 67.5121931935265 61.3201574578786 70.5647116507572 63.7958406363287 67.9788253870235 69.2343929039299 77.3415303129775 72.9594419226866 73.6565615260763 70.4274038204769 67.0323904951404 71.1482186857454 61.8478278797806 62.5322378879224 64.9453672297409 69.1111312879925 52.1779380433726
348 57.5343153585957 66.0842924347623 65.4915985918729 75.1720467967702 65.6924080986673 67.8019674567498 64.8672285706857 61.2095366246422 66.0095270028227 56.8284444987442 68.4098138074283 67.2857020628411 76.0245984453388 68.13273298298 71.7508612461082 68.1345585173815 75.862928166104 70.2497118678685 66.8801651468063 71.9496878233297 57.4120383461192 58.8223555226404 59.5084829528232 61.3252084459091 56.7838148598504
349 57.9607322208249 66.3169928922115 68.0306285407171 72.7393143964284 59.0012502620515 64.3002176845623 65.9029465352514 60.2287459013165 66.3134130505339 61.5891159517052 62.7755370937579 65.8431591681726 69.0532245361002 70.8104949617284 72.0029787561926 56.266483582721 69.5542310371367 75.4453879339452 67.9922812504047 72.2079578518575 57.5006909122792 61.543452407544 63.1200932824635 61.3038934095523 60.241116377378
350 57.2012493531708 69.4115818652954 70.5056381722063 78.624065877652 54.3320947389277 66.4854166687425 61.7755950169458 60.2241640443008 58.6993943780328 61.466775649279 68.1680444065439 62.7925445822532 75.1806268420582 73.5034645711345 69.4715070928594 62.4071454875026 73.1766685404669 78.030556983716 63.6024516887688 70.8094981873803 64.7335430220866 65.1816502112138 64.625008692659 68.2961399530108 51.9150383082993
351 51.5663976453622 67.1842373683392 73.939463757525 78.5715345914266 62.9904553777742 60.8609402283074 63.649226396552 60.1065347085293 61.6168150899143 61.3881803974206 62.8818586051672 60.0248301027075 74.4017540779106 71.4352790408736 69.6861184584698 59.6142509565324 71.7441092472235 70.7042659941008 71.0050501042587 78.4490010071425 59.9775214036081 61.7464726708458 64.3440737691326 69.3091044583305 63.3035310258356
352 56.7104652990614 65.184206776222 59.5281591812432 72.522849467748 54.6148610104992 68.4598190753195 69.4122049398753 57.6008099777209 56.8979847451946 58.643664151386 64.2148633389781 62.2949915494307 77.729046101375 68.0159008948813 71.9261346022474 57.6920644941882 70.1657054165127 68.1815735915202 60.9420511039269 72.2125251927405 58.453921195917 57.5088743463403 66.6403572592935 68.1420046786915 61.8926715708996
353 53.2207344930067 60.7065259909466 57.7598373730881 81.7093964388585 68.2467827364848 67.3045394959207 64.7548356041669 64.2378031194172 65.7414704310219 64.1220049554893 61.0432205545798 65.9759566294103 74.4322109421273 73.8631897528444 65.6116618426453 63.8701840826124 69.9761997436831 67.4563590202324 59.3600806638763 76.9087529784425 65.8222715106132 67.1124777960366 62.0135326652503 71.9933740954696 62.7517753236357
354 55.4781406876115 66.445639875826 63.6977384757257 71.6846338906875 69.4375620829943 67.6287236874196 57.7262028373086 67.248318508052 63.5473266639765 66.9026086393629 62.5120953749753 73.404192143394 66.3193838246183 74.1350928176769 68.0205052616763 63.8440470088066 72.9328050666691 69.8843439671388 65.6635951218136 74.0215612853816 65.1899930536063 64.8986190979942 66.6943767214077 65.235288293224 54.103879872506
355 54.2030450886636 71.0217141323194 66.0608465865764 71.1788419856201 62.2725266856892 70.947193034903 58.2852189472047 65.5831091726638 65.7799027003312 63.8998394729429 59.0775890939516 60.8890922970913 70.9374009465833 74.4682709898086 68.0867656204407 58.862855477866 74.102711242956 67.0056539756625 63.1909265799463 71.1712652710206 63.4415306943873 56.898580692783 65.2012891571814 70.5276108534385 54.3528087162794
356 56.1285389214921 59.9504300621456 62.5557205723002 73.5532157459133 59.586270364207 64.3944933296161 63.3682520385947 60.693813005858 65.6629492070925 57.8734915715718 66.8375625543973 69.1027847844785 71.6681030148985 71.5804808560296 68.7944295034503 66.1146636547168 73.2636603144461 69.2631095721526 55.1521003264977 66.6196767800949 72.1055290586636 62.0717844103583 57.5502774605062 64.8087378122272 64.5164865709239
357 51.4242754999812 60.6837531211267 59.2302718167516 78.4484470398553 64.2318950600013 74.4508550357103 63.9644422919911 64.1840153137466 71.3858654687082 62.9792196161896 70.4725925820346 63.7420356405959 73.2286206987629 69.2417239318333 73.7037205287658 68.1079224356335 72.2008631990747 72.3877636889873 63.1836589774259 62.5379117981186 67.8482694562065 63.1103369929099 66.2814318104064 59.9344494139984 59.6024004581167
358 52.742877007107 67.7635071321166 67.8678381111062 73.818690650055 61.7071410798465 64.8053993392039 66.6275802394702 59.4096708730852 62.4933143691751 64.9614037776943 58.4399428252195 68.0945989869817 72.6117831809743 74.5016875604651 66.9558641719454 61.330136660421 72.8928596659913 64.7259306113616 69.0840279252604 71.2530963790272 63.2804086408702 59.5251598818487 65.0551684880817 75.6751689222177 57.674097354614
359 55.962771925889 60.3819720747628 75.8513121104722 66.8650968719553 64.3130514767123 67.3178835296543 66.0092599910741 63.4940996563077 62.2885951836233 63.7549173040528 63.2633012321235 63.8255901206426 72.3232787477036 73.4608038232709 63.7547512551712 62.1520998607992 76.0263537384042 70.867137131792 67.9671094897204 70.1193231283448 62.6767776886431 58.472577876917 69.3892536979059 69.1024657471518 56.2557623963738
360 60.7351515957944 68.9136890634382 67.3458642318214 80.4680291479908 64.4412320121979 68.698693805035 54.7002405791417 68.8534928454285 63.1461677527733 62.9356863114993 59.6946554464358 67.4895082963285 71.3576325091274 65.0959267593341 68.5847928574532 60.3042416281903 75.8349558302317 76.435147623146 65.2041605237749 73.0197221881539 64.1034530856076 62.6169411310408 68.8985963455059 64.0399301770769 61.4832562242043
361 58.1132056711198 64.3178917935805 60.6479385633992 72.684634664504 69.6033188773755 67.2043126149953 70.4299035362639 59.7693490549435 69.3480709480863 58.3467272191081 62.8129540198653 61.434502448226 69.9817782582574 69.5709908778912 66.816652902159 64.7313450827396 83.9053808815454 67.4903394346774 61.8797364629136 75.814972649491 65.287133894478 57.9460544255291 63.6455231997676 64.8895799658405 58.5434844583291
362 53.9136666554156 71.7335869154772 58.8698644627698 78.063043521597 67.4722051819896 67.5667451949595 58.1677746827863 52.0455314379107 63.8229770510872 57.6650447717377 61.4107432255984 60.7796223659685 69.1026799017705 67.6449166341971 66.9338941403268 58.3451995096385 67.9092051641046 74.1003095324853 62.3712333551086 66.8486884450804 59.0026781436708 65.9633583234546 66.2452643393709 65.8532844666717 49.7199712412454
363 58.5747297711409 62.3450384735768 69.1256027258474 72.9653409303596 62.0492368809207 63.7296903563743 64.8255698566542 67.6561839374832 71.3793367373102 56.5749989727843 66.014558625007 64.74277009211 73.5307912048511 74.7569340605991 69.292072216558 71.7811574077343 69.0652178350464 68.6064113992633 59.3908504540278 68.1135878359007 61.9941653495678 59.3632213199687 59.9621239265801 70.6801613372843 56.7783761776012
364 52.7387940931203 67.1253022478579 64.4608194402259 76.2911481421156 62.3707717791424 59.5167808304588 60.7245547749661 55.8211995950033 64.6997100657467 59.7528518550874 64.0106463797451 67.8102957913409 69.0298312366718 74.926660695318 65.0806826363188 59.7143324008148 69.8425326275293 74.1792982395358 60.1536355293062 71.6216602451658 63.2479467206995 61.5401863116186 67.8582265231212 68.1485596749416 59.3390443204702
365 50.9923950105664 68.5507630102232 62.147165376885 78.9880531720961 67.5164698253383 71.0064452430746 54.9055991860798 60.323799641168 63.1939922176324 63.5268053602399 66.2107102738691 69.621128088765 69.136319385332 74.6608582190192 64.2615718154119 67.2562226110301 74.8966354097257 69.2039977525179 64.930498396104 70.4888666136373 64.1463787257447 60.0074484618495 65.6711760957001 73.1720978040873 57.7965937068907
366 51.943689026117 64.076473557115 62.5425592714767 73.1754129792911 58.2128170722304 67.2305566889803 58.386968005385 59.4592978409207 62.6832747145397 61.9033316733788 62.3232605764907 64.6222858635357 71.4812021613699 70.1682685610667 68.7504478361459 68.103377398969 70.743376515238 67.327100778296 68.8593291967347 69.8759408585597 66.4193190354212 63.9788330388779 67.2464705771067 71.9191521459661 57.0458043467563
367 60.7629027809545 66.9466784407133 58.9445291907404 77.4032331200495 62.6550974736399 65.0892823586589 62.5873893079938 62.6424160303012 62.7105729822072 58.0631217592376 63.3125280900043 63.6061169132217 68.9964105360425 75.6572561740955 67.8462115055482 66.6727262183036 68.7800885470102 70.3685086986416 63.9467912418547 68.6076358185726 60.0184116358226 67.8946302730553 72.602435902651 67.2573007758291 59.7598179188402
368 54.4960502352277 62.6328971411557 66.9769493751475 66.6095244388412 65.8309330473048 68.9619703293682 65.574668521036 62.4508073991931 65.809648632832 58.6074279142885 64.4973145921281 68.1559478659558 75.4050334118124 68.5067656906999 71.2154335172116 70.8813316689288 70.4350041170936 69.9412132414686 68.826157831863 72.8686903609236 65.5983172845218 63.6534418699302 68.8833046279416 66.6991051123704 58.5400804006033
369 63.1126984444183 68.4900661215794 68.523763936595 75.4018105698326 54.8351669968082 67.0448015650072 66.8669879249026 59.24722235267 68.1287071946816 63.8353283983475 63.7156511304629 64.6025840688783 70.9865799843958 63.1015892719543 69.9458385732175 58.1410473090618 77.5193074739231 65.2541139175265 60.5215412896121 67.3379071601132 60.4198332692011 62.945627688874 65.0256203047176 67.3262144596992 59.164309217029
370 62.7520640721035 60.8200428290787 65.1698222688222 72.9086476265585 65.2652359973157 64.5964342503724 62.3190073164938 66.3277429620316 66.8727991375112 60.9941963628522 58.714788814675 73.8460059774367 72.3581752465977 68.591547432121 72.3992487445645 65.8709750306361 67.8396469037132 73.4805447724208 65.3274314302163 73.5945419369589 68.3683234617589 63.2456772982467 66.0311930815385 62.5724537655515 57.8995525538754
371 56.4783639980022 60.11103847866 64.3932058065211 76.874039811171 64.6359036355668 60.8815643486979 59.7628392480842 58.5686094128117 60.7688929951089 61.703108415426 65.0141512328067 68.8617933749554 72.70687591384 72.9894359097056 70.4703458491373 63.583060714698 76.9621399480554 70.9489886919544 69.2973297199677 76.6818541123894 66.7938722847836 65.3340683103581 62.0380525239199 68.3890782654012 58.4395474888886
372 61.9691790157556 61.7173217566443 65.9014823380126 81.9606218216343 65.0051387945776 60.2189249461029 60.0247710795364 67.8996982929632 60.4102013467179 60.6997532071371 61.3007634617358 63.0319366649377 74.2673165766084 71.3019091983187 67.3789570768089 65.6711176646206 72.293303026276 75.4260010981846 64.447709467721 70.047915649839 61.467562218573 61.6580722730835 62.2754987155962 73.7920655025529 58.1347263921506
373 54.7594434797012 53.4346675448869 67.2082197061464 79.1671488021544 62.0124525741671 67.1308977918234 63.6126473081586 61.2381495385332 64.0392734638472 61.2536118038743 67.1047058009618 65.140674198844 74.0318086545962 74.5329946851942 76.1442992750224 65.8369340801948 80.2891474959459 73.0209448467903 67.4060073686362 69.3626807100274 66.5644592934934 59.9828794268411 60.5661406135997 69.1005661811111 63.6623804452646
374 56.5521392238603 59.6990594162748 63.2417532182226 84.4878105500973 63.1109750516467 61.4061876141123 57.9891545917267 64.3747600551776 65.979549164205 58.7499524883101 66.4678222631669 65.506345962372 71.6984438688858 67.3818289847927 73.1678464972048 66.0368835594065 68.4494634088664 71.6500776675686 60.6491907694609 68.7020426145753 61.8384411366683 58.8005081688645 62.3080634845286 67.3107898051132 67.6266190623898
375 56.8259063305898 65.138881685327 65.3545892127776 67.6997990545489 61.7464846436261 63.4137396753192 70.7628242398503 63.8819557563424 63.898724243334 56.3260222603003 60.5281457225105 61.2403624153251 65.51953381862 66.3831107941677 69.1263809203152 57.3083535667957 75.3645023524077 70.016663053394 62.8327019318318 72.6751915129479 70.9741020609232 55.3360986513435 66.2944902475286 57.5629943591477 60.2947658371803
376 59.8006622324604 60.1306166453065 62.6218781119027 78.4308713367717 63.2373772630395 72.8050716481443 62.8583066783869 70.9873458032263 60.8918513470021 60.1361267641465 73.2634990881744 69.0514070452558 66.6707088901604 75.2591877324091 68.3620514194172 63.664505889829 78.1128970461694 72.7204055556735 63.3254389492954 68.297531634072 63.5983359529147 56.823626932183 62.9153014120933 59.7284069404143 60.7996672719659
377 57.4209697956706 65.2802730434323 72.3824067636734 70.710692551187 64.616627750226 59.0420503153752 57.9459204283881 64.2221692554315 63.5658712871952 62.2040680009146 61.9199745614269 61.3467618390293 72.6999404633335 78.5869824700016 67.7898340283801 60.3993421294191 75.1210331057498 72.9203457003682 67.7802780343519 71.8252388105696 69.1258731718633 64.9329979502397 60.9529410181843 71.2720072278726 55.0302409084387
378 53.2313494744138 63.2946160720109 60.7016124917581 76.0362487720375 64.67098649459 67.6089194860958 62.5133581966619 58.2379938362608 64.9623722394158 60.9444959421822 64.7549200126135 68.5314182027687 74.2569177021396 70.8629211469956 71.3771150976548 67.0653620623635 75.0228537138983 70.095057001283 61.6188499368302 78.1953292027987 65.4707229374236 59.0295483876923 68.823779361882 68.5952647113109 57.325680342289
379 61.2428717325802 67.6849217517995 58.5090164572637 72.1109373178329 63.3514690814112 69.4249099605026 61.1316372310678 61.5561498861055 68.5060745417937 65.3860615911431 66.2757672831198 68.7689408027917 71.3306682802017 70.6959676033806 68.3893780440827 64.2920557735076 69.2690149071002 74.7985188410104 55.430376497457 72.4894532134077 62.7611235450997 59.8386186196824 70.4229934024484 62.5756597815301 59.7469385953591
380 63.9167109254071 65.7037096710263 65.9788947552434 80.6778057600446 56.6323272409372 68.6354930228408 65.3707720016432 48.3872366462817 66.3133680600414 69.7181362275233 57.2012081386368 70.4065581643134 63.4336163891109 69.99848241969 67.2842755581272 66.1897166217077 74.5226568189159 65.23088590454 60.6689106531617 72.2814968739094 66.8646348966417 58.2498080727358 64.3958050389652 77.6973148936188 63.3660893212185
381 50.393274523441 59.5731215423471 68.7694640370731 73.5187657333082 65.625426651816 71.6764951068211 64.0593925913295 65.3108581927893 62.1053306532366 64.4111716066453 65.5425888127089 56.2239713077445 69.5224700037045 74.4292538139087 66.8101183251693 58.6772278211268 74.6607407268371 65.4765572216105 62.450895926464 68.3511592238022 61.8119183682604 58.6795961277126 64.0049373850188 74.9589350235515 51.0822288971444
382 60.8834177222968 66.482349999995 69.0106424125756 74.321838632652 60.6485805125472 64.8136343371559 60.4676395624675 57.479740739778 64.5880223293935 59.8946449688344 59.4012698693329 66.1388434887163 73.2494860544628 65.998651335055 70.8797225319075 61.1834518890892 73.7999295361157 69.567182528106 63.6991931921473 70.0966304772684 64.2656626484568 61.7810313411681 66.2695443093662 69.3833151801051 59.4656256111497
383 54.7695920586677 63.9547388004832 69.6352899864526 78.437777149929 63.6124171032751 62.9114370668425 60.5317180712513 66.9226748865758 60.4761648959033 62.272650143947 62.6259483756964 59.9495770963547 69.915653507386 77.5094780725033 68.9517911027889 59.8928013688263 75.038661089259 77.8755637811217 61.5027079371642 73.477222038137 64.6422470469837 62.6554029955962 62.9011932999814 66.5964082064251 54.1602840345882
384 59.2359092133546 65.0696283406642 64.2590233148746 82.2239926016391 60.5127860654781 65.2927413049446 62.199494287587 63.7406839329387 68.6752405978769 60.2396127362796 68.5421062347797 67.0022870286378 71.6139539790269 70.444249567776 66.7681901318709 70.0838625954854 79.0619408044003 73.7295580409247 65.6840993908054 72.9717173859806 58.7972021120238 53.7558410386011 62.0877633992198 69.3528203435672 58.0448063674965
385 60.5057280211826 68.1338498260634 57.3734921327625 75.1918906067854 66.3768533325797 67.4642163023471 70.299164796074 56.9497589708768 65.9252595759017 66.9727963044229 66.6483635688712 64.91956625736 72.0946192207612 73.0495658807735 68.2475070205217 65.0294041082104 72.1172453720873 71.245826998 67.958554591669 68.9615749162457 58.7403246518844 60.1776123467782 71.4006951446326 68.5499846366036 58.1666758627277
386 59.2348326466892 69.5531951010541 63.3108231963444 78.6783735440971 56.8682734107974 67.9466119315877 65.5644990665496 63.822171294376 62.8961415076411 62.0002438136375 58.4833216675931 64.7196879492389 72.1848463989477 67.9014242959442 68.5408932419897 72.6698807596709 84.1032648634088 72.711339906013 66.4947223853804 72.86593606926 69.7480431019088 59.6861991624159 68.5768455730846 67.8011017349589 53.7879911466146
387 58.0953804171626 66.2948237986883 64.5716748756269 71.4916400171247 58.1314703620778 67.54968682392 65.109158188079 63.6922168082037 70.5501753709476 55.6665168511509 64.3898002622514 64.6565227568512 66.5653639370922 68.516849653624 68.6271736912056 61.1820842962734 78.2247071575933 72.19585479784 66.1166206684197 68.1124221320225 65.04832727371 64.7879140784253 65.0476608982212 75.1893912854596 55.2409608935983
388 54.8549084602927 67.7873020401818 68.4553897567223 69.5464623028034 65.1692512585512 73.6094774737807 61.8768602089802 66.2119571092721 62.2735409451781 61.5762338003525 60.271205533367 69.7420935672857 79.1389944962076 70.8268770004934 66.8320967992867 57.5543933083764 73.494399986447 69.2747793773414 64.7425440598194 69.2268589970689 69.0587264370633 53.0157585522867 69.0321383280148 73.8142583103097 63.1121166248956
389 59.0174880136335 61.5168544564134 70.4013392486824 74.017721006768 61.0077434335612 66.9880890749735 66.8138677372762 56.3216671078154 63.7994274525333 60.3461829532676 64.6776528824377 64.7221866930281 69.5209091374546 71.7727101838103 75.2185248972812 66.6379117607883 68.0135732427511 66.2633181979479 61.1062472430633 71.8950003663294 72.079619327375 60.5629840071355 64.0437103003526 69.8803384459943 57.3373838504372
390 59.8202258866188 64.3520830720615 66.6163151460305 72.1587193606066 63.3314602300887 63.4126782002387 61.5299197145131 58.2590673974023 66.7762253538592 64.1012207353314 62.8537025925381 66.4132863761134 74.3730966307351 70.8258740680746 68.767201942318 65.7410483364413 69.65823972278 69.3540161819989 69.8600477446929 73.0180662881769 62.4305788261148 59.422517919348 68.0727385544432 59.241318977177 59.8404418963044
391 54.9120122872553 64.6455728328238 60.0388833189617 70.5743794631022 60.2008509824729 61.6801089416675 62.723645216363 62.7651071543437 64.7443226317749 60.6185323502397 57.8580989961843 73.5634142725152 71.4158542541594 68.5753594225606 70.1436244398092 71.3054879952305 72.128618257798 60.2459502347923 65.927938428323 73.4948553409934 62.8651325497081 59.9674792433263 63.9349936190768 67.7602358937636 63.2858858919146
392 61.1531613633789 57.7451997157894 65.6956583239099 71.427573534111 61.2534658339686 69.1988029178598 60.3831919914373 52.0723996654961 60.9218061271366 55.5484504018986 66.5728386433277 64.2105492694802 66.7453871345525 63.4366499980939 71.0169050154095 71.207778741603 76.9425784346532 73.1696288441589 67.408137438526 69.4623288466607 61.9006206859631 63.1018585252765 68.668122552498 58.3957206932218 56.388750644545
393 54.6733821219619 64.2854209509337 61.8501628013596 76.29942039126 61.6589224142922 65.0314535662094 72.5046451752618 55.6028259919054 65.5039912078659 60.4574585367394 53.2978814694508 60.6107571738403 71.8077749603337 68.3266379137621 72.5417020884247 66.221802853923 75.99960996156 68.3407753474256 62.458210127386 69.4793844226074 58.8562152904677 58.9548193581653 64.2890934557332 68.481480924243 61.602032101276
394 61.5813267431569 67.6615145562504 68.2963863199989 80.0996302376783 56.933058479181 71.4794886771276 60.3907894754634 68.316515983026 63.9608744281778 64.5081755029647 61.2949509117476 57.6123494782387 75.7168326620429 69.7208043729876 67.9352575460404 63.9787865476288 67.4954598054244 82.3031337648761 58.1683875964776 69.8267992583952 65.3143841226601 62.8993721488113 65.9873890531756 72.3174655933817 55.9322865980563
395 60.6189384952304 65.0909419558656 59.2963459389189 75.7431940426392 56.668003658304 69.3657855949558 66.9768153113743 61.2673880762487 65.4143667085261 55.4154060871795 66.5960943428452 66.13405110746 78.1221801022775 72.0618601464943 68.9926189755656 73.3152445485738 70.5439043903225 67.0630527284857 64.1430020972022 67.0487212353246 61.8591709084558 64.0053528846922 59.751680507956 65.3608264050901 62.042273752213
396 56.1205163145621 61.8305295746364 59.9173702115503 68.4127741735484 62.3795979946572 66.9657465691995 63.5344027649753 56.7419580771693 70.5859836674965 59.7540454982768 63.0800086293 62.7598589778326 68.8596851090168 75.7026395968214 72.1404819390791 65.9006062866012 73.2172494432622 70.528192443405 68.5652493821015 75.3590672383664 69.1714111847697 58.7420908027441 67.9910028268852 63.419856635987 58.9116317617635
397 58.2007167206218 65.9405687437024 63.6266604948148 72.9091203240354 63.773621794326 65.1367052806566 58.5354235203511 60.96719734489 63.4847558801877 60.4346841289102 62.7253114164912 60.1758435290355 71.1213203077027 63.9807427229941 66.5405126613455 59.2355661241628 74.9504449966887 72.1807066883417 68.0725174912855 73.8944710770972 66.2224501116336 61.6589689677116 61.2757579400848 69.7832247317709 57.9042523047043
398 56.232555911117 66.9426277172457 75.3826787652252 74.220748324465 64.9142102208975 68.4540724057216 61.745119456123 59.1180333104733 61.5685086159326 61.1883855415687 67.4782710766093 61.0683798179398 73.6642085558862 67.1592343813357 76.1025154057944 61.7689431619361 78.8851030615418 71.7379091198231 65.9132539322317 63.4580712518766 57.7922606644367 57.4559868643982 59.4393880704963 66.5331581861999 62.9484584594602
399 53.3163742107396 60.1719389364179 61.4833872158211 79.1382561608806 58.5926104121852 69.3305222013418 67.476085557208 66.3153846489233 54.0098612611048 62.4755424107451 63.6550958035466 55.2433589819609 65.5120518803992 61.8373244298953 66.2503491488268 66.822335776461 72.7237096135377 72.5164052288243 59.8682683721359 69.7029562925798 61.19127961587 61.3214799901853 65.8381150758707 77.0402685219975 57.1770820218427
400 54.9979989493954 71.4829422542703 61.7145603516862 78.6208384833204 67.316583392664 66.6417541661519 65.718222326377 60.0417270261901 69.6912177492402 60.7555132080657 68.8880555803004 62.1478962205815 69.429488009574 69.9067483586768 68.3153421055035 67.1099525980796 82.6491107001725 75.0853732573678 58.9509802707528 68.2512945514566 68.8393078324171 62.6331657803455 67.5266539530863 70.0320430261161 54.8523009351716
401 60.4676871916403 65.4292889848906 67.695884305346 79.2976499042043 65.8945510249232 74.2775294318136 60.7376883709543 61.2355039915508 63.0926182864693 60.3378101330705 64.6409219189308 63.2954398226376 70.4799848669124 65.6764533084857 65.221870762851 67.7130790631152 66.4442777782465 68.6717984285305 63.399805831937 77.1979060654989 68.1695492355368 57.4286337605559 69.9287140243872 64.9659604569826 60.3501979677348
402 64.4374578885923 64.9894627505388 60.0636817183558 72.2071415495607 67.4902587739835 66.9803314935532 60.9928116791308 66.2960367430849 65.4774626361409 64.2700238428886 61.744377695605 64.285507269893 73.3402157494301 62.6588006035466 64.1125595857923 67.9701858204577 67.8085832665725 69.9688656773896 61.4058168624578 79.202855101649 65.2329001767376 56.8265696937 60.6453785027522 61.093046439909 55.845055019917
403 63.1311195785591 59.0197492214507 68.7653797414953 68.1205590426629 62.770300424047 73.88128793779 61.8895414807488 59.8923767698712 59.9646970255739 62.0166619433376 66.9200827392152 64.7707949089319 75.3582722485293 68.980346899575 66.0164425437208 63.7864062341188 75.1478256466122 69.8310611452836 55.5933207294253 70.5524992665434 65.8465192291391 60.6468462528161 64.228877318515 72.2851711352363 61.2110748968645
404 67.074001005553 62.9481761928685 60.9634917774743 61.3568412052017 63.43839335128 75.011978038106 67.5000707507546 61.1438009935124 72.1921389479861 64.2344442563005 66.9339427511793 59.0406223577687 78.5130456709194 70.4097648339121 68.9147679841732 74.6529498600836 66.2855216171804 67.9310690381404 64.2783748506736 71.0551616700338 70.5465823767497 61.3541881197672 67.2210796468183 62.9536281478313 54.4112435380561
405 55.6477192241166 67.0070086905585 62.1656625636194 68.18962152933 62.2252999594847 70.8181430817834 63.8475198688851 62.048620633332 67.982155875036 61.9789828358685 66.6567720815782 70.8472412362408 72.4836989215104 66.7231956118677 67.2460997697709 73.0068883726048 66.9119131047874 66.5425507673789 68.8140549911643 70.794024357814 59.5907541366282 59.7657103755504 59.4520954565717 73.7038296908583 60.3892491832464
406 56.5021427997669 77.9576579484034 64.007509664976 74.828695477771 68.3811816787978 66.6986545413797 63.0208909020822 64.3050616886962 62.9493950122834 54.8327911098645 66.8930337306469 61.3859059598147 77.0436902262755 70.7985464093036 68.4076561162596 66.2619401503544 76.0165974292442 71.316499209903 65.411621872738 72.7199613793943 60.4562978417843 65.2795172971699 66.3072528579257 69.9185623311905 59.0092586601074
407 63.102598937997 66.6058303745322 65.0952209611728 75.4321661512644 59.6317872251407 66.9497671136019 59.356588542172 65.9508782823045 60.7854467755402 60.7328570955265 62.611803197587 64.8656270594247 77.780441270315 64.7049564938945 67.3104109298839 70.2324287990133 66.0383395953961 78.3038003526816 60.7702153761572 74.7370739623 59.9367582727392 60.7273073242686 69.957950286848 67.3281909882282 60.0316439075272
408 60.243250595605 60.7139236027242 64.2234175099648 64.9025825753559 62.0799698792916 62.3777658765033 67.8248073435496 60.315767672022 62.3847456217915 65.2661123905444 67.335468537951 64.6227859929217 72.2986591419302 68.0466673186852 72.1951073756179 66.2215799282875 71.5292948293631 70.1172548417429 69.6427294803264 67.6080004086848 59.7647171138999 69.453253813252 72.0437114969636 60.5702937294012 57.4125692859402
409 58.06046298333 64.6450962169835 60.7091202933177 69.6992404893856 62.79437004381 71.2219091109651 56.7777857623403 57.3705637324862 65.4331808962082 62.7943046248185 65.80434126029 73.5829836207476 74.9236661536794 71.6756306250979 64.8668711038868 74.5529226846028 74.5844645410497 67.5701022796271 65.4800040791284 69.982914696834 58.8428121793267 61.8138647697804 62.7605262886 70.5340379970647 57.0175838475687
410 54.5700829216494 57.7264042384218 62.0875165714325 67.8589935925852 64.6527492449273 70.65158950432 60.3215240326706 57.0327138316419 65.779041613986 62.3302794369447 58.4079104511933 64.5774781454545 69.6560698646767 73.2671941914792 67.2156355200667 71.0100869131431 72.008004632238 68.4354851684778 63.3839993301405 69.8427483662528 68.683523768081 61.5499636169353 66.3493931402065 65.3150837049918 58.5442904000643
411 63.0785771872673 65.357660725101 65.8651989389639 73.5442924417598 64.1801554110837 72.5461779101317 62.2203799296488 65.6377690070322 71.4970837176794 61.0792945612144 64.9085115298165 66.2461523433748 76.0465630611109 66.0745576894713 67.8889836430533 71.4902889269932 68.1543652061584 70.0269675275608 65.9969384154858 74.0923720926196 61.8554970897088 65.0177096461542 64.2790931940438 61.8551986928357 56.1828169697736
412 61.65826399787 63.7414524102709 61.5704299509729 70.8340040524582 70.8749943842184 74.0202724159539 58.6562403219205 64.2505689032648 62.8487085892709 62.7165662913528 66.0347384024391 61.5599415946402 71.4874678600024 70.6321903811842 68.4971083607893 73.2000570328702 73.6965042037583 69.8499995833882 64.4112129724513 79.828555753266 66.1016221737943 65.6610372115916 66.3444180715258 59.4789846460867 64.1320143991966
413 59.1661867565652 73.0375732080955 56.026677177577 68.2580428710622 67.4273857223705 73.140223025905 64.4402501838644 58.9678679145979 59.0958285390209 60.3872368520527 62.5270726659408 63.395147388587 62.525193759474 71.1884951662309 63.2993459574372 60.5512599775254 73.7979305761745 66.2750584856306 64.5880060291562 70.9798699719574 64.5135606182966 61.1533292146103 60.7240177647328 71.1639497397933 53.8082856905183
414 58.7896389088254 66.6424756777698 61.7442411798409 70.7999464823349 62.4742026004852 72.604293460054 62.0753978714779 56.3083123162946 57.8760463523057 67.6438573251664 68.6104498453823 65.6892345603366 74.4220061876402 75.7944847114789 66.3144379673485 67.1587889273139 72.3639003551469 68.5072874693061 65.6056264879279 71.7757270945119 61.0164747748253 64.8070126579401 65.1361454502388 65.5421195451181 57.329451039782
415 63.112815067409 70.1461217774112 59.0070936200855 72.8389368811843 62.3290877480973 67.8248730265278 65.3255324553989 63.9415879490023 65.2803887245687 60.3048420405867 63.9431177029003 64.128466631334 72.0955524183422 64.3261101596863 67.9535169311988 70.4020053086539 75.0074735541796 60.7734058092085 66.607492494572 68.6743956456835 68.7774167729497 71.0111364131678 64.2067915526149 62.6656870869627 61.2672113459621
416 61.7856856196447 75.7472357611892 67.1615403242356 73.8952259099553 65.5628225006483 68.8678100219034 63.2375244492988 60.8342181225675 60.2975848638948 58.6518671468288 64.4854627744359 60.2666684336918 71.2959294575259 66.6489822541982 62.1743608473753 71.2779847049261 73.6967115305358 67.7450954961533 60.9949060482008 77.8620281767938 57.7062318810939 66.1314166650728 62.2450489787588 66.7730963981067 57.1071937523682
417 60.6380833479273 63.2258673986538 68.6760933159218 75.2753243210373 63.467968398542 65.1982057294975 60.3743294273695 62.4454609177983 70.8592606682294 68.3136973214771 66.5598990414411 71.6399928617911 72.1545177955175 56.5739372744412 67.5553542172662 62.6050152627978 70.8523120058172 73.2719540147666 68.6728319666358 72.3444746546766 67.6377240919227 70.208843238351 68.1235631662551 69.4948661567951 56.4285517994192
418 55.0572401883843 60.0565576315724 62.7424864380668 78.3543006677885 59.96214423784 61.6795806864347 60.9902105222135 64.3395362076745 60.9948247810818 61.8537742507356 64.3674503039288 65.93950573292 73.4530047614357 65.4567880146503 64.5842351986904 67.3795648940413 67.6310163211187 69.5648453164152 63.6401057533342 69.5460908327983 72.7092484830434 62.6609115858268 61.8008891708778 63.373933919381 57.6880931317532
419 52.4877198497273 70.4611346345772 64.1412911832477 73.4421852986553 65.7256463278336 72.8696573160256 57.7607100918204 61.1064065525314 62.749313479506 60.3130014130913 65.990298099466 60.0163066485999 72.1693485404785 70.1625210405852 69.0998249192075 61.124100143075 74.3990274947122 70.7525079048362 64.2725809452677 74.8422904578973 67.4378978387223 58.922082564496 60.7057912851538 69.3668314703018 59.43340079108
420 63.719838455808 61.7028325893836 67.3602412369072 74.7313047193 60.723576499177 68.3653159417142 61.3244941433987 55.1581212702041 68.4643387013505 69.4189690011266 62.5761820929775 68.5088281710012 72.1146467418517 65.9705614266145 68.1491982748015 64.9016961849312 71.8859636174213 68.9483025665574 69.7107703956839 76.7349956511633 62.7871358560221 62.3943725018904 68.6832522774242 62.7718075983653 56.6582770497228
421 56.1410116947562 61.2041588874773 63.7813615562469 73.9612170906376 60.2210874353179 69.6753826342712 62.0083812406647 66.7140811170232 68.8637745203695 66.9770846160181 65.7498631737751 54.4001704265366 71.0795490563086 67.3733133243313 68.7207357294489 67.1156384838989 70.3779410566529 71.4980638410149 64.2719506015483 75.0405226897906 68.6648482035837 65.7530507680395 66.2073952029432 69.6061842278587 55.0984906841384
422 63.8918916894125 65.3983628281717 61.7457551549944 78.048495150815 71.0274152910651 67.9731946045246 65.6386242328254 61.7886839191515 62.4665246610238 73.9606602987128 61.4720474097042 61.4810236133 62.068139280673 67.2815245798306 62.2660229507888 63.2359002975888 73.934782804177 67.061690941702 67.031377440728 67.8831431929646 62.4820072078049 60.0182820658661 64.8372374574436 67.4681517544303 59.4732094571464
423 56.7207521008332 65.7223958654431 69.2999380188217 76.4935981829051 67.8671979876195 67.2399426784008 67.3643912493869 61.0936097283125 63.324517390493 66.8939703614317 69.7500324448933 67.4326573774957 74.9533351063236 69.8694804640578 67.479530202288 66.027503887044 77.6152250704822 67.8663175758953 68.8108627458226 78.1750523912549 60.2058706499666 59.3739891537705 68.2543178586845 64.6857172749352 59.4613240909387
424 55.0538321933212 67.7888567095707 67.441637859482 78.3243478454514 69.6433123614826 65.0476496548101 56.9586646742673 61.0304043347105 60.8301320936628 58.6636925045502 63.5709981860485 69.1254928858693 70.857058634806 65.1574952124934 70.2628575125131 66.3999939582597 68.1648330252554 71.5452935884653 70.0738359352696 76.4951995134587 70.938771120338 65.5196108693087 70.5325387156864 64.0416659242994 59.189808606049
425 60.1465009251628 69.4256165113464 62.3143035028304 70.0569969394249 67.989628508589 67.4804186336291 59.485739539048 59.212326675124 68.8162923358443 60.7867618034998 67.8188213946416 66.4977158821254 72.6783073487132 62.4265534108072 66.5452611973232 61.6883585255458 69.096584182129 72.0740179709839 61.848944682334 76.2384056167173 69.60477803582 65.3823231699509 62.8723022646451 54.7319829006776 57.1488661910862
426 60.5191587512673 64.3963076519653 64.043661755592 70.4752403141331 69.4136114999928 67.2735492623248 64.3651323871801 59.1714628037574 64.0959578397743 50.1545452276513 68.7376279650218 63.5798926030741 76.0972012394715 61.2721159053148 67.1013040358122 67.504493842123 70.9981378001827 64.1551449506473 63.2759100487245 75.5341800026306 64.7121165506826 61.9923460246885 66.7111169363817 62.9285707421558 57.8963893121318
427 57.9957021409492 65.4538426711335 68.7094320630407 73.135800240456 62.6000748091064 62.5817069466287 59.8293864122744 63.9611150166516 63.1604683434272 62.0827572472644 67.6247207072543 63.2805753515358 73.7810182914811 64.3384105801621 69.1430339383638 66.8112811954198 72.0712516533988 76.943803344068 72.3896272818829 73.410719909247 67.0157969463176 67.2539308178955 61.2013204604051 65.3018910452027 62.512638723698
428 55.7217452562198 66.1695283597599 69.1795054433259 71.6472649002055 61.2571696572046 67.2830676848777 58.6336104888913 62.6487943148524 59.6272104067713 59.3071384100062 63.7304629398713 56.9438690793223 71.727323018963 67.6669038052826 64.3239313535086 64.8591421529893 68.0675389835425 63.4725384853274 61.3313394201642 74.0569975734857 57.7511456906154 66.430788920328 58.0486397444812 70.684433671567 59.7837878889049
429 59.6051182093094 65.9381195520576 63.5365033035725 71.6311492957304 54.1949516611272 77.5536704348387 60.2444235269621 63.3265509566408 62.4172362483926 62.8261883197023 65.2155998737818 54.608875519407 74.2385162744027 69.8944044297678 64.4738864508058 71.7345892931267 68.5281932552699 60.721656599636 63.3617781841037 72.2585053596163 69.4998929633349 61.9700253155454 65.6780827573022 77.3727261548197 58.1917878457298
430 58.4818570577658 59.2323043969005 60.3025046548718 75.7656885364296 59.619017099858 74.3654389192605 61.058013450956 62.8928273000431 65.0377201270989 67.4643153372879 66.8958355058576 60.5929449083533 75.082969630218 76.7603537056907 67.1629524293964 69.0574727440606 69.6626048577802 62.1819612957197 73.1884809450389 73.6483991953553 65.2135859324692 61.7026004926131 66.9217669829924 68.1239193626145 55.1755604676897
431 61.750074674348 69.3605386574967 59.666967504026 70.84483703492 61.5268056448678 68.5387918840878 59.0581728604676 59.1270054134859 68.508994156869 55.4219520517623 68.0564895500879 59.4455051728693 67.6543530801997 66.8780453836548 64.752128115832 62.6336748698924 72.3046808413015 65.1127361456861 66.9670285463263 75.9999462518609 61.7524156839397 63.4265964153871 67.7774310315049 63.1867038906794 56.3111615529579
432 60.6623618460618 66.7909190380702 63.63205522581 74.4313623587756 63.8372439582638 68.46540135433 66.659632794777 60.1262086427136 69.7130870402885 68.2397377168552 67.0727130560063 66.043110103001 73.216153136707 60.9504709306286 63.8588429255013 72.9125626433114 68.3347058235283 66.0514908590557 68.6436041169544 73.9991193337396 66.9629127283708 58.4657726313742 68.0464753893819 68.5644848254051 59.573423358834
433 53.817264341184 60.6295510432828 61.7915097970066 77.4613010051418 67.2693981098158 64.3270295079593 59.6104293249819 66.657866572185 68.733134326161 63.8654125424107 55.2991471566301 68.186648148234 69.3329227342596 67.021298379746 63.276318786933 70.5736288592115 68.1179388519087 68.7772247963643 62.4026829434719 80.564873383404 61.6489931353624 63.4824575134101 66.1898081364758 61.8549936154099 58.728424330674
434 56.8995490931362 62.6632973714859 57.8156824905623 75.8738340723865 60.3931233138454 70.0155501785901 63.9782035106661 61.1282464191679 56.3024145060013 64.4453852978176 61.8280869360849 67.2197691586397 74.7944300050767 65.6862989836582 66.4326707702877 73.721906197637 68.0162340425593 69.0395009329249 65.1571760888219 64.0913385554253 69.1662054228029 63.223209790398 60.2950291759301 70.7594755876186 58.566282738037
435 59.264194414148 68.096272091658 65.6685137028011 76.3987355581924 66.1766983829242 61.9571108928614 64.9186074541021 64.1042521589102 71.7152522200107 63.9758269526366 64.0873456409289 60.692172365593 72.6871449151338 72.5120217276007 63.8729815831653 61.9293676347395 64.391502292621 68.8921169838542 64.7377831371891 73.2838272681802 62.830619427173 62.1979480875996 59.8111641831377 59.7280719166537 58.2286962037498
436 51.3613597577153 67.0712584730366 64.2839006912913 69.1589787481796 67.2009458554705 73.3165996114315 62.4014505670386 67.4060956452782 57.2338598371103 57.6612123682345 65.1552061359418 58.2549597024089 74.3678568251388 65.7481983489751 66.4633270076628 67.8678674963875 68.2788995763413 66.4131388418231 65.8791126944775 74.2303587132715 61.797068029773 63.3010348849739 59.8972526695939 61.4002491010792 56.433428229485
437 59.5736154723693 73.9324355057881 63.7895178684771 72.7813196845853 61.5413076299141 66.2153552657771 68.2989429687838 60.6375159661115 50.6192412249124 61.1133482345044 61.7922983305037 64.5646544258219 70.5575778788109 69.5434550029079 65.3433765309025 66.1283393558907 69.3120161261919 67.9705289664312 70.6353611562194 64.9780154650491 63.4957827454471 61.7329213836348 59.953393062442 70.1552284597855 57.6651405970496
438 60.6242345388018 67.3835200888918 62.5431274488534 75.2360307915118 61.0973447757505 71.5067016007652 60.8615912862537 67.3179721439149 68.738804577137 65.0492585634063 57.669309866736 64.0434917957022 69.7375590705574 64.266327751615 68.7798986736344 63.6227666451304 70.8727098315679 66.3823726524641 65.1180638312396 69.7657217011715 61.3339532646247 60.1181539826605 67.3611264893539 69.2246314138907 53.5918975473475
439 63.8765026211077 68.2932104841917 57.7125045007016 74.9800845586076 61.9685710695105 66.6173077038408 63.5398200423574 62.8800299580905 71.546603930009 59.2488435337142 65.3415839844787 62.8174346775151 69.7810217163372 59.5389927351161 62.6784926997801 71.9644919511652 70.6363047868672 69.8955784723029 61.064597420303 70.4527982544662 62.3989028054445 61.7330305759113 63.680227707743 69.0243139314855 55.7912553889145
440 67.2879640966885 64.0429682767478 61.7679142977316 74.8133743152845 64.9593028468125 61.2367239992329 56.1249715278075 65.5802866743081 58.312539114402 64.7348751801612 61.4324377885973 66.1199537445437 69.1611468764398 61.5259299747354 64.8607041659913 65.4468555870158 71.3068075758867 65.4239514484211 69.1757078669426 73.1588722997383 58.2191236732256 55.5162829934908 63.2615798482634 62.2929556635673 61.5990865768338
441 55.9415608070737 65.5423482369122 63.5552189341778 67.9949859364973 61.3239583051118 73.3366679507514 59.3659069179283 58.3700480235389 60.1115687438352 63.083908600136 66.7879768668279 62.606107309622 70.6640451446055 65.7244712855093 65.5753849913822 70.9645461602947 72.9721041600514 62.1968201826376 60.6305259966866 69.3980503410611 68.558616462649 58.2031067994929 66.9697511829719 71.2892918182261 57.7921426234073
442 59.9809747860951 70.5491781199467 60.7911201353167 73.1371782799004 61.3286446575468 68.0176098377938 69.8710779837531 59.6454659142072 65.0609444196922 62.431900896884 66.9966312940989 60.5134891015519 72.9580814363456 64.8727084442664 68.884669332112 62.4084989832 71.1281165494171 74.8838229452285 67.0047553213329 72.5344897012442 62.5457975903986 63.2477150123052 73.3662566762294 69.7883740515132 56.2826286148413
443 66.3202173828947 66.8996149846935 57.4080006126638 74.639394306351 63.8283778161053 71.084846440774 60.0537915925868 64.6869760890835 65.834466579438 58.813913273323 65.0117610262222 58.010961734223 76.1776181116097 69.9268589764936 66.6823910192409 65.5738049853767 68.9382135811038 59.8764508632372 64.429276947831 70.9642072904545 64.2467384140567 67.476783734984 72.3117038984807 58.9166656673179 64.6625846575789
444 60.7833090549723 70.1059961071108 64.4590752001182 73.531759832306 62.2808666696919 59.0689305606467 60.637930430583 60.7146021208373 58.8516946463206 61.9687264654533 60.2473217639884 60.604967567115 71.7753096770542 68.8583675080888 65.5584836485463 65.9602082506124 70.1033106230038 66.6167118769876 67.751259109977 75.1792963829386 64.834146022075 69.1403650623487 69.0248962419828 61.7377172547139 57.5139003739093
445 67.4147565616258 69.0988466374625 65.4393925612091 73.9666934665188 64.3932091725861 71.6974822530386 60.4385456390451 64.1415494576786 69.4481592847863 56.4006082060251 65.8341287541138 60.8910967477407 70.2506809799653 69.7787290748193 65.1969180722677 65.0220130532944 72.989028757898 71.0862088508171 64.9511279136555 72.1288508152027 65.5041041067869 65.7730016559422 66.5303569018015 63.5026941399933 49.2210256190113
446 64.3130108887385 69.2644731395225 57.7942474568895 77.385396457624 69.0487744036306 70.4152796127237 58.1918976994066 61.5652768235802 54.2177894789949 57.8994852925185 60.3694699200542 67.4574861783731 68.6071482235784 71.5251024107673 67.0441972684796 69.8449673095979 69.1931430945654 71.1333811260919 65.4835827894805 83.120600208662 62.302717599808 60.4289719141069 67.500315363767 60.0955461337177 58.2018037548002
447 66.599068278744 72.5966865118249 62.6568022297253 78.8312655673446 64.2574445437246 70.5008113660225 62.7197217162805 68.1799854436308 60.5813173982176 64.6987519906218 63.947521289561 61.5381911991167 74.482958594781 68.7271800105131 64.7611620082102 60.4974078440279 70.7356482696577 72.5340619991183 71.8203755599854 70.119512684564 64.3807345580958 62.5459874857953 62.9042883834164 68.0906709450042 50.889931025823
448 63.349126719308 62.0166753756915 63.5858864134947 79.235701881068 63.5741413631618 69.7109880271204 65.5869979278854 64.3291063631654 67.2091021535322 64.4627674122851 60.9942123727716 67.0565919731144 68.4305907479761 66.4889149734785 68.4613995122792 68.7762324056028 63.4802845232065 69.5205892032723 57.6450671612985 78.6517643355886 63.0965142276761 62.1120449645046 66.2534030529593 68.9996858474039 55.0727492294323
449 60.0532091336528 71.3271154199783 65.0557230032772 72.4321315321835 65.7895863100666 69.8255827726184 62.357632215465 58.1953262907346 66.1209646786436 60.0738872973408 66.902692198893 60.6529445180142 71.6498119830846 59.76273358605 67.9010192414661 64.609076601795 72.663864203508 68.6577635683352 62.784351229864 69.9577083820473 64.2276684611439 61.9349786343488 62.2656136452419 65.8159723729303 57.5794101912397
450 52.0457767492487 64.1535484819258 60.8979271113598 78.16987951608 65.1473713693646 66.8391817278841 62.055465142003 62.4587371178244 64.5601646255355 63.1503365467077 71.8859946413866 58.7289860724467 71.5652483364311 62.8594764839205 69.7259577931668 68.014914042496 64.1576352412714 69.0551093181051 60.6117679093778 71.9189023894066 70.7114235473114 66.4721057587402 60.6016461936187 67.6461509665914 58.7409131847292
451 62.7999341754503 72.4539948358481 69.2359108421746 78.6947482541544 58.686790033772 62.0230718840236 59.5385331889626 61.0312354029523 59.8687167616155 55.3546330015197 61.4326580205285 59.4525587935383 76.3086889318704 60.7132898503297 63.9880216059508 64.3071924864878 67.7761066591905 72.5863448515291 56.870558542016 75.8984388482532 67.9130762381074 63.8617659784728 69.8212174984487 68.357345879032 58.5652022486062
452 57.6673092746616 62.2834096892667 57.4262739223376 78.3945336641032 65.6231321470552 71.8000462391802 57.2751150554355 60.2255217650148 63.1261945294204 59.4165656234888 67.824876100018 63.9837953026341 71.0253877076484 66.797100132225 63.7801668085653 68.1580607173046 72.5458699415224 67.7571248746649 67.3204438566027 72.1685711291071 68.1249417837771 65.1994215502997 63.9509763396866 66.1683574597558 50.9595255016597
453 65.4762827039243 66.9123877850671 61.1533126153464 68.9828750632103 61.4798489532101 69.091018662354 58.9953069331806 61.3957464445993 67.97736665907 63.0956836930151 62.366547721165 63.3172669816709 68.8558155996272 65.8378299238826 67.0305615434446 66.803125715987 72.8002315739623 63.1931524454915 66.6313683440998 74.3162601570134 68.3659947160938 62.3861031496085 60.8413595917194 61.8891341166544 54.3088604204678
454 65.500685112806 67.0261194539858 61.0199031387683 70.932663321464 57.1408160187081 70.0861504592245 63.3383571500173 60.3779081371251 57.762092166097 64.8457132491312 59.5733106956104 69.7724301756214 68.7260466579286 67.4717526814899 63.6328399027025 66.6580545703232 64.7743939014536 72.3918989011669 63.6140371333599 67.93756835884 63.8674198005062 56.765030874531 65.6988022998919 63.7792331503143 52.700909542808
455 61.491862468078 61.2896848229993 62.7815456745813 75.0064271445938 63.4474864240379 72.9388377940076 59.3826626054392 62.8294600809258 67.5419531765078 56.9126143754298 67.243204007586 59.0602872287389 75.1396802918753 67.4087119081766 69.7705625226439 69.9847428017952 67.5567510795691 68.8118320660165 63.4887780593916 73.4228617985918 63.6121131184711 58.1224776012497 65.8041389285752 70.58563029449 60.4176366805784
456 65.6406671045661 62.8451582842239 65.8058600622416 74.8566557052283 64.6277298565638 69.1282586941058 68.2142227125584 62.9126050175067 62.2528808845016 59.049496930145 60.5886556817466 68.4760351634858 71.6224844075755 70.5226951120594 68.2375108397759 64.4194750937663 68.90615000219 70.8227360082755 69.6818915261829 71.065509554232 56.0559658689657 59.420523591233 60.4259343789719 67.8474732364802 58.8590341587129
457 58.9454712864165 63.574229835024 60.3833962768577 80.1689989876654 65.900369286988 69.818131583624 59.5370236334338 64.1464712779627 61.1323649342884 45.3091979950131 61.5329809865711 60.1304433351417 72.883080534183 62.5742433361977 67.4519709772485 72.198208439014 67.6262085244384 66.4171090178752 66.2387730835256 75.9184167697477 60.950145740412 67.4356502993295 68.8386936574778 63.6952889547556 52.634314775657
458 58.444969540366 63.2406481300182 58.1088463634823 72.4600728461597 59.505950765575 66.7257954857652 58.3072514053736 58.7913988649357 65.7324660843189 61.1069078789934 57.8321741923792 60.6771513942824 72.284365285496 71.9515134309462 63.4251962800972 67.9736957092911 63.3465466051176 68.4795293517546 60.7600696977272 69.2306618144869 62.4092397029146 63.2410435273545 61.3424991768841 65.9718580429946 49.9345247382945
459 56.9554109230158 58.5301667480591 66.3354282733665 73.9769792284291 66.0354034967472 62.4731738948402 63.9839493527639 59.6021825160984 57.6851317023846 58.7277493392135 65.0885136172574 68.9139720979946 75.2595097913479 70.2321513355973 68.6421910992308 62.8410153576917 66.6942590530353 64.3639887049093 69.181350013779 69.5882731046861 60.4014470188565 63.5068587234067 62.4646068436441 73.7189509106214 59.6178916586888
460 59.0239945359829 62.4314202669687 58.0278278267354 68.5341174070805 62.1259732797661 66.9348426588434 64.902576209522 63.6121498118821 58.6983047092408 67.331369232464 59.9520193467012 66.8865656676007 68.5211088073064 67.0178443027525 70.3133018486287 66.8781392552324 68.7897219288724 61.024040428746 60.283287760437 69.1118421594931 61.7630877321805 63.606297943575 65.8182189439082 63.9737408496785 56.8292294903304
461 58.6360290699385 66.6627810029163 59.4870836695151 71.1440228263924 69.9788407504495 70.1682446832443 55.7929353167082 63.8831162688354 70.5278537663739 67.0316323748817 60.7994416132662 62.7419948236098 70.8734774825959 70.5227527371807 68.2047440555174 64.37299157739 70.1716344782986 61.4288642671862 67.5442852213435 79.4647982934883 60.9091896696063 66.0739493582578 64.9820739608649 61.8476874670556 54.1169745674383
462 57.012963483424 68.536483029183 65.5743498562867 70.6036203019387 61.0600915960808 77.0461685876426 61.3437581824028 56.0623816646515 65.6891477329032 66.9199469421478 62.7337976077176 63.1766155500234 73.341143096855 73.7376675392157 65.5745887940193 67.2459210504378 70.655637319047 71.2584653405183 63.3858800401687 72.6831947072858 66.9263312184729 61.2972711195544 67.473088594081 58.3791839708748 62.218443623299
463 64.6728667213601 73.1770119645063 58.4008158744384 68.3191796464598 65.5356083722835 72.8321195280998 65.9712199575858 63.4524006883975 64.4373020393687 63.9260104714481 66.2177542869473 63.3496724311065 73.8308767773773 69.741421916203 67.7480160473337 70.3597140544719 69.4046158244713 72.534030820429 65.0619874348484 76.3215613415059 57.7666464184321 58.2028176787827 60.2383369514245 67.4580082849268 56.9354218517013
464 55.3249100141527 64.7011393222902 62.976506155374 76.0226250353253 57.7219098272622 71.9639460684627 56.9328811431641 62.8342851437592 61.8658223893518 59.800579126878 63.9318794709052 66.6530359039247 70.1686087202318 68.3322471520504 68.7055236872256 71.9666134235917 71.5508871375862 72.1683200865479 60.5076792576061 68.9914712872877 64.2646093185922 58.621565145363 67.1834220347598 67.2798559514406 58.8896027488751
465 56.3453350775827 62.5005282544634 59.883700361066 75.8192181976127 70.4770068868585 69.716215745343 63.5119888890519 57.5448934454151 58.6975266936907 62.0507481032948 68.0645025749343 60.2094317406434 71.0937491108533 68.7590217366609 69.3380110018792 68.6817832413791 70.7085011906071 59.0750166397398 61.3146954431842 72.362066739127 71.9413177886631 59.49878636479 65.5442451165667 67.7451064705357 59.9451611385271
466 65.2707158129644 75.3110142009423 56.2104338039697 70.5936179314519 58.1947888478529 67.3088933378569 60.96526247418 66.3286221104736 59.3526231564054 59.2788100357743 57.1528951155179 60.8157038901993 74.2461444415333 70.7764912295871 63.3735616722668 66.3601919860081 69.7856158701843 68.006709353475 63.3471437307284 75.6556994770011 62.3268755175892 69.705390208926 68.378854384377 62.379979873015 54.4432055419895
467 65.0513592376145 61.6669838490888 56.6035612776016 73.0019336377059 62.1169289988474 62.0802028590894 61.7163719831157 61.3766951337995 63.8746230399824 62.1463748147195 63.6425384407284 64.670469221704 66.8572767937307 63.8220366332628 68.0277781153794 68.514072664746 72.639156695929 68.5765962675563 64.6306091813617 70.227510047667 60.439605078344 66.521057606723 56.558834703307 63.7750483939754 54.4961875547056
468 66.070593772202 59.3420859137638 62.8288855741149 78.9385372122932 58.292558336598 69.3477199804433 59.1583555666914 60.7250193231373 56.4087899638598 63.5604482166537 68.3311846657347 57.3883433957646 72.312889953495 72.213307058949 60.8068379596775 72.2848006538103 64.1724433641971 68.8135865124433 64.0894825003766 78.3324417555736 62.781236301836 65.7270818798 61.7830478739259 71.9589191035561 58.9073762299286
469 62.506087628178 66.1863113905912 60.0580383301507 75.8789392365789 65.184703936488 76.0900894839 60.5270088236025 63.2163902010855 63.3447790977702 58.8645065221393 64.0534926533206 69.5239156026404 70.4823858016588 77.2858034179311 64.4942037982185 71.0025439095129 72.2172353567279 72.3427943254927 65.3873896884439 67.1205956674318 62.0949609990254 61.8316745469704 59.1992713802287 66.414505696813 57.9082594453792
470 60.7765036392376 58.0320462439726 65.1940588147203 76.621563391485 56.5873100186649 65.7690688674235 63.1886369725247 59.9639975713932 63.7362299000773 64.1678096322305 62.1632659443315 58.6902448521937 74.6054073792507 71.2243330893605 60.4007795448333 65.0479265269413 66.4848231891876 70.1136380988685 60.914041022876 71.1685921009227 67.2427172609176 60.8276208167217 63.3509695090447 76.7739254266614 59.1133542924263
471 62.5748169770201 64.3302387801583 62.1577950586396 71.6710337532686 72.7820619013418 71.1221597466961 58.4109348857613 60.6726399773392 69.3984261616305 66.9159845345569 69.7091570893057 67.4949449188208 68.982098518863 66.050058708119 70.8880523452039 67.6934370420179 73.4289555064949 68.8585547430736 67.9094900660596 71.0259381973773 64.2027779805304 60.305772517107 63.4389939430901 60.8867678347758 56.7199701481904
472 63.361643379708 63.918418919157 62.9697428652865 72.8285317395698 63.027788649122 76.1964754526924 60.0753506081088 61.7951527751276 66.1893217125052 57.484378026063 64.6978660956698 64.1301699624058 71.9866518221416 72.6275385233779 68.6349425203535 66.2516296519392 69.9952720245652 69.3904984019514 56.5388892656915 70.6710610650303 61.8984133547687 62.2375885714257 63.6837990686068 66.1643585629589 57.7082022493989
473 64.8211661113527 63.8403170371781 60.5680812576576 75.8212393134066 62.9889899632679 66.2927098673463 60.6811924985383 62.9777939401429 58.8787913279588 61.9000834848748 65.7890730611636 67.3641024330034 70.2812112335036 63.4381662782984 62.9459078217872 63.5950292915218 69.517395029638 70.082789298375 67.0440240178533 77.4249429114401 71.8328797517122 57.6803444399035 64.9009400180988 67.8427267474561 60.3224664585668
474 61.3237332845334 68.7463766334678 62.3939603403349 69.2114979862131 60.0198611678497 66.1278475380992 61.5314078672583 58.5913515078805 68.8659991764736 61.5411222586989 66.2530123547211 62.1137223577053 66.9756045784235 68.8383016776385 62.8940407360008 77.624317062556 69.2832529303945 68.361702041079 66.0108639451946 73.8060492641719 68.0322101220259 64.9634696986799 72.339468025158 62.0922373759926 56.386158530801
475 61.2205366253623 70.7224823566781 60.2735996808888 70.7524417589221 68.581263114808 64.601429965834 61.1917092591413 58.4787111431585 63.8865323841082 59.4534931490353 64.4989098917672 63.3571667297033 72.3941886779508 62.8842806019688 72.4464956448567 69.8555855036153 72.0513409701515 69.5600214052255 70.1066009566672 76.1684026340596 64.1682461533913 63.4357449271375 67.5257181911333 59.858251038219 59.4160792262976
476 58.2151080909344 68.7961160918709 68.6361554689196 67.7201295597919 62.1250884745188 67.2208020550979 62.2953893206726 57.8594310128266 66.7608053325077 62.3665456086048 66.0022463986878 62.3642878474095 73.1997234044324 69.3366187566436 67.6611528314544 59.9823208799922 69.2013321919127 73.4272034110692 61.3498681029937 71.6062225446838 63.5347222185531 62.6165779750338 69.204087136684 70.2151058169284 56.6643935442482
477 62.121750465769 61.7475565989852 63.5265823015303 72.5176884506137 59.6368520499518 69.6500577612392 61.0634706010877 58.4855737080642 64.7320527240583 57.9425477463467 67.3724331953436 69.2357480710488 71.3015794340496 67.6481295736927 69.7093294829677 66.635602749335 70.9709431840388 65.3371596174924 65.5841811299789 72.6815064885158 66.5200751867463 61.8786259607964 65.7771422824211 68.3220959759078 61.0870086780273
478 65.906055874195 69.5432806655404 58.4557683056204 66.138633810659 62.8111606661911 61.1328802833445 62.7422973303449 63.199223584177 56.9330250524825 65.2602871101752 66.3488607756772 68.4705713006587 72.7000679399863 58.8696529449834 63.9976822011027 65.5467538521095 73.9823197631365 66.275608317207 63.4227010528725 70.7257780780405 64.4529479301136 69.2538838187742 63.2699422995772 66.2425277561965 59.7941440048461
479 71.3749221666744 67.3611366644207 65.5939124288541 74.4840543882718 67.4792405813816 67.8862771590703 59.1527011295854 59.9702494872341 61.360595334696 64.0586037382998 61.278229414494 68.4925673690266 73.5334655692413 66.2937158981571 69.4825232682745 69.0141317478934 65.0240562754335 71.1960450968909 60.774971097113 73.3991928993662 67.5441274855787 62.5303474892983 67.0364547782232 66.1586958069889 58.571145835489
480 66.111148450512 57.2957756248204 64.6904521094443 75.0591698305985 61.4201453982002 66.9948080992626 58.8207676827555 62.7103263908495 74.063032488774 64.4827138167891 66.8715655402204 61.7780502368036 74.2227290377766 65.6352057059147 70.7287322784975 64.6767108535865 71.8885983019394 71.393313510294 67.4629804770923 75.3941001425826 77.438489948736 64.7811454570077 64.375444409434 64.2787719015383 61.2346786566698
481 53.2868419642733 56.6891158686287 58.4695504857781 77.8759739307495 61.2869551170267 68.694826176857 64.2806563041161 58.7940705200178 59.1482316785442 64.7806542321706 61.5931904417128 61.1003223053785 74.2853572118337 69.6371143121666 62.5532718437195 75.9740143033204 66.059891524185 63.4355272748571 61.1461447358126 65.9088044759036 62.8065416358272 61.9860428300235 55.1369014107999 71.402012912097 51.7627536545187
482 58.896383318556 68.1367925903045 64.74910814811 71.7453320934853 65.6788728842331 57.4637489371875 58.1584783453486 62.7757662776324 62.4764631031632 66.1631816883909 61.1355699150983 67.7548078421424 72.1346293481131 68.7646302958708 67.593037017749 62.7406588086342 71.2369869546364 68.8900208601071 67.7973067574485 69.9852647319649 68.6073125068806 65.2255828048095 71.2398294138946 67.758535653669 55.9445935053289
483 66.7238353520503 72.6160358955613 61.0105029069147 77.004222840801 63.2897530055083 68.2975406423819 62.2729500121924 64.103809106687 63.1927116755104 63.0713423153737 63.1376583657327 62.4732257586742 67.8457387656205 66.9901752349224 67.207274420028 67.8478670903933 69.0249484624849 71.6079845251421 61.8789245498638 72.0443124469306 67.6887656453861 63.9786673195294 65.2549957296233 64.5544272847625 58.1527224484636
484 56.0488462087077 61.4305690418646 67.9503749466276 73.5820071705534 68.0668577574982 60.779457535347 62.662518630028 65.2506193550944 60.6639665462272 57.4974362081932 62.4233350908496 67.1704061799638 71.5314857678865 63.1424910734084 66.699719700977 66.5635889103355 72.2531552880989 67.8970634217192 65.044049661272 74.5290244344243 62.4273113327846 63.0470675934233 56.41096233969 67.3274712484069 51.3253264628816
485 65.7648011184779 68.8461667255009 65.691917422233 68.4733965748247 71.8891318731756 71.0994088922288 55.9810662567655 59.505156234178 69.1615670767647 64.851570091841 63.5560374580984 63.932634222575 73.9920796768765 66.8880853757656 67.7163488187358 67.2354738946595 70.4569314038167 68.9699012811402 61.656163389765 74.8544933425544 65.555766329303 58.3685879491475 68.9897443897092 68.624371875907 62.9785868649943
486 62.22518784451 66.1143778720379 63.1954296309798 75.8418557348039 61.9076418484984 64.7633142226606 63.0827663260811 61.0023962894831 63.7210943538246 62.710056887882 69.4149775408325 60.0495182667315 74.5889397746447 70.6374445730037 61.2247982423661 67.6254436503857 66.1064699607933 67.9262431135753 63.8235674196826 73.2771538331358 70.2840738180551 60.049404819702 66.099789654847 69.199415914516 54.148428143884
487 66.4102330060702 68.3713443647146 55.0824268948195 70.1607119266511 71.1252962613482 63.8913763586032 65.0471009234019 67.3793243021708 65.0468173606658 58.6800170885641 71.2146016639023 62.5765302107542 73.777413823737 68.8355290778079 66.67251202614 60.1024058360719 67.9637316808435 71.9706996449005 62.5404247083542 64.6417014112633 68.9571575010901 59.2051314935281 69.1576378937844 68.419225275869 59.8479046974524
488 55.8840973905415 68.2870331621591 70.5809556229189 75.4523841140743 66.6477497887938 66.0285099240067 60.5958040762244 63.0459258072665 63.4314977411671 72.5735541239457 66.8107539160219 68.0250911687889 68.1291248901786 65.0555661844119 64.8806956894368 66.0853092016214 73.0050664847371 68.4121973441321 63.1549295674466 74.8133357131201 65.9226414475871 63.6170892370426 68.1106551662306 62.3679156635913 61.5341788223998
489 63.13960086507 60.275201883614 56.0856997078695 74.758804625166 66.428159989087 63.7849558047799 58.7978304438593 62.1019247960482 66.9430882726108 67.0238944833384 64.7470550556036 58.3036795349421 70.4207064560603 65.9578329896141 64.3989570922009 68.7932699917311 73.382433182646 65.6510467319167 72.2072206215647 78.5352368830748 60.7149214045875 63.0549228696401 69.2708148258663 59.9755353960887 54.8777496458867
490 59.3950754923422 65.765438857684 62.4965316360082 72.394326835534 65.6191777578403 66.3169475615915 59.768597221787 59.4007658151015 58.9036696522305 58.0071011134409 67.053498654182 64.9233360962327 65.6845879455342 73.3250694644388 60.0038867618084 67.9544192464288 67.820094468743 74.151900560037 67.6795021422343 72.8212175608903 67.4855726675032 58.9039719416596 60.5148203352138 65.9282748607055 53.6367668680875
491 55.5947423433287 62.5218760995857 63.7277952744415 76.8509256428575 69.0171596607248 72.3259072601361 59.0034062743886 68.5734571833452 60.177662248133 62.4990654282876 63.185071230963 58.4346702718915 73.2681574417213 72.6317578723446 60.3621736370989 62.135544553805 65.5977098970057 66.1958267221492 67.5598175788081 75.9911358512799 62.1935497669533 61.4694941591881 62.2357427299051 64.2517332746483 56.3238171945964
492 57.3616432187575 66.3601974379834 65.122296540121 68.5515983656208 63.6171839288135 73.507263724751 59.9140699772052 63.2905560900983 65.974543033474 59.5447857972061 64.0517559905609 69.659355160564 78.7129013829867 60.5423394487624 64.4354923975726 74.3236968204062 74.5791043502214 68.6469888937877 60.6817516275036 70.8856270048636 67.732972643399 62.944702969609 67.4961602684658 67.8848477589944 55.8976227181445
493 59.2973388064606 71.6706701483684 69.307287890589 74.5684693904399 61.6053813336147 71.7300515017284 62.4853924045205 63.3371133000085 58.9895313814936 67.2217636203962 61.0888295999194 63.415485647304 78.4414499310274 69.9889108289357 66.6938711434252 72.3132599739385 69.398395286542 70.5501352189375 61.625648976673 77.2002236401608 67.0340676708192 65.1453589972273 68.0048098435489 58.691387149014 59.4112645523946
494 63.9440182840319 60.7495515390811 61.1144611508118 70.956929925268 57.2953329550028 65.6582197345138 61.0940131172965 63.674748966784 56.1064743086042 56.9886374672877 70.5326621362446 60.4270266995149 77.5982900718551 69.875621323625 72.4568339347061 64.6597258407038 70.4900728616841 60.6879917073239 62.6483779533484 71.4080673979134 55.5924551252636 63.8309029093382 59.5151384901845 60.6128854633994 57.678099280845
495 62.741133057608 65.6840390516335 62.170562516371 73.8514129581189 64.8880816134558 74.4760824331571 62.5336974649852 57.014248252057 57.9162228565223 63.6325410224768 64.6648788605262 65.4047752107696 71.7479647487454 71.2175412727059 64.5120087665936 62.4870338105518 74.4479927911896 59.2830418868973 65.6984314500649 67.980150952233 65.7160661571146 58.7424943445924 68.2303616639873 61.742523316588 53.3631873553336
496 60.1730484466598 69.8488175465212 64.4240731117666 76.863086287344 56.4684680310306 66.30119783936 63.8344752114009 65.152968209705 63.9788375282485 65.2971987392492 60.8885679419869 60.8629252091101 69.9975239914721 61.6059474305343 59.9644188299323 68.4563906007898 71.7916205920115 72.0901195086242 61.4028993330047 68.8855549829264 52.3394066765972 66.8846450996885 67.0373267407347 62.9759821815758 64.648924081113
497 62.8287791950582 68.7368141718125 55.3220564513448 80.0927553870013 68.5891386893837 62.4037983194053 64.587297498498 62.3564625459381 61.6296263180088 61.7152091969622 68.9494162635271 61.5541051746885 71.693435148611 72.3297639182472 65.005163575935 67.2148975384828 70.8766530188669 63.5312854016296 74.9459306145192 71.5183835245984 61.9086919846275 63.5922680700535 65.7695634313847 76.7228841633382 49.6316120675997
498 57.4447004588181 60.618574203866 56.6420602254418 69.1855612328732 55.0214358258756 63.7952324684281 62.0449132308009 60.4693055240327 62.6295917590568 56.667333496143 66.54737713328 60.6297014532839 67.0239708094725 64.8578711923596 65.3005274942423 65.5557911897514 66.8209526947114 66.6867570807038 69.3436930037774 71.9034861267468 64.3994508069794 61.067779628195 66.8889208478243 65.9148869186117 60.485265774083
499 57.0593652189897 71.4109520225796 65.8724553579634 75.4565794231304 56.4736536268598 72.017493121826 59.0359530932213 55.20013561978 59.8859448499714 62.1663652733182 67.035298724614 63.6917450620269 74.497040271311 66.5824892702229 65.1643288409515 73.8365079486741 72.0866300304973 70.3491948506272 60.1146934156747 69.9111206558176 64.0938603334231 60.0662889208862 60.4940261253595 64.2566047333102 56.3360744226273
500 61.2525210889034 65.0623482041744 68.2019668406729 76.3272381306645 63.2529703082592 68.2983943837747 70.8533773048205 58.5966511010097 58.1096538903211 54.1285092102209 56.2250358130048 64.3106514672027 72.119815714606 67.5146215735448 60.9628271788471 70.3950328512444 65.6184631559096 69.1054938119475 64.7448939877202 75.0599326944098 67.7737831687145 59.3427843000553 59.310437288211 66.2894580979683 63.9193370304015
501 59.0507163554502 65.5538448758684 68.2314784440069 72.622178431511 61.7191180332081 63.4205355544962 66.9697344502585 61.982896924571 61.2745855269887 54.5323871670952 62.0669262693708 68.352930423348 72.9759504638872 60.7893939223643 62.6230198937703 59.3355833722788 82.7830585632066 68.6639128264724 66.378813157402 73.3343696317716 65.2823624294835 62.643297286542 63.4989159883223 67.295090199626 63.4507872049053
502 61.0464708242307 68.9660464503622 66.9551099465307 75.8108096853324 58.9058150963865 67.1126211967765 72.6167891353885 63.5883815962625 66.967730342007 62.9132743927226 59.2468398344483 66.933758074824 72.558451156169 67.5303450353453 69.9518215968024 61.7704980197557 76.36878582383 71.4854216131491 72.5963679006249 76.4473545520111 63.6361784187431 59.9370197690164 61.231338171761 66.8812313694907 58.6496257458076
503 60.1720998778231 62.8697494722769 65.1075721342377 72.5440267923423 76.2752251738932 64.2541849670476 66.6924359068054 63.2022667253235 59.9215424951172 64.939374467668 64.1808898262107 61.1828638926808 69.6643775262487 68.5406660400908 70.723289964628 62.627436923554 67.3720120898071 69.7990920067136 64.4838144062633 67.8444492875951 64.2803659542128 61.9945265869825 59.124010446212 71.6936652857224 63.7205228495169
504 58.5863121843658 60.5638015452357 61.5974906673347 70.1303444474587 69.5849368263322 73.1545388903341 64.7415499880844 60.6464561962352 65.0919428281878 59.2910551508617 66.9376032402606 66.2270724785128 59.6858781250836 65.374986696946 72.9833465634896 67.3066350110649 79.3465656630414 70.1312662428963 60.8791811390018 74.4399323284026 65.6191319917896 59.8488223891159 68.374032860358 67.0549073575778 62.1503411500922
505 58.4705254951692 69.1980894992571 65.5368100279648 71.147220112241 56.6533762933971 65.635619319232 67.6538118243266 61.5878365776438 67.3609914577771 71.2514778096345 64.1275391608311 68.7855567034128 72.3595048941987 71.60389168194 69.4683673311928 58.3639474280527 73.8713310986308 72.6429668856924 58.899583648702 75.8073162538142 66.6961960064543 55.5489990691341 68.2948715382553 66.7194792362798 59.0463074996426
506 62.1662490273614 64.3014740486282 61.6088961154667 70.5085683175512 62.7520119456541 68.5934340528815 70.2198666361766 66.0080869313819 65.4389920433219 57.635104903697 63.7519777785613 71.9540834049932 71.3350521129706 66.1347576758788 66.7280443974348 66.6482967065739 74.3981069927006 75.4938653402074 64.688372888312 79.6813904461897 62.5980106831273 64.1707619675538 66.3460425615139 61.983783771885 54.0867477615149
507 57.2451775385979 66.956800549011 67.8356449736391 74.5651422720601 63.4628126099702 72.3365568515631 65.4423962241551 61.2034218070407 62.8112432024267 63.8665128376519 65.8612057291888 67.5739646293507 69.6365442819802 70.5348954361568 72.073952621192 59.6452796375905 74.1997224598598 66.2826222073226 63.6051040191467 78.5109853327267 70.6393798616696 66.0891709930385 65.3892794023958 67.4618365700503 57.2428891985674
508 57.0571272997155 62.0380189003777 64.1924310097346 75.0387160685639 63.7238070704369 62.8391343710847 69.6019951494508 57.025241638753 65.3244287462164 56.2336590620925 65.4595811797827 61.5445529025763 73.8469032008288 69.3459561873108 66.8140535307468 55.5827126886746 73.8006634074615 66.6596612637798 63.5733260720399 72.7428820576043 76.9190722576112 60.1332363391743 66.7496813147782 69.5568743358398 57.7885592576709
509 62.851642920922 63.2361337356349 68.3584103783012 72.0049803975034 64.6378843408521 70.2570017299107 65.764805779875 59.3837481048219 64.5938252788858 63.144085215537 64.1500229565444 64.1756528554411 69.9248892616904 64.0742367096662 74.6364515900915 57.9524980973376 71.4622429289825 67.3894867159413 67.3005032095145 66.6594033726386 71.0127139856528 59.7712424006604 59.0130426127272 70.3507523473078 65.8508046299369
510 60.3650817792755 70.3240460745453 62.8485306258215 74.3937275510436 61.6894342321852 70.3868966986304 62.245138052807 65.110009786816 68.1867273381029 64.36941109659 62.5331676744656 68.4022266151666 66.4503396318238 69.5671623060532 71.1942750490417 68.521846141674 69.1128329206476 76.0164349570983 65.6219353146929 77.4576566756272 68.5474327952799 60.9545566231051 61.4856412638656 71.4514116657593 64.5822532425838
511 57.2140784522092 64.5118109871963 67.1819820906107 76.0021244724424 65.3496240191874 68.4979787670979 60.7262293531633 56.6808446796642 63.1633068642391 61.2749886354418 60.3305299580964 64.1908423764507 71.7350213947829 63.3633018428926 64.970617904819 66.4863525784793 73.2731103587059 68.6069121197834 67.004741931829 77.311526900218 68.4413658498364 60.2188902696627 66.264936547992 66.8312089796184 60.435297844958
512 58.1847149458328 60.6559127234472 71.1123805247649 66.7431580732257 63.4526280923665 68.166075559134 66.5828877253067 61.2308905814613 61.9325440774276 64.67602986642 62.804100621859 64.43091440796 71.7690217263213 75.3029451617774 71.1364416073208 68.8545000697811 69.1656767154448 72.7989280951665 66.3949363914511 76.3849742135568 58.7523493267009 56.2654640534325 65.7712694974915 62.6270188303696 55.3718116839011
513 55.7542887409526 63.0144301951223 65.0403827925193 69.6076069365291 67.3505797003601 66.6307098951749 65.151170306641 63.7186576729545 65.5189899571085 64.697336482541 58.2880118642799 66.8337939649487 73.0213930354208 67.235330278403 68.5226989389591 62.2440067797801 73.210511576802 72.2354383210696 66.4130140955481 72.2558742896698 61.8824249282847 64.255956073748 73.3643519201711 59.8353550309148 57.9602716952325
514 59.1743145911703 59.7530173793796 63.0804360156378 69.8815771929504 66.1515134531838 66.5385275478759 65.3421382755709 57.7673741490571 64.7643029104365 67.0306319230642 56.2706232394296 65.074791352194 68.8403406631417 57.000895994832 69.0978616810956 66.458736590962 73.8252086450542 75.08939964869 66.8519891636542 77.014107891272 69.5616064670007 67.3139616228258 65.0163977352155 70.7229314108202 56.8310430558308
515 55.8190704968726 58.5053289477565 62.5074180648528 71.1853643960398 62.2703022736222 67.936088704261 59.0543412063637 57.0008298784627 65.903825145579 59.0593378201151 60.3481518562356 65.5746537598788 71.525078390318 71.7763683316982 70.2319028618031 65.1124125306619 74.9594519513396 74.0975884627462 65.0777677517475 65.9868108779743 73.1366984722308 66.5137503758889 71.2313920830332 64.1021947085114 65.6910221003077
516 61.6893948076159 73.1517519160469 59.1233404145937 77.2560880106131 69.8376040355362 63.5500311828006 61.3861003537686 57.9879681653557 64.742346692333 61.8368276695879 64.3125003945123 64.7236839081908 68.3916176358758 64.3010786570919 72.5223799182343 62.1784485976552 71.2560852118013 73.3350687187617 63.2118574183772 72.5052034089776 69.0373947109021 62.9127102288089 60.8992344353148 65.5058922762521 58.1491753091518
517 61.4831998752228 56.6632644664411 62.9865976131554 72.8089186064252 68.4286401673435 67.6588684068034 67.9912840407262 62.0069488717967 65.0842142299492 70.7863178777236 63.7503080645374 69.6170181236134 70.3852128791087 66.7290183968729 72.3173779415245 65.041338580011 70.8223351448019 73.3680588409685 61.4829339374296 69.935828510557 68.6782779182604 60.6234691171653 54.3953874217185 62.7719687691499 60.4702301954081
518 56.4826991149299 67.5560505394519 68.1531480098333 76.1621000167719 67.010007163042 75.913029477161 60.7868576187152 59.553412149466 64.2257456200237 60.3818550969053 61.9099009673011 67.436632321877 67.1451583800693 66.1074368267201 69.0495403504557 72.0551459799711 78.6559944004811 71.69502337476 66.286415263374 69.4512963462653 67.552739816449 58.9072811765781 62.4795971057548 72.2079020112193 57.3189664838817
519 56.0417034796675 66.8662877940485 68.8944210576006 67.8236116512246 67.1777175438569 70.4158715867358 62.824324173273 63.542947150988 71.908020306731 60.8906255351613 68.2540532518649 67.277680656039 70.8424200133212 67.2218711778423 68.6439932662776 62.5266397820406 73.5844250211683 72.0463085599876 64.8392252475976 73.1466321580771 66.2347280319883 64.587648881331 67.1521316688539 57.6349134905875 53.1646488793961
520 57.1370149158416 58.6977355012845 60.8205775032404 75.4511812397773 64.5485093663317 69.1392363539142 72.905659524387 61.7241078091773 61.2168533454064 65.5994398885302 60.9883348967675 69.435847883348 75.4887177863483 63.9492746696513 66.4075541819046 63.0323391380918 75.0455688004783 79.107215350658 71.034474940017 70.2121763174886 67.8693459960864 64.4184155209539 65.8803644197157 74.495856253223 55.7740783913833
521 61.2951040823781 66.0581994598586 61.1870530758057 71.7285312091876 71.8538601351334 67.3744031351209 67.7135079002596 60.6856253676405 61.4392825989155 61.6091472908653 70.2700827408845 70.2924417642404 72.5563681248587 65.5442532930876 72.5186797524194 65.2616612767162 67.7536703510714 64.5370017963786 63.8494834465154 71.8196408473399 69.7398264941137 57.1438019609099 64.0449337387782 65.2320933496779 59.7014238543448
522 57.999780715949 62.9375490445713 70.0425915374107 71.7073890072055 65.5380897942357 67.2070825096224 63.4964914816388 63.7012960404928 64.4683537255353 62.7959196990458 61.608282213036 64.0174781535993 70.1458424058874 67.5508403110131 64.5058669554645 66.5274910163678 72.870139048409 70.5870009326126 64.9372475820088 76.8606459270504 64.9639349508648 60.4397720345689 68.689380030148 61.5204776984063 55.2644119250083
523 57.6420869222095 63.9912166007918 70.651323521878 69.8289970582944 67.7104019306024 67.9672287451313 64.9726480708859 64.5551138859796 61.836919436642 62.9105574704885 59.228304145463 73.5464797097186 77.9521045585497 65.9659267701984 76.5687509018099 68.635946256487 78.0233978171952 72.5099480571969 62.6637900159745 74.2148148214378 66.3314030011951 69.2026243658989 73.2195312748408 70.7464991288841 64.0234157896401
524 66.8415512972792 65.6551984916982 67.977503395462 71.8705961709169 60.198768456474 69.2935208892533 68.3737957239727 56.143292594697 64.406190932417 60.4925367800077 67.274852997164 67.7657112774211 71.0337064196359 64.6171312974518 76.7386431217663 64.5899357762884 74.592098382924 68.0634444894529 63.9573634586553 70.0247174545264 67.1542111771765 61.8495912377453 62.7360805981536 69.9529956691577 62.0549766324782
525 63.2790482678642 58.2545190075561 64.6316624186131 68.8245341685893 71.3729088472245 64.0684877652159 70.0819264633435 61.4603428975182 59.1385550238349 65.8969711331245 64.5862802874696 64.3060987611773 75.6507939245623 67.2885828850467 70.2710659477212 61.8707669755778 67.8779559217421 70.1955561300533 58.7594143730329 69.323602896593 64.3568032761316 61.9610458368804 65.2651078279085 66.7286515593528 62.426697001462
526 64.0033475674602 63.3981313699661 65.7247921874876 79.3651261659618 66.8967335656549 70.9527749533109 63.4935579635938 56.070356615464 62.4029413846537 75.4190054544374 66.1296455713883 77.269124831157 67.2354850941183 70.5698077717906 70.2895752549973 64.7662106716528 71.1929011216521 70.20886311032 60.8536175772462 63.4463889346967 69.3235605577243 58.0625131465618 69.7528458656866 60.9913987389239 59.3037830002413
527 62.4037021525556 70.0586670463947 57.9857635346939 76.5797154494819 65.5213699121441 68.6713863431217 74.058737010269 69.8222855171977 64.3543536714956 63.3136745005902 62.3798213628247 71.1850972468102 62.7698161053924 67.6820600162186 67.1834291667847 55.1985857009731 76.189746863651 67.6752001438967 62.0656339942859 66.7191233783895 65.7840930815856 61.5096045450363 69.7286820465282 62.621517421886 57.0927187270711
528 62.541096985102 65.4719242074787 60.3941916679381 71.581387015515 62.5493141583364 61.7971499226553 62.0835511868593 65.4558441570798 64.8799684748187 67.7761742392982 60.9157858445111 72.960960843246 70.274883041609 64.1296570775222 71.8416741962153 61.586076010461 76.0433679753713 70.4585375686324 67.5043160252335 79.4249114801114 65.6031362383632 60.0417106147606 64.6728435290711 68.990224874577 55.6287263213478
529 57.0403287146895 64.3775052398415 61.3644549072892 70.4331052114966 65.6618372401112 66.0050108507005 61.8307199675428 60.5487302985326 60.0105613267973 69.8269708668448 66.5479100582677 65.5548007777944 74.5798641364104 69.5902603734888 67.4843408407023 61.3983060808634 69.6763331954314 69.4704266512724 63.0702719084155 75.6346676826945 63.975632838226 57.4169705480137 64.7976559894556 59.9588550433528 57.7574469054704
530 57.1718319644231 56.466615076549 61.0550185860243 70.8416029778149 69.000989170643 70.5398054211857 62.4545167515491 59.1525841087134 61.9386443205231 56.9170451750461 61.068684397811 62.9635745444225 72.8402915301731 68.5838980101914 68.6138042151245 58.0650388254854 70.3864556853937 78.4648275567397 61.8129194496856 76.8101127336844 70.2060589523817 65.3005908004436 65.9608357271041 59.1339283189243 57.9703779532716
531 61.1532778777282 64.1695620630473 68.4449660557415 78.0637662520375 59.7901056161436 67.3916175497828 69.182138671518 61.4039972368104 64.664832592821 61.8209841230754 64.345948787088 67.4400145223254 69.3200315835338 67.2168718666599 69.9845504845354 70.2374303174528 76.514851844476 76.642065054729 63.3381189531248 67.847163949153 70.0553485978153 62.849352512296 69.0957442368337 71.357256065868 62.6675548939183
532 62.4028402304877 60.761762419991 67.4409975932923 73.7963175695892 62.7090366799409 69.0162826437755 67.9596931356653 58.4589122793295 64.4483038234774 62.7096262819908 63.4268438953575 73.8230982399217 71.2314653085752 72.1687497234612 67.3486200996421 54.7647151929472 74.5630829916204 72.822644979576 62.9277006829825 70.3537038047336 71.3914448296767 63.9332471902142 68.8427402345634 61.394457156778 56.4612107202776
533 57.5154747068226 62.110372542486 59.8046952222503 71.564481337767 64.7578978557708 76.3534549686228 62.341617647298 62.7085227991906 61.1692663130122 66.5893533193212 65.1906652782809 68.273515715676 70.5256076344329 60.221274851227 61.0377320863732 65.106767830277 68.1671337479702 69.3197952363599 60.950549483666 77.5942685562519 69.8336294449916 64.6745427704771 69.7091165177598 56.9957246781493 56.619002609382
534 54.9783477549541 58.839281060603 63.4238545486553 78.3744248027067 60.6524637494743 64.5849211230607 64.9461362726819 60.5248021500689 55.2432617739336 64.9208826763866 66.4538396607143 68.4984754602906 66.3416884741175 68.3998055780665 65.3149645042597 64.0286906508853 74.5866831810766 71.2185321035109 67.4740754651094 81.6387331049174 66.8205257686018 60.2491477400536 60.6943550278203 74.5271554076997 54.7805146897032
535 56.6327513601854 62.9143584856392 66.3172973003748 71.5667966281062 70.4804320318394 70.544918790534 63.9925252942667 65.6006288292082 68.030298676777 65.7462193012736 63.0636279666566 59.2082253350394 65.6075227262546 74.4271442260303 69.9929220731689 59.7204230341671 68.5020376333053 74.2844943952924 64.1110799483221 78.5940576376659 60.5050952366497 57.0096594300837 61.3320289681982 65.933254857871 60.3510466066982
536 55.9128772969122 63.4620485121031 63.6243445596762 74.9297410685591 66.826217219907 67.7109053288498 69.3834355844508 57.6100025646816 63.0169784929623 61.4259617271111 63.3291963380027 60.4420485935708 65.0583043738246 69.0743575557211 73.0382101279259 61.512979693061 72.5321408118146 71.9829270227258 56.8221971800359 71.1765667160653 64.7412200116427 56.43400325112 63.0521692152671 67.9891911178884 56.5416171110427
537 55.1456504623401 65.982957888101 70.2397936911348 72.709260865239 62.9834840185028 60.3619992242597 64.7000580634314 62.5496053611713 64.2881471530089 60.2676159020979 66.141505817117 71.7467524112761 72.8993868212192 68.1577551365836 74.3211540338879 62.6999514147921 75.6183688648143 75.2845752937633 58.8080795239738 70.2545378191611 64.5565830966097 65.2023416889533 71.2584706528813 68.5800896201602 61.3906354438752
538 59.6754241419555 62.8311361454153 65.5170928907881 74.4548233720081 69.147197263303 62.5765712178602 63.5463357935217 59.875769707979 62.5382051642278 66.2996291514807 67.0466305461934 68.8061237355475 69.8688317365394 67.1155316398771 67.3822218645427 63.2730385876573 79.5247437200828 72.3406251752986 65.2549495800225 75.4486563917098 73.6256496933003 61.7293652379965 65.6971935438063 59.7933399937066 62.1241441724207
539 63.0441453912143 61.740250177293 70.1098891011594 67.7768408066675 63.443427066393 72.2516750629439 71.0409594031661 62.988275693297 62.7237599019126 62.9006944640074 60.7322949487114 67.9322961957761 77.0861821817037 57.1926137194972 64.4936206399479 68.5783430283318 67.0476071469737 72.4896477253263 59.4345624388033 71.893801969918 66.8926352836019 64.4131393175608 61.9482420694027 68.2435160813896 53.0121080361258
540 63.4496639011399 60.4101658315472 61.5078213693169 79.139340658051 60.1537419779411 61.2258488336261 68.9476485151066 55.8568025335274 57.8928358680925 70.0832700824281 63.8306194394624 68.2135251515095 74.4574563167179 68.2452293852972 70.0910827852512 67.3828021995873 74.5558130406102 67.3761382788785 62.180403367668 66.5568474812158 60.5709938283388 60.6074950018165 69.9700261498977 62.0539260227937 56.6172112708479
541 57.7552175217561 61.3150383483672 61.8803124289714 75.4655855719228 65.7018126038001 64.5097658692084 62.1984471361575 59.9031512196354 66.2068806054898 66.4720086195805 63.8151275718253 71.4564714645541 70.2924275982423 77.5774901466743 64.6747117220236 68.8000447535012 68.4768924514243 75.1330377266046 63.2426809545806 70.7737728455813 62.6508181325787 58.5491425608921 69.3496207598963 67.0637530338236 55.9515463427269
542 57.465973400699 61.2172765855694 65.6338923157184 70.7212036133982 63.3690403080822 72.306146853583 63.5080990268939 63.9099638686196 64.7804028324572 65.3714942519769 60.911614852348 64.62831913008 75.0513585319763 68.6323229439678 63.5796640056237 63.5240635327201 75.3268604948981 71.2681065224621 69.7722768023978 82.6468106608022 68.1958674451921 64.115959470741 64.8548855615857 67.569065615877 53.502709911273
543 58.5305868721396 65.2582438476006 60.290205996487 72.0499971386226 69.973454377076 71.9118505224952 68.0908380392817 58.5135783049528 65.6174221793174 65.6531643448546 63.3837307381336 69.061356753434 75.1018121535832 74.3938505701328 72.7327760692012 63.1860800334348 76.283313705597 71.9465158096378 62.9287107029263 67.5723295643891 64.457460198145 63.9368032891063 65.2639627544609 71.3091962751802 62.10707926358
544 59.9993084537618 65.397871931332 66.5066866147609 73.8983212077993 67.538724068353 67.0701717835022 62.9423259607663 64.9841966214319 62.4612707346528 51.4565706842653 68.3027838862148 64.8109667161084 78.694188217522 67.976838480737 62.862483162853 59.3398283234436 75.2273819938943 70.7022381817258 63.049883143486 77.3356089719746 63.2897649271784 58.4491067965923 67.3444483288978 76.1354629850525 63.7130431890971
545 55.2705187066682 70.1077275372626 66.4957436906852 73.52766917065 62.9827148828803 67.1837090326697 62.2346043287605 56.5408197002568 62.6359630217726 66.0959391056594 67.2941747453896 69.1755720961185 69.4313900574816 68.188070803374 69.5600208032635 66.3111200703964 67.8725008628478 76.6369720007469 68.0660033709954 81.772558091835 68.6880568197373 63.7728444473345 66.4021730631222 70.4799580717186 57.0439270928415
546 63.640830901225 62.6982996605876 69.5527117019284 75.850590756773 63.8040445445996 70.794801073162 62.4413927639228 68.8165375523484 62.5947571292895 65.0415013385646 64.0642952867457 70.3658755342208 68.7101133120002 67.8849020754602 71.0410450814666 66.4857252229911 75.794870983377 68.9513756432951 65.5724474763467 69.9270410566059 68.2361411448114 61.3063487271306 75.7618244410365 59.0134979151157 57.522028697364
547 59.255647000675 71.1008214504013 61.1485712797305 76.830240155251 66.2798393759135 68.3694140565186 73.5065919694475 62.7532416624213 59.4688055298497 67.6859507555367 67.254582222106 68.9042220025185 62.0550559752691 67.4657223209049 73.1361004389735 63.1407966140236 73.961075213161 66.7248616047291 73.9817703687266 73.3026812971366 69.8659304860647 59.456599908491 63.6518775254766 64.2779322562007 61.299922380696
548 60.9408145662248 58.6931764008282 68.3838738398693 72.904306053763 66.9757143406062 72.369691351119 62.979034956219 55.4436905309098 66.9627226248168 68.0488521304564 66.9261219778673 72.2005878072266 71.0774280140463 71.1914999692988 67.139612272482 69.5193269219055 68.5519485824738 75.1190082687789 64.0092316105657 73.8025251928225 61.5304147924508 59.4398735525118 62.947393242862 60.3026981944409 60.1644101279659
549 56.0318870577128 63.0013651499389 65.2273941532591 76.1025707133256 73.677686749188 62.1281697626867 67.397371737019 63.9233289270327 64.6427183458312 58.8560259833534 61.384796550093 72.2635417745364 66.6252788422607 71.523476853066 71.9761894688951 57.741604491185 73.0944469645812 75.7324227660986 60.334470260817 72.5439261919369 69.1946385874487 64.7917389769179 72.3820536182342 67.4056287158225 57.1019598312278
550 64.8791934157774 63.5189686294764 66.3073140813192 73.0371887753302 64.8470308386826 67.9458449306608 61.8671345158419 58.5039993985716 64.6915467280542 72.6003885781894 60.2914031607769 70.2214455061643 69.1177788318901 71.5381503696574 64.8906726872148 66.8788358319391 73.2870108649876 77.4393818711709 62.1164449046618 73.9922308584889 64.7773343797288 58.6397768314901 65.7067836891691 62.5600997000328 60.0324182564023
551 61.0558701965773 61.7407141365378 67.0340242303577 75.556461597567 65.8705734332393 67.2370875828047 67.2174086241472 53.1110120012184 68.350331767864 69.0380959220621 67.440792505993 64.6069779152992 68.880416661937 66.5909549536292 70.3460635392633 64.3118711717113 76.5868253827389 66.0787997860653 66.4203196500921 74.7305752124322 70.2270446205107 64.5973956623807 63.7944354227007 62.5620838553961 59.4042451223589
552 62.3537151175525 66.371837544936 60.3335682508611 75.7703596911265 65.5847542207711 63.3490566279448 65.844619219333 56.9157076023996 69.6731861830253 65.2547506690765 61.1604402168939 70.3488503452201 68.4819990203277 70.9261185654754 66.9369876484604 58.8381243226471 74.6830273835829 70.3927836285071 67.5124646473427 70.115701640032 68.8994879732237 66.5836016472351 63.061320088247 62.5863888959617 55.8823805716534
553 55.5072099515916 69.8419117697176 68.0880256651242 76.94378294634 57.97984042945 65.3778262383023 67.733841470668 61.5824991414861 66.9299374465783 63.6242329089139 61.393309685414 66.7433024746599 70.757640701438 63.1291994370893 69.3658630013554 70.4869557021979 76.480491822226 63.168957447162 56.7223793990917 69.8051773935958 64.0221062893445 61.0774719733011 65.6125718791351 72.6502653716261 57.861885805305
554 58.2410850023799 68.334013771653 62.6849995979767 78.1216163309852 67.8264778282752 74.8172980659231 66.8270614509271 64.6767134224282 61.6021865200603 66.1466570141278 58.4236702216548 69.837857334205 70.7902312626292 67.0869439506833 66.326890999011 62.6459250983158 66.7563499874577 69.577710526059 67.2299771465471 75.7688071561023 66.9855846870568 62.5271190488726 61.5250512981582 68.3279033632208 53.3790640856517
555 60.1865128099569 66.0021044173639 67.8553887666274 66.1833610148403 57.6513202590648 62.1915445111297 64.5943747210617 65.5510443872491 64.2540590172499 74.21204112556 63.7561592192992 70.6485995553763 71.4904163994572 67.5559238346253 71.476786869836 65.7432600367092 70.4095283802461 73.363814747228 64.1517409216888 69.6351628349874 70.4630146805776 60.0775852600527 65.1776829010713 64.9403416029531 60.9940502224032
556 57.257140424217 64.2200835057812 68.0600434634747 78.8008958922553 62.2471657903707 71.8293248955565 60.7216156970904 54.5553415494851 61.6027053566834 60.0689141464744 63.0785070420029 71.02207222535 73.2279823806034 65.9947310585789 65.5409339854336 61.7174401855998 72.653410037441 70.7544197563199 65.3226579755913 79.8089811551637 64.3538496108415 57.2925531978067 61.1559596724504 70.8102192920023 61.8211191510812
557 62.8692916117477 66.1138726656958 58.4711035807617 73.3910238475693 59.9121616256265 71.378077273215 64.4405746282743 62.9050295540597 68.1442685475531 59.5260521517631 65.4141508995396 65.4107167825522 62.532769908532 73.1933998646194 72.4427923921734 59.7781465007143 73.9433166555405 73.020305712968 64.3269944400308 68.5540657885017 63.6989128263142 63.55613699677 72.0980516695983 67.3467016856079 60.377396713109
558 58.7741385987956 55.2588803352073 70.7234104942323 74.5006400162852 60.5987489730861 71.6427193456473 63.8605865453349 59.2032040570781 68.4409396711666 60.288942625963 62.2836016878772 66.408774542406 67.2621285222933 59.3273037913168 65.8816007942584 66.7397120044553 76.9011509013744 77.5341242239357 60.314923749512 77.0602122159936 67.6020449526318 62.9759068560073 72.5856027627074 68.5735272137287 55.0251853791101
559 61.9658653652788 62.0770836525704 64.461912084299 73.2137654476285 65.1216239441537 58.3182741873075 67.7024502262337 59.9346822077406 73.7740639800722 61.9565107271908 66.2899579871531 64.6148108371868 68.456428498984 68.2176485998574 69.4580978946735 70.6330153934706 70.297849799385 62.7067747604394 66.7346630491803 69.8650575161193 66.2080171503477 60.7077327262886 65.0548992898077 67.6062432964934 56.2492245651265
560 61.1946784171801 67.6845421123031 60.4859819575613 70.3690865648024 63.1708781817372 63.9989288741874 69.4087616203482 61.7398129837544 68.4327121759653 67.4115270699698 61.1315695348614 69.4815224837007 63.4134053933876 75.2798499446563 65.045290838658 64.1235573008399 68.3952915320166 75.1816411344067 64.0051222309343 65.250080712866 74.4155674285335 65.719800618559 64.7515746813084 65.5135643284136 51.3452998951809
561 61.748795044991 64.3445088247035 68.6852721194391 69.1980600556377 67.0473603448422 68.5135257544832 66.8702058516933 64.207162766393 64.6174552562452 69.521051541949 61.8041762554185 71.7808716196153 75.5435928375043 75.3060829917835 70.566244930367 58.9824243545587 76.5959519335616 71.567889315343 67.6330710482014 70.1986827174826 68.2411668058329 64.8837527667943 75.559415960813 66.9660124841755 59.6647600508493
562 59.0883820581006 59.6089738092269 59.6277324040257 75.786512040371 65.7312705036547 69.9263122047043 59.3010735330367 59.6614496656224 63.968892428679 59.4165753166282 60.9793768463699 68.0208455167219 73.8682421596751 61.1886073708121 68.5165369525878 64.9862435704316 70.6197237731454 69.6179766209909 68.1662955113296 72.744876286612 66.1166843982246 61.2739953616748 63.3358906772892 68.4708418505138 60.9889090344602
563 53.2106250831578 66.0171742756289 66.6322263916329 77.0366757534541 66.561775452494 67.2785449429318 62.4503116982223 68.6623553379149 60.0348237145016 69.0818343059833 64.3384247651276 68.3448232019935 68.190067222191 68.6750488783362 69.1186935666543 59.4539349037406 78.9783660843332 73.9202149552604 65.4700131780534 73.4439581539429 68.4036398125055 58.8477260674545 64.5506288736727 63.0344861147125 54.1948176703258
564 59.4988144966828 63.1471127105903 58.6329688301205 72.144955726035 62.7129784487281 66.4026647228917 70.3253572264075 62.1832583692337 61.5058186521286 64.824435098238 68.2204012096467 64.5740661572276 72.7057160627252 66.0945910374983 67.2662594768972 68.4072451322575 74.0913679109862 70.8697008229991 63.6396154834883 75.5068353499161 68.4644902050106 62.3070600084387 62.181157014466 70.9249854152337 59.4744716498478
565 59.0298462704474 60.9555340797991 66.1877401225436 70.5790278726597 67.9425138903915 66.2367494900753 69.9324783759212 57.7971525830578 64.8730726957127 59.0601875445301 65.6829932211983 68.8192107988202 63.9994418851053 72.168894416562 71.4533571465309 62.7510547159977 73.0486264376408 59.5549859551188 64.253359474518 66.0654496764667 65.461463965905 65.052406847508 65.7372203620701 65.7320243432339 61.5489317240077
566 63.1088411986318 63.2121369655865 64.5287337887 67.9896873010286 64.7660573875852 72.935097786132 66.2468743028224 57.7760724872175 65.3969248606156 71.4763444072186 63.9516373314275 61.800421004419 63.8797620627148 69.3980357165354 63.4993275085718 67.2290861493722 67.3852465160333 77.89398324637 61.7403604818503 67.6372786224078 72.9995808708588 63.7084367962049 68.549982773085 66.240158032033 53.0717507356908
567 57.3861638874578 67.9036389926178 66.8864977740661 69.8123544089959 62.370958016246 70.577358143313 59.4345484459516 65.3957971772322 70.1625641908546 72.6601707066805 64.618180077037 72.0413513007043 69.957326968183 72.7892682374879 67.8787664604225 61.6136021248719 73.1735537531225 72.600005033726 64.0807899746516 72.1262728486762 63.6529393036807 61.3213520317567 70.1002447601064 68.3100782442313 62.9760195989683
568 59.9822396317059 60.1550708258756 65.3907019713258 79.472800590915 67.3993059954837 70.3283726252758 70.4681562603449 60.2870860327502 61.5238452866846 63.7671177330559 64.6286785205039 63.201508515155 72.1653231737903 75.2141769956453 71.9656081133118 63.501052294787 74.5768069497394 66.0403574829983 65.0551167220867 75.2936793858158 63.4560953069791 60.6605760676878 65.5551266175778 67.1409490361938 57.3570643508919
569 59.3804572493292 71.1552347099168 62.5930505472363 76.8996601601108 70.062035582407 71.2004381457328 64.1662446022084 62.151026878188 63.4657646404144 67.1547437145078 60.2451647704287 72.6480132677158 68.9691228775263 65.806621769417 65.1547793033345 70.101984146481 66.7449887425653 68.9263258991898 67.1913894820287 72.893215909239 64.6654384068807 62.8177107978563 55.4297670053354 74.0041570509901 54.2594526054885
570 64.4625570492455 65.1741020360731 55.1130609632018 76.9792896433248 71.0159175936327 73.404449900358 64.1372232746938 68.80452193568 64.3716151406942 68.8890185762346 59.1624691723218 69.733092701685 66.4663841577636 73.5601522373356 68.9863393224075 63.0366017703818 77.254664259971 71.5642263903964 67.697615846459 74.165932060423 71.9315709096261 59.8157933554492 68.0955631506768 61.5979888965783 56.0077433788947
571 51.679762988084 60.6337198944046 65.138817120764 72.8217163008616 63.8059335906598 72.1326034496066 62.0621813390925 61.7843851380054 69.3646683041006 56.6735116138427 62.4695118362437 64.7551010079848 70.8303555028426 68.4634148769292 61.2633329758662 64.0095168579504 75.498626092691 74.2811650746221 68.9626704021824 75.2377151710259 66.8026787895537 64.3893628665323 60.0750782957253 65.8732533596995 57.7836211764801
572 60.605671535836 65.3593318012705 66.3700791413971 74.8682477650326 62.4313209703763 69.7135948902045 68.4149485468027 68.8154633217453 60.8431101737841 70.547353692479 65.5341379728497 67.9852896847436 82.2040614669817 68.7750980276492 68.4331665350274 73.2700494726667 67.9804017805196 70.8592836504084 63.749249107551 71.604270568559 64.4780579965957 60.2744469213664 72.3948833115427 62.9797929574398 49.2404041987553
573 62.7437416491474 68.0840033738618 64.1516221047325 71.4572861582055 68.0038531966821 67.3885471589668 68.5102937639317 59.5602346443337 68.7503370774422 58.1868109864964 65.1045603003983 66.5444642431465 74.0865410302658 70.8533386844624 65.9280817282187 65.4720419500195 70.40808412399 72.4471666967461 63.026035955866 71.2015433613323 66.3374406718979 61.8650866946022 66.9214569088636 71.5114898301827 54.1585200128959
574 60.1228742366603 65.1407359405072 68.1272110774115 67.5096309381553 65.968699512943 68.9176635324346 66.7639160556523 57.3034348173312 61.77411502277 70.7585824684695 64.7606929794134 66.1052110129021 71.6507983909828 68.2464807761666 65.3427667411057 66.342594342223 72.6530387309664 71.3859732644484 60.7874090527532 74.950378860981 71.4271224840489 62.4531038030878 66.2555676159021 60.2697602023299 61.4021534271039
575 56.7507018673053 60.4838090151861 66.5037773503314 73.8759700451327 67.6602999261934 70.327075484352 62.4172467674038 58.0784642295762 63.6901085405052 65.2348633306547 65.7377686763317 60.0896974589446 67.5907893398037 66.2811745910316 68.8190395603351 70.5706197213891 72.8078987549526 67.632916639784 64.2449491640425 73.7030107454655 70.588079662429 61.3063615416899 62.14190830126 63.7405270732849 52.8589603158278
576 53.7320284135166 64.270565813875 62.2292977658527 73.2827941342373 65.2222686078573 64.9840234251235 66.4031434520661 60.4050904650465 63.726856399189 69.0647114781263 62.22019278234 69.8504156914295 71.7554276404836 66.8642004092638 74.8374331058566 68.3242448566916 68.534708240608 71.1311447547083 61.4708617238709 69.7589201374096 64.2008658717648 67.8384442718772 64.9574062588812 61.5918194422208 58.0608953858576
577 64.6481404744008 69.1276204961057 67.0821196410277 69.5843507943209 64.2753522371479 62.9978836360652 63.5373814863252 67.0025844855082 62.7646048539195 72.7708358402742 59.1917313593842 74.1539356516096 67.6417869972632 68.0830730698266 67.8027069773812 61.1999485926351 71.1736747494759 73.9550155218926 62.560457377252 71.828350297335 70.505015418254 61.7977491583212 71.184370650744 67.9958570722889 49.8590577909729
578 62.7920398544915 73.8209615240203 59.256328926177 78.0822084653839 62.5178928304258 75.4950957418401 69.8836326607896 62.6747950950176 66.9609186553373 63.144744210194 62.6954514871333 67.4073039260689 68.597918717682 67.3483230694352 74.9770947384795 74.5890931713382 80.2203610472061 67.0702907880306 60.050171042752 73.8962803708143 63.5031522300598 61.4643044926351 65.1088032930968 70.8535734739538 56.0294127851927
579 63.6269958856642 63.6755930031109 64.9249369508584 72.3271843093343 70.3050715295941 64.1688026355503 62.8521327676117 64.0315709920834 62.1902468256494 77.3242987074813 65.7136818507611 71.2072371425058 71.0250654912396 60.9974913864329 71.9681725952036 62.105419451398 70.0860085453591 65.95347275306 68.4874822813886 68.2592966327051 71.8643888021316 64.1256118393949 59.7465297624336 67.7697705434297 59.9142401985416
580 54.2908175078182 66.9023985877657 61.7094447952132 78.4927930497122 63.1597763818574 66.4054267615738 66.5151586111102 57.886862615737 64.9591462430274 64.0698337275576 57.2841939612056 70.6696740532611 69.7521013437189 72.6937143084877 64.3685073365598 59.4080439244575 68.0995673154028 76.7878150881915 63.3457358470717 72.0713288960492 67.8936324565395 61.1338671866318 57.8788872256119 65.2054867251195 55.4827008629247
581 53.7773181709661 65.6716182722478 65.6365686041419 68.5055649568587 72.4013017572983 69.9452474494929 64.118560391609 60.650307703009 67.4886372378192 64.2122102471547 66.562183638394 64.9359596191364 71.7526893339178 67.3140958205202 71.3372669591278 65.4935652497771 77.0374246689731 67.0493683788101 63.268942339478 70.463115669917 61.7684820843504 65.1585710232149 73.799644486194 64.685887896777 57.2330174855303
582 54.4047166874277 61.0110573945959 74.1896909829623 80.5299367759945 68.9745618313278 68.8536039761193 68.006723106012 55.3228210462519 66.5851631759236 65.6246181386652 59.9172252984377 72.6508215306073 73.8745358585034 67.3777961415597 64.1411797133819 62.7513563503684 67.0084969044647 68.0881734296408 66.7749726051458 74.4339176341094 78.496017720014 61.718331696716 65.2775222369954 58.791710882121 60.0896300678374
583 56.4339004306063 64.3821610255526 65.3305241863689 71.8624851353348 59.6452673202724 65.1520396490969 67.2082091057844 58.2359889201822 59.1624473952529 68.7695118887125 65.4670189446708 68.7578495778327 68.5046878382653 71.304523007366 70.1020863015865 72.9216465261995 73.5308677970607 79.4690972313315 71.1353322327343 74.1078451902766 72.8306851417236 67.7445915165133 60.3334844289806 60.8398115953883 60.807377036391
584 59.4745395630436 63.1755441228093 66.4697919231917 71.3238627276058 60.7939253631985 75.1670711346703 60.5892059992574 59.7006783680969 64.1924879863139 62.8892937714415 59.8613284408679 73.5713810512236 75.1864538928511 70.6896853744497 67.3709536378918 68.2942085083069 69.3756970595614 67.2822050083305 68.673769880046 72.5820855157167 69.271136430028 59.9374881265615 68.2738220886812 58.4380199769532 59.741511996036
585 65.0383256823155 69.27166928825 75.9517541351691 68.7185455626628 62.9362983351839 66.081156956106 71.2914318088289 57.3265955059601 65.864381243034 60.8637241269363 58.8719943826556 67.6550827153068 75.0368707945399 65.5601256510167 72.2247609142606 58.8171018249726 75.8637720753019 67.8062324034497 63.6538001985243 74.4108085619056 66.4847702014005 59.2491842160487 66.090743652477 71.0712956558544 62.6786567514989
586 60.739661062124 58.0104788171964 63.6001262262398 74.158595088818 70.651977421061 68.8601253281011 60.760089391132 64.4397921087616 60.5686819476644 66.2997537410772 63.2115562674918 73.4798133926149 71.826287080934 65.7622517530761 67.7728495811392 57.5775198394367 80.1344135104553 70.0910314930254 68.839549745049 67.1012186222805 67.6892567175382 64.3485847320816 71.3334095770853 68.8099708656714 62.2149214467837
587 63.3396072529814 66.4010322756354 60.779435793082 71.974208943489 69.6078787038888 67.880752608174 62.1914241641678 67.1756908706686 68.8203633998755 60.4224697586892 66.4175371674253 68.8392006140505 76.1132142317058 62.2530304955363 67.9031111529443 69.2288054135797 68.6143000740642 69.0298325494804 61.405791761447 72.0251578971822 64.7636051142228 60.4012642745606 73.0288675585975 66.8772297947571 57.6992963424953
588 55.9596301226375 60.1419483943329 68.2508277141877 74.8722524829884 73.0555868418888 68.2914937901929 62.2259968670834 59.6590617669449 63.8042250618351 59.8744785841346 63.1701353332475 58.4531063593485 75.5806965177385 63.0069034843501 67.7077289279012 70.2916335086358 68.281847720098 72.7019998911626 65.673196004916 71.303360082324 69.778560020988 62.0711220038222 62.5486490282929 68.3986800617888 58.9080024746833
589 56.5075761407208 69.7126552296607 62.8223024353761 70.1248009514625 64.4111584081656 68.298239888844 67.1648929965643 64.2139534436334 61.3349649054141 63.1209954926218 62.4136919219989 67.5369771589642 75.6156015613599 69.9624346401036 67.6793903967912 67.6596664955033 68.1903705003695 66.3341879221573 63.4083800672215 76.1736427652792 63.6057951041464 54.7215663175528 68.3488881842376 69.4298315134367 62.0178634326951
590 54.8426717740236 58.376987786514 66.6948708826426 75.9256850368716 64.8801655670863 72.7251001046636 73.5471924724743 57.7004521475243 59.3460271830602 60.848392227693 59.5767660823315 73.178358301299 73.1437438619588 69.4051670335598 61.1708563143412 66.8647437614374 69.4251968917526 76.2734952486383 71.1969197033753 79.522691141662 73.0010020715567 62.173847266769 58.5903514113391 66.375997735453 59.5679748339651
591 61.1252575402261 65.2173111174253 65.7283144657705 73.9554232156709 66.84405350089 69.8992596230446 68.4950711906094 61.4621853617338 65.4864051039557 65.9323833426874 60.7562059204479 71.363979290224 70.0625835546509 71.9663388549674 73.7418863992593 66.1545980791965 68.1818797166316 72.7443933675017 69.6261382048972 70.4595406327438 74.6241904458543 63.0603269795175 64.4665612261146 61.3815504188657 54.2303227074071
592 64.4053242992066 65.8284312572843 63.4049465933997 66.2576401637612 62.6698010881447 70.8233853324037 63.7472553569571 57.9720939511632 68.0495463179405 70.2613332041245 62.9959217504288 67.922175358181 66.8959232392696 70.4583374662658 67.3290580174676 66.1809287244222 64.458181399443 68.2754707337267 64.8189426053007 70.9823614079024 64.1853992422857 60.2041613868382 61.9410807375389 66.2846257619486 64.379952421623
593 62.1429934923413 66.3423139957866 66.1883593503046 65.6717964162687 69.0210492768868 73.6496229197901 68.3368713894749 61.5909254313692 63.4668421105194 65.461510848063 64.8869870287909 70.7600266779226 70.7617471729693 67.8666855409293 71.7455167633635 60.0089012929893 82.3143792465493 71.3872842815266 65.5705684316046 75.2379291764241 66.5480109711938 69.2006246573246 61.9734391770032 71.6935305417255 64.10720699716
594 52.5409103679833 65.3728933209471 64.0855849850073 78.1509006199008 62.7701627231031 64.2656739941688 67.7188324341158 65.9443002981729 64.6853470763983 63.4968581846998 62.5046645953456 68.7481379361173 72.4033799049176 70.6444357807499 68.3881127234773 68.520862763842 65.8978379908702 70.9037508352272 56.0250360260527 73.8682955009851 62.1525951486257 56.2785121717384 66.130800755646 63.7507009822633 61.2809182489335
595 66.3880809002611 63.2367118066013 65.148955964383 74.3896639415517 61.1530443743073 63.6166670765838 68.8827730811854 61.2644032783687 58.5344507185817 62.471266741353 63.5184338615047 67.4696121352547 70.6891022518124 69.4042202669056 68.973416354488 60.5588821816536 75.1825263055138 65.1835234654297 59.6709547653681 72.481541053437 72.2818305553884 58.5967817751887 68.0324334504659 78.0189822514251 60.9593108960965
596 56.0860933671527 62.8562717804403 64.0910149855522 75.3412800068805 64.5788557209933 68.2595047068417 70.0018892538717 58.3534057116902 67.6548441024443 66.7100318072144 58.5686400471907 66.9970908660695 62.8684282383039 63.830435508476 69.9609109328377 62.894031621611 73.5987427947447 74.8562879037173 65.2644545151159 72.127780639605 72.8920124403646 63.2134384369631 64.5338485878834 64.6044433387149 63.9656554801645
597 57.3866082133637 60.5104075883823 67.8755575096632 72.3311919350137 62.3175931434013 65.9914928643118 67.6618255491669 64.67862791672 69.4769749121563 62.1264066090711 65.4581089005706 67.4730601863499 78.5565595898746 69.0370654407037 68.9506008074436 66.4636132349395 76.5697756336426 73.0142933595485 63.4688343138877 59.9041183750044 65.8522876326383 59.9699029146105 59.2545750756745 71.4761561706833 58.7832485118331
598 57.0608352996576 63.8215681023917 69.7150121939233 78.4922952368427 62.3182611745112 65.9674548665241 62.667937662726 54.1284578124243 63.6270165397488 60.3967892305779 59.3158205381664 73.3892319058011 67.1418676481928 66.16764622925 66.5317004963635 60.5401549652086 72.6753026624605 66.1799747445317 60.0196252736507 72.1847085950549 67.857067163141 62.5251308621888 61.1308453739041 77.67771735478 68.1791706288925
599 61.0918678268645 67.186772829708 59.4993048253125 70.7469924547887 70.8557145527951 71.1944253038028 65.148209468451 64.2974346180479 61.7652494418054 69.9180834449246 63.8788210059657 69.1619585157272 64.6714133045394 67.568904969342 70.2661794641563 59.017477046864 78.563857188168 71.3496849355524 68.929082398377 74.6821923494119 65.8494399491026 66.6756059174565 65.4479564248205 64.2244764999469 49.0124372918474
600 62.2689685201181 59.2934147375765 63.575356024556 72.3856985951519 63.9428806252386 71.7995541547806 68.6677059006443 63.6943003741733 67.0430893276308 66.6939884043456 64.7018138247563 75.2521514797022 75.1488030672896 75.3485890319447 69.1054585503019 59.5631818082672 76.4054094306821 79.5156123275781 62.6017635306774 66.0245717714307 68.6388272595674 63.0155195761601 70.1274907023564 54.5125536309623 54.4094015537653
601 65.7950908429395 65.4871852838904 69.4738882034825 67.7121967811687 60.3118120655152 65.7196647631898 57.4615542244461 62.479113516339 61.9730067813833 61.4628752096422 59.3043554754587 65.4815370957734 73.4027933940663 67.4477445769196 70.3023594047851 69.0091614359871 74.4784503733507 62.2122936277785 66.2315036356957 69.444232665201 62.3976667439779 63.0035961214976 67.7998612856602 64.9872312473917 58.5545506030337
602 58.1522053063847 65.2888503773272 64.3261787892876 76.3992394128634 64.992319288422 68.1152779911832 68.7296142599436 58.8009701331345 62.4017679250894 62.4626918677601 66.8822729127127 64.4227262273754 69.2687857470932 72.2602830282113 76.7377177208326 58.6315364045838 70.1794414449058 69.8908309872 66.3841984958339 73.5316258406991 68.0949108209781 72.0739890650455 74.9446915430674 72.4426518841597 58.2809698383926
603 56.2952900616147 68.6348195594668 58.6809814175497 76.0009450568952 66.0454776938858 77.4666962048492 64.1365265424707 57.6984692279162 64.7854554125968 57.1478924866891 57.9865139839898 61.7794052664149 69.7670816879774 75.1830967680792 67.7196471288988 59.6773976163537 76.3716555329841 70.7413412788525 61.0638992593949 66.307136672307 68.4557092364485 54.5226006264132 67.3260735781055 57.4600493779994 65.0450486194724
604 60.3591439293751 67.2350253039982 63.1394141437109 69.5241412031282 66.2610371036096 69.9671128370048 64.1856011805462 57.4181727073606 65.4088351987903 63.6415641500757 59.2149965174125 57.3833697547845 66.9085667828057 68.969885097273 69.2102252013474 68.4391830870126 72.925226759557 62.670862936948 67.2419905142958 70.8645479392656 64.5516330578649 60.9039935296754 64.6951581429489 69.3567455681606 60.7301586056641
605 61.9769831750112 62.5792475543047 68.58885979718 72.3713526280616 64.6605260674383 66.8053104513039 59.4557031874976 56.9937225667426 59.8434553044019 58.4408499667748 57.5770500418762 60.6460987970887 65.5085015081904 69.8606300658596 71.4904005990092 64.3641720828603 73.9507894542688 67.6876829727162 61.8841109196699 71.5716477197376 58.4397155112355 63.024074862612 66.6230243190985 70.7052302622908 66.2330813154528
606 54.1432734881755 67.4883897804288 66.0968105354294 73.9778577502462 66.2059464580121 67.1339249873179 57.8046312845525 61.0863882397717 68.1636010797486 59.0043072310713 63.5023427392928 59.3515101924801 73.1247533755815 70.0815575655056 72.2694567166312 60.4587954122226 68.911565406469 69.3819966024575 60.4836847949156 70.0660181999898 66.1757604973623 61.0738822579883 64.2728129868042 68.0523855151954 60.0672110049701
607 68.8339908859703 67.5918174623375 69.9669966217022 70.7078654016784 67.0036668996375 68.1325683839857 59.3846404579291 57.9813659095753 65.8934452935693 72.0065637948222 64.7819850114368 61.8921093929761 58.6599289573099 67.7307897686506 72.5948761900957 63.2648017612655 69.8421173053728 74.8767407734618 69.3770660076251 68.9830455951032 69.1317019658818 65.3944593452238 70.0443067137537 67.5705825453767 55.6871442844208
608 58.1007548337638 64.9736547414101 71.8648903100884 70.9209657521264 73.1406881861468 70.8058335270727 63.4502040685449 64.9371158776116 64.9225390217826 62.0093595889914 69.0016122551516 61.2646547663444 77.5041545859124 69.2443602722629 70.9136065178765 64.8822708991249 74.426979914912 71.6934610982428 70.6882287188091 67.1028246260789 68.3853265459935 63.0096466519676 59.0516166129319 75.5903905723127 59.2295603540134
609 65.3004302496484 66.1389438504109 67.5407515008116 73.3942425340213 62.2700502706034 67.468342896884 59.7458690791094 60.2075504862203 65.4723576870988 59.1961271361438 60.3907319043604 59.6392329289427 62.6547448797687 65.7506594854835 70.30497494914 64.2605310895455 68.3167744878023 67.7920190111544 65.0896274618364 73.2085686184626 64.0224484035192 64.9981889303727 63.2854133420635 67.2664095624424 65.4022915787684
610 52.9745491996076 65.3296006443867 61.2122151248042 64.6303445990326 60.3551186446132 66.3622768168819 71.1901519803666 55.9048513637893 67.4505977948287 64.2761535796515 63.1741232377605 66.3112160021592 75.3781086229607 71.9872299016734 74.195730669492 68.2891049493345 70.672868178722 72.3486686004665 63.6840450061572 69.3696419586445 66.616659523389 61.9615784910779 69.3494481122959 66.8226403007268 61.7084688775005
611 55.2476915780924 71.341894212089 67.6796265531435 71.5870007056871 58.5973297370189 70.3937113929204 56.3016518314134 58.6397156740722 62.6861491678488 60.5354046243342 63.6674264087745 62.9783003876534 65.0575846870485 75.5610627476546 68.7017549355823 64.2238573760483 72.5926060631387 68.2839741241756 62.5098842555048 64.9806641232987 56.9574747576827 60.0912479763086 64.0986289765378 75.3521282775944 58.8950425147781
612 70.4878093649194 65.5168714311275 64.3491180183571 74.848624234219 66.5328030422588 76.5227337101012 66.5914011575356 56.8432585964174 62.2262202460184 59.2122068117265 60.2183852852798 58.1478517032201 67.7089970805725 73.0218264904406 76.0360355524152 56.0839152418597 69.706464237544 73.6762550384108 66.5013810186504 63.323559255179 69.953880831164 62.6340745881113 65.5029337783087 70.1178162900045 57.5364557281399
613 64.6842031859832 71.1231353411008 69.858546741551 73.6079908598903 66.1340089610206 71.6790854272737 63.4371506455644 58.7975055581556 67.7838173492032 64.3644445323145 64.1125395165418 65.9189405476756 70.6591147657465 67.8919787245058 69.812411487836 59.2557023273385 75.1843043057249 75.6745386017047 68.876138897283 74.6496573222478 64.1510605701165 60.4613743623371 64.446546803041 67.1228984471844 60.26354299508
614 62.2181332299277 68.579652328329 62.4159960850801 69.1885691734407 67.1878799806327 64.0277257678295 66.7290567521065 56.9379508878547 62.7669527230238 65.0021442382576 57.2722148799838 62.942894152321 73.6171056632947 73.7580780807717 68.0224053341067 66.4304135097224 71.7093965464203 70.1980911258187 64.3133708728024 73.486606692757 68.1108992086139 61.8996219236718 65.3430829638725 68.4409587478309 59.6120431943831
615 58.2189436735252 67.4864455574613 67.09827982331 72.5301039610743 69.4170215123492 68.6552105213913 59.6920385078714 64.5305076415308 67.922438505633 64.6910442685995 61.9422971980995 65.8684371043656 70.2375406828108 73.2808404103705 75.1162714243296 56.4559962489174 71.4660920173162 70.2283993711097 67.045208059828 64.7411448309386 64.7059363592999 71.3240557689896 68.6814387352771 68.6828404297714 55.5159694190692
616 57.3477401469247 71.7975780926922 62.1779889924685 70.7239189541009 67.1353822476032 61.5441983679015 60.1890884872482 62.4431156204082 61.3748276608956 63.1635528651983 63.7273881730452 61.3046373185262 68.5746231503663 65.6714941955449 69.518159767907 58.4603286215478 75.777930191693 73.7787188424094 66.3172463198597 69.2705565776542 64.5088822036335 63.3658692529735 65.7484713088257 66.8502446986595 61.3487807887982
617 61.8376252443457 67.4709956252063 68.7876047116118 72.3610037160932 69.0484926807167 67.1878118258182 60.0785561383478 59.7918409910697 68.0907510143904 64.7993487315902 68.1412321048663 61.3274533647218 63.5978371387495 67.8823379061827 67.1470768249122 69.8872279443769 74.5396328867059 66.0441617265146 63.5315895478739 71.397953122911 63.6716383032388 65.9434172761636 64.145562917458 73.3051873544557 58.8643646638898
618 58.9882050047579 58.8319067804039 57.3440824235392 71.0738577727904 64.9149958760394 66.9633004636635 59.9526453774498 61.0536402040368 69.5028483168964 64.4900703478591 63.9754698347583 57.0128376901715 68.8184946875178 79.665200374915 69.8942623340153 68.2901757792165 68.3912314572804 76.403273589633 62.5348600539349 64.5036262478657 71.9731535855523 64.1608694771846 65.8447951743954 68.8305764692839 64.1841324974465
619 57.4641468089699 69.189518489827 65.9544550751693 66.345950668817 62.7164905913885 67.1362646841882 55.12058981836 64.0815203594296 64.3719258781398 59.6577692302172 57.2453864436708 55.9436223769469 72.0000185470708 69.5583672948385 69.9390181412575 61.308780606694 76.0959700696937 69.2785156331885 61.1979459652859 64.606065269821 58.1682907367381 61.4781086663769 65.9510920423059 78.2384600814904 59.8630889523645
620 66.451337937205 63.7071823577206 63.359104307606 77.5400911837775 63.8197289260381 67.4619219510532 62.5912485328575 64.0724604689272 64.1427933450504 64.8960162573178 65.4307702418327 66.6351803482501 70.584701174959 69.4824031230317 73.1089926298634 65.6777206269044 72.4248280352282 75.2758614853852 71.4041572042653 69.3816587170188 63.3022400949918 61.2088370063043 57.190947676829 62.4316984342866 51.6442497983892
621 60.8227733724629 60.081289680876 70.1743543187913 63.4199290540688 64.1211809022585 64.555374557272 60.8847956905683 50.7213499983748 66.217705223831 58.1389051511764 65.6381293308297 54.505458499572 63.6762103623845 71.477746580284 74.468609113475 67.1465632464982 71.2076281883243 69.5079365023004 58.6768989851304 67.6564989601019 69.44346695594 64.20750609183 66.4841451015306 72.2134245887685 60.1530127436335
622 52.9121244421535 70.6063416192344 66.9344521624223 70.0690178627466 58.5442971938851 65.5884240834456 60.7183957584979 59.3796173897082 60.4682006074713 67.6201623642816 60.2647016055977 64.2748144500074 74.527620336373 67.2871302043589 69.0683038036434 59.7187971574289 71.5971710873263 69.4766332332706 68.261449933489 71.9059030569031 68.1607428232697 59.7969492014423 67.407863653285 63.3907614292884 59.0263010568245
623 54.7356835434399 62.6257996033998 67.6526434951611 70.3923700901439 65.6969019210556 72.0857954213953 63.2611393459407 60.6565119321317 63.0758762882677 65.6000876635571 62.2135478166607 61.751140516994 67.9764543507402 73.3969928733623 66.6246273801517 72.4136594819579 67.4736579871025 65.2630281526865 64.2706302838657 65.7753539795872 67.3390186304029 60.3139605093878 62.9697265329237 62.3734875845703 56.0202184578067
624 67.3501718914808 61.9413715709134 59.9709971609869 77.6375417920457 66.6167771292255 61.4078806519857 63.9762023184455 61.1393989800869 62.6822486737721 62.8872692845987 64.0945335044479 48.5909228909445 62.6038517755469 78.2986779582286 75.9466617436847 62.4851514279558 74.6616929733644 65.2179844897896 62.8650160023127 65.6831889693879 62.9208924740124 63.7014708069631 67.2030866350684 71.7614305731372 58.5406168104821
625 53.5113117069885 69.2035226045227 60.5664850656248 74.8557527743504 70.4674733357913 69.1115192766937 66.7131027246516 65.6189465663213 70.1933275334102 63.2180257103835 61.6556974874824 59.9489221002253 65.6076600777089 70.8531538757775 69.7028241756098 66.0049612240258 75.4246564508752 68.3682615030735 58.2581984996125 73.5327396285803 67.5072615442321 63.830159792876 63.1112989149963 60.3194167682958 56.6952670843891
626 54.9545464748457 73.1503759119638 63.3400450816822 71.4099068121138 73.613742096792 72.2169664573616 55.9447860363857 61.8875700695506 64.369547629101 62.7229087269223 58.4357433476934 61.1418684321941 73.7267776610356 67.8083038314278 68.2250677675887 66.2877900494541 70.6623640413846 71.6498599162457 58.7780020648972 77.8363410656965 65.9045084444148 65.573272224612 68.9690755759254 63.6615427167093 51.2667602951921
627 55.9948704181446 73.2240482870137 65.0312139038864 71.7274880344845 64.843924952011 70.411107231501 66.2580132170046 61.9276133006623 63.216576894918 61.0287504189145 66.0897392672522 58.011711278732 69.659473888131 72.3107261271857 66.3694152249301 59.5403157323095 74.8659028684996 74.7097528795721 74.7354627611044 71.9096684510917 63.2932054737684 58.4744151316887 64.9141818857341 60.0664059693857 53.3952943341294
628 62.7203126469972 65.6302702170783 67.4881257968133 75.3931692831507 65.2659421286813 64.3956218142156 48.145082790192 59.4747161774738 65.9459449375892 57.3733977513227 63.2302565593428 63.485826742916 70.6159036743004 67.7631025014105 66.4652431822217 63.2888641176484 69.9327837800205 68.5953450523024 59.6682131638321 69.304842555961 66.2906766578321 62.2791194781909 67.2445244885864 77.4352516476312 59.465063403198
629 60.2311266740946 61.1276648434999 68.5838373592768 71.7219739963186 68.6674999179366 66.6064149786338 58.3608791149447 57.62132669588 63.844464708538 58.8631302973957 60.0284773435929 60.3346658415862 68.5339226115038 64.9736450449774 65.4994398777769 63.4402683671197 81.6844066576863 74.5472545649392 64.6989854670598 69.7230367776113 69.2575515344477 63.2097130965633 66.1279023030927 62.5563590017273 56.6144417385928
630 58.3165859514543 64.8104914268624 59.5774744257561 69.5445002397502 65.8939458745306 69.3570033919899 58.5594538657241 67.8818124607105 66.8264019260838 55.6501212706521 66.5855591935446 56.7885494724862 67.6661801600692 69.6590794947571 68.0392957137401 58.4721366239897 78.9533944250974 67.2147596612475 65.0755662323603 69.4335989050208 62.724188590386 63.2639508883318 61.9490772537029 71.0965310229678 60.8264087647833
631 60.531513139265 69.6324393873097 63.375224875747 72.6385355642237 65.2471411300566 68.6852301109987 57.216735367628 60.9175973132873 60.7874164619962 69.8009635484824 67.6350564797179 64.4955666177701 75.3311179462675 72.5434891009993 70.875496079588 70.344923957843 72.9737784440202 69.660510393686 53.9245831610322 69.6869189649518 58.5896595308632 66.4153444943921 71.0372260384258 74.5111223299911 64.159312554664
632 56.3024311085584 62.7747236788181 61.81773477231 72.9956903182611 63.2750313055368 64.6530582669062 60.7143877089062 58.9178450961744 61.3437484140986 65.4940126629148 58.9279875361069 60.1828381320838 67.0621093191234 71.95053561247 70.1888959665674 55.1305574228367 73.4125745537043 66.5706121615885 66.94288752326 68.212529610818 66.415675799602 63.1306296861171 74.564119905917 67.5001974907435 60.4055497041603
633 60.4464411259829 57.0058151602746 68.9871489761434 73.9349579556351 61.4671725707242 63.5643500675665 64.9879823076493 61.418173808316 64.6292547725993 64.1181915414096 63.2615598035228 66.7735015337744 71.758786071436 78.6767500456328 70.461416645304 65.582509838375 76.7496575027574 70.6583663778877 71.9777628980348 68.189950422651 66.658303658731 62.0711858892396 68.7829081226376 73.528660921399 59.6135436333652
634 67.0053029127879 56.6386224448239 57.1548576215397 71.4658649836801 68.9780637937574 68.2561596045803 58.0702487482408 59.466138910919 65.8632375827734 55.1968394656357 59.5848490480599 60.7566652518149 68.5751398190459 67.6178962921844 69.27511478358 69.1056627889816 70.0282766951541 74.1355688183774 61.4297667906865 70.9451329156576 65.6003666146437 62.8569923870825 65.8807868870073 62.3657588402405 56.0465723718621
635 59.1280262482757 65.7487858022547 60.6225929102511 74.0636413364675 68.3026673098093 61.0801369401092 61.3037106072345 63.2051877015724 67.1657925708581 64.0753102631336 63.8217750933032 63.6226306109105 68.7863061988177 73.4479113581285 70.9463619270381 64.1436980426987 73.4187351467773 73.6838045041033 69.0112284225216 70.9032497994943 64.6331557530137 62.457905196043 64.401437426373 61.6500248692723 57.5565942167443
636 55.790012981513 62.0114431437353 62.6076779332428 68.5722087291386 61.6602068080963 62.2615480836789 60.7638422376629 58.5510182703817 63.5421251315472 65.4485182122459 61.1831492609336 57.9349468375085 69.4296086221116 67.0987812781584 75.5818974697803 62.0198019315733 74.7059220586728 67.5505921407844 61.3785466362986 75.3134846712721 58.8175149803855 54.8531259114955 62.7851659714258 64.0512954650664 60.0388773031257
637 62.0019389923819 66.3166753293916 65.8717107963024 69.2354315034839 64.5501495514065 67.2371176322585 61.1121721987325 58.1370629330877 69.223776459145 63.2226795238125 65.7474413312178 67.2106401275302 72.0470889991281 71.3632614144755 67.1076637054616 72.9936593855003 71.0306619872827 72.3908143883278 60.0613187683398 70.9238175833962 66.4683086983008 62.3643755605631 66.6436600766273 81.9049588848795 55.2551792215272
638 55.4442296144693 74.43808732549 67.7608530749792 70.1223556190634 60.941911918357 65.5336352025075 69.1565242903753 58.772640722019 59.101821291095 59.5451440657995 66.352538309724 57.1923001567078 70.9305806585609 65.7272514329033 70.6901714791045 64.715833936473 73.979696781878 63.2427391640485 67.0641349755865 65.8954150300169 59.9385616769112 62.0323447069631 70.22725530879 72.2577257133365 56.4556168070638
639 64.6737613213995 62.5210409830415 62.8590781175953 68.4729044094907 66.6076603416475 69.0663035602239 60.9000967112732 59.1815635672867 66.3621428106101 63.8031483530479 64.0409319683751 65.3424631833442 57.5031239512844 77.1183070292863 70.8191569546827 64.7252516813273 69.9961665299108 72.6046878552804 63.7074583264898 75.534390124664 64.8679708084257 58.7708047798007 64.0405392648742 60.9328274104069 64.04075927964
640 55.6136465088586 65.4497011912178 66.0472585124429 70.0014384969018 59.4822116602315 64.8114182785964 66.0682770661186 64.0229790230711 67.3533731987329 64.3604259223802 64.8852213165915 57.9319804438076 71.6827352662055 68.611972259439 74.4994663658244 67.9196286702335 72.2790264376897 72.694946778463 68.8272043122026 68.4128115136562 61.7637278014166 67.6320553763424 66.4095721916978 68.2104115324258 62.0484132142405
641 59.1566655960564 65.2092688978053 65.8789663246174 73.1470633905775 62.6341591322027 68.7451083361828 62.3545166930321 63.5984108893487 62.1397911092357 59.906897507931 59.1407055008951 57.0706237766835 72.169464985439 69.8717513720137 69.8489564313662 49.0107168884677 74.9182114591833 67.8102144164782 60.5154566506026 67.9781115175364 71.3263908810554 62.6496162991512 67.5560698630562 64.316092056781 63.8301780201518
642 59.0471421562566 67.4132242592822 63.5553196076494 70.8842585095066 66.2722339126578 67.887824064373 63.9816696873101 67.1343485083756 70.0573726589279 63.1860752843427 64.838729034994 63.9118023148593 67.225216793327 61.713030627129 71.2432430876033 60.7271382434923 73.6792355940464 74.2072048235559 69.2493076399569 75.418009727299 63.5796760251141 63.3586699147397 71.0469344048549 63.0551808636932 58.62746892579
643 56.474524462483 63.6186136001035 59.7847616892597 70.6415110327902 66.2105944261192 64.9933921392523 61.1495714268294 60.576712265029 58.1388681613354 59.2897906337118 66.4901076744698 63.7050960062853 64.8509639585604 64.9111677528857 71.5506630499206 61.7796372519077 73.4880693560714 70.5085431570964 69.0127875854233 73.0007965847407 61.1661174645402 56.9851696782402 71.2402276763492 76.1915806081059 69.9996707813302
644 59.1906198603284 63.7355848399206 60.1764971733799 69.0431594580303 62.7829696853449 67.7938683717569 65.0547368051959 64.0360006734573 67.8650166567739 61.2743304567799 62.5141341054188 61.7068013080366 66.6228086623668 70.187018271126 69.4616705088378 68.7243069085825 75.5007439106529 81.8791617221648 71.2996048940468 72.3814566419003 65.1514654127447 64.1598457222077 68.1243868993804 60.3883956281541 61.3533327944778
645 57.9838235925256 60.7635182799957 69.6633617481855 68.5203621195086 64.8340412322939 67.7612423736318 56.8841730981077 61.8679062090515 60.8798182523932 63.0690829472995 59.4771864646342 65.6799629049608 66.8716549195066 69.3948814974486 71.129840597114 69.4514433106869 71.078581236053 70.6156764474384 61.8783960625539 73.366070547191 63.3654459597231 69.2126253399748 62.032297499103 73.7711919064895 68.6227258972808
646 57.8937058723378 66.7078329169239 62.0496786181034 74.8749417133943 65.1425033273576 69.3712871199395 61.3758928470694 62.4950348083082 66.7668327336237 63.638954236719 67.6763826082403 65.137467157338 65.6794831193648 71.5361223466509 70.2131887652346 71.3835953320138 81.5239110938849 75.6436605914443 67.3899347755924 73.3636875315984 66.9185050107979 63.916386535556 68.0140156688569 66.196063242433 55.9207362982985
647 57.6063081632252 64.9546681332602 66.8026343680241 78.2616741527447 68.1278733345482 65.9882670638411 56.5692577606002 66.9567526192416 63.834505356414 59.4793285612848 64.3457852275563 67.1144452108753 72.1766661186452 72.3738529186396 70.5869839128265 68.4313659119953 70.5193195110714 69.4934802294551 67.3152659182687 71.2527528612407 67.5889265280664 63.4696797077425 66.4172264901367 66.8139459474015 57.155210515934
648 57.6897647793077 64.3887760310558 63.1366965895283 70.3993159847307 61.9818384810861 64.6653574664306 65.2942147358369 61.8735361603838 58.7290143109027 68.3037631764324 62.0519567805991 60.6582524736533 72.2170198647661 72.0821104395534 70.8457979992843 61.6269847837543 78.690770602017 72.0994741172184 62.2701602170056 69.0303852725135 64.3819026738743 64.8606226449482 65.0986263112183 77.3215091524031 47.8700593743804
649 57.4892044473029 69.2057030839662 63.4899580108725 65.5517326947465 64.0241961863066 61.0047895890505 58.6725951713952 59.6888179949299 60.4634321940052 64.5105822094646 61.2563703266601 60.5326390289432 70.7570992149542 75.4349440387049 72.8894255490548 68.7974918487629 70.8964453785683 69.2057449164295 65.2489061159347 68.9304843904577 63.1867962754502 59.1638313756878 66.4354746786063 65.4411090742336 55.0663579653298
650 51.6494152939255 66.1133502363007 67.8150615991007 69.7724838616026 63.7518081423361 69.7111462432968 61.3358044824913 56.6119155937054 58.1034634090366 70.1765663390224 61.3570374249462 55.533695966469 70.6592627422227 73.2162751931747 75.044024097422 71.8308571931236 73.8916344743069 67.0794458515968 58.6046992123445 69.4098883051543 57.9942622197162 61.9184122108034 65.0818117102787 73.1531873701924 59.4966387367684
651 58.0168511084758 67.0115980203845 63.3806928555386 69.0784357396608 64.8101930249146 68.4783647250467 61.7721244086596 64.6902271552411 71.5653340976157 56.9012419767958 67.2868666447923 61.399334179435 61.9602120334867 72.6004293002944 74.9351443217308 70.5718246134845 74.604694688202 65.3554774408311 64.1902832502248 67.7387178824881 66.0936491421996 66.1036033758446 66.8302149279516 65.5120166458605 62.7559441083979
652 59.7626125057263 66.5578061480114 60.0873349676971 74.2585761565638 67.1739080319292 68.7978967768984 65.9379986861904 61.908054829133 62.7328409785627 63.6405430787248 63.04444031281 63.0646589349184 64.3609491466094 65.8710925904173 70.8233898000204 60.7222065844683 72.3167756671775 68.6213678213306 69.8559726264415 73.1828756948253 67.051451244389 61.233825719531 69.9810239288116 62.345391161845 55.6015786722854
653 56.8207059799385 64.0583358854147 63.9721656507843 77.9552577906585 65.3058544893133 71.8808985888994 58.7047731117239 61.6059884472097 55.9712531921383 68.0270538020432 67.2147944557229 68.517078474235 73.0633348932468 72.0405272889172 64.4224391997507 68.4570677082054 71.4803635868032 68.0491464111665 64.1134341706405 70.8370242826733 71.300505504326 62.0324036360115 67.8501730334407 72.5897506470278 57.940684254525
654 56.656550465044 63.6758867524051 70.1568390307765 69.5230620601193 58.8937910544902 63.2091311481943 54.8583528010609 56.7495747661303 65.519794779874 65.5518116293118 63.4856076999673 49.4424305507078 70.8620663479697 64.6230030683829 70.1099780452073 68.5316455104975 74.0162073517471 66.9152838731002 63.3904820886419 67.7477293063084 62.5019366441123 63.1128499816406 65.5584411958003 74.184449827722 61.9343775287839
655 55.4813486048415 64.6768935338608 65.2557573133116 76.9670247901165 67.9445029353562 67.7131341953884 56.0474746776535 68.4314045098255 65.321150726531 53.3638475341936 60.535516513172 62.9159365412931 71.198027778682 75.7907596734688 65.8405938952134 59.3082286759671 69.5857910133704 72.0612845287861 66.4233597582203 69.8261126234989 61.1737676175693 64.9281360311304 68.309679111027 68.481313463585 60.7130817423768
656 63.6910612390271 59.6195801745912 60.9880525332139 76.1581518767518 63.3562582516106 65.9357022787738 61.9859500854678 62.9071684899374 69.3000241482544 56.0747646940953 65.8272207456835 59.98243114407 69.5529898919106 69.7448769668559 67.9144066673452 64.1075427633019 70.8275777072017 72.6687396423674 69.0461575390815 70.7305899711067 68.2545487223403 65.4712437015429 67.1887511856217 70.5715742233523 57.5056189145714
657 59.0777166655153 65.1719856322008 70.3678175763863 67.2452574639463 66.3783710366157 71.3649997879899 62.6304370854378 61.3195760721732 63.7422889305137 60.7609811706216 63.2841003604078 65.6957651597724 65.6319636997937 73.6574552376949 69.3624367004326 63.3218177582812 66.2263126292887 67.6763844045939 68.5704815937373 69.425675575091 67.0298845102412 65.8207412200744 64.9757508932034 65.9672130552675 60.7621396359876
658 58.0745271574652 64.988501364375 59.102504233054 72.7864653941075 66.6751598359336 69.337206156766 58.3939829840508 65.7292345873828 61.6955996705593 57.167793691758 70.3015598834015 55.9411320520055 68.4564429043956 68.8802885857393 68.1343195249473 65.4314413407515 80.1006902999336 73.5483605704518 71.0740576230688 72.5301894007635 63.8282435467059 64.4938017038351 65.3716755669604 68.0066197372752 53.3279239635319
659 54.7086871279051 65.528270086122 68.0173937856892 74.8868047191124 69.7681504634464 68.2401555118088 59.1684585707181 64.0448371470774 68.8333141841013 57.9020510722283 68.9083170283435 61.3133505466869 73.626259093126 70.584935654613 70.0957241521638 62.3896351628055 73.1750027434865 70.404274293696 61.1616311361973 73.1945245660684 72.0694682987484 64.2631849837561 66.3728456622884 69.194221054532 63.7780024451043
660 58.5377042491278 64.918151717116 62.0443609733101 67.209009285097 66.1527972532077 65.673526016719 66.4813475807017 61.9844586667863 66.9174720101293 55.5323010467323 64.0603476574967 63.5299701269929 64.9527713591445 73.7135919311371 71.6627809878939 68.5304423195186 72.1996025046066 70.814047924689 62.7450892191059 71.6515049409551 65.7110504765741 59.0788858903325 69.0004082318418 60.2625355006117 57.4764004980762
661 59.3714967164685 60.922431063254 67.7763855601539 75.8645526327307 74.0099058070158 64.4134817996082 55.1393300993324 59.9046027870002 63.4042807576528 64.703303653814 64.2532179278062 66.026491656398 70.477752683714 70.2229628854945 68.2513765326052 65.7846990797098 70.3618191571206 70.5739444349125 64.4182386025802 74.2744711683671 70.9799698676038 58.3842560991299 71.5074692979396 74.0547937087095 54.6125813775813
662 53.607792391974 58.632977270607 62.1146020064146 72.9978514687362 64.7852629689495 62.6413211784844 61.2737429457341 61.2715971596181 70.6132797282397 60.8871653833106 61.2746591476409 63.8860815091704 68.2221829795507 75.8029282962598 66.4698725800186 63.3369170070008 76.7802817235122 68.1718948467908 66.075578315669 74.7060072950236 67.2607771940405 58.7740551696233 67.4659187828354 64.3031539554106 58.8509872578735
663 61.348683314493 60.736397869033 64.6917749698082 70.389624303806 58.8675768921904 69.713562754963 58.3637377449809 63.774578920663 61.0819890761677 58.9939754400042 64.4910944664188 58.449805924719 70.426516761959 70.6924482374872 65.3254085677376 63.5965076433953 72.161269009008 63.2754164088139 60.2185378455134 69.7320137398933 62.4056135282837 66.0836812109973 65.140879759342 59.0797418001363 56.715841177029
664 49.7871537261563 70.6219234380282 67.1455002753269 74.1933706114137 61.1084757089587 68.4687942316725 68.5456930077907 59.7086469267422 62.0811878032202 59.3306926448108 60.9338583667568 56.5206350967016 66.5964273945805 75.3616406792772 67.6367526473962 59.8394593181432 77.290132746565 70.3982555884752 60.6483157996928 70.3995428588891 70.1235034633559 62.8558550750962 70.0956848502488 67.4467059023692 57.1078156767593
665 60.0432076560867 66.5322689081924 69.0102288516761 64.0995346078869 63.5598092056926 69.4669395997238 61.4781552684183 56.5413632240602 64.7518244990963 62.1311654833773 58.0614614893124 64.8092392521966 62.5460868086593 72.9330530451015 71.600705949647 63.858108495375 73.0727566627628 74.8865122508036 67.1505232655206 66.768751531277 62.8529281480076 57.97281239594 65.7792205335799 70.947655520172 59.3243444862733
666 50.7181422145687 64.9652737276575 64.5139608211155 72.7835674004719 64.3054743610785 68.2931927404721 67.1257792235829 62.1500167389553 63.0469140315121 58.728389742348 62.7728982326289 56.5999590708212 72.4259280945088 76.1657621071729 76.7300396401697 57.1312500468909 75.1019971097082 70.7530214169143 64.4192504136253 71.3017877802675 60.1259027113594 61.8055540550013 60.0245632038489 76.3458531649237 62.4869858286428
667 60.0439437819319 60.0797714530425 67.3332433150206 65.0535012563364 60.0324656458768 67.8609957220042 62.8331501651962 61.9774499492183 65.1589305963626 61.6039385707185 64.2307809068846 61.0777798173444 72.2702249120659 69.1383524519097 68.9749229010398 69.7843572197083 65.1743105097421 69.0016658864654 60.7061809915708 72.3211420666564 67.0184031988655 60.3768427983462 64.5431835650689 66.7091308375081 60.6213130355667
668 61.9428963554707 68.593217680162 69.3169109750578 69.7976195336716 62.2048784773276 70.2177714608431 60.1364071963599 59.207560888889 59.5869728967533 66.0745938591599 58.2295544035167 64.4761098439392 71.6265224497147 67.4490868914752 76.3504717636746 63.6844979815697 71.2021632759685 72.1743387364642 66.7029544949386 64.3682675907121 65.727533834484 62.7569625691302 69.0136972134484 73.446756987476 59.31944808129
669 56.2027343172687 60.2760133711859 67.3204281589248 70.9061201705054 64.3416246099481 69.4158525649455 56.2520338757127 59.2230921661772 59.5319665394275 54.6559506468217 62.2271258483305 62.5410985986205 74.4242963603252 72.9134676837185 66.8435606407714 64.4160041988957 67.450733749133 71.3146540439758 60.5559673640752 72.5676660910938 64.8265054062915 57.4837929709743 65.3095632741743 69.4380635917862 54.9684841856181
670 55.7446446609399 73.1197019273814 66.5274881965587 71.9836949196865 66.1796866334208 68.9663410578464 63.6745791867258 62.6515916728172 59.0597160591063 64.8033451282573 67.6230939958168 64.7157425111208 74.0839163858038 68.4019742708238 67.4549432122001 76.2626964462311 68.1475502266633 70.4140990675373 62.7174769394278 71.3454256772371 65.417790243831 63.1861750070568 64.9528589089913 77.6087036689666 58.3907779374821
671 60.8974588938777 69.4431517314531 61.7562107567917 76.3711502428834 64.7857212499836 65.5051770497669 61.8235804600307 61.7668337514714 64.8137148389734 61.8909844402892 61.1524116987603 62.4246052795484 60.1533355499774 70.0714716775727 67.3237273721174 60.7002257587936 63.4018274029148 72.5584786955231 65.3492121943556 70.1591493644817 62.4077013644826 58.8297493269226 61.4237331884649 68.9986490920533 69.3612770103924
672 57.0288828337891 70.2201325185844 65.0101716413938 75.8802198082084 72.786483407181 64.4882453630663 52.9625461508782 59.4742232240416 61.7443166065813 59.4455575195054 58.6284639048586 65.9767097192512 74.5955634049833 71.377093380552 68.4238683244028 61.5834381599389 71.7826563304606 73.3480253447443 66.625548997334 68.3664510664856 65.2326988952791 63.867503587348 72.09886429343 66.4103589552641 57.2153486375155
673 60.7783991439109 65.403791037766 68.3022768669037 72.1252165550991 69.3264402863716 67.5855988131543 59.5694766000882 58.126927844766 60.908956485006 60.3941137639063 64.6962226058315 60.6899336685239 76.9909092285704 70.332957832675 68.6558305211561 64.1542757468063 73.0428926494868 69.7761840298898 63.7384408862156 70.2608430837447 60.2140060935514 70.8365066302891 65.1420394667051 73.0127618295916 61.6936558446
674 65.0356521262079 64.022557830783 70.018086979087 74.7650305437651 67.1527924403022 71.1118791864412 64.1230439664633 60.7904275733749 70.6145678266641 61.1057296812747 63.0269865653077 68.6080314052778 70.1149912340736 71.1032518233821 72.7966542835176 65.4051435391651 75.1802033397635 76.1496440200274 68.0243673189983 78.253290990542 60.5558217975843 66.4463324521244 64.1956765888645 63.0815856542103 58.1324264536443
675 60.4901724989741 66.4475464353228 66.2262138494761 76.6750492539633 69.4011065132927 74.5736268550873 57.7105480060952 62.2176675922493 60.6314164426528 66.2862560289053 57.5288447933807 65.4982015684723 75.0709428541929 71.1063258236383 70.2499824888414 73.8869606040605 67.3628843293076 71.93822339373 61.5517075273489 72.6664121051931 66.2988549778213 62.9802389426118 67.9953183281874 66.7061718131817 60.2649048590141
676 60.3433562661957 65.5924176679142 65.7335351034706 70.1149968135416 67.7921254827828 65.9373961347109 57.2069320337013 65.5019590466056 62.3170216076609 66.3945834340966 60.5737586334191 67.4207485964129 69.408462788122 68.4708275442374 65.0550958714292 56.2398416611084 75.0964097395436 70.4378482577559 67.8432591814378 73.6272084428598 67.6557135017941 60.0273353027885 65.7240168327305 65.7994869426939 62.32855188343
677 62.6023853048365 66.251956627887 62.4405687290225 71.2071029930863 61.901652480219 67.636219797175 64.5471308683528 61.9317255710381 66.7275787947215 64.343890868581 66.5170542530795 59.8271174633343 71.6360893070652 72.8164308329638 67.6002927474977 66.8571701587902 70.8083865104356 70.1669713133918 58.8922111688666 68.9773124230402 66.1037557984972 65.9287569853546 66.7960384498069 62.6807136230136 62.8735477853983
678 53.6471144063497 62.9350838156916 67.1327386934997 75.6316532730561 69.7046521788999 69.421001956928 63.7806574558566 56.774243468639 66.4702937446202 56.6235966971859 62.3241455209088 59.707769957699 71.7364585195242 72.898622209989 69.9176370122493 69.2271777629966 73.0226322581545 74.51168859536 66.4426668450121 70.8917099963909 63.7991340713898 61.8281769129834 64.2355596115568 66.0594725134655 57.1766397187091
679 59.0933976206945 68.8787053589758 70.3091339291337 71.9128144063166 64.0128956510369 67.5620238104782 64.0235123649683 57.3907024777522 69.7672213984568 61.9182351027501 61.6870859115659 63.344333366862 72.5339862690121 67.7725767151284 65.6386738192165 63.5234554194391 76.5912666810141 70.5269751725809 63.9360764524837 77.2329303982673 65.5566374410627 62.3812562531977 66.9490660300696 69.0963174967066 60.1998925151966
680 60.0503617325977 70.2440845450127 68.5292816698884 67.2931885778989 56.7663359453106 66.1281886647398 67.1109014147877 59.5016524100948 60.7250051221665 65.0557266891055 58.9534196985631 66.433089691239 70.8226308493028 68.3184616808151 70.0795975684853 67.6214607386177 67.4290298517517 71.7325134239207 65.7559064545717 68.9985778129542 68.01245007683 65.0293654203748 68.6198106178776 65.1491888875879 58.1017212963828
681 59.8583828987954 64.7931016438679 64.9209474142402 75.1185731137563 64.3220172385341 71.8706210370018 65.7358808782524 58.7649609526069 68.0698395860712 57.6629059970588 56.7723952807506 59.4089410893505 71.2984001775463 66.1538099599103 66.5284988840239 59.0007515429669 71.9985977771221 70.259434079674 62.16629880741 74.4881200079996 63.3675892832335 57.7711442452945 64.3131498346087 65.0788078899377 58.6296326756689
682 60.9670877039127 60.51960655636 63.7037251607655 63.406051557007 60.5064721671746 61.9482173473855 58.824058801959 64.0092316363576 67.3675712317006 60.4522234002021 62.4182581268442 61.2171071992451 63.8778077679556 70.0878240040029 74.1082305147361 63.2146679606405 73.1319839144242 71.9387662954791 60.801251263907 74.4120755954302 58.0665432622053 71.4905488952715 63.8650435587425 72.6317573908302 59.8180914899546
683 60.5048417095913 62.73705022785 65.2163572829758 70.0699272113152 65.913977173435 70.3305945828473 61.2263156963019 59.5389016378189 68.6555602932157 57.3813595443146 61.12825594121 67.5555790575609 68.8484211530716 73.3832101135161 67.6961282382502 61.592357997002 73.7962115635805 66.9337094725252 62.7344247536749 73.2490366904682 66.7804030498894 62.9546660443355 65.9654593515799 67.2840211752816 59.8694165608749
684 50.3064265279585 64.3833504280996 62.1996748711633 71.9234977339178 62.9507451125218 65.6395986328856 59.4208487906842 56.7844577624416 64.1384637973683 57.172109280368 61.3718377234674 59.2398387107373 70.7982962793485 68.8151436981716 67.332663985078 66.3952382674919 65.4194503487007 63.9794637896545 63.34491538377 77.8226168372621 63.9857218021278 52.976086076051 70.510860071459 71.2519090460001 55.9379880223152
685 58.6465671772157 61.2800806116842 63.990814700377 68.9268487601164 67.6781169594047 71.4802325412418 60.8085664618172 63.2226254329705 63.0404441683003 57.9487973141894 56.1083304247331 59.8308556487072 69.6551940107685 70.3278365884211 64.3947303744413 58.8885163430081 73.2425770020769 71.2594305112178 69.2924957123151 71.1722848754513 65.5194131023607 61.6702622747441 69.8759833884125 68.1619482831649 60.266647857548
686 56.2170774047514 64.0691910759151 65.9826585327965 67.202002920333 63.9346526126885 74.040286104832 64.5368751468082 62.8409480551232 64.2556033330307 58.614027610571 60.7089647899229 57.1174598587344 71.9829076574946 76.5075740057861 71.073619988005 70.9926524108325 71.9184067078238 67.32137573901 65.1732463208567 72.6700908845424 62.3427051613251 60.9034490765817 63.2457266249957 72.7907097026698 65.878908080313
687 60.6710571644944 62.4228696260852 60.5412241152645 67.5301539348258 59.626737735855 67.4041129230414 60.4641100141133 66.3576129121203 67.9650590573518 65.6484887918247 67.165820057182 63.1411424215658 66.7764947131038 69.3753576410222 67.8753129702519 62.5798957537974 68.5109757306587 72.3090461954265 65.32426327105 77.9630933671694 68.5996324709671 61.6970809325454 66.1032284657935 66.2292126926016 59.8323596660747
688 55.1769525655587 62.1013011930625 58.8530461882924 71.3631140420968 60.9079897588911 65.9266063611383 64.3836425181949 58.7064183553465 63.6744511578746 65.2035035623114 62.8881906206793 66.2291306626445 72.3555350923223 67.2985406890932 75.0785931962856 66.065780762043 72.5669790736214 73.919869952725 66.582726744693 70.097907090108 68.1943791380424 62.318596162839 62.9583958935563 66.6348459385604 57.0402974501843
689 59.0676232740888 59.608578128919 63.1613239119841 70.7305087833967 69.9678467723294 68.3802594736491 61.1437008554906 58.2576512054198 65.5566143174044 58.0007270648361 59.2595716211044 57.1870097664176 70.6942937765521 69.8060896239549 68.9529122160122 63.7459053970786 68.863060198673 67.3948461199613 62.6245820206765 68.3166224063455 70.1154157221034 63.5146885650689 57.5542794265993 69.0362438440116 61.1000255015988
690 57.0703559090341 56.8428403841896 57.218494719267 75.6774156790455 63.1719099975729 66.6259448289886 56.3105281283204 65.5182885180402 67.0913510311787 62.0934030431288 61.6375250532079 67.9035053745955 62.5978490100739 71.6304918686657 72.469644016631 55.538983571486 69.9193162300473 70.5487864710482 63.8493780039835 70.7120464645267 60.9880421100621 65.3564410807763 60.062530007253 64.2285507913093 63.1225016978561
691 60.918602041698 66.0060715216938 64.2181341848756 74.7355605433367 63.4524973755672 64.2630354066492 58.3387657194312 56.619379533836 62.8610995250997 58.1691063631033 61.1491830505229 59.6494460212686 70.5462948820664 67.0133765188362 69.0676662055538 53.9030074650725 70.1793267754384 69.3839019249451 64.5800830599156 74.9215695955338 73.0350615872703 66.722562749985 69.1194435268476 74.7359809225376 67.9569581969803
692 57.771249552699 63.6035259403755 65.6024250521316 74.1078959885576 66.6721456146606 78.488610156576 59.8025905018456 62.9534085880755 64.5022495862223 68.0587795028425 54.4831809334107 63.5777000938676 73.778915926554 68.2150547628576 67.3896357279433 63.969278947374 71.5950015759706 63.9059754205157 67.3718306350695 72.4957376499914 63.10430280939 59.8040965446279 66.9093235367609 68.3405466182925 59.4310670048245
693 57.1336255745039 65.7962146648329 62.8527397662059 72.6362415853116 68.0112157733692 68.0479439280737 56.1390998050544 61.008251902723 68.0094242549359 63.3974616166973 66.2107277527015 66.3578314044869 66.7857640180865 69.7747779314755 74.6960761590242 67.0643713055629 75.3825863814639 74.3845518071877 68.4007314733786 66.8236997931818 67.1358893155284 63.692168108261 69.0296836630226 67.5973492215846 61.1000542267648
694 52.18546897376 63.3931906290836 59.1665543073965 77.6022423947316 64.5926369826458 66.0937564625565 62.6748406237634 61.1092660823172 65.3794012666347 62.985110672629 69.3030331850216 61.7338152304096 72.6979575081918 68.8784433814307 71.7011334331833 65.3118227915342 74.79481960019 65.9455742216961 58.4232432641551 67.5882513052205 59.4657802850041 68.5752338880501 62.8780807286299 66.3803757172812 61.511206938237
695 62.6516381196838 71.0568280982756 61.3975034388481 73.1039248174422 65.0399188220907 70.8430377731295 61.6843566513728 57.7768320349102 68.7750997131205 62.5152200602812 62.2660318897619 56.9106390371158 66.3393687692577 67.7505963819874 72.6574769093906 64.6162013919565 77.0421552107691 69.6766487503709 61.9017130328075 78.0375358829233 64.2648418635271 64.3051704838751 69.4044413958188 61.558112451313 60.1083029441043
696 57.8730704657875 59.4367823288997 63.4241310487676 69.7045908975815 66.3119391125123 69.6877595328753 55.5654310001419 69.7248760769386 67.4995565441174 56.7932847866235 63.8547273932187 70.304877960398 68.4600947941411 69.4574006663058 67.349647303084 62.4662268275039 72.4762641640786 68.3503803097709 63.8018101914413 70.6405389459083 61.1622643826961 65.4509008793137 68.2602617949733 56.704579393758 63.5092883740342
697 55.1960111288163 62.6729638754967 70.4595628725127 76.4073125249349 57.1369105175101 68.4040321163908 64.317011452627 62.8987995296497 62.664317425909 60.3109976288588 62.546192262313 56.509013028674 78.6710026479381 65.9849999380571 64.0035983414583 58.7681875275568 66.2154896027827 71.1139884675877 66.1695770325346 74.253298135296 62.3655783243856 63.1635590574418 63.1176826384631 65.0420018155688 64.326439004793
698 57.8951983949666 68.0262798282021 62.2109413750935 72.726934700411 61.5562213885657 65.9857638617875 60.2107280850624 61.1760705066835 67.4586651562961 64.6044433325008 67.4962429548158 53.7718156398066 69.8850737004682 73.9287930165548 70.2392591119078 69.3930798504712 68.816267172264 71.9674521765632 60.4887300559321 68.4731635205139 65.3684936510533 62.0151680004025 65.2660027223364 72.861087186422 59.9483258383245
699 61.3265193464788 69.9933157110716 60.8919098133156 72.5421849981377 64.361235485239 65.001977804692 64.0562591251309 60.5837385471879 64.4876059345748 63.9577549468001 59.3861514513752 62.340905831717 57.5143528964716 72.3780077909719 70.2513043618628 61.8595291699477 78.625178388315 67.6142065651314 61.7826751477648 70.0065513040775 62.5290167615504 64.212274987066 62.1085014458189 62.4642408352298 59.2257772017362
700 66.5270987048515 64.7980632301543 67.0884778953322 70.6699072056508 65.2650032806935 70.8374234653658 64.0725893328358 63.0979762113901 63.1595300914256 61.6396056130789 60.1783189046546 66.4266508660942 67.076758426337 75.9197913356198 72.1633555386684 63.3177448301877 74.3442124280293 71.2735728716346 70.8161457461178 67.6072841222985 62.3553951379353 62.5852048756886 67.5217223372826 61.8036842895123 59.735008716853
701 52.1194744860472 65.009829462316 66.6193374733702 64.6071809974529 63.54474053882 68.0239469453045 64.2661952464892 60.768374622712 58.2531492081283 60.3727569371302 68.9497191380444 63.1778580203224 71.0899197403649 66.9670508995582 68.396424982114 65.8656019514368 73.8052594444773 72.2135202737599 69.3593352294239 72.674154684363 67.8820563367148 68.3143279474833 68.2868578611478 64.6055688983342 51.2770877770611
702 65.6384582193295 63.624039642466 62.9111533136937 64.3335956425789 58.8163007137661 72.7693253903952 62.455356871684 63.9784401041924 59.9597218628757 67.4296919597344 59.1728826439438 71.1690362653147 77.4759636015115 65.0287463801752 70.9337327842905 59.6153982730723 62.2233482235039 70.0694854466169 62.9116983090336 73.265419582224 65.9828556123168 63.5926012600052 73.9965649130803 65.7160256442732 62.3437760466796
703 56.6379550479057 62.7401172603558 70.1797600627617 67.6504381476374 68.8644187945201 70.5633426397727 58.9612712207767 62.9524180108154 60.4198983871291 59.0809614471713 62.2721107515173 55.693198542423 64.9931433205375 74.4338575169599 70.2405578305662 74.3906487461768 73.2372350646719 74.5494216512316 66.4293869441123 70.8358816077322 70.1410550256274 64.1756357751829 68.4982170737405 65.2953144037516 58.21058490002
704 57.5144674419954 65.0181877003021 71.3175296930798 71.868592341739 61.9771009282755 64.1545087738479 60.0697495395017 61.503117804369 59.3784950243166 70.9678314644764 64.1656281081748 62.9151559108035 71.4293062378257 66.9153118462786 66.5025527112997 68.7128019134751 69.1178525967861 68.3388243341954 68.9465687504234 65.1419392792931 68.9363374751317 59.0399802862417 65.0319573495379 64.0510128280274 52.7936665763648
705 60.2456713041323 72.5927037794459 59.5742220827696 75.0407362663894 62.5984555816207 68.6490168268617 66.5156273080992 63.396952901905 66.7384069724581 70.1370129627248 67.204615061227 68.752083691183 73.3828549934346 70.1010199079091 66.6862998366275 68.5849547393827 69.9902735269937 73.9891620109284 72.3060423892406 75.2606620261348 61.5187083761559 60.9501889078234 61.3985210097221 60.0231776650379 61.6848197701382
706 53.4986645286607 63.9787382771173 60.2134677616263 64.512396568078 62.3899889770836 73.6378525889128 61.113269521383 63.9369152257001 62.6043435053322 61.9953273234646 56.6195184649388 61.515292557103 74.5054708123512 69.0776270567162 71.5709254462537 67.2156824870835 74.6106568672848 63.976496342113 64.905832755802 74.1059612200869 66.2382937031469 63.0186842187164 68.2275467779232 67.7821885534367 59.0474123821052
707 62.4754151563301 63.2141446842661 67.7492032924366 77.393520382534 68.6833813108261 64.1994278977504 62.0018012046397 66.232728578168 60.3951368782565 61.8340624371668 64.3172533012844 64.9691218201027 72.7827640030922 65.4314610449239 66.5909663061443 68.9547080040362 64.832165082889 66.0280105854226 67.4610218805971 71.2260039443894 60.5917109069007 68.4454649462661 63.7346195295317 61.6370967713533 62.5104352026236
708 57.4455051739201 60.4675574728636 58.9020005942171 68.6405513376382 68.9982318727402 67.4429851846686 63.1475422867185 58.3144148641156 57.8796990719582 59.5140312228184 56.0849091314239 63.4802734319269 65.3999426816546 68.2954305916065 71.2981578100157 77.7037923068836 63.0191585285595 70.7594681130834 60.953987037539 56.5331059679345 75.2293991955623 56.9448703147787 65.3063153064959 66.7048473064665 59.6308298068086
709 58.6454465207997 74.180265600039 67.341884246114 71.4476859138296 68.2194170473157 70.2966194702259 62.1125791230465 62.8215492207085 64.617924794817 66.7056833748444 58.8674915909981 71.1872594980441 75.0996675621738 67.4207658726528 70.1320552478143 62.0299435316738 66.3192870043905 71.409948228424 63.1630927748836 79.4974453836414 67.0168470690829 59.2000737915778 68.035375362476 68.0135297647192 65.6500935634622
710 54.1964128442806 62.983171845959 58.8847324524763 70.0283023957063 67.0916750490228 67.9326152576232 58.6914859371645 61.6059207205725 58.310021991351 65.7987018769289 62.160522969177 63.2774418072091 74.1930158966317 70.0574157296766 63.9598899971534 70.1327145002978 69.125259218046 64.8520552983308 62.5439208057388 72.6412077551779 56.9968018235996 56.8311227550457 66.5719291170615 62.4029866660535 57.1162136157596
711 56.139288070248 67.7441340028854 63.7980415992645 67.087507207109 61.1936677763647 65.8546834857814 55.6244864442565 60.9877875058393 64.0625715652597 63.7084233438373 63.5433828202883 66.3803406030621 69.6501362433749 73.8203550643425 73.7069556027016 59.7538120325458 66.9642943919877 72.326288503066 58.5505879418065 74.1035723298267 59.741284657491 66.4114857093611 65.8282492564698 64.5553293520506 57.9663528300146
712 63.8744759015886 51.849421388592 64.495051872171 69.5600160900763 60.2901733746705 72.4323283297546 60.5491218908003 56.025448383378 59.855299769374 62.8017580932347 58.6179034083859 69.3973434139187 69.9006339875363 66.3746465322458 67.4762307347051 56.8905789117586 75.3215583230567 76.82377803968 67.4616900487015 70.8138874981321 66.7467220418014 68.0122749964698 72.4796092954956 57.6657183380665 60.9617143993045
713 58.4241193963816 70.3190766213606 63.629626362853 72.2915827975712 69.9075936780179 68.1297521112356 64.0319874855897 60.4703851344796 64.0980167434754 61.067307591778 63.291110891972 64.9837314463072 66.2398001799908 65.6855728824254 66.2825540082478 71.3002624267001 66.7329402344247 70.4699552990396 56.2142930336753 67.165337553073 68.4638643503601 59.0673371852866 64.3549527461992 64.6935861123387 60.2524649814479
714 55.4382549711132 59.9496241519893 65.4672489178328 78.927236237823 64.2746045370382 65.6684733527962 57.7057993933485 56.6255538618163 63.7371859125787 62.5417753499238 67.5357314937134 71.9979271913391 63.9169185332862 69.144913782551 68.6723983405129 68.0876464159405 70.4639192364472 71.046046228149 62.4095368267154 56.7175003631515 73.7664507509142 56.2712934386976 71.5280276661431 59.457263793288 55.6192811998303
715 60.0584784425836 61.6796756328359 62.2170279377074 69.6224396489892 69.0152544985185 68.0588853251189 63.4055089009736 57.0582657910582 63.3383975829697 65.9005809053972 62.1765936837941 67.7249255213748 69.9756218412678 68.3485829170847 70.8858607545715 61.7409759310926 77.7231647579797 65.8158522859525 59.70745869189 76.9452323308749 65.2748567562368 60.7403343052869 72.1419080206302 62.0377578737288 51.6445616051204
716 54.8160289586165 63.5750944948813 65.124031684941 68.350053046883 70.2135334080989 69.8676869586079 64.4208859624385 64.9201556549978 64.7461417494535 70.3951691892939 63.4306712989188 68.6110076948189 72.8492003315837 70.3327729019077 67.2353602113518 68.8589568292194 70.3420408889327 69.4892347420398 71.2676263121286 71.460622795143 68.712339743741 65.9719430411272 75.6473717280779 62.8379918441989 55.9898541215171
717 57.8073167178182 60.3107299402282 54.9914242532225 69.8752717344294 64.4527517282509 69.6025067748503 57.8964895293116 57.253516863317 64.4383980841843 66.8383193105544 67.8203322128327 70.3899978396066 74.6588422712462 66.2622564111282 70.4649871401699 64.7576392042429 65.5826280855075 70.8564849353426 71.0775901711095 73.519411776967 69.4340479153733 59.5742321171127 72.2473998692136 62.5155146989466 58.6855755411638
718 58.4474037820269 62.3395108868888 64.421394521234 72.6035629049104 58.3196670947511 66.854610307142 60.8211163794993 65.4310155969152 60.0784084777012 64.5279722786772 57.8719493769686 69.7460644976272 72.8690220927361 70.1480712523459 65.6613191083654 61.9417521841084 66.0578906122952 75.4510886939662 65.2979696787004 66.8422015175405 65.5912485390764 65.1242706125344 72.8315668930528 61.8086510232708 54.9050260853366
719 61.1268491015272 68.2343551724985 65.2510030337104 75.801332543897 63.5002262651193 70.9857648798459 62.7765580414736 61.4531317096045 65.850502217249 70.9434152739078 61.2779432745825 72.0833890761395 76.0935190411635 65.6571554071237 68.4879945948278 61.0089169641678 72.5115735587517 66.7287762765312 71.981365327136 77.6322975020816 62.6133885161472 66.1244565937735 65.8209412746939 64.8090823464039 58.3910222267139
720 55.7993716510374 58.4527620206196 57.0971370268574 72.710845571451 66.3301200238115 69.215687903386 66.4910022819959 56.3606812324583 62.6977340657744 60.9367898262416 67.420101575366 73.4973227933265 69.7659203090467 71.0228116513602 67.3588923455465 68.6714906475294 66.3520270154381 72.5326441895203 63.6184275573696 63.2528730499716 61.8419457347162 57.3965974248437 67.3894072053815 68.0533718218648 56.5334748857914
721 56.4308422329944 65.6915521125264 65.4628979320492 72.618838242028 64.1483226547757 69.7962948466033 61.7874132472035 61.1202790840713 61.5319221260458 63.0476959221851 61.1488899476001 69.3201707836706 69.4392476990248 68.193249479475 66.2059987546927 62.978789874809 72.390198898478 67.9049045869714 64.150974814611 69.8657558704043 62.4706375850637 61.6438836219835 68.9234503932164 68.4774135812678 59.111748830045
722 53.0531134486602 72.3994685882707 77.5210315281953 78.7011987094 61.8593147496021 68.7940678671413 60.0535001518042 62.7899852247072 69.61256251886 69.033788086522 57.6305873027633 59.151975507574 72.3566766760664 73.0953435077902 64.6683968304195 70.3270844308756 76.9646605726395 77.8843075893119 58.7109870597301 67.0537061768145 60.8767499435724 62.6704320405513 67.0438934985922 67.900072398819 60.009271833096
723 58.5485913843165 69.9918164872813 61.9815619685018 79.3324135605441 66.3534492602522 67.4237478055145 66.5731136790974 58.1631237509775 60.0872269774041 69.2328756362598 63.1782043477878 65.881556491351 73.5078621345252 66.1987975478532 65.7689709141438 71.4466731029655 68.308485341 69.5260784499564 67.3425441544283 74.3759769404047 61.7333908331673 59.0634452765418 61.5715352243372 64.947851688607 61.3103840106099
724 57.4750034233334 66.7550695037108 63.0117382395768 67.9420401889102 67.5484536722295 67.9888211610144 60.4640715112345 54.2559003579783 62.7459134299587 71.901312850486 58.1197443415548 68.2113564028829 72.1497521352821 70.1779852257642 63.6085557515011 65.4063492260087 70.087464670569 72.6971151193597 68.0736876344307 65.357612689312 69.4874497341606 62.5974096872908 62.3751916790888 61.5361856542414 60.4789648634517
725 54.4417099419434 69.2156113430219 62.7000334288001 69.2169221611875 60.5890604066404 63.5572935978125 65.3433793236736 64.9627428788435 69.2845930838893 57.3839270068269 64.9344779856041 63.5490220815246 68.9948975215692 73.6122930961613 67.7218734008194 66.4153775319163 71.684417693524 68.0575666289976 64.107735079589 78.2155159687092 65.4323905363345 66.2448166501784 63.5284388840343 64.3746259740653 51.0835919530957
726 60.2935860577926 62.7315402226568 68.7359504666195 68.4253098917487 66.3689178065687 70.6211456948826 66.3905226321594 64.3939719644294 61.5302628206873 60.0393388865206 61.2169935601118 72.0659112080692 68.8942609564993 78.0095854036211 71.0273165987379 64.4908068405375 72.4176034972513 69.8589069996443 70.8312033408354 65.8554034679648 64.0497677928065 66.9921819952662 66.0306566235822 69.8811691793569 63.7692634976038
727 56.7118076723202 53.9491651668538 69.366798119231 69.534922256213 68.8219765526314 67.5695674273475 59.6124711476637 56.294723176674 59.9663495596882 56.7695719662096 58.3282047151957 71.740762652992 72.4487632441683 70.5895383228587 68.5108231881372 69.6948780185081 72.9030750070777 67.8208278289853 67.2671082552805 71.4193306098131 71.427466225987 62.5000196705412 69.8568888701837 69.3640124048204 61.7992432530417
728 57.861099856115 65.892934314078 62.6586435908125 74.0216520692694 68.9814543774676 65.855795670916 62.2691689123749 63.0908998425904 58.0921947938095 69.1859589588762 67.9173339554701 60.9647181347862 71.843511784065 72.785899129559 70.0338342106904 56.6730046062456 65.9439815156321 70.4467719934997 65.3974164450482 75.2594893978591 67.6439624942008 65.0716036008127 68.6085425063593 71.3364119557247 59.9573269044406
729 55.7351747308978 65.4014978759703 59.1306990476403 71.4771955130782 57.3061705356943 63.8445553473125 63.8833422926594 60.2156937073918 59.4034456152562 58.686058235852 60.0203008789609 68.1997021388572 72.2083391120863 67.2814885269967 62.5242917403863 64.4658659576785 69.2969133863095 71.2291580081449 63.7408359040075 68.2906646932075 66.801106104389 64.7734324767233 61.2350798283258 67.9887918708388 53.6455284682978
730 60.6798190464861 64.4420861181073 58.9810561615282 71.7039806256093 68.8020638784913 73.0749249001441 62.2537123629092 63.4440377713421 64.3401786189344 66.742765809942 64.7059747068736 61.6596544196029 70.3685759289915 70.4805515927494 68.2255620768465 66.491669415867 71.8673791606515 63.7017551463675 66.6671926937741 70.6327587590775 66.6442810934987 63.9097257354309 64.5848375519334 66.1100470991731 57.0373876432931
731 57.060887835312 68.7791253361788 60.4972143885 74.2102753624099 63.6763352720439 74.7960740080671 64.8371116146048 57.5594068732859 64.7989618802614 67.0795790495766 59.305275853089 71.3177712577794 68.6640913332083 73.7256961604108 70.9406915152283 64.5240356933545 71.1511172615284 70.47388997516 58.9112320132795 75.7282713420491 63.4048638106751 60.9968533898091 65.5627615823403 65.3783582750918 50.8801698987023
732 60.7448826861048 62.2900072664395 59.6630117521544 65.9646666736133 62.1979222992885 68.1439397526449 66.5460740247874 58.4000369387768 67.0698136990788 66.106243260143 64.5271509415614 68.286052035849 73.0156455278198 67.7802834983664 79.306786331182 66.6558061591676 64.9880063328581 65.615948898525 61.6263714028604 74.190955262609 67.8633978574332 69.9931374100803 69.6625059525532 71.9379887511312 62.291390254043
733 53.304610945602 57.2395332269011 69.8520891693821 70.0297112375082 72.0020625480753 70.052186516087 67.1743062043606 57.3850274962276 64.692263170568 63.9606297725046 62.3225666607141 64.3681673130969 69.0030849036268 73.8878232760145 73.1675574049827 72.1406807488153 73.2493816191806 73.6708448331292 66.3139722723908 63.3777230473977 70.431654904297 64.8933787312295 66.7139283851793 72.7265870529905 54.9948973525783
734 55.7054315563303 72.9314183941892 74.0398135765045 74.3900082755786 63.5835266334403 73.9930765928924 63.5093124381847 55.8510374204132 67.70001054432 70.4931771291967 55.4234080947217 65.0608577417668 72.2685875266119 65.8074238813848 68.1340685060209 65.9596290223619 68.3130902245951 68.1728183228459 67.0507071564999 76.009057414414 66.183747243641 64.9483178046104 68.6346032532598 63.9685334738836 67.2847252855152
735 58.7541225001614 59.1504133759253 68.488524668571 73.1004185099293 63.9262705579105 75.6532863878184 59.9547788797342 63.297612275549 62.7690407086883 68.8142101968519 56.7414760310243 70.9909866201902 75.2275334596444 66.8399145273728 67.8665354582809 62.821523773793 67.1546743222705 74.1882898170884 62.625761868395 66.4359699778133 68.3271219033105 61.3282149269532 68.7726304581622 60.9501817016809 63.8609064918344
736 55.7671978841516 65.9232328739354 64.4538878491258 71.1620697358652 66.4729894532969 57.8796406857967 64.2429344538232 59.6456292252689 62.362408962283 63.67827165729 62.4317579310463 65.6351992395022 75.6274744728192 72.3720147294913 67.6326839914396 69.0568114495983 71.7267034701778 70.156556196718 71.1930646119018 69.7563504847897 68.7878331063493 64.7112334153084 62.7737725571531 66.3969271089307 67.1392195367951
737 57.4882840985426 61.5430981470186 70.2929021360667 68.9151260604201 66.1737930497123 70.4962497882432 69.9481905690816 55.9578369760714 65.3505271724346 67.2228976755221 67.891104904958 71.1007735243922 79.0036630330429 65.9260112426081 71.1478977823017 65.5274910612058 75.7824136907987 69.7455438239575 60.8395596024721 65.1677622902577 71.444668365884 65.4323097223166 67.8907607060093 65.5791752820774 63.0784970881193
738 53.4161000157806 72.6234731229607 67.6525154273164 70.1532818774897 66.7426637622733 73.0817917120951 65.80476670024 64.8002989239981 69.1008905584291 63.327769069362 64.3318406371742 64.6589368150593 76.2282639937222 73.6284744315872 69.1764559395394 68.9369258117643 66.2838181229706 67.5953706354557 66.4899441381554 71.6654066580043 63.002649106163 60.6026525758058 67.2762614582741 70.3264826979665 61.089010460528
739 60.970766082024 70.604882199792 68.7563200294987 70.532670721487 71.0365033160361 73.8682390976124 66.2603323860445 62.3921514126758 61.8266186425254 64.2247982306008 62.8335137705665 69.5226176434617 71.9378369058824 69.1000678648943 69.0336223980412 65.6540730703172 69.0992754527911 66.2117374106486 69.388197980306 68.0620875493928 61.090568561792 61.8847192095257 57.5089291457414 61.3736731410252 56.1842014706983
740 58.229912670329 60.082377950904 58.6689618596569 78.9322802718543 75.728860653611 67.0248690834643 59.8880577278189 64.3946189848246 56.4454365540003 72.717197729054 60.1650334662267 63.3056868435162 66.2011420515258 75.0972865005519 69.4481354509486 70.9630934527158 65.5674586953176 73.5241953778099 65.7939042419307 65.3910805685196 68.0776508342739 59.5091330505071 67.3343329776015 70.0292653702865 53.8270419274608
741 55.1534671958351 60.6174530272821 64.6191667508825 70.0340643367311 55.5675241542085 72.9873524325174 62.5715465154908 60.3511661231524 58.8398805802114 65.3433353033306 61.0877367539588 66.6459881611051 75.4988625543487 74.0011231459083 71.4328705206775 63.346462153668 74.5248794356261 72.7773675658598 67.3517031143377 68.4285328523162 64.316687445012 62.849476691801 70.7433781810655 63.1277874358627 61.8098801095313
742 58.1451017522425 63.8637314385951 67.1240245860107 69.8432382324763 66.451347798212 64.766180398147 57.0850436570037 70.0285401351116 61.742255891238 68.5913242647566 67.7723685911673 66.0590437532955 69.959394870297 77.8837034192251 66.8175277789498 68.3771105868392 66.9458201533497 69.0956411027638 66.0954043602943 79.9380383917897 66.5089395360839 63.3344432159405 65.2927908415683 62.0734790203125 49.7699015907386
743 56.8929464684003 74.4672187621695 64.276661178306 71.7196584362831 64.5647901029427 70.2671952717796 64.2706312479713 58.6759930544909 70.6012341333172 66.7692034351213 60.8749640122 67.2985336906631 72.2903148467368 66.1389037549931 66.4252584544217 60.4106173403137 72.5324420793815 68.0942587722646 67.8709090787587 75.4960084855844 61.2390468959948 60.7000640519194 65.5844160431335 66.9400858476162 57.2149498681445
744 55.4868641396676 64.8802308870865 64.8416595650857 69.2596724576127 64.6434411848667 73.2810425761845 57.726724703569 57.4428300960385 62.7433189420529 70.7613061795992 71.8117208917252 61.503463477951 72.1111492451941 69.6004600983014 66.7971626238519 61.1428313752384 68.9475171930714 67.831969678486 65.066815935696 69.7212411304633 68.75737892113 64.5456112041636 63.7843667747604 64.5125177613922 56.7305993987554
745 49.9933420069944 58.4902644511118 64.4303824751025 64.0434816653201 67.4976959756838 66.2481573027106 63.8708492865007 60.2340003040774 64.9471992893858 63.0857295706024 63.0950963221346 66.6503274373899 68.2429332588432 68.039675794998 73.072548175898 65.1208634854165 70.6132144012068 65.1059717278846 64.7615916166081 73.6547504532832 68.3712840880182 64.856558116308 67.8065708099185 55.3153941201249 65.434355585832
746 59.867110329751 69.6219553173458 69.5925156606804 70.7442324355857 67.2704665033509 61.2705587951734 52.7451836748912 63.5551903403852 66.4528339573537 57.5625878555501 58.5300501881139 62.7100677991057 72.5706598693484 70.9658152270991 71.4174346142312 67.1981938602094 67.9163644598465 66.2350331171301 68.2408605330469 71.7640353675903 70.6828764456544 63.7829208891435 71.4716354991736 61.1946729494349 64.1224648174013
747 52.6012345342135 61.354743215423 65.7912263802542 67.3745057494635 65.2266024860251 68.2381165015372 65.0428916627657 60.2788018698727 62.7155667282198 60.4160166345513 71.0900365890614 68.5602926546099 66.2735038027317 73.749048840401 68.5204223070765 83.0233825320896 66.5796713625575 71.1849310606152 63.6759753796497 60.102143083637 74.9555716467585 62.8620513266544 75.8951584202143 70.1183134261172 61.4079066131299
748 50.0120310493357 76.46068094348 62.5952471040078 66.8432856610318 69.7375556061282 69.5873427875701 64.5593187907799 59.2737949079673 60.84866624261 64.5571325726267 66.958879177938 65.8020239861051 72.4735095319713 75.6420095740037 70.6450486923791 63.8192928789879 72.4225795592623 68.3378685769942 61.6878297073081 66.7203953477321 66.8584828215228 65.1762127404338 70.6315946246791 67.0641860599774 61.476599797197
749 59.0009728655437 66.4164842564554 71.9765338245067 69.7521594766914 64.0530496016376 74.1042243799061 63.9471433104503 63.5859937891575 63.7055650472903 68.0000698527676 67.9617363046398 61.5211691660918 70.3349286803903 72.5488285876231 72.6057908964493 66.5308967055474 72.1436493776666 74.0713842729 66.018933167721 77.7777697260865 60.5735302766563 68.7203754721412 69.692000927839 64.687023289029 59.70131797505
750 56.0876903215852 65.9984547520808 62.6041606172996 70.8494291940167 64.7276880227712 69.3885207625547 61.7252113294936 58.4890416267904 61.8345470652224 65.332400276385 64.2488123021667 62.7483188136555 72.2770176089239 72.3197284584453 69.0988328054455 66.6727906809741 70.1236350882826 67.7524236003656 68.2281820208447 69.8687887453555 68.8659792151585 63.9927294528754 60.7374783728698 64.9207513247594 53.0261890896146
751 57.0558825945414 68.6239634673837 64.9091262221651 75.6541219702316 67.4961014601248 68.1426145441383 56.9052223287517 54.0552933203319 65.0345430999355 71.524300223593 63.4326940912658 72.3663636073423 68.8360486679946 59.2266814933406 67.5495413273723 68.1691248580926 70.8485993219375 75.0639915553946 59.0061316283741 70.8384303342861 69.5061084576705 60.3485771569944 64.4432073959505 59.4035998561871 66.2360187543224
752 59.0793235232863 70.5642061471413 69.715928578365 70.073260970255 64.8883487136341 74.3179730695166 70.1683790511325 56.793209041025 65.4125750363535 53.1281959246878 62.3912987679053 65.3175714913576 72.8216491101014 72.3243162641063 73.3446668784121 66.9489302926622 78.3468837857224 77.1006629116148 63.8584042415751 64.7768719250548 61.9435254142138 64.1047547421723 66.3964047641281 63.4669515149091 59.0100101151226
753 57.4080803261607 68.16126310912 60.9856357517466 71.4442829691506 63.498495215351 70.1987569698598 62.5355064582384 65.6486570365705 67.7102685211748 58.5954864947792 60.8019557014803 66.5608916240614 66.3331144754152 78.7199173664161 68.0218627039796 62.0302019746855 73.934338786356 66.0158873249882 68.4191963941739 69.7518725065018 59.0037800833539 58.1348351549363 67.5784083086043 58.1768995580847 56.0109812410084
754 60.4482841701585 58.6082434557033 66.0840169705183 69.7058899038996 65.858476486057 62.6944885373379 61.0942005798771 57.0955952528605 52.3724407546682 65.0677551223301 63.4415281594662 64.0802506871937 72.9782088432109 64.89877531865 71.0002027441978 64.97234404985 66.9972066811666 75.3284880152079 68.7217560834095 75.9901426682482 66.8050953338188 60.508324229502 63.7371330767135 66.0920765373406 54.5224544245345
755 56.0856098420137 70.2327282614288 68.0064098562924 76.0644616984348 66.369563691314 73.7093683379152 65.3656176788706 59.5682863629948 61.3388827122816 69.0304314219106 68.5282495030306 69.4514608394206 70.452497735544 74.6090211946217 63.4547337795119 70.8940463072736 71.892446793134 75.6728172446012 65.600045625956 72.5633929642852 62.7013788209566 62.2227155419075 62.2934622559693 67.1679732253417 56.2773811554998
756 63.952167062236 64.9259744474473 64.7209415522534 73.5009698274661 70.2543014572563 67.487334960439 60.2273777172313 62.7680645223453 65.4268407163111 67.207900692891 63.1533049152746 61.5150254876216 71.0364039889315 70.4165748764869 73.6514358310453 66.8822427886977 70.6215346346306 77.458388425002 66.9442213223925 72.8984925578562 63.1176622803925 60.692139831747 67.2084148804922 66.077872260043 60.1234681577986
757 61.8131461701332 70.8498315478972 57.8044291021041 67.3469132520865 64.5498267533517 71.2971481344563 66.9677500185657 66.6214887123744 68.4324531953919 63.5376002986066 64.5946560207302 67.8517371213128 74.432260847208 75.1207948964864 70.9857806182101 70.15919244083 64.6730113728762 70.9362818024338 65.109479182981 69.2094509630136 69.1344229213309 64.8609866529267 58.8975530346579 68.1637303506996 66.1772058848087
758 59.6423204680902 61.2513717427729 66.2932051775666 72.6150069438259 67.2144466187605 70.947865008846 62.8686227580684 60.392026537949 58.381634111318 70.8420668183073 68.8710620809169 72.0876216247864 70.3484226583138 75.0738645852522 68.2466776620236 64.5781800427552 75.2995031205558 73.0122934125496 64.2553399171858 72.9342128038175 72.1661986967604 61.851252535078 63.9716750938239 64.5719793247397 59.0010243828196
759 61.084236133432 67.5417407720076 57.7996909895713 75.3541068311048 67.5064451121508 63.0621793967717 64.9239126196398 58.7217419746035 64.715483985866 70.9817010780636 64.6584904660972 70.3797291442183 75.6585666146464 65.9737068558376 72.7382153936707 73.1601676471932 63.86580513801 66.3955364524166 66.21463634876 71.6265186411052 64.392655282571 61.3512074337581 66.0315810180008 68.7308799622208 58.3545248948149
760 61.820970941548 66.3395449989425 72.9842038630793 68.7547119691808 65.1606777991478 61.7880701957587 62.6647142527385 54.8928882655812 69.9298183225 59.9395490843958 65.9090098785038 71.6493823439489 68.1800711204354 66.9474977310079 72.203155910228 68.3117549178733 68.8410722010588 71.1215450401057 61.2190932918862 67.2725181727931 69.092785460093 69.2499375163787 64.1794236340045 58.4239574271361 64.8985548425326
761 55.1663368558563 60.4116041766955 74.0466523679248 70.9041741789749 67.8477885289538 70.5349122059202 60.189225470363 64.517515274869 64.661295291327 67.3559838397721 64.5102553566094 59.9481780510392 73.5502009946645 73.033353522496 65.2876677369164 69.3465017056898 68.8850180332059 69.2191239916354 55.9730014398163 77.0417498761035 69.5885654597423 66.0981219898874 71.776043107981 59.4836772647306 64.6261252967864
762 65.458330471972 70.0699654423743 64.6425323650169 79.7472192981054 72.1421564962201 65.9083531554317 64.5459698991102 59.8355585092863 62.4934165108711 70.332318992311 68.4912386612403 75.6050802385645 70.9570410165637 72.6260802952678 72.44894010075 69.984094371866 61.8819959691192 73.3139208483564 63.3787670023028 72.807301713467 65.2196351954936 63.1923692227351 72.367320821131 57.5743972604826 58.4477446135205
763 60.1585789747312 68.1109073648106 64.7815951131673 72.6044797265795 60.8496054748896 70.1786203437074 62.812702701137 69.5310534013743 64.736355188222 66.7890331997948 64.5492344043319 72.6671668701742 70.4976070243127 68.150647831957 75.492875322449 72.812852734782 67.1998123288581 65.3022440310156 62.605705734653 72.7937640132527 60.4809764039152 60.2433662910892 64.3296631891088 66.9351450425122 56.3937268341926
764 62.3761644093515 57.0047029031878 66.0455362956826 68.6394350140461 68.4518600594426 71.6178048631465 59.2627987848504 63.7102232685135 66.7565916543977 72.3001952538792 59.839436715574 61.4126400047973 68.2173432652781 70.8530257336283 72.5707918639206 67.5083499206382 63.5380413059682 69.90958031597 65.0089302596707 70.6747769070269 67.5480755358946 60.2428486209319 64.6486401989023 70.339448363148 63.3170953598744
765 53.97163697614 70.1905673317127 67.3544340182799 68.8368490562644 65.995904971217 61.8437381668569 60.7464085332995 59.3340918445628 66.3119689876409 60.0666516078395 57.8712633108297 72.1069488534737 71.1181517860125 69.2618388088169 67.5495934222762 57.5781585771186 73.8980856713294 72.7631023082291 67.3566145779794 63.9299428657281 66.4712663501842 65.6944067536299 61.7714572207443 61.8455563459982 60.4736514429687
766 59.4137993028221 62.8272410267077 67.8341540162059 73.3206395302982 68.0186369156417 63.4887710547204 63.7032212671456 58.3100838561307 58.5990606266361 66.4302207535223 63.365572203669 73.4480801900575 74.949632266222 65.4027238232634 62.5792695544604 63.4938269175214 73.7825487083413 71.1064269468498 63.8037566597553 66.2183943419384 67.884382546979 60.6529131550676 65.4777828828493 67.4076584023458 63.0398214326647
767 58.5373688342505 66.2227654779574 73.0099427764968 75.581457944429 72.5636453883948 67.5208183539383 64.4669979880343 59.1732658579579 64.773005060938 67.80898594726 72.1998501720394 61.4721794316249 66.3672380375288 72.8420289135501 64.6148600370738 78.1782112259906 64.8982055321114 74.8104350837312 59.4065900348263 64.2079627938234 68.1812966968474 61.6162197425519 68.0889190189696 63.7739756425473 63.6499903903694
768 56.4027139983108 68.8956567811076 68.0206552659328 72.5243450072124 68.1080104352103 73.1898760310328 60.4001157786995 57.4328396252246 69.3959002502973 66.9046001502617 69.0828281726423 59.4857561916023 72.2473273651645 64.5482548744176 66.3738168766352 74.4328548855051 72.536641352867 69.4026384471014 63.3346287637733 76.3914696945739 66.0901904060034 64.7070859425858 65.3536100796688 61.2460403270676 64.2525692668078
769 59.1203413989688 71.0032572506562 61.6691719450734 74.4398308445113 67.9471564963555 72.5157424813206 63.5985631457894 55.361159788679 66.2207594928186 65.8171107671488 60.1308906706841 71.8184367583616 72.3765101168394 64.7183687507103 71.4050388311112 69.5929152715492 73.0290950547102 67.6797517578049 69.6841188230067 72.0663851947878 65.394221903242 67.9085042791623 57.7188266490689 58.3787133984326 56.5101353635959
770 58.0755934100354 58.1422142434442 61.4370692345417 72.179810012917 61.2402602299678 73.5475215952083 59.9004150059703 65.9989552598611 58.8207585401548 63.6176293483506 64.0023668904381 68.0573231409905 68.4915989796523 68.9865886442586 67.1025188815105 67.8491835676018 64.9493936243767 72.9574683922076 71.1334536600755 68.4259641437422 76.0252475961646 61.3302546145368 65.7863750413666 68.3995314554698 55.9120966109178
771 59.8285247454411 66.5347615899428 65.0361954239296 73.1753200345597 69.0444480950559 59.4579117321723 64.5374244810125 57.4224053033007 60.0768678819753 68.725338713359 59.6424837535644 62.1420668621774 70.9511208124455 70.7192681938463 66.1887579779854 65.6286738880349 71.028482514759 69.0358390596954 64.6554518549874 73.5879144837879 68.9637240634575 60.3248474075305 64.5249614372001 64.7771555887948 57.6073884696543
772 58.8064911375886 63.6186462464835 59.8240742281452 76.8145232530134 61.9785327779643 68.9434481957587 63.3312509539732 54.7098094175328 59.0242239607401 62.5920633998187 60.7636081366463 68.2539990537472 73.8738232351747 73.0477767794053 69.3305411797565 64.0121345165866 71.6269018251459 71.1790813319695 64.7217237433191 63.9895974581617 65.1664339528855 61.750930404693 64.9421771283251 66.7193622341864 60.0926445513293
773 55.6283794125918 72.296243528223 67.0057873564068 72.220157438986 69.5413879500107 71.2525038762517 59.0185005031659 60.3091543114788 65.772055962907 65.3887963136067 62.9215643983716 70.7593318724206 71.3816094079946 67.204171435306 73.1031817962858 74.2065638856793 72.7685606845214 74.09753612499 68.3177569502183 65.1895297899227 71.4056448197699 59.4069673046957 69.036737647069 70.279183788552 60.2480297923142
774 59.7079999519261 68.5880242137707 66.5858311940627 71.8250828127924 64.2867874437603 69.2353433934484 63.0531787928435 62.2293663327462 65.460235182142 66.4597572774392 62.3509045298868 66.9956976707412 76.4130049214313 61.6578819073999 66.9254579312451 69.8206920920743 66.5871270788306 71.8674215169363 63.6645061508386 69.3590726398178 64.1012641602355 63.4092667394858 65.654151400969 71.1059693294382 54.7688976411864
775 53.0641851567435 68.7206720785456 71.2517820710695 69.7151265992563 67.5083255515992 62.7078395804928 66.7140372688028 61.0465036395284 73.7566922524511 65.7687877040338 57.2087258677282 67.0934638212889 67.2487172447833 69.3657578884695 74.0776165648933 64.8384594155125 68.857534189093 73.5068310359852 60.8103055311496 71.6707584482382 55.0908885898851 61.8251842251216 66.7118170007414 64.440938465582 59.0942239679914
776 57.5299639222852 62.2270836167692 66.2214132434912 68.0481976715955 70.0209097080057 72.8790995966936 62.3507150064683 60.1920516904697 65.0261419697714 61.9171396622635 63.334500896841 62.8471040803624 67.8838298035056 72.6693659868081 69.3561306513113 66.0369814207267 76.3100955593317 68.218078049047 64.4127739816381 68.2909560738833 67.0452890567833 64.8087392303459 69.9124897158434 71.1326931010137 58.4383780670687
777 59.2776003029644 56.6863012810866 59.211692087591 69.7444162005979 62.7067487547774 72.0828977788797 60.4660254692564 60.779015500262 62.6979218001307 57.0053922422205 69.5550361373683 69.5582121468688 68.8930428463827 65.9898233965058 73.5218777255748 67.9000837638196 72.4571110861434 72.1578691225607 64.6788516535086 68.1554600423885 67.0801751859393 60.7992135474665 55.0236482411828 61.7660846152152 59.3240198054502
778 57.4719713923482 57.7073489659714 69.7795699978577 73.7030359750325 68.1624544478954 73.748114721384 63.0938008529648 62.2122967362416 64.1386314351213 63.834976495581 63.5161509172718 69.2368847452277 68.9858896172352 72.0278951756128 65.1357559545864 66.7272235800938 74.8663206773258 71.4461522788605 58.8901520798231 62.1243881225716 64.3917019101393 62.21794525145 70.6000289666813 64.5807598208517 58.6237805422966
779 61.1877035629528 56.5055535198521 64.0998427711045 69.126348850048 71.9288973726311 71.4553212426184 59.985938316961 59.8322904413439 64.5659556225409 58.976266670247 64.0499226739464 68.8234616207628 67.2611691351289 68.1852502095018 73.1781103704728 63.552994807267 66.5701542272079 68.9896990946738 69.1487782933124 68.4309081763762 67.8319976851293 68.3776096737505 63.8631225124651 63.8663788487062 56.5943038707339
780 56.1222656999619 70.4161754395855 68.3688770489043 73.7113467206349 70.3260877129806 73.2572976455623 62.1960959571415 67.8695411742664 69.0419216949934 65.7017391879939 61.2793796207675 64.5258048457794 76.3232806830966 71.5943449328764 65.0391416703247 66.7264446741256 70.6012697710413 74.5887945782595 62.688837164201 75.823721073439 70.0511592684048 62.4152292741738 65.9599656195154 62.2637526319157 64.9263386694389
781 56.044426496914 74.4805651167803 69.0731962830835 76.3044594621199 61.0325442458559 68.1988303500785 65.0996349090952 59.6597754483441 70.4421971398964 60.3990317173409 64.4544228438073 64.0590987335446 78.51317923181 65.059842124691 73.3964552396318 72.394592357191 71.355558891297 72.2346788793545 60.4804528136 66.3852433908115 65.4451168134221 63.3168869799814 64.2265158748589 60.8702007039763 62.863464671787
782 62.9722313109175 64.6447129040288 75.8741960121156 77.4316631703022 66.0777048401173 74.101026974206 65.7348453372504 59.4311179559609 65.0787928110061 59.0533555611596 66.5913852768535 66.1948597509667 73.2641805951764 73.6012965502357 69.3832228731181 60.716073759905 72.2135275973287 70.9608362114314 67.6006773091834 65.1867851836531 65.6883864802287 59.1578880833277 66.8312883780002 67.0447105615309 58.004605835058
783 60.2086938467637 58.856867132881 61.1196613012331 73.53040424024 70.2635593097951 70.9590763745849 62.8420879687533 64.4775859255764 58.9519826636426 65.6950515694084 69.2880193923852 66.4570868700339 66.5710204713714 69.898728261639 70.4750968486217 67.526295185914 65.4290797143678 69.4878587363451 63.6836801259302 70.4857825201017 58.4729397027472 62.7851119809532 60.3118939922199 64.1147299091626 63.6127511083299
784 57.0799056451566 55.4784270172188 64.2887043336472 75.794491394755 60.9315943806969 68.1780729573594 59.351740046388 67.8083561584737 64.9833861937292 61.0211763634276 63.7586809666794 59.0483780781563 65.204671354714 63.5740066035771 72.4480167787163 72.9457068664468 64.7401487460262 71.1333044484778 63.0123636336623 71.0565557217018 65.8287668466649 60.1991750678846 63.3211601757465 63.0142884736887 60.4166128299805
785 49.4271528827774 64.8047474982282 62.3634436096904 70.644092437562 70.9167145691346 67.1921047698163 64.1202864505894 57.4558872466617 65.6251380807907 67.7443834981726 61.3531372291497 68.07221756173 67.4699276865501 64.6635741402336 70.5138893539841 66.9082518390356 73.5922780791538 61.9915932009533 62.7126160427481 76.6796538978871 67.9091825522232 58.5727938960598 59.1910562758984 59.8513693878997 55.80948778296
786 57.9796963621584 61.8825775497167 67.7236177792621 71.5517225049804 70.2590559209612 69.0811655045143 63.9353361934819 64.807079130098 68.5416779976444 61.6202714313236 63.2652787543126 64.7799260855536 66.3603110631359 79.02904071851 70.0075124054838 66.4718466128428 73.9068638207865 76.9280490184701 62.8674264855066 69.7965459096506 71.1803361684117 66.9496932825021 65.8314062619178 66.7428277887317 65.8629200206055
787 51.1030392398741 54.813008500879 58.1703571104749 74.4213757079966 66.4530018089674 65.2797895224399 60.0714634603142 62.1252566207984 66.6119293418322 59.8647820526605 67.5134778459437 65.853820565429 71.2959189985408 68.2599130061962 67.87556061808 74.6260837723525 61.3870874210755 71.4217490594602 65.0784494376904 60.0358726948984 69.3628978517511 62.4945854859482 62.3776998089836 61.9207960910781 66.5625010997339
788 59.2720847668699 64.1727791196063 68.1630615642572 63.107633833408 62.7618305784792 71.5192428348672 60.3592209533703 65.397366220437 65.7138270108078 63.7376257988985 60.2990962520776 54.5230249376652 71.7164331930316 72.6592665957278 66.8956222961727 55.9941772641027 75.3855328046381 70.3249432568372 62.0431353603119 76.4120111177966 70.157548617975 67.6722654112634 69.540488399029 66.1425981227178 60.9463311773198
789 55.404047210091 65.4548290911247 65.7564448993985 70.1683583084985 76.0225969335157 72.2568380933601 60.4365036591194 58.486066416728 50.6683709023933 69.5315423719724 62.3811223147311 67.137275499947 71.9722029553497 66.0138216647397 64.0049250186496 74.0408584027217 73.7426325520702 70.6254668596146 64.9661709770858 71.2479161497589 66.8577312524426 63.7069538695369 61.2569479209924 64.1704754304182 61.1983389911243
790 65.4443197573199 59.2853372666373 73.3584298553607 69.0882402374665 66.5357173341606 68.070022741165 61.1581656388344 64.8333829861305 63.5089892997716 62.3484630765364 61.2091732266863 61.4116163994107 74.348062053193 66.4703650404711 73.6560444037947 68.1432286788161 68.3804039711594 73.4022806292067 71.2411539225148 68.9888615662882 69.771905109519 72.8023343364443 64.724027221723 65.2957824621201 64.0051806492825
791 47.5305373247597 62.0529316137438 61.6696333632288 71.1680158237494 58.9264977358704 66.5807644143379 60.3117006415526 58.0870469369662 60.8137517308646 69.2087354975733 68.3493833026929 78.7182064798982 79.6564684452277 68.5671605798571 71.382911744508 68.9339510565933 63.0518093450561 69.856791669488 62.9652304312002 69.5214080714434 67.7696330552245 60.6801456764916 62.9920749205363 65.9488516773132 59.153758912354
792 60.5758322087397 61.3259891909823 65.2609351990389 66.9537809418564 60.6672180982105 67.116546838636 53.5609480711383 66.0300681763241 63.6448922579754 60.7068071566594 66.5378449542222 68.6301885595275 67.3809670109505 68.0336251966173 71.229242319198 63.663961046386 64.526276479352 71.9727083641742 73.1439362040414 68.990717236932 64.7774727995354 63.5838263807974 66.5954232186463 57.206515757739 60.038254870657
793 53.781897462162 65.4025073256843 68.882343956413 66.5569303555863 66.5156992094878 65.5553163066492 64.1026502115997 57.1746139693085 71.1057474896801 62.0012696175612 57.6184397994474 69.4191868083865 74.7905333038055 71.5496068035552 72.7811934296282 67.6298490407383 70.9815159395595 69.0161333384683 60.3126126364472 66.0024285038293 71.1737792322804 57.9084120250197 65.1121422866425 59.6919649000059 62.4368896344188
794 52.2858165340563 57.0863830300226 62.4715183896871 72.4073657015088 58.9458961064829 68.6628825643231 62.2428251643682 59.9664994048305 53.1673124257354 65.8692563139433 65.0300920047076 68.000834112859 71.9863316825192 60.6515560107659 70.7500199638837 66.6368146367634 66.4885638240072 70.4533959977607 63.4050104462458 73.8245937763289 68.9219413971341 66.872697256675 69.433124830737 59.7530364798994 58.2232028431968
795 64.2641721110465 65.7190420934903 65.076211348707 71.6548317905651 71.9672017741266 72.3242501060739 66.8621950126783 60.1010571689602 68.0111959278027 64.9873241640563 63.3255406016214 68.6419447283679 72.7755839007862 72.0936081951245 74.2758789585733 70.372061785307 63.4649765451783 65.7577073411922 67.6686733067596 71.6432429910913 65.2289455127949 63.5172397421788 64.867531544461 67.4923956610824 52.1138471273371
796 58.3486257988357 74.8128485740064 76.1868107659581 75.7427009372202 74.5935566397688 73.0803830924739 62.6486788203614 68.0908667176943 66.5215738557187 67.4807259794442 59.7480465522574 65.4597906075487 73.3559109529035 74.5947184514572 69.6306264122671 65.4158598662974 64.5629504182696 66.6701961728187 66.7715626323332 67.4813245028963 60.3695295039347 54.6212411339411 57.534702091483 57.284390435747 59.383966011248
797 57.794645022621 65.703800458525 71.627022690687 72.8506466529092 67.5459351418211 73.1067013445092 64.2598737685238 66.3568643456604 60.8448809897763 64.2773138662721 62.1283815805707 69.1543291631788 71.390771258021 75.275536659784 64.624507821523 62.8784198226313 74.255762579355 70.9992293685295 64.975966189484 72.2504302753034 65.9560216181234 65.1722255025399 69.8206445363138 63.7609190030096 54.0122709425345
798 57.9901896793528 63.3698135730921 68.4255957916054 72.4860818254454 64.1904564558262 65.3148771692212 63.8310767980417 61.101590663239 63.3339515785927 60.3637976842029 64.2632134464774 66.1468883070852 65.1799081411924 69.1978745957885 66.8588058053931 60.0513457377163 71.603088665871 73.9477862982223 63.5037444194162 69.5305701524645 65.6325747130838 61.2768870816681 64.873834235104 64.4702766502911 65.8901372492973
799 50.0049207064659 64.2062378524856 61.3125040799027 71.6948861462475 64.2917891203677 65.0540503211953 63.9255501723356 61.4629691874815 68.461432472546 58.3708063109276 64.2106624422657 67.533767450637 67.4881312037249 69.6660920810928 68.4830335396719 69.9548244973825 67.0579065489157 70.5643185435642 59.8805284981917 69.2020740728355 66.6947048390535 66.2743101674185 62.3808491919216 69.9359355602142 55.7152594261765
800 56.1474885027306 68.4423145368698 55.1107967521346 69.001690697081 65.3511091492467 66.7607474625126 66.5738163529423 61.55954647543 62.5763289638482 64.6893447295719 60.8049279937638 69.1681091757249 72.6773248547226 71.3175496704241 70.3417871373562 64.4402603745105 67.220589147403 74.6540249084112 68.975380516484 60.4138942138927 70.0835093899696 68.8201790561652 68.9249431839037 60.2267872946902 57.1175337847758
801 57.7461971828171 68.176472918939 58.5366492959491 75.1337132597085 59.2475157343796 64.555933297148 57.601560256961 67.9281894828421 66.1228162547435 64.8252666771273 62.703189615087 58.1307773070418 68.9763940902215 63.8127740024899 70.8891074095473 72.1745131089231 69.1995593916074 70.5448425634934 60.476063310476 73.517523417343 66.3171927122947 64.9452503219542 68.6094092339331 69.6693005410314 60.8971109419787
802 64.5699426119985 70.0965656305384 61.9893722743619 72.0545154591197 62.888339718139 71.5645961107226 59.0866674457265 61.9083427248144 61.049824822122 63.5959755013127 65.7952998335082 65.0692875036108 77.6538465629544 62.6784792841214 67.4158885492417 66.8686215176895 69.9247783494501 71.6382830767035 60.9089222419906 71.732580420313 60.4460067792039 67.2215268306171 69.9337945004832 73.8423927170071 59.1107745151743
803 59.24332008955 64.5374823529138 68.9854569580518 77.3170780413558 61.5165843520267 72.9407438365357 63.467530209507 63.660747556998 64.6473758990245 60.0014739463925 65.8124874207881 68.6093079474541 75.7785463524314 65.8844957818144 73.1496726104814 62.0856746880984 70.3384140058103 68.3373793079118 64.0594469966665 69.3410404756776 66.5262738694522 68.8814523432089 61.7762274327482 72.1830665053152 65.713883363019
804 65.7419738575824 62.5184747850714 63.4527311206709 74.6284782772897 61.6778536931877 65.1981053881234 62.7076886258025 57.3898675982679 67.672658252578 61.3959718369089 61.8372798765163 61.1103283954594 74.7021993728865 66.8110329362604 77.8339895934386 64.3745867862761 68.4985117949869 69.5533382536667 64.9793814668137 72.2856426322795 67.0936013571521 68.2477579918585 54.9100886978207 68.8177328722229 58.6398745927984
805 63.9878939735495 63.1892031092636 65.1657808306682 76.9897632429732 65.9959124464667 65.4402603987397 62.4958959840055 61.6784435482777 58.3071601855022 59.6963261013591 59.7428557691937 64.4562837535881 70.3064953133177 68.2835932459207 68.22086138457 64.5254094520153 67.161811660055 62.786125062506 61.0964748397338 73.353770989113 63.7419854709849 66.8469092522191 61.6633709737704 67.0046818540894 70.1856652040416
806 62.8988541829385 61.6361908530136 71.862660615241 75.5643283532025 63.9280054167068 71.3056600502469 66.1019525186984 57.5415918210676 65.4832615805874 63.3182235068647 58.4626108991149 66.5266095434337 72.8198117168731 71.5378414851076 75.1039988232454 66.9989679377568 75.8465462780736 64.1138459813677 63.3624487973539 73.9725018779827 67.0056054537821 62.7742174665072 61.0834622816483 68.5472006096201 63.762485326241
807 56.3968049602364 64.9255372702119 61.1098592790533 72.4485544682212 66.9577084126882 66.2514653397073 59.3212561001654 61.545413411378 66.7844871327915 66.0689759034339 65.3456182370824 70.9728672240147 75.93044505909 70.8242637540248 72.413696345196 66.0021311542007 70.9523859130473 73.7970672455092 61.2898948257997 72.9367560320602 72.1306323034619 63.7818142237149 66.0185213825856 66.9697697696747 60.235414799513
808 68.4309817294204 61.1203006206588 64.6107283651152 76.1197548940934 63.0757041794693 62.0746719355303 64.0024989553474 58.4581030067359 59.8784036370765 58.5282267292144 57.7896210173054 63.1493086855183 68.3349201551868 66.2145321845043 69.5358713134844 63.3742703150273 65.8024055237416 64.403294786953 60.563401882816 74.2904218596664 63.307717398253 65.6629579040891 57.9091173047284 68.76269743831 68.5709004970448
809 64.4156394778792 63.7804957025294 62.511395285928 70.7313695569841 54.0128056707317 68.9891559989272 59.5711987298361 54.8794296433416 59.4233657007413 64.2869923191044 62.5450045326872 61.6705719457044 62.5335063082818 61.17331513408 69.0346983676282 62.3875783903949 72.1366039721639 64.3604724783573 61.1391757625738 71.206924088124 64.5785581164039 56.4154114117676 64.5530144948523 67.6405394000762 53.1619265356502
810 62.0183338273992 63.4432824213897 59.1702842379071 68.0489839826477 62.7671180589515 68.8206873180126 60.382167017655 56.8405327914188 64.3000898188916 65.1527539474251 62.5916637297111 61.1883338419171 71.6640221138588 71.6865719684503 72.7417614239758 62.9560715056121 76.4921930182729 65.4570100273984 64.6801822612248 73.4433536132883 70.9301021556326 62.7506911249502 72.2108511093227 73.0950596623549 59.4121912439906
811 52.7229344651898 68.1033093868275 66.4135136060108 72.1376957476185 68.2375617498187 70.1972282274092 64.6347744843611 64.5961857340085 67.279253033788 62.8598067183857 64.9186859778985 64.8701609420092 70.846751115961 68.2726103844376 68.9643108676514 66.12855561459 65.2783319700191 73.2658105478643 69.8706007733601 69.564955174879 61.5934757839662 56.6253398999263 63.8516991257121 66.2056297173438 55.8790934765741
812 65.5130402043902 59.3980715681531 63.4730065507001 73.787832768999 64.0420926792878 63.4817889056566 57.120732085881 51.9360071419612 59.106230738341 58.2287998640407 59.1968576280758 65.9542777179862 64.8957584962225 69.9233830659838 68.1796127373798 62.2139449864415 65.8038353905837 70.287718399003 59.880906173615 68.9815005294723 65.019935665227 63.5083791046545 67.6607916938593 57.1255295338939 64.717952900297
813 60.4713643569905 71.6321700101003 57.5691105741217 64.9037249076483 61.1257100881551 64.5738918186295 60.2812639861058 63.3149099337413 58.9011511755151 61.1566328188473 61.4114099883694 60.8532536743555 64.3533088311218 71.5651407503161 69.7932453222566 75.1604845311258 72.9148094577832 70.0141206406434 66.1810781879165 67.7242913497966 63.7286163149428 64.3877437428805 68.6410750296457 72.4664368775832 59.9709264393294
814 62.9196074503635 59.8605680068024 65.2685647097022 76.932854244786 62.0474360837311 69.1789611706481 57.2016961659234 63.1051437621142 54.8629536590106 61.1367381329055 63.8631133197157 61.2225880259153 75.0133908327984 69.716805350858 73.0841238880607 64.4001746350467 70.6316361766912 66.9954777402614 60.2853726574089 70.5889292029972 65.1066010726471 65.2432587775974 61.5855310776667 68.5147509604685 60.9358992535312
815 61.6335112823424 64.7424664034875 70.8623203577171 76.0389523121097 67.707270686937 63.2098627666506 62.9283550225636 59.8940829432372 63.9393545543993 64.0899392063166 60.2015014790379 64.6575015372782 73.401780133584 64.3954207669777 74.9411759827467 67.4159491236888 65.0081166015523 70.7032903891667 62.4488798705199 63.0960134328808 62.7067836211786 67.4729579159825 68.0350215125265 65.1209538260656 61.9189497821422
816 63.7445422717257 60.4167971347705 63.3528367963728 73.4455004441506 63.1001746522063 69.2296674965011 57.7490917270108 64.8019466554153 69.9087231782774 56.4291985773476 59.0724410499788 63.1239077097543 64.0684459925614 69.3469303588287 72.8161175376213 66.0015582032866 75.3445853289878 61.5469484985302 61.7671876155787 67.5332529378096 59.3593271562984 64.2235157404609 68.86528375612 60.8704885448748 58.5651124569723
817 60.9858534116932 68.2608473440557 58.1754840956319 74.8159407906164 69.7052591487336 68.1630767163034 58.5531369404919 67.6444999374898 55.1794809090842 67.1436316957202 62.5467921504234 66.0972502244995 71.24250471066 64.8258043404912 68.8886215127559 69.9239363391628 61.7498327530085 60.1629798177014 59.2508309721037 64.7102329075746 72.1179163459313 71.4616047937482 72.278394182001 73.184397629552 57.2760378602583
818 65.3688142066212 62.6822320621364 57.9910205993686 75.7885634846185 66.343754399463 65.5045410820935 51.5159413491246 63.159971294722 59.02737723949 70.0734999212117 63.2553057949141 69.4817316952231 68.0400449352484 69.1458394902502 67.3784074727005 70.6183938155665 61.4279717670561 61.0596116781344 63.8222251769432 75.2875888004711 66.5457534287612 68.1340803079317 71.3206626934015 66.675254768617 60.423202339213
819 61.7872469145954 63.9120065497355 74.9233757150493 67.2329477669296 63.7580104933 63.1545281750072 60.4667687799529 61.052786949311 62.1289856614787 59.6477143601561 63.6999847673143 72.7748880444798 69.2715754899551 69.4022601700406 71.4438126621144 66.6420970376996 65.0110239648157 69.1735405838462 60.7652277413155 73.2289388406031 69.5142932328378 65.731083001423 64.5834791742254 66.0872506491281 61.2873117824184
820 64.0623742100657 62.4174697379843 70.2129076377025 73.1411673641347 60.0413624891391 70.1276747719633 61.8587095775814 62.0500945892955 66.355618691966 60.6805015525396 61.827665390827 66.1324241883313 69.5763528047064 69.1725727364895 65.0314008624501 68.8859344710017 63.60257513678 65.2978247176682 63.0776315814801 75.3623740406764 62.028475888229 61.162631419487 70.9530522443701 64.905566603568 63.8660497061525
821 62.9252796749415 55.606061022823 65.6673710356808 76.4523446805233 61.1524029586851 64.1781178677392 56.8833453405481 65.3794744433945 56.1939840649894 63.9213301974397 61.6921191851435 67.9650481777852 73.6432776620566 63.2618746138168 64.9219312098241 59.3949694432513 66.2212253514302 69.216335908934 59.3113447245323 69.3772750112476 59.2135829990754 63.8225078850785 66.080239170477 65.0384579070706 67.0838196628725
822 63.3335171315195 60.7013949121964 55.5718407189771 73.9594215215464 61.8465432342004 64.2801199026859 59.5521204708833 62.4866680744923 62.2713532718745 64.3125424539113 66.3066310214184 64.1654599589233 71.9028051923549 67.2665843389893 72.9789148364327 60.0552967122915 70.5245754410416 68.1948326935722 65.7377165125258 72.0586911763576 67.5627327009704 62.7649882933043 73.1662123616644 63.686046083536 55.8749385117366
823 62.5874700556486 64.9515283170214 64.8459368182815 75.400054069309 67.9797571622447 65.3571000690602 64.4917656816329 57.3114930380014 50.0777160441746 55.502283627165 55.0093310677833 67.1494530687088 70.394631689807 67.4404301569658 71.5179416543203 61.1166729873483 65.9458414371802 72.4086707583306 67.6499958589468 73.0012071828734 64.7821814893562 55.5219051760412 61.5347344668574 64.7874881887112 61.9053781348968
824 62.2803693229483 60.7368771230834 65.23932638207 74.2767188666736 66.4579239951227 66.8516426705657 65.6356908141058 59.8221764034211 61.0192735589272 60.2253824214471 63.9176824474455 67.2300464175031 79.5078410583554 70.9747651645448 66.7575791811712 68.1919744393287 66.3238480476219 73.1159227977876 62.1987729305919 73.2538828585595 68.247051444655 67.461806058917 67.4665727031578 60.5744917980358 68.1440607498785
825 59.4485860640397 60.8958896169194 68.5257805524555 73.3091953494337 68.0130052295888 62.5700655281596 57.8420407433076 61.9696791791058 63.0838192289115 64.6786238795072 60.7027678403815 68.2563103374637 74.9459743598087 69.1174289999555 69.7458634747166 69.1667552442275 68.7820520883236 70.6777572270955 69.7823012991624 74.3560428923476 62.4494209389839 65.7094572157032 61.1952817499252 71.6686207646553 60.0392787836414
826 52.462162034387 57.9578228194886 66.0382109540983 77.5460602058412 63.1474115923308 66.5092400255441 63.1079284317055 59.5604008100777 64.0160308060492 58.7526596580252 61.1039725295942 58.1678558834355 66.5901572055717 67.3944823066345 71.7495722823117 67.0392043307462 70.5566494774473 62.3148081575649 61.2041360940512 71.1178260827503 60.8668387751416 67.9885838867968 60.7605267386456 80.7772340864394 60.096512086416
827 56.4894644488448 64.0688983177211 61.18052935102 70.2940145560355 64.4184041393313 72.9125413493558 59.7450924926612 60.8694669961364 57.4918514627407 58.1775994198892 58.0952513672036 66.1516484490035 66.2475443124806 70.5344547594833 66.1732236812231 65.740916300452 73.7548078902259 69.2293023372297 64.0028807439009 65.2831859344618 62.7527477454237 63.5318214806098 61.4901330179084 62.2475293165934 62.010797325836
828 63.4128614373641 65.5204291660233 62.5034419213015 74.6924425819828 63.241926509486 62.0543889435777 61.080852808991 65.7263219681453 65.0689733568834 60.143733040042 64.6415735224936 67.9574492844652 71.4404520893766 64.2542846756977 69.752147636096 65.4509430207265 66.0940871304058 70.0903695310726 56.9662727176662 69.2786942217922 63.2518642930778 65.7293630080974 63.1894064878959 72.439010220777 64.7743382152974
829 59.2016652937089 66.9894871983586 62.5488461552874 71.1067294005137 71.4329465569726 71.4408341592045 62.5116590135608 61.8180326530275 65.7062042113921 62.514409777368 60.4374085797602 59.210460909697 72.2897755724385 67.5743693882606 69.7707391755667 61.4566974678812 71.6076391587023 69.1413893883187 66.0227173230897 69.5236789198966 68.6838328501186 65.0247956128685 71.0840977514592 62.9036134314506 64.2197319161364
830 62.6475522574004 64.002307913737 64.3712627761982 70.8443232638756 67.5529841807316 65.1085657734338 61.9605543869571 60.8285414475 59.2201169691399 63.9465180066615 58.2288730736454 67.1981495739024 74.0537881788381 69.6477597492754 69.6538641685282 55.6527890630618 66.9212440800301 69.5685464141251 56.0928083348936 73.5974147766665 74.2189118222461 63.7472216140701 70.7492567341105 64.1226818459838 64.6189445240777
831 59.5026749626427 66.2367196111413 67.816406588313 72.8913472968237 67.2621927119395 72.9673943498368 56.8843299251205 65.184493957707 60.1592748281231 67.1585820774501 63.1573920038367 61.6971706446237 73.7908315364561 67.1990019216372 65.6216249922873 63.6048397903088 70.9205255267002 67.5257718590615 62.1039771161681 69.4722720660713 67.2620238840058 68.5840296961682 60.4157204042673 67.2370387371956 64.2344407995845
832 61.1480837295536 57.3481294392958 62.8257217639767 71.9149070272432 69.0119290613784 68.0379002845318 58.729737961357 67.5618380079487 63.0678289047861 56.5078663805218 65.85239883006 63.3099469765776 70.541705503408 73.9978104821557 67.6690126268376 61.1358791823845 67.2605662864442 73.9052150753936 62.4859260744843 69.3589737042668 63.5648635261799 60.7448133370666 65.1554551851068 64.5395468923112 63.313925887623
833 62.0268666985548 63.5566038211204 68.8577819785443 72.8265703545948 71.1115486310208 67.1661860557876 65.5055923957928 58.5663853024861 67.8070534124195 63.8779895156193 59.2959471895272 68.0525301496459 62.7511732663128 73.1203240418798 70.0869767555155 64.4297598765769 73.1017852735072 62.7267728097334 60.1855290583082 78.0178024684165 70.2286331057623 63.2612798509189 67.5288089233315 58.0948353479701 56.1270150373628
834 59.4075195968783 60.4436677243014 66.5988435152207 73.3231358676766 63.0138721638043 76.8468617662363 57.1431970253078 63.5912463765424 68.0826784607189 64.6796016608847 65.0143567161068 65.195990625256 77.8168429352864 69.498295528097 69.9500584261765 62.3315854538547 76.0877637174977 70.0276846577872 65.148348455319 68.6576735781113 73.0843141475529 67.4298105199582 66.9355788952895 71.874154152237 58.9250041047634
835 70.0620398802172 64.1389784208676 63.5080580845298 72.0455957552248 68.250260419206 66.3244999331519 56.5191459567857 66.1439974629786 50.2159952703623 61.1302918713596 66.2045876526279 70.2540774133373 69.3443461262959 71.4860668475743 74.995757678624 60.6390288700034 70.7438262745224 63.0157661174834 65.3381116465995 64.8081721638512 65.440332980156 69.5665779814918 67.8948034180082 69.9931594709335 58.7142716572424
836 58.4121313413841 67.6345277908934 65.0993105580538 68.8283295260686 75.2947153856949 73.9992665373118 66.6606384261502 61.1749816440448 65.0350765949295 63.6399086657436 59.79991925998 71.6856731145471 62.2519998717255 74.441024404365 70.5078799375372 59.3359392131937 70.0113531873748 63.9673209463807 63.0785314774971 68.8031828378235 60.4806875537057 67.0504302126243 58.369263891467 71.889537879692 56.4640784916518
837 56.6266947295335 68.9475229337696 64.7282931752743 78.4183519492772 66.3888083110376 67.2686890477677 53.1833370021813 59.0108149796747 61.9662486484783 66.3675432653599 63.922118316563 62.7861801659786 75.7007753562322 69.8450995718292 66.977711589906 67.705591616603 70.0886634884922 72.0404110507427 60.1679083629 71.169104828109 63.9155954518164 62.8709606388259 58.2200565512482 62.0146660965946 60.8463739676746
838 56.4430636044411 67.5025696491814 64.0720574322285 74.8075539782722 63.7417287327788 71.8613271910222 57.4262523912803 64.5073563335734 63.651394870788 64.6703574340837 62.2173014791874 60.2927100724378 72.149798848692 67.4233021187751 65.4180024090806 67.3022378112066 65.7077768523557 65.1949469624775 63.7442123312491 68.5740648727502 67.9178003278988 67.3025457540536 66.5247512986176 72.3773402528842 51.7265090908027
839 58.6055529197937 62.6862079707358 68.9550884034435 72.0678475828668 66.7456990278035 74.4708988378832 58.7734837697593 58.9911645366408 66.7867592790759 62.3421830371996 66.6295291513778 64.1528958613375 72.7522665093348 68.2375237487786 69.0812691570516 63.015534218539 69.6131793121503 66.6475497097395 65.7160810399668 77.9950792752622 66.8809817725129 63.5233585454748 61.2726782297814 65.7268903460864 62.3430139469969
840 58.0870187152245 73.7678902696225 69.7516321277794 71.9372244348017 64.4417368448535 76.7691849190395 58.01067506537 60.7799316457889 60.4552535907505 67.6631504920819 64.4359374519329 59.842289334221 70.2434752082963 65.4525817160288 72.9835190433302 62.3111737361364 70.0187622991372 73.5825473966164 66.4046806477005 79.6987082711855 61.5103122136872 65.7474323027911 75.0346648498425 65.9745312434412 59.3954282644771
841 55.0862907879184 63.928081251128 66.242369839301 72.1691176790523 64.110531635205 76.0764741243509 61.4542825295367 61.8143501144868 59.7900503058199 64.1367120995482 63.8689850743207 71.1432861024203 81.7059956561428 72.1035812442621 72.8777068728697 66.2551781225069 69.6611571174563 69.0069147495228 62.7242660753344 71.6558468824386 68.4514554326724 62.4775866986253 63.8367774312342 71.1299231613644 62.7031091646861
842 62.6396092679482 68.2688206665015 70.6560450347945 69.7000652215028 64.5369945248965 71.3853871341247 57.2908338611868 65.3663936160424 63.2096640159005 61.4045596591331 66.7375949680882 66.206068097105 69.9439480588507 68.5338819402371 62.0184145596701 58.9491748520746 66.7765839654079 66.1440557521249 69.6665075132832 74.7467469584231 67.0424930685574 64.0725980769263 69.7294829968791 64.3951385004905 63.2623976680998
843 53.6594722715991 63.748762706219 64.0850953150875 75.8857366188888 70.7642868884546 67.924908968108 61.6328212124545 56.7582972565174 69.1621019639741 66.0800757647796 60.3157132711099 69.3712251148501 69.983825970637 61.9521630548265 67.788235254679 62.9245796113169 72.3987316389767 68.7346192369725 68.5327890826396 71.09175603893 63.319278056144 63.8074486908461 67.9164266231313 64.6035850899382 60.1882917125764
844 61.3038970989601 69.1564540584018 55.2708930975755 75.6778306961816 62.5039918582025 67.5862906715788 67.0562017872798 62.7350728448654 67.7918917044974 68.8447915037256 62.4949091378545 64.9307606329908 68.4394654489602 70.922756739102 65.5866122880929 68.8711472859396 72.9625572468948 59.771875893151 65.3244687894736 71.5718366213811 63.6071052436677 64.32181942838 63.7621377896132 73.0458992596274 57.6068786842903
845 58.9035923867737 62.6343884084712 56.7309479889123 72.5877353916709 61.7742136432851 68.2750929464478 58.6885698923667 65.548725491036 62.2606554933758 58.0073534115088 63.2032290256346 67.8573834284921 64.6651141247882 62.7095001275737 64.715460442448 64.3937481652753 65.732755180922 60.1986875527327 65.9929715835065 74.7871754220027 62.3872815587301 62.9079520852282 70.9715474945632 61.2105486850383 64.563983973981
846 63.4364604392956 67.9232702787778 68.933447988443 68.1459650286706 63.5190797911401 70.3682024802392 59.554051661811 57.1584225414971 57.0097730134139 61.8075919040165 57.5269405124544 70.3097713132639 76.0507031383982 69.8204158893638 75.8957074985846 65.9362613458912 61.066896707069 71.5083442081663 58.546124778616 74.3967880822484 67.63135033134 61.6275388067331 71.5333976571512 63.3697207702929 64.6422277508563
847 62.037770320941 61.7584401867356 63.6934112081957 72.5615576735498 61.9609876099077 67.2422448732328 64.8946245998192 58.2604929216718 66.7735011968813 60.7979737562468 55.330357205937 63.736365779277 69.4263437639988 61.6895568586861 71.0842934944608 59.6575200440643 65.0259236302305 63.3811965546914 58.1493812335445 65.4080988049607 65.4738779226129 63.4450587461032 53.0403732966663 74.5498175851992 64.5917542924083
848 61.9942562157381 66.6023517390254 59.611824845597 71.538838157373 63.7080188787262 69.2982570753311 65.3887132690603 59.0358273787752 60.6124635858194 67.1000059174389 61.9806935022776 61.38459057488 77.6838578980853 72.1142506623767 68.6371775974747 62.4384222992799 71.4585898546001 69.9334460650891 65.5948419833005 69.1284949806228 67.6120786275679 60.4922431508879 63.5266091111142 69.7202044273412 62.5239191230917
849 59.9897935110321 66.8045579865696 61.2457095103437 69.385931171274 65.4875228170001 73.4436160831305 64.7253715795638 65.6345788944728 64.1477889188146 65.2884014755758 64.134343828648 66.0735601092266 71.7092389475486 63.5638966025267 71.2598458090838 68.7080310015174 71.403919505074 65.6518413366057 69.446107970448 74.1975785029423 62.3535143639076 65.2171216934364 62.1647733378473 67.2092532139381 56.3106469907845
850 55.5460978013895 65.0893071000942 62.8186238583508 77.2327156663929 66.0868957600632 68.5942450098365 58.5020130531449 62.8425693936646 58.800083989427 64.5283511142214 66.6976834875475 68.4011501568048 64.4078476310076 64.117136013141 71.314746209609 61.6579660211746 67.0728849349374 66.9041108987983 63.6879971642813 69.4386847259569 60.2820899767219 60.0766485098897 71.644292784992 69.2322784515334 57.5028332906132
851 57.1729571548871 71.4441914039182 61.0922984006008 68.8107048239426 66.9756077486825 69.2671718752684 60.6595606218823 66.7773775239594 64.6574800240316 63.4619576846654 62.5078824619848 65.8534827675527 65.2757443504422 61.2268220463631 70.4180403126878 72.8779250983332 63.8367178533565 74.4604992250158 66.2847706303612 70.9273726775047 64.7328312744901 64.02181185261 62.0261046479465 66.1603238796519 57.4779428192389
852 62.7396074313448 66.9559882401703 59.7631812015084 76.5245517852476 70.4734466240737 69.588847353758 54.9190636348959 64.535647262333 61.2960137084837 65.083311806915 61.926077162293 67.650918660657 70.688299932478 70.3538161266288 72.8906782727149 74.2514912137612 66.9148914200656 66.9976925943013 63.4870237474306 68.1550684511204 68.0411678778897 73.7369766405893 62.8739969427658 65.0750948076338 65.809078593395
853 55.5306528671487 70.7643050811415 63.6821593651443 66.9560984420167 66.8952194167745 75.9102332978355 67.2361344392168 64.7746651969263 59.4591564556094 64.6539381016669 59.7257442204101 62.3329670887682 65.2180883166758 66.144955382302 65.0473287125346 63.8732153753748 66.8970594101349 67.7199065208342 67.8368000001341 67.8659580544122 64.0722988423282 65.4647612639541 66.1987722828953 70.2926192320796 61.6630469078011
854 61.6626649600437 67.5646901251354 62.1654180843789 71.816148349984 65.219550003134 72.6702350869766 60.182674134317 61.5386626469121 66.8744005201655 61.6273503729132 62.7381811320665 64.6501951675096 65.6086844136583 70.5612952901643 74.7195921859442 66.0274577558874 68.6963710495392 69.9877289266008 68.5668288798624 69.7782068651904 65.5952139893846 61.0118496009582 63.7224826811769 65.8741840206152 62.3727340168624
855 60.5518510923065 66.4464464616334 64.2437914858083 72.1534316993953 68.8139189419915 66.583529493245 59.3652133512551 63.7906847848676 62.232656789541 68.2877435084405 63.4930303115306 68.0923686022102 74.1221797939737 65.4482814291425 65.9713365309795 58.4747529849504 65.486287451191 64.3126179959714 68.4439380258559 70.7842996955521 69.0965638984578 62.7179365911891 62.1918784126833 70.1502717202912 62.1893330558988
856 59.8973009843654 60.6177802600572 65.042510554414 66.848129805898 58.3355490239067 70.9020509261182 61.6057106035312 58.8797085593119 63.467041785623 72.9609235339025 63.3810874564797 62.4358409871634 75.327750529314 64.4694256051515 72.8084406075079 63.8603051665905 69.2187254866534 70.8905735472161 59.9069959677533 69.6112501827434 69.4243184859589 60.035179138334 61.010049603798 64.7580870621323 57.1684671810032
857 60.4536885775576 69.1715365035741 59.2748675834834 70.8875941322817 59.0334487562304 66.31294676459 65.8819352116103 56.0589605422028 62.3385566606967 65.1312250205286 63.4625769356516 69.5616358018785 69.461062332436 63.9515762624879 69.2549358653145 59.6740509471651 70.6582870936618 70.0338000503605 66.1212501568466 70.5598336628264 60.9444332307743 67.6802872055984 67.7767181194288 64.5068609178292 58.6269620551257
858 68.3012431366234 68.4929961792325 64.2489071985755 70.1770557867919 56.3965655041154 70.5329505290682 62.8152885269616 63.226819412582 71.4349572495652 60.4543478316391 69.8826171951804 61.3862925572728 73.6338691370879 63.926229954485 70.7719043582566 52.8850651683361 68.3191391224642 65.4449934644268 57.9445258846127 76.83526080752 63.1304569197786 65.5715137844157 70.1582444314739 69.0175561995029 54.4438369826108
859 59.6040382690709 70.7700130559913 59.3933561757426 75.2081743343116 67.4670648481865 68.6040836814955 60.4958531964148 60.1569712850386 64.7990991106981 63.4972477527066 65.5766456156371 73.1178754714526 72.0723082901653 67.8753254860638 67.1842601819225 67.0313722738159 70.4398752152106 67.964415595132 61.8085660543836 76.2636596183224 64.8305205849614 66.6711447200183 63.3301065295437 70.2157722967935 54.6066238834868
860 64.1541984718989 63.4107096247273 69.020218458427 68.1421824658842 62.7242975703873 71.443107380178 56.6366294371839 61.4552837735014 67.6085975685508 58.1854302180481 57.6522251948737 57.5501574962652 70.8417085860192 69.9157887630766 71.1127116955955 62.0233521766208 77.4369119330754 74.0522454185974 60.7114365417609 73.0899437949914 64.5315161506081 62.8854139271618 65.5192659891937 62.6386389104213 58.7007466313176
861 68.2534015984788 56.1811619483358 68.5992066874477 70.3312714676901 59.9769254911984 70.9924989438852 69.4116024147202 65.3383456029764 56.2993613564893 65.0599651529019 57.5208861269105 60.1595439638186 69.4817406078225 74.8560952802121 68.0154920715928 62.5845983511413 73.0012204668202 64.9056365011866 62.3880920881154 70.0119774927863 64.1973530582402 59.9781211159235 65.0935578430779 70.7655677635812 58.8744778400755
862 58.8193007619984 55.3760813092529 71.5938720287353 71.5323262472705 64.7102750602897 69.4563312696326 62.5976699735552 62.7510936719451 64.5741888067257 61.2302560128545 58.3703088882301 66.6426486421933 72.2761497951706 65.3955179108071 68.4649315971472 52.3593602909571 65.0806622758889 60.320660168129 58.3258392244698 77.8181278959498 67.666291772068 65.1444366269056 68.5697797705869 63.5623745167273 66.6321977604842
863 61.6194931361515 61.7721653132506 66.9391231911082 75.0896689244318 74.0140957041554 67.8054375285184 56.9216347759642 63.8196022496543 68.1799549881471 60.7104658691342 56.5665275367601 67.6923439203927 79.0933073244448 72.2034187651774 68.7134571813079 58.8443915683872 65.699673628384 73.8021325532842 63.44274917957 70.6664904925373 65.2050495761496 65.040390594953 57.7890674053523 66.7873345271161 65.3736926372139
864 57.0688289193118 57.8025055655491 64.4224322871502 67.3714664222744 64.4334113639691 67.9700096464059 56.9080553965063 63.9595611971356 62.9192167876946 57.512926927249 62.3750863967563 64.1820410449944 71.7907539171938 70.9660626632567 71.2031872331616 62.6671747038236 66.243930177041 65.3435069086082 62.3395236092661 67.3887562005764 60.4378884980511 63.1966351832356 55.2543997742622 63.4204198368897 61.6305176586828
865 66.3924037672876 69.7976750737568 53.2717412947837 73.659492166283 69.348113294598 70.663146629681 64.3446362902354 60.9084978429976 70.1958846263798 58.2695885156305 62.8000817815528 64.1704299780569 68.9814087915569 66.330075567201 75.5148680936017 62.3933971534278 65.0239516754218 66.38518587988 64.3143973504837 67.0648372274181 63.8010731574175 65.9210852541802 67.6790331734537 65.4561021437079 61.51132628499
866 52.7728940319782 59.8228967732819 64.878494802835 68.6376767744142 69.4624921928632 71.4736480213445 61.0387327750449 56.3845557139014 59.4369734123072 60.3514324982992 59.3960240766372 63.5766682592519 74.3958119109312 68.9027471635721 75.8460335527853 67.1027837198253 66.551976537487 74.2979031650564 68.4654046228682 69.9343729402107 61.4060431592443 65.9502505919393 56.258791354948 59.4609448392328 54.2056736515419
867 62.7073678590625 66.0718224104891 67.8028400315479 68.1726899912083 56.0129292543566 68.9116181396626 59.105782410113 63.5614906452897 59.3715179975145 66.6986757052492 64.221488462876 61.9215622187583 77.2023118795099 65.9213685265293 70.422299867364 63.9333492845784 72.0987563232988 68.8091443655999 65.4314214903276 67.8754304739682 66.9329091840068 68.1841846337475 68.6212497091558 66.7575556305881 64.4864807423214
868 59.5505245314083 60.8805521514586 66.2526131539012 64.9032491642052 59.9128463865819 63.0658429453507 59.6055252488935 58.6905412983739 61.4471667689962 61.0236060365056 60.7702703583544 56.6487124872531 65.920653173073 70.899958520581 71.8548343903119 62.5336238406775 67.2410280403801 65.6703359138821 61.0187091368503 75.393354330197 62.7363192974929 60.9987163515078 56.4021515420039 77.268293703617 63.5164935286154
869 50.5393871741232 59.2534214372206 55.6772311892156 75.1612026665245 70.1110350777363 68.3503945578939 57.0246151435421 57.9706353055654 61.8014430303325 64.2107479892784 58.9927917663313 60.8423630143207 78.5042501593876 67.1757680627861 74.8066001873816 73.5292346130799 65.103537536539 68.2670835954901 61.5888932201914 74.6058135664742 70.8952249921328 66.267417029181 73.3354217803083 73.2207982284785 61.4238390859052
870 51.4893211174926 63.9361801644992 64.6618990952894 70.5343721492537 66.6449102057172 64.292770011652 62.755945027708 61.4972528482137 57.1681570522166 59.824217147842 64.8091052966734 62.6915852575757 66.8039139915334 70.8468342425061 69.3577929556829 67.4130721047518 65.385045877461 71.354824988148 60.4544741421667 69.3443529070724 67.385340518215 61.6759285759503 65.4177734901224 72.0571239325955 57.1833321435861
871 56.1324820988674 74.5281021857943 66.0474277672183 68.0863526316571 60.4397128480595 70.2303508945792 63.313044611367 65.99374685133 59.3579775029477 61.1218968503544 65.123212004432 62.2983178069815 69.0503981919079 67.0673843791565 70.603344656743 67.7797892431167 66.4357947734768 69.9266237720054 71.7012191871436 79.1441033360634 67.8129157685128 64.2883986068285 62.3575614423155 64.674060061015 55.2341507934408
872 60.5977900999507 63.7157624188058 63.2167580063999 70.6340218391958 64.6044841788771 71.937159264455 58.3204667412996 68.286329971201 58.1154939693432 61.8099936392788 65.1643894054877 69.5745844882675 71.0107960548133 65.6889936559896 69.7669182474355 68.5330953195447 70.2670355610061 69.5393494379917 64.6943383592105 76.0610495989422 65.7806430521313 64.2462284899538 67.7330244785511 74.5192185663026 56.5843835501837
873 61.7852421327195 56.1411994039 65.020975222019 69.8213091940132 62.2571207652282 63.198149456601 59.8957900899351 60.0051722261598 64.142371806941 61.6584373765922 60.1829370263987 65.0732695878398 72.3394308390765 67.3577501292825 69.9929730737144 58.6091756545521 67.9083242931991 71.0468215149375 67.0588048233924 74.0249951401182 66.0402611278495 60.9850333069404 66.6923520204897 57.1945283270728 52.5926088414453
874 55.0074004474542 68.1482937959951 66.5391008117009 75.8679794847076 61.9734862359511 69.5191707786785 60.4835037567539 64.594632613259 65.4181428648139 62.8481396901588 61.1590287971066 62.8961137255522 69.8455368727096 66.2975839832965 69.1124584135484 63.0800876923424 76.8090478867151 72.9174988991891 65.9124454569354 70.6145665100595 66.6520986055884 60.837938825403 62.0537434899807 64.0588402376426 53.484096241484
875 57.5112745653863 66.2274020821668 59.7812539262282 73.958814178021 62.1688166132108 67.4476779773246 66.62999466756 67.728387281747 63.3171773660532 61.0338715160134 65.0070563184783 65.9538622228325 74.009577073599 69.8285508013414 66.0115349550277 65.287964883092 67.1077908603528 61.0750615448555 61.2263093318535 75.8794589317659 65.6886038709487 62.8323320609417 61.9807786852816 64.7648899951169 60.9353083119409
876 58.0988154833112 61.0187247958985 70.9947041078445 74.0306453895375 63.4989527781562 65.838949250201 61.3305397956788 63.8769431249624 60.2890909740968 56.152633869702 63.2610900021607 64.4495963159668 75.0067423683768 68.0856149661941 71.3867624106276 67.845523337756 70.702909821678 70.7743247645238 64.9031086012676 68.5788815690362 71.648686617887 65.2559252169879 66.605473943525 58.9866220404138 57.2111070477084
877 55.8433562372518 63.6845352065302 61.5644014964666 75.8820668566903 67.8837346726298 69.2836378896693 57.5970853578105 62.8829794586776 65.9660004086574 62.0427095978969 59.8319695111878 65.3626648830771 69.9784485496393 67.1123500534038 67.4339423483927 64.7835494257426 67.5481990157665 63.6379159823585 62.8182290756278 75.6738119027291 71.606609062058 57.9621273849353 69.1246038320459 74.8769264591546 62.0318723283947
878 54.0040964367419 70.7438581597547 66.0411399863531 72.1414502434955 65.0490748677407 67.8663713884653 53.5789375277273 64.3662326558758 61.7415073040755 59.327247973012 61.8402981531842 66.8278585204888 71.5620484448542 74.1897103268301 67.4869106918924 68.9736347212719 69.6456482323583 74.2823636079016 66.2696697233155 74.0164876634666 60.0259232739458 62.8802656007743 65.390076533241 68.17715359641 61.6101462488031
879 55.4656744300227 66.626386241029 64.9205165012784 72.357181268722 65.9532758218108 67.246823673014 64.2468386955385 59.7316803709819 64.6637687627814 59.7253326560526 61.0549156204904 69.385677507844 73.4896985170335 69.3123597084403 72.0169740128927 60.4238025663229 70.8186433018783 71.9053069827721 68.3717199875646 78.5954736716893 58.0670991824883 63.7265079720121 66.4283233444926 62.7455481595939 61.4768169264207
880 63.7402182731733 62.667928454983 57.6128192196167 72.3775804216967 67.3056832350104 68.3603980612637 62.7879732589066 58.9815695020644 69.1338779501671 62.9659549030268 56.4584889647815 68.8164780361982 68.472748876608 73.6034747846676 71.5435892808313 62.4984296362196 71.2089523395676 74.3007675838503 61.8879584111502 73.5903738033347 66.0868491010065 67.4987534039157 59.3502352695327 59.3729484761143 63.2113880859864
881 59.535502787812 65.2311920665799 68.7138026595976 66.8070955362746 68.5280702435663 72.2653998269687 59.37627450324 65.3244720143501 65.6261900083546 61.7185757345117 60.5294862210463 62.9342775576964 79.4002357881433 63.6697035285958 74.3452895952762 65.7402277159769 69.4867788854357 72.8141265419609 66.4035444528531 75.5249265672059 58.0909757652815 59.3711584517222 56.0297190055311 68.3650907829179 58.2310838635118
882 60.6874069346258 67.0488246616735 64.7029044057115 70.9636166177022 65.1526885360597 66.719655792086 68.3238858735964 55.6638331936348 67.0671497697698 59.9078742043994 61.9638409538554 69.2068916077355 68.2299609576744 68.0588852542314 69.2539564126695 63.3794115499319 62.5231795725127 68.9388017525056 57.3586978075888 75.7424673525099 65.68430206012 63.1225937110376 65.4962246655461 71.4859330019024 65.7478897811392
883 57.1839728564753 56.4141152488047 63.2694584131174 75.5601227780993 69.522869982506 73.8739068835889 57.963550430769 66.0079002631991 56.5668600042661 62.6573709609164 62.1058454453377 61.0987904591193 76.3910765185319 64.9956643971157 66.1837256902476 65.8617405376324 61.9033471192884 71.7552457342855 65.1383203985431 63.8091083119735 58.5306641611278 66.5741218524765 55.9077638925135 65.9533632846504 64.7758434481912
884 65.9463886713235 64.7912521297182 64.5141151639616 74.0966326437268 63.2066458557871 74.4779563017574 59.2828937741327 57.5794046957589 56.9126720475579 61.0483503413895 58.9088993254327 59.1644314463521 70.3006420889608 65.2915513041253 72.255576784881 68.104806792063 70.3671594806676 72.4515252555955 64.4394969050091 71.6612881818428 70.7414731743023 67.6177326563636 66.5859845864843 64.745888211191 54.5213983908211
885 58.5708455144175 64.636348235727 68.801693570384 73.2123525929617 66.6845498256654 72.7209453699603 62.3621063183174 57.5912337489385 64.576058187318 64.953199140544 61.0454716836446 67.3643812459922 76.8011341757161 72.8263637204908 68.7593722774917 58.2442782621419 71.2785590018676 75.0110194838905 61.3702099133593 71.8982538954961 65.3188788015894 62.8864466483529 64.627087111131 63.9382538682649 58.7910804843515
886 59.5986164349479 59.3320387202035 61.7067473463576 72.0682653929301 59.9362369730872 70.9094213891912 58.6776106077633 68.2670615038484 61.4050637453741 64.095526470282 64.742858063208 69.2753881306634 75.952687250867 67.861341933928 67.7461510744155 63.1922333562479 72.4338848291616 71.1318828194869 66.1264235547339 73.0874892897986 71.5673249167261 64.5042969919786 66.8523098962073 61.7461926369541 60.1058438554547
887 61.2175644277579 67.6511880008891 61.9107057828095 72.040148962553 65.6821655573777 66.6756818750528 59.9948436968582 64.263068430924 62.4944360882723 61.139286518188 60.8373204230669 63.84257060126 65.2514721659267 70.9459242655422 67.7856002078474 60.9305436470123 71.6843203091741 66.1780352107658 65.2299450075832 72.0963215832181 61.3270349770188 63.6085944574405 64.0640916555488 66.2031097788816 55.5396805199777
888 58.6267831998199 63.9476183605837 64.9603718529131 78.4858340775783 58.9720840539755 65.904889785739 56.8469083719717 62.3937221350583 56.7323065613733 56.7788024067905 59.2413903324988 66.7609516036802 70.3928672178192 68.0185018093812 73.2185994442585 64.1496775370148 69.0429603024081 70.8296192156077 58.2625205354385 65.8239712319932 67.9601228638461 60.0814889776936 68.4605615408041 70.016445880981 66.1685723122086
889 62.4509164607496 71.6680348995803 64.1924055918221 73.8035934983586 66.4651160524181 68.4405902651939 56.4000553765033 64.8366757677612 67.358019605753 66.6007140579791 63.8777388942677 66.6363451339988 71.3884204220085 65.9121892875743 69.3739419916213 60.8948692115743 65.347830408813 68.6674513207918 65.7817118518124 71.6566334342123 63.09823835278 67.5064851409802 63.6276086018771 63.6907076806087 58.7437053940306
890 59.0644083683368 61.1152595993167 60.9754174846888 74.6030414345552 66.4107948428245 68.3698173121672 58.4522586152409 58.6401834010596 62.2251433040212 59.6079993146781 61.1679565677159 65.3677365770647 73.2523885842278 61.9797774780036 68.7161287029358 68.5534157758064 72.547804917183 69.106977369217 59.5060607172558 70.5910409969066 58.8519806885099 60.6877401047913 60.8035898023752 72.6889637013595 60.845795184957
891 63.5534387531164 77.7986673904186 60.7903707945419 71.6272141344206 61.0903911255627 67.3076733339011 66.0284130975025 64.6402547032264 66.3964863799229 70.0093544923747 61.2405246056578 64.2718500182159 66.4818570065029 63.215519929171 69.7819066942827 64.4196349373447 61.7295961596455 70.7524615212438 60.0945669891184 75.6569947925999 66.8482530273096 58.4557945621458 74.5894325274278 71.2129334307013 59.146559883365
892 53.4017947145115 70.6647684527463 61.830291963075 68.6681999430908 65.1406330886748 63.3335344122122 59.7236748278624 62.1688664251099 69.5272441077131 55.8640486515969 53.9290651636435 60.0510916430324 67.9848579877676 70.536484440035 67.6976658477485 68.9579004832881 68.4943238495576 66.842407379791 61.3972393287186 71.2774398519119 62.0511906396112 61.2811789257711 60.2730656866393 64.8810001994862 53.9737353003841
893 57.0154407972689 58.7279940258613 57.297197228863 76.0290906742247 64.5962370752459 69.50314436472 60.4496911247804 67.132568650656 68.6107118833056 55.2580605804433 58.39263153308 60.6236188665442 74.0465914650547 67.4187614095039 72.1913805915984 64.5148798026646 70.2271574818041 60.1044816219624 63.2993539728799 68.3895107421646 63.546450526762 67.5163969259276 62.268154365089 60.2507855139199 57.1121348621994
894 57.0233612410851 63.8282388695574 65.07630136137 67.3033692331663 63.1241860116305 71.7300333263907 61.9668064542087 62.0379146904055 66.8193485906126 59.3645298584406 65.0038787049267 68.5836766724619 72.1514810547285 61.5142841064763 71.579295874215 69.211739429067 70.0789127108509 68.7511336093524 63.8021964447629 67.5267153282444 63.021032065545 70.3102251133484 65.8831351680213 62.2132598735606 63.7334456052418
895 55.7180040520851 63.639020646955 66.2963067262617 70.4094451365972 63.0592084870082 66.8870165606821 59.2874622769268 59.0145733235543 68.1388125334207 65.0206381632615 58.5615300111665 62.46104201648 65.303608305403 68.4856016409667 69.8554838098121 67.0203836589626 71.9510117723293 59.9926285904662 62.5643932366172 80.46895692366 63.5715850087466 64.5962404236537 60.2358037636875 70.4450899330368 56.3460680116356
896 54.0831645661481 63.3639294630559 63.338574680639 69.18463692584 60.7335166826448 71.0284852419198 63.089790583987 59.1765852580106 65.9173648128739 65.9595504371997 65.330068646493 69.1432657126952 72.082413593634 58.5431491359807 69.1101916258709 67.7041359608156 71.5520330113874 66.869313914712 65.0522650391793 70.8347943665019 69.7526675549971 65.8789164444785 66.8290616871042 66.8203985791317 58.6272565727998
897 59.5348784124004 63.2133666607223 63.4581839403849 71.9767099194192 63.5098983345494 72.2131793161428 63.2046971292179 60.3338983760908 59.9342080731499 65.6754925056917 59.0334173047819 63.805187231851 70.095478559691 71.2886827670035 69.3687520228491 66.7251876505082 64.3641890966519 67.6265932556427 60.2353267797371 69.6473773598888 69.4052978449078 68.6152437200426 65.1023712269846 65.5020684623081 64.3136939800292
898 61.245231604586 53.1297522594801 60.2145253641975 76.456819139268 63.4633128558985 66.5718015150071 66.9380610738079 56.6716777339362 63.451604369555 66.4838326270891 59.1041769951207 61.1921445588875 68.789827046145 64.8405158606877 65.6377954343846 70.7398019029334 73.2742710704083 67.0097263054632 63.0593748943926 72.5623577934403 64.5482185560027 66.9664114748336 56.8896927909544 55.8067673069764 60.1512363296223
899 57.9731419923909 66.889766074525 69.2350408522906 76.0022219892392 68.1240767019597 70.9104065913247 61.1541495125072 59.4875980612561 57.5645140977492 60.8675713163459 62.3036859024765 66.1453554629193 66.7613057774048 72.1559352595096 65.4767960619718 72.6552604221618 72.9887811665177 67.425974020195 66.5205780814891 67.7762333836654 64.0545863714432 64.0039878557439 69.8886159789789 61.1588054938258 63.1745088857964
900 60.3929422211118 72.0804029078309 71.8570344287988 75.2485945188583 65.298249837426 69.6759692230488 62.790740495427 62.3104996772674 58.4950435754486 61.9956945310532 54.9923595434967 58.390831244908 76.499048141314 66.2140534843333 68.3537570224552 58.7105559132185 69.8381187973072 74.4196485364498 57.0785952360029 65.0613461132791 60.174813542856 69.0176113749361 53.0478482021769 74.3148077829961 66.343379480977
901 56.2928653588245 69.8795496604392 69.316522756944 72.0429833722807 61.001267418864 71.3467717735021 65.4500673679123 57.3520729477683 66.9144842503039 59.2937530099349 66.2363696430049 62.4427233572666 73.0724448227619 70.26494671768 67.8119363017445 66.52332605897 67.9682074908637 69.5599348552406 60.8073978840324 72.1129522826972 69.6932614957517 64.6303892414108 64.8884390059594 70.4301260043037 61.9967291756171
902 51.2194319100052 69.3625536606459 69.1274565670118 82.1147803746939 61.5022684584476 67.0046602309679 57.9854171703583 57.8162382380535 61.9616948191964 54.2821174303339 69.1546565691334 64.0479440335365 65.3473442955165 72.1669743209504 70.8532390801033 62.9339894047914 74.4248252501234 65.7984846777424 66.762875779424 64.5575093529901 68.2546465054401 60.7417421160008 66.6188534998182 65.9881469863517 53.4724381812014
903 57.6244182790603 65.8311269495778 63.9471699936254 71.7090550891505 62.0586790407336 70.7519908061865 63.3557439835796 63.7084850918623 68.5647197435335 54.7221377059179 68.9032940592445 63.4344818978464 68.3022641122971 70.1433353548346 68.8497728610992 63.9627136066196 69.0238187881602 69.480797989809 69.7588935998046 66.2251623859156 70.6498300602075 66.8023485309999 67.0354622813724 68.2935126364161 58.5647637424925
904 59.8258982416222 57.1657845065663 67.0493597324787 70.5196173406687 59.6713215998676 67.1840893762564 61.7798376200823 63.8203356553898 61.2769623422134 66.7646561068544 62.8772871678387 69.6662934306627 73.1620651447994 70.748289932611 69.9120921807498 60.0024005891906 64.072208238431 66.1690094466526 71.8611794345046 72.2225105212509 61.8250033260241 60.49590310081 66.7892872513522 59.1890285069103 54.4736590375265
905 51.6008499355953 63.9702607448262 60.218908263807 70.9261046670105 63.6975847507223 71.7156950232844 61.9304935841779 60.7107796347598 67.4813826269144 62.6823706234982 61.6766976054923 61.9828635818596 65.3301792457085 68.073307745919 64.8569429363654 61.6328812399043 68.3651489947458 70.7884278226312 64.3233120796961 70.3141599102922 67.1476253324089 58.778208760079 63.125475132677 74.6812948068972 54.4751315050597
906 61.6569641564219 74.9475544209934 64.8926327272208 79.1627871366269 63.2505686307665 66.5569945312132 63.885473209534 58.6777110371589 68.934845353758 55.4027586868832 68.1250157686047 61.9282266518125 68.765785622483 66.0762559779243 62.8518365092329 60.9951029607085 75.4542963291421 65.2992869073222 68.67275186094 67.0000207838312 68.2884108308247 63.8676767095565 66.6880374481808 68.3920160117004 58.0034979702502
907 63.4855618551619 68.4409078835509 56.2070272206011 74.8804971335545 64.4705875426024 65.2599966354729 65.3326574299064 66.910404432409 62.6425387877805 72.6023041713404 58.8498935281982 60.1655893004971 73.2449291615789 69.7184062552449 69.2765134308352 58.119650343367 69.0849272974235 67.5069050659119 71.3012850453889 68.9080343812921 65.3115893025584 61.0617328336432 62.4098898665214 60.9985384614143 61.4234558000091
908 57.3090903491298 68.1375819309337 61.2467296593947 68.8382583267852 68.2150476469495 70.443071509155 63.8582671078318 66.8901673280099 68.7217578990094 64.1097374312004 64.3457377922805 64.5207911063161 81.6632102034147 62.5438458359437 70.0324009939767 72.6985587616578 69.1825916891163 69.0587599109887 67.0246909836029 71.3397884030034 65.62420256331 68.2898131280151 68.1397195399377 69.327418352927 55.0297736179901
909 54.3011010097589 70.6718101327796 67.1187442556812 67.9934099997634 64.6481517027467 65.5617277661226 57.4625196455839 56.0879988668224 65.0498674201329 57.0077835736152 61.2873114192194 64.211493389764 74.7079518787913 72.0278869031302 68.4563561362357 63.4768672885988 71.360191545203 65.9659496641595 67.0053044394209 69.4781263023533 63.154067182088 66.3959453327405 70.962504547596 70.6400032536808 54.6553635920746
910 58.1364739757651 59.4336127102575 63.1390547822273 71.6584366950744 68.0404539573422 66.1187385183205 62.198482938585 62.7722967222254 70.0436408370922 53.7198505659433 71.2192264890707 64.0611978070987 75.8988361431912 62.2063190396666 69.2512185002433 67.8984101085217 70.1945687152872 66.1112748803017 70.415599983732 70.643574325538 56.9003127738949 71.9525208038897 71.2422000545835 72.034250667698 63.5842374174061
911 58.8499332307882 66.9626772366537 72.1604375418774 66.1738805153815 60.1323039970515 73.1209590200117 64.8697589697074 63.8022423521058 64.3774856993811 63.1385879669573 62.1445766026799 60.3828660088435 66.5229817461937 69.4678025762856 67.901917442466 65.8544189867137 69.2397616762266 69.3784088519241 68.3932486640513 68.3222886570384 72.0363378801754 59.8850220856889 61.4924269179497 71.1508373116896 62.757833436818
912 55.4398321991258 73.5889424335356 64.5289371515301 77.9511012415196 55.2670618613243 67.2350788200788 62.3323559334751 59.9638264067141 64.7389325274245 63.5279211121308 63.8808143834082 68.0038370742197 69.6056677002047 68.6243026261258 66.7990820944257 66.0075891768127 67.9753562148402 66.6106649855792 72.1068598090559 65.7325483350866 63.3377714518867 61.1609629917092 64.2567811373259 70.5218640731214 57.1769409191364
913 52.361903889274 70.8832701140594 68.5935779259593 72.0090014907426 60.8689246294614 70.4130989327043 63.4865087361653 70.8737878742624 66.3965776815317 63.7270830412445 66.3914934705901 65.9831690572605 68.0698778268383 69.3302227395554 71.8585302827658 64.0879296089092 77.2371535138396 68.7584145359133 71.7009117087156 67.4176680720791 62.1157176900496 65.3424772447037 68.9039004847436 64.1266205603315 56.9216943658865
914 56.4184374994237 62.2875496193888 64.0610111713596 72.1532431315403 59.7319688570181 68.9601386730756 69.0479536193802 61.838905395186 58.581474538761 67.7226298461866 65.8814696220152 58.8814654034158 71.2687254789068 75.906249630389 69.5895822946804 70.7699534111739 67.3980626249482 64.8532539513698 60.5243893530465 65.1624750738154 64.1947643230521 59.7657434901683 67.922164133771 69.2132927863694 60.7250483683757
915 55.0122333093484 59.386377453916 70.9772393272874 79.712206292456 63.4530344889286 64.508765698637 65.2437048037044 62.1399426359613 58.8326896569424 62.7451441199383 64.4787921108449 62.9899557688797 82.6480634929166 75.3309082824741 64.6751481451869 60.8915174096146 67.0499626156235 70.0686823766093 70.5126786904294 75.0905968423767 59.0735037953266 66.9073433640047 70.3497525077709 69.015878471506 59.7899772184114
916 59.4570350101292 67.7879481504506 62.4632722628788 73.4296526416445 63.4368742752102 62.6691428897816 58.3668335723678 65.7636208274908 66.6911121021991 62.4580866129704 64.359372653709 69.2196538546478 74.1233357633031 67.7329158703844 67.2833159063741 59.0778603379747 71.5617943493123 72.8919162470606 65.4693580129163 72.1088490688938 62.991329637898 60.7104096416606 68.3872550750113 68.1597875621959 59.005549853613
917 55.9317472886276 77.8421313887673 63.1608666992591 75.1398628696606 66.3829532508408 72.2186409528087 58.394244837928 64.988499836744 62.8346816443373 64.0392606392259 62.0478825775318 63.6735073381652 68.4609190653176 67.3150076397257 76.6897212198096 59.5141639171549 64.4737192230522 67.084468462464 72.4569729420562 71.9591359338317 52.9841318383682 60.4541116647074 62.8550509735504 64.5298896601447 53.4328442653351
918 56.0206948702095 67.383735196825 70.1206950968914 65.3839132201497 63.2746242461605 65.9743745601963 60.0915550294896 66.0444870315823 66.841499959803 58.5725651263325 64.4019831940483 62.2142496030686 71.4146382425456 67.6896436900786 66.6617046391698 67.8115938223002 71.7811319134563 72.038577750863 68.3767074737777 64.8661765829793 64.7791705594417 68.5969708842774 67.8592749595407 65.3647503953547 58.5441877575773
919 54.4585030451433 68.5062672998979 60.98323806754 74.5007991381147 66.9809937007306 69.6889867043559 63.0358766172747 56.868406608014 59.4984770664537 58.8203099838922 64.0472325191373 55.8331594835418 68.674530004659 78.9833939576025 76.0584089244773 60.5889917050993 69.3817470544234 64.2922690645765 74.0630931696376 71.6851171207519 63.5803950494271 59.3955540124532 67.6366083873297 70.3205686483222 58.6156727841354
920 58.7145495360418 70.0394597452894 68.1375376476533 72.7100817392854 63.7557660130157 66.962276607151 57.1352951375312 58.1954534683985 72.1268669250535 48.9625977924753 63.8552824427254 65.3113667333406 72.8986389383992 72.7469971379146 74.1929962694047 62.9796523760703 77.0846554381848 68.8695385980118 66.7851699761754 73.4841949637179 63.8595176827641 71.363407024425 62.2615007326301 63.6647876656898 59.4847058870125
921 56.4615850193451 63.5539917324696 67.0507982530494 71.6901005957956 62.8223588987042 69.5700621660975 59.3124756036326 58.2564293769896 65.3079929371132 59.6550112353103 66.6729497814403 61.4293940467082 66.0419407619851 71.1041272687744 68.9134267613563 69.1189914192339 75.604952826773 65.7657191677937 65.5400732513359 70.4050543237426 66.9068948089083 60.40857398444 67.7374765627935 65.180348679349 52.0657226663614
922 56.5511162942753 65.743625683332 64.9942201192236 74.8970712688751 56.2291753117551 67.9942700208773 66.2712479572584 56.429772337607 62.7428355148851 69.1624584641442 71.6551458014865 58.8002129042998 62.0388270997466 65.696624290438 70.5794759692136 62.4270599197896 65.5619487926538 64.0766503216316 63.241288289514 68.7921984711627 62.3371391868742 63.6320084277832 65.5249285764863 72.541179169759 64.0402618534949
923 63.3600210971006 66.4755145458426 66.1859229664817 69.6111968322128 64.451235101177 72.9415036796781 59.86115997272 63.2488298588214 70.7870469798964 60.922018004115 65.8874536178422 60.1154224245384 75.5000976633621 73.3302712608897 69.2118263289203 69.7049204833493 72.5193035067802 70.1685151454381 66.6440170623156 72.2317099101608 67.3508605288518 62.5221906560934 66.9055366010198 68.6466228256963 56.476853156292
924 57.6444131666073 66.9906130457369 70.1862314492374 74.8520810113593 60.1394297088529 71.7486472295287 67.6431469701326 56.8318852825341 60.217406449128 56.2451573731935 68.3162060971957 63.9291035346386 71.99055927828 68.5713463789017 70.4642426704527 61.2257769477715 68.9866842974117 61.6175269796896 68.224195939249 71.3897641852304 67.1286803359886 59.7814046412056 65.346693760983 67.0585729246807 61.3277741263101
925 56.4812662737512 69.5899921207899 65.6919366796921 64.8277516172732 54.3803078338238 68.8418134993762 63.4021412748073 61.3501859651496 63.8497924484666 67.6130128846115 65.6879794201424 65.2018911806186 72.8801022719388 66.4126235571148 71.1742407503108 61.7829219348928 64.9298918744008 66.6562047576402 66.5446135234753 66.5241934493382 63.2125329406381 65.9528023853779 72.0555877008704 77.2282834662428 53.9190085342238
926 51.247590611882 63.2233423280804 61.3509631491774 78.1535696240631 62.6462096958946 65.140505771979 60.2129527013515 63.380195360845 62.4086943285613 64.1495329697887 63.5858142621156 68.8004357340584 71.0540543775712 62.4703287254276 70.7882918790746 65.1213120527345 70.671672278944 71.5555394833434 66.7140257801118 65.7202665433059 58.7007359460016 72.539632285163 75.3246031579122 73.5355726061169 60.3600791699633
927 58.1218552938152 72.5396473345424 63.8453949818981 79.1684756249514 65.2264817871958 67.8465129339925 66.1059360236645 63.4748508021276 64.2718116967958 61.7570712190782 63.128468837702 70.4518454948908 65.0381414987452 67.520991975587 74.6006855833733 66.3710580907514 72.8292514597774 72.9632212146905 72.8828117706898 67.5771878333482 52.9015667886385 63.7989527109474 65.9982782045835 71.0951273839508 56.234139591828
928 56.6077157932032 72.5563630877686 63.4799461188792 69.0435744347008 57.6974540998176 63.1788373535792 62.9272095754292 58.8791027179552 67.7294954495067 59.4260409001393 63.1517648601042 61.5821678874332 71.2891288753177 71.3860888415576 70.0986966243268 54.9323410696799 68.6214140958108 68.5766865841224 64.8931432818674 73.2663053640057 64.2360207954148 62.9305474060713 62.3145994923205 72.3213820278216 54.8555849307174
929 55.1477987502892 66.3750691850225 65.7620497220006 76.928715038405 64.973207295929 66.5534693264806 70.4797564451156 59.8327776013174 67.0460343394032 53.1927854126909 66.3623609961741 61.2564796601483 67.1014411342505 65.2916439534002 75.6696467874598 63.0545982303106 57.8792995846784 71.344122078482 65.912056867779 68.7667292935259 53.2510976624558 58.5283250995612 71.338510107652 73.0797217616613 53.8504397337474
930 53.3987913833041 70.7992335473621 72.2183882883688 70.5292710791999 63.1910719502638 73.9317998608014 63.0668661360564 64.514238034899 68.3593307517796 50.234990393638 68.4156617629134 54.6234020518674 76.0118905765714 67.9425065368174 77.4363677201304 64.0083261399785 63.861987629678 71.017730180565 63.8120868514906 67.6854130762028 62.8129755327278 66.4367795069362 66.9355124373123 76.7467047943818 53.9028540451689
931 51.6828305247755 70.8727001493163 66.1050309461783 73.2962813211857 63.6342096631839 66.8499700039199 67.7566513718303 60.3315945375258 66.107776150531 62.6781076650926 69.9211618421737 60.3697412387186 69.180717113895 71.4897063883425 65.4124446150931 64.250633510621 67.1136529891227 68.0000636489091 67.1740398249484 70.4161635896149 66.1745443014721 63.5589753239601 59.4930745031436 67.4139988114149 57.7390697421482
932 52.0996387847109 60.000224906048 66.4324041719999 79.6264383901635 60.9091482812966 75.2495042643842 64.2231914631625 56.1787450176203 63.0648682865234 65.7037549620446 62.4665857049798 64.2701826020257 70.613575716031 67.7031722781577 70.0732579133427 74.142654576277 66.9476348007136 69.8147919294831 70.994233824386 66.6076833346293 77.1795899128318 61.9137835379546 76.2552035027917 64.8717592790654 55.6229328621411
933 61.7278256350221 60.8075259134244 63.9331306650118 68.1461672604627 58.7811429496445 64.5754981881554 58.0779172428032 64.8280044294308 73.2781305958618 59.1896051764295 65.6170402102695 62.4780881692694 70.5556341247775 70.2113769872373 76.7019502442565 62.3731731387418 68.6129046714337 69.9042546543094 72.1529665541268 71.827610161527 56.3019798062985 66.5130604037729 62.387467243477 70.6752384200943 55.5235034304349
934 56.1234875830228 61.0489298823491 65.4993698173687 65.2783040532927 55.9066703382087 68.1664209911602 73.7869797209166 58.0835342554531 61.5566334758168 64.2273880141056 65.0661245946531 67.1276163509206 71.947853052188 70.5389378343543 67.918923426777 69.4160690469767 69.2720911869014 69.248997120298 64.2314632643661 69.1252308726934 65.6740476460384 68.8456721200795 66.4829735656824 66.5827389148983 63.9512464214593
935 53.2088171843214 73.8209284326013 63.2892065659703 70.2193185441083 64.5171753035554 66.9800285625138 57.6224397703841 64.1094588139289 66.9472102980934 61.2801709908878 71.9678277364534 63.7911046339578 70.1540266820665 69.3783681308274 74.0713321384098 64.946043057803 65.9643085559393 63.1282695110647 68.145951217294 74.7655837561522 63.4277969244072 60.5082484053261 59.6014243904496 68.8027515952175 60.6436501131982
936 53.3294797537173 68.8468862509656 61.2613120577827 71.822461154553 65.4695713628715 75.0589814172199 63.108371593256 65.2910097757523 63.5877371454357 58.8724808634689 63.9745813785836 66.52497640655 68.4622495757111 70.32019877313 69.1221192037735 58.5527191192301 77.0927438592481 68.6177903097476 68.8987474930124 75.352127409175 58.1408685731245 60.1628566016114 63.105148714255 67.8027005889947 53.7821015028473
937 57.1528020957613 72.153793685108 66.9023767647796 78.6277175823464 58.4534438997443 60.0431789994495 62.4863821194933 66.2181165052808 64.9868804189879 56.4474089861172 63.8157658034404 60.7048001133735 71.4700869280882 64.8368980430267 62.3789053263963 59.7381016576944 70.9714932787888 71.455407422784 71.9479235838388 65.5005701990029 66.2463427365467 66.2446196861694 60.2700899354737 70.8628116129556 62.6639942236122
938 58.4891305663179 67.4573722397654 62.7216778330619 68.6609222618239 62.1317369239404 67.3037390052149 64.6051417946329 60.0643320476529 66.1512213552615 63.006709319207 66.3846640274637 67.1950825831652 73.2757740071544 65.8086964520796 66.6011612864597 69.1624129152101 63.0285171222296 70.5276181086381 68.9214213738458 70.6336194870836 66.8923646056596 65.1427089819282 65.6033991023146 63.2340715519528 57.1580618234445
939 60.9281358649927 68.1648858255123 66.7911336859787 74.3430389224526 55.3086354632202 70.9576770520596 64.3962871055611 62.0999371296989 67.7010946586447 63.6742957219843 65.5116887064108 64.0658925345527 78.4088240229343 66.2018719597463 70.714560832862 66.4827022857531 68.7483841510573 65.7239715452596 70.4288039157023 72.8131814862018 66.0229590275649 68.8371811811153 67.7062472417126 69.8228598926994 53.7431076165747
[truncated: 835,911 more chars]
