# Supplementary material for: Comparison of statistical models for nested association mapping in rapeseed (Brassica napus L.) through computer simulations
Source: BMC Plant Biol. 2016 Jan 25;16:26. doi: 10.1186/s12870-016-0707-6 (PMC4727311; doi:10.1186/s12870-016-0707-6)
Supplement: Additional file 19 — Table S11. Phenotypes for the 50 BC-NAM subpopulations in a scenario where QTLs = 50, h 2=0.8, 0.05 of explained ratio by QTL × genetic background interactions to the total genetic variance with 25 replications. (TXT 2078 kb) [file 12870_2016_707_MOESM19_ESM.txt]

replication_1 replication_2 replication_3 replication_4 replication_5 replication_6 replication_7 replication_8 replication_9 replication_10 replication_11 replication_12 replication_13 replication_14 replication_15 replication_16 replication_17 replication_18 replication_19 replication_20 replication_21 replication_22 replication_23 replication_24 replication_25
1 113.940774884305 140.258728389029 113.719481923461 123.968812552228 95.0928745238416 108.59690089137 109.833658302921 117.574429042221 110.678541673424 97.2343184144494 90.8444353871038 104.622461272739 119.278398903042 113.920353719492 104.299332074164 117.215612594792 88.8610227146117 94.6899992101366 96.8295821375002 106.175035592162 109.661775264619 143.518355798104 113.472826117312 105.580092642962 100.418078609816
2 133.534124270645 138.310190591731 109.565202980851 118.694557437619 119.38474264672 108.234446294635 121.676301653844 114.939835219944 119.060150096748 105.984954220445 92.0569144567353 85.7786770221516 109.921409977323 101.970029805327 106.184188576652 100.615583573203 91.5618994051905 82.9017223637394 106.171710686942 101.783529668464 107.576617455788 134.128655249925 115.221210040628 98.3872677473683 102.709840147373
3 127.829203405266 131.335033349107 108.527286704365 117.436635815634 109.742888141601 97.599047399452 128.161118410116 107.498196261555 116.566609024382 91.7629064244823 102.464474073276 95.5118756501553 107.475278055257 115.117204638673 104.486281410275 113.320687369321 90.3790580689705 99.2995574603872 100.650315354179 106.002703250869 112.626804831764 144.655903557899 95.123817291224 95.2777437353256 118.01237929284
4 136.121814820961 128.578495274906 123.460961541357 130.989984765405 113.157915393415 106.054023890741 112.846375753848 118.127931700411 114.281947101782 104.295198838698 91.1388408975596 96.9589908609865 121.798604681824 104.0357002259 90.8972971768183 129.723294397166 110.965512738137 89.7644977008445 94.9862535718397 86.6801194178355 118.599259811007 149.352889842292 107.705006661845 99.8202393111362 111.235650967984
5 120.420965837482 129.501942485685 112.403077538504 132.642033888323 118.933365743178 117.265162113904 117.909079728552 105.151506217834 120.063174242904 102.240063900469 85.8262981075554 103.4332451758 123.646325191872 109.30091127287 119.950363705615 112.908145279038 105.13916371387 75.579604089071 88.2412049399707 96.8369555373539 115.853885942514 151.127675729321 98.8336214096917 89.8191666378965 104.259595037177
6 118.906872213172 131.793248372686 103.887759490416 135.110495838016 102.208246868559 108.827369216473 122.280680734879 116.446612501725 118.079738221093 112.275869193679 93.1658575275992 100.828419259546 119.366330308889 108.86874784098 97.854470383903 136.383687195358 98.5987329613817 94.6845180310164 91.5229688094041 97.1729797879733 109.883997583963 145.955275615069 114.695559921722 92.520194763948 102.609351588232
7 116.119657708934 127.922831526809 106.367225666489 134.885085952969 98.3119368485507 127.396724600043 109.389219210101 119.732048310897 116.448362733149 115.359041776801 79.9031713113197 107.473293427939 128.309571325824 92.4017695135774 102.632584216514 124.95942055869 97.5083329731139 94.9233415854327 101.258291340993 98.4579879487026 111.340190428964 130.458352311462 96.6863727893953 102.150246484477 101.244495805663
8 117.272068294842 124.533911890121 86.7471913579096 146.321510493763 118.707573933108 121.125580991647 116.449363970711 120.704495034056 108.815331890097 108.701596861047 94.5757950076478 88.6562319949967 113.180330973904 107.260291191482 103.712643650631 113.199450712244 99.8146991655464 99.684048887166 106.824561229122 98.332162344756 109.31189100941 152.245854977802 117.624748441251 99.3558875673316 108.830609458384
9 102.418379294526 125.762279757514 111.472808211339 126.160407098436 111.507289218552 109.828996049989 117.862012533183 111.019180810554 119.578125831992 108.548624274065 81.1384153777523 95.3980481888914 117.590736115274 108.944722665049 92.9820055836932 124.574784299258 96.7990483237073 79.4992614773302 106.908098805781 92.8062740399105 102.889953190185 142.166459846893 112.207217760403 101.345634245525 110.098492333673
10 137.678002958539 117.462075885593 107.532319355971 131.630450103221 115.465970896872 110.946981598228 121.811855035547 112.68943717064 109.264051944279 118.997819460231 84.8495534791053 91.558967643812 122.094050324315 112.908184125963 102.491965517989 133.419484964596 103.78772650374 92.1034264228025 104.275690265224 97.4077839979822 121.848986493913 130.850081346888 107.29758024626 91.434540431485 125.519831421484
11 120.705653544645 122.832102603997 96.645068467137 135.49677833183 106.987286077785 108.663372168456 128.306735710194 111.10091867436 111.836702941013 107.851353845985 84.7912955990537 78.175384644337 109.479297347736 122.624223045843 101.869884319579 125.74696554586 102.548601590665 91.1781034633048 84.9289455542909 113.483757750834 113.360685864928 128.213806748265 112.440135668579 99.1170049345664 114.122913054124
12 141.36568733085 138.847582855741 113.767462000296 134.247063248919 104.945367567108 99.0739942587411 113.811154020244 111.04964777006 114.707389067468 100.188038788355 82.7868098957658 80.1743616560961 111.046116183719 111.851273037609 97.7745956933177 130.418213772986 102.108339819638 101.301327703437 99.2800037586986 90.8948556701215 103.621911036646 135.451340007518 100.439291718498 97.763816372562 119.339864256286
13 112.563781798269 116.762765704215 106.330016194079 131.171242594992 111.314013790688 100.470834535742 111.82513051486 98.6336829177691 126.562888963959 79.634824509808 103.516920409669 95.4082396028447 125.81826689844 92.0304567725788 124.828985465975 137.045757439939 95.3630886535293 76.6334304283783 90.7166353406948 110.282241281171 102.53371371057 135.200919321796 111.955343581368 105.696848159108 112.628710603866
14 127.662756040446 125.711276581788 100.703439013975 135.715079870515 118.329645047695 116.454528462836 110.983480480698 101.481293266833 101.913206840586 119.328816125996 80.4570217627147 93.7485741502087 122.548431440306 122.086912174342 107.331180808183 123.352949676349 107.575161091429 99.0732598845971 117.66169065098 119.537669568805 108.109854746842 137.428247106643 104.586553701509 85.3129426847553 107.801141008081
15 120.193905435547 130.357697999695 108.51620857484 143.02395822805 101.286349034799 129.894181423092 116.435474376147 114.204978772525 105.890157509989 102.552560237677 101.796559548625 92.1813640261078 112.751424937043 129.906630738523 107.74952807362 133.965182181181 96.9748109340712 105.057872612 101.486314572667 109.009495234297 113.681268294627 149.987619663723 107.940255352515 98.9741080415236 106.913028935777
16 125.406673083282 123.036201203786 102.844716867257 117.28745479452 104.41467609753 93.2449251529464 111.623190678178 117.115188488792 102.974498443216 110.913671602072 86.905090797374 105.54978940265 133.356655441241 111.319806913887 111.754088165592 112.334721432677 93.9635967142292 95.8844574041683 102.005381888256 101.219511198945 103.999207386816 113.233606397029 105.015444804966 98.6141216233512 99.8032905427711
17 124.633796551107 129.653372190516 99.0484413357904 133.934702439344 114.871468822721 94.7126267546155 116.776066240438 95.3585342188096 119.058586768186 92.1625539935113 98.0782760050404 93.5715974477569 115.919290086458 131.724402367152 123.801899817052 131.342617189929 110.850086455149 76.8731985508332 92.679514328654 107.32806253052 101.610086942612 137.587091870448 126.835456208449 119.328424192065 116.569420621048
18 110.803104446246 128.252849722771 106.171627246812 131.52661976196 89.088678800082 102.770049582447 121.846362705761 121.807834975633 118.431376872012 84.7856385929488 94.639724223255 94.4209258140468 104.508603826863 106.657277216669 101.924629352258 120.582906173936 98.3608039132773 85.122068071995 112.108210532804 109.3175934921 91.5493174686013 123.772031798615 102.298005304315 86.3017746442957 100.670614670238
19 130.174874280666 123.291052855059 118.682282164104 124.9010476296 112.851677152861 100.022345649435 99.439157214826 106.86343536339 103.933998872958 124.325424332115 86.8104530868703 100.677920531954 131.215295565361 110.403712355275 91.8744007930116 117.838306008546 105.286712213383 91.4486834444295 90.830679038742 116.684152413025 115.404859681976 140.948382550218 121.48760861029 98.1019051824584 100.291708073597
20 141.806056133342 119.431444045765 116.672065443743 122.865978919705 105.785679184582 120.314776873837 100.740873774811 129.225289025668 116.801892656875 107.217062661386 72.8799393231271 101.496564581719 129.794409449588 118.350218330072 100.860909496064 127.210264877428 99.3988261905329 69.7287395962343 96.2669888019056 105.328572315678 89.9497520827905 149.19436663291 108.810302261449 99.1054904308892 119.47379331949
21 128.109766161219 131.236792265795 115.700680595815 124.981307677957 94.1064360336142 109.609967359103 116.585847915755 116.320857135303 119.340582882649 95.3738282465766 88.6104432172749 89.6898055080901 121.282577371201 104.163665657433 102.492594892884 106.74159515557 112.570837204256 68.6424726669784 101.553360785462 107.54007087765 93.0761051857454 143.955505427643 108.257283409015 91.8850817104212 115.148347280789
22 117.402407833535 139.163300646812 106.325437216053 137.295515341184 121.715098451582 117.085062478519 107.270787390574 117.513405955257 105.697525007268 102.299684902705 92.7290407534942 97.5320666098848 127.931105230791 127.471010790483 105.437760862829 130.57677163984 104.7133489442 101.480783452901 116.009823932689 110.101472591215 106.874657539958 137.31477664246 119.540017380477 109.508546057305 129.492193611408
23 116.469574099876 151.718329470938 106.136901922849 140.919217303319 109.993944602833 102.129536548072 116.999294703789 108.600950129875 107.462206363776 105.496469831493 84.9592289973496 92.2496056482392 114.532252624632 123.246071201584 94.5182727331895 134.470209522979 100.862427619233 116.840967066991 88.836118021275 91.0003666863114 103.145582169403 146.54241329241 76.9191373517759 98.0476994911913 111.60482836192
24 109.255233692451 129.58923293301 106.315248327047 130.528867502592 113.772612728827 108.709700645701 119.743683675113 121.231893438637 120.737049574226 103.350707406674 80.524654357977 86.8515678468663 127.269821439832 119.534137615686 106.123959558805 129.993917830186 97.244881876297 96.7029245966962 111.789363825827 92.7048055399847 111.088612609479 147.382986424679 106.028338344038 104.770793821422 111.705230859971
25 119.521519090288 134.341128819799 102.7358952879 145.354406724338 114.979617910795 105.321997565588 115.317912172497 111.960283803759 111.393487473294 107.747770413892 69.7584011469336 86.4227190671707 118.314174763565 126.161572073153 105.938974241607 125.240489258838 107.834701876615 93.7772431711795 99.406141324635 99.0426972185754 107.825081837814 131.65004238993 114.825853243379 89.7273957499505 110.354393124208
26 137.987757824009 135.891915278164 105.894806600759 127.993590520717 121.306373808115 110.229128807981 126.522885658018 117.598509582507 119.892658398421 84.7848059117438 85.7171156883961 91.0832907610215 119.493153091202 113.088917455333 83.4610722052743 141.015061834514 94.7456564381631 90.1116299508277 99.625158514748 109.30219110634 117.156707633427 136.269664776549 126.69320625623 109.013816416271 110.598537420659
27 120.404816214489 116.662036878486 112.215853161218 126.367355359485 101.008306133074 95.54198364634 111.106590069756 116.212143550404 102.594196151615 109.198725180844 75.3182345414131 92.3080762271264 136.164507897014 112.906772554891 91.7390650005618 151.934791496041 103.051084886545 84.9856404738428 90.7174017445125 106.207172393349 99.4908199158617 146.626387426552 121.321566715861 84.3206595995615 119.618110701501
28 122.548716799848 135.812852149945 95.8194938034256 140.158879890579 98.702097373926 102.586714272802 131.685324572171 95.5555160255503 123.981733660428 111.551539309501 88.0589480110394 86.332701580079 112.234736011735 93.1036644607697 99.091008859106 104.714219879059 99.3901549903296 80.4787907772695 100.677775947296 111.813071322108 116.016592124602 121.751760224948 117.0788831476 85.6871588049274 120.82628987391
29 143.14640229252 133.229059639104 99.0465694312675 137.546788201354 113.571390117112 116.006105259268 119.945539356162 120.589533232354 112.378234413896 110.746984773674 89.5925322662449 91.4020037367241 116.102789347758 109.233730369645 101.114822962175 130.518437759531 104.972977654559 76.3434130686081 100.536969245305 100.302361689274 114.516934499962 144.257905238325 99.5746198517388 91.6150506267469 118.52387232772
30 135.790486888994 133.127271640962 97.4173742842019 139.311519231873 101.57534838155 98.6799493203345 120.620114288831 112.419050907393 106.864413376985 92.9377577014065 88.0677280790128 89.8373976837826 126.245579995591 120.895044464804 98.5900888524344 125.545217392369 108.046351982341 87.0895318966886 101.203009731171 114.551846169567 115.449394201543 143.292921662672 105.018162735658 85.4905210609395 125.232317927213
31 132.955256312312 126.874125395874 115.791059628493 133.143622980872 112.876843789242 101.007273987099 121.572114215017 121.306265125587 106.177338897825 100.214742403421 83.8239359368114 97.6547946103571 126.380941136807 116.267372297176 88.6127729156733 139.90801337688 98.7887003890757 88.4370546830703 90.699573214424 111.589207080785 107.152714986254 147.382213701786 108.919701832467 85.5985597660007 116.991775139269
32 122.67819600621 114.455798788881 105.081786462195 155.810661439962 108.835683490226 80.9495750099834 136.731235153702 112.416773068288 93.8041218480027 110.308749697862 89.3604431170455 100.356658140824 114.205447343551 104.887101921994 98.38339314552 127.43555699143 95.3892503074108 92.9833846993881 103.686782228035 101.663535988621 103.200447893544 146.916850311379 104.622881824481 92.0875416377343 113.428408786413
33 138.891643362117 141.274650304965 105.394701663815 128.66106030638 104.543314144895 120.756681935337 126.078110086631 108.926725758522 109.518364592078 100.251782491246 81.4297930794734 101.190185914651 122.770805773797 119.569262383931 101.67724532413 138.404896384755 124.689364682104 97.6925846069747 97.3376513623679 94.3742768422262 116.592068986178 151.394701979749 105.014292772107 99.6523084056286 123.082491028489
34 121.442815233035 139.380837726332 100.465859547839 142.697309809142 110.17165676495 97.9472980124004 120.733930026382 115.542470544964 104.701768028183 88.5444252958994 94.1227913968771 89.9506475893712 112.767208004436 121.507416089206 91.3028728332264 137.689327469857 111.040641660583 104.130169263939 92.733913677749 95.6412682274588 106.046650492472 144.056891368655 106.052861123728 103.170261950392 107.838831927385
35 136.222574390131 135.701630510868 98.1116883334656 140.872533390074 95.1682527332863 101.070687152732 119.963720786821 130.143654804298 112.99577781801 109.376183061543 97.014396304262 89.6485543363772 129.107741563787 131.323339029197 100.204860782715 135.143624336696 107.022389591903 92.1344374161566 87.7584942225042 103.599412353414 124.339095267778 143.289899682787 108.674055839237 99.8867213197255 115.024914740065
36 135.473919495052 123.590274264887 108.380664773071 134.618024375103 120.821854597878 103.860749892767 116.04712420823 117.261775370658 109.017569266084 112.390874073871 88.6588643147008 87.2257034374174 118.043796225616 129.480176330315 98.768147612033 119.512324742336 104.923782794 81.2673495394157 101.295793403059 98.9802844095503 109.885835116703 158.545305850415 94.9268290801988 86.5690684670049 123.418767790045
37 124.411042459106 130.772687819081 98.353356574802 121.642964574076 110.880510031101 94.6286153788649 125.632551199125 120.188968361318 127.531400861543 96.1902044565635 88.7461803082887 103.598817388953 102.236591562237 118.375606417222 81.3216959142677 118.882422435713 96.3773888509218 92.9104998726 96.0816783835093 100.73761289689 111.88520685804 150.870440423707 108.966799288788 84.769504907522 119.883138437483
38 127.279096323203 122.732841083662 110.026312423472 119.251670368152 103.342342477985 89.8957971115911 123.613287768509 109.634707851592 99.8920411832526 107.675307600587 82.9479213939404 101.618719315176 119.175361716994 117.034933494359 89.355937117261 127.46827755214 114.579560663632 104.826503329841 87.4015649338526 106.394874664132 114.075241947523 154.597004766141 119.503909152623 93.5332190443022 110.960114372237
39 94.4647780326604 124.888500469945 110.139896083825 129.955229016524 114.864595076462 109.087325236934 107.679431123859 116.232203651153 119.675866953275 98.8329596637944 103.739255132005 100.849597040242 114.70213084048 99.948344514339 117.069928334889 122.862773077652 80.1431857233285 95.5443639202296 110.312912857872 95.67967706315 100.581219153988 135.520661879272 102.545945613446 95.8984390757993 112.43622012886
40 109.514756541473 114.453750063768 113.828035291256 134.66806171652 112.03707745644 106.22560335954 120.026617030554 117.085478945262 104.384048964387 102.449560023059 84.2734918233107 87.8231331159593 107.331380218096 120.042481429955 89.2648708890895 129.047196744481 97.778664959941 95.6625388403199 102.265515076773 107.417263555797 112.407610491535 146.938293051623 104.459139335225 85.7825588735145 123.205581928031
41 126.562902432746 127.086619849111 111.55695153214 128.366251849848 115.936012491205 111.381044605452 113.471139108133 108.043879396118 110.870865749228 110.840867277956 76.453524041302 95.47142027626 117.121480382614 109.464473150654 101.110041816493 122.450627259186 104.257795008803 103.086002032174 86.4625734324762 108.479834942621 108.535486556925 149.785442687387 110.626565344826 96.4079840787096 107.466026289544
42 125.653748817466 147.806668034205 100.19174244925 126.698334291801 105.233367417484 102.705353159505 108.163042907657 114.630498244559 102.657661741477 108.29539691213 80.1732252472204 90.6375755110996 117.208247845553 118.842229018126 90.0273987459427 143.733236761758 94.4537597862427 100.99731880787 96.3861716949698 97.4270490103353 110.602187359466 137.120922105717 116.092406972871 88.4155566450409 103.685225545003
43 133.924264505017 130.547307861995 119.024618405774 132.726486244126 104.486258365434 92.4095628018353 116.578631879522 105.823728473871 119.87677642091 118.591296025375 83.33178336792 103.781938770562 133.026085472022 114.106480247485 95.743014623923 132.556298935317 97.9054251946878 87.904483030617 94.743652848636 110.515087694222 111.706858275402 145.288309681831 118.760477436739 81.2050609982478 118.560953237688
44 111.259577019249 129.271044711427 118.956850360359 131.89077264415 109.927785256354 104.273106093061 105.468643482915 118.146633500432 104.143732449215 98.9858171039348 92.6775356102703 103.721214437799 118.93335836988 116.245212512404 89.1030172536293 127.104375784511 96.8441044359321 89.1377043110125 97.0413557240718 106.175669808543 110.566786519713 141.650050483856 94.5258329374529 73.9327620522577 114.518600712619
45 119.151479922593 135.491065771577 103.406848780723 131.712048538209 90.7198476334456 115.151940432059 112.039375125705 123.390465199503 106.718624361712 108.121128279478 79.1318399238619 90.6261563328373 129.742413047115 96.3416397462009 85.9870068227001 120.005472670731 99.9562465514052 82.4827684947653 92.1322808393941 98.5898730477212 95.3135764390264 146.429371046215 106.809187292228 96.5542240908188 120.325248399546
46 123.67815781616 132.300744115858 102.872239419432 131.194218293399 113.244146355509 112.095627957677 120.561601112211 119.578914261907 121.717891963031 120.835546888867 85.6629450508768 94.016200247932 124.961159658972 98.7282262753019 81.6683478589612 124.348938440509 92.427937925383 84.5826918808489 91.578058503995 109.31418568284 119.231146716283 131.662380354259 112.915473149748 92.7935318114462 108.893943225291
47 136.089880323948 127.484761232482 110.798427396458 140.899487850078 107.132863412084 103.249847690707 120.986067659917 113.555300462105 105.985292112872 100.997697016833 93.6271168165519 74.6181818534806 120.086575412104 90.960483034331 98.6875041831396 119.12939460365 112.691191929371 99.9644551565132 99.5442026045267 88.7978584107514 106.431930677649 141.652355316328 116.416920187368 82.580712535245 111.433143839064
48 125.743064388206 129.264259808036 118.044029627423 117.860842040086 101.821302401305 93.209596930245 115.775774443371 100.624620066049 111.622434052586 95.6998837451472 81.9548845322342 100.984524421962 116.029452143535 119.619334217223 89.0420098184466 115.443813262974 97.4543627166934 113.898693450783 107.328561747547 101.359836294019 98.3121254018057 134.846870403005 110.055095209676 83.5119276197246 102.834135734003
49 138.632594692829 123.645802407269 106.739534181505 139.538437089172 89.4347379495923 105.070917258014 113.827569297408 100.284954761244 105.829478094802 107.095917457533 84.1128664860094 99.5562753490255 124.464738095401 116.876532944586 105.118111819313 142.237215207414 98.5850356528584 93.0138508092781 100.078115899725 98.3014715646813 109.617601380998 149.236058501144 92.438021086216 88.664018605728 109.545207517198
50 116.789269228262 117.503263889097 128.280395033322 120.025215487574 85.6672269941694 98.3840660582402 107.807520872026 101.481283936775 127.848203081131 95.0824838550688 105.982831195614 99.6574874446949 111.743393960413 121.244265436863 95.5763141356206 123.925184186733 93.6966785761131 101.131332907821 95.7145145349846 104.790298500799 89.918368054479 122.690169779815 95.5528651343039 99.8426181669384 111.481931040548
51 127.713295696971 128.748216315049 103.577101058946 121.160188432427 96.215210928368 105.257401871269 123.701537810047 114.483165496149 119.690425176237 107.918732171894 94.4983297876173 99.8100515380876 120.765406771903 114.318774362205 100.270301677257 119.429952825422 121.592238808041 75.6277924967939 85.0151571354146 106.774386872139 108.631489393583 146.605550315549 114.965878439742 81.3771896554462 110.473266968732
52 131.023818809742 115.220086392042 101.109207506258 124.408672902998 121.017238492124 111.157637935971 112.073374843907 109.745937088221 95.9615534635736 112.196085133067 85.5374656814351 112.546727101555 112.755640858733 115.032527380845 112.427095663536 124.603833996908 109.129652969139 99.4060934891999 95.8721492706431 102.35600485881 102.527468193963 141.411735810473 99.9098516540388 100.642369583596 110.341306486117
53 101.706119238501 125.084881936627 103.690362873276 128.393732706659 119.978826629544 97.3255089849438 126.951538962828 111.902379671491 105.831479460007 96.9723674988133 64.4222116956532 90.8102196356804 117.101435553711 111.547106358741 95.7408973213927 129.752677806976 105.407400007924 85.8980323598959 113.502072986148 107.244924984451 120.947617578223 142.759006815696 105.850783567834 96.3312823240661 91.5231022055889
54 123.891684907677 142.179090940338 116.78874856707 138.710755206904 117.112806971888 114.527913196646 113.003274529241 111.253100825588 102.994144994082 110.053829268604 83.7629399133436 105.945968557012 113.542520271847 114.045376711937 87.3033354732747 119.521133065323 105.132337889271 101.881144896335 94.1647196343677 95.7225466471877 109.310698305694 138.085695628402 106.975660851174 100.235853338712 110.8157984603
55 146.903904272473 125.492838694688 111.850341828919 131.34091495417 93.4298428075995 99.6886427528111 113.792946671228 105.778547385174 125.085799957962 94.2163741266879 86.0189386631571 98.7516463466994 116.477207194754 107.649098837505 95.1480970604162 131.535710117435 101.195937748191 86.5810563803471 96.968345435119 100.025218667156 108.920220864124 138.748591532682 106.233488319026 97.2430463154952 115.483695734608
56 128.89990427674 122.639858201498 106.176245088963 123.041062988772 102.724874887814 91.8872948051197 115.471077155235 98.6606788807013 120.522975763158 103.706467870708 80.2546874852468 84.3040660038415 118.494222449847 102.196669647645 89.3685969130514 110.967097877852 95.2992788566746 101.385467022396 99.1018304889472 113.2432682471 113.832008876356 123.12685109019 124.162826121816 91.5419816136799 114.090439208905
57 166.107019719287 129.110946908964 116.529591820483 140.096164658117 105.862739452186 114.24861530827 103.523272201327 104.943720455781 106.993138703557 102.370061714851 99.4439415860728 97.2721160306017 130.990792957211 107.549051065168 105.908426876621 123.986497444023 118.968433225978 94.0289943417485 116.566132944486 103.817050872362 106.36133154038 137.183381721344 113.345019651788 103.225798782779 110.747537895664
58 139.218038050187 127.728766438784 105.025073189042 145.990542495321 103.682744550219 109.584765307754 122.508375524183 113.158039342843 98.6835085752295 110.878575368116 77.1473730752813 94.6836189032353 116.173869126193 123.439687213054 97.0861033785023 114.418508892182 100.473474686486 92.857147246096 96.3281244556484 105.093308404768 116.81987161904 156.779873061256 102.184156715329 102.035532440473 113.772313398485
59 133.50383585309 118.229743938991 116.460262380115 134.161302114938 88.4155830576482 140.863483614695 119.758923037602 108.313611930151 103.418700992163 103.70930205018 100.051784374218 104.963314220501 123.672824437024 113.338428378814 93.2494818059808 113.253320262034 108.011395906907 87.7694828857216 102.56753770422 106.665415825798 99.7382517241068 148.828379839975 102.09949650567 99.0652869050837 113.420065459921
60 142.072983795084 126.050321602855 103.497235563236 139.815014515614 100.887327039953 100.078243267087 129.986543712863 109.623827260845 109.160859385544 113.644927442916 87.1782382965792 103.049496612023 131.761432042218 97.000450060151 110.526888454737 121.817284545149 104.353745455683 94.4839383722522 95.3797521498304 86.0043467516722 110.335431504878 136.216322427211 114.705038354614 106.05580794475 105.462559557181
61 124.390534242992 136.388967786006 112.204656331214 133.591622372324 122.073247554117 96.2444902990532 109.777382909591 118.519684388107 106.726925404417 104.274534928952 71.2420540983375 90.504984563564 106.302990947376 121.672873063685 97.7287937563723 127.020532493415 91.5970919087301 80.8457465336544 122.95966987293 109.74946560595 102.450559429992 127.449176766029 111.544911492214 88.743563492686 115.964639764293
62 120.026714051964 128.560461510042 119.783028515813 120.674259685744 102.310925423115 95.3239200965588 104.913240776273 107.477182845632 117.128122323866 103.102849874802 95.712886275535 96.5345559109394 128.915998239241 119.676006201826 92.7153169110462 125.747834263093 101.942674781107 87.4958851634792 92.522282752233 110.680247611665 106.138440119602 142.781027070102 119.656839172634 86.822777425437 119.440827347964
63 119.571107451322 132.937145015283 114.83162607554 145.921294895773 109.869371939047 103.092924029543 113.442921813758 99.8677949281092 102.292053735606 102.339205658123 82.7751316734869 91.9803714061444 129.39215619437 110.759197378263 100.360219134926 114.765415911783 95.4476665545209 80.8763365025589 86.1041606044946 112.349146367794 125.599592553185 140.471601528563 109.25972229861 86.9184353975885 111.757093292727
64 131.749915015731 124.612023956083 103.57566392979 145.499063809919 103.069147519429 112.229890108089 130.702064714476 117.563619642915 107.204328429912 106.190444540369 86.8305754170875 100.288033594547 122.768629093487 98.8084308275227 111.663979319331 122.98364826586 108.451369490565 80.1486415368021 95.543040707608 94.2970375012525 105.170327986686 148.73164878463 103.864351174918 91.2345648394593 121.707138201961
65 123.081297899069 135.308318124836 120.472416894061 128.940209708619 111.932106748031 94.2912784360184 99.776248908024 101.059652723371 110.119726492898 107.258989902261 94.8077852118926 100.14896165267 115.986834074115 106.892089251457 92.7419695319817 124.097185866818 115.555218101417 98.4909501109755 115.491928456068 112.857078530379 101.750540048103 129.756431283676 108.623367187791 101.371577975068 108.127941008171
66 136.134035594214 127.44358541623 117.246082195988 136.022844079794 108.484902733414 110.187944430401 122.900976703438 105.913175707262 115.058395669065 100.507352369639 82.4899230733354 109.107037151781 122.344648292586 111.983803669388 98.7366571316797 109.33205052742 101.845031360524 83.918721613018 99.8045174407193 122.596411316727 105.497331539758 145.867946739253 119.476997087289 80.3541075077933 117.89302924724
67 124.040995892953 118.255802228831 126.354204623665 123.118743158154 100.718423321898 88.6501313560525 118.803458774883 101.239740345135 100.344236951781 90.612662296076 83.1025976435047 95.2682428829944 112.920472510645 132.450171349008 87.2122412647722 127.181476521589 90.8148486239271 102.024708756266 91.6064589137763 113.196590898071 108.901011900048 143.721410048545 123.192828170656 86.0234344749602 123.255763769582
68 129.954426349467 127.616008779346 123.483981325188 128.909208262122 118.525314633033 91.1824253272053 116.867320198556 104.128007487544 117.353949056824 101.754404871755 84.3515329824025 90.4699058340644 115.418285162014 123.299831097487 92.9667133390166 133.759126952975 84.7733398054075 82.4975004639641 95.6389640268677 113.303903808764 122.697734099813 133.642181081242 128.482838754216 91.915335088617 108.987313766457
69 126.183226650443 125.657315719034 101.392795740183 148.90147018361 105.695839480253 118.661404411906 124.90091368162 102.1846254407 107.060701923008 108.167673378683 97.8989463386072 92.4491003712152 122.803480254183 103.159854928075 98.183200531555 119.846635336258 111.169737771641 101.674034179449 98.5547389304254 107.039735914222 111.668113838727 141.696208154702 118.705654653859 92.7617304421544 115.093946531311
70 121.922797966473 122.782288456545 84.6168051443394 129.776687771491 115.994574138277 104.703544592772 114.537484478301 113.793764940307 115.995921497294 103.378477291408 86.7148781962336 92.6820726643671 118.102980893247 97.3460545249672 107.197486171296 119.693290064081 103.993727786269 101.07221877232 91.9421089497938 106.871369682324 114.306319016587 136.229210472065 113.070761937008 96.2097511454913 109.504932990311
71 135.959813616554 131.606169808084 116.38195722158 147.569206003152 103.110705870244 114.452547902808 111.257520628362 122.086976852768 99.979732452397 110.107339784562 77.8020916793459 94.1915567066948 130.009592172445 109.513136069987 108.22610999028 123.930386101065 116.118112751404 90.9830362686785 93.0382155851205 98.1249013975367 101.729964406326 142.807490397102 109.021716665476 97.783909433661 109.807252896533
72 134.868400065272 134.260555738677 105.192738428136 143.174798524082 98.703495000168 93.2036610819575 121.173819786723 102.25492230678 110.645996146526 107.675752599377 81.611386933059 106.886246781841 141.60254266643 108.346199497025 98.7606003705665 132.266365032158 106.063067181046 82.6153152676753 99.3725717111371 103.54742162072 92.7536481684055 116.286146002568 116.258343923158 97.519655608457 111.076829382978
73 115.901415978188 123.737140243276 108.024733344011 147.759205610236 101.964182071183 118.913038843267 112.530673543507 100.712925547793 112.638320266105 99.8639230533522 87.9262973625872 85.3677050417403 123.808506160327 88.8534071187601 89.1748311174248 142.810532601499 98.7114517414492 85.09604679633 103.41552257867 109.664978321804 115.829601700918 128.921689954663 99.3275091360335 89.7656489834147 109.539351745381
74 153.086618801286 124.834868661445 124.569908297434 137.164203754729 87.9182129784775 112.546431993942 130.586222198121 129.512810823818 101.998718516276 111.742990870755 75.0266948938864 89.3195445283458 127.746652595836 118.380830586187 101.741190798937 104.535551158777 96.4225501323145 95.6655161572091 103.835169071761 99.8431566903856 94.8590946880019 140.390986062933 115.153672554708 92.244285026299 120.746262981234
75 140.256771222401 124.738837808332 115.131477476485 131.413517033369 117.765528610593 115.862729397157 125.695030900389 100.53490983669 109.286549481546 90.2428232530707 84.2993966700807 101.715803316023 118.437284709372 120.107492877172 97.0467394210254 124.172941157013 106.59340690382 78.3841182406839 105.122338579398 100.779841474819 101.740598575629 150.906238117447 106.006503537415 94.6497054765804 130.350034428999
76 124.696381967913 134.528204602704 114.033321919579 124.589830767824 105.592677817546 108.000315778077 122.172464092393 110.552339786401 128.014534288119 107.098074222223 78.5943234527326 100.594330246064 117.965349132367 93.2404591056103 96.442125069615 114.614547251369 105.069676131766 99.3662704213423 102.913737799414 110.139448297601 122.148406073898 117.68148255874 108.593499946457 97.0371297131649 114.057537656925
77 132.851805787402 121.33646919994 116.523718733021 132.413479559588 100.938923719518 98.5549060273095 123.212677916445 111.057245240023 107.299395924587 80.097708172723 79.6436595442558 83.8725450526406 110.832046789017 105.643516303952 87.7303844703443 117.507270335187 104.453905171077 84.871838696861 81.8697314882858 93.6037129202617 101.02622492478 134.139500108463 97.6612667435956 86.0980225666076 103.911048078868
78 125.805077336768 124.136024689036 113.138997427629 152.929430147425 107.3278545516 103.65153486252 121.352041183811 113.081770861804 92.721435677281 111.453114569726 89.282029731561 109.294438240389 123.527399222127 120.087211817053 83.725329168905 115.088130250287 104.560147761353 96.7727584840744 98.3261999149515 114.92280890751 119.708434444914 146.60654145862 105.020862928668 99.2176593641022 113.012525136234
79 129.338631685274 130.30444299793 119.188298003634 116.88486506799 100.193279093972 109.373801850845 122.981972795597 102.350097754249 110.536662718756 121.293674608118 86.0622817975122 83.7194273260962 122.883572003824 116.004684532366 93.8655201908334 128.344345312511 111.049401660785 94.4362405926294 102.259951565984 102.334326540566 102.845133659539 139.94919384984 116.069845434627 83.4145048266 115.619271650895
80 121.977950737213 115.638559472835 110.558117804478 135.307151914402 91.951260999864 109.957227144671 118.599430149918 92.4116756630331 121.589783802918 85.2448805916402 88.9851269119387 95.8191268984948 115.809490717655 107.040880525497 101.367782515423 120.882771876979 113.088227478129 88.678656555219 109.749998421982 106.294516138214 100.727239041859 136.330934567452 109.63100715092 94.5178101923785 122.612857743117
81 107.171702495404 129.864537775506 134.573345176486 114.088688841495 98.576996858723 109.064012060381 119.497543486861 118.677243979541 118.49592135305 107.287870319384 75.0737070158662 92.5164001107235 129.77488052219 118.812215609883 95.6943462057116 103.081159892147 98.8279662265718 87.7671737301682 93.3857491300583 95.6866541748832 111.017441682955 150.11589297423 109.327943072729 86.823867327552 115.629065354318
82 109.144650139405 123.340109214301 105.3804329946 129.293363572523 109.402003150988 100.804411586096 123.677762306691 119.940436638453 109.963492196776 95.2007458032908 92.7116537707746 96.9523638409862 115.725166637646 117.682804635071 103.226897065843 112.440619084904 98.5587903194811 101.04888899496 86.9842007102548 107.927457748887 111.358628512292 133.984207204419 101.178545246678 93.2959482685631 109.293361038481
83 117.123495801679 116.696743088139 101.375890779841 136.165845872725 120.349785779079 80.2029025474302 111.145973233843 111.10069733713 129.242461601361 85.6972537115833 89.5207760867736 99.4508261506567 124.124727764577 120.153146018781 98.0997070312223 128.313771466052 104.962683092192 90.5790198696017 99.5126301742941 103.314492126432 111.131222481553 142.708570848665 116.821287089849 89.0933153407764 110.69393999592
84 140.978315102596 123.045013352914 109.369536918033 137.660152071002 97.035248916899 107.164756514716 121.566396638959 116.928267576932 110.031814319003 85.824934297032 82.863470243779 88.695133120038 117.340449045353 108.29762642726 90.832813628046 121.75069844545 102.95704314143 105.160874094365 93.6589536522524 95.5739193036563 126.456335659665 133.366584330749 119.619294028674 93.1471929665823 118.184312065409
85 131.650842500776 127.577327607795 118.711092117901 134.577847703977 99.8197141882162 115.290365220083 120.889688776061 98.8062208884623 117.122452607687 100.41489700274 92.8965607278596 104.368211413259 114.611998747048 123.968564407577 107.665285403044 113.67505208412 106.145077284033 80.9913408830236 109.02612780575 102.554642548121 105.134856274537 136.761787711926 110.480060135808 79.9729682161163 112.213669209661
86 123.689226727393 133.866796859347 116.26911814664 140.644433431148 110.605587547334 84.8723823510252 133.370507118875 121.089966180073 110.822428395907 98.7288785394993 74.4329969708061 107.29173908351 115.569636931722 115.769646584995 88.9471910734057 123.528234259511 96.7755824618508 105.537833490295 102.319664654526 95.9713684958218 114.139137897337 137.588514146938 109.333988325481 88.7200612532818 113.554517082577
87 135.815614257217 150.236663860697 98.7882125725454 141.430354340242 114.792470301637 130.781719212069 100.099526843917 112.877889503416 110.934771944219 85.9625767618188 98.4896114970259 96.030540631939 115.726855300985 119.863828050362 100.757357465211 141.582957062992 104.800299882357 100.145025925875 96.9332785428298 114.515192909091 111.113512923802 125.562216907088 105.649760991717 92.5353605134382 114.074583129353
88 131.173061957552 122.137345916088 107.498963763549 133.286364770371 117.341945170804 86.3177663939175 116.163630634664 119.529971336887 109.105958938973 108.762569681915 96.0172468007129 92.5154234306976 118.01828758681 111.712511933273 98.7766436875076 123.650398942557 103.801901905757 96.6978731142379 94.9906469904611 108.638968506391 107.713521685892 152.382740072292 109.594951961279 89.1641267204447 105.341855624408
89 123.923613163946 121.592382930849 114.287970367532 120.812593431701 89.0812897316978 114.033849037749 132.90574753803 117.231596615249 115.417985620727 94.6855575948235 92.6834548822384 106.054296092517 104.997773009005 111.363915605156 92.684103590895 118.619144655819 109.692641240834 79.0022022509338 84.96121164158 115.89061520855 97.9915736331785 137.017343984461 103.670499112891 97.7186554553698 104.910420282204
90 140.894452799111 129.007901584722 106.79197244295 133.924739583863 96.999544619408 107.674717658354 117.839590657655 100.545253095791 102.120994103271 91.2646143422991 90.4761846697832 95.5753979577168 126.667061130454 119.195296126144 111.599310619502 118.493973520172 105.081514451484 85.3103360238939 104.004573555714 103.872699460492 118.044168015959 145.96757816479 93.9303329188683 87.1124886372908 111.993333909476
91 133.597794049587 138.106282067283 97.130030250977 121.763496172068 115.31974630201 100.409439809482 127.636796250716 105.521418719575 115.539045341041 86.1239504780239 90.9673323626446 98.8643778234258 117.998544967427 117.078983928079 98.9801346014741 137.266780274499 106.021102816085 70.8298167078686 87.255935335335 95.7693569965906 111.587582834372 143.486320709587 110.552623505099 101.500181998644 120.537049877116
92 123.253640328446 144.362940776694 103.338885317251 125.3464909254 113.362639115546 108.185044841346 117.804602173193 106.817660511165 134.433281501284 98.9040656606931 83.5655381875669 104.775971892548 112.650910299682 113.568999605569 103.374394575626 102.626710301036 103.461233662658 79.6633075230966 112.481633561273 116.119542337294 89.451957767381 137.728193347492 105.301213471488 88.5307045002122 119.452513077744
93 104.412684653615 121.144259496511 106.116016731444 132.378917432413 111.780575703915 108.75066855264 123.397154787176 112.677542767229 97.8251107038682 107.962984107384 94.2748555738928 107.390817764262 98.969244138357 89.4563692882884 85.950895839199 125.206262966837 108.70463900765 93.1425512011654 110.598023855805 102.613293916942 118.704244795189 134.28060521966 106.36450156129 105.953777611196 108.490357513998
94 124.843121415817 136.275431001696 110.052003655445 107.343467448669 105.099283435818 98.4622068678752 125.314048094622 127.506449213977 110.539321879048 111.246994460177 75.9209905279856 90.0404210863681 115.681591132104 100.778299200514 96.25117502282 128.197127872773 101.234826357477 84.077729536583 101.159466171908 102.015623638599 102.090976289606 145.479629629534 106.07399405515 80.2382176360096 119.60808364325
95 133.574387335912 128.189338465343 117.048080600072 124.030002473347 102.590220922854 90.9681566995275 123.49461405508 125.730114705869 110.063333124463 115.258505576659 94.6255496203 92.2156925168778 121.534939336604 117.05378076802 93.5910929410522 117.03137480866 114.297288594063 94.9668602928429 102.955190987494 109.185751294605 107.77839489566 150.656355573382 101.946993682423 95.1766920918666 106.915642649012
96 127.376638358672 148.509609035841 95.1633627139054 141.451435400002 104.509683351766 104.477094021796 122.940458554211 105.146655729179 105.249043258301 110.371292136658 94.8110069711737 110.186137181334 117.265885498707 121.070398967647 96.3007650237719 125.833697847519 104.195819236693 90.8119910963474 102.234951531134 108.078727048766 108.563843507048 148.734433123027 99.9521728143006 87.8670319984968 117.111875039043
97 140.303363102651 136.764454731089 105.468832293665 133.037855248008 89.6622781790823 114.436751883437 117.15594874526 114.561708375476 111.288179780781 90.9301993748186 88.7757540587485 107.740797928985 123.560171673477 117.301543166507 91.8227492740468 121.527581028336 113.029121102909 85.4882198078011 97.8555772440132 105.03243788616 117.436444436812 149.433345403155 96.2667749394946 98.9193380244685 119.077368832522
98 132.230072568286 120.460426804439 115.146808624178 139.563048168715 105.126088087582 115.222863454029 118.319005049023 116.402104935591 97.591144790255 106.246693936145 91.6572273312312 101.862816554167 131.259480696644 107.823142872275 102.007030960793 100.236176531648 104.84866820822 79.2374239143004 112.094190952837 87.515464911738 105.126198026337 154.046645661878 101.410016818446 109.469594854472 120.49132280813
99 137.607374037724 117.29000426574 124.399493273492 130.797934603488 127.403889712955 105.300508404373 122.683718617083 111.651506160137 108.997046489959 106.439804136158 87.4392875899573 91.8669588752684 115.433075623527 108.762227789682 94.5544614243732 120.343698858116 108.906929253377 73.4643975520653 104.610462284327 94.8666712791776 105.266422132522 148.56109462881 105.140184855567 90.9820487542065 117.192546052078
100 120.562413069605 135.904713369387 111.656784093385 143.131438141884 122.578774795721 108.568448670731 116.460276971016 110.649032552212 96.8586963325694 98.3261958590114 78.1487289839239 98.8989416580668 132.022249025293 100.7556779337 95.9613653524755 126.919504876976 109.153399107197 89.2234537690206 90.622792823477 106.661677871874 109.155699614298 144.00235315186 112.110391243998 100.86565482165 117.961788439012
101 114.490869276212 124.385183347474 113.445298346669 136.245089665416 110.584657170018 99.1140858169072 122.119591918961 98.5571171877182 120.010322862496 114.178917044045 90.1489627090405 78.5659859712526 126.510455394981 109.098592230165 93.0416372981153 125.683933200864 98.2014952524984 77.200634800158 88.5006517636509 119.392795937417 108.301130232089 159.701251507747 121.043598439783 79.7192939743665 104.12936403316
102 144.283009040506 117.320362018976 98.5330937592948 138.62772774483 107.797878401502 110.263508610215 135.123416078577 111.549588822414 110.521927039737 109.727006098916 82.2356964931928 94.5844179527976 134.67584955476 111.904697153008 100.653748877375 106.720509336094 110.320868420506 97.1712789657669 90.9996748403094 96.3225331578295 103.606614390667 151.885629042781 108.967868282645 73.8024819685588 130.175605615585
103 120.664055904857 109.548828852708 114.176356133403 140.44921016942 96.0039485864834 101.293661858454 125.921862518306 110.384030718636 123.946386161099 107.702769359405 93.3669861509196 89.7113218153435 119.952923930731 104.820571856712 105.218045305912 124.389698079557 87.691421274807 97.6689924433248 91.1183998440835 105.303721958878 112.28755040841 141.305800514835 107.303399242157 88.9651935416575 109.745560309841
104 119.529026340431 124.541664910644 108.647053516986 150.876451533946 108.555334631973 95.6438983994416 129.658005452211 125.289377564858 124.610709032633 111.854717321407 80.603073285012 97.2929682784197 126.092719878858 113.874042140746 93.3992944314106 128.424331102136 100.019291164154 95.619863838469 103.19117595065 106.077719795806 104.761620668179 129.477098935967 92.692841157474 79.7626937303326 105.410456164824
105 105.544595870101 117.9676741603 104.91112599477 146.681650944914 117.911669660748 108.866069001299 113.990110595783 124.205454900937 110.046063314856 118.06941192892 71.2539047083439 82.2066263533594 122.912536239992 112.060395512067 86.0527123300679 115.485759737903 100.364569911659 95.2145045093447 103.120133519147 102.608436355535 100.385383624335 166.320303442475 107.656727011628 84.6707237003803 104.829799826403
106 119.989690411405 137.613664843315 108.510428537198 140.145733834806 101.355107589285 111.267164011993 101.503279561782 115.361637616827 118.446931664035 116.709339900707 104.924581459777 87.4011877821942 127.667769946717 98.6456536776183 93.056540969358 102.711179276674 104.314209089417 93.3310738117946 106.865106530548 99.0547510986503 113.141608277375 155.285171082958 106.38858445319 91.707645415541 108.768948192522
107 125.127909104065 124.194208829046 120.995963918113 136.699123517226 102.712428097779 106.746473930973 124.90362094414 109.943698747854 111.10452491171 102.18418852325 94.4829579227224 98.0257390603235 129.010430493509 100.244530820876 94.7307754732525 124.368289796237 99.884073617788 84.6229377954702 81.5408092022952 125.295552286021 108.254794198098 139.810618507686 110.849894034911 89.3025933766659 97.5806250573002
108 135.988942079061 118.170502690456 123.463179170724 140.932360255274 91.965404277395 97.385759335896 113.241926870822 118.862062984436 118.766795833803 102.491170333029 81.7771521724688 90.7362751908312 124.927734438431 89.8836798187211 94.8887157111195 120.957178251924 104.746990110891 87.0271940682121 93.8819063729536 98.4932885341878 108.081906084754 149.659813853077 95.4901577089482 86.9586269844188 106.237591009781
109 123.500699447915 123.517676685009 97.345689426064 138.367264203057 109.797698178992 110.130200353447 121.26276290189 119.245612552427 121.05598432987 103.414463939886 65.987465219987 98.867947019724 131.767058031438 107.105043307957 90.0094988360159 105.076353936443 100.321532901435 76.6130962365629 82.3472494955488 92.0241938370085 123.493975684631 137.905453228786 114.9062806617 74.9242378005317 112.587690977105
110 99.558432002841 128.2841767673 102.068028034747 150.181329916542 102.786094545581 101.818808871316 121.301512092223 109.311608029938 124.82328749262 106.378581531128 99.1804006912495 95.575912744515 110.012889324066 119.931257027296 105.187532427881 134.332612800731 110.791761951273 82.7256875090189 92.204367239135 96.2560008664477 100.593373365752 142.846107243295 104.460375542272 97.0754030810538 122.883972325012
111 124.31100796855 110.462986137826 109.379473097261 150.0670798445 98.655012379974 107.82034623474 112.105224056752 111.285986039287 106.187404979658 126.008140481385 80.373233656304 98.812821970554 128.585526253954 105.23618152831 95.3075967183613 120.662821524955 106.38607444591 84.5659989029503 95.8076277836129 100.169287463006 117.705086709505 158.211799154342 102.186967854109 93.6324051678722 107.042940670647
112 117.957431484694 127.54052586153 94.028746568271 127.37132488195 111.077018959783 91.4004797762126 115.769809116391 116.370793997087 116.377314638123 118.887046935202 86.8258567988043 89.1671385405326 136.478632418333 92.8713127220646 85.5180725343298 127.386336062281 99.4785278578077 91.5611589226941 84.4763972527938 103.60651587641 117.103046101116 153.32358681875 123.776727406048 84.7209229134645 93.6311387201396
113 119.551557946575 126.603664268166 102.056123526174 127.412269723697 110.377101256857 94.3584861267506 117.203121664362 99.2203259406079 123.510502774643 94.837631918582 86.5322703578016 92.8132562641094 126.262631513013 104.299352145667 89.4835875549913 132.721506767502 97.7234251878311 89.8310817613172 98.5958247983936 120.504131613445 107.373531670429 147.058837389964 117.296276853589 84.1613043079534 113.782135392228
114 123.753670488724 119.522518143586 117.197312381107 132.843645185387 109.409992876209 90.9358929280058 118.018769689229 121.475907579867 93.4923298580384 112.243563476188 86.5336965687654 93.978362766798 129.110895914668 98.9314778901483 102.478494241775 108.432224145963 110.648754188014 92.4730107085319 99.7602138965415 90.7757075046585 111.08893815654 150.779900699455 111.367704721434 90.1561556957799 117.004338310107
115 127.835136989273 121.14653480213 108.727270034393 146.625748082834 116.975255897232 86.3894757110723 115.588935371197 126.530858329886 113.235803681575 111.826233689004 72.3378382645233 86.0626895231777 114.775521526489 107.334667360133 93.0921047093107 113.311612954224 105.815709732893 83.9369515682847 95.4318903488887 95.6848381615605 108.904289790255 134.681592430897 112.277587477032 93.3680786014802 115.186985912048
116 118.203732278792 122.710113903845 101.852596746598 136.240545850455 107.387069478933 105.641567124317 117.609106617823 119.401226503734 97.7239112951228 115.491355929814 91.5985116629253 81.9440159787666 133.165114682189 121.969489867975 98.2230438005299 118.914542392657 112.435903784585 99.5160932472878 88.984299612474 106.309611800914 103.285623856067 147.675783819091 117.527790121923 92.029788120261 112.086390182559
117 128.665312220423 126.367905707146 117.289680229466 129.363077862791 103.950835876186 122.214837736669 120.379398840248 103.705256906842 114.349610315227 96.2565793253396 109.303483143584 103.786571825176 121.784465713204 120.000202030056 104.802471618454 120.037538564238 106.250740583521 83.5347958663483 88.4702451641264 97.3801540985373 119.010976608958 142.93489191403 103.335778044675 87.2851560993978 126.825672772762
118 108.369298121679 131.842026058562 83.3454193238987 142.824195115344 99.1001021049487 103.437498254721 128.570800454513 123.469503499332 115.876430098531 105.884022069253 71.7613711604946 97.1093775300342 127.201938002249 119.195138867426 96.082020441631 102.85434458574 111.82257747633 96.5320392287598 91.1678917381769 100.442489947356 115.912926393114 133.838293256714 98.0706848354723 81.6022838333158 123.641355522091
119 123.300386138718 131.798641782719 132.455604030403 131.173824028791 98.6841807392586 91.1183792492598 111.736125869976 112.746574881914 100.341367723401 111.384244921508 87.134493619335 86.4463125320336 131.159995032137 96.0759271490758 106.069909967819 121.439464378729 107.533667357775 100.52804797272 94.0326180043527 81.6935445079958 111.408277272782 162.067420342913 106.375550436517 103.527666259527 120.881264564353
120 123.147928331776 121.36045344198 112.959823422232 134.932510863909 111.349964537903 100.189496186516 129.416949475072 113.458592965262 100.210847669061 120.520577572149 84.5144878261417 105.442537485187 124.76222162246 111.544814131578 94.4823927809226 118.832218182737 93.7936717845414 90.9578797411058 107.853263592179 103.027430737848 108.82086494312 147.786766092811 107.7286790101 93.4126883363317 123.836501612016
121 124.456130444823 132.475370729213 116.19617422154 140.313882328614 103.159318925544 98.939515276302 133.49447618307 115.014167237332 91.2994634961715 119.756346711321 72.284123673121 86.5387429358104 136.363681038356 114.153360818345 95.9279861858806 116.831142523863 101.780696767745 77.9157551768417 104.1905276783 110.065250132013 110.067892129025 146.262751143031 111.140567853821 91.4242591506575 122.187523992822
122 119.519882845028 127.956491459709 102.793008184674 149.019569789016 100.12518762234 104.497235699531 131.533074089514 106.141088589216 115.565507626686 108.856627641081 84.3993444636616 93.7572148535147 123.439894869524 106.109063271929 93.7443096382427 127.651064848711 96.4586709538391 88.0639565888097 99.0683219032278 94.2787685826434 111.518458408501 149.445931386892 117.274155419637 92.1225145056607 123.686983637669
123 115.709545489843 117.981349591691 111.030501331375 148.660233447586 98.9515263217574 94.361980399056 120.201727665844 120.152247105198 110.294755621942 109.407896399666 91.8797495250966 97.7861675986795 124.599041232753 111.000967191539 91.774590570113 119.494030705269 116.11614872315 84.9225105034177 94.5101776024385 92.8690554254841 118.787835697803 141.779563693686 101.507527395886 92.657270553567 132.852315711493
124 122.440155768092 127.023986954749 102.688478385556 143.068930300579 88.9661436142051 110.120879157938 128.308753606911 100.140591943938 109.487854106726 110.362080147355 80.8627967086366 93.1539781940938 117.711941300068 109.677481194493 97.2629661475721 115.424703508985 123.838460499067 87.8641975192605 95.021871033969 126.028167807538 97.8426023042423 162.116119830542 115.326101490272 83.2107557558594 113.460691257487
125 113.979766523597 130.685941226321 95.7983860761092 134.475645973617 111.314056935948 100.93047369808 119.731555032677 115.075443360421 109.080102486427 98.6567778234039 98.7531839399837 96.1831656703517 126.17670687439 101.467284053697 96.2517038775085 135.795855737859 106.086699863201 103.560699959416 90.8322723613689 97.5389985621086 113.735529778853 162.205447423794 125.384402479954 78.8413575709584 125.77024714933
126 130.174231012787 110.994237892734 110.242003723449 152.40814785638 109.262239587163 108.825610167609 119.295176135474 113.978120783277 105.181152041268 109.142017926655 87.8151461132681 84.3181056072669 124.868565187027 109.512373142543 92.979620229516 120.082385708231 105.577302050928 84.5641905254427 90.872610235155 88.8405265954676 121.946548667526 134.846508375826 108.143052978088 82.0546225555228 121.770026360678
127 117.081122787199 110.312776361906 113.193328512484 144.090514414415 101.328780978354 118.344625569973 139.371148061289 123.32404123312 113.708061796398 114.360867734504 82.3620729331566 93.2217704875015 121.88533470409 102.261364572096 97.0013662821257 135.90937256424 102.144923396447 84.245160031668 104.55813702551 98.9956330174573 122.366193859708 146.285349517654 97.8455372514808 92.6065730128405 132.306151921336
128 112.812891061921 128.444851949827 112.286427814665 143.113560825142 102.837088956293 108.879743165851 118.182810889897 121.008694869226 101.242139770526 101.860603126718 87.731750998203 83.6011388307693 115.177020344006 126.130483287117 103.838394119139 130.737711672395 103.453518773219 79.5548759137807 92.612486967511 112.104494533477 107.204713525308 139.587218106146 118.607804129443 84.6113546664429 114.206308335389
129 127.109412065851 126.611467995423 101.620419041091 118.520897184426 95.3604132101274 94.0833968790142 126.383379011856 100.700661566795 107.713896216121 117.390333372798 87.9618502448575 76.0695427695543 120.612660760247 112.306943942888 102.149575882589 111.403624547074 103.629788664052 95.147877565427 112.964357266464 105.262008512512 101.652767818316 140.235189292874 126.288212558207 82.3386478209455 117.489242126837
130 112.329705002099 126.477868702855 99.9222110747245 138.353390803381 102.446455584232 85.5537429541124 121.968895131882 108.637220806648 136.384282032098 98.7952257103152 89.5613074492521 89.1412496852073 121.104273590429 105.208070018005 109.59503600638 131.074315397308 105.44461656567 101.239957233164 97.9035735386046 106.166696422497 104.348779267056 145.334356924124 124.874037397608 86.5026170595118 103.262417911553
131 112.849491653249 123.229986794393 95.821044239526 125.18215802371 114.906134651455 108.817458061757 135.914260591907 104.454082319063 105.597757404528 120.179903609884 78.0168970491637 83.2231285203495 124.712730345395 98.3905477841534 102.907852807551 112.262646385234 108.211071526558 71.2191538062868 93.6910704922477 106.518522764651 98.8939201506452 148.407762138767 114.047170161579 91.3931767767663 115.554786431902
132 109.844183705408 114.573881253168 107.561358468017 139.075244116962 90.519609205223 104.4359573173 114.962654781104 106.027094018997 121.459013684605 102.399709709801 84.3454305734403 88.635637527918 136.220343017709 118.274842648024 103.241027341494 124.754729753406 97.7112638549792 92.4752633649679 101.0288758185 115.463142427456 116.641481667978 152.644668168143 114.271337768147 97.0456962642026 125.397395503694
133 123.320104158609 120.747642713598 115.62740855526 134.719465544823 98.5186302111994 88.7294823519248 124.485014051993 114.400420939554 118.291155267275 121.007820417395 84.6986844472652 74.461288413121 143.3286559895 105.072437550439 109.40029642355 97.7235382382878 101.867759698395 85.3336179822194 92.9065267977543 109.554106060392 89.191317356733 145.897450811847 118.046303685706 84.7040378999812 116.873344112065
134 117.24016283771 121.993889740182 91.3912776854523 127.579535706692 107.973409906396 99.3091996531196 121.105485142637 110.248941965071 135.466051551888 97.0821490588973 89.9680891500097 87.7454968402477 122.103754510196 101.898073445389 87.4466681233222 114.863197703289 102.211206229634 79.0746753718501 102.636160630712 114.202001778457 111.451139409826 150.368365078011 114.446283379127 85.7558400026786 123.279244951662
135 132.044417720293 125.829544204034 117.124413222722 136.184111512539 115.54084334646 110.596086426953 111.957523569112 119.406155406952 98.0200745204417 118.550852450827 85.3474368438788 83.6730229286556 125.254506333699 107.485714968243 108.864484228016 113.081844999171 105.014014419539 82.986934338871 101.748880962199 87.6330183751885 97.7889392843474 153.509488089955 115.611318971035 89.897311357538 112.071972723613
136 110.653967359223 113.674007377665 105.046475959714 134.754393993165 102.97703807624 111.960191641893 128.7122192597 115.812592184842 112.168975395017 109.200655749392 95.4425589147902 89.7508116707676 129.779753399706 128.451970334578 119.806811349328 119.631989565235 91.4067171769207 82.6703544452216 93.6373603459156 109.873856854054 101.985380603766 140.801271219985 109.608582990297 88.8946610620357 121.902427769639
137 119.673055508226 127.844247475137 130.401123086726 132.107453132343 104.524597281933 104.178140524817 123.656253604612 114.894144545267 118.420948397381 92.3600056173339 94.0558126666603 84.1729326317086 124.932879991937 101.299807983157 91.1865181802947 116.211306964262 107.951254549534 87.671227343299 107.407671511131 97.210958240375 123.591839626845 156.759949130667 118.254525141944 85.2931290724853 112.186252945577
138 105.38764716618 118.670902722068 116.484105507271 149.532330047306 114.414885432197 116.086808315999 122.27014882531 125.801993361155 98.8217011329203 96.4653015251556 96.2986146065671 86.0980358261223 124.814291050525 100.837201066321 108.789932112254 130.300436143073 96.9272064372535 81.9776104555372 115.478289866429 106.178374327644 111.810135505573 142.114397910709 109.727600249512 110.597265511247 122.028416432145
139 117.4819738208 126.121108363658 108.504744371827 132.314236610213 102.321543648283 99.4633882209527 119.764693037225 116.810701644171 108.701433995301 122.776899756539 88.91168860503 94.5546688890187 120.687592159947 115.422581990994 99.2669643558631 127.178645401435 98.209006714342 90.0543172864617 96.3852969401833 101.609133670731 122.226261315351 145.642150330875 93.3422187385269 93.3304636620782 100.949900365937
140 130.293879415277 126.109867675256 101.336387356326 139.982361829565 98.3324971836339 104.637471064242 116.239298530394 127.465551240775 102.417818239714 113.847285625515 97.7101749480023 84.45482080693 138.08632941237 106.689562452369 106.87693315335 120.282610300141 96.6425643061166 93.7944077917273 92.7752201348913 88.6328657071124 107.054229982639 135.658627786208 96.8999968629787 106.710350087457 110.936118288909
141 116.427733970124 129.017144819173 119.140960010729 138.988052500722 107.319123531554 89.3711845596051 118.001331113986 116.416155416545 94.1588056475025 120.088502425007 80.7450348049096 98.1887945890017 124.332191355733 118.335355278428 100.72764213382 117.075940273791 109.863769052737 96.817408658695 84.7056089262448 107.141627347449 109.326248223183 158.649165258874 105.781671727893 84.2085230858923 123.255926450566
142 129.272289017279 128.873609351196 99.0704854388618 142.832988411413 104.206181789588 91.1864570039553 120.386988831961 118.330959753707 116.929639594302 113.592119771864 83.057603760155 95.3670630355867 114.56732306334 102.529843331957 103.395492426774 114.853417404555 112.420457055882 82.2747689901354 87.0849184061392 100.390819115125 122.20780793852 149.174643012752 99.0752034413892 89.998991621692 124.217371410221
143 109.188012326905 120.938741479669 101.097556074488 136.083780217804 116.770082803891 116.272589412689 125.970762101231 101.895700502876 127.538227298926 90.939559724375 101.731992050283 89.938044058273 112.243513194995 93.6219279855436 96.252748860969 134.980293565889 94.9228106223984 91.7046896891065 98.1173142519647 102.121907835065 105.442573477637 145.353240291413 111.788704162852 93.5213430601968 104.971690151756
144 112.916940735194 117.480501279585 96.2846645772982 134.27310686906 113.377547516209 93.4397253019943 115.295613556259 116.657265291451 124.012381046184 106.153615136182 82.6448263209021 101.312867174178 127.123147048315 108.844914787436 92.1510195745529 125.605834722794 101.555449252884 74.1618530454729 86.958767993335 111.323821259578 103.656201239229 142.090162423726 95.553121348969 88.6631354365662 116.242898881929
145 109.344252238387 126.543573731828 101.702810916115 127.02187044536 90.0512563049491 90.820843616598 108.301754090909 108.725301776221 111.235358242858 87.1436911651591 101.556507274033 103.390432731524 124.366671260003 111.660683468314 109.607549499935 119.986670016448 109.653813197879 77.6788039631096 104.89074460057 103.399495337314 112.425641343684 139.569221373014 122.197966958167 86.8840607270669 100.821560421082
146 132.389110398687 110.059408478877 127.793236775107 141.691368006736 93.3665213935146 115.76582267884 113.460210749644 104.352326135647 122.531692038776 117.392680407524 86.3608139257818 86.2669966088211 130.325461877335 100.689541291059 97.1701070199277 120.425310226996 96.4900722616756 72.3713740491087 96.5263155530932 98.0044123147202 105.54244037852 134.713605712952 103.827636344155 87.0656599445777 112.804622505085
147 115.17599317306 135.015853110809 100.408797225963 142.907005731039 109.44477481905 92.4982098350966 132.848254251675 111.514655935254 115.674395859992 106.500597743615 83.4486308405683 87.4267212074067 132.043079068857 119.892191823744 99.500199408645 116.323479523102 105.501188052779 89.455916532077 94.6682579909144 107.073131267162 113.569440842031 135.464954636557 102.18662292376 76.9709637897845 121.706017116262
148 123.56514707855 129.465252532561 105.381400957347 135.454823002942 109.50609701708 83.7975937757367 120.348514918568 121.876438620452 109.680756699621 117.248063554169 74.2911795540092 76.2647531841049 122.413398797553 97.3142982388885 104.272788815336 134.728858735104 105.240303788337 95.1718086489547 90.4869383831486 121.096954533336 101.518860609131 153.826359781097 118.925877451277 87.5736702972566 117.251596145803
149 132.163408539639 126.530324393643 113.397553204032 151.937993934883 93.1064310341385 117.443999201633 116.957107948661 102.797614941702 113.85350483831 119.739823324556 81.9384786390783 98.517747923298 125.05080338777 110.669499137302 90.2272356722932 127.74362871212 97.4705189619383 99.8343712987821 82.2283864433226 93.9436684963389 110.236852794065 143.757564847328 120.472798347738 83.6498960368608 125.205936800715
150 111.624707768483 114.214878757204 118.676895433268 145.928252209237 107.352395089446 105.253400758711 121.716036098497 130.171935604596 104.482234965809 95.2822976511905 86.0764168332592 97.7405909725593 115.694595688617 103.247424034589 98.3564205898304 125.229359381098 104.959327208874 80.489642141675 107.110014425962 104.796052019708 114.159651617401 149.273264775577 100.699839118744 93.9418319027072 117.174177364099
151 131.733624165593 116.146673138774 116.140640377932 133.717926687919 125.09393265147 104.0892750877 121.651549189566 113.925610966271 115.302691217553 117.994515562425 85.4758100006686 92.0503077056994 107.513089161542 109.136061076803 93.491751613197 129.435003506528 95.4920343225687 82.8694857164817 102.383670796238 107.997022871246 112.574637264652 155.791594700008 110.919079753402 87.3309213994872 125.905116236962
152 139.183828461846 127.925734435862 96.9652591259963 140.252309145444 97.7942051043 101.847642829786 117.091316244133 111.997221237211 115.274758120695 113.409115835398 73.6237861931494 86.3217403453723 116.892589711919 95.68559777083 90.9080987476103 122.037001059079 95.4521955679285 91.2265124512168 116.163477264572 106.626543050991 109.583842331804 144.439438851605 94.4808088739378 86.486944683692 110.252844215452
153 108.638589134428 133.13253412566 109.205260931859 137.046246862933 115.170451269006 92.3499968069398 124.556276410699 125.584643455015 114.74475712646 117.161183614043 89.6771212314368 85.8205278389147 134.870231393092 111.912768167456 103.077180298595 121.183656480941 108.234546241163 90.7559641144164 93.0404525399789 114.929755988835 101.912424713263 155.639139640657 102.536968851065 81.1556581340243 104.715789210401
154 130.839188984807 126.913513858464 122.829548785723 135.316273340642 114.657900387877 105.734768811711 107.555120977341 120.161429862358 119.282940472197 103.131593200626 100.336424978007 98.0718444447721 118.793141831394 102.607055994257 90.2824043050512 118.292367448187 106.021734177701 102.439099762955 101.585826901296 91.3677879436232 110.124042510173 151.763521475339 102.100215806521 85.429028326206 133.146673794322
155 109.256311854645 124.942313988181 105.595554648094 134.488168488591 105.223421580026 105.511285641704 115.548373436964 104.925548136522 107.217839235209 120.704551857339 94.2722739562402 82.8644614933676 121.102738125674 110.960246832243 106.373063108719 115.180111792256 100.354799998697 89.242131242782 110.042937121938 101.760240524134 107.333667332422 140.046936559536 80.9543352669481 94.602418020646 102.501665189853
156 111.304434917471 133.640949240692 102.051551706183 130.359854174881 92.685074080037 95.7930663625353 111.126443944607 91.63428730717 100.830403593352 109.39262901485 95.4262136157055 81.1051647812646 120.394483893888 113.587973647208 99.4012390676887 129.097445009364 95.6438387463302 91.7606305797616 88.807530991294 101.18345681491 107.122494712364 145.434816158042 123.934430085802 96.2079536139465 127.917052757844
157 128.266013991381 122.273708433303 106.584846729776 154.779073977169 109.897825822292 104.631603963113 136.274406114672 114.459029567968 134.636320067238 96.0439793991853 86.1680086022021 112.199696810063 126.752263033027 120.256676359661 83.6654904599822 107.304107178928 110.834672592826 102.363961130873 100.966266319562 95.42013836331 118.165026942315 139.360956460653 103.351549843989 77.4957982930212 106.028091248943
158 132.049963892348 115.002279090022 109.340793747704 144.080208999161 98.9301571709074 117.163672727194 104.120874078035 100.872061472179 111.159814929607 112.854703952384 93.1419441147828 92.9558275549892 133.035081874068 123.749113487595 92.9809591547829 136.766413792507 98.3649613255137 81.1943024427302 94.3390120331606 100.553739487305 118.131621878088 146.764819522746 104.180370040333 90.5823759932927 139.273063991131
159 109.695839124149 133.477230448738 97.467292936201 143.100952565758 106.389748424921 81.2226356306008 122.016310045659 115.532775793105 99.2657900486067 115.893108905769 98.7847007370339 87.9198256504031 111.579617720776 108.619643468871 98.5386181196167 129.308258379996 106.501895724399 90.478303629039 96.6990092802726 87.7817725304351 116.876655848529 139.995743467755 96.6036169546847 118.278618781947 122.350978977369
160 131.421398757337 119.532032857736 103.218625681426 141.172503933991 112.985814161145 109.315194894303 116.90647485074 125.971015850984 103.579093938255 111.586682375186 95.468286444979 80.9500202825399 131.590933492616 115.826810790308 81.4179513602358 131.543258706703 89.3048955496386 93.083123154393 99.891185439068 100.834315071121 102.664708794383 155.304968586558 110.759463807844 82.6630024439076 128.616670772017
161 123.914237070656 128.860879408877 102.508664672269 138.805401959041 111.717154894054 96.1776096156073 117.635016441641 119.398802583108 114.589519462865 120.185939376441 85.1684945894615 90.272831931102 123.768790535355 110.672968981766 103.711446092739 112.273638812332 98.782866119439 106.585872854112 100.315261031035 96.1225222726142 98.4489961110492 150.348495829375 111.966438192939 76.450998090552 113.696570142163
162 125.651379926162 137.778088160954 119.380366636608 130.457399812487 108.671911443072 118.254206095701 114.596737874783 113.652888828201 111.816443984811 107.79566578832 97.0871798469805 92.0258041708888 115.796052082162 109.34595524839 89.3082089554958 139.578262665435 96.0819947104856 92.2594692919539 86.1669947215767 110.026101633656 100.999119129327 143.837930305013 105.954195291141 85.8633334609182 104.67446057072
163 116.159712408383 116.776546660976 118.442485894053 132.946106534035 109.585706926393 106.213416287413 122.477801950537 117.183792163032 92.7969771656857 106.195018267478 93.7549696909796 102.773639217503 134.144652219926 113.648830333966 90.4369265229141 136.760666064968 99.6674824416813 79.4324307034314 94.697023382118 97.7098666891403 128.396509952561 139.98682182566 108.216525731225 92.6182203626598 125.32393901494
164 116.181460905983 140.056730824914 109.930789453431 145.743995074514 104.408718757475 102.350469959727 123.014681914768 102.777427438688 106.072190604088 104.945113991202 87.9032098131133 78.562172783162 123.929072105353 111.681118544473 97.3365449466561 130.007070241574 112.478893295181 78.628194424825 94.9403573950538 107.263384986757 110.476756830613 150.500828263738 111.333055192481 83.7765233018973 97.4367514639447
165 115.673553973941 116.216181409445 87.1726918858505 140.280574888569 94.3038916970072 106.197495992382 119.354922948022 104.19589793965 118.572987403734 111.250404927343 84.1657635644178 85.3602460963336 126.966592771604 117.88526568966 106.784400700657 118.833887168352 100.610356600959 70.2637923334534 102.358120828971 100.180457485807 91.344578427411 153.405525817882 119.576604384341 95.0253835203908 114.560051422666
166 101.918584872572 120.058801465823 88.6102455210752 130.811555095822 94.3579954243529 106.502205969889 110.147101167982 122.373092474753 119.559106746302 100.776754258737 82.593652113608 92.4698372845266 128.916051034301 98.5919941495957 108.235746714406 117.175270057126 113.619902510967 89.3127827932805 120.892179442229 108.187220011025 107.210020970575 160.72325939154 89.7415393408168 85.6734595793602 130.594144149554
167 119.87087931788 117.731855562911 103.454212895783 143.600174293434 113.643903043403 114.868271443042 109.203718810401 126.175627869897 103.420007315079 118.360513508244 96.3728226926793 93.7214789960585 138.035546700394 109.48159315761 102.201044358642 114.897639107761 116.006915963081 86.9442606878959 96.4129062322646 97.5800345611298 106.454615228642 137.142527718812 105.283677555433 91.5629930772938 129.139049052547
168 122.073498566017 131.459116541002 108.327972631695 130.744885053437 118.524200194583 102.858620035965 115.485026490075 102.491171578698 112.259611401026 124.0173388029 78.8073737018506 95.5513907895136 121.452789659112 102.980287568102 89.3327646783308 126.346015122402 98.6400069032837 112.503224604838 99.8614214926157 90.7794684123996 100.057831571675 149.194015838287 118.873382782938 93.0455678872544 112.686507384722
169 117.951968313479 121.360649922561 120.85719986407 140.194366584686 100.879774068297 102.062558069495 114.239592769124 109.091379983311 95.5863261506128 117.610376406005 78.8661157614895 70.4464533753682 133.359109782098 110.665381375343 91.3422367490893 114.530067657926 99.7309884737991 101.055326070398 102.094710286061 85.0348519421961 109.272312869256 159.845784367639 123.520070730916 83.5924938620544 136.0809671165
170 125.620557084857 119.444855704112 97.8826398471097 128.889203239641 100.381389435055 116.374985082069 120.404694668996 111.315398013198 113.214290156868 107.974994773745 101.260721443597 99.1984240297831 120.47269421976 106.224851063478 98.4368664130722 126.562165422296 98.0541678635728 90.9564546748633 77.4869646041197 92.1529666864015 107.457379299514 152.278155448149 127.573390391579 77.9771492828567 124.334547907005
171 123.488864704144 113.486721104401 112.267127592427 133.597272870757 108.788259059091 100.266410380623 117.333428096444 117.350471237657 111.301397424512 104.911361398573 87.9523033711242 83.532664519377 122.604567805063 108.189497219868 100.917487306497 122.954344937522 97.506838578083 96.1080917750927 81.8439352302887 97.5291180753175 113.627323289359 145.820468055319 115.842631980693 92.0038769192394 121.442455857099
172 125.460254436605 128.628136767993 102.08689825188 131.712155082491 106.730824696726 105.291876462999 127.265264805567 124.88276707404 107.449546090003 116.80117336085 92.9790084534643 94.5896735718173 124.382592608216 106.449362140331 91.5696660543417 129.646272025867 100.735872571402 88.646947994763 88.2209508522154 127.021294595486 109.899230160445 135.000010442868 118.423766169983 94.3989776458593 117.244430861878
173 116.364015198465 134.0356437843 120.105411758693 145.445416043229 103.300518597009 94.9726526788594 109.690865486239 113.411052590551 96.0071316622197 93.7896876101286 102.524891883359 92.9971801759127 130.741531313639 104.645731396491 91.7215016397648 103.184310369774 101.687890340201 94.498346795506 104.43981730092 99.0877549755688 115.787812527028 151.897103622467 106.338466347712 96.4110326413266 120.378723199193
174 129.738228540954 117.403353282569 121.744786631132 128.274734985973 97.7320216296726 109.529926498102 133.175209003987 117.243466320883 110.4048829131 122.74712038739 87.3616094432386 89.243773866723 134.773622020274 93.5327984874996 105.227056679388 125.60302100793 94.8455671214036 72.0094690477128 106.006736840022 101.575720177646 99.8630175951098 150.87883583895 97.1763726391061 91.17483244359 109.843538769093
175 127.640171363181 120.476203790559 91.8212772363361 125.787880384011 106.893303970628 107.399976614996 109.617908347032 92.4919388810238 107.990999286 110.538208416372 91.0334587759552 73.9732490149597 129.616786813532 115.434332779018 92.6482309186328 115.974032657162 100.207202839425 77.5485643043664 90.7040301823494 104.002548022783 111.516844248326 141.579714308849 110.507752976839 95.2166708761484 104.013533976557
176 118.576563057501 120.944743913 109.556404483801 141.182200817296 115.46246008762 120.425545089589 118.995296174624 110.107795047548 110.617328846832 107.312952256882 82.54305184878 91.108715441588 143.945848116889 110.500628735496 108.041830648127 99.3122802772792 104.091313132554 104.661094726256 96.0587980602719 82.3709453079093 100.937388426376 149.683677612388 134.347081872525 79.4693181596292 126.299914831448
177 121.29950460664 117.660232819964 100.222421538485 154.672967060145 106.468268119982 117.316284709445 148.75936025004 96.701347067431 111.217494544384 106.396164547195 80.9942557147065 80.491470576338 129.047490709814 97.9193499887212 95.4343041428229 140.425113939268 107.51469897199 93.0045539526331 96.315563046792 99.7527786641746 109.06090025085 148.092070373182 117.731166915629 78.4319605414294 123.914903015364
178 132.207433852775 105.525112679303 94.9928276212883 140.892421209042 111.342945608413 107.638324215842 129.287267507107 118.382383115023 130.525542005753 100.516025596026 83.2804585129688 95.7657869963976 116.928928131294 97.2443995403642 104.126683746148 130.646455613765 95.3340920470762 86.2488401066619 98.4483395864259 92.0301742244603 111.82704791707 144.758286456106 115.590444767205 82.8101659413415 121.262301614587
179 106.731324199192 135.144337429397 106.072373842036 136.30875668973 107.026076307995 92.8069555443353 129.00276942771 108.948577397545 91.8878532216138 102.359906699724 79.8317893931567 100.598471261402 135.285963895052 110.723991977471 95.43631248338 115.430584069721 91.9542391546938 77.6655803620025 86.6075857193308 105.417704587758 121.397808060265 153.639033211347 120.334214112938 97.6847893820799 121.975415724754
180 112.210342826063 123.660289271921 106.77582579358 136.663523148228 103.53769752319 101.511627552142 118.881887612099 113.952818933463 126.376699956699 115.61056071045 85.2077978797283 74.1737912236234 122.580794372395 87.9420546418779 99.666298266554 130.02271714403 96.4885527093956 90.9775481485894 101.423401613742 111.515115945917 110.615704940807 151.252766732715 96.5443800298335 80.7404001900972 105.878715471002
181 85.2724904979558 131.003864692749 115.097834511671 144.038885226425 109.840187340014 96.0306970240546 132.462260399928 106.583268473037 109.847678592287 118.014264451757 83.0622530950112 77.5631783280314 114.69344093101 106.958085497933 97.0456970059905 102.000092860581 122.531923122453 91.9529033819576 91.0040372952522 104.787002805277 110.159624935744 147.024087380812 103.134137950404 93.5454922145528 111.546509802469
182 129.830477652097 127.006591793481 100.45716516125 135.382089393851 99.9450343921198 108.946014780717 115.85712624503 113.887512427758 104.995210691829 119.332134649138 89.7066505594379 78.87616515449 130.401306551521 88.2574022596974 100.194724129834 96.1170495037104 100.246019644737 88.1846989583003 98.8123947275695 101.193822125652 92.6640735612392 131.029783588637 109.561717759307 79.6421989552021 115.55280824107
183 123.760675672734 132.031634286826 105.616900670972 144.671517699752 119.868341225005 110.613178650269 115.777969226398 113.126507318375 106.044176199659 111.20000515826 88.5213909745978 80.2586738310958 135.896654990356 106.741012098838 85.9197190500568 110.951120025627 93.6442491990788 95.5641667826304 103.048216749103 110.509424177065 102.179603617464 141.962740040149 120.174303784163 83.3170531951411 104.46859717365
184 118.559229611427 128.643499699093 99.4218237921312 119.643863126322 114.853666729799 98.4331383412622 132.739194473843 98.6161776490225 118.311293193639 89.5495418985312 95.519857591416 102.354064629157 126.731815331615 113.318335691332 101.368553811899 126.525437229409 106.286271484692 89.3117734392859 89.2158057893613 106.045348266987 115.726480117296 139.57129181051 110.087833083121 88.6780901170217 113.861446023618
185 132.972236995884 107.916330810344 112.354159854049 133.500198074546 90.3872456467122 116.03692597063 111.805416372297 93.2158149527587 100.02973955053 116.093115965018 95.4795526241754 86.7307863138943 124.566775603686 114.671386371127 92.3353876598119 132.933570549689 92.5037405464514 94.6999227846493 101.861197349454 92.2309332809428 114.806395029608 144.078759227474 120.365177309008 89.5149907855969 136.884841832973
186 130.525852090697 126.706720880752 115.571847919364 143.753659972365 111.891087378661 115.548811238542 128.010742192072 121.419230922337 110.33971237258 106.526464820053 94.2732828561879 92.9489221813669 123.425660518104 111.651293650519 84.6298392149917 113.255930435925 98.3124673106553 94.9467911957543 94.2559383320513 89.86583964976 115.919824266127 160.038671834642 112.091343650666 93.4033248226567 128.381651722775
187 114.732887738189 119.707324106832 122.860752743165 129.934872696478 98.6455479163572 99.6887140726135 121.069192885348 114.338874612281 103.824746215412 115.228842142419 94.3235407687109 88.3924004994748 131.817322985284 105.523774539975 98.43281674134 105.359063591043 120.773410009919 81.9614170749764 103.681919964019 107.699878936133 105.337481678211 153.268956570939 95.4844233751795 95.9699092784196 129.451953951868
188 122.224364726657 125.772636055661 114.386157156057 130.914969339822 84.925138893019 111.909193379434 128.365877364988 120.690413025305 94.1140001983375 110.377174753485 88.0203590398898 92.2082119662974 115.612959652686 90.5828453537498 90.0467412930171 128.311322978621 101.23703668024 89.829411236028 101.419381941847 90.7567905656446 123.600687835551 145.82544135757 117.571602655708 98.2254348289094 134.675086135579
189 118.184296466817 121.857521261038 98.2590022573844 134.030559901099 126.241908515169 94.8697982913727 112.882941097834 105.053058311725 119.231794509421 114.054757029594 89.8320995415081 82.5475616988577 114.057897289045 108.735055433132 100.45970418601 129.360114726348 114.704606025707 100.209169786189 96.1549688905743 100.157571342645 111.793016229521 153.066654521306 116.568515989861 99.6825736890777 123.535467524574
190 110.093841033956 122.587269428612 119.581787469195 133.183309788254 105.279580613259 102.578818888978 122.92701446183 121.684236848607 100.987067463667 114.87417730246 95.1101734460882 83.4679488944505 127.087932057494 119.344815198516 111.764336840182 109.782444579814 108.679801522454 89.7665478688082 87.207683808899 114.531579197569 92.4901903695717 148.862651990561 110.329278126168 89.937400069831 109.025932909234
191 109.424480954108 109.670862962544 100.828929668533 131.829051281266 103.477437199039 107.555610089083 126.808897651999 103.11385712065 117.520141813938 101.021188019625 90.3383136642986 88.9156773736555 123.38613344764 100.704113063695 94.479770027133 107.262841739195 92.6558398072737 95.5874360900938 88.9224035331908 117.718033969719 109.359271467494 136.306835785932 112.727449671581 95.5067666602295 111.937802721022
192 132.940940643607 127.090473458035 115.719085862917 142.580368596312 96.6893406649156 114.401752650603 129.43426382093 119.697346981587 93.6094255305138 104.326441871043 97.5851780725105 93.7691930937438 125.321174704518 98.1340272165404 94.019439239983 120.924642009623 97.2865334107476 92.580573102828 100.804616294469 114.156752675294 126.368825664635 138.643040550136 103.642015747545 94.114188191039 127.263638093976
193 123.712930912928 127.060893170596 102.793432582649 135.866645397302 103.897293421959 108.905199893769 136.060803144554 117.862128625592 105.498212997809 104.666978458771 97.2948580390766 88.3264158856984 119.50682696646 104.591241061431 99.7376991791538 110.227537993172 105.024726268847 93.026820498948 90.6444841211325 115.192021638448 115.549015338743 150.466767782518 99.779746016637 85.1390098362512 129.652245821728
194 136.409754480544 120.125144591511 105.062549599596 135.541370792786 112.562548801888 120.118156672825 125.730452757057 113.68831979841 116.72712292818 125.552433415161 82.9349472424443 96.0527521343214 116.857532372701 109.280285050419 84.939298492156 109.315950361938 94.8299890956554 83.926372563652 98.413314163722 95.0415427421858 110.161875585245 156.048913665418 109.983788204273 88.7177580464561 116.273490838323
195 131.129887612662 133.648611156898 110.887809303953 132.549796307432 105.18359481142 110.231182063955 128.786744517248 121.884164867552 108.520993195869 98.1631856589079 84.6045495479207 81.0090721767517 120.522944676623 102.424931521964 84.8322502770707 131.150848927883 99.088702903236 85.914774687526 91.0608188486398 102.609434589298 118.312289537685 138.108896105899 113.857097889283 90.815322207435 112.982851764291
196 107.102598390308 124.89075285893 108.229238975928 137.289066312991 111.511627103652 100.157389154248 124.857730748445 113.418671457565 113.914212174194 95.9474439074995 96.512124004487 80.6060461711564 129.302735719386 107.912231589743 102.886120899215 128.172434343158 104.987080197666 70.6012510893208 99.5813227996332 102.206168586668 105.334659433502 150.768483777226 100.81442735917 98.2814186021125 110.105125004436
197 131.796958364322 126.401766503825 109.095022302154 139.991854466533 109.972635784753 114.179023265524 124.548583760019 117.43116549079 117.50903198642 126.975207053705 85.9674908410309 90.667609717959 121.308552363752 101.679568974986 101.211871457737 128.059936302821 92.2799649104595 68.5871669344425 91.2022457059433 105.437582148484 104.885843670229 147.872535026358 103.691703761528 91.4168754152937 103.941668982328
198 122.65981333091 127.261512272802 107.641563033065 144.378983301563 108.990887376319 98.5642977185066 119.365947175061 119.611509296275 105.200872740507 120.149663317775 88.3182985350914 84.3104712149977 127.288513946504 102.514914766178 81.2581527998595 123.883418214599 115.866211284767 77.8772880171916 82.1017656980717 99.3565002198625 119.810987537469 145.417450287279 95.8367889081036 99.4708892234021 103.110720339897
199 123.448445451807 124.652285487754 106.270398394117 122.129287836228 99.740183961235 112.228596743351 121.925273024646 106.047145951557 118.62682048092 111.303235670504 83.1321810830416 89.3038112335291 125.985726452778 108.410965873799 99.8311061447596 113.265073983723 102.193025302928 93.0222961809618 97.2013961466673 96.042125311632 105.658815236218 142.145965629852 117.850900401785 78.9105522888287 120.83304325494
200 122.598826377957 117.538958754515 123.327979053306 134.069917119231 92.7644119468294 104.458796721747 109.553243905878 127.052909893513 105.032783230863 102.026140378739 97.8058268433 85.5973752241962 131.710643923931 110.310825076658 95.9717846539464 130.157551529126 105.716724062784 92.8998169328843 95.2676251965182 105.377123379111 114.757340956425 167.159305706296 117.624011768787 93.8854638323923 140.948732555586
201 118.762527064369 127.776147254585 111.475844224073 137.917498192726 117.163705282914 102.139422164403 122.753905082882 105.125666673984 125.100767791521 115.768302795172 97.4815432670538 104.635881345522 127.66097180627 105.216124262725 90.7201788364756 133.155504843449 94.0029806953855 96.1020736289639 106.680297607205 102.345586301723 118.002095533534 143.83342986087 112.330661194377 96.53746318278 118.72292192192
202 137.953594682492 131.131081062203 113.20690709349 135.482302452106 108.676837975534 116.954045837773 114.178809222904 109.462051402236 111.878270416324 98.3100604053877 87.0607881969033 86.3114785714385 129.362744944545 90.8228839961452 95.4490363341828 135.38772465686 108.773133943649 89.9768030353235 107.552752736682 93.2425637030941 119.529459062958 151.699469767733 108.201900594954 92.9364658045736 115.894838786553
203 129.625323445567 121.864278006566 110.311161866617 137.451788906135 96.3397550810575 105.802504989401 140.381826580172 119.720832810483 130.945409695296 112.246785041779 103.903038177967 98.861304110318 126.681710642635 95.365575810821 106.629326873706 129.986641820241 109.163118400419 99.8134266609807 101.549474508381 105.058476793139 111.273655831185 150.572147152922 102.975283012109 95.947442256689 117.403625122072
204 116.747894333902 122.460843814318 115.473034314156 139.977011643989 120.734277727999 111.216831700745 107.439004702162 113.376747683969 120.489480275326 101.935878572429 95.233388575687 100.126152635617 104.973347218083 93.895570675204 104.95090595623 126.549434138383 94.0509440596319 88.6093836471265 104.286992101497 106.702673572329 104.49031797324 147.805465413599 108.762543840641 96.9746770546874 114.470230640359
205 137.950743472546 128.162896412041 110.071344401298 114.901299639447 126.044740671851 103.091219832697 122.544877153606 101.884536248455 116.471983490795 104.665399206833 97.4999355320248 78.5733604629066 129.702721332823 101.01229791934 101.031082222202 116.345088858975 85.538634105009 89.4782560646502 110.588487581415 97.3514212294093 119.938189029776 149.214543409008 132.535922944114 76.3487854894822 103.521351817389
206 126.907235828626 135.22843083131 102.931915164637 148.063049709412 99.001425843141 112.536672969088 116.486485335932 109.852851462867 107.260138639686 121.847288963418 92.7295333470403 104.705856968018 128.281232346069 114.975609239095 86.9160913412925 131.647259816337 107.460661227705 87.8758538513559 110.853843587743 103.436892897404 90.8672667029285 156.005404936238 115.65040907254 95.293650258525 101.6808179628
207 138.012101712435 125.53428620596 99.5096144594074 142.402031254261 111.056444115625 96.8852432286593 134.877458008377 120.12163748464 123.974860138771 108.705509879847 94.2698949107364 102.355851451357 110.243964813515 105.937476842691 101.635144407192 128.846985807987 107.012177663027 94.910711012449 105.362267225794 89.9472181915301 111.126678544765 152.543115255652 113.609554110422 82.7904340121282 118.166737672977
208 123.588645389975 126.316045144295 115.454983303929 132.660101497359 110.253000132385 102.960060012468 141.723960588047 116.248321741805 102.723385810836 106.510450220471 86.3085802172094 92.7817035162138 115.273485707403 107.655621853872 81.1710383739202 123.093484625215 102.027364311819 101.580979102798 90.0938507464824 107.008196982519 109.505925508078 157.775151009716 120.71436748653 75.4263671464159 115.477816576035
209 123.41501146539 119.173122698555 112.903860924662 143.021736751127 102.136716172309 112.929463057952 132.322790639453 128.107986088146 111.857883483558 96.3942014583987 85.6920822537788 91.9855299798778 110.123540286273 89.8648773935575 77.2927629483786 131.960956266325 101.924920999983 94.8788339025162 102.409252256487 103.653239536891 122.856830827107 147.296557444875 102.644515809097 91.0276230569896 109.99695010205
210 139.925731502515 143.366269479808 99.9942874199922 136.145762234009 120.098331578255 99.6552799824245 126.865146396834 110.658785476374 115.715772608077 113.887668292285 98.2888016722382 82.0122334052893 115.793712270574 92.0680476035323 93.312038734264 126.263411592863 116.432781041574 96.1262930857582 107.789880585033 104.546295667198 116.110909754918 136.281043549694 113.401263072882 93.69450971577 103.806366956929
211 123.369148162623 129.478639868652 113.197778450466 132.527718562449 105.639462158982 96.4446723858161 130.123813483332 113.533632477742 118.773654032071 109.426821415071 87.9637323754665 87.3978267512307 117.349615089601 108.173433840468 77.498563349201 107.504453440412 96.2726972668735 91.8634623830112 95.9222510347708 101.805259280915 113.328182904705 144.48236975326 117.252818661749 98.7221733301153 115.088794916089
212 122.193200871128 129.06797828581 113.934273970581 143.077513649121 116.475664500917 101.625826219522 142.056028995165 125.076849047604 108.715844864802 111.816847878491 93.0492744750961 98.1398398964774 113.260141109057 105.094942377555 92.3452671865615 135.441811164123 112.61167840718 107.635806506922 97.5762481864653 94.0907921541081 102.583173240566 158.263122517983 100.640879181754 82.998623496282 106.016033436538
213 136.774577330215 140.734979219333 108.840869440275 145.187171757535 104.599874743948 109.327530503639 142.953590332453 121.932009448905 118.341664816101 109.691339580868 100.828934868017 91.9042234592866 119.477991988699 104.747839838742 99.4360670222595 119.327573553914 110.750384986812 84.9602244905128 98.6707470698575 110.724902018729 121.431104135867 150.107009574881 100.814359897105 104.239326053783 100.126984706107
214 119.452007225949 124.612578479158 108.279566932975 154.315096783988 112.823237474364 104.7709075567 117.666794685325 119.028804445698 94.714180310326 110.053716938179 79.9592265480526 80.8332434937273 136.620711301657 109.256411757596 81.3794177971388 141.022595313821 97.5738060113264 107.158016664823 103.524175760722 103.543475781687 114.296730879624 156.038158887257 124.457298095866 89.5784816679857 105.031218411945
215 121.857276837965 138.678637084782 109.435488132993 129.46960876492 125.904001405667 106.964068412516 134.752446687658 116.000984613937 118.00775458075 101.778435670431 89.1859614981897 84.9877794945613 111.329511363906 102.542226579467 103.277422215549 131.132330984249 101.126507688397 115.24470611321 106.976125162173 105.071461946809 120.701589814183 147.020395447355 118.358219226141 93.0719253750316 118.778530325774
216 126.058418060515 112.580554747241 102.192284735364 130.894142717633 118.997590163059 109.744662182082 122.818346596249 122.295463916504 133.629590544995 107.123465280646 103.892240162335 98.7189799003103 129.787171187527 109.104301542656 90.9746282019346 143.58897384457 87.9291849028935 100.107399695686 92.5287180711796 92.3564431028448 120.318087366772 147.521676345248 115.154631358839 91.2505931619597 91.3627287792482
217 107.900143974739 126.541140039325 102.759509761855 142.137143175491 124.914613961839 110.817672478352 124.855127298451 95.1077269551587 107.640301028536 103.261543432685 102.506174048606 70.6034290743808 122.819900105208 108.787865323666 88.4195592455057 128.205591020307 103.215056604861 89.1077983223586 109.396329656946 104.141087168928 124.779476051094 147.084953674199 122.433575367352 88.9502744956403 118.331931225482
218 144.628771320727 130.643568070901 97.4483431184374 132.031805959029 94.4334214806901 109.353525870228 137.241927734546 102.534140094856 121.703234969292 105.609913751407 96.2488464275125 93.9445103057152 106.681974930477 96.9279133815786 85.777896201224 118.088375697052 106.751602767258 88.203205364336 95.0702867026753 97.2725444541054 125.767112267754 151.188132843148 108.837025582092 78.7539163712432 114.47407547522
219 120.858086312445 130.731201742647 109.244567835036 140.824259317011 114.712733747206 97.2897549888085 125.717287983292 115.234909817067 100.634058685799 110.768733256352 89.7654776615424 94.5884053567297 110.296694822275 114.480364710405 97.5773337854198 140.443509041884 107.563557151979 101.737393902264 106.561022319048 103.61801758166 119.48177560252 141.148321690592 105.262975924861 89.2607992013599 120.084195984974
220 138.667221463848 115.610890826719 114.536861518659 122.581505725862 91.0804524856975 94.4411477807244 137.742805856559 116.433144218534 116.499585283699 102.24877223267 86.1986034136123 83.9764082938093 115.740843930862 105.753295003046 100.203297322862 135.200035792672 105.894237757732 103.470876522229 93.3748587959724 98.2540122913691 110.925273467064 155.557908622565 110.057831726063 87.2132038252406 115.313440639459
221 117.561676162602 132.386406604008 105.680016256403 139.508120295727 125.326964035925 103.139018805153 118.113585329413 114.227785951512 110.88399767694 92.8009320323345 76.2391402397571 88.8175812613513 125.471220822545 109.288308653144 93.6037443930874 130.718269167827 110.145096795321 93.3674666526268 104.8414775657 87.4578222406765 114.716208858698 144.027818823546 107.094096838648 90.2659546272842 109.049443130792
222 119.469992054368 134.582593005452 120.628138837426 138.567498031661 118.213768285625 96.4407612416413 135.542377750002 109.557662392987 97.7301175156161 100.450954096802 90.8197883691719 82.1026102879201 130.423076098683 120.253949999119 81.060110345658 123.477979305945 103.300585257118 83.1697074981832 96.3028713279919 96.4633181209538 111.989338949019 150.033931570746 113.785240285502 87.5446987756192 103.960288605116
223 129.825485550613 120.549390275319 107.072090116744 133.360170378362 118.004040254342 118.852469180314 119.613687847118 99.1181755735277 91.2740353494117 106.10528396735 89.9803889022304 98.1912638358758 108.03146718823 111.66960285897 104.991969832826 117.243771888518 96.0158056876067 85.2642701197268 103.483529385405 98.3364436386315 113.657670351644 149.219261132503 111.258938765517 105.584299751254 113.673305007704
224 105.394882510171 126.905429984142 107.117650143195 143.722146070813 122.049367332468 106.349395923027 102.005629087863 116.648506047902 110.849785021897 108.237242610848 89.0334546526231 106.858225838042 110.582729495321 92.739903554955 95.7170906878575 145.391971470691 96.9262311992137 103.9951142326 107.854425372982 108.512330481154 115.664817022929 153.804631559959 108.068208424833 89.8653261664763 116.159804654644
225 134.174836942724 113.119716805729 102.786898109472 135.434238282367 103.016944044318 96.3493665206906 135.491331855186 122.151287742721 120.902953317033 101.290572161282 78.7316755984995 91.5293536243422 124.591353996937 105.745411593206 91.7535712657547 144.167688667602 105.820523638181 97.3506977842766 101.06654238892 96.0918352721164 110.623464913788 147.305362679756 117.858768241949 100.07682341637 116.233191798642
226 121.802875055879 120.635317335045 107.06190520808 139.901374540472 107.443388594707 79.6866309593758 126.251335776748 118.583172023474 124.055101722067 110.46593548398 98.7279814040244 86.283175941379 119.361148950563 111.063220394881 87.0509042369131 132.085115452791 104.262123212325 97.9508755826393 104.453233878387 98.1260497173861 118.255810156032 152.250046458076 108.206207078139 74.524005857733 112.706888970761
227 140.873019802391 115.824834709472 106.218427233164 138.985816926606 108.647078554113 109.29556018226 126.85345406621 110.798797373722 99.813168281414 118.17713529176 82.1705548985446 84.1860657113663 129.11383057838 108.549432975561 88.7272400883746 135.532385764187 99.867433167421 105.773894416464 93.1474839156386 110.015552686983 107.893517401208 149.281862042278 106.31262926101 74.4599142843522 101.936835021179
228 113.096457432849 121.15107402832 124.101294395284 142.103530708348 106.787462704562 110.466606776363 123.563565889343 118.570823471303 104.859563894039 111.142166138241 77.155851992809 96.5668877966725 126.614832638097 116.980278308761 86.7207221249699 120.831176871968 101.160004700694 86.0059407750625 105.309417276069 105.782391856258 113.784842622061 132.839715355291 94.099091382364 98.5986627244293 111.408939590876
229 124.330966195302 137.431817152067 108.117724185849 141.710129754245 118.550159470388 90.7874418086732 136.039479739794 112.26737988241 101.127501390198 115.602951302384 78.6973891865712 93.1589711726749 125.639731699154 115.892140311958 98.2292219807748 125.677297254338 95.7883995796107 83.595250858054 96.3234026272574 99.4697003457499 103.095981743689 155.675899246327 122.245148817683 84.829681598102 114.838096947859
230 138.588921444711 114.84798112364 105.853037323348 125.714530135868 116.654773025829 119.610964372786 135.26155222796 112.092289962507 117.182580830035 105.244150537775 88.485872392573 84.5434543171129 136.33545301274 111.454300587347 87.5207716279521 138.535880340209 100.854517704122 93.467721618044 96.548886289275 95.15641994656 115.338924884523 150.056683424657 107.446505610949 97.8593744083826 117.04899256365
231 125.470687855751 123.874201412378 98.6183768423337 131.172831771441 122.036468578229 118.203932770654 118.279415929842 112.649118245481 110.0792916166 101.626813252858 85.9705733475616 89.0279353185231 118.08918172563 91.1352614923081 98.899557935107 139.246391855949 99.361114171259 104.254963061356 91.792711775135 90.6287966573078 127.699441431113 150.667763005806 115.866062404362 95.156378817189 111.304444413688
232 134.549100099587 122.39958019898 102.963336152457 137.611653846066 121.969936827313 99.6147016159414 124.262871945166 118.762742230392 113.346210980309 108.544367531807 82.934426550867 101.525687840962 130.856258347287 112.45381413613 99.8347773657703 130.938934760434 94.3693702001335 97.4328365112451 105.434161308748 103.841128365614 95.5399143805848 162.059383685469 103.607386703123 89.9384803262629 113.683758727911
233 124.287016883731 132.068289936102 100.809510748646 146.650598842079 91.2327949651574 126.814409012787 125.506390498438 119.75162600274 109.50087891394 108.629482275114 93.1904545884891 70.9023890895469 123.795106980221 113.324004481571 94.2131802782875 133.250812122114 93.0479032184663 91.5375065755822 111.617207829805 93.4906756660897 116.788673147359 158.179687834349 114.094888324443 88.5064237465297 109.457343415134
234 121.596341926915 119.850918442476 97.9174783819537 141.026014248984 110.240420394491 93.8550708166213 127.935725078569 111.424139170637 134.929136730485 99.6685582593313 84.1853890786496 82.9206585090825 117.196551899835 116.894916028533 105.512910798698 133.119543130635 92.23311670889 87.6465777150315 99.7896130822206 106.145317224554 124.776089281541 156.496670073211 117.263367463705 94.155117014762 108.28771529525
235 119.379757560567 129.524846385007 118.22182286997 137.641267823945 111.87145033988 93.1178495821588 133.900775437295 105.158238724656 96.7915392926113 107.286299011852 89.3811626551511 94.6776267825793 139.124290486187 102.579019538192 94.3756594142635 131.744860536135 100.31259701886 88.536877648898 96.3827973536733 106.461335345692 106.046383242317 143.991263192169 106.943780599256 78.4277787459246 102.586506189358
236 117.581083256341 119.167821278986 103.897352324258 153.922765745483 96.8343168925295 100.31358124919 125.455071060478 121.806354528999 102.637333879242 111.449879686211 70.9864083069814 87.3089807569732 120.489340479522 107.204314283651 91.5233067563957 148.745665264802 92.1018935825034 99.9346867855642 103.074327839683 79.6943181602479 123.43698075189 148.438421091716 111.276093730192 89.5570990217597 109.686039624488
237 139.935746908827 127.549013757092 113.95633469069 133.508184007555 118.638524545699 105.131856003809 130.044581986165 113.203315276598 112.9114549565 108.639070525101 88.3726776427994 88.6017083655734 108.757062861495 89.8499021478514 95.956690160895 133.763705444947 113.090722433796 88.6611038160876 102.236921361256 108.932530433412 115.241215653936 142.268251470345 104.456405335816 90.8521828755866 103.494485137911
238 128.783278961478 118.156413937162 110.705690816619 133.388219801079 116.717827601049 101.417593491932 122.829018349168 108.278891682298 117.498775770012 102.674769879124 90.3946716038704 96.7754120658874 119.979823869935 108.49837018753 92.2697467356443 146.265833173283 98.4964980967936 104.301303756635 101.343892931923 101.381681233811 122.821524463194 149.780025932205 112.096209589567 79.4416632542074 112.730779459281
239 114.460909818364 126.34772645827 98.02715663765 137.095406128694 118.303143976213 90.0576579985519 127.485882269354 108.061240688427 130.29256447857 101.493296012111 95.4713784466613 75.6253975045175 130.246394056209 107.904355156982 91.2553934569118 142.948043470848 88.9730783786346 95.0529107924017 103.147743968453 99.5898688969292 120.908946297329 150.334134894332 116.912381296276 92.4254174579209 95.7078555865392
240 122.642038848094 130.605977731912 108.591043040439 143.287007606316 109.067176489485 102.567113396688 136.837217245365 108.219361408303 113.494939105195 99.3616435310947 87.240601056108 72.4962553164135 113.491882404006 108.679363981911 79.2923225028275 130.7224054089 100.796940089361 89.811312159889 99.4983846863541 101.595221222112 114.293389613585 142.632328839122 115.939908251049 93.6597562063351 110.482766436769
241 113.922005144821 126.819302059887 111.583419189259 156.292495305058 128.104285852475 91.461189322758 117.902628276148 107.099219271128 106.064810507538 129.007362331674 94.1426117432434 84.4682148093633 118.263321709293 87.5561235182615 102.199220258508 135.856450030106 124.193056572699 93.1210466491043 118.502235282071 106.722467105353 114.742789636337 164.972502760945 109.522544311851 81.3585323606615 112.493022077334
242 133.8454207825 121.667330173627 104.525899944233 136.253291988617 111.316943073156 104.341843862016 133.849876391438 107.045732181012 110.680818821458 109.640007564701 91.018743409144 88.9532669935149 115.389395517513 114.660772319808 92.2686877590379 138.641954348287 95.4628916729646 86.325343411163 93.3747626262104 102.05016947771 112.165521008733 141.770148129663 126.278450572008 84.5296349470446 106.794335186334
243 121.542339299493 130.645076998539 115.898053903459 138.744752602597 117.292288864268 106.197186402501 135.862373453039 109.496763844315 119.365153904043 118.37342208967 84.3400091785623 98.479305453023 133.169250164175 112.618370447078 105.178340327573 148.411933118164 104.634329240276 100.396094941012 108.825996794892 101.67001641395 105.170704951995 149.886871687988 121.771373947676 76.7422675813402 125.393946100585
244 123.104543761159 128.36277386744 108.073427152545 153.900807802413 108.440806978176 100.781631124276 126.33717173301 122.918492081995 104.136896888255 103.476909791082 82.3543645323508 92.6361072101926 113.91555257245 92.9375503071552 95.191531936662 136.08894909244 112.146587092476 106.661302487815 121.863849233392 112.731442650533 116.734491861783 158.213988259308 106.131670356102 70.0647782267349 118.817048869074
245 119.426052203233 128.606870549627 112.471931137835 163.355464230981 105.441326589747 116.226423608103 114.81320154297 121.574655446886 110.272427000835 109.663667767282 77.644904942405 94.821539216113 112.783447065872 104.185565052137 88.8303857825454 147.266484762464 117.278185858465 89.190837975718 97.1014347061586 109.519698023239 101.855353870691 143.501213694968 104.356944750358 91.3223159761602 95.6392183276152
246 122.034976674156 124.823384545316 101.170956499152 135.093242289065 120.901380626149 81.3700428944658 116.463489859513 96.3963278631555 129.44613364486 107.875658095748 103.433422410357 94.3159131866412 107.8642928312 100.389668582596 97.7628489928452 153.261537802054 99.8910125894682 111.937879515631 115.173106356366 101.639962369266 118.060997426654 147.95783681554 125.729162448682 91.3793786627653 110.438683547347
247 117.957811894922 126.739681054067 97.2808408877517 135.207544612304 119.631742162474 99.9328467137844 125.655688884222 113.06530795935 113.380225741652 101.902982183428 95.4824096345623 108.216841332843 128.750124152318 92.1995887963915 93.911061183107 143.041388905594 94.8931521371782 93.2469092391437 95.1078630988119 109.969613513502 111.796301346097 131.873750614772 108.823154231172 84.4402358177805 103.140930443657
248 126.230500948136 140.758035733939 104.496754126603 145.223576604504 122.813390102256 92.6865992844968 114.459950073537 128.975168978419 107.641645357044 107.911977278302 86.0037867080372 100.569675618501 107.599558546507 108.87240424794 98.3952814575974 153.447339029481 118.627057390537 87.9038019771177 107.308101578795 95.3940051982823 125.350285570255 153.127424145347 109.736484471752 95.6356902415431 113.316365505996
249 121.718842017487 117.739226574933 105.584149731465 147.255758252487 122.517010877775 88.8831629673893 131.009717166248 118.200753788355 84.9381080857054 114.493875530015 82.7206755232033 85.4666814649436 127.875919953318 104.803331694546 87.6301306095845 134.192828474054 93.299877054771 96.6496927585251 102.678962446655 106.235605352477 120.036669484935 138.725136321382 108.889720519909 73.074395314568 113.918533083351
250 147.093109667224 120.505059973824 104.823395876965 135.898041404406 115.466110720496 122.144320565702 127.212575733353 113.747110243559 123.497313728191 106.196227054705 99.4133448064435 87.7518921756768 128.184635766434 111.77729354374 89.8477349673888 143.65084159429 100.859712859081 88.71021911635 94.773133511055 98.2489449152744 115.879282500548 158.108851819955 110.479641386095 87.0960002268633 112.319633901876
251 130.800301673419 129.355342770127 104.601193312451 141.060057043996 100.164503472626 95.8778894815982 126.675052180038 110.395772670398 110.107503423127 113.994534834751 90.922382114637 95.6508595314726 108.809606228 91.7185354681196 83.2644200701935 133.373446421297 109.212541651913 90.909266074861 108.486871649337 100.223118837514 99.7446314361282 139.940664777257 109.905584563236 89.7497579357018 118.706858847285
252 120.602889399399 126.831620208392 110.349068028558 152.023828816817 112.392655823162 108.112161520658 127.776915044808 118.782557405961 106.016831538305 121.558883865702 79.9802541290338 95.1342898005616 95.586244192407 106.288957478887 112.568599202725 118.857813381798 101.35049465198 96.773109440863 108.51923883822 108.167226399269 136.787299293466 159.196673371434 110.294596369188 85.2599571290208 120.663492173935
253 126.776965075384 116.897037175291 104.808485916842 130.11091211763 116.849650729773 105.966867233275 122.718776077097 106.768344752271 117.131842673064 89.867634328422 89.4474167227748 102.890508810038 119.401380156711 102.912503108305 83.7032543825152 135.207566827839 96.2325102764493 90.7339527050954 103.745204897811 105.840943456422 117.8421507708 153.785796940617 105.812119114988 94.9668927783055 114.497496939787
254 122.512547097309 136.151086925847 108.777333117133 136.823257577389 111.016482111203 105.530379814331 124.945500138703 109.133647009577 103.530215281422 119.001847797951 84.0194425211178 87.167838645799 105.645834379994 90.6042970294504 84.7320583952003 126.76520983566 90.649640888002 110.114893029488 85.0126729510516 103.169441588961 111.8059383222 154.615014174523 101.840287874296 87.6752105302724 111.320073201068
255 139.134570598694 122.98891920507 113.633718401169 137.566595432825 102.825478812829 102.848204930241 114.723045133882 113.304093984241 109.844776695988 109.468369565439 77.343732992652 102.957418811935 110.24031938681 108.855713573976 82.2796929030146 116.521477730164 94.024080041133 95.3322698196515 106.622977647315 98.4605092743513 111.673874131228 144.345535008739 119.919175114912 92.3445373956891 118.111864475145
256 119.286509799656 119.752286301969 104.013465990748 114.719874382112 130.048044699077 85.4937130771005 131.991269356047 107.026098713777 127.312170403083 100.761783186816 96.8835353162656 96.9409760396147 125.646800112158 101.047485547105 104.491799082831 125.046358767514 95.0701595765794 98.591971579052 119.45087204893 101.695430765999 130.19242659629 153.965317469 113.240693124084 84.6823839153558 100.976506848434
257 123.230605203346 119.385920146616 98.438753740263 143.387480179214 92.2273338985142 98.3397018172871 132.434264715588 113.986079395627 106.578432904983 113.693002475981 88.4222302392216 99.1089344166242 108.431253687172 108.169983489648 94.525342440025 141.84724576565 106.934467543193 105.185289833117 96.2835162768631 85.1876407318106 128.843547168816 149.060464720969 110.570642183397 96.7034078919949 117.342942587145
258 137.088593689172 137.094180242552 107.621571486711 143.082194836155 116.838851307133 115.500737743315 134.389920986419 99.4490536502763 98.6803896193283 106.792379940882 82.9562288230784 80.3212619050882 120.999706363865 98.5837267205234 91.1207846733221 148.24779254858 99.2174439197461 95.0594908021767 102.353771934245 98.3793323116972 104.503775946149 157.204000140038 98.0448946726995 88.1340863927582 112.416907495449
259 117.369711158072 126.458809314033 117.593106525481 133.914719644243 120.72257396455 94.0496616554994 130.433618760599 105.617189648772 116.731344808794 106.75792525579 83.0055718930446 101.334792056789 113.157315638101 115.399966838874 88.6866431317233 130.891867667694 102.670647981546 88.8684263674463 118.024383324936 96.6355020415991 111.427158886869 143.7192642685 120.873727870009 83.071007025904 114.537386701132
260 117.73387413036 124.70971187292 101.788543828565 135.825464157832 110.142047706893 96.9651866149416 131.188252545436 109.174748159476 122.347791156032 103.725019895385 79.0005064757227 93.2860670358967 134.837720459002 92.0202849435859 96.654537243595 141.839641817606 97.5885740402887 83.6811719765367 104.308338342338 85.9305393764528 110.470032531571 146.678681279811 102.461801980345 88.627716501051 110.043099386863
261 130.538615459617 137.245642057091 110.080122822638 146.045024053989 113.471644107866 103.225312543125 121.10305536249 114.724067940686 105.111771415807 105.28923259054 91.3162410682022 81.9517860034331 113.418147678458 110.575712760249 90.7155345658901 135.93299907367 116.789798036472 108.304587502018 100.373989865717 107.142643528272 118.115606585965 165.816712892864 105.555649768405 87.7365919701527 115.616756066521
262 124.539265242805 121.579472725131 105.334246860703 148.228076176423 103.853773831271 99.3756683652805 130.705599869198 118.50115458534 107.675273715426 105.590687996526 88.8628491720986 89.6460779495625 118.351896905238 118.899371302783 89.7654064595937 129.356673308164 97.1335464189381 99.7713678745324 98.7792239828001 93.3782556874282 108.287206131285 154.487775405 96.4961262385232 89.8429993770096 98.6843306476308
263 124.093173806178 121.099223686079 107.555191808779 142.436714459863 119.856689366404 92.0344371188308 135.566277266422 115.884429280787 109.85854063245 109.602727036422 95.2815908373433 83.1640933095901 127.101736419232 98.1487744624678 91.0368170287257 131.893957573451 105.604979552649 86.005156792896 83.2014033530855 111.052333678508 106.602457137337 138.622137983417 116.577885084949 84.923601009919 110.742333980651
264 132.998499802018 125.119574647697 110.695805479745 141.095403260446 107.16758704203 115.323570035515 141.322228574972 124.40065969577 99.8616269886368 106.230798676318 87.9349584580458 91.4095905861164 126.522085128761 104.510238469144 93.6440902218834 132.75084693883 85.4350692920853 93.8768849733279 106.622234951754 104.292992757505 118.769777630153 151.611643547207 106.567991285493 67.8797745830649 122.301303607398
265 116.371700089269 127.927145907327 116.263314853057 145.239374400123 114.856091996545 104.895786349854 129.397796670999 109.309763307421 97.644687414313 109.934979277147 98.2029421131916 91.0310937410818 116.853170536182 114.208839845258 90.3725133083938 120.123841020055 109.955972439716 90.5480028999743 98.0677548726516 90.1595186487498 104.519533629357 140.392081841451 126.634182896494 96.614994119217 124.225862652782
266 127.625423790804 127.291307988844 114.704843002996 142.321052410965 114.980580421782 100.023805497878 131.277075951691 111.475418972002 100.789793193577 119.96480959347 85.5041448435577 90.038138190937 113.836704108875 104.556562571244 83.0163134592913 128.429349049657 122.195613677272 89.5297828518333 104.292727815581 91.4844622719832 117.992376105622 158.819720500962 112.429690424706 90.3159290332516 112.459637778263
267 117.198772213231 132.089319055337 109.921929309788 134.485118696306 104.324161172699 115.093150109952 120.330673749896 129.591843320562 113.685882276856 116.241136692401 88.4553827529126 82.3326311839024 112.638773678175 91.7253141967715 96.0529261738917 128.674506946403 80.7478420955378 105.787960053108 94.0626767217936 100.237990918311 108.983437581628 149.210914670852 110.117476387555 93.7755146062775 102.227720612043
268 119.963639812475 126.616381963894 109.77140576132 139.544520891967 111.585135014 109.130420152864 131.412781750149 104.88292296558 106.664624238316 114.262603997818 96.9937680249537 84.7486484910152 111.205573917809 110.865297545765 100.257865686795 127.618622747016 91.13782262814 89.1899883900562 113.016041238355 111.050395479829 114.641580015245 151.821192186625 106.919970246615 94.1886360549556 110.180964319228
269 117.819199222617 127.566167735386 111.75184070067 133.680972691368 107.344825744518 114.014456018105 122.037253048643 108.074296268726 118.918135799042 106.614357448886 89.0292238836567 86.9545920861274 131.611082093112 117.559922066744 103.126398490718 134.871121371503 80.0217836972878 100.923834036583 99.4198400605873 97.5397378511966 112.738687382856 146.039088288466 113.083188137492 75.5203526860761 101.415226510904
270 128.523852077856 129.744943238788 108.228021722384 130.696859920749 108.920579912427 102.773038055447 129.753201593221 107.726551130051 119.39755876286 117.034098163343 97.776067913342 87.5990277885625 119.642368472748 109.119218581087 92.889154114924 137.917125069167 103.849353764859 91.3531795768118 105.073012570898 99.0881575987248 113.125273761874 151.052329268049 115.433127853297 93.1686952637122 108.380768174922
271 102.966719374726 118.415298602065 99.8200258648412 139.570504565442 115.129684027417 109.32332708687 120.07190522521 115.951905751895 96.8404040164942 115.122088063996 92.7695538975276 80.5002936125918 127.426365815049 97.9127635125828 98.6131789489555 135.554611362361 95.9869084511085 102.139697531905 86.5163892974097 108.294657370379 125.000529798484 149.20035228821 130.194394690094 79.7358783131985 101.435838405618
272 122.132327960367 129.751185738199 105.379840837008 139.677028030163 94.3831555031117 101.723584486532 124.808090820289 119.949060670654 104.404659469741 103.848874901834 96.2556959579032 82.8145667394268 115.062652733504 95.4560394235176 89.317435350217 130.382592622543 100.750158059545 94.0671147504573 106.565343137063 85.6931582581696 124.006518035332 170.227379467189 112.125421441636 83.4873489020227 120.334959712185
273 137.311688016261 131.545918861282 113.830102706975 132.652828701534 111.625449388306 112.810028875519 137.838608596661 109.763185025446 117.484805872121 111.820381752066 94.1858831352318 85.7381050995346 135.147306402062 104.55352401909 93.7654110945587 129.90584296178 103.012747620006 98.4814236187036 107.339207634789 92.3522236493728 98.1397447359691 132.28665666598 116.725726474573 93.0674429521346 107.573642808372
274 120.515756694356 135.808413385306 116.204368652749 135.47688525932 108.432065442406 98.3832884415955 112.142228386395 112.11860356357 111.190445669025 108.999899703401 80.4046220338501 101.144659714093 116.027233646401 125.431177991193 99.3786199701465 136.438220130252 109.531283836539 93.1324270077162 103.530013770343 97.0734868687775 119.250655218222 143.928186032228 92.2650698430223 92.1392213975466 112.117790660247
275 111.066483704481 117.465026013436 107.960205479104 139.793639374315 106.125882658919 102.272798806025 107.223778171352 122.164248719928 106.10548190923 115.065857422734 85.2526796825764 89.4024349042165 124.117391282953 117.395641085847 88.3080263330672 127.671312658097 88.9197107923253 83.6307872691669 100.863179850927 104.243055486364 112.00640751933 152.895261527589 98.8175721375171 84.6880690971096 106.212357757157
276 123.907862634947 132.949322831512 129.516078283021 147.851362537486 110.266824319917 102.830682108787 141.125932148711 109.410339313118 109.624016624039 101.662732397701 87.9834397286112 89.427454855128 115.842663305698 115.561808432006 104.660355061636 120.779667542696 109.143219637323 103.531094741897 111.945347323697 117.161947711646 99.404889211605 146.730308286783 124.696587805687 91.7776423895991 112.056260403539
277 138.48491218494 131.18720286211 108.293386126179 136.403953987195 111.34847891749 94.4089181801772 135.17762369305 103.523413177736 104.268244877707 104.365950572488 88.4141926175272 93.9736020503578 119.750317386749 122.608781966997 81.4584556052125 133.009785304581 103.804264557969 92.7578029877762 103.760070281203 95.0716534187285 120.436771723193 155.445771387854 119.057268051118 77.7616007097851 115.925356991398
278 121.329516483602 133.14642777389 113.238881768522 134.574576006296 92.9144892232615 89.7503077580641 121.411348663237 112.740458048947 106.488715999756 109.264782047527 98.0693884396268 96.0961190830027 116.279714681906 104.316416013906 88.5198973946965 116.457787075938 106.388586505609 92.2213486501777 99.9917278472063 106.55699484679 108.007308446599 144.864206434536 115.982782933093 78.0459204762512 118.576518510088
279 126.336963524609 133.005873414634 107.779085539472 137.550144684866 120.131905868931 107.319391742876 126.986944341732 124.511183897084 108.055547137566 111.22541365743 72.3138504285488 92.7546392832186 127.60219163366 102.945290110928 98.8981686445632 139.897414942948 95.7455472807024 88.392708317217 112.885863487266 105.511426062952 111.009829442609 150.833339811603 95.0390484581387 87.3211760188979 111.020409525148
280 117.48164868346 121.786226954681 110.063559230552 135.901343215972 105.175042131653 115.859587812286 121.911184435238 115.107962864755 107.502304845417 94.1755474990805 94.8295292571839 96.5319702657078 138.298885978941 88.4399890214126 97.4394329238969 111.65719368742 100.934710651374 101.394656263693 118.672983780777 108.122460300362 129.976349746843 127.705720651651 124.013355044378 85.1946581761088 111.598196058257
281 114.611981609283 125.535783946853 115.769743856766 134.635530915471 110.054958137447 108.333704670823 141.759327534645 113.724795875407 112.616139073231 96.6233035745028 86.8821258790705 88.0979471999177 119.135335264407 123.646729120126 103.025985562652 114.97631229131 108.330900540555 101.46906230553 91.5329993505544 102.373094147487 103.445093122797 144.514388850195 110.181699703936 94.1721853573402 126.55405249537
282 122.400241696681 121.177260662822 107.489149398039 134.585650309648 113.809352668548 81.2929025524946 139.075231533649 118.944596903333 92.3736360423979 102.614092254718 90.9033723843143 92.1147013874594 130.987082977855 115.41147363444 83.267005370412 132.920172318744 94.5483129250712 107.271927585667 101.998840660051 100.46022929639 111.250307663638 151.230748604223 113.586108926876 73.9134757826763 112.017522798237
283 124.294957640484 119.996387488756 109.612702070294 150.852535518034 114.57047357509 108.247479422691 116.014578622687 104.051334048567 114.30831439454 109.217261070442 98.2428398701873 105.401204963845 117.539792403704 103.194311033299 96.2658896238548 129.087303273066 99.5470088626007 85.9029183444632 119.928064387099 103.515961893536 100.658824959152 150.440747115228 114.258703743555 90.124520005345 111.87656746974
284 129.327489072159 128.816702705477 108.736374656992 142.116608701727 116.20970597752 106.609081699034 119.301763259566 110.332590012939 120.625252192835 109.975421027931 102.330743127824 87.763556863783 127.500132062259 112.836355074043 103.481047954482 138.996519402848 100.751687388402 92.7319445589354 117.188349222733 100.844650623851 100.718503884755 142.796054886426 115.738964470028 86.3463389030508 98.6949428727925
285 128.629503906575 127.853024965343 114.528109610995 143.388112814423 124.076822453657 84.0764866507074 135.403028826517 119.490092351391 104.221206177862 105.334135159818 79.6815817241272 87.2703436285419 123.619130358231 116.723293313657 90.5019140500883 127.225638962721 113.980089718964 102.621783736095 106.613412386821 79.1415412480597 119.873632973732 154.666155665682 99.9550203620232 81.2208809728286 122.832306627226
286 130.653337763073 125.090454003845 107.463188442188 142.685248754207 112.069598119622 104.633417699662 136.638056641925 123.390981498165 121.245376411046 108.780643302836 71.1372342663497 97.2700463986185 119.047804224156 102.246464850802 104.19553503302 118.826938611845 95.9452409349946 103.922291300745 103.061352382829 91.321777309779 108.905561484299 146.039463347912 109.200411283234 91.5594412322258 113.760892580921
287 125.543216106977 119.701837910994 113.174835066402 130.903827322635 111.434172244599 105.576205461545 126.729798672831 116.599256696994 114.060919460019 110.764407175445 92.1767730068853 85.0499203142356 124.701637132378 114.686790461493 94.8031501749798 115.676457229857 100.714908107055 89.1745843455055 104.41668558716 90.857716263338 116.328463449369 152.620300827565 116.710784438771 65.0720274088103 121.061856021766
288 106.31154350484 119.994306267484 113.085458923007 135.478663780229 108.315679163776 105.106987076886 122.361466339108 128.595937560056 101.83904292248 104.062889510559 81.3794636028091 112.781075259363 110.300934696702 112.506480303707 89.4887843405967 121.13423109521 102.089841281338 90.6886233279787 101.443671635803 92.0512504895123 124.053483782034 156.10656856084 105.278252186449 75.0623745232072 124.56909191423
289 110.638162298778 124.346831112695 110.258555694094 141.162141068666 104.724513212095 106.171487807922 111.655668520437 125.850086998539 106.134470154312 117.436992321524 88.9338595103653 91.7387939667321 127.851199044479 115.378421984261 100.358465831882 122.529178083041 89.518186304989 96.0900372707147 100.832762973191 102.501916815964 120.855056710283 140.698945436226 124.990989835922 78.6886212442266 104.414752578453
290 128.967310486278 116.295590801083 98.9642150666177 137.766055124666 104.064554721757 97.724265870225 123.166616481401 114.762180057855 105.467949514293 95.1975361638275 86.1224675670786 106.765184972038 119.948771228746 113.133932730495 102.651585394349 148.864663554835 71.926714333583 87.0554280708192 106.127457183011 97.7817561094714 114.379615902939 152.473131023228 107.472829776189 81.8390148478306 117.589064384929
291 125.376145110136 128.663147209228 115.222376839265 140.854387075155 107.429803840846 104.085691871727 134.505686331343 113.278606264972 99.788936491485 95.161659342036 84.5721510684472 83.804221989589 122.873424952935 121.619187245765 81.4047042040715 120.985268280437 107.104953414051 104.69581791157 112.149823797675 111.127092763578 116.408403192081 151.701495190392 104.088379042923 88.5962085046 113.067618968204
292 116.741369560942 120.760913648081 103.073983387596 123.316199923616 111.026523654446 126.023527261688 129.432386267437 121.837542661907 92.6052493578658 106.894279428884 80.8104365726878 91.8054303894553 117.804242157519 106.235456307601 97.5327498071222 115.054621216024 103.288796537169 91.917048044308 102.778752768174 97.1059758467232 118.35844853877 157.483628860708 124.56410557328 101.413877487736 119.829187901607
293 133.61591277189 132.042262821905 103.277617903781 145.068700222449 118.386401627106 97.9044721551027 136.467680128452 126.332346727297 121.68046437463 107.458168851125 91.2256172423689 94.9196548671119 125.20539749661 105.718144551324 84.9198066267357 129.250860951012 97.888405681066 78.499422150341 109.069433771737 103.779807393151 113.76859592183 150.363651243479 107.758348250223 92.9079032995072 119.315532544895
294 134.907643831375 126.207547407594 109.237565335129 142.314569095645 125.76041238898 107.192938872672 132.195671330324 116.262867380633 118.454816628028 110.022609905457 88.1539360225998 94.7173164513553 126.947467850551 113.793357674838 95.1895549530787 128.440207475277 98.0789662962534 95.332502914917 100.718934949863 99.9704306292982 114.229444989103 145.331042538939 109.53610591873 91.7650381532087 111.807975341407
295 125.06886074792 129.767251662563 108.965025393576 148.614029943605 124.591335411302 105.800102703139 119.038310390367 98.7456447642316 109.820642573487 113.577611122031 76.9326294803445 94.1074690316096 119.014124739072 107.819146034305 91.6472721977293 146.972808092864 103.118272930778 89.4275957032847 122.4246661732 112.497811767552 121.857876714172 167.141474649874 90.2124681180175 98.0739441964533 112.308871277849
296 112.24467119396 137.606332385521 118.18115399594 143.165445780667 117.968542844908 111.67243465808 138.517132740512 114.6911841166 101.653725616462 109.100972242493 99.0685156209271 100.432519228425 122.300363518755 99.7789555395284 89.7966481331966 129.565688732132 112.511505645217 77.5773478638205 105.178352360538 108.125180212817 110.217292106789 140.491145064122 110.063293915215 85.290995050911 111.163727500544
297 127.164394183098 125.566773686971 115.171365427951 134.406585723632 114.220284015055 99.6969242303997 135.193131336097 130.754102263489 112.243750978955 113.318105623751 90.014892494586 97.6224901963397 112.292488687299 93.4457562838233 90.354805637437 131.074820279936 90.3070199515989 88.144496661232 98.3951737594838 93.144097039486 122.026240687145 152.34695197945 102.114395018413 103.656008522038 113.854117699888
298 130.945832269364 131.048658348683 111.473093926548 116.231609901966 115.228915311688 114.435923848071 111.133125459544 120.33860450763 111.47562861069 105.767058950673 96.4531087623774 91.6976953149678 118.758615508797 107.151657673296 85.9618292599104 128.590539680619 85.3481408828238 101.405366398478 95.360189355939 92.272904003881 108.657726739666 154.123455925083 121.566670584052 81.2605880741684 119.456421556941
299 133.969303762382 131.801071026731 114.564401764344 124.10515061088 104.959702206475 110.596303707354 115.465322227847 120.021596643817 119.792843009288 103.44876136496 86.230021426043 96.194506727536 125.746282199103 98.3924785083186 95.7905129331561 139.089741306689 92.9697525414478 106.011047621902 102.848733833247 103.162892850907 110.021643412235 147.199872568061 114.335367539224 87.051122213889 111.786207893521
300 132.786765297408 130.95738449559 94.2269886004666 146.683659136449 117.937883014995 110.925861366383 121.655209497597 118.145196426721 111.264086500869 90.8688529200018 101.255246981134 94.473939025731 130.48583272833 101.131618554144 99.545561195541 139.903388186951 95.8591254276769 99.3035484277881 108.241267768532 108.443081221303 114.438532633032 153.131783495009 109.284453433632 78.1046098107317 97.8694272333828
301 120.11006932193 136.112836880837 112.14440070276 131.513358014808 99.273794651006 130.299195097293 95.7874182291923 107.298937262235 116.815937546791 108.451944423787 77.2679222752606 91.7391975370524 120.604672757642 99.6959310300451 93.3999385842922 144.585389296965 113.399897376707 100.767679690545 94.4780145842748 120.913867391369 106.598170632712 139.557435853243 108.045199399422 100.377874632428 122.918770660117
302 110.966134425817 128.72434514177 103.752580560772 132.395742781346 102.728440685712 113.119682114051 125.372623254747 122.585073004169 111.526387482292 118.46795201906 84.1874478382196 85.2160161093653 122.462508884926 95.9454414743576 100.595234329463 118.68393786544 119.000543365054 84.1139674215697 97.3558608782885 98.1862642170524 108.2605135875 128.878287032481 121.067967449283 88.2770656494966 123.114930568277
303 138.002571404254 117.558433567175 110.372715760174 141.422147712833 99.4836369571136 108.305891651431 115.636588151048 115.505515482931 114.4316162795 110.190572357786 63.2873464468712 106.965182199165 110.89345030554 109.38532147842 84.5435193443834 156.406726874679 111.199584455215 94.6053040513739 93.8064345136081 99.369088976517 113.760197852546 151.623421968976 90.2755983688118 99.7144231692032 109.542842900202
304 127.901392623772 146.52955927662 98.6086283461257 142.684254802298 113.932077858946 95.695130252423 141.628437341014 115.233825835468 122.42416436499 115.568530196062 65.0021299457077 99.362458509109 115.635771877307 113.776446715142 87.570136187913 124.94014193417 111.489661777414 102.517707984638 102.183559403354 106.560276462866 102.492373716004 142.596291794568 113.954420673415 97.593474219629 120.686837291386
305 112.945831685815 116.880742425589 103.080512204913 134.273613484615 87.8038175051941 109.014961759637 119.289935491855 109.43359779973 102.625545392623 111.191461742364 100.051907960931 91.5449457408309 121.797853970906 104.646379489025 101.620076784294 132.989592441062 107.570124977363 87.8257442509267 93.6983358753241 113.555697432738 115.20196275245 138.772546337204 117.043039030577 82.492064719548 106.013130334063
306 133.940352241589 118.341796715133 109.422995169597 136.996073095674 99.0679749436331 125.538507846982 108.614687468739 114.3078714241 115.472787366026 88.0217792712277 81.2867037652548 96.0070237525328 112.166021710887 108.935748490881 99.0107283633409 127.505420066121 110.891693557978 83.6117009234684 104.696319703512 96.251075138769 106.907074182416 151.71457391837 92.397768256589 102.026347246897 133.322071235482
307 143.609287137379 121.180633455533 105.651649275057 127.881933442959 108.86218275891 108.557993881079 120.047557775118 124.42650314616 127.487301227863 106.344576672315 95.8463937009082 89.0115729529095 115.894650587021 115.808423171059 95.4368502109765 129.573257930414 115.160799998418 98.3859973030632 102.790130308462 109.923121369423 112.126756992027 134.904048572482 118.2981158851 105.307075967555 105.723752672101
308 121.516003507572 140.048123381048 97.7031275519557 123.572055549993 103.848438622619 89.8760463768471 91.654979223598 125.622628971824 126.813158153239 103.757545029753 72.6010973142365 99.6314987042879 120.715095298191 97.184016329002 93.7871544672313 155.829027919396 103.292745193731 89.649181196375 108.404449581906 105.536648758967 123.991241203047 140.7635555834 99.8279678964006 99.8075774736488 118.444061255959
309 127.299457296007 122.588333207432 117.757848430874 139.467296791314 87.1021693580122 116.382474725167 113.018338525794 118.475392775577 122.026348358238 105.45551491327 87.263814659132 97.4338334169567 118.666201280601 107.839350832564 86.1960885524338 129.001290745531 116.721366056899 97.9309873186862 91.7884076562868 87.8949325679224 109.631246439951 141.674837510246 105.28310114568 97.8799624320173 109.628272909074
310 121.322981910755 123.004823796646 116.955192328747 134.158106403149 121.717519547351 94.9093917401544 101.833372537567 121.266321425876 109.148803942445 121.312309862096 88.8737449733005 97.2900226803464 114.638478754952 103.728512854445 94.8333470316335 142.757939696197 115.641677437588 93.4261119682934 107.164077291489 114.05192822188 112.367295494945 162.351694610011 123.749834002307 72.296225999836 111.135969402903
311 108.139202383949 135.906718022504 120.80250009475 129.033893265157 110.573687172004 106.26983384175 107.363946624792 126.914293174781 123.284462939661 112.477438180105 83.264052331378 96.4407606786187 123.454379869917 109.344166024631 91.1830304329521 132.127333914654 108.658348825161 107.402518948632 123.212218437161 92.0005415108546 121.081006417772 137.725417845515 111.355293805375 105.873904699246 115.000581809003
312 126.8810479317 124.770795919764 103.526314383129 150.328301239441 97.3302644969032 107.163210261139 116.83888638014 111.092053560574 116.327070324102 109.568529908817 108.205044401335 105.40693994379 116.209157631671 99.655773044096 102.551583274461 140.843980844994 109.531647210624 102.08924193031 101.005680149994 99.639499154368 118.892951657609 148.415707607511 116.456332398407 110.51225081863 121.544560874641
313 128.616653599348 122.145409910226 109.407831786763 142.0329405098 107.175629875304 100.715921612134 121.510217470095 115.778299823654 113.153228773948 103.899365837199 75.7192174900597 93.0722781575867 105.307625793623 121.259676788601 85.4083858188586 154.985086696381 106.680865866273 110.39137917233 91.0422496310705 103.200217801227 112.405360772654 146.856477859302 113.721095596784 91.8113760936933 119.398640817464
314 119.001617774054 122.469585386443 107.745330522473 128.550290968888 98.1608187161493 111.445789610355 102.928782892063 130.925061461085 115.102980769408 108.384629032614 85.3019689343 101.705255888086 121.707212403362 108.364226041707 99.0464270156287 134.553247763345 104.274232713143 94.2767649104758 102.206620380019 97.756916282307 120.78885445318 150.884973943713 99.2110503686322 99.524871234286 112.414896573567
315 118.459756353001 137.179816571684 108.893680786045 109.221699943462 122.670367351451 99.8090673033144 127.569000053147 100.269018822312 112.31776545811 108.576030216397 76.1618555172702 91.5611542837905 114.495784298727 110.288315594934 90.6226355427594 129.540543590352 89.1525947841697 99.9055469919103 114.55564938665 115.679788711955 113.65130875115 148.073479960097 112.711078637079 85.2966552735224 112.7380611734
316 127.219547926554 126.169556575759 118.623755314864 117.38655907854 89.2584485940175 116.298663216226 122.637643164219 97.5927489892343 115.052340197848 115.643548902639 83.469200197307 83.0926261357174 124.411212122464 103.396997024733 79.933872468984 131.579845272032 116.355664349462 100.753978880419 102.33299150923 105.128278186821 102.009283747446 149.594573937371 97.832541987012 82.7676493768842 103.584463215955
317 126.324063034072 119.408738630256 107.899718144385 115.579559787404 107.100048195867 115.758250019037 114.919480107542 118.852921352645 108.544350909261 112.696447361314 91.3955134071144 91.7166259081376 112.346564203781 117.836154997853 91.8132191072893 138.856091985177 105.000245645034 87.6895224688158 96.9668724279188 105.606369028286 113.613512687173 136.636787930305 117.143150905707 97.4751152392496 115.994516409981
318 121.668215738784 119.611668053166 115.85657920347 144.047097828746 105.860255700835 106.642557388788 108.110914238362 126.434966781005 123.151548073487 101.883242489516 83.6808355931766 107.567387609788 118.221683246827 105.970438059805 93.0864866417774 133.541210615217 114.066925942885 86.1215478281966 103.178120776465 101.181073319163 108.314842985488 134.526079387919 97.0465170515114 92.7017853946997 116.334411463372
319 139.822199981541 132.751041820119 116.429457730176 156.025360070178 121.395429004718 113.881968745891 107.637536286416 110.405357128367 111.173436822127 112.174013914422 93.0583540898309 115.407276079761 107.583727454225 118.099151161614 92.967927181071 137.916482056979 110.439656925702 88.7781550119926 104.431532068127 99.0304699959411 123.520132416094 151.292464084934 110.083218763901 99.2803084867829 127.915331486977
320 109.30905881591 125.384115929736 124.046449420654 136.368489018135 100.722664393649 98.5963579336034 99.455348083181 123.07979930179 121.435876128163 110.80878972381 95.641612585527 108.143275085442 128.088101619737 93.146561540771 99.5444137201498 117.662140808296 101.110350703642 91.7713718207887 105.817990116627 88.5754667605765 117.015949069789 147.649250593889 99.6229705521116 93.6462002998945 123.038186078774
321 140.288207411003 132.854554430819 105.800870137415 145.482994283269 109.738271524371 118.87017806102 130.352282227757 122.980149222086 113.125902951978 87.6463624252582 91.9479423549346 88.6197130168548 121.324974050069 108.152564957376 92.3132333803468 136.763545142179 99.9857549006137 89.6492550852696 96.0765432289924 95.4809095986821 111.555414576254 142.508549405462 97.2904032623863 99.5385618436317 112.437210526897
322 118.229847245137 121.302873361331 107.245188878242 148.504297433919 98.9295504767344 111.10121024563 107.888454329401 118.934186597638 106.018565095398 116.631640424489 91.7859661564013 102.313640121501 109.506434859749 114.809108139312 88.8269798050177 160.36101657459 111.762364979116 91.7015098676445 104.565846933831 99.8099676721555 113.820880651352 160.835183590039 111.678417733447 106.491149385486 130.762184563471
323 103.187830746886 116.807235822706 100.822635717451 126.950120158941 83.3169881081234 114.387951821992 112.08597791141 110.566916580299 114.431692500678 114.60969159782 89.6922400427834 88.5521481192842 114.804396757455 106.191632854245 89.741657817725 120.429846476765 108.039049712072 102.018796365045 113.994561344677 93.1087834689226 122.18212678903 134.860716735508 133.237196202004 83.8721261927103 103.188971114803
324 112.865337195156 143.069169900506 95.2483764661728 138.956995523871 114.73138068902 102.133072939989 107.271004589247 127.198408384097 119.609146568726 96.3029360723086 75.7250071087984 92.7596494481208 124.07495597578 106.394722792291 93.0284126725554 126.270166522415 100.514827161196 86.2731400489975 101.982081497378 104.203684100067 117.588344923167 141.610058978004 117.017593410681 94.8443979466308 118.24210947908
325 102.976853273749 139.667030593544 119.877711791447 129.194662253301 126.379164362431 91.7473237132338 137.256078519461 117.020079083631 114.850671778623 113.348683811469 81.6989556580267 90.469720127636 115.101055376592 106.86762997846 96.9498705270362 171.893232732872 101.036779895437 83.289043994368 105.829751754718 104.669843766459 109.424390489702 145.666321233623 107.102080257429 88.289002567085 124.183001889894
326 113.889100585926 129.931798303132 122.142359921091 141.373016077923 110.96104997813 103.795741287201 137.550314429255 118.050615742337 122.495972723057 105.660808608199 84.7638058073725 99.6915881291502 116.342743103893 96.4854801572271 85.2568737331715 127.513467213345 89.130848759408 92.1150730793745 104.316590015524 92.4572622131724 127.898794408449 126.756425647577 115.622641782485 89.9346031381752 129.640851427214
327 130.34397678978 130.729036372295 110.026204472093 131.447062704798 103.747409635904 114.282518347557 114.837438833924 119.718284109953 113.445497274099 123.223951679312 93.113402104977 80.097367609629 117.719053313064 96.7996633383544 89.91854746664 132.014929951718 95.4382560412965 93.484595634022 92.3031176472375 108.24760399898 112.192505020622 142.396589400653 100.957403817635 75.7580712280822 124.556701261877
328 128.238576497107 134.635817925605 109.730309241856 138.619598245142 109.759346503157 112.164542168741 122.955627593564 127.673773510768 98.4975185851756 100.818574945314 85.9118242425158 96.543045756634 118.395664524728 102.254644843766 87.925825583581 154.260911406865 109.789372753167 104.470008935437 114.410149549959 97.5041868369578 120.773447356264 143.438821788785 92.8725036177688 94.5118373425307 127.780071143566
329 137.858104999657 128.072599130155 105.318435126957 125.714855100758 113.249168508663 96.4541712169067 114.211087895172 120.451050019136 112.872836070069 121.256837991746 89.5532221905232 89.582330894168 101.306127626379 104.222408578188 101.32633891162 119.500564840498 114.673558827241 80.1894218389889 93.3870312945166 99.6099012942595 110.216122428965 156.359587598891 115.269975290402 83.842706408998 112.939656789311
330 108.09272907721 128.545784720221 106.917458006367 136.158980311337 111.358118889928 104.014126464594 119.878794637941 114.962196199936 99.8171699587373 110.645237496711 72.0098713509008 95.3272650524414 123.575037830449 108.273476198114 83.0129006149564 135.794178669047 98.2952577061628 97.5712922726593 101.261861307797 105.948105420605 110.752122549915 159.32834912412 104.19536792858 72.9839792211345 115.666546403945
331 130.890071170687 119.57689513475 110.836638300305 135.739679264548 100.437146708312 119.693632279729 110.813366807862 107.396410537929 112.560535019106 112.163849011922 91.4679343842299 101.503763368197 115.275034170118 108.646837314132 90.4446031752904 135.530520571252 118.782092290167 73.363836301196 96.3984233969448 95.0235118614026 107.285367562352 164.075733735781 112.653125251817 80.4065858797336 126.21401394974
332 116.146721546714 115.064701802265 108.297154750545 140.593001016502 84.5785469623103 106.05699169831 130.595759943951 114.777528993668 103.188175433578 109.223402189269 83.0854090583429 97.336586789198 131.390894059497 114.579146175699 89.0650440553964 149.848573033876 117.500726784132 103.765163360403 83.3041314031598 94.159074169248 119.013830310576 147.4414952719 97.095213532425 83.2186060116967 122.334473693304
333 123.746651626748 138.695875241416 103.892865294937 131.168773164328 93.7253923085827 111.874887001847 129.616535747941 126.905613134026 125.746223452864 106.35448194014 73.3616132580613 99.3853869219185 110.572526770283 111.262602845071 88.8066415523889 123.85731503679 110.856071262104 81.8985416096643 106.194376771507 105.032182080075 107.595497677368 150.096805630206 96.8192464441828 90.2349830761378 113.737898971191
334 133.818049199046 121.383170201915 112.96520771088 121.389256284005 98.8224708363283 97.4556031557964 123.450559931298 125.259075090604 113.455438970637 108.316012072758 81.5612990701547 91.2444553190255 129.197421793461 108.835083558374 91.1328127717286 126.610339223173 106.454815969142 102.77802126225 83.8243535572574 94.9665017684032 115.317334880381 135.216569972817 117.033345548898 80.6053126832891 103.595002315567
335 139.935139683054 124.793446804928 108.214973158455 146.798400212705 97.3681024466078 108.448583721782 114.742610914691 126.626304194236 108.594946517305 114.113960839861 83.8732948604467 88.3746331797393 125.332131738951 102.334314841666 92.8077173463126 148.702924811088 115.748941577618 97.2894708091431 95.1883279234393 107.286600030446 116.295247057979 151.329745294429 95.82478304272 99.9973666070704 121.389123906471
336 113.003345175329 132.312984677539 115.668481229347 143.992670052173 103.247385249548 113.883537755421 117.34309549142 109.015192782056 117.254226913829 112.717643738926 85.302630351883 90.9388886965214 112.401817211845 108.713501005257 92.655500422345 135.098594832156 107.148576499767 79.7488571343061 94.0550155065037 109.084325974744 98.5677586684884 143.132931487356 99.7743821301853 80.3081842071798 107.585371446401
337 106.617283943434 130.554447223705 111.974720459125 143.055205616421 103.683337073275 113.720611694278 119.24730784859 119.879005771876 118.755248931419 104.053396257445 89.4845370346232 94.078229675854 116.181309898054 109.032265982409 93.8824502034458 130.963397610097 110.145957432273 104.113169735481 99.2068069917713 98.5376590172634 122.352378173967 140.097590855087 107.73431134677 93.3824268137312 108.826883156203
338 94.6947764696803 120.175721988337 101.284070937865 135.351348476664 125.767998329576 105.994678484007 119.203014618031 107.565477715992 132.499613981618 113.341816449698 70.9250983396758 91.9393626900518 120.868770357739 108.157514228359 83.2979859404593 125.360924041451 106.943806252791 92.6244080022755 103.264168146768 108.424384739633 109.645948392144 144.819503168722 111.038704237294 84.092440334709 122.196314494171
339 121.017720890443 135.078278907478 111.544195529418 136.031859471783 120.023746187476 95.3464991979556 97.8777452882388 106.012670832542 113.195378162277 107.776997764024 77.2876290602205 100.632322454041 119.719841589517 115.947514839038 85.9813365981793 165.10303019646 100.663882902109 100.700829246111 90.6935609180863 110.062720607069 116.025621628791 147.191029928799 110.929735941142 82.2207836906267 114.591595137951
340 134.815915508195 111.853213241694 97.9268047035575 149.872946506992 88.193011965488 106.600228455032 129.449220414439 127.436904791352 123.08515951438 105.813106197029 85.4947367805249 93.8137985013918 115.152036538058 108.7962325614 87.4194104600742 135.075182711156 118.583481784518 91.1858591571458 111.355802072635 94.4420724947817 114.334329571744 173.672851371062 98.937138605895 86.6142457224144 127.26222913619
341 129.075563240869 131.113464741368 99.8745070848486 142.166065288949 112.244915135505 120.6253402749 117.911664000211 116.850454177083 105.989931538619 105.742003150136 78.4170547093285 94.6495020460806 118.777455148517 108.062658909481 91.4382753959722 142.91183183184 123.105268686032 101.295972068963 101.978718215928 102.659149441468 110.218070920384 136.75383139177 109.810633477436 100.217176199682 111.976028618897
342 117.593150439023 130.782913915092 124.931815637115 124.420015685295 106.747296424263 108.527202683697 122.560209961186 123.625459162074 109.300925747504 108.318032475216 97.3510790320496 90.283759242198 114.850436174679 109.174347901235 100.519812735319 128.087688472613 106.382495856218 80.8627962965357 85.8960698873087 117.813580230135 115.275489735656 132.46499062948 108.115216352215 79.5520905012475 113.920477118755
343 114.321017603075 138.278230313572 119.97013643747 144.58851589555 101.696040533194 93.5794896127965 113.603480781015 113.754318501649 108.801216509255 105.31607009985 96.4630633484711 93.9587602859298 111.448051018771 92.5364706102144 97.2309815455117 126.790839493555 100.222753669686 92.1620629461804 91.788535902111 103.170244609318 120.471209611315 139.829806571971 112.66292173428 98.0056075791583 107.569561162043
344 101.83988317234 128.819723719364 105.818983725198 148.688906888462 120.183540446095 94.1452919635828 134.310386834566 122.234619514989 119.889114591075 103.36405470119 77.2824606024366 106.852846660971 123.746200912342 103.945472582015 92.1704399931622 135.428717463592 110.612036433889 93.474754853067 105.132631244863 91.6238471611651 113.318517906353 143.659597540887 105.356078143975 91.8051984093272 114.940139210161
345 126.886068100131 133.143531082433 116.841463965733 132.069677074186 106.821153673493 103.348759363489 131.122588358036 121.397076756351 104.530735302784 104.993822750359 81.2495064113019 102.308569657307 115.81085768046 108.405134455006 85.697540840065 135.856059956064 104.729067650561 83.1110664681624 94.4880350101866 94.8864797062045 116.389318391625 154.827912221928 117.326357354947 82.3212997353868 129.306283009699
346 102.348707460983 126.476210305145 93.551462473844 137.118904062227 104.27810760364 105.6267435184 89.6752081774222 100.306254066208 108.001760705712 106.472541357907 93.4842309260983 102.64904418293 133.378836247346 97.719481139559 102.859706100535 130.826593928318 113.404802499327 83.16899052526 92.5196641440545 104.405710603081 104.317956613219 148.220483830418 101.218791389141 90.6743212793914 113.472486704692
347 112.469632195842 141.187542950788 107.295058792837 139.93127760059 120.404824661347 105.55901732075 104.32579293707 122.254163971317 108.605515089711 111.002696301407 95.7666681339647 84.6468704794543 127.568379512854 104.922727884812 93.4687891770858 126.227845742506 90.3439715549291 96.9472097847559 92.1995451859533 103.663777801166 108.45410454585 144.306550438158 113.615000790077 108.254713438197 115.823456965778
348 120.196127391309 121.432145690149 94.7195508624587 138.239369548563 112.408093411723 120.352760737495 114.826316428618 113.008320476817 121.169009675731 105.865052436459 77.2145021790197 98.6308691506207 128.888123019292 109.945662814398 89.4091893078766 136.749978807277 119.500351816052 100.205722357377 102.7632492508 101.923500234727 123.154437890958 153.666546790819 90.3486732702297 80.903159663818 129.583938053423
349 132.181164445421 129.337488028263 108.124051074967 119.485027859969 118.060104602903 114.954742750132 99.3851849279728 117.921059384061 122.660951518906 116.431661909038 89.6379222758764 91.5833849834738 113.469164609194 100.078723218323 100.830682942636 134.877776126923 103.491046325937 84.2623687514829 110.098217077876 89.0089651962027 120.744560220116 141.09903379984 116.39700423958 94.0198920068757 106.229707105569
350 120.57540418504 112.529767527581 108.952238677109 134.879485316826 110.300372059977 106.604798656555 120.876839178055 125.707115806446 114.429169547766 111.046308678377 66.0222678944171 93.258827997132 122.528617013732 104.101523189241 93.6406765375812 140.138438992729 104.112390662957 91.5945201944933 107.191706133663 105.694403803952 116.21501865361 139.408888317733 113.244810924023 104.003994607755 124.496878333227
351 106.665593101633 129.600883318189 121.921229530804 132.019976556596 103.271329374081 88.4555249424794 113.998066888373 118.795691935588 110.202829679739 113.514774549159 94.303904009051 94.7599827548247 119.410939810508 120.81208725895 87.6338305331955 130.817541172365 108.927074084273 110.990798080612 91.1463125295647 107.382914096102 108.917942010846 157.881381954788 107.762842967408 104.037749642177 109.475346797187
352 130.370173390237 127.403822398092 113.653205358338 142.788061417152 96.2205664378466 105.168177845172 128.550923467076 106.706016293393 115.997205114135 110.008719066587 85.6233415384419 87.9103415292515 122.788457786689 101.034975029436 96.048257993782 135.942916335647 99.0009784646981 107.213413165534 101.18669213789 95.4487392695846 126.154190042568 145.940030002769 110.530062453383 72.5510877507052 105.364548556395
353 120.313086065838 123.920383697979 114.381400888949 121.246058785012 115.042210464437 111.168277447315 105.406315305302 106.350369573524 124.494077839421 100.922715070579 89.7311217147755 97.700972764038 109.73536702747 107.391031609839 89.9861440938931 125.131808851337 108.467699910985 84.3078773859746 104.064482783225 82.7267948964187 123.02763514494 155.439813556971 124.765698807312 111.372893412163 108.051480591674
354 92.0312911367114 139.701994313402 99.438773958937 121.04416381002 103.579977345963 118.099748909268 112.225393668052 114.855240782137 115.667017578698 93.5303042453116 83.1103808793919 108.884689689101 115.850423597278 107.774491232861 96.37534538978 131.764985833509 108.402398180907 82.3186731544572 91.2173012059577 107.869186866721 125.593310780138 144.730481765255 113.922010628085 82.151076297701 111.382885139764
355 125.720980731309 123.102609663647 112.725203314627 135.750219969348 128.262152464399 112.376703622064 137.337245952223 118.247410087855 115.141913807656 119.358973902485 87.0952388424825 107.815989748808 117.158498189626 101.758574310057 86.2750184499056 150.975006742513 107.819581473597 92.5927300375686 109.893294539743 98.6496715019155 114.72042911003 137.000936155736 93.2104759153773 93.1391753072366 122.464000525794
356 116.473101665779 111.237596605059 114.068671553481 136.682930151422 105.139908998511 97.8511619921424 121.762445292317 116.803250595474 100.784358058183 103.809878302302 91.3024798563763 100.825899326188 112.988701550213 109.685910719258 94.9311489975423 145.72849947968 124.26639924349 92.4483091867721 105.523096367338 99.9519421986944 125.406402701813 147.585630914153 110.378945268012 91.680300065188 96.3159806604773
357 120.796214148312 127.317442555735 101.85161371378 131.63749153645 82.439198874209 102.847085359484 118.719845067284 111.912382911461 114.543163145432 96.0316528163499 111.047290471894 89.7745994921914 124.33661575527 105.770932029374 88.3393117860405 132.916319645601 107.847800239636 86.750595565888 92.4036392855702 101.756528740812 115.018032833436 146.035875073329 119.658873249485 84.1803009331161 121.792990702202
358 130.776728112016 134.2625812035 112.454321138419 116.556802285223 112.966152198807 106.782808495457 103.460068702048 111.084958921044 117.946991666599 93.5299897617124 81.6423236959599 101.357843114404 121.095705966934 97.916817940744 100.185802243448 145.243619218266 101.694899414329 98.9464555336871 112.692426596556 110.606336282948 113.72775387461 140.84524363129 111.626630775342 102.036325579426 124.13045496643
359 105.236517673499 105.265034230426 112.806845728123 136.297663095066 95.2516994806972 107.538510119147 113.0354090181 120.184992156703 108.252451949835 119.406736798913 78.3917481731494 100.145141650654 126.512038217037 102.562786878206 86.5860524544295 134.773433404261 107.282622836182 89.8573640476752 96.0057833703906 112.921529426648 110.276560668877 141.863370928681 101.473710764658 79.942113526251 115.123332428399
360 132.831691309011 122.224655210078 115.057289836427 147.199861449922 98.4716642578256 117.473392630635 121.031939889162 120.876126471201 116.895210266317 105.96885544524 83.45269163674 108.359557892535 113.313759119075 104.59068538011 79.5133655553477 140.775235976489 122.815916460067 91.21865600513 105.45615342461 98.609095747244 111.245269484838 163.145385592577 99.9487688716775 88.7075151866683 120.35062836519
361 122.058456246099 138.946963157583 110.720462036606 132.428916047447 119.62585598003 117.929573307544 101.64792476786 123.173798013323 114.750351478098 101.551398234135 83.1406893288273 86.2451507607416 98.88409090751 102.792202108409 90.6283217331153 138.604913703366 123.948178465344 106.084417128026 102.22167028432 99.847179572062 116.993038184313 150.66376958919 124.192346412934 83.6386593816205 125.307087711072
362 127.798666483712 140.947573981954 98.0155463011316 140.358655689539 103.014511410771 104.413016926652 118.392961486581 123.446944398281 118.583833490105 99.9985684396772 91.5574821327905 93.3966421608532 120.046574117307 106.103923881987 85.1292390162809 132.931688859143 105.47312067262 88.6415609703924 105.333326995092 93.6212007152236 114.515237721694 138.799746343883 97.9768222412406 99.3045848024567 122.519929965353
363 130.172443232687 123.596640796319 112.935115107578 140.241559224937 111.606009102971 102.98975977437 112.98182828082 118.906402582393 113.410412910889 102.536350138998 77.0128255516416 102.563178851689 106.355545547275 96.157290497959 80.2611165888723 150.250816931323 117.444330948796 107.246950986102 106.187447036683 75.8892553626239 119.095184280407 147.132162665476 110.162427560968 91.9045717293517 116.492553222289
364 136.213018707597 146.49168627252 118.267846115943 141.729811070274 113.593403528261 115.063652291168 113.18854724455 122.816437453301 112.07538784652 111.177617868882 84.7625278935593 91.4910854362013 112.258776849957 101.337186485518 95.9730409651725 116.007495972312 118.457828102567 87.8991757647893 98.6345430330434 98.7436163400475 112.996743035975 167.348480580765 104.959324616501 102.950851214204 119.460604591142
365 139.125608057515 123.06264038229 118.549488332453 122.990155485609 110.581304093837 124.574318113767 116.169645613298 126.829824901347 104.609556933115 105.748488868145 94.297387924624 107.137526879154 118.992140735916 111.839742147724 90.7196741672003 122.406282255718 107.43467081929 97.3346105295977 105.472341085056 94.2078855727301 106.530879247972 159.728271203445 96.0565131254252 86.104945765822 129.943766389335
366 135.320051853838 127.368474452535 113.742695453149 152.088167997093 89.346816807107 121.383150031511 116.904336280389 116.217158817895 116.720148459051 102.516031758555 88.018602129499 90.109112894042 113.92890708885 98.2561272235924 92.2564525614848 129.260719594315 113.390663535294 97.9727562995952 109.898592558008 88.3036558473836 109.357253668747 150.997990864649 111.454462578451 82.9011085756713 105.888816071453
367 138.427732877609 117.130685440392 123.219206379584 128.455097938107 104.078569007713 108.547674415675 117.71442704374 117.998399513489 109.992559957529 115.081855069514 90.333254148991 97.655183705566 101.533416923824 118.458016066401 87.4342824805725 145.687840572797 116.429861486928 114.455752893022 97.0708512334615 105.144777083678 115.740414718638 159.511713299842 109.130200051901 85.1215163276713 116.55015053151
368 130.605103219517 131.472394374697 124.918673511657 141.815270747422 100.479015309341 104.759987437416 125.498214545735 125.911744550415 104.096942094151 109.812069357053 82.2638042320182 95.8138281341703 116.774119852085 114.272971126369 101.459788491779 134.984636173712 103.781969141198 92.6307259920493 102.735003486521 93.8576131200996 120.928419372122 141.362223369767 111.711643342366 95.2869036494618 113.385359192507
369 119.696545815791 128.438588213102 100.243083729095 137.497311932617 119.290249744163 126.097753267313 112.297101312292 118.860881574071 99.9731499023843 118.323317657572 74.228918144135 106.465799016067 116.56001894737 101.497947547544 98.426914636506 148.312986633951 116.815466472439 81.8684006848638 103.720762429856 88.3633169987937 111.394432127685 144.743138434459 107.140874285358 98.5702611018072 122.988353867901
370 108.96300720163 131.461937121994 106.488492307953 140.88001792336 112.543433050416 90.6079320932659 112.825734918403 113.399742531754 103.967531554338 115.545742008619 91.5895219194354 88.2627679581226 115.136794721173 99.001898364184 87.1303850185632 127.788689504595 105.040791908153 97.9721193930167 104.547295345984 107.419165047127 113.834099962612 141.521727717614 103.50882529169 87.0870169567793 102.174697602911
371 121.439629456159 123.666162467977 115.590808640949 138.399007503054 117.813356076781 97.454248910067 106.790489786978 116.198545667002 115.048405346506 106.690949213987 87.5990867243014 112.571680400241 114.23219426366 106.268370044585 97.3731837288615 132.43772177341 110.680701093364 92.4264744407159 103.769590170127 90.4610251950943 126.000341962744 145.997813099261 94.9970480026303 86.0901027527867 118.011048213836
372 123.621687436817 117.347855960435 110.115784832242 133.28063171354 104.202695525853 110.899102593245 118.089549248906 107.011376186717 124.064494686145 107.220854057528 73.6713663853215 117.678602077626 109.440669013219 96.9537903488796 115.272583611215 129.296200459855 107.287763098523 98.4536753767255 104.218702573606 120.335501100972 111.891511272217 148.677070037149 120.05682532344 66.9890173791542 126.989150449237
373 106.517437731616 130.229595525901 102.453495373164 131.235536253005 106.784086798104 102.124498427332 121.548551283923 116.717821511824 122.549741763224 104.553046830565 81.860546840312 105.989943617394 120.771994186331 102.401705531803 91.666015192855 117.468233517373 97.9856989813258 92.5570137172339 100.52636677022 104.498568117809 100.524187428109 158.714664798084 104.685250197081 90.9013455152818 121.822886020363
374 132.5626914634 127.14945544818 105.549535805359 141.280744946285 102.676133913018 106.819162804189 113.468822525375 126.853888911166 112.562010206309 104.153886576336 78.9933851818737 84.6534161752267 118.21526265991 108.816060696511 92.9602297762863 140.184125605166 117.291145315336 107.25832839646 88.278980636554 92.7070521562212 113.291671573941 135.281065351742 116.950893957659 97.5512867489133 112.957221898622
375 124.789136204052 129.37901595071 111.702445116916 121.114028045479 97.4431311863098 104.579233994637 98.4534693202933 128.222677629407 109.313554664488 102.381969268067 89.954083993217 97.3163077114368 117.263658380914 102.292178666759 96.3224691264846 136.477102727678 98.0592082110393 110.668761274848 102.466117521827 93.0453720438497 113.308353906603 131.283163064227 102.192680314576 81.3032247324007 110.527259724205
376 119.778107336671 128.302969554302 104.399247331171 147.367250439134 108.166754804888 110.447347740585 128.818960402517 115.923987657439 114.489263572133 115.628506873587 85.8122927137147 105.793956568097 115.754963793294 95.1512470616553 109.00322646255 125.497702270958 109.730764514041 86.210095946502 101.253228511528 92.7912724661837 112.93139523489 144.413947461476 114.363318943063 86.0460175544316 124.554130315913
377 111.852688574888 137.131421339935 107.076549659944 143.088170940148 101.69726144629 119.703251245736 103.929418515518 121.176618079715 113.460284043956 110.350643628716 101.389522694709 94.1637212278675 106.317584353344 119.159327115156 94.7948040075375 144.02974050177 116.201316474512 108.684295276156 89.8559499584186 102.181410452548 114.839923549467 144.852663688751 106.168219438703 91.483008410569 113.940811877936
378 117.028987032908 114.763725434776 111.116734354415 133.259237519089 125.530891581961 105.40810748155 117.567750235166 111.452686458561 111.040845732198 111.921831631908 87.9397123589113 101.140045548316 125.350662355938 94.9661794190159 93.2708107002668 150.282690884624 100.771319196309 95.2894846993466 105.804438983644 117.181761307934 119.907636529824 150.346560051103 104.399332867392 90.4738495906328 120.150126603634
379 127.233507380629 137.894896968106 101.290399746337 129.775985466938 102.687938173523 110.367926344794 112.579178750781 125.681436924133 120.247515762492 108.045974184823 92.9967771445617 103.180513442076 124.205085196861 111.566747318356 95.0488040802536 123.466124833276 95.7020009082478 83.6044161930269 96.469395974834 118.330947765741 111.502889584101 139.228866725421 93.248262670789 95.7484673190016 111.52554016577
380 127.525321383471 124.980300346119 104.141813668953 147.4280000056 111.020166196178 118.885732600382 109.383287235661 105.607336593547 103.854269966214 113.421883174698 93.40728348785 83.6762845694192 120.598147649751 114.722757070229 104.110793115172 150.243004911977 118.465711184466 86.0767682550617 87.8590582452104 95.3790842386382 103.598542294887 163.091976061558 102.7150256811 83.2747007663854 133.81116535696
381 139.165629072037 107.790660224203 107.38634068359 137.219389103435 116.405939255224 118.876594067448 126.960255424881 124.198999790935 112.157074211517 111.505838238235 81.147516033164 96.9426069523408 113.507203706496 108.547299326195 93.7889160805817 120.709785496643 108.294445104007 95.1893942455716 96.906848237628 99.7992850175402 110.830273257864 135.17884457996 119.332253981968 87.2198434987299 126.005653333917
382 129.790540001384 130.352030499013 107.036253544502 153.230137406235 108.588721888753 119.284057584416 113.956289292625 115.083670197364 111.817792434956 103.679588648799 71.6821450470416 111.347327570909 123.479842647755 96.6719155307659 76.2279126079236 129.272531070573 112.075461451776 96.7975024327833 111.483962179542 94.864599004521 109.412331938218 162.555483846326 88.0246891625235 97.475763835811 131.300138792266
383 131.241113572317 127.689730377772 100.590360680759 152.377109914476 120.310655484621 91.9049133917905 116.584712697666 130.070818390705 121.979209131022 105.98195967022 74.4404332955371 99.8460894050266 113.059202750219 114.15538610587 74.8427258306428 143.195835707919 107.087144613818 87.498007297893 103.469912574652 98.7458208320981 106.355995581891 158.98894318271 85.6550582869469 103.573727657013 114.417586233178
384 125.0469358549 133.299014861729 100.831282002641 133.703068231702 116.62835551058 113.772197387836 106.951204880037 105.956828629595 117.39602828078 116.484190068715 89.0873173044087 82.2663000222376 117.193587535576 114.541000746335 96.7322294213656 131.081571719564 120.022352333412 93.0417068643373 82.4698463508533 110.853835181048 108.947922546127 155.410245223635 109.280525234602 99.8325914186444 110.883136645557
385 125.283692224378 111.600886169441 115.013001123575 125.403246363469 102.596985986043 129.240189069154 82.700195044192 129.577074537518 99.5764049902384 99.0243711841222 78.0472810175223 97.5249262273144 117.248236963818 112.53708084945 100.248823658284 148.974322308756 105.541733782336 105.276735838728 111.395069707404 94.3777202066762 119.486926871483 147.128928136904 97.879740870221 102.293362352748 117.101244311613
386 128.97423317314 127.690832050469 112.587834472681 135.401736944749 114.116038334398 111.555168779781 117.091186777008 125.619219266636 120.725653263053 109.734712231421 74.346452820369 114.199980800026 115.058606066057 102.251505279499 81.2740785912273 136.105769057003 110.732580584583 100.362560131932 93.5989267683864 94.0234359446452 105.232454202878 137.691793501111 103.686318374784 93.5565539902468 124.80830045428
387 143.179210084774 118.8225662132 109.829212750336 132.338591017573 98.4374638023424 112.019121982972 108.554388517614 116.779842755303 114.241243647942 105.266781477526 82.734777335681 101.970929562045 123.243089302041 100.160488485813 87.5856045578175 126.765879472833 95.5578077521743 98.5884248121504 92.4357477049737 110.716061334886 111.682589451864 145.080348430371 112.997309359171 94.2537654821824 113.222887034118
388 112.186317707115 115.371524798339 115.532096396479 117.59838115278 107.028765255731 96.6236717645995 126.750817274838 117.736212220294 106.456065742401 116.863046246918 106.059558264853 90.65249185764 119.682726800851 119.316988478496 97.4425423117771 148.302429845089 106.41226755711 102.16712174044 85.1386565158845 98.6071076040119 114.42623920284 142.152915827394 118.242606164331 87.586840766986 130.505688391615
389 120.199777137093 118.077588556416 112.527289715614 129.739383567611 103.376125579315 102.727990055804 122.288863389481 113.453500340904 110.996960330175 102.803252458881 78.3163048402806 100.52680013722 118.39956559562 109.134947212207 88.6610421288807 130.100190294788 101.400208523089 92.272217543997 97.5959132462458 96.711291580216 133.416763206845 154.504893376636 123.221000228766 73.8684742084914 102.372642500731
390 123.269502394448 116.84053463763 127.785699679083 154.019453172772 104.963092098742 92.6214654436389 118.961269619973 124.95281188493 111.389923788472 117.390291339599 86.7793024965971 101.563805366438 114.341153148237 129.247800871345 82.886375738691 129.498998535389 115.460412187319 83.99568811484 109.360869478132 112.126691090822 110.531481394938 162.616586160042 112.478526381603 99.1369915831312 112.704195465441
391 121.441363484307 118.965145242254 116.675174986174 142.326915043248 105.783283876808 103.864821679706 117.258818090066 108.752501481444 118.876191894575 115.738301197257 102.181211650903 92.6894975220918 114.31173923749 93.428548001174 99.96900674499 118.20005449702 114.927497615883 89.7783784967785 94.5690041664842 96.7281203788382 110.921170451996 154.618885664361 107.851453586689 105.92293330823 115.018328489018
392 109.749277562954 121.271179228449 104.081159246137 133.575208845343 98.4652199099011 104.741514267882 101.418327570871 122.83625623348 107.617524247771 116.920457856443 86.8093545164177 89.6366808707444 132.422633417059 91.9811316711618 94.046512822537 129.491728936073 119.691702226926 91.262817485226 97.478192787898 100.850029975497 113.128719062375 127.070738363865 107.039504160396 90.9885719061939 109.801310069265
393 107.951281783742 123.030744204464 108.307151771471 142.786028644187 113.493831812851 108.682440027135 112.799409082017 115.088983935058 120.944965840386 113.08448520998 70.0510069861356 106.150301784666 126.115062924756 116.697136616958 85.3179949487573 149.155181883022 103.956036593911 106.545846907569 80.6953750773342 114.202557341474 105.786318973289 143.071668792848 95.2281587292217 71.7761092452908 115.323466654917
394 121.499501353542 123.963633346827 112.279705015694 127.805693840358 89.5574422011898 105.433582991329 113.546924449016 122.385274889885 119.329166926242 113.67363246716 96.3470455816005 93.3261567248698 118.317626530226 112.118897226871 98.1365333332022 135.878037280675 122.074308233814 96.6921808169487 101.737905935736 97.2328134808594 115.55730157186 152.221563316844 113.074957628171 90.5754410573376 127.629037990369
395 131.298549378356 138.484461907099 106.37311209503 134.730369756901 125.120493700021 110.360230085351 127.231915630701 114.613173615814 117.564196736734 105.636155281052 83.9619585526614 96.5210318863496 126.820372539339 100.032979911014 93.2908171606956 134.555510023019 98.7123960569978 100.47252367933 91.5912641889041 98.9476693093388 119.281090060217 130.57634516706 107.226983355644 97.495390745601 116.786890672197
396 136.713272831555 117.39444988551 111.441930299441 141.546764866998 110.842158109573 116.511558824399 120.3413013699 110.072975651709 103.679883530539 105.785497033326 92.3842030199489 95.2690378985161 115.497847552575 119.127945162996 99.1289178922644 141.071323216575 107.997969776008 92.8507272905693 87.178106145382 100.961803789102 100.711105919531 158.484789491131 99.5582210256874 86.1720904668791 121.558673678334
397 116.202062800052 127.663644980102 102.059713894719 145.584897007038 105.07957562399 94.3488802686413 136.901100067892 115.856392048316 131.475630011353 104.625125058311 74.773978807939 86.2140934551538 118.876016885852 99.3628045989493 84.8291029068473 132.291733333404 110.049663803199 78.0967418842379 98.5849353670677 105.753778085272 113.541486722622 155.227956524451 105.813347030843 84.9509283344644 117.57224592274
398 110.139785958563 120.663932754612 101.378549229775 161.944695546479 100.71668222747 128.085443595332 113.359182774925 116.287030709556 114.027811181184 120.403762366787 67.644557535785 97.8829524938056 115.904946822837 104.46857317486 91.8855727195757 124.714801214451 112.937913057487 105.087432482764 103.713220171963 99.3721643038083 115.159207195692 150.584301030428 105.018649298732 86.7063786753647 124.456546133808
399 137.81120649769 118.982157910354 123.212319383408 125.970206974553 88.2882500086028 122.448271855205 112.391397508287 108.243306236964 102.359513156248 115.284716900888 101.082405014986 99.2165472293604 106.013587788606 109.74884157599 92.782164715669 120.991208725118 120.225728377793 92.4499664861573 106.007735169416 107.170770810379 126.548130061301 144.512081024777 112.48664249705 97.437903731642 118.473459607574
400 108.460500985707 127.799937238309 110.177402579607 132.957335441994 97.4994122928255 102.457488369781 130.332469002693 116.713511764835 103.422063313605 114.911760326606 98.6128111665792 85.1419638317344 120.550660449395 109.603182382936 96.2814081805572 115.864307699992 94.3035574186286 75.3498329358692 100.758215558641 108.44407233776 112.868494040855 156.050314962235 110.817395806162 92.943026549184 116.573459843707
401 129.983367029461 130.99251883428 104.462444009001 140.761740967232 127.841546272628 89.3385476184279 123.237427034334 120.196323570149 99.8983701480884 110.275537627039 85.1411962488367 91.8395370115309 107.075524688902 106.999024902371 93.9133869295592 129.350458339293 113.070433318835 96.766575871124 94.8776050645661 92.3493211542165 113.363151324678 150.051873632085 115.613486579944 94.866449029344 124.904880305995
402 120.183549472254 112.9529996609 113.868481240703 140.378024375424 97.6868537970604 107.108349722508 107.67075333249 120.787973821981 106.336062781429 113.715954044964 87.739081839769 101.819061925411 125.325213118335 88.5066104817736 89.0976185893014 131.315254207761 105.115674987019 105.529556774324 84.0002795309146 100.589140534692 104.08824349827 133.551858333089 91.9397369181935 87.4757690045345 119.421097931773
403 121.872891560145 119.687137457133 116.171229829954 130.072129573682 98.4897473147239 96.3583361313867 132.044910990107 120.360412967688 109.801047431238 110.6920891068 88.2711141169021 94.4734677348251 120.790030228043 116.326846622116 85.5297650063155 155.065224138059 111.483270485595 88.9076891443941 107.213630312634 99.98336461314 113.761532787839 145.58580454309 88.4857073709016 95.6691782291552 108.264389568403
404 124.407106578663 113.686483182992 108.923646562169 129.166998381544 106.954783074319 109.437785963612 130.398711586893 123.327737198641 114.671566367775 98.698603967634 80.4653807654791 100.185107183777 118.418260413833 114.677196676173 91.16898133069 112.305799518761 115.312740406938 99.346290874791 103.139099142508 109.937339525421 115.014873272117 129.40231291928 107.438612937615 74.753792621869 120.167666378097
405 118.626287539741 121.660555667317 117.456484334344 135.408334967247 109.000585566642 93.2375954052268 124.983775898071 119.035404609779 112.396246018339 99.2043129536676 90.7233286255632 99.6334994549255 126.327826356711 114.958817785955 94.6154141055716 135.313006609422 103.55230792096 93.688574371727 109.248437837342 102.552063354795 106.24737149888 141.810974912372 94.8198517181641 83.0183999029188 118.496300384356
406 130.590927394898 117.159298979842 112.87987419937 127.722293522482 123.060828419326 109.42813443975 123.744430124056 108.710005869351 121.712656064647 94.9711358164373 87.7942559591915 106.071974574956 130.035479079195 114.329020556609 115.534987910166 125.909163269584 98.474970455427 78.0621643733084 110.893472391989 106.245626480846 108.675137822023 147.007822933747 108.019366746369 71.8404202184562 111.807429078925
407 125.347565909906 130.578997510837 122.925831890654 122.214679631851 125.046571949281 97.9508429964698 123.942907858035 115.367542049619 119.53941775612 105.133695252907 72.0409042934722 99.323990302434 116.674778180578 110.121692550522 98.9364171988346 127.394536599585 104.289513584935 87.9259967503893 109.208969968362 104.081589106368 109.230493745345 153.469798512646 100.228388113759 79.0523379483651 126.224452843524
408 140.905310734974 119.534226239423 111.583590132907 141.832861602699 121.038525875771 110.624931273039 114.824663431826 111.263945807932 97.6715793537357 106.494193479876 82.6761255030464 96.593057111346 118.702372482006 100.511106483773 78.1607115931312 136.948625284613 101.65071242773 94.6796131378892 96.0815796755056 103.176178778504 120.095520016253 143.959738243908 85.4457853526985 77.4936094107599 109.807135124097
409 125.24275267632 122.618930890183 106.970449295166 134.894497062663 104.56965164214 107.281580774376 120.488720123655 118.565872251451 105.996370801726 115.459221516272 92.6806184408983 103.878760560276 123.197744922723 112.519683610041 94.644931190568 124.413347245565 98.8418791861923 87.6181513089078 85.8991482816222 95.8306798094226 111.266213279625 137.513190993577 119.04635258961 84.5008797460755 125.019936068151
410 119.22024642699 124.777441377083 102.828112323507 127.978138676255 125.033273470648 90.4478196571297 108.26281338891 118.247466263766 124.928402987228 97.1094819400306 86.6603199852564 110.322220415662 109.353494624358 103.683020622914 100.138805896982 114.110971127182 108.854817980043 82.5605825798652 91.8487019795423 107.010041143966 111.920766884746 135.942838640718 74.6145050009683 100.728856791817 95.9000838627708
411 132.770397902988 128.427875202635 112.07524683812 144.723064483728 101.354678216514 107.405632907229 129.885900386812 116.016451005328 106.465448732948 112.996561639179 80.2731522278323 84.7504960894244 124.312690138861 113.69541385944 91.8624633379314 141.176853410911 106.268250413501 92.4866279016815 84.4461192202264 102.259337130583 113.535122587286 142.631017874433 100.624337674681 90.8975175312515 112.377763123607
412 123.946751260521 125.993913256847 100.743756430435 121.930459366779 99.4094435647131 107.85886169022 110.407405436774 130.242960348994 111.399659330099 88.6398813346935 99.4108636065824 105.173212041293 120.971286757926 101.27046885227 105.036754952201 125.232279408667 94.685793639245 93.0069143557707 113.057867445377 93.9235849769774 112.912912918486 142.599343067715 109.804849180942 110.733610381359 110.072062271428
413 128.044323596427 117.71782492495 108.257611382792 135.264838230834 113.521752817416 112.518268639134 121.716513709314 119.044722561984 119.894139071097 99.3029150114502 84.0287485949609 93.544851032021 115.558264888183 112.250085465038 101.827832852363 135.59502236081 104.853126677271 96.8378739603712 86.2562795644568 88.3808355198163 116.921301249669 145.212896952437 101.760647758077 90.3898567813269 119.767688650065
414 123.933292931247 125.743613672346 108.426143751095 130.176564023961 112.22094097673 111.734563072794 134.214693827179 111.125538283427 126.149538007618 100.194415508846 99.7578292511764 94.4085768211688 117.924340917474 107.996729063486 98.0822227943698 121.692039377701 98.9369574146949 106.243853807326 101.388307528471 116.152593071021 112.627587916204 136.903336264798 91.1193349566473 96.5767142338911 95.6616292651898
415 126.846545950675 125.972896092648 101.971592672334 131.509427908369 129.665162160967 110.505688446729 120.981355872793 105.806471262001 110.805582933565 103.131951038572 87.0504561002408 100.650540643127 119.686548089392 100.567741938166 106.344309060579 130.938341832495 94.2710519706889 80.4506477033005 101.363622613949 116.993028498151 111.951302891782 138.684136321465 95.2847665258581 85.7652983032488 117.062179626821
416 123.148090900464 119.207890091653 115.466808695995 141.748802553655 113.759556657167 97.2188807020645 117.345295109751 117.671463204078 102.409923717574 105.899174955578 81.2801120230656 95.0606651944582 124.148665397691 107.468311403029 96.9495205435595 135.373792424092 106.234269507543 90.094722584131 95.123026808627 112.433852576852 122.061179596741 144.983463674211 85.359818841844 81.9942711522111 105.335030486607
417 119.268723531476 123.883542429905 109.382737950739 138.122286646946 131.911395013058 118.145130282643 117.168766353475 122.179947209577 111.02194182002 113.227047035383 88.2113099689895 96.8070601837176 127.069434784636 119.185284727465 90.6083204321133 136.338914695798 97.9716510338618 95.8269745633702 91.5181585262288 89.0337697776818 97.7396135176907 142.513744743726 120.407798578458 93.0326607660946 115.940865511226
418 127.019764572797 125.17263839352 124.108471169455 135.802718135356 111.307465977259 106.941282541506 113.599809728601 134.62467224988 109.929773825807 116.873256437647 91.3742880718117 88.121306694947 117.121899960916 110.371546574802 99.4478239526284 106.793174906199 92.8174483636593 94.2532623148061 89.243308811019 107.010333681924 118.0884843302 153.088476099552 108.221638675945 88.3098860951918 112.515673061598
419 141.77399182774 130.034365572359 113.433082778821 131.837859998023 117.297205521645 120.225032623138 138.037619554544 124.102027202364 113.313861427146 102.280449357721 88.3908606669982 99.1527590849225 125.289207966826 122.485838056207 90.707964321903 143.141589216871 102.412856344573 98.7162050583962 90.0329522944493 105.166768495052 113.256011972342 149.534285380117 99.5038572921421 99.3239721803871 112.603077714725
420 120.99476888746 138.225954386062 119.302306155337 134.880853308472 114.826694832304 100.200190165602 102.725533612752 128.565581756468 121.280202634667 115.826230792245 99.412932171094 98.7038443239398 131.82386893598 101.098537955163 105.339711107279 122.788518070327 102.691942105984 86.396134976421 96.6009839022899 110.96391396764 98.2875192373365 138.038515977902 105.314512460281 93.3936950780044 107.81476945033
421 142.106030513849 119.44032353426 121.472205715199 134.206130510319 129.979447177408 102.116403526152 119.123624055792 125.049362373148 114.846144597559 93.3935576435238 84.3547526614006 108.288434412136 117.230131625078 105.981805415541 89.9895638962668 124.298508028194 107.630703281833 100.51335024982 100.669765369255 119.586855904165 109.994543719162 138.293794581823 97.0363186273897 89.3753007206043 115.35183991284
422 123.420830390708 116.115666179923 120.152522507102 130.017583466871 128.973877161709 120.792047905957 120.438229417754 111.448829070767 114.08322901046 110.100764633721 80.1488572762557 95.097009319982 116.049788272153 108.016651619395 95.799285296001 114.473274224673 99.6986035568232 94.1298044204067 96.82824672773 106.859163625266 115.837616236086 125.890398707508 110.160890112061 89.2483237057621 124.314251797573
423 133.607785338056 104.480019552788 104.437978600512 131.299003936776 133.78203027194 122.185226388142 127.637396231819 128.662373846471 112.670813512529 104.678632349746 81.5756721437016 100.159596480735 114.3796587172 116.639432334028 98.0708726493022 148.774380334707 106.60676070928 88.6256366738125 119.328608837374 79.5082985071208 114.513330369161 134.82934766847 113.749300077219 93.660587395925 122.801598404216
424 130.403705004792 129.932748479452 106.047222005275 127.092226357913 103.685889925169 96.5100268576765 120.126968670813 119.512749053818 118.36044802755 87.9525802312909 95.0662036074057 98.223719816911 123.274315297906 112.53191845267 100.238695032111 137.035992130145 99.3794329682265 89.8100241525758 107.254837059204 105.799956241009 121.837041087695 144.616023012937 106.36885789085 94.4566732971138 105.619099576174
425 134.957183136047 124.09808301468 107.913795137638 133.713538906652 123.93408514846 101.909778993279 125.976651757203 116.053877775368 101.45094493086 103.19406835281 78.177312568745 100.341285427766 120.021355214393 105.233648017881 89.6175048215864 131.137543705598 98.476779671222 90.1612208526531 101.319745404867 95.9444550558807 103.263325482359 144.710100933911 94.8987144120678 89.8179476812652 126.781146333374
426 125.617075384429 121.161628679647 114.662904393039 139.254595383282 106.302539364205 93.65628618939 114.819702904581 136.03270332212 119.643863946212 115.540977826624 82.7853351110901 83.9231587424114 113.563625815312 117.951982701127 84.575072822706 115.553954810888 109.649480916839 87.8062223560014 101.953187623587 105.844866199476 99.4745348109441 139.063077226428 106.424321948849 97.6262419665215 115.59266292909
427 143.050484544613 130.751380744167 108.907243608425 148.055844617798 114.492550404562 93.9187305205772 134.478528972355 123.549108262868 112.624913180542 94.8697714966512 88.158388841116 93.4684616920376 123.312638601059 109.570318667793 85.9159973644814 126.400818637219 111.901256937298 86.3172393808046 81.900626663713 97.2160949217298 112.605901433047 144.482236359348 107.399611176286 99.4796524181694 126.474540247321
428 120.053159148766 102.513090211396 134.809259651256 149.408703088075 136.272511514283 116.972449984971 127.096745098704 122.469762028596 102.628036118855 100.211879693595 95.8782103686827 95.0322041178706 118.397792059234 121.542865436562 93.1466920503402 115.709489276983 110.20697679451 108.446979282941 112.931899566481 80.695017000969 102.614801282055 153.28103565156 107.910936425842 88.6925140302197 123.055695941732
429 118.5793029164 119.028977706747 102.057602021054 127.727474654413 143.755026281196 97.0254570218093 113.380539381005 112.381610978282 97.265499338317 106.183275810689 88.5025049791586 97.0263695668135 102.103218504008 101.233870248707 96.9050845337648 112.434031691817 98.9384429478434 82.0414066446302 105.079298342729 101.274634743386 116.261243740697 153.401553144454 115.222594667697 106.31767853519 110.853689120185
430 130.98993666143 112.846700614563 94.2005299368261 140.788887536202 103.277120652736 108.036957671859 98.2682106607897 129.593577725098 117.481043725365 98.2153043943623 97.0576041041808 106.480932133739 126.755964984601 110.92784680097 95.5060616205408 110.315250587014 117.168803898384 103.795074761312 96.1611706844912 93.1637456478554 115.8757084685 130.516575567435 94.2415583069591 108.062311610772 114.240376190134
431 125.896662448973 127.793965310192 116.500190132219 148.166344546622 120.174574935116 103.112407407592 122.563173353113 123.038519149139 106.601783996565 116.491120065894 89.873543409562 98.1007681797463 117.674798324623 109.932266546001 82.0656688571949 133.65444869898 102.425633720803 85.6102071386694 78.4916604336365 107.146359400077 102.696033717999 139.93084703118 87.4586312630716 87.6796085359057 110.14397388572
432 142.814114316815 115.343774223995 108.139204654706 120.860725165967 116.285013932332 110.866283133033 108.426710910989 112.925267833321 100.581901560378 114.280542426876 84.4508030668663 104.53553278958 126.703090549814 109.552136753839 92.4334338522993 131.042051562137 103.397348663645 98.8455870645525 97.935636522633 99.9952320602646 112.809422977357 141.936424310832 100.556365970881 86.4710196943557 125.676967145644
433 132.010204435309 108.317919926005 120.710398554923 118.640750119532 121.485248843537 119.797519473548 129.438821748291 129.699850106705 101.864947314457 105.731754270777 105.477814287977 99.0498407538834 121.345862253966 105.839839839325 99.6704740541488 121.576158290681 97.3503250964663 87.0983479573502 85.0771827468368 92.9248741352874 121.187498307474 128.770772768299 119.170735329038 91.3739132056511 122.153897860399
434 129.152209786944 129.01112882465 113.054868016289 130.075911449117 128.031545662942 119.068290327218 119.95877899053 115.905614601322 117.272712152905 115.05028307564 90.1149185538157 100.157223505637 126.109825390749 116.844649933292 91.0096536795243 131.669983216898 96.3255733895268 85.730813268725 107.882180699803 80.6133213635856 96.315282066225 145.825138187109 115.648788598594 98.8965658378881 128.002959769525
435 130.746952643464 127.99622217161 114.889074853882 139.285926891698 134.068126807399 102.384777492226 108.885995696267 118.862471015553 99.382249131655 110.722120975293 85.2312331029114 105.980259680524 115.082373929473 104.243264598755 106.156192144228 108.850978549672 101.225585134176 92.0159746742654 98.9234472835908 112.780217727723 121.080635040027 144.721008367876 96.011250658875 83.6068826464271 121.247981025381
436 121.043615776133 115.546701297144 115.396023730753 125.746034395381 115.229353819987 131.487409711205 122.051777082673 119.504840528151 110.539044036003 110.087595878993 103.380523193883 85.1822798930155 107.506788380552 104.160560270642 98.7740796234992 123.577423892731 93.343302417878 90.1332745884632 96.7201976438256 102.349992354167 120.442696479633 142.179087761527 106.287479688463 80.9400559001988 125.825093569574
437 136.228031735733 112.635468936418 111.007023820493 131.454754594232 107.364035295677 115.487304114108 114.669475287117 120.241960458058 112.278280375805 103.492698931129 88.5967413690819 73.8349485066358 118.383740445544 98.7180162076515 97.1159738451572 115.745935897581 103.608664039263 103.070205115255 102.881728321256 104.776202538468 101.339479877227 158.565941677866 104.164060428347 92.1140900691392 112.212323662982
438 122.559770725008 127.428348815872 108.63099471098 144.421216774608 126.689197529204 102.42469206675 129.568064856981 114.295118534387 103.515291420736 104.99515284166 96.1882908170946 99.9586819540933 124.381301917019 115.989394380381 87.2425515463582 126.616666376546 112.769014524825 86.7523775777934 104.219926344534 96.0907739345483 114.416017035236 151.435298120175 102.241394563962 89.1215050625175 103.241013051541
439 126.734836562782 127.45352012731 127.996877706659 146.483734449952 113.044473300761 95.2545833469754 131.508652795675 132.624411321376 102.04606170677 106.558424175458 88.0474864478332 99.578959156308 114.134229448882 112.281000813338 92.0807819626503 134.006179551569 115.253722671162 96.3170362288717 91.5327892036567 93.7784876097212 118.106032516361 149.908289935536 103.239327518098 101.342779456284 104.160741231758
440 119.293793780813 121.996841371154 132.128814148288 148.536726018708 115.006623587995 111.164937677011 136.561477632789 98.3991433039793 103.882314991074 102.859998349313 97.4731540068503 95.6513672594167 127.102474568005 103.517252377071 109.351982780491 130.049234706936 109.8679927559 75.5451911011143 85.6441364974677 108.920962716657 113.403134451582 142.903712534261 104.65664686578 95.4467267174368 107.768184369056
441 121.631920558874 128.689353252972 112.441818495783 133.554299049569 95.7696927245055 92.3172346098673 128.244477482871 123.911939031713 134.074474746947 92.0117895248416 83.6197011323388 85.187523476834 122.424764054942 113.242914958325 92.4684384196564 123.499139855562 95.0534513789323 95.933129769782 120.214841890026 93.0353667095485 116.435866439993 147.361737410356 103.073903777527 86.8663455545651 107.256207632897
442 125.819129508782 134.30218743328 89.1631442030019 137.274694452782 108.183393278809 95.7417679057979 136.35310090837 119.8621845533 120.659083095344 109.419551362672 73.4818529263516 95.6482009189052 119.586352435798 116.701632826419 79.9016142710209 144.365767164276 100.396604144496 93.9062485981225 96.7025916407994 93.677287330641 114.659634545065 139.518012825474 117.162575006733 99.4432629898452 120.756393803942
443 126.23264782419 111.425491707364 115.256790196644 130.432879333246 99.1585020301611 113.830333392157 126.10857836722 123.638652967492 112.958585049427 102.934304584738 86.0747305782875 87.362758628946 121.603228412459 104.135246808948 94.6116885121006 138.806002289931 106.204681300436 99.3769713060955 101.880296359879 103.965229065954 113.190034647229 132.429320907032 107.603543916917 93.8634707071792 134.665017823567
444 108.126044821671 139.03147273123 98.6040179170957 135.513935461726 132.061684599023 105.578277643875 105.868276818408 118.644182327669 118.229130704053 121.1563628587 78.0110597691283 97.6523033875851 119.821722103817 109.768453879771 99.0025022701173 129.962442526554 97.0617386520681 95.2302254788267 97.0024119058844 108.873531316494 107.847613061849 145.815890116828 101.977561203331 93.0914296180006 125.005626575514
445 120.276996229724 124.145786844816 94.3201713890328 146.478868530181 121.727383470943 115.089048626666 122.753757990135 114.210962268282 106.92325280632 113.285383109521 96.3570216928582 87.831567082787 129.659059271242 104.557582467036 92.761463556807 126.686185083956 91.4285052830906 95.3007249285852 108.098471928191 106.327547441868 120.919796644871 141.143150575168 109.648963405978 99.5510464694884 119.896637238513
446 121.154001570067 126.191890647054 120.231388176913 136.489180500665 121.586128988402 103.420487403588 119.70750277892 120.308914166676 104.410394654483 106.572114512648 86.4207418245879 102.599190835857 110.768280559395 115.566579719018 98.205888914941 121.668140662434 119.648297180682 94.4908009184445 88.1201003060687 87.5734119490501 114.951610141252 151.994459796603 103.18551985927 75.5424854684101 106.649735285916
447 125.888188727319 132.579722665775 116.506772717113 137.481605588833 124.010541785869 101.588928676203 128.054928995326 123.008400362195 107.044685584449 99.324912057179 80.3094566874349 89.975420405894 109.403467964404 116.611350729731 89.6801286835362 117.643031214786 100.459517095568 93.0847163810655 109.117036981704 88.5164745017761 121.73436997443 151.120915725928 109.675443841775 100.108531881714 122.881281063335
448 127.878224107648 118.849845665878 112.000908909623 140.504804428279 114.298177102499 114.823740706217 122.40370403544 99.4809918117928 99.616861868037 114.894426187854 78.4549446791713 93.551577688873 121.851139014176 99.924557953294 93.0211312165939 119.551327943774 92.8384861382524 100.24804286304 78.9979887151733 99.3901720035457 121.160651107336 148.917906407284 98.663713126553 81.7767567731349 112.439474792667
449 129.890015968175 123.832695705506 101.111282614849 138.263496348466 131.645743789749 107.336429267618 122.998899576508 112.041628258612 118.962842457439 103.000232611052 93.7737568714777 99.8120785933259 120.426857277965 129.788108357225 99.3639133763095 128.917812933026 104.915749511538 91.4002605862916 92.9174775707024 92.107161823624 121.930453378996 147.470368757434 100.511789573162 85.6548524828132 130.822432913669
450 132.480995405861 129.629859813802 103.178153820313 124.158917730887 125.913259698458 112.251951683727 116.016973898668 115.671928414914 103.482742426044 110.143882626925 89.023576254177 110.53105302401 124.285260475918 92.3960755848746 102.664171863241 120.924314978166 105.210342537429 88.7097482252286 119.272672327793 87.9865274596717 117.220859333743 146.398230472265 101.683026443781 109.164834074888 115.59373927174
451 136.644620867339 118.458139995737 104.024280084007 150.571416715676 130.083685614161 101.52311948951 120.458489811675 114.841989132745 127.274965668108 92.2634291434589 92.4169318454092 100.383714479169 113.057665316141 109.960789879445 97.2324431671082 146.166005382331 111.505169632868 97.2171192764394 99.1586895601256 96.4473432456526 115.54767215048 140.694215490842 112.856327562314 79.4675162807759 110.322099205359
452 123.420668943308 132.159914127518 100.945964530954 128.716650473903 113.912692210531 106.158373114624 110.918969582744 115.895391188007 106.015718869557 114.809336763238 90.1635562331206 107.51075001189 119.386764116812 100.945501424761 106.908811894526 107.858201593026 101.96871083771 98.0145911941557 104.770077175946 106.032198897785 119.260658311087 149.005875194933 89.8547233071583 92.3498232603474 121.045707532448
453 129.480487489202 124.468413621879 98.7160043081627 131.324191778714 121.533626814111 101.52473228177 116.601684401337 113.759456823762 107.87596920355 112.233985903673 104.549713890483 107.620461357888 109.920780393444 114.310472159635 95.9267511909946 133.401780443548 101.597782091352 91.8463372214135 81.2459679776101 106.131142657338 118.075790838018 133.909928277371 110.849964064139 96.4172577649226 117.008133668398
454 126.077434347183 135.092461269006 87.0841657573417 141.845332048099 116.879569078371 110.576850919094 136.535841349683 122.409459393496 114.346869062214 88.8642380235123 93.1926517349775 95.932538784626 116.020923173231 116.231095862398 98.215062415057 138.602868422711 109.842786324469 97.4305532215142 102.262455482276 100.417327763557 116.246332068382 137.177429335066 104.056191388842 95.969693997934 107.667752818606
455 138.717848627055 127.810595631098 110.121602458325 126.41815220532 126.861874279107 118.024212737057 133.190903448265 119.349284470569 99.3398226362976 115.815030446388 97.365558345218 95.5974286086196 130.592980833576 113.161322165978 86.3035437015707 121.58270953404 101.557764579395 89.3751844630854 85.4089714045622 106.790523587782 94.1149042467415 141.276309733215 89.2534385291146 92.3816839077176 110.561313785608
456 134.150175698755 120.456442976503 98.941668794448 143.852726162575 113.659685674894 128.106716416987 113.173603056413 134.316828672638 109.700355998902 123.030655692644 104.655818267825 105.659505629608 120.093468070622 103.829246751912 104.504914303715 123.511288624771 97.9221273204083 88.7513665540474 95.094478559821 82.1664107415722 108.783122756969 140.719876366964 102.580009733733 96.20735359528 121.170390342878
457 126.457973121718 136.136414387637 119.625010451184 135.317467170587 90.68849749788 110.41466337301 122.281669338393 120.326686608012 116.07272390205 116.645403409474 80.3820226860718 91.6436420270942 111.398876979765 126.256266516354 88.7551775665896 129.24079829752 94.4095775232472 90.8620571874633 93.3386179186268 95.704059785507 101.175272634285 137.879503090418 76.4040138022492 90.1124696468248 124.004456537899
458 127.305104687183 115.684448277244 109.714537138624 124.635279265352 134.335540575831 104.692957479084 127.487090009269 114.610176261597 111.831680817147 80.5693540982151 106.876720535236 101.810699101094 129.907463969642 108.337203979474 105.348461861898 129.95132868145 99.8222450178683 83.5763987146361 90.7650275381812 86.4271746077719 102.405221753932 149.264442394394 109.345042582414 90.5353013807805 116.156934194278
459 137.237860570814 128.125964762324 98.2669223056162 138.984908728848 103.477871562532 89.5279325354021 121.124987945852 123.360853681748 136.691581049819 90.106759763482 79.0845702357505 100.078269602208 111.548042038843 113.874623961701 86.5371905273063 125.772843883632 100.208010459851 105.470125911585 90.1017014414593 109.07395088752 112.790078130545 141.689175444125 112.908252828281 98.5253280591325 123.356171041677
460 128.944519105661 111.317660804841 108.062991361249 135.596068368163 101.111657203379 106.140688786363 117.800630655496 116.605916689 110.925953100715 120.058521121561 77.6612631869646 79.2146670121146 122.671250607765 102.806763055101 88.452066737473 136.595639135499 101.936649842863 89.8373979091751 87.2370073828993 95.1626743365048 110.529976562312 136.598690923693 92.4324460881273 77.5145151541412 117.142719960523
461 129.61034501345 129.66318314598 117.821370738999 131.003587831753 127.451298572285 107.833530428336 129.81778406045 113.654419631047 112.413266710125 102.041206488053 92.2650810919614 90.939613193828 108.749022991552 104.755477377007 100.6955894122 124.956216971575 102.597192137258 92.4332277671213 107.860931606199 100.765008859026 114.988298282321 150.362528908271 111.088687863772 98.244185398635 106.248255982431
462 131.016820868569 109.666554340615 110.919271083025 134.286420325688 113.377326022703 85.887711954112 125.099065436806 117.751815728797 105.325201488414 104.029084125045 103.579447329526 95.7036133802018 109.506542010263 101.372895355381 109.772346569917 126.866228467348 95.6825885422033 100.986707817542 89.0893255587251 106.245292344809 119.107782036074 141.846015527329 101.969155904818 101.523841370688 103.672615472019
463 121.415368952801 126.540300387447 101.569885453454 152.298682170105 114.559929492884 103.039709646445 133.581275538478 115.286904450524 112.267413403052 108.746063448834 68.315998441942 81.9233815984433 116.856840477771 120.098847444516 99.3283125658795 128.348355981905 110.205636844948 82.358891818315 92.2082964542922 107.324803520633 118.778950448136 139.273310264427 98.0519827649154 93.953326162074 115.324951091121
464 127.689634916821 130.820533634361 89.0340324022402 137.821146544446 104.814247165662 112.688091178795 119.140077866656 129.910118924061 114.600561393923 105.099928360408 98.3199837747481 103.025296025481 128.347852535307 118.623549692837 89.6929506036453 122.422074253042 98.5345245009308 89.8855651381853 112.674187993456 102.403942444364 102.221437889825 138.540571071016 76.6587311757746 100.418780171886 106.86864949206
465 112.61548876904 123.705353374866 109.064549120802 125.775652442421 99.13651274621 105.039804023427 117.452934206335 119.169233399053 123.208420974557 94.8454661716913 90.379130300283 96.2884132456234 124.132413737725 112.404556289689 91.2026056705145 114.159538898838 94.7284302748101 107.862621789407 104.654394726256 108.775978332032 116.520237063017 141.245391056793 80.0507199787101 90.9977354917445 107.421216898326
466 127.357862664518 134.830510642555 122.712340611672 126.726888555002 134.390414945851 103.478345643316 121.596099954211 106.183227693046 111.097000099599 94.6377969342315 95.7864000525067 81.6961571574977 131.896199570327 108.068171646836 108.020820454844 130.243103781127 103.499364907594 86.5873963293174 101.284374096327 100.955968948713 107.237017217038 140.817301626913 107.333933513004 81.0888694210945 107.375669049594
467 118.536093365878 115.338186520668 119.596304336905 122.835329041051 121.451364274611 108.06127089266 106.58657228767 101.342351239248 108.674533332792 115.190618023159 83.4956105040427 90.0647382853175 118.799536141469 115.219839519033 88.8117679070393 106.836119841348 106.909800261845 79.4876805990088 94.4339080704294 117.029775670296 101.822217290177 149.511335837826 104.669241114155 85.794744835899 114.442591238717
468 124.925797203381 117.840595916831 98.3331875278705 136.504497647807 112.053401449379 108.742437994061 115.96318916116 124.971047913573 121.688838114065 116.402276838315 93.0517256484926 96.5502115699653 117.824498859463 114.381091120136 114.017156539288 134.873773582692 92.0811616823959 104.184178368801 83.042063256963 100.620837839041 115.253792784283 145.710513696512 110.299383590892 99.830174665447 115.001911415828
469 118.340058474251 127.73889333139 119.948857585258 131.212689676993 118.121278549073 107.144175787462 120.297540852811 118.755864003772 100.803089906754 100.004212993695 85.6461017173379 97.1409677452383 126.545710315852 102.673303579477 91.9124730381393 122.058887239618 106.834539023317 101.759766355069 110.303368246481 81.9883592454908 108.433689355848 150.853591282823 97.6986531481703 99.562566566064 107.198523776261
470 126.682485840794 123.148270869667 108.297580374626 139.165604558846 124.434579401036 111.48042292091 102.036059193843 112.236867489855 111.387324846833 110.829389804569 90.8616615720785 100.01387296072 117.608282522808 97.7046616066624 92.1395657551014 118.078358771014 112.882018720298 77.3144959052166 94.7818524394598 91.8315522156757 99.8560015544443 153.117564386328 108.727140734021 103.318292276034 120.011385160376
471 119.820569984823 120.995263957695 98.2674988234992 127.185527728048 125.473429190655 112.128066314145 107.097087131151 111.766849303385 115.073452545818 112.20206739343 94.0368255349949 97.0052743943078 126.431874680597 86.3159499635212 98.4881613829565 125.987511532096 99.0926662162428 96.766249267483 90.0977262727595 98.3306348869046 102.351430270577 147.460044772031 109.377311165853 84.0285630565508 106.609575430183
472 136.211619049686 135.066269339728 117.180454945751 125.999255758103 109.616828480265 105.609029832706 128.982235823605 113.133667968838 135.346629015631 83.1477793950663 88.9260503645553 99.3770292803449 110.951490444063 100.688415356402 81.9261778286006 120.432090014512 108.455748475278 87.2717785994 108.20603321815 93.9387155950081 126.05698256349 149.542543727999 105.093114402823 75.4565539502108 101.588538739512
473 116.967221580732 114.66739871546 111.717781707477 138.652574112052 112.278141202523 110.361535002156 127.967849322394 108.708811001417 112.157526077899 97.6725850933181 87.7902339249877 97.3882720110261 128.584974793557 129.660114420392 88.3296002232744 121.097779503835 106.553748153954 89.423207430959 94.4773340961823 102.839579429133 102.610139556695 142.432941222368 97.73851409254 99.2308344207448 118.530129551174
474 123.275272365334 116.648767686591 98.5180227436616 121.634559317934 124.94151086669 102.810523954895 103.879087429584 108.998473432631 104.458262608247 117.901447689745 77.7252837258368 97.293745065543 111.28601489242 114.447615856864 101.011149083262 99.3217245672046 104.848359267673 97.2919595177644 83.6146778046237 99.9278902613148 113.252238611829 135.607837207039 100.750379176165 96.925301696151 94.6155118386093
475 134.35476317477 125.739922554677 105.483347239687 151.412554900306 122.748431730574 100.494980448005 134.715961041644 113.910184123803 110.55772599653 118.879949381581 84.0793942608572 94.344935852195 114.928971072865 117.645051385827 87.3300244433592 132.965896861549 100.451060133053 95.8451448639354 105.407698368501 94.0272962109856 120.591773222905 159.499475895919 110.26573838234 92.1203760986526 113.378866447245
476 126.846688814257 131.222836947033 119.696817161462 124.088945244542 112.68108638397 106.541259683684 118.429042169179 118.186420003315 117.013077254915 104.592774302691 72.941543452528 88.7757382563002 109.812893777757 116.76489952838 92.6903742177948 139.064175157257 101.209938598266 93.4141177271673 84.002992638832 88.0734505979312 110.949380816323 140.078934510909 83.9843603069085 87.8254561432076 118.907719925986
477 123.661788711885 123.661104621017 106.963501847867 137.957466603417 116.838309056252 95.6663202792642 112.215662179139 118.430198124667 98.7310159411562 109.380753242146 82.7530599568478 96.0875011775213 122.331537131042 121.185950965034 92.8103030107767 134.228737095108 117.390268215047 97.4671638772783 65.7634778689421 100.157590605177 117.036738629338 141.066230943887 97.385736063721 90.2121797050573 109.215894328303
478 130.568326838982 147.060462472715 102.722741154146 149.655167933789 115.374152499932 112.670722745309 120.310533904054 113.309758609854 93.265594431382 108.237334371327 69.9979727724791 94.7631819275907 119.038826951389 101.600928666387 95.4022173455935 120.632239944193 105.169984305326 92.6950578350295 100.816010972627 90.1997858100966 118.574344331732 153.824160553924 95.7178694634717 104.93922333063 114.140687368679
479 124.526594412127 124.635847073179 101.589232741641 135.706183514198 122.848618010685 107.583142382228 123.426933939338 110.625144852479 130.361067950253 104.972488995769 92.363638449631 110.074446098346 100.779221000192 97.586518176471 97.013973977247 132.728849724287 115.479549019715 100.202573526913 84.5119772631992 97.0817782960172 102.052801397616 152.046860867711 106.404072672961 97.7612118658938 115.816491187262
480 129.782842725894 123.002769821484 98.704487760472 130.538979247314 108.993368597269 98.8067989811808 121.08886558059 124.92246533409 111.234754635693 98.278496653468 87.1611223866315 108.132026449455 124.881423233268 111.822770321418 84.9667625940252 117.585980062884 96.4699613161152 98.3418685252653 110.46844370852 104.034128033862 123.929190361269 137.438892613407 107.467378477201 87.3531291063774 127.743956963876
481 131.410761885248 135.750842317268 116.093369342936 136.203362193453 131.086750591218 101.359145634136 118.436918709613 118.49889306419 119.286865799639 106.502811796071 78.3045179372463 88.8130156796446 110.65536164669 105.158724299255 92.4964628113733 132.239779622667 106.395053746935 90.1238768537181 96.6542714673231 107.237649462755 110.730785775384 152.08167423036 115.060483110263 77.888835523328 104.991684695836
482 123.043046981469 125.913777870794 113.403880879427 132.378971974116 105.104003542988 125.686393561747 109.145410939829 122.298693884618 116.825600973404 87.0815396610952 87.0965153753728 104.0072334235 116.586373026428 98.5224657386464 103.820292497108 123.750441082874 96.6547802830348 83.7475912681314 103.317781788978 98.413377225057 96.792603234069 136.466989097087 104.077664196197 94.6820260165557 110.371921656502
483 144.340559174243 121.186416079663 114.951920663834 137.76880685288 123.400868882714 120.563259186126 120.472099143843 126.938849747141 97.807985704601 105.657827743891 86.1682417727663 93.3936053449397 116.091553094648 113.873686334081 84.696060665426 117.695190944992 101.444782325755 94.550420185605 94.8736991351022 97.719865140434 108.471782660023 140.753598766117 90.5388719419233 101.232614493315 118.000466705651
484 135.571938618707 112.199398861689 112.24026371512 126.031322930241 108.331430925608 100.461693305621 134.155417548083 117.053813231858 112.002549002303 93.8106125380055 86.6408260521159 94.8421087582589 127.0110587379 107.596721961814 81.1735862336972 124.061484971511 101.165240530917 90.3092022395754 92.3010335082083 91.401869683379 108.402228502241 145.675384727986 102.115230764169 92.8532739049239 134.352457114698
485 133.070946771036 122.798915528205 114.861758755167 133.678487929049 118.977922182026 106.888657057895 112.67777476904 112.366957713077 112.773298457216 117.48239845678 91.89435520018 91.3452803398082 124.519322523078 119.144803912663 106.57207863545 110.755953988122 111.604907904917 90.1577694260256 86.7178012099057 110.282683140339 117.545041422578 158.156883708209 100.080093631643 88.9028160710741 124.342097385154
486 109.607999920837 119.36791688873 118.786789679012 138.070920431407 118.068644524912 103.616607741599 118.489229340464 116.935929689384 119.339166367991 102.801920645276 95.1945236950809 94.2333877243372 117.429141455542 78.2557738394713 95.4680817565196 123.959363738954 99.2200253121225 101.92593740826 115.27447238531 104.445528589094 113.031956543802 130.99569357713 100.053222292881 91.152557017379 108.548570214448
487 121.774969281205 131.859024875949 94.0056222051977 121.985945139465 117.317412559632 108.595106096315 122.868029175159 121.457564416424 113.138216643783 113.87437031827 65.8014232058108 96.5774857186985 116.542480355991 103.677251387225 91.8074174449255 148.737192483014 97.5142733568043 96.6652633796933 110.003001854379 90.677184109243 109.214246678288 150.321600875009 111.751027085039 91.1618082573665 113.818213972489
488 123.544687096327 110.958925146762 110.567651200823 122.322655103684 110.848682451612 106.826178288067 110.401786599501 123.050681073643 124.269349726031 91.9862266601344 101.074205443304 105.237606928993 123.224375148869 106.044975124053 94.9507437196658 128.255728032654 99.8764746271144 89.5258217415592 118.113368400874 95.0485294803728 104.326469052987 136.856986809987 95.363344257587 91.5927872265344 111.474283335488
489 124.234474832015 138.693070297591 113.21240456318 136.345064111734 120.467756737977 102.044347567289 123.459027703765 111.862268312821 111.278137252531 105.942594601418 86.7226893107275 96.729403959385 123.134772077653 101.902910398961 102.841303137913 127.312587565611 105.436322410592 100.145589492284 100.730251906179 93.4839300988242 117.013083398851 150.789153605419 102.37433138748 93.3187983092343 98.7162991657574
490 136.091453511675 114.999096909576 113.668484184355 128.693453401297 101.34641704926 112.915605319818 129.534493199097 121.569445405054 122.022382613301 104.551634886683 72.292714655438 85.7803873341825 110.519494737802 122.108861598256 88.5107145259064 134.665273263672 108.759908045429 101.211426370263 87.780443175419 99.9215413905059 100.713104531468 146.520737479735 98.995670876533 92.6732127601682 114.843137689594
491 125.957474872364 114.204135093007 108.309882850202 145.193410617062 118.831821052243 100.679994828389 123.237317810859 117.471761089055 110.941683579994 107.253312577614 85.6899221625896 102.431341598791 120.211080931168 97.8821132125557 99.1838754684866 128.586643261061 108.485919536359 77.1087971481673 101.596000867428 89.2853098103308 108.657002782219 148.097483697898 97.887356747436 87.4935396492546 124.991164482249
492 135.031618383381 142.726985653872 110.926839832984 144.890954350328 116.088518735534 100.398004324965 112.729886701148 121.455212561742 107.037312724369 107.918354085893 85.2020721485057 101.820835525726 116.195113882848 116.144065692901 92.0380581898124 115.2580024482 122.585226085668 86.8530667249681 98.4165151432883 99.2437702048358 109.079173927769 157.325320916641 110.003373435077 108.751556573965 105.309806247639
493 119.481444315219 119.819560587079 101.635383005307 132.560603066785 129.800827995443 108.735595682163 122.306126109331 121.686049534148 122.840337379118 112.218039905915 71.189112733511 84.8137132741874 116.096839807707 117.270010389256 87.8626309538553 130.151013009835 102.652686482829 84.393660247795 94.2166584090813 103.675060271775 99.964066303917 138.059950695614 96.18418434279 89.3517718954948 119.226498202461
494 114.804795119805 122.564601357513 103.838269501819 128.996706661338 127.405243660939 112.996844670169 119.076622784895 124.965932074228 116.805201436214 87.072112709692 99.080711583777 102.328982249019 117.761308425466 112.809272187781 102.391741983448 116.052005995702 108.073084093512 82.2817617420108 105.948899429766 90.9360910189901 105.209903165044 127.656024718977 98.4488573186967 109.252003021768 103.78350640668
495 123.926371133846 119.868312277846 122.147612349631 142.045359168136 119.78020031238 104.502812602264 128.503536398306 137.361876833848 110.392092642165 110.125076409192 76.9093563253113 94.5014552062167 117.367142478904 105.523659361374 89.9959442615505 114.202507067971 108.034545764931 82.5245726348182 97.4319667710748 100.894498370428 118.940935762697 144.660074254164 98.618791250562 86.5519129612177 115.369094474655
496 116.767308556516 122.902832161753 109.972298284301 140.203136787168 96.929679332566 96.576806368811 116.552549695107 118.657488502821 118.472806024337 109.612776475885 86.3791408526584 92.5863685487022 108.282425315293 119.182454608024 90.879041222869 146.119995735487 102.834642930967 105.534102826603 94.7719624097335 106.468574575015 91.3842566196834 153.314486249866 106.681670299581 97.0328979648292 123.065533948453
497 123.890086276296 127.436016318334 97.8620635491505 123.041832027438 105.641194269024 101.259608849279 120.517404680337 121.531769294875 117.633200545567 85.4086249015676 94.7471254785273 89.7962865520227 130.167691371708 114.66641204502 110.496376626478 136.928763120414 98.0401231537204 101.271323938075 120.092655027796 94.3623679824003 96.4979111193843 154.415474265723 112.437627693099 93.3273784957588 110.366504217681
498 122.810283284255 126.240935380302 114.658000624724 129.649094798597 118.389645435472 97.8565503663361 124.233536699735 117.826116023179 112.647869541301 102.839524783367 92.8643661089766 81.4395757765579 116.400085397219 118.482175035188 98.6265432624722 123.115541401317 106.844612088691 116.237594873012 105.204695348784 111.707715750299 115.714780501682 145.6295563475 95.0173994035542 96.7394671496128 124.069912029898
499 135.136064535692 122.399085490078 94.8272735869095 122.440894779779 105.822884873167 113.742616456372 93.878137327051 106.789390168881 110.243175863282 103.296808603249 94.34528335306 99.2112978361645 127.973930482049 87.579463848541 110.042348830738 118.333340399523 102.910811803693 75.6423147827609 106.478266340654 101.407467352641 104.282692736956 140.651152095987 113.915721493827 81.0156253448346 119.243548370881
500 133.610123733451 128.191979808496 112.604485497525 145.109577305046 109.110488287584 91.6484004390745 129.147220563269 121.796723195547 116.736186406473 105.496609616349 90.0468166468751 96.09824395968 118.917423643342 83.3166117269615 92.8087314296515 124.612103260131 113.441718436458 94.040185409728 96.3554730803313 83.2425365126404 124.122040636249 163.571889774368 111.374680739715 83.478706396802 104.515048694252
501 128.410639299336 115.772572748407 110.785350200534 144.036958649495 116.778167717278 106.204865407543 125.392172172722 122.289990586886 107.935676052694 105.141302994148 84.512454633999 101.070899017046 129.140757983738 104.308760582583 85.4698954645403 111.749552095692 96.4288611570375 87.9711763428201 94.8872047110088 92.3551607829714 123.546067988512 159.853100804336 114.083245879635 101.059639969457 123.535454877705
502 114.852075787445 119.540189167602 101.018599608964 138.607100435983 116.707669692591 100.410243128986 121.718143356047 109.459111810903 106.830442048468 100.774512809838 80.4698192086021 91.2911480172048 117.563837231084 102.510437042496 94.5881941653763 125.259641567192 105.759943882278 95.4839426538773 105.192377013221 110.701202826142 107.342863591812 145.133108070145 103.937143010677 102.283145533729 116.708020073063
503 118.590216758749 136.375180631366 120.209315418575 149.448088404482 95.5080672549598 105.948463548634 126.627589479002 103.310017808979 101.684001604261 99.8203825677228 69.7283299663746 88.4338808026635 120.273420431058 91.2705695595184 101.051026543967 116.392068744504 98.539683009518 85.6764744929431 99.7799543944947 99.8674098500242 121.528619851196 132.298664790317 120.867622895331 103.234046639284 106.433213541083
504 136.935368830588 122.258527130308 116.809859671785 146.809491307768 102.120352391576 102.657528202699 124.277886030391 128.352868684335 111.414821610589 101.948105927968 91.443202510613 93.0702129116596 123.062453638568 103.779349529579 94.719462778249 128.370518856238 96.2879324010404 85.3995564019382 92.6077567209691 98.3386534789103 105.712560727128 153.369832006551 116.991660303779 90.354879812268 123.198477408599
505 130.839255337272 119.813312506059 104.773098061808 132.518021099772 116.164034401713 106.526453942075 126.867074022911 113.90493826328 113.977294118831 100.581589602419 83.5190679803253 100.950257131402 130.869537785816 95.0977701209985 89.317248750672 149.111281666292 101.630232523769 88.7449926853837 89.4695031044784 94.9037126149282 112.765467978344 158.948942058291 98.7805658988353 84.0923181351839 117.996853237077
506 128.75740563471 129.433090568673 122.590189121655 119.022999425842 116.553431753132 105.373024022834 126.809064448151 116.505555051211 120.467664795292 100.923341234297 97.5655583210713 94.885054171557 119.559901327678 124.643563669092 87.9156431917431 132.91664454584 104.810724990515 85.3725905840162 91.1283518571093 88.8947371408518 104.56382347669 156.86608929163 117.881995683326 100.782745080492 127.669427665406
507 123.177218982957 126.375278739366 106.22773241151 145.472954624544 102.790302990458 100.058617532809 106.50047054895 122.339003857846 113.289564825284 107.660947911714 79.9542670532645 101.788404855163 128.617718491046 113.819786806973 116.445385688842 129.483961341076 97.4869440503377 87.998421494156 100.42725710007 112.92976664461 118.294594404358 154.193422494569 94.5083756483758 109.893531844273 115.80727482669
508 126.242143341344 136.189291401556 110.992946017779 136.303690993761 94.449838557129 106.794817035336 109.313985443417 115.955706940179 112.45278528561 102.181581230896 87.7060540942605 106.490454646896 115.755870203371 109.871348913159 90.7409775736687 122.380047204262 103.588817953111 103.551411025691 90.5153749451485 96.839442645731 117.727541640541 141.360962866596 108.687963776489 95.750019805501 117.891796412984
509 114.657329087433 114.802415180077 113.259351399849 143.618520825076 116.093223252612 117.613809766842 125.354287546852 115.086695027703 111.894652375271 118.111544918693 78.5117218669766 93.918101650578 124.961870018223 100.874913841708 102.550462139059 121.964183100472 101.73813441701 85.8237181583253 106.351347535228 102.902083798925 116.058517082721 140.80518880239 106.399130752768 103.136637300398 131.573141058301
510 134.509492199884 123.655019277978 112.229687061183 128.774898433741 104.337953493037 103.187816153492 128.801458243518 133.360172602645 116.25135127491 107.48599343524 89.6171946151625 82.7448071775592 116.292530638681 102.808384839939 101.762628365449 121.536250023801 111.461273223943 86.906712679251 97.0497000213352 102.687835656385 117.718555614109 126.125246516926 112.543424758441 94.7249814051703 117.81357277271
511 112.554093223552 125.374760873492 100.256525099434 143.243692900667 118.466911863972 105.134205763171 110.624046612817 124.312422435991 92.5886155291346 107.520444368938 88.0926102912993 103.753315449668 123.70821686613 111.250795438435 90.721355391027 124.191515314654 103.074425643726 90.9043800719334 102.546787737069 104.508152149664 112.002383152125 146.742334264029 103.72568494711 92.048387611692 102.870179660759
512 126.744353723593 112.14367167326 109.43832083002 129.978318479546 122.283726938134 110.504564423498 119.840646988828 125.949873195367 117.986334197485 94.1167322158516 92.9922747510425 101.147278367452 119.6878546254 122.649300132116 105.337526744405 125.479903460504 91.3392807501325 90.9277317523796 94.5820442866195 109.514425354881 118.627017578028 145.130052252423 103.941692052856 108.480888564631 127.046603799717
513 124.638029845118 140.445597304357 101.60831288568 134.849683679962 128.456705283687 106.274354221731 105.200830431359 114.307230085453 113.242831891017 97.1651932155918 75.9801155954308 103.417946857757 116.608298065184 95.7767173749142 95.9156473369046 147.588648074724 95.5279718902333 82.8193880963013 83.6494715151983 102.739061946962 103.890685630762 134.559297700635 95.5026641072192 106.547316513436 115.189830179677
514 133.404677063012 119.10800400307 100.555540022074 135.415907947777 112.00612017397 101.573574859931 124.288150281735 112.20467676988 112.930358867508 103.590386933179 97.1014286964043 100.054821714261 114.580043242977 109.322844164624 93.7692292054192 122.150344833106 99.7627769812698 85.5749880358232 99.7951018048576 93.716230679965 124.464045605517 164.161887217866 107.751720067328 81.0725468455179 122.882562796167
515 131.881562504288 128.271247276154 108.625443134676 131.348850529695 128.014565184231 115.599426287455 122.657643677381 120.344587258909 123.999348496486 100.615156798306 82.4800149653652 103.202219944167 124.052056792638 102.453371129364 98.746321418147 115.909849286851 92.7596975682451 77.3627436688671 89.1026886066507 98.7574821844778 119.242736025752 144.288171291539 104.730800340923 96.2791682456408 103.578403505144
516 127.336440203098 124.889267838449 110.478006589157 119.848731532505 118.025077363236 97.254363683767 105.38176107916 120.662776116168 108.607161497104 93.3607587201907 92.5815510109915 104.071882997659 125.88843364621 126.500497216284 86.7547896063533 125.270960501816 101.04004340766 101.662639365425 104.29836005055 95.230119412904 116.923093470332 138.281322102796 102.65329740749 96.9789248693968 122.654279630756
517 125.805402168769 114.797483332405 113.260117396767 133.093227299486 106.685122176351 113.699731327766 122.151406030111 121.467308743166 111.695332877517 115.637006752259 79.1053538325118 80.195629803916 124.873807804363 102.103249522497 104.09319532525 105.477769218401 105.969035548445 78.7511804764836 93.9733758485917 95.5119211491649 114.298262365812 137.639925142558 120.794175784103 89.2146803221104 113.903834822569
518 123.407560943852 123.050049290409 90.9179184733952 133.927974737571 122.517928520667 92.2853788551482 117.660934730421 116.367595000865 119.309929002681 93.8372724260381 94.1984049886004 94.4969039170592 116.051405373087 104.255713492274 93.4145769415436 139.740148363755 105.541738109506 109.311378801689 88.397810826665 92.3094556083532 111.88787584815 141.787446488069 94.0983718305756 80.3842687366451 101.458562381766
519 134.56546682146 118.843508705791 127.645806289701 142.185765792421 131.124562203598 116.723255989645 123.907813416314 124.927961104785 106.865286491619 107.215500020356 86.4592767521521 93.826382203113 126.562700985117 94.5250397032016 108.411010650298 127.35442962577 91.1659095627568 82.5226119327676 103.262864119532 108.309088674699 111.368764904328 156.611675552691 108.479003412925 97.1756723910088 116.804432803939
520 120.518247629637 118.425788442667 105.562717227298 126.637282959082 103.881840564392 98.8262410102555 126.396362847528 118.549681491378 108.817175102848 105.302378379158 90.4483687333042 107.403420131462 123.845907912242 93.0069495517035 96.844392287757 120.012746517947 97.5569922525273 90.5368790341524 90.0904542859048 84.3104957117052 102.91407949564 166.785609727965 102.63490418647 98.7656596869099 110.310913650907
521 133.446493753317 125.668592146081 109.11048036043 143.909829278022 113.513671052166 107.521514027405 120.091098282085 122.386371897493 108.91906817844 116.872846059102 85.5547040253968 93.794943084007 123.475838006955 102.571536415864 100.383630439323 124.281860714613 107.680872879314 89.329083659778 93.9024218182025 105.360331951124 111.020338757743 166.502857250267 105.588174268458 101.130077939363 116.49931350009
522 129.041662337077 122.075528193061 111.823263497278 148.887124014993 99.5896888600986 107.478272996906 109.16654904351 123.906402335265 109.868499669896 102.397773450158 98.126654044481 92.8950644092853 106.60109475627 111.103819500583 104.524313509834 117.746510520888 97.455092542281 83.6567223397415 107.028622154195 110.768400454848 121.937083103499 152.623643503403 105.279180680873 111.616658447802 131.641644737664
523 121.833492322901 134.010592155024 110.963543896415 151.896233517326 114.615881635149 109.460064618681 126.108104225239 112.626988291318 107.547564770664 117.428517183487 79.9845187865425 96.040757575502 124.084675475892 111.635116706148 82.9407958697848 129.748416135277 100.863577197218 89.2643908613444 74.8486489914214 107.763297075396 104.769310472311 164.704735497358 102.513094314331 95.2653245648451 113.803310884535
524 128.186362708443 125.458198768402 101.800256256238 151.935982431522 117.21403516917 101.199815186383 119.005478115094 113.875834655168 113.98871972784 92.3076111262222 88.4000513661539 95.8324121463746 119.475500491843 109.447599516685 91.8825407721084 106.813080952202 107.561682647895 99.237037111797 93.5820984389972 99.2507544413515 108.419814541465 131.525090015035 97.4495173665363 113.901425029756 118.463863972046
525 111.590682391304 124.047611401909 100.623362942869 112.86133808419 113.27669018469 110.810999408789 111.570869328876 116.763949546457 109.585818987513 89.3869357319166 89.6613847816958 96.0737235661055 115.418684328347 123.012536611776 104.53906830363 140.153935827691 104.376977712688 92.9578848891036 98.8413696541858 113.416969697742 115.817025321321 128.958549370875 94.135757103037 92.6425200065164 113.495190935646
526 133.7388065382 114.165540065576 115.218221702906 128.645903717016 110.797353067757 117.96215904525 110.638901644462 127.931899399241 117.151145383081 95.4777145875562 97.9002807251643 96.8904038057349 122.714505769308 115.531209276525 90.7019535615135 116.75546931516 109.894465933683 88.9663083543063 86.0169048492177 97.3707243809246 87.9212874062892 149.978430147614 95.7111710946203 91.4886325272743 102.757199796071
527 135.388037873561 111.077948796564 103.818530769423 114.92131104729 121.614010300585 126.123083669778 128.106640046358 126.069463083553 108.536115946115 91.384226398372 82.4831036741163 91.2890293480529 122.859974804624 98.7774974843922 94.6235662361134 116.749537628462 104.040063853056 80.5940350816118 90.4444037120669 99.4538846886967 94.924736927944 140.951682221421 118.694695699893 92.7807441857406 120.227425465277
528 114.605562602494 135.150082154879 114.857757458694 129.787273724268 110.789783677031 109.344403327565 122.977323512539 123.897884256573 117.687969936342 106.993371680436 84.6467281431404 99.8322238704602 120.683582948464 98.192627865553 105.324073791123 132.07439534898 93.9243177224268 88.1827124152956 89.4093871720106 101.624111240368 108.077424161751 160.907107280721 115.074573451674 90.0937195902737 112.848850612551
529 136.86330208299 136.449267260415 102.783567131598 133.247752466254 98.671866053505 95.5758122197038 122.67979175717 120.820936682856 104.467542016479 110.750767318813 83.3740771706956 101.003927095036 116.288212254465 107.293059053143 96.507152544122 109.31915978793 99.164679470434 90.7075939415481 96.5645179555205 92.6686434084842 121.997094882591 159.781458575368 95.824112920503 91.3449330769413 123.367957990449
530 131.166028171603 117.833809374424 120.927212855027 125.264769682681 101.741812274646 113.276350170203 138.38075157533 116.641414855534 102.591959746144 103.831254075881 71.6015365019597 90.105017658056 118.589692337067 103.607438413776 99.2364069737307 126.518808350494 91.485408703584 90.3271258526566 110.927879671901 103.035664535443 102.728367924731 141.06037010451 110.587951511851 99.2650970686596 108.431419819911
531 118.877750052785 131.135637858867 126.97877229989 140.136370853173 106.410754809257 106.448957763929 123.470547350659 135.566397370207 129.646574542594 102.329246113733 89.0635250262966 101.494877926002 124.095594120106 95.4602751680653 88.520053687373 141.967759615651 102.74849785734 96.8220876254716 90.6128180869732 107.358432078415 119.554843086098 136.784593745752 108.117597773128 100.948137688485 121.592151205744
532 124.366025943257 109.611125845952 97.0728904007726 127.156502885584 114.760290283793 116.0965683719 119.034066701389 110.725617482177 95.0005127381589 111.949863524492 79.5499157030398 82.8700762426212 115.297660373268 91.8846231114146 102.171160500287 131.221392523957 97.2022490015876 88.4362315160433 98.9202694187151 86.8192895900547 125.184389004407 147.163054524716 85.7954709994645 84.7876977027586 127.669172723222
533 135.092583722174 127.604619214674 102.910859485529 133.32281851978 103.860227359158 117.727561716568 124.45988940898 116.036423195126 115.683851566656 106.295264412809 101.149740976863 98.3295044172878 125.682590912785 125.37393842634 95.7989494371114 130.99475796997 100.49391820999 84.099216504965 85.9723554554548 106.238291054185 108.725728457849 155.285207957661 94.3776958788237 94.5603778361572 110.603474347092
534 124.536523365076 123.323460576158 113.132851351963 153.170448611707 100.94793323186 109.982425210413 123.19107144562 109.285822930335 99.205041524889 106.660611281585 91.8324481904808 102.178335433366 117.536012546788 108.028680306999 104.267534065287 113.896169800325 105.418313929785 86.178889681339 90.1082778095154 95.36741494957 101.934821361809 152.57828577036 108.295851851604 97.5054759176236 117.765029054918
535 130.877617635452 126.007973530587 120.111565313505 145.940500245854 106.268878535441 99.0677105311253 116.74696335745 111.338822113002 113.258388757155 95.9315277997064 90.0420783113662 94.4946893595998 118.550925642259 112.082426024933 90.7773577753924 114.341764568273 107.261335140154 96.4258897291658 99.6239678946128 99.3530556169322 118.005132929751 140.587892505795 119.642632400553 90.7809068395758 116.997973423567
536 122.704285044494 115.072602995937 112.944134652092 124.479180002401 118.283311616861 110.573783787762 129.182690874361 118.869795381078 120.291810089902 97.7857614429054 94.5733534034742 99.6725744938805 106.569949585248 97.9286457951316 89.7715853191499 124.084144092972 109.872447768613 98.4843716921903 79.9282024338099 99.9329709294823 122.063632271785 147.821275670923 96.1172581563275 86.4866510830444 117.652533899257
537 111.852623717953 124.741262995347 107.479995091045 132.565956004553 120.215819997959 98.9111648094722 135.391226275842 115.651014222838 103.409121983073 73.3196075805534 85.1988226661688 94.1004717315535 122.214109344034 128.222243569414 98.0097285199347 133.590656897411 101.033376652048 94.3053395045137 97.4261398754494 94.4326607722631 124.534445345204 137.758584574646 96.5683572550284 101.22603874483 121.556467067956
538 112.203515445663 115.513585182743 110.777158530213 132.450357605763 110.119239534211 109.79496001195 123.675545842944 118.580390254878 103.9522576183 97.5136249756516 87.1818625202623 96.1595518866154 124.409477218386 103.748621226491 92.8719828120425 119.125829104791 94.5510829481027 87.3996523446332 94.259821213771 99.0997506890265 112.529601976176 143.218749705203 100.716051075543 92.255705441207 110.306934404578
539 126.406496892682 120.611780124498 107.272734212725 143.543919664915 109.586714386801 117.809868387551 127.762884820317 106.41052791717 102.748566403441 120.024217632438 90.4620822654581 94.9928696458313 125.94980076672 119.98433801225 94.3893333868882 117.097163259035 100.122993809487 92.871911814679 89.0133940462657 98.8551385765482 115.255832198879 147.88950977513 95.3758712224693 92.125146562264 124.630195137711
540 116.567386909672 127.122006085641 96.3823793241362 117.556408931681 119.949643363967 99.5488880156382 108.003094032563 111.394028277554 124.762652775263 81.0273418746777 106.811880951154 103.396904416148 123.806841925601 106.318233691926 96.9657891517803 121.340990649851 100.966018202138 88.109041460399 97.0395637206467 104.147628394124 113.766068672993 145.912455584278 115.07242374498 101.99719597823 119.695964653367
541 110.865215106045 114.09036955072 109.520555116933 129.014163660221 111.933585217679 107.037947760837 111.663928127396 122.348125145493 120.323911779091 102.278892726355 99.9559987807133 79.4807605524398 117.792630215104 116.100279385862 89.7843332286807 133.186344789252 95.681777505169 91.0700198187432 98.2563270342406 110.952929170358 101.487370116449 132.432614828286 91.6556916939721 105.137097277174 119.266931501312
542 131.98103307419 126.37730205984 113.21906348527 144.146288255268 124.509098047129 100.742093413639 132.874923445286 116.628281792038 104.27212468947 113.291880611516 89.4049465835858 99.0667162138936 122.230379093759 106.575810688006 97.2099239827508 110.490021237271 109.431533307512 90.4213425363719 98.1707029417646 92.8085198131651 115.185859244749 139.096676312653 94.367970315489 108.513013755165 122.376229569563
543 118.95661260908 117.723584481455 107.57332143485 132.98801703034 117.33302816782 94.0806806138031 124.252289887846 120.162284496456 106.965849227815 97.692258894802 84.2797259895541 90.3377608549227 126.256821950152 105.333315287289 89.86213989129 113.896788157227 103.647214903357 86.317682537427 93.971671177074 89.5430030495565 111.147891933214 136.508304314947 101.852343385116 84.0831742755538 130.27467247853
544 121.70664587667 123.142855294364 113.73970178512 137.174089958658 127.096275348652 102.406491806669 132.460523883235 125.642439413232 114.754969276685 107.359212194236 83.2149648224366 88.1958599015637 110.950160924031 114.849569652542 95.5560534277347 142.972290997549 99.5121390210076 83.4864795165278 103.223269038008 104.05017916231 121.216027244251 162.691332725878 97.8947839665202 83.3280764495127 105.691173216226
545 121.905978281469 131.436748925232 105.323619165015 123.880712658187 106.641309142546 99.9532720494366 115.95554283956 122.69526956685 109.208973812642 92.6338649099673 84.6665646862004 90.2108897208299 127.26391224745 108.811213326348 105.331417741983 134.711350197709 98.1576972455573 87.065388598131 91.6518249169853 112.507891416509 115.700869266092 156.793222066454 102.431154793726 88.9772995999714 110.421437010243
546 133.71470215323 115.275301109165 100.172657343447 120.024252749732 107.621979485905 123.558376457755 121.407332962599 120.318176082099 113.379384590814 107.9282734785 91.4236796283977 101.4554883164 118.857415831457 99.0686845921108 90.8041844341848 132.949532598028 106.080351987691 97.2992599491395 93.706013137025 87.7530987967936 101.102694949567 153.438510107283 105.46741345469 104.398461791254 122.007181588288
547 119.350599882755 128.666583355913 103.051538087024 125.231962009672 109.846013358029 91.5990543670313 130.225788608997 117.682051685056 121.988925102339 95.272422095788 97.5995485285573 98.7032355333334 121.287891124503 117.328853764991 90.377686664598 135.515578232937 104.758154785966 87.1141863760753 100.491660611556 99.518187276341 117.498735792826 136.656002746791 104.556048030047 90.3107275956693 128.29392124432
548 105.066332585344 138.036228562612 99.1996240395974 133.414174367464 108.489186357551 112.777592726539 116.291597737224 120.58969449013 97.9546059239209 102.853311622728 89.7812619905199 94.1932421475699 118.678227451229 106.15623303956 87.4354531983218 99.8066198858563 96.2706934988236 87.4206464519502 93.7856214226755 97.4113542801162 110.406258182831 134.842781544693 100.563965785198 90.2702131777217 114.071648296887
549 108.2311238694 136.313778206691 117.363481823246 138.72835779447 107.762187009861 108.31656718345 111.619336636358 131.072157028166 111.020919306157 104.953644763256 86.9915730548532 90.6778884986396 128.44840178385 103.433730112765 92.5629398878745 139.047564160271 97.546404705675 87.8947327111748 93.7348569334382 83.964195316047 108.758322130406 136.755505043285 103.703616418122 89.3894934136038 110.083342764055
550 119.084863642379 117.858117458522 104.83282099723 123.402157458579 96.4862729520092 106.452815635478 126.547066582264 116.576993813112 117.209812436926 111.629236732611 95.9590801094374 97.061123691724 125.147862484166 109.694427253498 91.210082905564 125.973108292422 111.767750387792 88.013147469416 101.489604078311 106.081012461245 105.827585870882 143.737144465708 113.78128256791 92.414465238327 135.306567872112
551 127.621971630079 137.471577771128 108.724688304378 136.51662455336 121.363871824448 103.13212022874 110.829774602447 115.716702554522 100.534327294714 99.4395196796252 84.332911170543 102.491015384187 127.93455440995 100.195718526894 89.2316577512057 131.880503494944 94.160883624159 88.1349688807744 107.001860556324 98.6109362126452 115.917003744872 156.143670485144 105.253923434378 88.7200396098357 106.155721010389
552 132.233506496841 126.962474974366 114.584126499328 127.393812305334 113.677707438759 100.827916969784 125.41545927684 120.419356768303 100.481504048256 108.23650920236 86.143702328864 87.3009675753383 121.465728035807 109.588766733829 95.4808066042864 132.872073106576 98.3698999439455 89.1730092352765 102.093410975463 102.583054735712 101.73017862903 147.513920771717 105.132286401129 111.440055852914 115.414051114187
553 126.431911252031 121.797703346958 110.476963969428 138.06246321496 118.340861683888 111.957569668462 136.303134762834 105.686807632588 109.987076190349 115.1282039484 89.6645000559711 94.385414401623 110.094061594061 113.72047243337 87.7666019462092 117.512806312282 98.947807252844 87.0766594382531 97.2761661360412 96.862073091205 113.269049043539 155.827041092403 108.85772739074 100.041210822381 130.01093495036
554 132.154083297079 125.975746289627 98.7990391657003 149.391017600014 113.63173973257 99.230241470032 115.944767290049 112.882207223569 111.438570152665 99.466014164435 81.1975168835934 88.5953908554146 114.200306654938 86.2462750562595 107.619859042924 115.169013809131 105.230381323263 86.3211944609179 104.626625002243 96.8327761910436 91.9792895871262 145.384182387654 97.6726550323382 85.8514772124118 99.421565983421
555 129.44861201915 124.414867433059 108.808222853469 139.667653820258 116.402238891475 120.483242062309 125.583332103291 119.897435390771 108.673172744643 107.688737995621 88.5788163278746 88.2238623560295 124.741685706255 111.797213077833 96.2931929780963 141.209090742351 89.1657715946091 98.7159652214338 93.4689844703302 95.9446185810285 111.434558761618 145.563391364505 106.453104187644 87.196847813284 113.50519626439
556 120.158575537913 130.402502244494 112.586919932872 141.992342043941 120.813067242343 131.385241962949 134.445920579285 103.604230992084 112.84323922352 106.967353485423 81.2047699501218 104.050979046562 115.123607711018 89.038074853302 98.8846591710062 122.6572338263 102.073759145797 91.008317106892 97.8674784722666 116.15448490503 119.887665135268 160.539061692911 121.64908598657 107.260048645135 127.655825906573
557 123.421811754025 125.455149612518 115.436224420252 126.723022180976 113.294187511309 117.017208918464 130.348620424556 128.640238033679 104.497259132516 106.890343403821 81.9642342980092 88.3710400796204 115.694777369517 89.6216273011681 89.6050336583352 127.496409272202 100.558008279968 87.4677866154359 106.278211135733 98.1611931115629 113.83602623038 149.39726787289 116.89653167341 87.9940456109116 123.540473059757
558 119.564120262046 122.707178527221 108.190330067075 136.931319237847 126.236996074371 119.384925002192 130.374335981257 115.840949884903 104.335274807044 85.6872043887373 93.0269995918668 97.6204574658772 115.591920579666 108.378740476077 106.939503525436 124.858700719694 101.521295228775 90.6175745806523 96.7855263135447 97.8012395623522 114.010244247891 140.968739059033 106.268273062135 97.3413677161377 115.027815506754
559 120.734089907168 128.066661648675 111.375981136547 129.944256600896 110.465500297105 108.999387850689 115.685466960927 111.962902603709 109.139744797097 104.458595311177 90.8245341267447 93.5526102485543 113.196764933775 95.997654945061 78.6196466571219 127.39127196874 100.040764257976 86.515233458107 94.5408041560605 110.373760171724 113.634845242583 133.106732338241 100.38437928506 106.517553982314 111.919367356806
560 135.290431968963 121.973086762876 123.912491402066 145.714629462094 108.660082017302 114.341929321179 121.359733813993 115.651177669033 105.462702699569 111.363561883702 92.9541189676817 97.8211305163726 125.838951555928 101.403913847711 112.492495173915 122.287631277933 98.428603883997 95.8082433405194 83.2892743229207 108.139970584464 125.861958627308 154.45979543845 107.829602296773 99.911073584101 128.732596791954
561 123.102701965039 130.347322982161 118.624367727102 148.751140135019 118.535332250059 104.670589247534 110.907739349123 109.215402842514 98.1554245502436 111.888093792961 85.4936903806362 94.01049909772 118.831306415238 105.933224206908 89.0750321402294 125.647522668642 94.115787879657 92.2516327404514 92.8256583042887 96.9431188320686 114.901808845651 146.39690237588 105.817051986222 102.028684392881 111.845621261448
562 127.670407803776 120.328971476687 101.723241339851 134.80449593164 86.2138755606083 119.808079340927 118.647920140818 120.587446632685 106.590156893122 110.144596587735 92.4731611370034 93.1508999076984 114.453474128898 92.999563385915 93.654746238817 113.046967562668 100.028856719306 97.432964199718 97.7867675237497 87.9043987442863 105.741577607853 154.42557534624 95.0759033231184 104.253422024601 128.931759038997
563 119.566303757315 121.423533142606 121.353517115931 140.880644141056 121.36827097265 106.699162305852 125.124442981571 124.650286251536 114.99057974637 105.692915300825 81.6100851792548 93.025359022416 119.737980997154 118.955504045855 93.1239211927405 117.796320516622 94.4494595196185 82.579188233073 96.7821308341211 90.836464695876 105.583672193577 148.026397973259 95.0544674899377 107.288841559714 119.324944067035
564 114.449560068216 131.181654615559 111.933268066429 138.550592138715 108.506769737201 109.248337171648 123.422603558648 114.306457354889 110.696424685094 106.32139368642 104.33020325594 104.245500729514 116.534760409784 118.274985281347 105.871353225577 132.166378941057 99.3942283415712 96.6276863160372 88.823938091569 106.032479038092 129.299954731426 144.412025578114 106.907214363404 91.7683726538896 117.678012592498
565 128.551516002547 126.315672598071 105.419384900652 137.486647278275 105.587277302081 101.549469888753 114.44728436849 121.447033378682 107.192568340243 109.017923690497 87.8479842734671 102.964813938383 110.931162268254 114.105843812866 91.644551732554 129.310886534522 91.7112330930757 92.149344714871 97.3783513246476 103.321009523482 118.584715572068 140.392102342135 119.196230529513 94.2735409108594 110.074690994614
566 122.675633690765 109.55496829912 98.6733204974876 125.582436228402 123.488118173352 104.256070199216 133.714165116896 115.759351858923 109.428103122352 95.2876776206233 74.6544328627004 96.5714308753841 130.836225905804 103.011770288119 81.5487888701663 120.646141554952 98.7559664867844 91.8110375560426 92.1065499557361 114.394505366757 109.695491056754 156.996392611305 107.558895879244 93.5869078876618 123.653399760766
567 118.900608910026 134.892161651619 113.937990269601 136.403666840737 110.268038103262 103.551101604091 95.8002949528467 131.234543066201 108.772453886584 83.385594836159 94.4430761544713 108.649736287046 120.427626268599 113.732657538384 100.055991581823 136.92866904469 102.935268773003 79.7524099094036 89.819594073865 96.427880038641 110.833917023839 146.38844815407 111.288633622661 94.6908849520471 107.983252127567
568 110.579762919576 122.411049909124 106.919962502889 134.407702998985 108.054166945522 104.687596508458 121.74446327568 105.548075002139 90.0768005722032 90.3728758369699 85.0696855932007 100.336757773207 119.121391378758 105.795312410353 96.471307066311 124.37021097676 101.551803080491 94.4674789713352 102.192399981703 97.4243043019356 107.138277486691 144.457967635608 101.269866071791 105.247875119356 126.618365939702
569 121.914225997341 114.299309730725 102.104747206689 137.124290556831 126.762392352038 108.616050249749 109.069048877126 115.581224124609 107.363961300749 97.6074596105324 75.0976480313282 102.180677290305 111.954693786586 117.569875230906 101.748954628612 121.254900692081 101.192635911964 86.9969322143884 92.4778655507336 106.93262415627 100.226679152257 139.011210558728 104.442641915622 97.251319617295 124.042545252568
570 105.299853624656 124.912458690668 109.182320652884 127.370902576252 107.686896604239 104.682017824367 118.478036804736 112.639645831589 143.108008868693 101.469879401197 83.43732507324 98.8292041326482 125.986317244888 98.9679654412405 88.9450463077285 132.723625218147 94.7685203116286 98.0512872459425 93.0733677158381 87.0755430628684 103.366761752436 159.497401000192 112.170004778403 100.797295942091 119.804031073218
571 111.599343034754 124.750684161284 120.874191603403 128.255058979215 106.931406519641 115.746245931885 133.91968993691 119.816419619607 107.09643425057 87.110563087136 83.164046847728 76.9188555871502 127.577268579626 107.787708102524 89.8260337001915 118.447896611726 90.2934114606075 87.3466559689065 102.496048396839 78.2039839185513 107.52194253499 152.487447045333 103.720862940565 99.5799337142918 127.615041970279
572 127.326639258625 122.669185135019 106.773454887476 131.523050161612 107.69294792677 111.182730219112 138.289740202233 119.748208677571 101.540733814478 107.49954080894 85.8114406105162 88.311586318728 123.530048327936 114.488571345435 98.3663239202804 124.346918288229 102.52491112357 89.37773516079 100.251867216572 93.2128893332543 114.498260036959 140.685960336122 115.365850630402 80.8177268397453 119.285475960264
573 127.856441179175 122.04687054004 109.725657582862 130.873705342307 122.935954588545 123.967915963099 129.47405917015 114.009896537054 101.890093200184 99.7638112365406 85.3451342177278 94.8420877824516 122.872380603607 95.9884160548494 90.8830092897242 140.893487084341 88.4539192322494 84.578598067997 88.2620655685403 92.5754179972028 110.293117909233 149.970547474672 118.654556644223 96.2946382073831 130.009922955905
574 125.212862277232 134.665557993307 109.265506302712 125.384499943733 126.998511440674 107.746602775546 107.894789030604 112.433557488665 96.97168960663 109.116107960386 97.8429104508522 93.1293762065505 128.742490383202 108.971964834813 100.919716975799 137.860490018564 95.4933405933575 86.1547633391993 96.2979391835699 101.031654524482 124.380943556317 133.906939366223 102.700965030727 101.543667103808 99.5478909079575
575 130.884998604644 112.423458263425 121.021867086604 123.371370530983 113.273904255291 98.4103332812073 128.765573670027 134.677661434588 107.16860931199 110.671199024547 98.602786038274 93.0188286883517 115.669687289705 107.550223014499 107.475460992299 108.655070538732 84.1504616008557 83.390357730172 81.9085471944026 91.6816223319392 129.108407466374 144.749460090401 108.691443292091 92.4389550936432 123.466346868261
576 137.340515049259 117.35218446164 107.1313712499 129.876396794892 115.344323535645 127.8265831696 118.967894423942 111.085070994356 108.976254473069 109.967810809185 84.9408107977265 104.94347229411 123.437639377432 114.221978601233 92.3550019323892 125.992576517999 97.154626534491 84.703333853249 100.589468502748 99.2337170079115 117.960529283448 138.633990580054 108.561356414636 101.964227703641 129.485869432814
577 113.468575425839 123.120885401306 112.352283336054 128.082670644555 104.21955747029 112.373887152554 119.887408074338 113.621792599032 110.807647209779 109.043657201078 95.426867612291 93.064525488475 120.33969150801 99.1626698979396 89.3527767319562 132.603452028954 97.4424821640403 91.5600703971039 74.3159812277135 98.8678994734843 116.753328073061 149.659046380932 115.090995890174 98.7553009653712 122.064786198331
578 120.846088381636 124.809185820658 103.284255897358 127.491051450399 104.164840281072 107.221013525324 117.620398423487 113.300047845794 119.740053204234 93.5098875733949 100.760199656164 91.4063780512496 128.455213374307 125.849051568129 102.337128512181 139.93632950693 92.3229395873977 78.0486707779318 98.5071028466059 96.5962258762426 118.686311698622 143.952784821091 109.465238593128 93.1016037137682 127.132693324794
579 127.102483489382 134.64452047793 101.697360015139 134.698326870808 108.613876939421 107.167200190542 143.089016644242 103.635521390946 101.40441718096 108.180110670314 80.5133524018005 91.4792229042373 129.275153236919 96.7428406000867 92.1958927840222 139.484604758794 100.179274443059 90.6697651856464 101.531505127385 108.017667671678 112.100227214099 137.843863495049 101.827407841055 97.8588516210622 117.272507660598
580 129.958755652804 129.979767478426 106.844915253609 134.677395290435 104.677935890886 103.460621683549 127.163137506168 112.537405799347 108.477888537297 104.384390427278 87.8560495070665 93.698726320592 116.89334799562 94.487184186145 95.6882949832162 128.398125543275 90.8438835875956 93.7038392655644 78.8373297216603 97.9452418736335 101.93055997092 149.015991272813 108.368284247288 99.211231571034 121.753127975095
581 123.056657765068 127.028394289025 110.988160908766 147.563878755921 108.180047067762 98.2058043884016 123.981975189291 123.957554226536 108.928151817906 109.518557151837 93.0933547846551 101.826069804057 121.614840328188 90.3934037686887 83.1759414866893 109.468246057555 97.5709466695289 94.401332898156 93.6262035704377 104.900057656907 111.117931417219 160.634129596722 106.301040205374 93.3453989046692 108.477317114188
582 127.875304235326 132.31139654614 107.082407447343 141.259229836748 122.111607881868 112.986253572051 120.5338887716 114.921865213994 112.754467362559 104.567441878335 98.7995096740576 95.5016507254331 123.334371348858 105.853549329015 96.2227631359308 125.430811473318 108.391902240767 90.7217572443195 86.1273109516802 98.929302672025 136.227291688797 146.330172536549 112.236103501904 91.4148910226213 122.319416956223
583 115.901255603641 141.039119572969 114.201125582737 138.252952550201 109.358064222139 95.343339994965 124.286015331974 104.967062358957 100.376256912226 120.816186889372 84.2613474658687 101.131022338008 119.115113313953 110.544096146177 95.3756387421224 114.266475645741 99.5212129146548 81.1726453978507 98.8960488089077 94.7344572700133 104.927223264387 148.46705535754 106.12286187267 77.4896712928306 123.044638723073
584 121.078415631032 122.765367170922 106.925416304287 139.778366974649 110.88958494835 108.931347156096 108.65433916554 125.724598747549 114.218028168655 98.9550924116418 101.192735500822 90.5324183335083 129.265157908461 109.390303450482 98.1970611256858 114.341414709515 100.986338103923 98.4203490622882 101.222386949887 100.796339488394 105.928280675737 134.378089939065 119.993190496033 99.7109934338488 107.616227922087
585 151.696493190576 143.676447666314 104.679512396104 135.126684146855 109.643552305656 102.281438081303 129.491267095152 109.239347919018 115.92637855098 102.291926306416 89.4552433201259 106.545795015417 117.642200724891 95.7279058782981 86.8425537161333 135.044124891726 103.657446880924 96.0696975735694 90.5276007319096 93.0618978654771 110.203933571179 157.904647009346 108.994054672761 108.721696514471 112.995055351805
586 124.101632094517 108.788340994092 100.447385930012 124.474933866132 113.447825487071 119.815809192363 130.993868210139 111.943941105318 104.159353233626 101.587764867977 86.5530553024723 88.275490019214 123.435203962741 113.840923264775 92.0865473793383 137.973091673336 97.4760074429463 93.2387501517061 100.608300009094 91.2804938376188 120.388973934287 161.951349902791 103.187608034894 90.0206340847115 137.827809126665
587 120.937750966695 127.78039089637 115.383561908441 140.416369792914 115.747055361233 102.241261180053 129.270704467805 120.537944958608 113.037615279366 99.89906770557 87.9852796504988 90.5858674901154 124.419188422993 100.347933279251 88.9691444028841 119.731351794668 109.880768278963 88.8133240100868 90.7891755201363 105.374991164278 120.658205421296 145.980514293823 116.09990092956 96.552994173581 110.243729714966
588 129.466471597175 130.688672000653 106.136743373857 136.058922495669 119.755005195842 98.5284070913199 126.555833009795 111.565230746935 109.208298002002 94.8729549844282 83.8077270678048 99.6181266577643 118.615202434179 100.895616885408 90.577014359556 122.021232736992 108.612918298707 91.3044078106464 93.7225455905467 99.645364813098 116.274821982838 140.047321268744 125.099990990941 89.612733773642 118.727052083653
589 131.049958319323 125.503065818693 124.638164321885 133.544518673555 116.478750467295 92.2451361609685 122.308934375267 133.173142808411 107.94688213169 112.609101056486 77.8358239232912 91.6217251161037 116.035372223311 108.444164736896 86.7235008742913 131.209208476689 103.839676205316 92.7430167350963 97.995329415548 103.038726924591 120.918408650179 140.623982812435 108.702311412364 106.038149793335 117.157381449766
590 145.38827005796 128.951711977599 120.856014025058 122.029050295132 115.23922810191 109.615946558124 119.683855912713 119.215021183471 135.673440102363 106.300129658885 87.0452860978265 100.46899877397 124.629611943356 96.3470973787596 106.480558271706 141.935144974844 109.286832413164 95.3665560098288 90.7455017813866 96.4416594217044 116.451791381962 149.632264919149 106.407894712466 101.927100582524 124.311867771632
591 135.667451324718 124.456836045818 120.906786571207 123.568309928655 124.126420575433 108.235341866844 113.194990104268 117.634989996394 115.179875893055 112.285100305492 95.9189252502876 109.944940396958 122.51480587682 125.516639543875 86.7785862048555 116.804002414304 109.79305361939 92.4306930859852 98.83372213552 100.269106895961 124.575434424974 154.583936379158 103.442934624096 99.7120434232258 133.161862629608
592 106.722149539207 124.506909286688 102.182652226989 132.907199811574 114.426209025561 114.324500924504 128.068908200058 121.291421226435 109.770771974349 114.72009523461 87.9853435815698 96.3298927415824 130.18663031324 111.643397871635 92.1372820922486 134.481140506787 96.9701628043792 89.0606803976573 93.7151919065615 97.036461643223 110.012833035511 154.12344529117 100.188422678265 89.9590188777244 116.274809668791
593 119.451528392073 125.825392252016 101.183568364219 133.073531647437 123.694166372623 100.407442717153 124.217094899448 109.297382655461 116.022070825931 90.6457276345995 78.6182436856624 92.106918813531 123.443816323773 112.502774396656 95.386257555209 129.416087223853 99.0197125483469 94.089111376955 107.184657299731 101.570451327228 115.389225639316 127.288969597447 102.259765115616 90.7094345551765 108.000309299327
594 125.094322121319 114.254531906544 113.282514645251 131.408130623514 121.3069383877 116.352593538956 132.209219082056 104.513495184688 115.823680719328 101.063662606788 82.0656218195759 103.713727324958 130.851655444739 100.991707677843 96.4416283521712 139.628635033046 99.863423138109 87.8703012637002 101.561102784104 99.8704625244398 121.892271662779 153.493235584165 105.242257680603 98.3620091614382 120.429693153824
595 127.84202237734 119.028783006607 114.314637009243 130.647555605707 107.112370491137 110.59205555528 119.399344270037 122.599485175303 98.8235459867909 104.780787133295 94.3983534771584 102.001241549219 116.887417029891 110.836876805628 102.168173981064 142.672132010505 107.087641281501 99.3284313837214 90.7979854023548 90.389134555763 103.574180600513 160.024820129094 117.016623393266 95.6748403960988 127.005513705461
596 129.830879750494 128.328536301859 118.904136508615 129.882486437517 108.33314855795 107.16884100639 109.839237437027 120.824375317765 114.308938243389 106.86329277206 101.488334373179 98.5919356567668 123.720962550756 120.006015841361 93.0076993554046 127.944322362117 95.1435661221063 87.0827843756137 91.9430958196992 101.21555758196 112.783038534722 126.998213805507 104.544402650408 99.1571365129271 105.593358688089
597 121.614071626279 124.115785281333 106.565708078968 126.988657802713 99.080264362972 119.287637676556 132.651117380205 110.020970044623 109.844524044498 98.1142122245654 89.3300869849135 103.408527595322 121.835484926776 90.6195556572348 109.035281850949 96.9287292874614 93.278371378893 101.002913279426 88.4893746831606 94.5877820496335 110.40873081772 138.664100797703 108.1045203909 93.4215450609127 130.975806784723
598 124.896777205563 117.548115343874 108.067860142858 135.819744600403 106.688758757225 93.03277987265 120.973103040669 127.057176190508 124.885637339876 102.116323010387 87.6267700949724 100.79180306154 120.189296277472 116.980938161332 93.2800106153106 134.476789284757 98.6878926584932 89.6040297010007 92.6016534328812 106.692201604037 113.659613853016 153.039106216876 110.331431478772 97.2797968716897 107.106713656275
599 113.72053456171 106.788246165138 109.732579476466 133.297767751219 128.874395964791 121.175941654959 122.5313999367 124.338093625268 114.344779880298 115.006549605828 75.2404517646391 107.028513244782 113.749995052715 106.046921350117 102.923359396663 135.448438064701 89.0640474718806 98.894086251164 97.5924240865196 106.5578739276 100.802700261717 159.790577418106 96.7547845009669 107.352758415271 124.543929502158
600 135.583729592387 116.069770311263 102.507371626207 123.625102499889 100.79066526202 132.853003366528 115.784659126231 118.86829759277 103.541706842938 100.186768877845 87.6751962267492 95.568377426137 125.655274269006 100.635407619229 97.3761609668414 114.941615239288 106.13187277771 83.7767247984345 96.7508542922165 95.288512727737 108.415553090387 156.350037031009 96.5676085751214 96.1450418084425 108.565104764914
601 139.412311458512 114.471644812623 111.110753871967 130.411130239765 102.577025066711 117.38755254089 128.859532915283 105.250940002016 115.219351213842 110.829756764654 74.1598187520468 104.365922901842 125.283995242544 114.052147590577 100.157765053708 112.666107922391 107.548149814451 90.3705702673717 111.451532148864 111.851393382261 112.240149917527 143.323762930885 110.11968353195 91.768034856812 115.444762519257
602 118.645298930486 134.235185480079 120.506924789985 137.343004722901 114.322846751494 92.8119316548384 112.650410211399 115.907505216769 113.623814017071 91.4742842797524 107.730393252672 106.751246276632 122.496569570545 123.069307978958 89.1070713848344 128.479675595863 87.7464858323533 93.6593780768959 115.455121344283 104.430547602593 114.276229439977 140.439957188791 96.1372738160287 96.2636934493594 125.377635765006
603 124.420673895825 125.577167877296 122.222692872185 118.445958008037 101.12243459362 90.1058679888378 117.119686332543 120.596325742263 99.0403747165422 98.6039131061836 84.580625041978 101.158738812347 102.558609792255 128.76267366824 89.3760436214523 131.57099577339 90.2442796526533 98.4651646167851 97.2401078459803 92.395063907873 102.117047300371 130.685604209079 114.944728093752 95.2267343842938 115.425438593955
604 125.807278983345 108.068481193812 110.960774486954 128.353829095016 99.0576769678607 109.255899872604 111.806809681227 109.126804938116 113.471151886908 100.411469390787 88.9339413764357 100.022817306095 110.333856705025 127.525699540668 89.7230524934418 126.806085838395 112.650189950551 85.9645381411357 99.519402529063 102.935437480283 115.949176642502 148.22037494933 96.8160112379582 84.1509320785296 122.73278114162
605 124.97100796204 125.781903137623 115.543054448337 136.154338679316 107.174497839987 97.2439444774307 126.039579821431 106.983689653312 126.127218822411 109.377303507695 84.7332574162137 92.1124708672924 115.104883707344 132.213774033564 97.2618612361206 113.287225935376 111.41410730713 91.9065144966713 114.482519828945 118.718983773521 117.478206410429 155.926953377288 112.450707996656 95.1735397381429 126.336911694916
606 103.452418656381 127.021776957415 105.244747690139 122.273475718691 101.418914161428 93.4432816017093 113.340375770333 122.712864542926 101.375995537303 88.2025787915274 98.2592968487042 85.2982138580328 126.033932641146 126.10264192743 88.8448344026607 122.255080078271 95.8226010942453 97.3145240262773 115.17229510828 103.245659209674 118.25358056371 127.557724672853 109.372315673269 90.930779392936 108.04108908376
607 132.937649381848 117.46846528896 112.335096188405 116.930797926779 112.938323651536 106.261369492371 111.115877424209 117.270422960026 120.60422665731 96.8124829048196 97.9535713321257 97.9356187795141 125.547120512417 121.360606634012 101.084716440126 126.255428658958 100.577520581783 96.843634423059 82.9033653338582 102.158749431042 108.237525523157 147.535904988685 105.33663114552 94.552087576961 132.173481096382
608 130.683627369035 113.25940723784 122.556572109687 130.095843935155 126.855917568249 92.3632221837246 131.78107748257 102.354072248029 119.486506775152 97.9450983033084 81.1699454037144 106.144531901959 124.761913666457 103.114366408364 101.887455375484 125.104779778587 96.7265637551718 84.877748524339 102.819035737813 95.877900036079 113.122653492204 136.729655971694 117.926733973257 115.125736091586 118.111933125018
609 141.713067965781 136.663336649702 124.439354711962 138.480226269963 117.336048963447 95.3613175886376 130.694858197449 104.751879509185 100.987699353357 112.762431813884 87.5358894870328 108.35429761601 118.12192797832 126.057630219687 86.9909558056546 122.252150778296 92.5074899940656 86.8498796774038 96.5124924763932 117.978414576203 131.54282986777 138.828880463705 93.5636397365844 95.858497548009 118.667001918374
610 127.181109966548 126.779384382954 118.84884982483 144.13855987301 115.064183810107 84.4362948095188 123.73392337288 119.253404590265 117.59876273896 112.194523199422 74.4782827997385 97.206211511585 133.626088050725 114.347473328488 92.9907266962782 119.594088224792 105.84897698992 83.736744870174 116.272874532595 99.737654257532 121.508945428914 135.932502987647 104.635416281009 82.9690521762698 125.930019948838
611 99.012637743798 120.924650927269 100.836342435556 138.572158545766 119.288909052422 91.1229806325007 118.678166879215 130.071202831421 103.511091047475 106.469450267617 72.9331159826725 99.6277579166103 121.733417571943 107.662181813553 89.3541491331324 132.495115113672 100.628176963805 88.7272777259358 103.892673412084 118.23946596133 119.596084799739 149.658496865025 104.131201117443 106.803849120274 121.280847186933
612 116.941295780483 121.978452198897 110.641394312576 135.236579587428 133.213121538581 83.2702259119955 120.587066571202 120.695218281347 121.008436562346 99.0803176683265 73.99512568977 96.199589738464 121.179012576204 111.349517510173 97.6183672118535 111.362807042407 105.90992544924 93.0244502330463 99.6742713497285 90.8109554880662 122.873905414088 145.097224359709 116.378250265344 100.300237525605 132.302565772234
613 117.074496934902 119.068227725199 111.396342414194 131.537711054171 114.556588130869 97.622638498004 133.526980844107 122.459592107683 107.717958782551 106.766443044659 97.1167034490827 97.2729602871136 126.260645542342 99.293043366971 109.260627800564 122.915023559215 105.559098797598 80.521589768052 105.065414620249 109.994924982852 127.153569091668 134.985599302545 106.89908352361 102.933871163174 131.114892873673
614 98.9615299936286 112.460014923781 118.346766459839 127.122190829971 102.276654089748 91.3167824329848 111.685973226653 117.124319563427 118.907811391796 101.586739925778 89.1770233664948 99.105234456731 108.297010465002 92.4768085516729 94.0738197183465 127.918056004082 97.9093397920733 79.8490315000333 100.861261810436 109.73937564191 108.188259007571 139.276937202916 110.961175752941 104.761471597245 116.23047318702
615 134.847725799801 131.338371517881 114.070547987768 124.319319870157 118.699647277248 113.150260639707 109.372987926412 109.399077592506 117.443376640446 111.39874110595 94.490845533139 89.4024779062297 110.009945705905 103.568512233569 110.895061976261 121.072985130621 82.1184294815163 80.329679251426 89.900290263917 110.757303182556 114.683338565588 157.318462229341 106.033752436569 101.04785478147 129.520610931061
616 116.158604725955 121.499029518022 112.936034102093 139.255181921452 116.514898726178 98.8460040216333 133.666871549197 119.649511446779 122.137565420207 103.38833220972 99.4026601234764 109.613852260747 113.069444484062 118.300393742387 99.3144859285837 149.468594109408 109.780908216043 88.5303669910093 84.452670754024 86.223033830591 110.831155786189 153.254493042861 110.294713816893 95.3081206044805 120.817311520474
617 132.02141428859 136.685770765907 113.659462188572 130.938563543901 104.664120256589 100.817858640325 104.324149270188 122.116161991693 100.408389331085 104.524223889543 101.780461235866 96.754526317405 125.599196729437 121.488355196388 106.56605279511 137.614531823078 104.012853186518 88.22942489603 102.827342750857 111.242548841503 116.176271608118 138.835374640743 121.24729650258 94.2068891176211 118.956919979022
618 133.650397484079 131.850228065215 112.680680815281 147.064259140878 111.476604255474 104.397807492692 121.250431193441 118.665987866305 110.730761923401 117.594900184867 93.6141530234696 92.3115156564507 116.709645179336 127.515608370181 94.0576566842371 113.378286058928 95.6869475254672 87.48154135314 84.7636956981522 102.593073666223 111.558562922347 137.262866349883 97.3633722350865 80.8135919254081 115.983465939754
619 116.775325245568 110.660161819613 124.124160760882 133.35910806143 106.151397811408 92.280531401353 127.935299868888 107.68206210133 112.741426816752 103.316866745797 72.5334810744548 84.3327879833849 120.862333306999 120.510748771143 83.2415780703354 139.762301787197 97.3292414391417 91.6850836687544 116.190518617445 109.148830892007 121.807737306801 135.872415398381 115.34487422515 91.3622205553631 117.939279923546
620 113.81706773656 125.881550940534 108.913750080517 139.748090573777 109.783134758397 96.544220362785 105.291831368638 109.939260862434 108.034920375139 114.352472551419 69.9086535697908 97.1106373503095 134.516642318822 118.064773718912 93.8739281869246 119.887303080456 96.0065997566063 80.4328248656279 118.534139020222 97.419145951498 115.731077537361 139.678427073092 95.3746946651649 91.332411335159 123.160486646486
621 124.830566295589 139.709830006304 116.172450302803 131.974483830641 105.311425632148 100.153441068341 116.147156867453 113.453484187609 124.124227929076 113.951647754592 82.8691144514466 89.5081001307602 135.644755703271 109.603029818162 96.3571693188478 117.650426976637 92.6480870452983 103.376553935574 110.325168526491 94.4847133448371 116.840199643102 130.716130395728 107.18827746065 106.932896766744 99.211234930609
622 127.939128789618 125.979944812691 118.793245250598 144.14245259865 115.713716917256 102.815929210182 116.97262476951 118.475344437626 105.217908377132 110.543988212766 111.524481917766 90.6875907806176 128.971923311818 119.350543919628 100.939168963029 128.025648578012 109.427421689522 103.135448684538 121.511064805386 114.065037352659 114.49362159826 156.078684681109 114.756350905177 108.840871174191 121.366801863353
623 126.562626480752 127.898019181633 117.71164790376 141.351220763205 114.825773901829 98.7000383108894 123.351996600815 115.01012368107 105.943662596852 92.408794452906 97.3408413422416 105.978838188276 113.793850284105 105.926887855239 91.5524099521151 120.740868957243 104.631286310619 87.8178945918587 100.329542393154 106.698497303741 104.122795362611 128.759215276359 128.354112746989 99.767894119368 115.406610095015
624 124.21948009143 119.212009660063 111.392275562906 145.85032747332 120.126120870676 118.451833536416 111.795334008607 124.44601420159 116.045112760561 118.311126325191 84.0148313551988 101.461063273549 123.092228928145 96.742210875567 96.4158373312566 106.034582693849 106.445702176693 88.8742290199411 126.596436664453 94.661934394988 120.354170733427 136.606197773856 106.155872367434 99.3315961568705 133.319814599356
625 115.781170461824 123.600427401685 125.133007325705 133.257545188161 111.131772609716 96.4253531886754 120.208970190391 113.034041625996 108.686806023215 101.344041256055 94.171917509231 111.404255958579 119.63311121475 115.810970967275 103.34841016428 136.155892565014 94.3150058787233 91.4558010012982 84.6776194228731 119.509380523663 122.875559288431 163.049059896126 107.751305426278 71.96063857922 107.741548649776
626 110.39251409801 114.917124866889 103.874004061004 140.670080523877 100.839743912431 111.878379533442 104.292605060468 108.098462958903 114.696476062081 107.259822725561 96.9802175940408 102.57923071301 119.940194751859 115.35647206027 85.579986110873 108.604735828439 106.717822161912 80.5547170094459 104.31428648044 103.776318352025 115.131841194434 133.340217979078 117.833835477468 95.0108779730266 113.778822194665
627 116.328627836136 126.150619018881 119.294808833096 149.396988862866 115.372081614815 85.9327450643969 131.690867387524 122.544001014757 118.979692251164 100.310728996086 99.4407091049468 93.825801257857 120.013753144513 107.847045585115 108.059345604819 116.450344985199 104.298512656428 96.4759838325945 101.859114628523 115.15067476548 125.002019974661 147.41184081848 123.58459920145 118.030380139439 115.37058518679
628 113.237641890961 116.67914396298 106.014938336097 142.109133493544 92.3476652841586 83.0313454509554 122.875932898837 111.059613184332 121.781081033513 98.9223269442534 79.683047386321 87.4209937640507 117.323564935875 114.899495603238 97.2571103687575 136.668510527876 93.7718499342334 87.198798447428 96.0662410116618 98.0856410945416 108.24850886628 165.269782294337 115.768375016357 95.0166573414154 120.188697214534
629 109.565320889346 135.9698807179 108.050578624881 128.241985379069 112.077559182882 89.3417955919768 121.375016792096 116.55731368517 107.675907381833 110.404204382314 84.2736953286386 99.5202814586521 114.304386205053 105.765995432845 105.504063780793 138.971173415328 100.880268816921 95.0515346278163 101.510479678729 95.4604253547237 118.067529085487 151.346698535642 121.37171512841 94.1138505901309 107.19293817633
630 127.365611246614 117.193833821202 115.271371376002 141.58137231554 88.497282491817 96.2083873645004 115.473117954778 118.585835967752 103.581590805738 107.973803558919 117.036448945385 103.257460361824 126.636720269321 117.593886678878 80.9179339929946 103.141417643183 103.079701934928 90.310299726902 89.8949859824887 111.046024357398 119.617074460655 134.345155467341 112.30562297165 94.681298171579 131.693886226798
631 134.225472348729 134.237595359047 106.069536401321 123.66712493587 117.644562200367 89.5168053947274 95.0412251157813 119.587065096648 107.767408456785 95.4719030573303 84.3017116808432 102.071723339434 116.169048218222 113.532924029193 101.15911095076 108.333267025763 96.0012240221313 86.1911196689967 108.751621691744 101.745525383522 101.154651170727 132.333081219867 120.799217780712 98.5131246488611 112.234922177633
632 132.564361293362 126.808471158891 103.828935564511 147.837903119668 114.080108210782 100.152365207609 130.868932952082 128.000583707872 99.1011223279512 102.456384890289 104.399062215395 104.165274831117 119.099298427874 112.46000200354 81.5652050707776 131.001246011998 85.587766660748 101.777081619393 82.5087949372908 106.673909612123 116.561548922896 153.405950473407 115.34350043815 95.1403333391374 125.562765513537
633 122.039307778638 125.635701011206 125.575874002141 146.412499101422 107.886421627859 95.788901833589 107.267275828654 119.169829292712 99.5158512153003 101.030729829556 96.115888388589 112.459213478497 134.729485587862 113.893573837075 106.646690299954 105.017829835787 98.8758316301906 95.5399920984333 105.815999901869 88.7577154754825 105.438208950912 142.214400822118 122.939145424512 97.063387566726 106.936107574587
634 118.982387784657 128.911512658981 113.986797335365 128.182107147924 116.434634825745 101.80927433133 113.978270309555 118.113193950736 93.2995199199107 107.701071837466 78.7470140154524 93.94576528348 124.148656364248 99.6633075372744 105.105578555435 130.615537508173 98.9467277685966 100.335966104684 105.678595201858 116.442196316392 121.866293167216 143.15845661118 109.96674687427 104.044056759914 121.737826146214
635 124.01302769238 128.444003957766 121.010855829644 132.834414395158 106.242700289448 105.594739137772 121.409715859984 116.275298272936 104.301069670067 114.0504495712 86.3317149348374 96.2597632161596 124.66245571756 126.17881131513 95.7406497322451 125.243128858893 95.800609864305 75.5638097406627 90.8114606219256 105.984283197345 119.178612523622 138.751160314499 129.166066886267 80.1109014193363 115.751047897907
636 123.641582313205 124.128524993694 120.305739150278 134.442690660469 105.317919488785 109.916969370484 113.790748068481 120.387413262096 107.09873673918 108.673646636664 107.358328990444 100.842447654311 110.452905150837 103.08419667197 94.4023666633754 117.342597016221 120.693913826885 80.6580854011522 105.828519654142 115.147778117439 113.379459289656 155.08314027872 110.965485744197 91.8572286869104 114.646726306485
637 108.193603525121 129.621925886111 113.187046152381 131.302900861858 114.280431311102 101.368687659419 112.508418402823 111.751416577226 114.246037044698 98.3334825244809 90.3996222533875 103.254402726845 122.993875337752 99.9156256832927 99.4018490871887 108.40809728852 99.712271632881 88.7753094878514 110.348996437872 102.339090283723 117.566542236843 122.84883977709 100.458943087605 109.031330838442 120.902075978463
638 129.511732527516 121.836237525399 102.676178397117 126.658470156422 99.1292493582076 102.132486255095 121.753257708828 107.819986862437 103.378462906533 112.456510470556 81.998157709749 96.4290431013746 119.815391710677 119.547083786357 90.757730002813 115.009112012367 106.166747563904 92.1793073264788 99.6260753536673 88.9733188877177 109.12537052847 151.62008523153 106.647497391217 84.458682132758 122.977254136443
639 122.123940813368 121.272852253208 127.39204291368 136.849328354981 110.730215458014 100.74503961347 130.388796875547 116.358990141962 106.854320614065 110.339821484491 69.1486718974216 99.5803263558373 116.863558483615 113.8772940398 89.0900788371579 132.07090422332 116.32710419251 86.2753913454374 81.3649396835034 103.972493322808 122.765839852 131.284285604795 97.5173409070012 92.3185769453031 109.373520044174
640 132.518097684943 114.195899398496 108.372136827736 132.121542501284 97.9859930358378 112.165763146446 118.559150549347 117.083161037027 106.46767375586 110.041973638451 91.9856495143443 105.614835553528 117.033530002101 113.899089409046 94.7232648988203 122.775578198663 97.1070101252588 87.1861318369067 99.8703582914533 112.393812853563 121.712464962714 150.19453205953 110.966603265943 101.077488725577 118.5468146587
641 123.563330311451 128.518043854568 112.519115496134 139.108782811669 91.1468152010814 89.9430115204891 120.935897146403 105.342000383479 120.081853434669 114.684059563212 86.4216560232275 100.255319932892 116.978548546225 115.711697860848 99.7047196058448 120.499309853646 111.115562249378 79.7793487256913 119.54912722997 107.140694822346 127.387520764799 162.281410492296 114.138960281276 71.2700300946582 129.599016803301
642 108.013061020897 132.261656321423 112.750580226112 126.229368427371 112.570603566104 99.1924188529685 128.941225332627 122.217691864314 109.624184900496 91.4611373682805 99.4201071628606 103.274906758858 107.235086356989 119.374260740652 81.6364523813011 136.949333204528 96.2025857380143 77.1131781639112 107.791128833677 118.910917345949 131.746327343101 150.914277242274 116.22598952187 109.056526630324 130.662032918224
643 125.514531404474 130.297842792726 116.183875709178 128.72142881035 117.452190821023 101.735218962998 126.962652973039 119.870276127014 121.439122859522 117.904035748628 88.0180995450625 104.121570868148 120.184019233762 127.928377479313 98.066358919364 111.800011355032 102.919022860867 83.4441318715484 101.23087435893 100.856691038704 109.800369905473 145.446954179905 92.5242131991246 92.9185637022945 117.561050592127
644 118.396678974552 116.206111171335 111.50054559673 138.459338000006 96.114552016703 104.974599716111 128.179639125286 99.2566343325796 115.459740416662 108.00554686863 75.8476203957801 91.6550184443947 116.87231378232 124.541027078703 91.738759887071 128.872698514127 107.79922941908 86.689082634917 102.653916476183 92.9308752689052 113.585118881606 148.128668811585 107.182363955999 99.9106336963039 126.999874189667
645 127.777302809603 123.951951146703 112.86336669521 139.842815097895 116.801680132045 102.770433993814 119.059517892573 116.026816889576 105.732237063355 106.631104846983 94.824130955939 102.963890771108 123.635832551237 110.062915625542 90.86222772185 135.367043553009 112.615027319875 101.901108647082 106.493082641987 103.769982746501 111.761029483941 137.82907355137 108.319490555021 94.610724701988 125.377762283641
646 116.606707777493 125.852814540608 127.835364839544 129.610574069985 113.523654756209 106.198230342654 123.421996508176 122.815682397091 110.275857457325 111.125909350152 87.941232297224 108.257237443383 123.112883472103 106.527922100496 96.9720657891152 121.267339902891 97.3302944135408 97.7063698191801 90.346954963464 110.119474224904 110.169782152046 142.658892738945 108.906299477107 116.802766441096 108.160671520585
647 131.523177482852 118.689178178582 130.548819334118 140.958257682533 121.246545680217 93.0229567572168 126.286128228981 115.794440575725 101.551355314687 117.583076508006 83.2344668782171 90.6601644748938 125.877462009502 117.815223201569 96.7071370811663 107.013676958816 112.113380977154 91.8605047449007 102.11934243719 109.144653690718 122.165925228663 153.770568297954 114.903284969753 100.655091635949 120.08694870945
648 130.68669502962 139.576893907116 96.858413916977 131.52033841459 122.445129092929 113.678302122372 120.475176196369 113.558393154023 105.889972781683 108.328663485335 89.8523441219583 91.3037160382648 124.976540736876 113.436989141389 83.1377580622364 119.659570496872 102.166828688753 90.9471158841004 96.1725895393203 102.00297781188 105.399932996691 142.263076342065 110.89487604904 88.9617710432692 119.809896455046
649 123.332280783217 117.503110800342 107.500931709145 136.53207584411 98.6414932757469 126.584533230464 115.424126303381 120.059319554265 108.252689156088 103.62822687859 89.9764719085601 105.139950310764 112.176740730048 118.809634832079 81.2307629031151 136.734678185743 98.8439462272642 93.4624473457552 80.1743013574405 97.4127253609777 115.352738607458 145.285230078343 105.610116265103 95.6056162205057 116.196369068404
650 129.201611146704 121.612047006599 112.801858716387 143.254081814464 115.939941040513 102.122010207984 128.814422656928 121.648993553687 101.179320750763 119.463498271455 82.3286447499982 91.8788597420087 113.641018229457 111.381118352818 94.8037598489954 121.041060879668 95.6437881686654 75.1130912348932 107.886326985179 109.333354859235 122.479381782494 146.903035155314 104.146954896549 97.2743349827614 123.620499895506
651 110.866571585123 134.126611502121 118.144180178511 126.106067218147 124.083087692789 111.555638787651 109.960290522819 127.507035244096 111.002066381368 115.021623748134 90.0615969491896 91.751234499766 130.753804737156 114.716530218807 95.300822713665 124.518589020431 105.610309904348 87.494372457063 115.491534709001 90.443350337169 103.858476466294 130.494952997172 117.444807818642 107.023706267216 118.79099560478
652 121.805058461748 124.849535992599 129.587456591155 138.665826126515 119.218650491176 88.7890050445307 119.704130482318 122.627989770739 110.209146921285 103.398128816161 73.339393243098 90.6968260626282 126.005870719551 99.7865572179764 93.6939556399707 125.090448569228 98.1097933758866 88.005704265909 104.146815636259 105.223127715988 112.106971856729 135.434534456671 95.8657173190269 93.724430228251 111.898732659335
653 133.057740136291 138.540305274034 115.613699373889 136.418425854576 139.819010002115 107.533086344737 105.380750143497 123.14652018508 103.039889114402 108.203276486155 78.6121869442277 87.1210325636837 112.437587891734 120.112524513765 95.0812529674816 127.535001553127 100.452116817761 99.4157732954606 87.4754563382624 91.6500367781141 106.093805639867 129.885604961935 109.436248220531 106.504995512201 112.750842730872
654 136.930013544007 114.263410529525 107.219769639981 130.960789544268 121.30535708607 101.976249113847 130.679824626442 105.681647327002 95.0843369802387 108.239722731641 70.132802418698 93.238547312893 118.89196234698 118.038437979908 99.5009759019977 116.909833317887 109.388744061674 81.0137973284466 97.7428176995154 94.6862069911389 111.839071271288 150.502879134887 103.156058344369 104.815145507033 105.741126766375
655 113.639295463824 109.125555269069 107.626921998898 133.594690980067 117.110198823995 109.183224640611 119.632411870157 115.769972489207 108.120417755716 100.383125585685 90.5852691333704 97.3249010627933 119.411801468804 119.250951661295 103.94900958105 127.726777129059 91.359819359304 82.5850784274166 96.4404518351282 116.716253979444 130.208911085029 138.886560214628 106.227904344415 95.2403936185872 134.916438121744
656 133.132318599203 134.862744753405 122.237661005244 135.611813688335 120.356475877467 95.0454585119836 106.47336189295 123.990266079843 110.87599636645 116.638207943 84.0733245766469 101.026003289609 125.85421017425 104.612455417055 99.0020387459909 120.543394950533 100.485780772602 85.1017006430004 104.928763472989 101.550014927878 124.592137000669 143.555021582056 120.765041579858 96.6485148868137 104.908677780635
657 111.641024090311 117.859024573087 117.816762263754 149.434723110319 106.947183670636 97.16715520227 128.776473226343 109.781164084994 98.7895567719692 98.5169564724008 80.4377334889725 90.5255737312893 116.718133733325 120.596303951288 98.4399053535067 113.622248745053 111.486032290043 92.6248478024382 97.7047238024023 95.623876666892 119.406134912784 152.413448097734 89.6658928114828 93.8017465079317 113.433688561208
658 135.454602084293 129.269063799349 99.8293676766498 122.495111716032 119.610955783277 88.6197722748849 126.783937527603 118.128018409771 110.44394409038 108.465532259146 84.9606173561252 110.745303169208 113.632386832213 106.964821960713 101.149708693057 111.687815132949 96.4967610033129 90.4838402300773 105.919268507278 99.44440127684 107.854634594808 140.36784707919 122.653883894069 97.8671031503748 119.41873956861
659 120.991343100568 119.819253301199 118.171946222045 127.459063377206 112.308734922498 98.7936239813262 120.752517869739 121.831591272662 109.992439892836 108.490064989139 93.254846251108 104.933936784764 118.794840417765 120.973284284595 103.804947931572 105.366990945363 106.90167053669 91.0663014049589 105.02138580959 105.988800465261 113.727811924718 153.202725145461 100.461618150951 101.053267795373 109.903606465599
660 141.235710580833 123.930960698228 117.193261737623 140.86685326891 108.201373116925 106.154266813171 121.16025310595 112.333743577931 101.598236368573 109.322610883673 79.1946901161457 85.7325135455536 111.16686719115 122.937246305965 79.641841189854 138.270109893406 104.812317297468 91.8292419152246 111.000209434146 100.226748504273 118.442279002205 150.548527235163 100.594252393087 87.8802768137148 133.513095577189
661 133.272060930273 118.947015188274 115.317607474263 132.904309999816 103.702511044997 109.88336477723 113.651991167077 114.19194503245 111.719961685396 102.835820546003 94.4379604222213 95.2279785960227 121.299016720914 94.2543159437933 86.3763730235927 126.738062486705 93.2964752050441 100.612359398201 101.988380527348 106.235934441176 108.650979294213 140.441648924733 111.80935481122 99.2708348492074 124.69645390056
662 127.143982825143 132.431324583574 109.019213922132 125.89185035948 128.451248377645 95.2691656901076 116.52501085181 126.027575690461 123.98719252392 114.075346123543 101.537534936558 105.591190779991 125.043474683574 98.1785752858139 100.998068166012 114.133737521614 81.887337793276 91.3034058627047 102.821356617807 90.2728426259841 98.84659757125 132.948316152594 129.114440870598 114.693315943167 121.819778937059
663 118.103549589245 116.379869717121 115.434588993325 134.281178945669 114.029845161099 100.885869530713 121.339573543669 112.350109053082 114.181977660992 114.762646625305 77.2286433874316 103.716890630704 117.341385109026 112.413475480664 98.1218199734275 117.224675919659 100.61936839921 90.2507970035914 110.703528999521 99.4179258025733 105.930215331017 130.069256825941 109.53466047439 118.32527234055 115.268445012856
664 129.024476784398 128.896542103112 105.007071909564 131.572400660392 97.1645581812364 108.453563239874 119.337445655466 127.084633335584 99.5317786888385 108.532818224185 83.910241263193 90.3767269434587 129.956843210692 98.992073772872 89.983362839274 115.263600835874 89.359842878523 78.3997410516642 103.260026617797 98.5113955109458 121.141765512468 131.802163931119 122.355584963988 86.4456013062797 113.415822685399
665 143.173537013107 112.036696913575 113.936535823903 131.983948393268 113.658079393495 106.344775979652 118.7065641489 115.625176127628 111.988147531431 114.256867233026 81.9887009537664 100.586142019775 116.671049234685 98.4949496347384 86.953478550174 126.16819371916 106.670608153315 87.5442541503043 102.040016305902 96.4727662791417 117.704260740047 151.023774150909 101.736382129818 92.6509551394054 125.993110720005
666 121.477954351591 127.672441797257 114.955049347295 128.354423910093 126.464003570076 110.272372331351 113.011192494141 116.244147726208 105.041733136464 115.109061125566 62.0270694595758 92.672696711441 109.433563608294 119.447253337982 98.5803262933738 122.621800146741 87.198705496883 91.1887474258366 107.026141919093 103.784432383684 103.948828785077 145.864243474972 105.214344478771 92.0434311896643 112.755077627736
667 133.040496475116 106.783956007439 108.839396609372 146.07828212067 103.057479472948 108.364361281346 119.927335130129 119.786174721228 105.912724641052 115.096446757073 105.705915777977 86.3730489233168 116.763224457808 111.050455805974 96.461289195593 114.204304011259 105.640052177596 90.4412894055017 94.2172015505165 98.6620569605229 106.11012902308 145.468130846223 115.319572690077 87.4915780671154 122.632562439476
668 123.809192055416 115.897564004682 106.720434018329 133.29871642088 100.040756193227 89.769790075813 125.83781409478 118.52822362148 126.133074917278 110.688338477882 66.7202852913429 96.529640514949 125.132949539537 106.847990157316 99.5904437009487 107.979670541622 112.23806644326 93.4403246876687 87.7557063223447 99.045246006724 132.594548453157 140.41504713929 119.035728451201 80.4420415822088 118.108522566429
669 119.504601890362 117.379921194851 112.613283203471 138.730180130066 109.026436386491 104.318568922626 128.415798275522 115.645156994783 121.921255726361 116.996541601469 68.0415789932637 91.0305866300846 121.925594341299 107.758125615439 92.3994646074544 104.299157989448 106.812536640494 85.1001874976602 91.07703437998 104.34312778582 122.297370032556 143.804779074137 112.349901810792 82.0629586884977 107.874868976101
670 123.210892994038 122.632949393121 94.7686378244857 142.242179165634 117.44146115995 96.9919162659705 132.414496522865 119.167064739669 113.867337055871 112.538927533016 68.140178887352 96.5734232386856 131.283316734059 121.75752675069 81.667751206215 131.368153809549 95.263667829288 85.7113015052715 101.606292102073 99.3439413868777 111.901863244517 157.364631337642 100.285869841564 81.1258281614545 114.773104122648
671 107.495657280331 132.440423038785 114.365776632255 140.447069405228 114.16011716852 100.638872982211 110.815828674093 123.705410618622 110.641754471864 112.242788237857 99.3832246348465 83.972811831579 128.753802291763 101.482878537327 86.7677953722187 138.002964748465 95.8588612010172 99.3892496529123 87.7364996197477 92.1804121630424 103.880581299816 141.088710263828 98.6381914143326 109.351131190511 113.249621779654
672 133.494813171581 125.852027078788 101.781975692823 130.265392042862 105.875914394877 104.669635664743 116.637138042117 122.769150659037 103.40841518549 99.9039800063261 67.7809916246365 75.9140647160767 124.491108487136 102.287251336067 85.3537172835667 124.472138662265 110.599617961426 83.8278135143652 112.715682878432 95.7624358808627 103.837000974849 160.1388422178 107.158043705231 92.4557564893824 118.390825742333
673 105.915958167413 114.41082359241 116.70656153988 156.13343221659 114.478939054945 103.124576163312 126.530671223384 110.349056498595 116.062807021062 102.654349344004 95.0864952437257 100.259737817082 113.390475698242 98.953748388895 84.1998725269783 129.651033034753 116.978236500679 94.4178498810107 85.3073294113514 110.009606594576 120.148113484998 142.979024892748 103.764900100865 92.915759198126 119.00332502693
674 119.792421695788 136.782554767778 106.592379196751 125.617696793306 95.8867203839198 99.7467310455358 113.844591621772 113.763686768379 121.270627498237 93.5616884585821 108.267518001424 101.266022810025 117.984898477705 105.333016196099 77.3444591769171 108.635921791707 111.853092071714 94.6467576035386 78.781292911169 108.907020548578 112.482679728112 143.220524294288 121.906918109741 94.1941527503893 116.98077582447
675 118.012467245932 104.727488836039 116.274076248597 142.060937047761 106.821877788459 104.178417374913 123.946350397489 120.206911113127 115.356219278285 108.12090611452 87.603624325327 94.3085999522298 136.661471516152 99.3320979355464 107.4428842748 131.644724274653 97.6106703327884 94.1524066599438 97.9978130289742 97.9544330222148 106.158324968946 123.561602944807 110.195612274764 105.900073433067 112.163927599535
676 123.591197731616 122.089019583057 108.888417517052 130.826981350108 90.3618189621414 87.9112491249543 121.074802332347 110.873053786863 114.075931440065 106.08167298608 94.2223339264948 104.193620496282 113.082741155453 121.290061495798 90.6706228587768 108.382491234578 90.9045826151099 88.4463694161932 102.838829468711 95.19316132133 109.764120553044 143.449439148082 107.758877362612 94.102423137896 139.04423507628
677 124.382334009222 124.249993379139 115.108212354283 142.401040853032 112.840199496734 91.0704053793792 103.8143113548 113.73039537776 112.784982070959 116.570979747752 81.7833454353074 104.977455462149 119.593969374405 111.549520263749 108.427852115586 128.146143269096 105.770399681499 97.556891480419 105.72176263142 103.756513721739 110.393157875393 154.257581266117 100.285120300071 88.7063417338556 121.964148839459
678 133.935041150172 123.380890866166 107.764301356848 121.177233544742 120.790684528965 110.366971611894 113.040106059876 121.599092032126 110.143462804101 81.9945177103962 87.0189279496762 106.860453883846 115.357135365388 112.68523049623 98.1116479619908 135.748020291323 99.3595685935577 99.7486976491558 105.645538856001 88.6455798582271 116.04693208987 128.600559528655 90.6880299131935 100.032597678257 125.765489570991
679 120.610591393927 133.608957408565 105.226363237021 134.546555479638 120.1306486577 99.87496902511 127.51461173753 114.114847906868 104.928510180178 94.3136015034302 84.6420120108814 83.365520863232 117.067728490306 117.968065992999 98.8898316257611 134.304688719353 94.8171250858606 95.5286050967742 91.9059933192092 94.5378846612633 114.809575519606 121.583108628969 109.69810370738 84.4562546751921 113.834652856848
680 109.843924474826 119.930134168954 120.87641114036 143.713757525681 99.9333191566167 91.7516187876805 127.292931437619 127.602253505715 111.293998420231 103.840066533254 85.4029939008493 100.686963368294 124.825542634747 115.43299285527 85.2330787099946 118.059741201481 108.642925328679 87.216637346173 90.6744040477578 93.3572789739278 113.075977967523 153.515970064471 104.723445888202 82.9881865802059 123.652031884337
681 120.10836882991 131.331580473429 125.630997303612 136.843410824196 97.4080817987988 102.074014717776 129.786787647495 115.789770117528 123.041351377499 103.290749460426 87.1025167662084 95.6551130412018 124.950082154717 119.727823420899 106.277750557344 123.2930409757 118.76141675334 92.147975119366 103.21275332945 108.791028282487 106.637353994463 139.707071446085 118.040286268252 99.14387307354 115.206301467324
682 121.907370892296 127.543764311021 112.782897155389 128.00024891721 104.671753408381 104.620683723109 123.133657271359 122.481120487962 108.933343083066 106.824112674387 97.9590513857834 97.0090187832604 119.881855834466 100.484784965549 86.3475182169616 134.331908671202 99.4262753352139 91.5028989191177 98.5237362434915 97.882992997095 118.147854802062 149.599000560946 99.424451791451 96.1229361388892 119.456556851093
683 133.496789448967 118.791108376797 121.755267955716 132.23489586973 122.924506496576 106.743392702228 128.661369172119 116.03208506339 123.910505983703 101.153302018062 90.0202299103138 89.5040883517156 125.304289120806 104.497513170447 101.591651007412 119.606004557303 108.581482927052 88.5483496819193 101.772817729327 106.155329625742 120.291812702201 141.887011663766 107.691665948172 100.674358718086 113.790860645551
684 130.258303256758 118.221918495272 118.204342108862 125.636822595917 123.723925341198 92.8318196826823 118.947053713666 99.5311746725364 107.418450311099 107.058614294633 77.973164568883 109.553986137279 106.542251164509 115.998149839761 99.8920038710662 109.854313608621 99.2522505976411 87.3814554095131 115.591095010602 110.843060407943 126.455906102308 150.934181332461 126.51271557976 90.466413822727 123.687093316401
685 120.475802602298 124.421850421744 115.196003970673 142.214833815093 93.9566673007345 109.101135887368 128.111256342887 127.761309053883 107.870451320335 116.536621611797 90.1790716008516 101.867570191497 116.426143639819 116.965130717421 91.7684449351054 130.888059261751 107.087747148773 86.9634725704398 106.647798620973 92.6126791695027 114.179207645824 155.918952544383 114.278085394 86.3898311071769 120.225983257999
686 123.643580350642 108.960309361494 119.885819642297 144.130653743399 115.087758910851 106.711456560013 120.852572565614 118.435973510827 111.52771419558 98.9830936714446 96.7422150243797 94.7619278933495 117.807540373402 109.569858157429 89.5341622906224 113.78666554137 102.679671580635 89.5994869812302 88.4623856761853 102.744153140411 113.304862857275 134.270400594702 115.83505491492 87.1068813100743 118.056456404749
687 117.096780905254 132.568602910975 110.970417297088 126.350108413508 115.157909269758 109.730180053874 109.378065881297 101.069666491259 101.487987175804 95.2843701101953 80.7188144158278 99.0310412470067 127.968563989289 106.42207716484 95.966277041654 134.370440341858 90.6926228761777 107.665436030563 95.7291529034506 98.8690586778818 116.291108251156 141.972913284733 105.855030463472 82.7049690357665 115.245143842605
688 111.355070335969 139.00896471818 108.681533830017 133.905008862611 122.488977317891 103.525042470414 123.720238189869 108.158485196989 117.601842735293 93.9206467412732 82.0762485347598 108.878641135898 114.717561662929 129.775844074681 106.692871884175 124.982346230693 97.3325734853964 87.0600164229429 103.428731877652 105.48498899308 131.702302086055 146.232690895365 107.856001360457 78.8431716911413 125.225364919798
689 128.527957402102 115.303014274099 109.953383232736 146.925010178691 115.518049225032 95.6949227350713 122.869587276061 125.336126744416 109.835970462939 105.427662480845 99.4224651595847 83.7227134915567 125.044723068287 114.818516393457 87.8689207234576 121.269610734144 108.499102764853 104.441199331888 92.5226953242464 103.769648370419 119.237048749236 130.401077720999 110.627076605036 105.24996498591 113.782236407861
690 127.660745945868 109.568411880322 98.5240865717168 130.976812858684 91.0107763912815 97.707341330492 138.126796485685 119.455947359985 107.828206911457 90.2112110851194 66.34783174561 89.5887220921902 112.257081718463 119.041517690618 85.2757549144864 120.04530901543 95.8706375846475 109.669944855772 85.0594596589605 100.855420744087 112.248958080733 132.347900755288 107.817817551119 90.0676074517519 115.32643369988
691 131.781261429388 118.720013065516 106.523175775236 132.644617834838 117.669994567922 99.7481027734575 123.25635940097 124.459902967732 106.919822252723 110.284832171882 91.623797532033 97.1129240565202 122.619014360685 101.166431478715 97.5892929125253 121.161679847849 96.228722390358 99.1613578089771 93.7414765996185 106.602835567634 117.197967734424 125.314899488458 108.846701050257 114.596373583619 124.667995067046
692 114.639700582797 132.121513983462 111.977298749176 139.556918069641 111.8100775391 89.7255136377825 134.070560832669 118.146857466482 110.042245479783 106.509136193854 71.1597078996498 83.8491010056887 124.313042445744 121.912266499831 93.766263660836 113.305751909756 100.729860724459 86.6687014620883 110.976905233934 96.5471879630234 99.2158042767717 136.171316977794 98.8714287510618 101.231503889858 116.467948360003
693 120.875380870751 118.415210491515 114.089779996592 129.249326219021 106.286760067004 95.1000123804858 121.417071752123 111.291638063432 112.526364118101 90.8515398999646 103.684169004243 90.5680196939594 128.007745186025 115.991260985385 94.9188615954504 133.093310315309 105.439877460305 89.269202348217 103.461708395653 95.0052891984732 126.11888592698 152.426908083026 119.687362487691 90.1030719569472 124.511372469737
694 116.901657810813 124.48400395974 103.855376529793 130.731814561696 107.887711770747 100.542083030661 113.080172219962 107.659591691505 120.445501069011 109.949730896857 78.5921679426799 83.2400499953203 119.203102681084 94.7593891593439 92.7192375910851 117.967179638352 102.652831449288 88.7705162155642 109.102948149996 96.8174968838749 115.404871962238 138.515646813124 121.36903290788 101.463781480611 122.581486033553
695 117.69177739791 140.432326403398 107.239029070775 133.168919625802 108.37045625199 91.8472065849105 129.019290929035 126.569022208413 115.504752785733 112.820258310537 80.5739664985437 92.826257954992 113.208810059319 100.690988729415 94.2988526426367 134.502342341518 96.354884586837 86.0489840453989 112.850974120742 95.6258021547597 117.507917484382 148.490420395246 110.302526405797 104.202993945595 119.077447257868
696 118.92416402243 124.73753447666 121.582506576907 122.406787606791 99.2471049177833 92.0316521595826 122.781463542883 110.747744498078 110.012389634494 95.2107976594936 78.6446109372672 92.4587213774291 119.700288843545 110.997446949804 90.8192052801854 113.55498790357 104.751587821991 81.0222427061751 112.425192778749 103.397804961959 108.533108411121 140.74657887768 99.8203067373377 84.6834683644882 126.005711145567
697 135.565535979062 129.558978383042 104.793852057862 127.160049944906 103.154997151603 100.244721727489 127.647249731389 115.6205743696 96.9883299340287 103.913484271189 92.0962999844309 102.546652793279 114.015167445712 127.752945505628 94.8291933086984 121.710577650619 102.513263002787 81.8539334603408 85.5470849057909 101.582629804413 122.080752893213 139.412386508444 107.289951706391 104.612237020939 109.893387833488
698 116.467227335226 114.448157919819 123.975317528249 132.740700975304 115.040499938026 97.1129639463465 119.068202929798 111.617878522791 111.91703805167 115.888128447809 76.3723625785434 88.845117137705 120.325026912743 106.602217140182 93.5735126365559 112.841868321684 103.476950748223 82.134428614132 104.055963412196 84.8803609197368 115.477183879321 136.532764645113 112.544270583175 90.2777721544297 115.435912856626
699 130.19117851167 121.671739759894 100.791979489565 133.164898111704 112.273694217474 95.5980723589517 128.339692226663 129.801025515836 107.202396270424 103.250000447678 93.3014443475411 105.026767747085 124.28146656212 120.181349680416 82.2797866190196 121.852483426788 99.3216909088325 85.4803571402595 105.926234133684 104.630426247899 125.260978861985 155.113095136089 102.912653246034 100.940279810713 119.798562787553
700 142.472539981067 128.344191446167 113.169831952862 136.75787553532 105.391821231023 109.885322701349 117.869655540542 127.232642477724 103.588689497956 105.728585454809 95.44203464086 97.9595917257544 135.821300349285 93.128842838575 105.22664552465 103.879846308583 100.297292965033 90.5292638048268 102.395852749825 96.5428628007885 116.046186788538 133.387796505153 124.581909395577 114.174357906212 118.715562320129
701 129.121171343082 126.338087690503 103.948779695067 133.389769480371 115.832378932682 105.705486420765 135.171631633339 120.733295497319 126.494393518945 103.538932971793 94.6176760132089 83.7065622059854 122.838249419583 90.8882337529342 87.8435557921117 118.778686140462 105.644358665573 91.0651056250002 108.013749679084 99.3593421613093 111.703472860302 149.589105715842 108.261769217246 97.6095851968501 126.459354183404
702 143.06358944415 129.165319373032 95.1587946020464 141.964097099452 96.6960555961078 103.214322605436 141.71137120322 124.374829437461 115.759531924297 97.5101037301465 105.340897503067 90.699776920485 114.797644241349 108.579752962739 75.6150164053385 112.941298454405 111.149976326403 99.8126377982374 97.7238284937796 101.047097558218 109.201690075829 146.54684196763 108.687210535773 86.9087152500173 110.5040240403
703 128.471883407428 118.830861166226 106.06509551211 139.370102639834 97.049866066706 103.459683485894 133.47001044793 109.811086517244 111.914060422276 101.935031825824 88.2329915161401 86.9709959773116 125.168687029455 112.556580375563 80.6536474542165 130.444942797172 97.8161037692279 95.5351510796472 100.300372406457 96.4269854223456 110.163241387998 150.446133801513 113.710030236161 83.1085438171431 111.136067317692
704 124.103053406204 125.430917922493 102.835856224687 138.933815106008 148.393501075028 99.549725521882 138.263427220962 121.153554276193 107.863848843152 108.855010809945 91.380402647317 77.9339016868303 120.856459954 110.91973941423 88.7243147866034 122.935760539932 107.139892151056 112.792209064077 105.699323283165 112.193422994078 98.9023341365726 152.898977976313 92.468518369456 98.1261357257907 115.112856859773
705 101.255624333377 108.232809681993 93.7043569964217 150.884740049445 108.094001159098 112.69150820304 103.842926804293 113.591624967181 96.2503450186829 113.557668903064 90.6587186856751 86.406989958163 110.617005793704 107.37430787452 89.6056148508567 108.034622116127 104.714399174162 95.64301794523 113.525437653432 107.619709582424 101.598097915102 161.048465389566 112.240184062889 88.052196581319 119.381409468415
706 120.93481983212 129.019331571839 112.280941577046 143.631296129819 110.360765454673 96.5843432393807 129.422131537644 133.456017179958 120.108485379734 110.118753896475 106.957704116204 98.8069281793747 113.433878393002 103.878508233006 93.2833365755523 106.000037511841 117.305755560596 93.7221918453486 98.3974703506762 103.122103368292 101.550554944901 139.199288681977 106.161002699665 97.219054266468 128.108302097786
707 131.530217625695 121.43652414768 114.677171492815 147.804443506145 110.015182925191 97.6434577175157 134.184336655773 129.433702655379 104.286228632696 114.739100150535 93.5904606976944 70.2779240550614 103.468774927101 108.035188494893 87.9273293066279 97.5411808703492 103.399781332755 95.1681722735105 103.144355103211 85.6380649804019 109.035515773707 158.221972229712 102.995004368378 91.9502035427807 136.289849760852
708 124.780295481141 125.445306883473 105.015791179353 137.817364612747 112.605429133643 97.868516006829 111.243093913658 111.029491962925 115.86683195755 110.443405854513 79.4990636040718 94.0630527226003 127.097322006652 103.864265287193 94.518405419956 140.037338822693 97.454693942801 79.0511596743034 112.730766612792 102.523319357013 106.863886136575 140.946229013485 95.2658613619023 89.3083771425098 127.192180016196
709 113.398655599156 125.520138745455 99.2428169203265 155.903165163646 116.232883640299 112.325261396061 139.979919617216 122.424200121583 107.550623057824 108.647084935324 89.312924862229 96.2923327400638 124.723481853424 98.3759809740071 87.836934765372 118.205203971076 97.4000100231519 85.4125480594568 94.5601586096054 121.648069830185 113.808459537214 138.808674995744 107.482691735607 81.7216066736924 131.864942316168
710 128.770210108115 126.418261804618 106.069614123769 132.288084928093 107.505523232414 101.050090435205 122.399662372615 136.322704646 103.297019721826 109.655266615554 84.8588604201458 92.4131513617848 109.864482487049 118.822232805346 83.6495320656879 109.69285370003 108.616194026611 93.841656274678 102.03239405463 107.967720020345 100.198595801983 157.793419808119 107.942113598696 103.16205930701 119.4760275998
711 133.088881815463 108.267352067559 120.928032523749 136.846654822764 114.915133057504 113.319953386325 128.993729109663 123.134469292739 113.534833942929 111.346461254912 83.6441992485575 72.6343353637228 117.789858283083 101.690146488849 91.2785276994606 123.032431780586 113.465500748918 85.7744245249861 117.031857524126 111.842370845859 92.4291955971551 147.657347497303 100.458397611596 91.0173121015066 138.930243410607
712 125.50770141757 124.624302354491 96.521273754069 138.88498998257 113.443468052591 104.188339459204 124.872193381788 103.456925011582 107.82237505 99.5362125250838 84.8003536302809 88.6985431066419 113.373624063835 107.703272067762 96.4680686967152 127.497745031369 109.858393933493 103.048036576485 110.985382156695 91.8435393088772 107.454767560398 162.086913598379 102.609152560718 88.2188637815278 135.566548840197
713 133.302013755713 133.975183002029 107.816780391054 133.870272900377 117.253228605343 98.3475992538703 127.629887369681 122.353308875489 113.651126410217 89.6202651925338 88.049794093097 85.1053625133267 121.307672689091 103.851361793975 93.0795668071022 120.251381834677 100.595881491341 94.7817714559632 108.969067342656 100.698378094231 104.748733015203 153.75527800055 110.377560958747 93.9958447931372 134.94162957493
714 129.778799369846 128.564266490212 100.537189159617 128.231360004148 120.767328676262 103.404317791004 115.907052433571 120.351395440011 115.203451312312 106.13230983896 76.957862521765 75.4649936044719 114.760646503981 106.208126555981 91.0804513892083 118.246661973712 104.723288321262 104.346116606525 110.438564955438 80.4954715479818 98.0005002635424 152.557477179624 110.661696115003 82.9603976748915 124.204908356459
715 131.919133212421 118.939122264851 105.438661391262 150.677883429587 116.036813395116 100.597608110474 116.844636028567 111.507847916087 114.948795832271 115.645561034735 82.5461630397282 98.2540038741293 114.012984285662 105.787122440994 93.520065253809 112.864637283673 93.4999368981218 97.393877223555 87.3611930876832 113.516837429229 106.888713576525 137.588239214698 100.485329997122 75.342251943982 123.983431151376
716 137.320429325674 124.889904204253 118.158322212629 132.340575253807 128.732964141401 116.169697040972 131.880372169623 115.283028848811 91.969558789242 113.962644247947 88.4313205201 80.8289114562068 115.302874786223 101.945135525337 90.4036444787185 96.3024106979928 105.308503679769 94.4306387403083 100.15601505774 115.505199241679 109.092811190421 131.107057843858 106.767348074758 94.2985693584137 111.230015349874
717 123.152012872067 126.832511091361 104.26271990071 129.738997633766 121.814929951197 108.125228346339 129.637390581479 124.729599818344 108.584060381386 109.194394972972 92.24308054838 91.5592832500556 119.331387369189 116.621950862132 88.2427029868288 110.544499492108 107.553661673091 103.249552448482 102.867556427233 95.5585977609651 107.133644380303 146.700101478365 101.685520276117 89.3852088283621 118.135703032644
718 114.349612831118 120.164227575237 98.2908857334232 131.302691118072 111.063861844404 103.013574147784 128.185071580875 116.208741835714 105.200917409356 108.670855853025 86.8379947501277 85.981021222494 110.249411376817 109.06014598783 96.3299062899333 113.653339420782 103.89616329663 100.270317160043 105.837476541248 129.724528974234 111.834389244851 147.077462587347 106.257324949601 83.1857831697418 105.235583843814
719 129.766679518508 127.30212783651 116.782305706978 149.713987290661 116.218111819018 120.652673399751 128.862307229948 110.880315346763 107.967279512204 114.716570642493 84.0739220747663 81.566422840935 125.290125956517 103.062882659988 85.3732700483202 116.292904812498 95.2296724167958 85.2874426801428 108.841940429609 107.668046881907 109.445548536802 149.915117271195 98.3404835566144 106.561965570332 127.321502897275
720 129.292343863208 125.613723926192 94.84851474231 143.417465617508 110.657031019403 105.046519794429 111.41307476163 120.868173043783 114.288200713842 109.069414531468 92.2287376251921 99.2891233573846 115.576489572365 115.210749493095 89.7375892546098 111.987888413222 113.045001946787 93.8642939989861 108.255281865869 95.2084630973701 99.6237729909735 145.962379166353 111.104234535681 109.664346314941 125.653181478762
721 138.01562289007 125.24459391494 114.311534564708 148.061146395853 115.94758306778 114.016829158215 120.764102703553 116.474137866291 112.530769995503 107.096632318587 90.1506695692581 97.2260412965287 113.610009861249 107.817826911468 85.9480599051327 126.528308133534 109.283044188103 106.422669330042 102.254581933409 101.052898079368 95.6436940465682 147.339912400856 112.461095762186 88.2383811113667 120.981433594962
722 132.416176791986 119.160208522765 107.661876513216 132.297292683405 118.23996022865 106.451420169053 108.402836804127 128.603834337101 108.807807688262 113.778049725808 87.2220256339476 101.776323556353 105.782568671898 111.654287787203 94.1079713586918 135.477714594863 112.219511798786 106.836358663357 104.615072574119 95.6115255647105 98.3465606664066 157.111093898567 78.8037869922026 91.2794505381603 119.071461195341
723 111.928126093171 130.109942991922 107.788618815208 132.372640431159 125.055413554901 111.963448267474 136.749780205425 119.058692523238 103.644775361179 106.485506792234 71.4212086982405 68.4756560753208 121.039124827885 105.727447096406 103.155477067349 133.697239262023 98.8141675278432 96.6683406045664 112.147979183077 89.5944634322867 99.5689696663573 146.747572052001 106.600617068182 94.341254103921 116.553349646827
724 120.935698963652 121.431715795362 116.314870718254 144.367592015467 108.246386434661 98.0297712727455 119.706275901642 117.89216150365 113.48579002764 117.221479740271 94.9558143108432 95.3198726527343 122.992133893153 106.659059815479 84.1767063564213 128.781545736605 104.294102759043 94.0131726383555 111.682436898821 90.5158407488935 114.538443175362 143.139358219366 102.940792242061 93.4946263731024 107.074654100295
725 126.004212395254 130.537781588573 98.5235224869273 127.753983017189 107.724308103254 113.042235491083 129.597639685162 124.765043297937 125.300207554878 101.35379495174 86.2249070285928 90.0921441975536 115.103358865226 99.945094989347 85.5088967185739 102.386227838951 97.5456345651303 102.91817637621 104.968306357219 102.033875357989 94.1555277572213 145.734808243826 113.800636875966 94.4207424337943 119.047591841412
726 131.401479764741 130.990733034161 111.092722171056 152.362996897854 110.142764776488 108.968250869104 146.674783108735 109.981175917649 102.980795664028 89.6671180369652 88.1058522751904 90.6092151890181 118.449540603852 116.751966454503 80.112148402424 117.586016940687 108.096652965701 80.5343293885288 111.898976389155 95.4672963350962 99.1400162913636 150.713750982937 92.4566525296022 89.5846151282667 126.225100930154
727 116.840764437061 127.086133458163 114.485524124635 157.67621252137 108.077584651718 119.248518867761 126.370744832331 110.205759998545 127.725028329186 99.8687314927002 91.7892404350268 100.52703558797 112.287904685516 98.9991029738422 79.0195528760815 141.108644859256 102.812028467327 85.4927238094108 93.5923068603215 90.4048702242216 102.715512220676 141.615018727462 95.4281405577324 90.3474559396334 104.266360767583
728 128.364788596965 124.39747225131 112.622247703151 132.256489955349 109.507370993257 98.5835865769989 126.303691108299 116.28489298983 107.56276513226 111.185123607337 88.9462962713486 91.9151591584043 127.880003803028 116.677484213196 94.7714211928283 111.883515943889 102.715891325699 113.046367072702 98.355637191528 89.3665129496713 116.310622409986 142.303865754602 105.505626715765 101.736757966677 123.362002360946
729 114.843719504416 131.107313993412 107.931934024096 138.924890090037 119.058444501227 103.414507139886 124.240742354667 125.975167169422 114.151269966604 103.117987508761 87.4721803000714 68.1807265509774 99.6591660210534 92.8737557389609 104.921774833323 113.772595842732 103.019618833836 89.0878519664774 111.843264760116 86.8415064430187 105.694775656306 145.539827398374 74.2322807731801 104.824820033057 113.114789928365
730 103.961397278044 133.055504478311 101.163542341629 139.853852778037 118.182133972429 99.1392375117391 120.281558793138 107.360584015019 99.3477502205848 96.1602296357387 90.5889739460052 86.2399308901995 126.329602695204 107.924401578842 88.2846039407899 126.386198256366 95.3026354309341 85.41442589676 102.903343216952 110.055673602285 91.9651544423456 148.856760368354 121.814214588273 98.311782602983 110.21117709929
731 132.018652113708 133.726979038681 101.763142253124 131.509906159312 97.9023381803749 116.778573983169 132.697788656762 117.151372768089 123.674975415505 99.130182424807 84.140526335197 96.1034307567547 126.123082271038 114.389238061762 79.4718813123492 122.759893689672 94.2231584205223 105.274271090015 91.2025257449217 116.005804977189 100.115624270451 148.801593404407 90.5314151621646 93.344181821976 101.030747638579
732 140.605790194933 137.789131072031 110.402361732703 144.102931014119 114.142906428089 116.551131719781 129.142757596849 129.319829565029 94.170373229107 107.452007382688 83.7357791684997 83.5511913109586 121.853876519293 107.503718698477 89.8379090542514 115.186768097937 106.01173316653 89.3949688171947 91.8555430576936 104.367562807588 111.764085326496 162.90748660961 115.01962853202 105.731239800519 113.47094234339
733 127.292613686182 123.783887656865 102.60435967113 137.942526316387 105.280263233543 107.429534247844 132.228348501701 119.882510146048 106.415774598341 106.141760452314 84.822241216644 79.4801402354116 114.268644838636 117.72855201868 94.1287135833827 115.51873216336 104.818808353937 97.7563771749872 96.6277275279174 106.672920987299 94.6990277861819 142.173788034678 107.323921720417 86.7224749304162 121.909147140896
734 114.678042169047 128.986929887566 108.546825636679 145.44033737979 120.7530399162 106.236882363736 110.367286952368 113.788276428439 80.5660044984986 95.400856515385 97.7377420474287 78.1063928499592 110.525524096464 106.622869938248 88.1560297353319 113.930267681495 98.2662274790996 87.9482267623049 109.984788060858 98.925159678938 116.073386652622 153.160808713401 90.8328841440527 92.3742883623664 113.194296472803
735 121.206612319821 128.175105004564 107.305712193115 142.537527164934 110.790377464207 107.374241621803 127.477001475883 127.004783594996 108.890893663575 90.7925087407224 93.6439671256576 91.3434897726513 108.534868571396 106.676990208446 91.72872812592 117.341902329823 101.67224934275 97.37036626325 92.5662762600725 119.927267314465 110.007771956494 144.520400734338 116.733809969059 97.09472283914 131.882340777804
736 126.176015246914 128.104272804867 119.354022343817 144.754679623585 107.656163674003 99.2815683059823 132.201467990866 116.143735865313 104.549343002928 112.341146433571 77.7971366351062 85.0515971083972 115.069187540753 108.330969655667 96.1767588300104 117.420576692905 104.601158614639 108.283437286205 95.2169442457253 104.923602881592 108.043399961374 147.075264841892 114.580848836178 102.169980627244 122.561296415054
737 119.275116458876 122.584044977328 83.068378115862 145.711748505824 105.296290911216 104.507169310666 120.117306222099 132.590212905651 128.486309098671 122.576736154121 101.22770157142 109.939617770306 114.081792340671 112.625259594467 85.5546158531504 95.6516648612923 100.795914907826 116.356816241749 105.351557194929 98.447625613978 104.842074546054 137.332863378924 109.471930820769 101.903310926685 117.9132143859
738 130.367564993784 133.333628087495 115.682690695887 144.97683015292 101.457412390213 100.161673145919 128.464505578703 128.741294502629 111.50812815441 109.953794842647 94.2771200005058 89.0190415375466 111.284631937067 105.986515482046 88.502126077519 108.677860689868 96.167975057795 86.5617487177516 93.621244742084 96.4035589003629 113.913381150618 152.352490414417 109.69662231939 94.3972332716827 110.993980163399
739 126.585717082013 122.344657432382 97.9759014653337 139.91037537442 101.144818183959 101.341604872905 140.156117016692 124.998855575691 104.875625518926 109.859845782897 81.6925071203761 90.019931531216 118.258479682312 116.795548049181 104.633663065545 125.261164103448 107.605942113817 82.6098910215411 86.171147200099 107.10967007102 105.767010012656 157.554854276509 91.7689881536308 81.3995092198822 127.412475842023
740 137.979434683435 128.112575382519 102.808164944056 144.945001768535 106.808317100486 106.075817959444 128.425803036988 129.05166736161 116.941524463185 111.142881119055 104.479010007681 89.1645070305266 110.587173326242 108.103093868746 72.2969176484136 133.624906599675 95.8907918825887 100.537923975533 78.4928469813021 122.00106008028 107.718474796285 139.155767444787 93.8662787402355 94.6523855995877 120.575357158254
741 111.471909507213 131.656119037084 90.2105965039464 129.986865196043 111.329564375993 116.494729966603 114.988948325587 115.322266958471 108.703570934387 101.333725321133 92.3193010626194 84.6295424540664 107.268454555723 107.587837857054 94.7578939698722 131.714129790619 104.696597658993 103.427555930725 119.740882815517 109.360937371133 87.0439115390071 144.707011354539 98.1958858944117 91.954471545154 110.592463962254
742 117.683247712786 130.536596205257 93.8408993595987 142.564754445307 127.39336497767 112.372699490582 116.160278110852 116.000578254054 107.624847563944 110.090300807814 92.9009676067355 91.143332995536 109.806507008175 102.774637967727 82.5288757737674 119.688135570711 105.692868758686 101.797642603747 107.889142304073 102.485758985952 99.2609800224598 141.573752628718 125.582370443882 97.4555150146356 122.817258747033
743 134.333306013901 124.470094819391 124.160559080566 160.656367976524 110.815933662525 116.5085616223 123.30244176533 143.102780520238 109.737260060393 108.217531240618 104.114131565823 81.8497744674255 121.889374066586 115.903916861327 77.7700214709406 119.507067961388 107.747733958426 98.6566351581324 97.8816515518198 101.022752791556 112.880132589852 152.383104647363 100.10969422934 97.323129431667 125.812688830864
744 109.361848803935 129.033185211221 96.9889405744203 150.91173439368 100.580541311439 121.214932526463 123.443924565075 109.168180218723 104.366767695114 111.740160331986 88.2888449259702 95.5571721820617 109.977442967549 101.489741442382 79.646050114654 106.156644834253 108.849398625751 88.3714214113523 108.01195704545 97.5722688531638 103.8732383526 150.335522973118 103.057330556339 100.444274650914 116.300736076187
745 119.029318075616 130.720796538882 111.586867553227 144.414032915181 111.466611148603 87.2800426378474 117.840152097412 121.510271531349 112.933188675741 106.161973690792 88.3667494423354 97.8149154305228 123.536046246174 114.269035165272 91.2397961987857 119.235171382954 94.100389130623 83.1220791625576 103.110609860989 107.470219445507 109.505475878274 135.336115815706 101.970607038167 95.1566964993523 120.026931512384
746 131.280505910215 122.719293047565 101.483100591349 143.261964281566 120.096704677367 120.516801269606 137.923493871322 122.114395635769 101.348173272117 110.519552938151 82.444218866588 92.575655579461 116.844919653044 105.747061984804 87.0479021581977 112.464602213022 104.810272767406 101.520943875074 105.370435744251 106.357018743585 104.830674890247 156.082644772581 106.743540685814 93.49019498899 118.330452551701
747 147.341857998103 113.428699496112 105.942462487724 158.296693795465 104.507427356701 101.405879311273 116.668664893417 115.076506962196 95.0304267151253 108.452379250678 93.2569146613277 80.8258508138275 115.716474927268 108.38402602041 96.7141855302738 133.664233609801 90.9250727834312 86.0103343096249 107.064777455243 109.657432535121 96.691781146605 150.808526619858 107.912938112402 92.8196712198709 124.266756463866
748 134.596870664795 133.334703949881 117.837629551805 140.769750600786 107.032638946519 101.502005716958 139.642352299854 118.185706113844 115.719428312146 111.86408136221 89.320115891881 78.9683821767554 125.626909311285 118.030249179539 90.0048747682228 136.062284320827 111.730935941408 94.097369897919 100.617124081086 109.397335102498 115.513747802966 135.129476680435 118.48499883055 85.5580230635773 113.093578236305
749 107.762960505773 118.674437987433 94.0753108097783 142.995591694558 92.1887447537407 112.981389408161 133.680732565589 109.25666498373 120.561605547961 95.230753977557 98.8767408727468 84.390431514676 107.321255628968 114.515082130121 84.2790770154518 120.770336777659 107.669565331855 97.5864892657367 95.4807190573482 93.8688720220107 86.7585710010466 142.489984319004 97.7231365146301 94.8267724307094 102.444375419031
750 131.631837077264 118.000519782559 109.283613283738 145.82533373089 108.490991532987 91.601106464787 116.83151968638 119.873154102903 115.498905650706 107.795333664765 100.777760985157 91.9328969496267 129.132923021614 111.241202786338 90.9654961526054 108.509184975785 100.108163212226 89.9395151773752 97.445103000557 97.8670690332416 108.555839351302 148.449018084367 104.028937560866 96.3259904361352 116.407209826429
751 121.369842691439 122.335211587929 104.570054608567 144.965155293141 112.951726928437 92.1654125045642 114.257140749573 113.786062267839 118.490407229983 108.285472820273 85.9501040070077 91.9848791392552 115.440654195311 115.906546224 91.6600529699522 141.039678466906 94.8391659990808 76.1640443139514 103.658033625713 99.7995640393104 112.920387922482 156.791008717289 124.628121088477 94.1913770138231 117.206249487455
752 119.027136888027 134.201905669953 117.962937817466 137.885042258761 101.752903524924 101.545297523648 119.83171136253 110.496211633579 87.7799132837191 103.09399125815 83.3398567268146 92.3814289445043 106.794180406017 116.538117820287 84.0582298351806 118.62346457851 101.370886529369 94.180450138415 81.8019360815591 98.1017755208362 120.246202125188 150.440528381331 101.382209016789 89.0391734392734 113.742712203654
753 118.908953365663 131.019756341967 101.585448411858 138.14280605567 113.589466358244 109.669369093687 121.353481521577 122.159939082536 106.571803546866 99.7774626215717 80.6211604228251 87.5230784642405 127.331636716995 102.635775978689 86.4421331275463 123.149175275099 101.467822949901 89.3907016432518 103.814803216793 102.577153979242 110.313506476952 147.752968705158 117.457768082244 98.5774221018286 121.656578330249
754 116.741482709642 126.6245594274 104.817420221109 136.973902127985 115.08912862162 114.266446866904 134.463282467469 122.559747998104 110.995923802377 109.650549482046 103.296573822932 90.0166152383873 113.853259290252 98.4502891685672 100.416778460678 107.326917289791 107.39446812408 91.1614010385469 110.447085936076 92.3356494454837 113.754479171873 143.355646476622 97.2711692409783 88.5868785029375 112.671499184208
755 133.557808579036 125.799967127768 103.835257937326 152.647570416116 104.130361250139 109.552492583068 116.777453946224 130.977350361668 106.795699563037 111.35427087896 95.1236152572448 93.1316878399489 114.489385420074 106.154400604351 83.8771499158122 122.80229927296 110.52031982003 81.0426191056211 89.5784603354422 107.538014072626 101.936573194005 140.753582929964 118.787286884987 102.047018257727 112.170301748655
756 120.98332244152 126.271203853013 94.6341640389597 128.87013079744 128.330317738345 109.898864561203 124.496837042985 131.845376419559 104.247362892952 119.373757469108 88.6653661826781 88.551900041025 115.94728672015 101.149749462115 97.3927825977158 116.762549124235 99.2096015120814 106.613244372912 107.381384708986 84.4605878172036 107.157296059822 141.944712898146 105.751723262364 100.442324938783 115.744378546413
757 110.530689580865 132.368880533684 100.402449929282 136.778508738332 116.376540742302 107.932841553586 128.502715227001 103.440277991815 112.1539213455 86.6702823345588 95.2905657235246 109.789478975754 101.479733799016 104.390675421948 92.9376906474248 120.785265371211 105.341001839269 86.7079366402286 113.866583708835 105.962302633658 105.359916007402 160.55193945889 103.553563110083 109.840197363165 122.146205894793
758 125.529117301146 122.012925542972 110.586328316134 143.726707834764 128.555468238797 113.561300871135 125.058798891089 107.444381334008 106.933495594734 102.81852317024 82.1318814113779 79.8139317290903 112.540849939108 113.749183169718 82.2454855014637 120.361045463022 96.3301463204269 107.172678579309 91.1819623352433 92.029473610616 105.516112808317 140.742921450563 102.494355357128 86.9851314186261 123.184586593191
759 100.68315177739 130.96017460433 102.495725539445 129.738460778431 115.378060254634 98.0570588468381 118.654536292454 115.157513319548 111.758161026365 110.562593016955 107.018873960981 84.6032503211715 104.12916899021 121.35429824693 97.58383984358 131.561030061728 110.818499953522 80.341343333387 124.552186134263 90.2334781209896 98.1303548278522 144.274605571264 93.3466528847517 94.6634216331397 121.588897782367
760 129.272969113858 111.758510005614 99.8193038361984 128.515761147797 124.339374780334 99.6433032030557 128.505756624048 111.246206395187 109.479652207629 120.448841835209 91.1968528275151 93.9352409952964 135.524358916064 102.219744746232 86.3197111493778 131.187762716571 111.202636500067 79.9873308403442 92.1408521668432 98.6528559290111 111.170802146577 138.622388403746 93.6928156944881 92.3193392218221 119.033430707764
761 97.4757596614919 123.861556323824 101.564708516911 137.804131813979 121.181434950813 112.423030924726 118.763818260553 112.245159025588 104.372448590505 104.718378784347 88.9778922831033 95.622888202294 118.024029120254 105.681645142011 91.6545073993948 114.870950989457 100.552135220093 87.5781923938028 96.0748571329494 107.657648409605 107.654961362443 137.82373991821 100.74617141843 91.8015555993784 122.705086245576
762 130.076490181279 129.433944171345 118.918174234745 147.106254401826 109.394720490459 110.100810794137 135.3030729219 118.861115288437 115.416953307351 104.046701052976 81.6554494538542 97.9280218079477 118.744033660705 100.172622407619 79.7902485363376 119.907796129053 97.7549146322452 88.4920628152061 100.016152818504 103.662888718227 117.253300479254 142.16341967231 115.549387937869 93.948175695727 122.324352808112
763 126.404995134125 135.387456056248 108.392223212343 140.089724475058 133.061554609173 96.8900053495726 139.136226925958 123.640916766502 99.6997508523867 95.108523901694 103.945197305159 81.7745853446646 102.289041748528 117.178562582286 89.0719427853283 109.880892267407 114.652358742985 122.372989635718 93.4907957443002 111.193538810153 112.974165237658 132.4747222599 98.3930510626643 90.8685722522621 113.303127613426
764 116.254280935078 131.026617021285 103.988690273467 139.454849144792 110.835761419293 126.263138629047 113.101019016014 122.893596913849 110.122009093506 117.78148533936 91.2647368453358 98.1764064871156 109.540025896706 114.927519556487 88.5430397900028 127.805561604809 108.663897346684 98.0141836418992 104.766495424921 87.3968970623941 102.30559310439 143.07693291612 98.2266633522825 94.186567763983 122.512166248533
765 128.526653008275 122.039199687253 110.309027959718 156.25722769811 114.854656398452 120.423088756452 123.411615010543 119.524753974766 103.202837401981 110.603995574081 91.745331358175 94.1602819161256 113.307840316637 110.590684055216 90.792358278587 126.084034934443 92.7025951561692 94.3141025694607 99.9998820237712 102.509309074614 94.1949075939385 164.070463275618 110.357220717657 92.7743462034787 122.412424831802
766 133.375795127078 130.754042256876 107.01405950519 130.07877446791 107.553129964517 112.15424143379 122.44128042347 117.9873168296 121.998364559666 115.545266579241 94.2027858312373 86.8453794319985 128.655590326964 89.7476819212281 91.0507399598806 124.81388856408 91.0456093725766 101.31250144317 106.372179134952 92.4422341258368 106.029515015212 149.33921497949 100.167083836938 105.205765074743 118.62601820062
767 121.704868100495 124.262154085796 108.623547619349 131.256147358548 118.531538623374 109.547848803457 131.917949551666 107.853659335967 112.854494729954 112.204062740707 80.9253132812393 94.4046430097283 121.825448302805 113.935214566798 96.5245255548793 131.497084954977 100.206057299174 81.2115337824126 101.703750129696 110.681451416484 102.250706162057 151.283131773151 107.749580587373 86.8114533739037 116.30777796751
768 133.635126235732 124.389036081179 109.121901539913 138.683659730593 95.3491787950753 111.418374243301 122.135104117876 118.226683341933 102.813771372834 117.080652519001 80.8922781518124 74.6274053279875 120.252606650256 110.635018931697 80.741363553483 118.324849887426 101.349648172164 88.9202758710307 94.4243284944104 92.9721657794385 101.867943221537 153.352235181772 120.651635161491 100.67240655563 118.450763301934
769 123.44142580048 125.744715378035 105.383693782977 148.892130318915 115.875975908625 98.4978130729664 144.65936517574 125.304019922237 102.9191893039 107.870696251897 92.2729085549799 91.1319007772562 113.39089530691 114.533141021985 88.4511335787868 120.840641365947 96.046085143334 96.9158752640286 89.8751636854675 106.196224579989 132.900708684481 137.753728065006 85.2811214384347 93.562305758684 112.421027499645
770 119.073056341301 123.152116732542 114.522640780109 148.88140008758 117.148041111226 111.358630877093 131.155648767428 120.905516803537 102.106974517257 109.313658180829 92.4550809826204 81.9057911062715 131.570101791698 109.937065303466 89.9802109818784 120.070850079219 109.769263321222 82.4989031297789 108.153521646642 102.668738207632 101.663528037761 148.690357359048 113.743789358374 106.207342147464 123.686503685339
771 122.644320719161 123.214968484562 117.408837516587 145.401218710589 109.394429436335 108.886782113534 133.687792713288 119.653468127902 110.865431605741 111.102515480211 105.105434670888 81.3066038316071 117.84968859695 117.47795210959 93.4138703767168 122.137764413953 103.937181774005 85.4660295702298 99.3844259815254 110.107775985585 95.8419891080705 133.387562762569 117.606774574027 99.4932001288016 113.978133530823
772 126.646366286814 131.737031646337 90.1265568511624 144.493801467357 116.205340404635 86.5602691219822 117.774222900665 103.800487603798 99.4758161392785 103.730833524819 89.8658817026315 99.3961987576862 116.594668619975 105.680067016518 72.1075145024228 111.361090987877 109.568617079348 88.6663962288191 96.2968120188702 107.715450539288 107.704486562405 147.929467531464 108.345532605431 94.1268456618766 120.308109346679
773 119.469101412099 122.06874658188 111.883081000992 151.884887988902 111.380412641833 96.8378288074203 129.274045594323 125.710842606817 113.206212637053 108.388021597099 97.419790789394 95.7224561793392 114.009446372656 110.168967489925 95.998214599161 135.613022225236 114.289606400413 98.9670082439508 89.1361089710027 94.2536164754666 104.967320587342 141.963072107435 99.882484256476 87.2449488313645 108.265860680536
774 100.130567700446 116.446520618145 112.715829228774 151.170201014887 122.318266561346 116.27941462565 118.074387694291 122.409605465282 95.6923365092558 99.704641672589 78.8266889894147 89.1034833724835 108.510131026912 108.977218529213 89.6656575313425 123.704280159118 106.503449576618 97.08880618704 103.131708654536 107.646959912036 112.208695450621 141.168361100925 108.693197852297 98.0251268551894 120.2436855065
775 115.767732695291 123.398427079673 108.042803885792 144.413293707267 123.833689869367 98.3206289733382 126.086589959197 103.418205252468 99.8698818573784 116.93728474158 94.5501354380453 83.6658890126902 125.481541205304 113.817642375021 76.4576561584038 117.658361550019 104.645473045893 83.741822662576 102.730749339675 105.278023322945 105.681861690631 137.772733256426 94.7874373591919 94.7075499752045 119.68090998374
776 132.073113156018 122.226866653971 108.176777400086 137.321469528812 109.083980277497 101.34925592459 133.210127113667 106.305332158456 126.718801912946 109.58927992196 94.3723728679417 86.811590097269 113.612475483579 99.4030024161266 94.6782636483934 122.389629476263 87.101379757087 81.0419687302493 102.46109041048 103.340326709678 109.978908260892 144.229636318186 118.306849384035 89.4175360456962 110.216914179571
777 117.196520325104 123.632907487063 100.879988635213 143.784019248816 108.765722861916 134.235892793965 123.778417837589 114.950898461507 135.211369658569 101.767097869849 91.49294490419 95.3123242070113 103.37795026128 94.9543506203437 89.40627434058 97.891541654346 109.288328797504 92.6997291634618 102.082792873184 103.90197543001 127.504445018688 144.899357746945 96.8959120249849 112.362445945417 125.413475316536
778 112.374709540415 134.227512954623 109.066530272827 148.815886930548 121.327926887805 102.976462391945 141.737725069974 108.823947056337 132.752990617077 109.829546843417 98.7741062567119 83.2811097305896 116.561946041525 107.209593131842 99.7804943986805 115.462768495046 105.661582746319 84.6956907150394 93.9822693973688 98.2511534324843 128.021826912644 144.535918905357 93.81347948845 102.160277902492 123.750005799402
779 121.118017075706 112.386423119262 100.330483889741 134.543932751718 108.736784440142 115.793831852751 136.315993281209 111.157081082172 106.760266812819 113.865695035322 89.195643265371 89.2221724034389 124.38873799409 110.680591247729 86.3793153725675 121.91391645108 98.43826873644 95.320552295843 86.117428815349 118.288639447189 99.505532714543 141.9153331526 98.9151997675947 95.025613903495 111.707018728836
780 132.046087356197 132.071203459802 104.294662024125 136.944624584545 107.863711169127 99.8291806966684 121.404856316432 105.472172931861 101.700372863148 103.480053631186 95.1055729850281 88.100160903672 119.242968502038 123.592361939227 85.3245485834729 117.116979308357 100.304727767285 104.031684632433 75.5224915224984 110.582380651873 100.26582906861 132.831234678057 97.150120701795 97.6533625565585 112.115637916196
781 124.967909310975 122.914723644395 105.537251537196 145.054914697394 108.299008990855 94.113822015392 125.081019898005 115.590421809136 105.975041501525 100.765590032235 97.3322654471325 96.985060464678 125.700895742916 100.718512115435 104.512032511415 126.946205914199 111.01485745411 84.032026886657 101.081635531969 107.868997482081 104.930784950381 154.423130913146 114.01667249732 89.584424465239 131.472213263224
782 128.861921073719 124.65875340376 105.30594071675 142.005760586143 119.802639314949 96.5491621118177 128.194114933517 121.147067631859 123.505044506424 106.83642508539 77.7461827583874 98.8676717661723 125.989812974554 108.052934298271 101.52326519164 125.18267538107 105.055843060263 78.4492676933257 95.4517533951051 111.16003644643 108.912592387804 146.542492085449 111.708761242696 91.4863993511721 129.815603266238
783 130.959088845001 120.834425172842 98.68035376617 141.977460129556 100.214313113315 110.979554678836 116.702721367761 128.216359387999 104.591866518807 115.895502670664 87.9591165028631 105.877149590781 118.516597565006 99.6839834194118 91.7286899849583 120.130804610375 100.480199570834 102.440692231572 82.8154341736471 119.350253774421 100.236149287692 143.660530566717 101.060721911084 80.160379471717 106.526243668966
784 123.371739128527 119.100338449843 97.376215917252 144.057771800112 123.746838539389 98.909290114595 127.093837207116 124.415856394858 108.486216281425 104.364465693977 98.881395211757 87.3452303440065 103.284190465593 120.569067756369 77.8842809731522 122.710115335658 100.069719087234 91.2657789845607 116.526225600753 108.698073195759 92.9579471038064 147.12868437954 94.744392944413 84.5998390141323 111.281997590286
785 136.929609097931 130.116115597365 104.149163569406 137.806214603456 117.916707241182 102.523983253507 126.289940811169 116.716957751371 116.128707172333 116.456905491315 77.8036217376147 92.1158704262613 114.087636721149 102.239812584864 86.0936431279516 107.110430580213 99.2588347462288 81.107225389564 97.0785154518182 100.613356373849 115.265518249275 153.973985991525 107.619070612274 108.184227732423 106.767138105832
786 126.309828443057 133.027846621632 117.159395794645 139.48176556509 101.898901887408 117.503167510793 125.478479079422 124.908202812811 106.410921800278 107.266185653681 94.4099471096324 93.9367458546223 110.687415852183 100.412463862604 89.395631886644 121.469321661688 105.261787763119 97.7242099780132 96.5166604482979 98.564712226572 119.938532017247 147.191330009645 107.484803455554 97.0889859455216 124.635659884185
787 128.251599712553 133.893549290448 94.307261168838 139.98906430261 115.39030172524 96.273134985537 120.14942683822 109.29274905525 123.477490286005 97.8566851516317 89.8997760475368 82.2939844746076 108.118687485324 110.805228784303 90.1499125917074 132.841870689636 98.1742498267347 95.0502244354185 98.2569659191597 105.586930210193 97.5941073191914 139.957437282227 97.7241424723175 95.8541380499934 117.331172885865
788 93.677908342149 121.626301635483 113.651436294473 154.409282280413 126.463407941563 105.046353346728 120.457298751679 119.707142334651 99.4445008106478 99.5974753292877 103.373222935346 94.4188587917596 102.019180476877 109.646171964275 87.4012752646418 126.386940347525 108.2364587432 83.952568285888 90.6311440600415 94.3792692879858 116.884865135499 157.89228336531 76.0921246131533 88.3211801880132 116.128343162026
789 119.129057723904 132.44829718416 88.8256518667709 138.019559372372 119.664112915552 113.014429127438 116.585885592372 110.081446449051 98.6694738369112 112.351118920492 71.6553593235388 94.8979013012448 109.859137585773 112.086426596307 96.664833748573 121.231479535378 95.5508721864344 89.991815249543 91.9295977791348 116.37023084871 97.8839517117592 139.918127542085 105.606987763761 98.1504224390113 118.191360577436
790 103.063495690643 126.206243931585 103.135942153195 136.02020173563 122.21304091719 106.987670763491 120.422345821688 110.881071186966 108.462196476017 109.905903608452 92.5681366162783 95.4227602586084 116.566711806232 110.779410397413 98.4816767544295 123.162066547121 101.953945928507 85.8864637574882 108.653048660064 104.102753531439 103.805430378973 136.223061595843 98.378931114074 94.769420798637 117.423720193148
791 123.420917792694 122.081671979119 80.7579187114325 143.157107728483 122.960967363785 113.065916811848 141.316931045426 123.376395949981 114.428727147081 108.206470318919 82.0632490572738 92.3865970500608 111.329760391505 117.908885622145 86.1019191447501 116.100085131455 114.507470799247 121.338986889366 113.394598592778 98.635457635759 101.615096326456 154.527993100438 100.536932128319 102.649379734502 107.12279097446
792 128.671514994189 115.80980625467 115.55144788905 155.252237442149 122.495593504755 104.060433588827 130.599197678748 133.159161171381 102.302752965156 102.437197006367 106.708274938439 93.8052233148248 108.403224399583 124.456786116803 104.104753101275 116.377525380305 100.417829664705 100.496163604634 106.890350223785 122.986576342134 99.8261525107808 152.539004375726 102.775045212646 103.86631380986 120.834217674511
793 121.727859325677 125.601296450692 92.4069365642138 143.58353422977 123.008940498486 105.535707871879 131.580631470427 123.275696058971 114.212659244852 101.465868856457 86.9073700526464 76.2198920006064 117.723516166226 106.547873541464 90.5866341839474 129.397423757415 102.569176248747 89.3240278180417 112.974310655279 93.54953804237 101.248616537121 141.977089944656 110.810459832453 90.8598855701029 122.800872922269
794 136.648983896833 125.08653481256 108.104385820064 146.11897673108 107.164478468707 90.3985172286142 131.017102471984 103.957501987955 108.562442246613 94.5155559300606 88.4609654443119 104.164556539577 120.729361785057 110.276548996104 89.6144521279623 118.984747010638 104.199496718857 87.9988797661369 95.40481200607 99.9750462948064 109.531611268404 140.972387859822 112.499117395391 81.514310395745 124.758567595166
795 129.388256445652 131.613042357948 117.409016941762 138.594478725936 109.079061981596 101.545944130626 128.763762331141 130.487610310144 114.745417618625 105.61379933446 88.0854504114042 78.7269672840318 109.848889239106 116.993526447005 106.024518441333 129.718484113979 107.207306903781 89.4780142096428 110.943557957635 108.280319837621 116.243654366372 153.406969318485 112.78975819562 86.0507646890625 129.562816930931
796 105.531760603527 112.834253613673 114.506019362959 137.231334532563 106.434392733706 107.161797833567 124.69578083652 124.121720735984 121.344044177927 100.749490355761 91.3381458220599 93.4164238293116 112.032603025513 94.8628677992438 95.0305085116124 126.018536133159 110.173607436246 89.6461098034914 90.0024604096313 92.4068715793867 98.3522589176895 151.247583754336 101.220189873143 96.9646899550252 112.66439856893
797 126.124334400554 128.401052514421 120.680650978668 151.317927892933 112.31364915769 118.415817571685 127.860291645592 127.560822394901 124.752306234758 115.329064501796 87.8240558124919 94.758418229894 104.946682868305 109.046608188827 98.0654011724588 126.86013325812 104.415407699618 97.937881768469 104.491649789946 100.59544845381 95.0655101251866 147.566732893987 107.776673267094 103.279330702024 110.006315070221
798 130.378593110679 123.91965542427 107.101621132427 150.743218422189 101.622224256864 108.631959845034 129.709665867983 117.275868770741 97.233043053732 103.130384823807 92.4079720059997 80.2149707974501 124.46523904139 115.050799991459 90.5677713040268 131.038164454494 94.96726169041 76.6738561305985 107.338500050584 87.3946272271108 95.0668408610873 154.886793353645 126.886646193373 80.725212398696 115.910984628905
799 110.972512501133 125.431041149312 96.2997004718496 145.254030764105 111.5472614645 108.291953494706 113.498811391327 111.899115980227 96.2709211811447 107.108032217211 99.7094775447668 86.9996137542801 103.29457473695 99.7612522439733 105.432934501572 109.283974903381 110.452458986285 111.605117406935 95.8815370851394 108.982712217867 113.634531962707 154.288455852431 121.024696152281 81.2432041087163 123.661784515244
800 124.235329169333 121.759278035595 111.055047886814 131.192255669327 119.619799950877 95.7125398347036 122.559125682097 114.01370147398 93.5878740576602 102.154572125999 76.2612198232426 81.3517011585107 119.339356498437 104.216870306141 94.390237873255 141.19887588859 99.8837760325369 91.5816773135325 113.514913303868 105.178548970054 124.139756219985 137.952993125478 120.633933982613 81.3368087740277 117.652548520256
801 125.7424906236 120.93754974239 102.644419900748 128.228804501341 95.09965217678 103.325745506589 119.741107133445 120.366947530668 113.105069506976 96.1408937279422 96.1587393042319 93.6486346407915 131.195954544726 113.018305193815 103.586180785185 115.624299798227 95.0471632023005 115.894036198219 107.49310590704 108.410630699246 130.615481550129 147.225787126951 114.243778560023 105.681915598752 119.48770847508
802 127.8464917665 116.776553287342 104.431334103569 129.58698400578 122.584436633687 109.49855386511 107.106781427519 124.531525610854 108.667440760892 109.791455681866 80.9041685928484 101.057881422548 125.30003119251 119.742740818413 90.2395639582304 130.316212782896 109.297945910648 81.0960940539035 106.610190394023 88.8189399594376 119.487892074952 141.174691475521 103.580256675423 106.831028119791 135.450799204007
803 110.943685847229 131.958074319542 114.265623064634 134.612047622075 109.762453792965 102.382937124677 121.617759669467 95.321895825757 122.494994231348 105.218734238105 95.0699259544028 104.427364436744 123.325912708332 121.853570192707 102.286500636544 113.406434063249 104.055929953558 111.76637754505 104.86832307259 99.3400484860663 108.055835771135 148.501766345702 108.825712028871 73.8831854518152 106.679478329912
804 126.201097893191 125.105901181714 88.0838188021913 127.606160079511 93.0665964666945 106.446226064203 116.920289937571 127.863565163319 116.053769352511 105.31814811133 76.6306049370523 75.0518611909464 141.195864455789 107.887380641513 112.246473057917 130.771244351814 96.3023851134883 109.169626721355 111.715913155355 110.425069657589 118.847609959034 141.100628113904 126.565424606151 113.293399269366 117.849621067961
805 144.197001368607 116.12893374551 127.370456837114 132.989154747578 106.635907990023 99.2805472309195 123.689180139853 104.842861045472 106.476596324702 114.666655555577 95.7372201798539 104.357099523004 125.285639073203 113.292416765432 98.4438213896548 121.806456561525 89.145080590144 92.126746868056 101.216790087803 82.7625959900588 99.5391146335973 147.90007399201 100.844299796143 108.174580087067 127.768729992245
806 125.449848605999 123.537599108318 111.962714402601 134.111784543816 89.0802033967287 98.125705692587 128.70640728664 119.537104439317 111.808832464266 108.739735156829 94.1322086577886 99.0760347405497 118.941848915564 107.303014238176 96.800801595452 124.60729939744 84.7900696304267 97.4647083539981 105.959962126632 100.121795467936 111.573672065361 154.936400115599 117.525328445524 100.237674441482 118.599975917247
807 134.515353144582 103.106596489233 113.38311169485 121.403215019758 110.561781452004 91.2765181424393 120.67151531949 123.254000183719 111.703548385842 108.689210080332 81.061944747762 89.9642094622526 116.312614140171 107.174671765472 86.5171000255433 131.00620118724 95.6190011457735 95.092960888979 98.3568060055324 100.536882175258 113.19906951982 155.982949293894 107.718749578897 95.6288402511438 136.10147131758
808 116.361881854861 122.027529411077 95.9570805559875 128.777044850415 124.340440412389 111.631015748061 115.509274238271 102.328933416082 111.813106019273 118.622707396932 90.2780221421786 92.352058060578 114.527877043346 115.168641997309 94.8204902653132 122.567220074355 96.3207419024 89.9483631475783 97.589366107892 114.334054409546 109.440894614191 141.249879932593 107.738741783563 105.720938788349 118.102135521162
809 123.602544783124 138.598797037999 95.5532231968057 129.949502312747 124.226572750396 99.613005137744 124.305765443306 123.513883707212 118.270595989273 94.3569009504982 88.4706039930476 101.588081647423 114.512306296816 122.24070477909 100.332114162147 103.254052599995 99.1614111425179 78.6306272911515 105.360688825837 89.8228151241156 116.450101762589 138.613317187059 104.730376865932 99.9791500913894 122.627769887515
810 139.463041949732 101.756218818142 109.148615526578 134.159250307953 106.988797008064 117.264356070104 121.183360047645 121.048186768603 120.307077832412 121.903319879215 77.0910256599547 90.9091138110994 114.228971975714 98.7035562168688 87.4615716824666 114.909342973969 108.896450383384 85.0048876087177 92.6960872992375 106.918392807765 118.177198698021 139.905573663749 110.286300137008 99.8060704084811 130.378152570612
811 121.812673696547 128.221465987143 115.91873787288 141.468709430754 114.139149115088 103.196217830434 128.192937560544 102.838301965443 103.247613129841 110.371021422213 86.469641305129 81.8996418027746 128.372914805239 105.373800937543 100.958681667785 131.7142414072 97.6906035688077 94.9651728226975 93.7479202631135 96.6255319064308 106.885682042214 131.758715232712 108.241635980687 94.9099360386337 113.570031495123
812 130.122850893324 129.582402766963 103.91602247974 140.449987717874 104.129657180391 115.110421644876 125.545932649542 103.519517438011 116.20437039222 109.100071092794 95.057776554999 99.6926069275536 119.188369873812 120.016107015796 89.2745304955607 124.361078302763 116.042862367379 89.285799678744 90.733762078573 90.4313656355026 117.304564193355 154.523535078918 119.671208889771 102.7735010343 127.688104987525
813 127.878240497278 119.207728099075 111.19374717512 118.006346210305 130.528732432189 89.7747734155171 104.814430697194 117.13592274468 111.762666096105 90.5432100438937 94.2102802205152 94.7798584452821 120.143992378517 116.880984325833 83.6135776558772 111.47695253055 106.283280867462 90.2770583944354 94.9001783441212 105.366186420793 113.504362262961 161.891692346094 104.753236391616 92.1918294186904 126.822146524144
814 133.75663264672 129.216628334815 112.733763963342 131.095942619056 126.483236683008 112.662041754308 131.760554157344 111.408749606507 106.148969692166 108.788316813668 83.0776306011868 80.3718484646371 118.452137717142 119.392861434908 98.826123041153 125.531088558905 93.3218611914158 102.126468361385 89.3792604290537 98.4159860421697 112.239391305687 154.6145419813 103.269931569728 92.3491910551419 128.631101471576
815 126.417106989733 139.513406464768 116.331257258166 134.042846884071 107.614639415888 89.8351693889773 114.271939747552 97.7332525138277 107.919186789393 108.633467846159 101.643926329296 99.400082475772 123.740058350969 118.101023205323 84.0219067821511 136.916732524575 97.1064301320229 83.7774902206353 103.705064373363 112.428036187812 110.590004726594 145.811475513482 118.172336914056 98.1970778242165 114.004839262424
816 116.916068353015 122.501681420386 106.130873616622 142.006982130085 100.266607204687 94.7876912116869 123.876870902854 108.102677783074 106.394753493627 106.526779878573 94.8357217440233 76.6643102820514 120.336374322025 113.683445579693 94.644186485533 119.339863849327 112.779251794684 95.5119394325067 103.627320961328 90.5361162457733 127.46689659415 140.48551964628 92.5580305623553 85.216799299841 132.851076658668
817 126.240034936541 116.516816143999 101.594333183305 153.085871546205 111.429648273695 96.3852813966652 114.929049102706 111.847718940035 113.395623871485 100.871922998716 100.362218099519 105.252837228414 117.08594162782 117.052178222045 106.849686252076 114.588408193153 92.8255260597514 107.859269634218 107.02776553237 110.545984528025 102.791743330811 153.572859116223 126.143747974441 98.9188012973562 128.029110733102
818 100.673033113479 104.177862546738 109.558701505657 146.022285584031 117.129488065792 101.969150742009 141.011157960536 106.635922601874 108.382012096945 115.050909747098 91.0624286959787 88.7978494989933 130.279340531615 112.651109079472 103.552098085272 128.023994221393 103.739497174515 104.995246650343 92.398500417829 102.324638278493 105.321729591776 154.557241825374 114.341264744921 86.0439421401579 124.676386470713
819 125.115182846725 118.659065272261 120.862393257998 141.227152856815 98.830146879569 96.5432817515006 120.180230300528 123.950905215999 119.714016030268 118.98250882511 73.2393015644008 77.9043260836641 121.259878865124 108.569208638927 111.509268153684 111.978424023028 98.250831508941 96.971092141222 107.120676707959 86.5153619725372 98.770134864194 156.44506879295 111.653008771041 85.3028044685886 111.183771480085
820 130.152683114577 122.49860628317 121.303382419423 137.151337011634 100.444785433425 98.9685568401914 116.595887229735 129.53964057683 114.016025263292 110.336706696406 83.3186166043826 104.407502184291 118.771009349435 102.597342857227 86.8381905716612 123.801426768885 110.123049302682 98.4314171950096 93.3516685285888 103.481879100856 105.299895969594 148.405405179039 110.58141407475 104.383600488101 115.538455234221
821 127.596520246448 129.373846883144 122.1827158295 130.975810671172 102.20204625578 100.846417798161 110.534132358272 115.949662096555 106.260889089296 111.352071894982 82.941581928002 85.921915235467 120.722951984496 118.704499165297 90.5411113860968 121.358590245156 105.244160078375 88.1109754437846 94.7610204196956 99.0381482098564 110.241357560481 146.408822764504 122.08494154809 96.5784928181083 105.818526509568
822 125.865308694708 135.445736695127 118.387155151208 129.79537205934 117.036921186545 92.145467841793 111.153508576694 120.373352014387 108.649477936663 109.213137497503 82.5598927983342 92.6747648448476 129.498587066709 118.433429127328 88.4013603440734 121.128703677014 109.104025195544 80.6148994752514 107.719441075928 88.5970023686535 106.127395562068 155.067080377217 107.979667212832 88.4600189710947 124.551472930002
823 112.381061192449 115.241669726034 108.126099202941 154.420095554827 105.3324745123 90.4707207233212 119.291175125572 114.278386543192 118.146288521275 103.002064498534 102.678929949839 93.0060178982462 118.535379104198 115.007741333445 114.850670636761 113.481128995845 105.67478651071 94.2305090844077 97.6835065204953 96.9530494293469 98.7752295432882 145.360073759043 106.558464393266 96.705896791521 119.863258549662
824 136.417410767363 118.30102053049 97.7318397357975 134.196485708459 107.908959354616 89.2239340863293 130.971508192604 112.570577003873 122.201624564319 108.326567730657 80.2106562013407 86.9620844259903 123.713663619435 116.468397827561 91.0120653295628 124.359088708483 111.01078597276 86.0647675395327 101.393613393529 95.725452547615 110.617879763462 153.78588231303 103.676339483368 85.1472823304261 126.564070096549
825 116.393936301609 115.107551318044 109.139861458771 132.671202462171 118.098542668619 112.226325549782 131.228505005244 105.11009746125 111.594398819344 104.62749329025 101.082530027839 90.534793064765 121.869694030858 116.676407895268 93.0880808999007 134.850262715288 114.285198427309 102.961174003345 92.58662396882 109.753240621967 115.938364300531 153.337314874101 109.237264046006 89.4669004552503 132.45581272962
826 114.034335952511 127.015626665577 100.399876833309 128.300064535143 122.513974701414 96.2445383254521 141.919400809992 117.322196451522 122.817399664904 108.350101611214 93.0487359205776 86.2163069476654 118.913874762408 112.028030079558 92.5432504730346 121.859782207272 109.502086729119 99.6692291150107 116.218507389767 102.890382505362 112.219205453375 141.477750477919 113.538068005505 81.9551721437952 129.227383773865
827 113.867838911953 117.753071049302 113.313509549829 127.888624727197 100.89884127928 120.249936802233 91.8271019625248 117.162733492387 119.097241976924 113.677793807042 79.4054184541995 76.2130226880852 121.505412747926 113.99205151838 89.9105621396 141.884719579425 100.286705342833 116.099031131058 93.022214271953 87.3640349869448 116.793237997449 149.652925371961 121.153348568078 99.2326187000426 123.428930620815
828 144.221590013489 118.828621537179 90.6436445927579 138.260642298302 118.92846837625 104.368530575974 118.335899239318 112.007386116992 117.585604215828 104.206576104037 107.281934795271 95.7720946149317 131.484188900687 120.871046305833 90.519307072924 126.546662795114 111.918163900617 109.362494785679 98.9171161184927 105.188272043417 111.456037316439 144.953249116684 117.21860361547 100.10545345867 121.697966161309
829 136.83800322195 123.945515594395 108.773030045806 138.424015218745 104.785734899352 96.7323189748704 116.366719762251 116.082295810455 112.704066954698 108.008267858242 77.5804213173053 85.474683186082 114.674257464783 111.666678705118 105.885378131608 105.620840395167 104.395334735442 95.9430090147252 111.598791985436 80.2354306574081 112.921470137264 160.760149551066 111.014092712281 79.5617625904873 117.171362590429
830 98.0948759097312 125.952695040882 112.133669239619 122.552478200032 114.558938590354 93.5998170955682 129.032810589418 114.223921317214 115.874057058144 107.889659643864 107.566953529064 81.1702179910825 127.392414442783 113.689614790903 98.013457652201 114.979364773111 91.1026813126299 112.299290765684 100.037233400104 115.660630092218 115.151949775929 152.371392068853 123.094833030494 111.69564110471 130.362870594729
831 147.481691275559 119.805833805507 101.459347426247 137.934404807563 105.371521749762 99.4607528916146 124.586139266992 108.489048811941 128.729567994299 100.31641700629 82.0453682346173 99.6428394747893 119.057400455517 120.566681314011 84.8008734622908 140.903369844386 89.6802713577542 101.085023959969 85.5025604681848 102.8327211811 121.337917549553 143.542814070459 115.646049775497 93.326886757524 113.883086738273
832 119.854286505686 122.417963227763 100.33163938985 126.97359089979 116.843041653333 91.2862678175635 125.665515080109 120.335717260003 102.876842959337 95.7013143801796 94.79706824354 99.0171892534944 117.175003293095 105.1744897278 90.4954302979996 123.150183129196 89.4692329922784 92.611339471649 110.711493847556 97.6978341317043 123.943074209764 138.395574142559 114.033651525943 86.7746211714531 119.41794576884
833 134.076558243054 122.000862754095 118.309452908135 132.877193860065 105.588600004939 110.75164897157 126.09600603234 124.449499330352 105.187464087879 102.775195111848 89.996922250108 105.682923327841 125.360211849955 105.30617850966 99.3949852110604 118.639209350428 117.342280497881 98.7754884058573 100.91827376018 106.721995385194 105.495296824025 170.03072754037 105.317225425829 86.8039608501612 119.864494648745
834 112.578304817522 118.036375733759 111.615780094811 138.53169135497 106.136993838551 83.8554317150347 138.095046585295 104.409592998728 106.631898864627 105.30147762389 82.7875338695847 78.4922431684126 117.555439467239 116.226336133133 84.6125145317794 126.396574943875 96.428101959668 91.7875492431952 103.195623790018 117.840966621388 112.725603854218 148.965682234604 118.77569249541 97.3188141695044 124.656462703509
835 129.19769831296 132.238645239564 109.140800424254 137.843227322916 97.6610811661962 104.932705433925 127.001959893739 114.028115338636 117.507063921314 117.197624007739 91.9508208387132 95.8453856523656 115.42709891405 113.113592360515 96.220868610241 95.1375059933512 105.492615927164 96.1133839124964 95.184417528399 94.2363337902033 107.448079938454 156.434799864996 111.584130727334 89.335237145133 116.355482656118
836 123.862428475714 128.150119679247 122.516880300366 141.488946186777 101.126936203717 92.1221142825303 120.083103005543 131.581395078405 117.442914193718 110.139722430541 70.6104403279636 93.80870500317 116.447310216505 123.978506181252 97.2811873343335 139.397479214967 109.013318119433 95.3922814105018 111.858442136134 106.716475855225 110.792096408694 145.295021561951 114.472038826566 97.814841288311 109.349679478746
837 120.554694270509 116.059836805748 102.030785535391 131.497020929443 100.967946415656 99.1908380704377 124.608093510245 107.722445292864 117.094697534279 108.540715406432 109.159167303393 82.3145583757621 122.772966641034 118.545999887057 89.2473108169031 112.252062730687 85.3306023398876 115.743336544255 105.402188788809 95.0464969653467 121.324756540215 135.730382231192 107.706039383136 86.7969484118405 117.176721180943
838 121.171795173806 119.366561762059 110.869223678485 130.90681985666 105.50577076355 113.279944496937 122.47011239521 119.424794146303 120.633834918414 96.0402956939555 93.41616803336 87.241335577669 118.417782138093 121.374092177232 117.035659933505 109.189302551095 93.3681021122527 83.1988328622428 109.790349586527 98.9316568109693 116.045839897031 141.309277608772 107.248752127963 99.0548033498454 105.066577862583
839 126.776819910572 115.562567204995 100.617257698815 130.370303000472 122.58163950773 97.621287431483 118.280441168176 118.616829227064 111.856120935221 111.554369754044 90.6142348931316 89.3056440880632 117.930244584614 104.493665731524 89.4805325843028 130.651718311347 103.737969988748 96.5752849500695 94.338484165504 102.227022456725 102.364101042655 149.585672135214 118.52502335835 102.438508902583 120.617295812395
840 126.773278255837 133.385522771762 98.6205290413778 131.219141718209 113.613540915108 95.8322485636946 127.639643482008 112.524501676237 107.085276868565 112.704289194765 87.8866266943746 85.3086566021121 132.7588390059 112.164730160559 101.864290523863 132.900775151705 110.508790880513 96.070102605539 109.819528987417 100.208396700269 124.325534144387 136.88152585529 121.680771048061 91.0506135016442 128.759360499283
841 119.844807071067 112.874987245281 98.1419047227027 130.20050690809 104.853381614245 89.5003304091355 115.293319834485 117.944216456836 101.858195255668 87.0219785411367 84.4930788294285 86.6566017568503 121.902436885354 127.055748356116 87.5714859593747 122.304611625807 107.840847194826 89.9322657652945 103.85495367256 106.170039070487 128.157318771288 155.648992197694 102.610184684445 91.982726401314 119.596499830921
842 139.269204711064 111.988556237872 114.294458529364 143.451662842512 114.241798111445 101.350675608934 123.576904223392 119.483993067322 121.165401494949 109.024115332977 98.0688717142122 78.6946628743055 122.42361330631 106.302727719772 93.9323394258117 121.809798037465 106.308147435155 96.962400507452 114.431258257475 96.494654629912 94.7690092644793 141.163332855529 101.842997597121 93.8199932091157 111.152108957572
843 129.228499659138 116.898810043443 106.801771919708 134.097417295282 100.52028412117 104.586101387648 127.245874141849 113.326140151465 117.04639071205 112.828592333232 87.3740676377888 73.4928984694892 114.882035967625 108.171727934528 91.0796441911375 133.306546557203 93.1156739833447 79.2787958792038 90.4084061698172 106.08493263977 107.238457044569 137.433183432593 102.170216276241 100.948237602524 124.019677961066
844 130.560847990583 111.336592697194 102.202280515051 144.087422173945 127.695017219634 104.432333069687 118.190881504936 114.956759857736 112.279071399408 101.682758484318 80.8343146723958 94.4495313277783 120.658558491 115.216007228684 88.8298999811666 132.710784245274 110.419271747497 97.060694651521 106.877052564486 104.955280478653 99.297206442509 148.391036184951 104.233397062349 80.2769620637255 132.961527978951
845 143.457198409245 121.744665231588 97.8633614645009 136.256708897934 111.708375290479 100.031956685894 110.679475357585 118.644022413793 121.585712181723 95.524267225886 94.4383288589094 88.2989940406848 104.341976387707 123.551988382329 87.8565820514404 115.548939274069 98.7376725614386 93.995386172873 100.217558935203 106.0381633 104.17122595504 148.644557030707 119.876945738271 102.603127853534 113.79446166804
846 146.505676486898 114.237947030768 104.667708157072 140.92534771656 108.681221173467 103.992035868066 123.970697680962 122.719619889307 116.89886074227 116.427429703871 81.42772507763 95.1315945894294 118.838519356568 103.424690903925 92.5101103638099 131.931376283531 101.866322296098 93.5253098871989 99.8436954247355 95.6596115226866 116.798754108589 147.727695530503 120.847580919169 95.1534342721662 137.011436129767
847 136.918031253075 119.36000697617 107.430100117792 129.057420559359 90.11888008902 102.210438532232 113.470769577389 113.249418098883 110.282436468865 122.524758380154 91.1097264340863 91.8161558177614 133.134961311036 118.573245124212 98.2125357854982 120.778800980408 101.427628577033 109.465678112711 115.719497835679 105.881667039274 114.483635007599 148.924017569323 127.375612705216 92.6363517200832 115.290779816117
848 113.299835063634 127.27605760913 107.213998062713 140.125712786155 103.381440593711 117.53183950243 122.495940930466 119.343137400084 118.554259993518 117.328141230322 80.8179585841981 83.0468757511226 114.698922925059 119.723238131001 94.5040086115508 144.397853210505 93.5009292153496 110.646963512416 99.1480417079449 128.785552880815 115.370648076773 148.300348823065 112.091692638789 89.146380868224 103.809535442408
849 133.86016779294 132.904098726503 115.492814407022 137.995419717568 121.518623280143 109.747715742244 126.973767611273 117.535569809364 111.782000249738 98.3444152037507 87.9660787387323 101.04175136272 119.602205502357 110.43079971929 87.4909713274719 108.482045784039 98.3773822151613 95.6669632371132 104.956129902125 98.66388826645 116.305301859895 143.262561555533 108.483702906105 98.3964957905767 116.142558603169
850 142.738537212883 124.132065759357 117.166693162181 132.682623731381 122.241559632257 102.411789966612 113.464222090017 120.65139393645 112.135027316257 102.464814078787 85.943094089702 91.5287112695986 125.74094008172 106.859862115012 99.4262377437392 116.770851027436 106.202327642392 90.1407550093569 100.92474821014 82.7689573521356 110.770990484772 148.130949103745 113.362736038248 93.1383497954137 127.411172784741
851 146.464433775223 125.128579273675 95.037347459254 146.23604722946 109.536848192299 105.67437054457 136.188854966284 114.908089973566 116.937219368419 108.941349548198 95.527134630422 109.330061211934 118.249306264261 120.105257520106 92.4737578794143 115.636985978152 107.919085228769 102.947788650594 96.4305074326626 91.1954864529002 115.927523733065 156.249750469112 108.903707123848 92.9244714036693 133.417629841406
852 127.14779285058 122.472687074049 104.979823245236 135.114673356698 106.483015048197 93.7577385343555 129.377960070867 120.767566068737 127.620154147634 109.882156047618 84.8634574710277 92.7467425516962 116.253086878903 109.688322636494 99.3864380964615 119.90643116001 103.022242541068 97.2040977607021 98.343348596414 111.389597151547 107.521688867248 146.056487318549 119.706975691568 89.2384934796033 115.664027834754
853 115.114477279507 130.594236162839 109.843490285561 151.208419381369 99.8395564341008 105.842517838855 115.911612292926 121.651913679162 103.426642199949 100.564884460981 82.9883642762196 84.6586393803981 129.505370680025 113.501544286631 100.107782972024 138.365346160647 110.721763410516 101.579753276587 94.1872707622493 107.83655810539 118.534296015224 146.662365991941 104.489438888245 90.9776905636476 120.168154808415
854 129.466688881859 129.061601972229 120.069046220799 135.079811375018 116.83830669303 101.538320683194 100.863912688209 116.163137416865 123.373139306901 106.215489335148 100.491842823478 102.502552573632 118.831376335214 106.471235908404 94.2772922815676 122.065702456905 90.3293461805489 86.8143399111228 100.407327007854 96.6267104290559 110.580441505785 142.367719393073 105.240788633533 94.0367411072336 123.4795541524
855 120.566954228834 128.631644214886 109.877194247703 125.497849277796 103.187775678854 114.230322753844 111.060370252169 117.098632580439 128.763507164685 106.593419198304 79.4058748851992 106.799535476565 124.651501084892 119.730757050192 88.4810056428435 116.945644613644 106.117437410582 95.9527927586852 99.2476546110975 103.085968372537 108.33410190653 147.453352664807 107.87916595937 104.696621350205 133.069522782155
856 127.265601123947 111.144304925511 108.786333260743 123.047850694317 109.156580943498 101.322026150281 118.607755353257 109.406918482242 104.779689600975 93.1496439147842 84.3735415140062 91.0237097824096 131.459796186311 106.70240318479 86.2190890031595 114.022691454071 99.668740735516 104.846853520727 93.6147552014933 106.006212283756 138.524802825278 148.815435774425 113.637852685459 90.0382171641204 132.630607349398
857 125.059882373903 127.861605057798 118.116112346625 132.397225268415 104.992311088328 97.4705232453588 113.687414074426 112.791711772278 113.199504527092 114.620174926881 73.7389046174501 94.670624302721 113.960034164801 105.626738121793 103.316713790682 132.659016921348 111.66239775719 108.91134485845 101.21000323701 96.3104607471526 118.526925835246 155.569695651483 112.034375302778 100.666300748341 133.631088849706
858 130.820497805451 118.181474050675 112.008467958343 138.918863648099 121.857908664796 111.594555453765 109.58907212836 117.347258306233 112.82957575766 107.233227099248 84.9032222834737 90.3734192687546 124.510388189948 110.872146880785 93.2782035318183 124.470856858037 101.948460279724 107.787131279916 91.7261546735488 99.96560093572 114.515228316249 146.148139471826 108.851820967743 96.7729696627915 124.69718445
859 129.013842285857 119.840759963761 98.3604074238802 137.588982915182 112.327771879224 90.3492096328455 129.494920000056 116.239225767591 122.282909186268 105.297092732641 99.2388699191321 104.647776549325 109.763872479038 121.557836388258 85.3314606669816 110.902711319473 97.7543837088967 97.637301313398 110.576067984206 103.098874532131 117.175036330963 127.492037288089 103.705312156997 96.8349505181548 115.674081269284
860 115.076520643106 113.910982696045 111.002315329507 150.623820343109 107.505282161721 85.9466988699492 116.157154345183 111.61841190015 99.3762261370896 103.003230540879 94.9601720433457 85.9517708600906 129.769133641782 114.896954692 94.3788521334058 125.471937217148 94.4154493253021 82.4415443954207 117.903189633313 104.625056903985 115.7329123156 150.505029803033 116.830427466054 87.8027869986447 120.23728195974
861 127.672752459395 122.610901270368 103.527574253573 141.601447297245 109.130505202981 99.5899606976523 129.017236016046 130.742147955854 111.009794537257 106.290690456381 91.3574036503454 86.5629032846547 123.208487067309 108.926841903378 102.030734311649 130.388575435251 112.280104938824 116.228759476909 92.8527810153622 100.348773212422 107.065525559483 153.506496355748 108.793473655075 91.731885141083 113.270391810155
862 126.105017122267 112.211667439982 86.0070141501932 156.971114503647 105.296392619299 99.7886195071068 118.600595025735 114.296137640192 126.10052103144 106.555355371715 84.4224360096013 107.93173862758 122.99742257672 114.472788640603 88.3120876711404 126.043545454383 115.904018375397 105.373432723705 100.25186873382 94.561544649797 107.059911833438 142.706816987436 116.95450381271 89.7317492901109 116.466261798024
863 131.890444656431 138.677253606758 112.662046084423 126.00582120747 105.914210805113 99.4054950917525 112.885339785768 124.288097443224 107.036883191966 105.304119055663 98.400861749155 89.842164181894 128.435937246779 113.834529443404 96.4283154501982 114.644155655652 101.625125566543 81.6694758830855 110.06920043677 96.8478175857668 110.574639933358 157.153546053409 113.709388535226 107.05884886501 113.420949097246
864 121.139944518432 139.694026230756 120.652210844414 131.546312545976 119.410917630455 104.026205855682 125.758893910888 119.190782846693 105.037089149728 112.195399649329 89.8394998983656 84.655957982126 137.101816000172 105.545922990468 103.515292647472 125.26335994879 103.450377576859 101.817175291831 101.07650027497 108.720248746008 104.849313424676 151.085659945374 115.727084666228 115.595490789317 123.062554475415
865 133.094842645918 101.626427135972 116.510680896398 136.361451037769 103.841964603725 95.5113013955615 121.687477916798 119.987255959166 104.959322262997 99.4940730444868 95.670323252718 86.2096506962587 130.526638506524 107.881951841314 108.067888487716 121.469346640607 87.233837137835 105.498823251884 114.552161032259 108.142412009902 132.064613848455 145.939294784536 107.431705081163 95.6975684594877 126.132808882872
866 135.799767657087 137.941888872329 109.535084431944 128.357151046198 120.224184574808 97.7532482682641 119.224884559216 103.858882248704 107.231902790463 116.187168367264 94.5933469992992 100.518105988877 123.510866204882 122.62747743014 112.32098145119 122.00714735523 100.122891156054 101.18899528472 116.443842733395 82.9443458277747 112.573991624228 147.533327611847 110.131305974821 104.65018098947 126.800066210445
867 134.092410307565 126.728702962527 101.982896068725 136.646020234976 123.522675680624 74.8422187490754 119.343768260164 109.962058953567 109.574462738733 107.282867557966 81.6171205587275 106.720785489568 113.899117236929 100.2897143616 79.6331886156767 134.329442867148 104.287327780972 89.4250645724827 110.959266874482 90.4614551407252 122.619644778652 148.545732739359 105.074395101844 82.6860914035048 108.882147398166
868 131.932105383785 123.83040591426 112.900828417723 133.370361176288 111.27148901077 112.846740135387 117.319480799718 113.565804331253 103.022778575317 115.802438129126 96.009974449594 88.8467225139017 120.329508827524 108.377730055662 83.097653393049 117.68424066965 89.2950442003409 103.634047138593 95.0828828232052 106.756905761217 122.119212224896 130.655883689798 106.483114839517 95.613364396073 122.301327520235
869 126.173752246391 126.235558597005 117.505346847024 139.377258756516 116.217783050016 94.467288538561 126.020662632957 112.554598494362 118.355731175702 122.574431407139 82.786376299039 89.0743119660245 125.032446723277 111.251832581707 102.702677556352 126.993358540804 105.180261120884 93.7866361910674 108.148102606614 99.7919530481954 113.016187465817 145.935199881151 106.693601599169 81.879372969393 121.296635026158
870 136.077572612522 106.195365759579 109.120502363802 131.938672770499 105.028468239652 110.50394532581 127.082461511391 106.447762309574 102.661698691904 110.210839307458 84.237438280087 88.8843394360554 130.444018174808 105.126683775972 86.6885215355529 123.012155443823 97.3534131159443 110.398625229737 107.680335576298 91.0898740082607 114.94252095069 146.905970112523 107.269271626261 77.0180067193765 133.695463429379
871 104.0268832359 134.568440002143 112.061714358877 144.835628018929 104.560799279984 89.5605995056993 110.957911100805 109.84613658158 113.152777056355 113.518053974633 82.4348746946218 95.8256671281439 137.286798299592 110.23348091189 94.6994367792663 117.784466087272 95.3142751604397 118.158203806728 113.981756750548 99.8602968144797 111.567217380085 145.723606715972 120.25209834352 100.5103648543 114.53846310253
872 126.387852785127 113.505476093772 99.9457673878693 126.98116488717 108.780159550163 94.72776176246 112.225707597819 110.842071415737 112.404676357515 100.296980208193 81.0781244220393 99.8749192019017 117.964814625962 132.186469338922 95.099939508399 120.023221470599 114.520743926973 100.965700433615 107.33070119052 105.106329294851 114.705506525675 156.119721939798 117.005040817496 88.7619884454125 121.524856773006
873 113.023124118359 122.304148159429 86.9631972597803 136.089443137795 116.991972839245 111.8033805077 118.855488831898 104.25587094157 117.48524206836 117.590021113055 76.182211121459 98.4387434379735 116.151303411982 105.305329957363 92.4723116735272 113.384395248451 100.691779893351 97.1776275123302 115.433307992983 95.4926168793148 117.760028591831 148.360275768856 131.087763368261 94.8084132732985 119.264938240274
874 140.432257280805 107.870675956706 115.644829114208 134.700688472554 106.614169340017 99.0381243921236 99.3527397812538 127.630182676222 117.271026781668 93.4589826204713 87.313215819404 96.9987794884067 127.21407930115 110.6827183214 105.772770455629 97.0544022701753 110.892383567707 102.476683842448 101.653982743629 77.8021267969333 107.58428241066 141.603366812986 112.062585586249 98.7994295685752 128.307140016791
875 128.848658338264 117.397203924688 90.505545329827 150.801158788092 107.243903726545 103.396542366555 118.75741557424 111.999817212747 122.856594162075 113.230346408377 73.496954083438 85.7265562961112 130.962368362451 109.267917037078 96.0840585128226 120.551408761038 107.998457595131 101.416417937236 112.14244316567 101.163920230825 98.5340611497618 151.196079414687 120.69702522317 86.966559609682 115.963935845031
876 128.088905022572 117.711616218455 106.406079297236 145.593800133157 130.096598226393 93.778810971779 114.887078335056 124.064218928057 107.865372486114 117.720765427549 89.6450331174076 88.7811899491648 120.706585720728 96.7296790549681 97.5599681809552 119.43317906192 86.2123324408488 101.139014467114 106.235933026576 99.1142186535536 105.459720923733 143.203698060675 98.3495936836049 89.8592197723682 128.387486456233
877 133.518554771757 126.544730655957 116.797092748783 118.734690656565 118.378660253179 107.179436613863 106.078524756456 117.044793975889 117.761989017828 88.9124151283856 71.8205304005872 84.6808948897855 116.426309822652 101.417670612979 86.1153747657127 112.575483892255 94.815378742779 97.7516439789945 102.170762029603 101.030323436058 108.967082451873 147.387792842211 127.08506142238 91.1645416535667 120.818529666695
878 124.362044631354 128.364918134188 103.410839316396 145.390607662671 104.743727132467 91.6069023314189 121.468063275664 113.354205437892 122.305740547591 113.703030729751 84.0980934724753 88.8450059360099 135.945860108596 109.436826215336 90.6364796183017 130.885889388546 108.908129740535 92.0414656058634 91.2603455897402 95.6252973843036 112.735237785196 155.612313766312 106.492584951657 94.150736674629 117.30765735555
879 116.768506395985 129.613954635588 101.889311607792 115.871873650508 117.425603287569 89.2826816530845 130.89737272314 113.361275587887 120.688911749335 94.5056680440511 93.634087868759 92.0366240851407 130.451793263256 113.79075873603 83.7715776605742 139.574003163549 92.1199579096302 101.904734895165 97.5490909440162 104.463431606942 118.778009947356 133.375895176648 119.157213601009 98.1733884490048 115.035285754529
880 134.059679124286 125.245735079969 117.134865388374 145.122190957249 108.629457194819 96.927013068252 125.617146778964 111.561279869588 109.344121774311 117.06443152678 94.8257562588557 89.275484884603 124.228189910223 111.085485378756 102.344297719261 122.913405854975 110.170111683765 86.5360535248485 105.449647797219 102.356042197588 101.790548172744 148.243539703918 120.099461501825 91.518855047064 112.157673894143
881 115.678316513698 117.891501797425 110.245777546097 129.379341962647 120.842013718208 104.563100781404 127.167248367836 113.244831304853 115.412889968531 104.188962625735 80.3523759130645 79.2820921307124 97.2604748338407 121.524304695211 96.9869145385699 117.732931596391 107.317913070066 94.6986521306714 106.202240285804 87.5511027891055 114.459923891336 148.310330567589 126.043822558367 83.1656168176156 134.195338121293
882 99.1651748558038 131.455760240032 119.92936640285 137.233930285957 103.225366832571 95.5469937224051 123.453535998217 110.368843589445 114.376818008955 112.26854770274 99.300228600577 78.2312592568129 126.923584653201 101.507176270395 103.034251885815 110.291193986262 97.1270463324659 105.545050212358 81.8637604260703 99.6737492490057 105.069699087745 145.074339507336 103.893921441422 97.5028507199472 120.84880566981
883 119.582785060923 122.399469640411 101.9985626393 120.633957367538 108.933359658176 101.270427751114 121.843175953334 130.882980454164 98.4280012202589 82.9646021544794 85.1535336842458 107.561134538975 116.165792196168 115.05181737951 103.552159628085 129.557592980548 111.840740096063 87.34280512932 109.346793833401 112.12335265787 124.840546288749 148.924075205604 107.513790855059 92.0988616228703 114.155755763784
884 127.62071411847 118.6704712314 105.164519297648 127.099460815374 108.125455761229 99.8439308004688 114.100840368996 119.272405725032 120.24499388135 100.63055671835 89.1315219539082 94.1175497336737 121.776609761016 115.602698643591 103.230939348328 112.691409199848 101.90540278744 92.6281963690909 104.650274638801 92.117705033598 125.620286249943 149.644455484808 97.3827153507879 89.0586204809168 132.30015278362
885 125.498601896681 122.681729952213 130.760271574551 129.520860006584 97.0052711767995 106.44258432106 127.565361095777 120.504433967864 113.13472756018 102.326871531302 75.8399411188808 84.9042595484415 127.663889259974 119.001526904391 103.840404041967 139.923098850981 102.157872020479 96.9357361806788 91.2826399914599 90.9471410076677 98.9800445102592 134.502277675206 120.940026317717 98.2593255285762 127.120064123325
886 130.717972416574 118.295529217666 107.717511435614 132.388120475676 104.09334346176 104.251750772318 118.304254587886 111.854543825423 112.445413916476 109.903582958643 96.581227310226 99.6743390036555 136.416227750482 118.383795646284 82.8975405343895 107.041121869829 96.7266357075156 105.742761415115 92.037369014638 89.7292292201504 102.722362228271 158.926527009283 126.32761950764 89.618514437823 116.638036534988
887 117.730791316394 127.406631040585 116.703281149633 128.048276562915 103.505997103605 99.5978585120786 130.020078275629 110.733587442017 114.544664096356 100.749094815237 89.2569965740052 67.3605435000391 121.151372736757 116.759760301795 93.8343994566036 102.342295549434 102.066235111837 102.84154138768 107.630454166254 93.0513509147145 108.519535319709 154.207625383967 129.528096579127 67.2554979393801 122.266490986807
888 133.634535258915 122.49443112563 117.905850621851 154.697720614598 124.292724269449 109.426826845306 122.474453628265 116.595999852695 113.679217654599 98.0489916203268 91.5266249772828 106.028896263172 126.494091642094 118.100163516463 98.3235363844502 118.482993129057 105.963813584303 83.1080712215148 112.669191340839 103.415812734776 95.3523062614885 137.801899394097 102.984000553221 86.213557501412 112.651020643932
889 141.106043458711 116.103250289756 108.968045545389 127.933391059966 116.703629289721 108.662234276267 115.330023199242 120.350381641546 114.983712995379 99.8981638199933 79.179797212909 96.3452639538662 129.539062491992 93.4862568136346 96.335430710054 124.829904531754 85.1519971645728 103.688581034124 84.0815591996412 94.8481782791647 113.24867980995 148.451199218492 125.563217112812 87.641794365436 127.132234673035
890 133.19049949809 116.392004752857 84.364897542806 129.936585062181 115.105044965584 105.04797001238 126.360778347466 117.849988914757 113.973409818907 100.481993306879 93.6978003709826 85.5568884808097 133.161256624137 131.129581767148 82.9795599087236 132.741702591345 107.476009571958 113.725199390659 95.2251125072762 113.390557632527 113.764755482213 145.836149764331 124.011941246608 79.078025889552 130.764116613993
891 132.943846311551 108.91659860111 111.609452092202 132.584611670757 110.132150627409 102.789283549832 123.053273623251 111.622082467528 107.309854286972 115.23175662266 67.1347423121193 91.2456355064961 120.213762138983 119.924667591528 97.3987963625655 135.734732935923 114.094582698501 105.750313613435 106.264462748974 91.4805792222883 123.772426614562 154.264446193792 108.611306152706 89.9699157309018 128.958627666894
892 123.557759817538 111.723543997769 111.461139961733 140.516671651583 118.199662704764 117.385590299637 123.086015372666 117.941790072908 119.011089332043 108.072442450701 89.6450067750797 103.135864193168 120.359549724344 119.896962624261 103.096729280724 139.417174337395 99.5779230537544 94.8332801293484 114.495985556965 100.733030642056 105.543585583142 137.517249889694 105.84932872893 85.3401607591341 122.79757818512
893 129.978214615758 126.570095581484 110.27144904071 132.416503622925 105.581884955233 100.82108828618 116.251903232672 125.723925885473 111.854331455577 102.741800129531 95.5343958833025 91.5434533485669 113.922084718823 99.0772839004878 90.322200785159 129.470730250955 112.580586807051 115.09894213875 81.0508469869765 106.844683044835 123.763699597996 141.463822931043 121.50848819388 92.4884469645608 117.752977118021
894 123.797878180823 132.664843305346 109.449629936012 140.657721002281 108.812578111808 86.8847322705257 122.696741972528 122.028185997032 116.290533996089 116.416672692143 92.1959117164868 77.2268618791455 142.709324104305 120.719206948615 80.7802183424759 126.790489317521 96.2429505936006 104.354318912422 95.4269547525655 93.6467095777016 120.931334718646 154.597840604254 96.9334716196174 71.1551219758465 123.056937660663
895 132.809528423876 128.05301176905 109.205157906874 140.167258938484 112.491864608128 98.7284242807259 136.318815715844 107.177818669774 129.039153711171 116.44423753844 95.2203498735662 82.5846790241216 129.483164374892 111.842694701146 95.0641705750754 112.71861402638 102.880281261683 87.6486128412567 98.8773034928825 113.04403707121 104.185057359777 152.072356911015 106.635614064434 99.0203948703743 113.357204349244
896 128.630858689242 105.338791214861 105.674683920266 119.729958581081 127.449731214033 91.3932186474102 113.204876141398 108.894662857108 101.8205266765 107.01570209083 80.9919214169681 86.3651351696714 122.02168142393 110.08102840052 97.979528719722 124.167341317216 105.151408159372 84.2561545109599 94.0580874111819 101.861724271125 116.285608626619 153.004605321811 117.712587772726 82.0262647543348 128.840396987964
897 132.307856084249 127.449388626843 111.636318913395 150.982832015589 121.286910118447 91.9232841660793 125.181518311261 120.991753232026 109.233800974169 107.270135392253 82.5826713959804 82.164462009067 116.88207992912 117.184435741895 86.8030194770537 127.29921902933 101.732272210982 90.3228283174801 106.671981877814 97.095130825492 119.134842264638 155.186127604904 111.975941998019 92.5182353654788 112.02145408426
898 128.244508836152 117.706529189014 120.137137997166 128.677354751947 105.388204629949 115.684813006309 116.828376460339 115.403659951476 107.214998313486 109.172185146861 88.8889039218605 97.9716603249945 104.718660081633 97.221352212267 90.9169874989354 127.202289374458 116.277295084335 91.0457983494665 114.522079903722 98.5298105526488 114.40067085723 156.213145601183 123.746829963653 91.9824471015086 133.151649360652
899 130.177986628695 143.211214385712 122.129668810796 125.702243751072 118.270393383104 94.8849198593357 106.122524387715 104.07659517742 106.550686876702 111.052939515783 81.1093689227526 96.2277137722545 115.683434383737 115.389976150971 85.0257987789093 117.635628592295 100.786032603214 88.6499230077503 84.5878726341016 95.8628035233269 115.491361001121 155.649133446614 116.823115008003 89.6478585351101 111.216731540369
900 117.376977793075 123.113180488893 97.5081670637291 134.200565076626 99.3916825723137 107.519969774305 126.124926965379 111.75628727399 105.922592681393 123.259165664208 89.067612635626 77.7619974042657 127.642119496356 114.002318348767 110.293816319677 117.814930452792 101.809412923111 103.966105935194 106.941721156013 106.378782962861 112.581606646021 132.144039803905 112.809041966552 98.140657192406 123.737650548605
901 108.395451750967 117.891070230697 115.716909706362 146.884128567339 93.3321888061035 113.403990819408 104.029569994941 112.27346092985 110.516165946624 118.82629554034 89.7915809126847 91.5215673462718 125.437312520233 108.467908920094 103.438817074554 113.06327149371 82.3789355568927 87.6614079498617 107.850969566432 81.0587886275698 103.991847151577 140.179054890137 89.4651644879544 96.019777482494 137.546288697356
902 144.898565606201 112.217399056822 113.724944272941 134.999006437009 112.92331283168 99.7863452548993 124.47441154134 117.955075923271 122.262763308093 79.375496501036 92.6174139179266 99.9606158628748 136.89621649908 107.131563463302 95.687094548068 104.458509882568 98.2435521803025 98.0632142185024 101.827847160856 108.723545311298 95.7179587640614 151.12994685788 120.16378117306 96.9313675796408 121.568532016185
903 125.861644578212 111.068686834077 102.538948602937 145.691151943203 129.674620918426 114.02429931368 115.75505023964 110.977938643821 105.43799699645 101.746252163145 111.42812154665 85.2581078383332 123.461174795285 122.882733981573 85.5192032378818 120.938251346231 100.676176093538 87.6917226774775 100.917833628093 101.393174472436 112.74340783509 157.052965422748 86.0822298905262 97.1974375115162 124.698586936128
904 112.881586175437 118.916173062918 106.53648785335 141.559269056643 91.9079038936908 120.980991022932 135.165131511106 128.463562991043 104.823760443317 105.573992404213 77.8318309993455 94.5227498444015 122.419876748329 100.600759576674 81.8198382688879 132.041230356754 93.9999188416531 88.0609190932831 94.5718584982317 96.5326596489783 108.283481780707 145.564114031294 122.914649414394 85.9380668359124 127.368055553421
905 122.146518985949 114.847627596364 120.639281105113 139.089036752529 112.441499286041 88.5247207977423 110.474506320552 111.596219518653 103.147370492824 107.594112452246 79.6062162021178 83.0317473979495 123.71176004583 119.87401176502 112.608888012729 114.534422071571 100.194396600428 87.8577423921908 119.679727479902 114.937404249537 131.760484849934 146.685365231662 119.237173282116 95.6430228125878 110.309361691339
906 127.084331332039 126.465608139722 105.346178140933 131.473102173316 114.702968920627 117.784562762051 114.593279349514 112.695972190558 95.1133792714262 109.114795172167 85.437068174316 95.7177224153288 116.302210385146 110.641918915461 89.6222622537336 115.654399755432 86.8536418606444 89.3588840899056 105.441427670902 95.7350980518247 109.355967539495 142.965436157371 121.789207699974 107.42056151411 108.282530885835
907 126.221961783888 120.843528872754 100.535229478268 138.297709855947 112.108510929172 84.3206604835968 134.943561049594 120.703247129209 107.504770554262 116.688310038658 76.9849121986727 93.8461983627892 118.571255768319 116.011233345719 92.5791985796923 115.828178043623 100.050426041712 96.779502211781 99.8858213010412 102.436299219771 114.129201036125 143.562323564822 109.734520456513 83.2268192008918 121.807450960061
908 116.717530309695 124.636233424152 122.548275512979 129.805105295824 101.320639190648 98.7482501890124 109.831770895313 102.552042568682 111.721384316731 111.316838735783 95.527058582453 89.0217635706735 125.989240006522 104.397595440477 91.7640420988345 129.654400164282 110.385870773006 89.1789677228235 104.389300072103 106.939042862283 124.404714043539 147.440917684401 106.058992745864 101.929983001394 111.788742473511
909 132.266822711504 115.409831281342 106.624802096074 140.706680119133 121.052301826107 108.870702522605 126.775704108506 121.876978171157 98.3451864299234 92.9741100195762 101.977908012947 99.8645707142603 129.147724247768 118.668697167152 89.3277879328122 132.374846764464 100.571031205816 91.2341566946383 95.9317075870903 93.2360009799781 124.091170637801 142.650015439667 100.578754737904 82.0376734987068 122.732770031118
910 129.302220834422 122.745856092276 111.931686203358 142.810275611612 108.471090680219 129.473854086613 105.05029081148 115.160877382744 91.9140829589708 107.488147622849 89.6942396542303 95.2533072556316 124.958455680702 112.865444048127 89.6354734739645 133.48430596386 111.325456931087 97.5427367338907 102.967710619835 98.093200149402 117.76726939984 150.835505554401 104.574283775175 95.7002281817418 123.273728450334
911 119.520472381848 128.519071321283 118.401516670475 146.423048543806 116.278004083184 124.067000702022 124.873221900014 98.356036201872 107.847599455816 117.319592487897 87.0594861503081 88.9532047446245 122.329126759634 107.869029261935 86.5845663891737 104.3230762004 109.6488630817 81.23787866818 110.272473455463 102.130218984919 123.155078237638 149.480692944395 107.07081294021 87.6786273811896 126.628897255042
912 127.437872932196 115.932970189963 125.58618850186 142.091776557182 128.510197130493 87.193027906817 115.081669410756 114.790320824848 100.137032412719 110.726412512963 98.7669800387408 95.4203151082974 127.377419151501 106.840961933739 101.2742645215 111.934556881263 112.434833571543 103.893244422855 102.947270569158 105.71674441347 107.16872984729 143.678761834885 91.6666841325891 99.178112162295 122.033059155995
913 111.722624945192 123.067052063515 117.525208356119 143.623040443099 96.634788152956 94.3916883389723 126.473198122748 119.561241620036 111.09107185671 108.324040594256 105.200249570703 100.995546478508 128.023879242909 116.145675694863 98.4487802750711 116.97339752146 102.02109297801 99.8766271511479 102.193807022226 108.136928852977 115.604199836248 149.420059580154 102.964965730693 99.2860490886494 109.039500701512
914 134.157007531755 126.099559456325 118.464427823345 131.304553813652 104.061899934702 106.117965328124 124.947944583713 102.854257211706 105.931995315435 95.6464910125108 84.6242983277768 101.662057242028 104.149204629903 105.972243031043 89.5362699670058 136.549651565685 99.4055033185639 90.3642907437823 103.852611058917 106.808779541552 105.291527217689 157.671216824695 106.469974102984 88.6405057535696 113.682536272976
915 129.168982338742 121.522405461401 114.005987685852 125.398920717967 102.106970016867 106.83444636241 102.983997486722 116.562895242572 108.61535963542 114.122577917642 88.6669362418518 96.598843618282 128.594178906011 111.865274938806 96.3197085724297 127.286663888692 104.812975336318 84.1763864523998 111.838096006569 96.4072887833776 109.122062050886 139.249650594575 99.0678966545251 95.0593270138464 118.089996865689
916 117.125457508467 124.029303900813 100.693198948182 137.235392395729 119.853683611098 111.824826755427 128.075165598067 113.506864298712 106.546385540209 114.725162808236 88.5376393218212 83.4039379850113 112.32491971735 115.434872773469 79.0612684985048 122.248517456688 98.5982057043804 98.5516293229707 103.719199628033 102.977544456014 114.158045257054 137.735922385599 109.613519152518 92.6763324928136 123.397871424815
917 122.850645470741 112.032994279042 104.624469584719 140.353704008553 110.963414178494 116.33588968782 112.520681151439 111.445107904493 117.507758479431 105.460182287503 90.1026072591326 100.898660040363 124.098259924118 111.860719319441 102.27653124696 126.270720098423 99.4844584336646 93.6730113263568 116.302305885228 102.934491212844 119.932514516924 142.098483202843 123.147622842678 87.1469072225767 118.891879234912
918 134.577799438001 113.559109673032 115.354933664905 135.875781053723 99.7434955193274 106.612361523306 126.3028790722 104.035888161107 102.182668579683 99.2689950401404 111.139508181664 95.7264631988452 121.356445421215 109.680542986145 76.7671162659504 136.194117683794 99.0438456449798 86.6498744008835 114.38935648657 89.9917779311467 118.955742273022 160.923490769848 120.296768918865 100.134689331978 108.410991095094
919 131.767826881673 112.689076451826 108.733741367436 139.022243022711 101.820775737644 115.722305429872 124.700116578669 134.910870874632 104.241257767454 111.37875079947 84.895865249361 103.601785246517 119.251470589544 115.509838755111 96.9131535969075 127.65325710595 105.112227666836 101.34025499391 97.609696621654 109.244509156526 114.274728260218 145.299526718806 101.478557512843 85.3869201857468 128.11198500712
920 145.530265991688 121.683899015643 104.070529258717 139.730151343238 113.213095675985 112.286228576691 113.681742681081 105.332877723606 104.873646706681 121.877673567365 100.957353194088 85.9747955494603 119.931379071439 121.253481400164 91.7536404190398 126.268041916925 92.8492413671742 100.62729455693 117.93405782048 111.236864482078 105.321515559041 133.672335137448 89.3466335979842 86.1292527338009 122.905718948064
921 123.325448336856 115.246329714766 123.440750047938 133.853505290026 106.325658486205 113.516604967333 119.275669354537 120.842600951232 111.648626737706 112.621067129448 86.6798689854183 96.7677053156827 121.699060834592 108.132286887086 95.7852683082175 114.500172781318 113.656351395604 92.1367876032147 108.641528917385 114.405343890511 107.570354274163 146.308319232543 103.353988391726 91.1613629745538 126.387895662623
922 129.560049624843 129.499296197895 115.854555586763 141.643960554822 106.798201819841 111.953532982853 106.730867844029 107.861611426773 119.010175392275 115.219070829309 100.327835417813 83.6247168797316 128.943891596588 99.4362334435979 87.5741981189174 113.247170520627 91.9050650241438 78.8710558019361 121.280182114496 100.166406528432 105.608795756118 148.916764474807 90.4571131938398 87.2986400392899 132.876569857902
923 142.195214050718 115.188737378094 116.781823802049 137.305750080467 107.097380351394 119.101038840802 126.896612137765 118.796238445292 107.372115369123 105.162253583198 94.1426928762568 90.5766587007933 131.429186446935 109.999455278692 85.8893770002063 119.512368144786 95.2053490481652 91.4777097384392 102.579186158062 98.5235620947305 108.830147568912 139.107660091229 87.829302109239 97.8220842774487 114.669805007091
924 139.898422877805 112.077118471541 109.930635898619 130.801743020101 98.118023400035 117.243074200147 139.56868730847 112.294834419509 97.7875630089423 110.883407049463 83.9938538115309 99.2145998456437 123.767624279779 99.2819061480954 97.7187171255761 116.130638133502 114.443631664325 91.9098000999238 97.5435457921863 97.7640754431248 122.640610692529 148.21613169456 110.650963629789 89.7339002191707 139.002814645726
925 117.318136654651 126.274068622584 122.81160937019 152.542073324756 125.539260512995 89.440685921013 123.507438562364 123.794195936022 121.986631553718 94.3425119003446 97.6916829156763 96.6167524646287 125.095116826455 103.514801446195 97.1389144085782 135.543856588597 100.449179551833 104.134647587365 100.794299942675 105.426089021147 119.573983351203 155.488472639838 102.311040879017 103.83812211366 123.889669805423
926 137.946872116616 118.07131282862 120.437330916138 142.132612040484 106.372026443079 93.4936960331532 119.883670765185 112.6031722201 100.892572114594 123.032141895459 97.131942335779 88.5709713542812 115.462293794224 104.050423915806 103.261061348205 136.186154063117 98.653986281089 85.9216676178353 118.042924534187 105.773610541889 104.747535811387 150.166894346432 108.411935603057 99.3646567971295 126.022659699064
927 123.287100103752 133.946320589138 109.394903986383 135.98335960015 102.378906989536 115.364479422771 126.298534993948 124.870039235728 102.565749375513 103.434287596345 107.962002373562 90.8005465229622 133.109162366333 102.229412908961 84.8869072720805 122.704363775566 98.8263585727313 117.293781239322 105.213209028947 103.593093098092 110.145222617695 168.47540606134 107.107179157684 102.910001015529 129.478974907971
928 121.073373152128 129.870892699018 109.495367681078 136.474438364865 96.4472550366451 91.1151615218905 114.220047716757 122.832882901503 113.958504743438 98.2642437733366 104.636173397922 95.4378567367753 118.131797737684 112.303118285701 88.9972794691972 133.798769205627 97.3683681731602 96.7701593865237 99.822804477571 99.6514536887857 118.952981584598 148.456969079346 107.205090101484 91.522123093504 114.432628289992
929 124.398178404355 124.134753854627 112.770280691372 141.343387846002 100.880390583292 122.316304494795 142.788974240397 123.746490081567 105.003327588371 106.833601849791 81.5931741065818 87.3349200676943 116.191792459709 114.762711488562 93.4915987044227 122.744514492068 101.668160705701 97.6385376843503 96.5137164308368 107.073260793338 104.572577332679 151.673679913708 105.015507759773 92.3369002562647 122.940875994532
930 126.904787666429 125.413732511099 112.980097581146 135.899529122161 112.152208101767 104.840495964888 111.723375560422 111.386054849276 115.318516656879 97.1092176972748 77.7775598111017 92.5302310057565 117.163242257044 111.647915200644 87.371477276488 124.939405494765 97.5339872147935 89.3261861738184 99.7201226078479 91.3709075925368 103.723811064616 151.007611210911 110.978186306655 90.0933922516728 111.412487232078
931 110.274762846138 112.167563478764 119.017593518094 139.201540419888 110.912793087542 105.671356635413 135.406819223445 115.567048725358 95.6569482287574 102.452199408037 89.4892803996129 98.7056341616283 113.129046245961 131.853786635625 108.414774787796 104.087756070262 100.222355103928 87.9706628765786 106.437707934228 104.275241633543 122.684416013034 135.58185561473 103.344158564752 102.296567616529 128.391112386296
932 136.698155484035 111.904062046228 110.47327812412 153.166203471369 110.987645010871 120.081264239186 98.6989159439766 118.882424414356 93.4757889113492 110.606435793391 76.3433399656353 85.1226389959207 117.024097897112 115.576065041213 95.8664162385536 113.92196661434 102.815770715575 93.245500724674 107.276077893184 97.670368746431 115.96154081778 133.978770529232 104.520800379079 86.949058662201 127.950424381972
933 119.621511103543 90.720903070015 113.385821245222 140.409029955035 109.626272695977 118.760047548116 100.60404941402 122.471711955479 105.59194843538 111.332236605859 98.2227531976819 79.3738847537213 127.930665649992 110.172922140256 96.8410023014652 120.365729231069 110.903083515339 98.119681056905 121.242147240357 107.076969957253 106.781109525818 141.23528314841 111.011913960236 91.8203865398483 108.006398063795
934 135.634051023246 135.971320612 106.783152565877 139.357019023917 88.1144440999657 101.009982934766 124.901200601799 117.134741191505 97.3016019977502 112.378540234517 82.6137352388867 90.0136601043805 126.797467195178 118.291454465178 79.721002306945 126.940779699178 102.294247449626 89.855562551599 110.256555754717 106.039686291038 123.109294149896 150.164721794809 97.6195305179592 92.3615040954292 116.649936551143
935 125.332994063987 114.243108106937 121.109684583852 132.835700087926 109.195160273721 100.884888975215 115.25776410419 117.524238385671 99.2631826565483 99.0916577665415 101.331668615095 93.8448858487303 111.512687175605 125.120798905534 99.0227326451149 117.151507999461 95.2694309054883 88.2930165150775 103.858607445747 100.210389739302 118.729122334281 146.050308669106 120.673289018079 112.25437673807 125.701064664196
936 141.740993314454 132.550215159959 116.304330854034 140.992000393481 114.801901932003 104.142396719037 117.701326545529 135.179543562419 109.878608246032 104.977930546355 101.986347038259 96.0127366996184 115.89667434231 110.034247749675 84.2745125368031 127.081952937943 93.6860476168555 95.7159547711429 93.7266205374334 94.2099501128504 131.502646176595 146.830222449043 108.103608626679 92.317192530911 113.807034751993
937 147.381259631376 98.2452171901354 106.703874205637 136.53255869102 110.542906183459 114.023381655247 116.250438396003 98.5173735920466 100.317941320146 94.0277493627344 90.489655274766 77.3836175948402 134.160110043497 105.826789894364 113.913614746385 116.975406847422 101.17381932572 85.9947384124235 127.168723902829 100.217165707726 120.395561214107 147.373688483712 107.349637092454 90.503567606862 108.306164024805
938 125.651057107189 143.968393879165 109.666926905658 135.065788808663 106.367829093502 112.709382221931 102.583294917618 116.014674220999 89.8083018620678 114.955556579528 77.0919110861906 86.200795989719 125.856249066653 120.596188255099 99.1174345593674 112.922839485301 107.953369737591 90.8279725225856 110.759940786429 93.466996868298 115.766672640686 157.81291546341 103.641669145347 92.8698379040192 113.384495910412
939 123.72536465845 110.922208700166 119.676719059577 138.524268077179 93.3759959384008 108.626117162864 118.963072175943 114.596823717865 107.695870005919 111.369864857712 85.0515193128935 93.2352349317085 122.25766388202 100.596997988002 104.059051273423 106.076282518862 100.383842142126 84.1737482537144 84.7735542981917 100.267381560522 113.671937366498 155.229667975368 120.596850383233 89.8351859388171 114.39098752045
[truncated: 1,732,236 more chars]
