# Supplementary material for: Comparison of statistical models for nested association mapping in rapeseed (Brassica napus L.) through computer simulations
Source: BMC Plant Biol. 2016 Jan 25;16:26. doi: 10.1186/s12870-016-0707-6 (PMC4727311; doi:10.1186/s12870-016-0707-6)
Supplement: Additional file 20 — Table S12. Phenotypes for the 50 BC-NAM subpopulations in a scenario where QTLs = 50, h 2=0.8, 0.15 of explained ratio by QTL × genetic background interactions to the total genetic variance with 25 replications. (TXT 2088 kb) [file 12870_2016_707_MOESM20_ESM.txt]

replication_1 replication_2 replication_3 replication_4 replication_5 replication_6 replication_7 replication_8 replication_9 replication_10 replication_11 replication_12 replication_13 replication_14 replication_15 replication_16 replication_17 replication_18 replication_19 replication_20 replication_21 replication_22 replication_23 replication_24 replication_25
1 147.560551044146 127.568123757542 130.318967587225 134.641451235314 120.554018862618 130.198558774098 126.10974841043 137.055047850968 142.112587537848 125.123794797594 114.626117615278 126.762054892157 133.603003974196 117.73535146176 110.806631999675 143.080810124439 116.76345065781 102.622015262549 120.463694295429 133.433556413936 133.458572364135 156.526352643057 136.14318995689 118.458061053849 137.481985338677
2 140.051836486471 144.400864712531 122.205178468718 143.666727482708 128.590042826956 133.743026952909 125.439527356793 133.58650432792 132.346713620246 126.597466826144 119.036493404973 119.632319380112 123.899744721438 123.028168060162 133.175429485893 124.876559567738 122.017989628144 97.2092969784804 123.516624323145 129.766828852129 133.523109106265 168.971952615419 117.169191412706 127.532300796221 131.907245910855
3 145.031730254278 153.298167381197 122.193936256487 135.465162448447 120.956510625331 129.754880493003 139.64968581177 125.4646425747 124.366857215703 111.06115599077 113.768464597867 117.116497466425 127.87558827117 137.159342612826 130.244090120891 140.471798537254 102.50755312602 120.139646595542 125.918927196862 137.654465015714 135.54955317274 168.998601426912 121.332833494422 118.683800986827 134.659765169398
4 150.088994758953 151.174781272349 139.062569548188 137.457263004291 131.158572923585 109.97592320643 118.849758966113 134.676697243151 131.667202899349 125.922635338334 129.53436856108 125.059394688883 133.419466151244 125.89084306416 116.438976559777 144.851034877244 119.496615727174 100.676872310898 124.736690364718 110.918159585373 119.507252624998 174.293905735478 123.107867556145 114.967222109401 142.660947921549
5 117.581810232967 126.042139781949 129.722249892766 129.766002475561 122.328578364027 139.738924368643 113.224413701207 117.804875808212 137.38671351838 118.809519560891 121.634912832745 129.44826415283 142.764207476106 142.155178627715 140.169030626073 136.717705816951 119.505237572724 83.3536117571072 124.669510608359 125.532393812343 127.143566645144 171.215682792042 127.190289079559 108.316411334332 139.0227174804
6 137.672075010021 143.286685750931 114.413216277983 137.022163973679 121.3956111824 123.374930785604 122.019078949611 126.007107082588 138.981769919471 122.939435736047 113.28716296287 124.940590919294 122.932923518137 125.791598265761 114.041463237806 152.260627650382 127.466479717398 102.996902978233 130.784780096852 121.022326039905 129.825814367517 170.314427241349 122.511696732086 121.938880242748 139.046043970611
7 126.951951239874 123.987278308318 131.674667575919 149.278818557399 134.696271364258 137.708640427856 122.41669335582 133.629326847967 123.479763173594 133.242075972933 111.040286581187 116.610697872934 142.704190299926 110.990285881927 107.059483765519 131.125486840699 127.765613722259 86.8481825028119 141.167110315796 151.911684078266 140.65108556395 158.234333014169 114.331861017442 118.965365244437 135.091155117035
8 162.558028732478 143.787701990924 130.601609939358 145.878480166387 121.969536691915 131.66375386906 128.040707637505 128.708596853428 122.886075589488 115.31989586558 124.739388034883 117.778438874297 119.971057407779 125.158752599776 117.604692852008 124.604136593323 129.346310599996 103.576684846579 138.303898097453 123.387371832735 142.296180744154 178.919864038761 133.412078159823 116.228379226883 133.232369580829
9 138.021725417673 133.891760114594 143.442244254869 139.901596169108 136.156282516235 118.878211325489 126.365749675169 134.302918652459 130.1155216967 129.700983590461 98.8772950813073 117.260699870485 124.100822717812 127.600229148917 112.487254204944 135.965521421919 119.276098074159 102.539361385828 122.036301038219 133.299020802252 133.092051894437 164.996900409373 121.525575443087 110.209671079583 136.748680824979
10 153.600880075407 137.382404502444 141.907021221483 146.01220064604 117.413961338955 134.211661017237 132.092688011212 126.233895622826 106.073543349472 124.214971784977 120.490023754943 109.714996717181 141.212115587705 125.937815919734 123.482877862111 140.241636743602 120.211430500186 107.887510828421 125.790085458868 129.92586957735 136.062113745724 165.890314109378 126.9110806516 107.21907123293 142.645919913735
11 146.56372450098 133.402151192747 129.737650877433 138.311966180062 117.657679607529 123.902387065732 144.303076327865 125.417493278541 112.513010524582 124.319562876357 105.228291363443 107.490001507586 121.238744527801 139.357750832454 117.636551566272 155.23107338283 128.491778544443 87.9946282178004 108.251544993316 138.851027773265 137.029830871425 162.035388989992 122.388188445518 117.095518616513 135.297378054084
12 156.365465425615 156.096634484152 129.129534702956 138.692171924622 119.338541203569 118.965269682315 121.21195661069 131.67210798467 135.063298538477 113.752929051315 103.143298916134 115.70130452197 128.334045929989 130.741491016371 114.45753708049 162.912047151916 115.179397704035 105.00317866229 137.271168001673 127.325291612397 124.453172862307 159.037270015014 121.255595233011 117.003210175137 137.770352241412
13 136.313909601963 137.262226890777 125.901477627163 146.145791149636 111.790177169788 125.776041516309 115.216492962243 110.374192241841 137.705402484851 91.4091628713254 124.587734096727 113.051002846544 147.960279233592 125.260860581816 138.728505299094 133.881306874972 113.642041903201 97.5497557556078 105.080886424675 125.262557173466 124.109578735125 149.888621025096 117.610349451772 124.309090666869 124.980127347557
14 147.879026641955 143.362519762029 126.602404346494 151.875003396398 116.32540086601 135.017820928991 121.993689826721 119.2245435155 105.121244898397 123.934132799242 113.043908615556 118.340914187296 138.352168613061 136.721815157228 132.653761694071 118.081701489232 139.946818231554 116.504490191619 142.480426942373 143.465295676754 132.877468772745 163.368608413044 122.538306370057 97.0841580384468 130.150106754414
15 153.249883859839 158.440493933361 114.936677835639 150.871633117742 106.989813563062 141.491493892711 131.453900645384 116.006231230383 126.774312557297 113.062932763203 124.860760806336 110.323320468574 129.954871630669 150.896031350662 127.286393638907 142.220757860121 115.231225454573 114.501234905385 132.127882748417 125.754475190169 131.970164825212 162.148165686871 133.990344188858 120.186436964228 132.944624686208
16 156.967229772454 143.323719866982 117.33788043925 132.386958636911 123.975529348596 116.668410786158 113.531815180531 128.704879399159 110.847857713503 118.880682473059 120.03452546438 120.314279736498 136.097158864767 124.130761946651 120.611123767886 143.01821015443 109.901061710551 114.196484824511 123.966234357809 137.256822199628 134.352322214064 134.286796061114 127.495654426859 116.044247809599 124.671579695651
17 130.705471296063 146.590293859425 125.164863561039 140.412563946825 130.368282689239 114.25538675765 124.216511653729 119.691802142115 136.523284265893 110.727300221881 122.597170697607 127.935144380316 110.201294159623 160.774941660786 113.959424715013 141.448879492813 110.600986402192 77.8679820991077 129.584252384197 148.63874323539 132.021884428223 173.930916429695 128.644713045288 128.233545781195 130.543811287944
18 129.596171911773 150.783108417692 121.859841877637 141.202970103909 114.812813867915 125.606038458811 129.957277931838 127.752827692381 144.618510469903 114.677707512045 117.044867770561 106.39276817585 122.455614268425 138.379279135174 116.206753903068 139.338633679757 122.450929048744 112.364843890014 142.431555643478 131.044076520401 114.484256715754 150.923385244461 102.480220433572 103.319893584103 132.185283546681
19 146.539565166456 142.839994037464 146.616110939066 136.949683020223 132.753573116032 120.471044556341 106.193194779615 135.571687082069 122.12258985338 125.265941395525 99.7342046660513 118.167458356964 139.827063006125 126.522389286668 119.936697844922 123.171432329048 128.749120158344 100.322215905769 124.697816253906 123.626215270143 134.619130800274 169.275426514239 133.103310658241 123.93098142456 137.014168098998
20 150.388365908966 143.459648491514 125.260234987518 132.033738994906 122.677278377258 132.934316440445 123.443718292849 135.014340747727 137.538537521163 111.851579182675 99.7426311601842 114.223477557583 141.035520185817 135.281276262472 113.679711054659 129.845133598962 125.88623031606 85.3880176287744 125.49532887256 128.91620881193 123.491185487277 180.428015717276 117.788110346957 127.689428166879 136.647762115437
21 143.511286924415 148.380466323345 119.396453616088 142.56041355582 121.139341489653 132.045454496646 129.103475301237 129.997896182047 156.231870893413 107.397525819427 114.052024229664 98.5343441200119 134.17987682996 122.227433452338 125.412193153761 123.935154045177 124.702675552302 83.0219441751104 121.879476003804 138.411753308041 131.254147943448 149.981392241606 132.942860381497 114.574741661625 140.548472720491
22 148.378048460741 137.434525485194 126.720066189718 161.862521603697 119.164729007353 131.1487085869 119.063593750817 135.958322551108 112.757252739339 109.443306054209 120.323970235185 121.272664693662 140.597483572969 131.885484625082 121.186877854375 137.431730889963 129.291574879814 112.345032275332 134.993166600061 124.515086526022 120.951797983226 167.811312775604 138.779769010868 107.16144784151 121.047532582801
23 141.826523040011 150.465706489578 125.023509031815 159.251547427074 136.765395396124 134.884696050773 121.297482606341 125.882651692005 126.161298309535 124.95302212351 122.72428183123 120.350283887659 125.051568550868 148.789255842236 110.570721204413 140.71773441667 117.645170744766 119.008609440852 123.091497639487 116.532766108508 134.581336940887 160.361773579845 106.179974148325 115.299825283388 123.490652164934
24 108.039205754166 143.446838871255 119.959261100536 128.705465747626 136.449469080664 145.101820919009 124.310871330834 131.289735391818 145.989639963081 116.235027054679 115.062799747623 120.17886440318 124.294846554396 140.256909410185 116.625667464797 138.286086629892 125.795633962138 97.158068175448 128.290775776977 127.255583009623 128.435411572162 180.535904050331 121.799285423244 116.898921341761 131.284549524963
25 138.554111129066 154.573742396716 124.016761784933 144.319970644065 137.552756080066 119.431074097442 117.797472016532 120.056953421177 114.545626995629 110.085911492628 104.055095066303 108.632071292209 129.24227898282 140.605380075752 126.863619736965 137.004047860958 127.906464251767 104.389676183777 131.225105584372 126.228944874673 133.362761876306 147.068413056892 127.854036285585 110.414950846373 119.558559909899
26 138.462706462519 143.536738966317 131.964462558324 143.796566614918 126.231915536522 117.711846598679 139.159125319557 136.267197133442 134.225207460357 96.8170965647775 111.102007821929 113.704960351682 139.682348220812 158.858222810742 113.014603636641 155.914858645525 123.556369907818 97.9164669505158 127.318330526398 133.059834430165 136.874349315063 159.186406955833 128.328589474727 113.318971610262 128.974429085793
27 130.364322025347 129.991690880198 128.988763642915 129.315355622909 124.553415941922 114.058723740235 130.384075837581 126.816056939178 150.620078235257 113.954381364924 105.898929300558 114.998623526793 138.495114251825 124.950360056377 109.79587239164 160.107775949766 113.622644623191 89.8376343009166 120.116742329658 130.4761841457 130.921417036154 169.245309353931 128.990355880784 116.208393007007 135.526637765231
28 153.452090518339 138.799842624987 126.375842289802 146.740010700431 122.157739659373 118.952538504565 135.07413308952 122.727054698268 135.095975631441 116.583740841149 107.840416828158 110.803826121342 142.383187073271 120.041450791497 121.207454380711 136.469859458903 122.263505345773 93.2121400173473 120.433000616035 121.423810165435 151.678436914722 160.787305873533 136.201908827436 113.643712138298 125.251149412893
29 157.383830076247 153.564315381565 124.789558317535 148.623193056188 114.275711544886 125.570563080163 128.057413424281 139.723857965992 133.273777174798 118.349720085322 108.854773934414 113.261463538914 144.903004136305 110.510818674513 110.72261639334 126.883639130151 113.477474955793 95.4995964864011 143.268440222912 123.209905664546 137.298070998651 166.787948367 127.991895213503 108.131103162303 144.184673560711
30 147.493661911671 139.077684407383 122.335162197578 152.782862804616 128.877290214433 118.889071091891 138.612908574942 131.335063423037 127.18025774771 108.932240745982 105.292103598833 108.858075831636 148.795644106142 148.230281300184 126.473919226576 144.490204868354 127.680409794925 105.397555401318 136.374394297895 117.190479414159 136.694841429247 163.826011134322 130.377723506774 113.586464375984 125.419950871082
31 153.12714582122 157.18313320665 128.973003205075 138.651329972155 121.436305668275 123.845998298321 130.081639195702 127.135990100863 133.440404523798 109.038453612284 97.877072872656 108.751754110687 138.135388554086 147.461849495641 109.574721711264 146.502147847269 119.951004765394 106.16053078482 128.397365558348 129.099167976159 125.511233351634 156.908054707293 118.218900663943 104.495774004911 142.339808560265
32 128.005717593535 137.714793642543 135.708518611942 149.139055786598 119.569239237437 113.450130530821 136.303404959817 127.193173662084 101.337189158112 122.942665894554 111.448026909835 117.26488186927 123.709583970396 131.294697032818 118.230516820408 147.035579412978 121.705426026461 98.2272625962611 123.458796023045 132.223440243191 149.153726771819 160.392743014242 132.96055128756 111.992431784462 141.245358215084
33 147.959369703988 138.406279782333 130.606388350115 142.372059540392 124.78155601047 148.94643925487 132.291234715697 124.897296681664 122.81997282741 120.646848308998 96.4094964833451 112.570600452122 137.435566102105 146.450071267813 118.72963686624 135.710218377079 141.486347326839 107.895464627575 122.644340964033 132.904003435652 142.258003803353 172.841109189721 127.199172554376 117.152457148342 122.64206520647
34 147.551786793393 138.162390465634 124.068783892173 145.986234954066 112.172760298126 135.723331509952 135.666127198186 128.797289365065 125.808063633142 94.1935718767847 114.975841687234 106.3920290802 123.378835043575 141.56186273091 124.142392161644 147.478957648795 137.51083659962 119.226111800903 134.790275357763 138.539107169318 132.521691165425 151.742091782282 136.483363974282 120.548595024726 130.080247518281
35 150.085485830615 145.386191711949 128.25656895389 146.129449085202 108.548749797027 126.229429537537 135.763367022437 139.899491249953 132.892576996942 128.516220041609 114.586760341502 116.386928396232 131.170415279169 136.849059502705 110.766546063597 170.662338416709 137.916060050951 103.966619035164 127.123404201055 137.437591998079 143.953753357995 170.11650442053 124.556989351686 112.979031202109 132.327030654408
36 137.260717255123 154.465711412395 132.446417658836 137.532895376966 127.732830000199 133.490344147865 125.412771951465 133.111997097762 125.980616191356 133.173955077678 119.790609796218 118.349498143857 124.508260711717 145.879360884106 107.06198689343 137.017678717517 110.487497046294 89.6451735606235 127.801084667214 127.360835927349 139.412706972192 174.915190162142 123.143054611597 111.791827083342 145.261520805413
37 137.474443779818 140.578265588595 122.634869260457 122.810859606794 119.731034219643 118.699704671104 141.263879954316 132.720295807117 146.429496211267 110.691684183473 117.390093390253 113.636724449333 138.027056961486 139.941441809651 122.641805375704 153.922989524883 124.262041917124 117.872987499918 124.940406246294 139.153258058702 141.674095524327 156.624928043388 130.307267840935 101.970391686929 129.85623421147
38 153.403310597322 150.986969082047 121.572140219475 139.385556159922 108.174628479744 116.661851992703 138.640967622425 121.604690397884 123.650005238296 130.602601124163 114.009023926555 114.632134216227 127.194090858816 147.478396602683 125.232040500759 151.929316788565 137.983722675536 115.616385095718 134.461549257236 125.85233028528 132.915213833757 172.139294843944 135.960711853046 102.826808442033 133.851084377686
39 137.057428961012 144.244863355703 129.998597935775 148.423034217079 113.153363144294 140.109607407166 119.432806279711 138.358751411382 119.638013323867 107.21525852262 128.563738472022 115.375845331793 122.127103771255 133.874260334785 125.538573904894 126.855142183043 102.355203614314 104.571304146299 123.613257561931 128.694671930572 125.01610090072 166.268855069456 121.935184960007 116.320764916413 140.325486843156
40 124.183666171958 140.263136722117 141.881084934667 134.665453787008 122.229171992964 128.777553504154 129.797738220181 123.976874264089 123.996438238332 111.932032618873 124.010226860583 123.232531780415 119.804175532328 140.234827834175 106.926065209067 150.169714202587 112.751262183516 96.3333892439723 119.919096808319 128.738924809866 133.014830295318 167.8556806284 135.099072161281 107.092401700559 147.32358610579
41 145.429692141767 130.254507860978 121.947026038581 143.006448977142 138.124498029462 121.522816168704 121.303838284494 109.134991083309 120.068277096162 120.872317876446 116.481157133924 122.693628490596 136.979885592071 128.405233182648 133.43509209669 128.790950753009 115.254509898832 111.555897206167 118.117694413902 134.006936415372 137.61681713927 164.618634733416 127.851695169005 109.035093700026 118.218668292761
42 140.491774429919 160.146269169 121.330408599957 132.347092318914 128.507817844368 115.757265803084 130.644428584764 130.236034824467 128.3653261629 113.625217294878 108.839383846236 108.814673112587 120.457397125105 125.573521442736 109.30880130845 150.142580081055 125.315730816628 110.411336821341 119.82990923687 136.21444744159 135.831963695266 158.894709802153 120.372745904817 112.185915342223 119.923503370796
43 152.223495864449 135.702520928894 134.334686823548 140.144067037494 122.515959587089 106.873753903043 130.974631186887 117.389486834648 129.517279131911 131.59466775106 107.881383589304 101.743844094063 145.957231693303 144.188772831849 114.512306390081 153.223661744556 108.560580961015 94.22661928732 121.703826113989 128.98793771804 152.956519025626 157.421496750978 145.107043267757 115.955436109987 140.05153759084
44 133.776651062975 139.262639165249 127.772030947533 141.756955172195 102.607432392749 105.588135321851 122.027193371202 127.589754926679 121.579688705566 126.104611876617 106.476814562885 120.841592979516 131.279824484332 131.045600919165 110.693451358092 163.004729946457 113.469195570287 94.3138709301773 119.342133829273 134.503277553212 132.830038579957 158.757858454333 112.085966139391 103.042577398455 115.046078525012
45 138.015149178133 143.803342069314 128.821942373516 137.569907081575 124.592382506106 126.631528775097 126.100920510603 131.962803764567 130.40428375492 125.052783272731 130.006125959276 107.764215014738 146.951659844027 126.355984900888 123.310510521079 154.517380016226 113.119346295289 95.309864399663 117.640051849266 126.99543355373 123.233854340679 151.700693240888 113.791008316128 118.830261553803 141.295298185047
46 152.571111002904 151.200976597963 131.944881873028 146.715588226196 124.143737163735 145.276179588782 129.05084341918 141.044209955428 139.918954447887 132.084361463747 110.671116268363 108.546495881969 137.256855364018 124.877723804666 101.157285976855 140.830718549109 123.354969815703 98.9787104385469 119.241957720149 129.259970984975 139.698887139657 150.493157967778 116.844925975619 123.502215476891 133.091807958186
47 169.629639978103 140.39171618037 132.209102900124 139.726725160494 109.297409693466 124.170555042508 137.315960189098 119.913444004728 126.616035362955 120.150445869468 114.811891737005 107.886803978723 136.831655092869 122.465429929556 114.085850168259 135.170227887376 128.29277277793 96.7601114110225 126.249007102688 127.597341299083 129.277800634884 167.822153900625 125.029443843043 107.927337052639 144.306112706004
48 152.929478728957 140.964884698231 124.079179446532 122.592382640383 118.320445805211 108.501513813941 127.733377991326 112.24131505616 125.260866018308 111.566367678325 114.347011670565 127.511456452196 128.450387673063 145.513939374044 120.319336436357 146.268902798839 118.666787265747 118.543000846798 131.782206239742 118.057240301172 126.281898861242 154.122208359991 113.358207127429 103.760903822029 140.505756668797
49 142.004987651962 149.457654112353 120.123865238447 145.204275410835 137.256495476884 103.388591440486 117.106063635913 117.826089087387 122.604409976431 124.225919301062 94.8757286528222 123.254140062439 145.025487223005 129.091101022414 124.568849045195 162.15300901277 120.561603309694 108.301447134158 121.602386957685 134.978748696601 145.964113741322 169.86987038523 119.298245930498 102.005162460722 137.229167275008
50 125.357640953999 126.210520296761 134.271807497818 141.49907444163 108.871405785983 122.357515618988 118.081886261967 129.280623252717 140.100669032465 115.119232961061 117.990858185502 134.745958308605 120.158757250685 115.981335646895 109.99053914387 138.418380009665 103.301568065508 108.163759605753 125.478658803463 128.308850824265 130.120780433426 144.940100613586 125.376280584 111.788327059863 143.539899103462
51 146.012108604338 156.450845882616 120.860342559403 125.37598481466 119.455323823697 122.694480765228 134.952863670864 124.379096819924 123.497044043043 110.079015781508 118.210513307783 117.910282490988 135.10569424185 128.210173544408 115.507872952329 117.851594338492 131.53328710028 91.1446257168957 118.194658676574 135.512378769515 138.514742356292 162.229763233006 130.40067066068 107.269845614598 133.67549540302
52 136.914464964594 135.586422159541 120.016933061256 139.638678123922 130.003403269903 134.755705602154 119.40314965166 110.489800343259 116.568293182118 133.444770814145 109.258431667573 118.255487963883 135.208189769752 126.567345903135 130.356115211762 127.620247778219 124.783199190712 110.635148526741 127.827549424853 120.869088218687 119.017420278358 170.176951884213 115.147631417651 114.15931708236 132.380407994455
53 129.190041322253 146.933825487572 134.09227959601 149.667159311193 115.372496572598 134.469807381776 115.919424497502 135.232838601628 121.478049815206 133.891910633043 94.1092061349207 121.063600470098 128.426351725149 131.269776598196 123.162625688826 119.365805321076 119.158962357825 102.324998772951 139.859927039457 130.041021789067 147.90773137171 166.38132424186 124.210170275375 108.986038947551 133.348171383521
54 136.387795744969 152.180737292534 129.538774029091 145.048427478143 149.67919097085 133.264917886293 123.213895283038 134.307127768227 115.182362810417 120.125035656644 113.02127324296 119.871671082309 113.49393497028 143.766956413173 113.284148670516 135.691903749052 124.744590741087 118.76883680616 123.07776479263 126.427651047254 124.619520434598 168.801193794278 129.371877164111 126.254476837927 132.955136321376
55 167.369222248045 131.764912640261 130.166852985066 138.74963911832 132.1112196124 123.939990718744 139.825019521569 133.603678712643 148.321933899975 113.323220846694 110.247312633464 120.806169439175 131.067150633774 141.703768754729 117.890968537122 130.176854700103 129.681803929065 101.51570919921 116.666789490772 145.064185503522 124.337822459299 165.028581259738 130.426568569582 119.006228061148 145.632501315451
56 138.049443644759 141.477584077574 123.906974637781 144.502169849362 131.614703544644 112.31507034236 131.747301180459 117.904268818525 133.628599180104 116.364363971802 109.30077170275 110.594887904887 120.542602302676 129.400744732341 110.634460284446 131.058681870254 118.729183143193 102.796408394391 119.244538926538 144.825845483575 138.449985424134 152.745173137486 134.837628037968 101.59835393319 146.684070158624
57 164.045191393899 135.396798130741 126.260667978904 139.733638604972 105.467535140851 130.503958456298 117.69637619073 111.091742074586 131.831019481954 119.814653233298 119.307130352947 117.274425330228 135.763944514643 132.085438255458 142.677769378241 159.664067019988 138.476868143044 100.376088423144 133.556614358474 120.801240297682 130.317680837021 154.732597820448 121.435965640103 120.18225298569 130.712521521944
58 161.033239772763 140.688813203603 128.107252286407 153.675907470568 124.689907147962 134.726629835271 133.757411591862 133.426956630744 116.009364058152 117.503310941898 110.575806553667 119.350818808734 145.115779305931 133.858856668574 124.132622929827 141.746132562691 123.707062516456 96.1093971652366 127.41361428 138.562850558505 146.344722441782 182.310640636442 124.408986203126 114.055562980978 135.26951387565
59 148.563937413743 129.924068579509 128.262617355267 137.448987083636 123.765307261039 138.947523258512 138.865591546199 122.455758665472 126.069678129717 119.454494467853 125.844566609786 130.209028922343 135.126358036681 131.252981796397 109.558483664522 142.183827410258 135.033561392286 106.336837727189 126.010972381256 129.019495154106 130.894132004487 159.390109970592 140.453515154126 115.615344203437 132.638427721616
60 168.01394438976 148.286967529544 127.55323278758 150.268521947647 108.811761950132 122.57220717014 138.539266961661 123.075930940625 126.094812406112 127.829904603721 104.593537360568 115.962045606006 141.98876514486 122.806131051604 112.871520252562 144.563890852352 125.108596098003 105.445382090795 116.036577453217 124.178805071968 134.873869623531 152.044839339998 140.458892061578 126.823113949064 112.23304294302
61 132.705269559597 145.427578887859 120.241952896314 134.71154956104 129.993942161337 133.603905114356 123.919478823313 141.545948892308 120.959477534161 121.141700469729 100.575096193298 114.922498314649 120.482340065049 157.426445978223 126.897374919304 142.049743903395 115.28785005333 92.0695729086189 133.985409226061 136.514696661037 104.051977701651 168.419638133556 121.672554192788 112.645795569926 131.560351402043
62 144.404140188621 149.708694875227 146.950131826955 138.915458433182 121.023358788494 119.351055341497 130.602636855527 127.33526126256 143.584330734378 116.260050845753 116.872560139704 113.325341714099 141.361100557396 147.74054882458 121.628212529636 146.03154575481 133.32759430091 92.2512559854656 110.566952474845 136.440136626119 128.468608116073 157.562071796416 114.210076099535 107.09925391377 145.310326462383
63 146.478485668493 147.207007290502 131.012782301864 153.114136644852 116.506863738923 118.687305988039 118.329260921975 113.784573132325 121.82001180677 115.52909299526 118.039544702871 116.439514751718 130.482321075461 113.277385710536 129.459029414369 136.790688697794 125.235483526292 95.183470128731 116.988061124625 142.019651365176 147.944333033196 168.844480634027 134.885275246016 118.018713322482 117.264009795048
64 140.382734920612 143.992619886711 126.458678770866 145.951140881928 122.838479771394 130.339330104126 132.520535546267 127.110155144953 117.71238095893 110.463642849295 115.128177427451 112.995363755372 139.851067471752 126.06612493742 125.614796084175 122.262413917878 116.614456205878 86.1693774487259 117.026914716482 141.645332194514 122.495468468718 160.165202361526 106.826705877471 120.316447617105 131.877701163759
65 138.451021400795 138.030812185147 134.865339531322 138.552367990055 113.688951896432 110.529033952852 108.86049897596 118.113070672343 124.793711467119 125.926726469795 119.207117464483 124.062447586202 135.718743332379 131.669833096137 106.413257956002 126.694642487421 140.943644437697 99.2454628330737 129.863756574133 141.843182735746 121.688467108702 157.948210078584 128.770727271881 116.508965197416 139.413688844677
66 152.556919345665 151.233609996362 137.528993636355 148.137578418091 117.36803622567 123.806709427804 120.578083160334 114.018689894025 140.774199017476 121.397094018742 115.116331546979 123.887779838117 139.773857682679 138.833801916062 127.416952812199 134.658409531769 118.312179403691 100.235115804466 112.569434814437 141.308741547826 129.577471386068 163.821333617203 133.654218507532 109.637695422688 134.527452973711
67 147.852421538268 144.832560593809 136.897568147696 145.26165644526 107.514759495021 118.442255153848 133.654346327484 127.44720438977 114.596592414208 101.531594146579 87.3156605685099 107.874996212508 129.998595031889 145.635042163016 104.341853091439 140.942108179015 115.292573770235 100.930572455333 123.878528975796 137.542570493989 129.597000772455 158.378305368911 130.962275960653 94.3948611130633 145.981007509942
68 149.882870983946 149.084267712999 136.24477553404 135.866911208711 134.519800784699 103.06190744047 132.252487433839 124.030211649982 114.759014855237 116.117751852004 113.039807039129 114.088113125532 129.623950375777 152.846476174242 110.221237203161 144.235564798368 107.3447619529 93.4039716370983 121.466350311185 142.073670981986 146.390891677112 164.778194517539 142.999159417862 107.86638875045 128.558266827425
69 157.862945583742 134.985000535039 126.688348846335 141.481343960956 128.162369463378 124.407966930562 125.973631712 120.828937358605 141.805054762979 122.929153635407 122.853018249403 121.934789441274 137.610774284847 121.525886946666 108.034265572356 141.827917567076 122.6064104631 122.959995166954 141.563819482039 147.875617173025 133.226947427727 162.453237854579 133.042317071031 116.336408860694 145.645722990607
70 133.691338402919 126.387916452098 109.266839287554 132.557558361416 117.525359862226 125.235656694695 126.672039912739 125.505466414276 127.994926312276 110.35186381989 114.098711928894 99.6696930116677 110.607278207462 117.601859454495 134.935889117396 142.090982470665 134.242016112526 112.567541545471 133.570152818009 134.481831117597 133.860976135544 149.761314308122 134.465155772006 106.080144768137 123.948708095639
71 157.23490443402 143.50307119298 133.208199272579 142.063113509917 104.460359132662 139.194906731879 120.663770462569 125.020807535322 118.782557299738 117.401630851406 111.598842501359 118.704408316309 138.044267167846 120.917361114899 130.38457750889 137.907290399592 125.876112104502 94.31420570016 120.350924909438 132.859095331876 127.54002133855 165.530891277816 127.428216078066 103.600456451486 140.755993331866
72 137.467359037901 145.267029225159 126.803519871607 161.927429844642 112.897705409571 136.944408620166 142.144602272301 117.385122346715 129.627260201852 126.44734979658 106.441218096689 104.63628548799 158.326867402363 113.067322172737 105.90734878937 142.955774577935 133.153858052142 81.338160299775 132.411424204452 122.076229036767 123.693459291558 150.192626681545 149.619824492132 122.812698821695 132.349045140803
73 144.771953408793 136.166017524 123.29979103826 143.705530101293 136.526916370281 126.142344973402 133.083592520298 130.55874340521 124.54990717285 113.408038773728 108.919740068032 98.749422846709 134.008016350463 117.007146428577 119.895313165939 147.364618280956 100.130708872333 99.7730658672651 123.520134568579 136.181721553909 145.014639437959 138.709473695195 135.220078140229 113.24533098399 142.485534443137
74 168.911901672378 127.278938743079 135.353062770643 141.684937524299 113.124496625369 129.47119958871 131.796681596696 129.616151205413 128.102864466551 131.213089374753 113.472636060969 105.341531168506 143.047597517754 135.206841932249 111.970459729658 141.315302323554 124.599607350409 106.858124096054 119.129000374067 120.855202206226 125.238879360966 170.804759289285 126.478316572145 105.194901176169 138.204558370828
75 156.375761898975 147.029429185583 133.640677487199 138.541560134297 115.712183591945 130.619353435238 127.938417334649 136.5017522045 125.627838009784 105.725035187002 104.192802652347 108.550520055513 136.232008956086 147.647720795508 130.343773040902 156.930637155298 116.819102001574 76.23515976739 124.683189963184 141.257352504254 124.094216871256 173.355632846936 112.762921603033 115.516062447562 135.25370761019
76 138.39565312115 139.508742424332 126.494796672418 133.242718944913 126.168614085505 122.815606593776 134.183358123358 123.077231111257 137.021802177299 127.517067885093 109.778733569135 112.098768937765 116.019370991011 128.931045670838 117.677579991735 134.278019297016 119.26442643858 113.87227764071 129.051877903536 127.415401190581 140.87027801622 157.458344967474 128.320716857037 116.626899327249 121.507663200029
77 134.13673527425 137.036538752891 127.511815513983 155.514298242577 128.109220220633 123.599415379763 138.815805650476 132.612160814651 130.27353902499 106.388444404233 107.390173261108 100.771589043999 126.662812433331 115.95175652995 119.518211114131 143.622011805173 115.964940846943 96.858745726012 109.867782614602 130.273518156506 118.845086037249 159.289477959519 129.409231660626 112.826687284563 132.886102977526
78 137.241246885024 138.782595972203 134.711316363782 148.77394545719 115.999108967923 121.738689966786 136.005701336877 130.813014198529 111.052390369631 117.849654982996 113.57748661301 122.090996564049 136.449716973717 131.158149828072 106.873356808346 130.189681886712 117.186019885343 97.0054992269837 109.345365410202 126.726932829793 141.412746745151 172.512562821751 132.411086824445 123.319202749001 133.325007316135
79 140.182943998523 146.314354240276 125.518867058335 140.367482670137 136.611164712151 133.41479499981 120.931277395939 130.195507912404 117.324187801557 120.214736184706 102.580547823408 105.443193557911 125.165629095653 130.279167561955 111.939028055656 138.007742930282 137.942628692941 105.945021628581 129.979257858131 123.866919039897 135.612578593415 153.91739902299 132.536633695491 105.800809032638 135.532750536609
80 165.825352655943 136.540610319312 129.864338071394 146.521352562015 99.3877600270872 120.447855513624 126.640055951344 122.932755339699 131.099339840225 104.376481413079 114.37766317865 114.890289332256 133.305676060241 126.411329444313 116.456344420619 127.492820429196 123.513976374002 106.484676696272 122.896462689177 135.794071962042 125.930408108974 156.30942300816 125.862286354864 109.541488771338 131.704997119706
81 136.302124221564 141.479503381837 143.064711604482 129.243343102103 119.690264568234 134.403980085594 126.943403108603 140.151754839578 135.457082208838 112.789651625108 116.66034782167 115.77198371413 142.044624088619 138.972010573341 118.653535843152 122.094589249356 119.07224758931 95.5132963959577 133.75137334089 127.167459445003 140.220293694828 168.448203653478 127.465355537811 104.775855139588 129.839793382344
82 129.803121686792 144.203586146589 130.652700588514 130.488483758816 111.420413493437 122.697773208113 122.767695206326 131.188487081606 129.091520482778 112.687624710797 118.006791725624 109.187676711565 123.317491610889 148.422920146953 119.749167434238 133.073531487406 125.294173694719 112.307335841527 127.777800125002 128.298847838646 148.532562067774 166.504648184979 121.419323342368 114.091680750425 120.610012931783
83 125.973488735764 141.437793339313 120.429121991099 137.835120892107 118.363129825753 121.938599223091 138.239558725312 119.532925260527 131.837793699905 97.1474263858378 105.94522507483 124.555008986311 119.680279729698 129.973030289193 121.605892948947 140.532124342339 116.840801100366 106.268781551553 126.31226913176 126.387151741612 135.0485264912 163.780079794765 130.082966479817 99.178547366005 145.062214427459
84 147.205883450525 137.056924306379 129.434747987449 143.413419990403 116.621499317825 128.933941266999 136.048119196011 125.672927166895 135.112217947047 112.845567358036 101.194846982607 125.97798207386 129.429858633854 127.168366712199 109.543534170795 124.366870090879 127.283784017602 105.455527649268 111.781801324457 148.303232107764 150.522628690091 175.089959725674 130.825268472742 108.185793564346 147.457630048145
85 134.678553208515 152.139861601219 118.433935510852 142.117411840608 113.113842761248 131.307787057988 137.875494477405 109.639138625723 126.263137306973 108.264686286155 131.686585934839 120.17302502472 132.873757170275 133.450102202717 132.313974337666 122.873345790258 113.043495166215 104.494253371444 121.430766141437 125.401540724929 129.603876442271 156.776936359225 123.670152768885 105.887739657814 140.512534123373
86 150.668172128854 145.701287166805 145.601498406604 155.638743251368 128.090535972012 119.323028120344 127.382841797992 132.589760750835 111.601411457121 111.970394852136 102.205906430768 121.343672202611 141.572777973842 139.578828595994 110.398297208695 133.30990111801 127.719633735226 108.250121297604 113.273517189711 116.159555711754 137.381117137803 152.242240535806 123.290563181366 115.276327199461 131.049485681874
87 156.729290586968 168.067231282757 111.084427049237 157.744829602608 124.554026465663 137.289122004553 113.569785335283 115.13077856266 128.716832037854 107.290565487895 119.308746964222 126.651852006921 136.293172845046 146.597181598874 130.844987170694 128.902410319378 121.536008233855 106.850117304998 121.742121765435 147.688699376048 142.87138143205 169.808068081532 123.065025620721 118.386222612857 122.404124974323
88 130.364507531954 130.5400148033 133.65603239003 152.299786581349 122.270160024897 124.607007222839 120.767801453178 123.073388394853 123.808133650852 120.914750542334 116.411468596522 103.55391458899 115.394970132885 122.911765602865 117.39750944118 130.27849229673 119.615422312313 120.018787857791 131.185202786449 136.532303325219 134.062297117892 166.423871806793 131.761810265943 98.6938051940053 127.801934378184
89 140.696814132062 139.558692576582 135.12930651619 134.307488012462 114.437601798002 124.705798005405 125.755394836614 136.335540959437 130.332779909734 108.360667406341 110.114974486774 120.598416682998 130.241979457939 129.554989619695 106.301078026609 139.805768087545 131.289378114761 91.0727790445608 124.909215886824 143.753108915496 136.500427488686 165.697599276117 116.121643718264 105.853905322745 143.720280095515
90 156.684883936542 148.152837811099 134.675256169866 155.211943777812 111.949525983026 116.933247108495 136.050678623505 126.979551696947 133.327462450115 97.7762192767996 117.623893674147 121.454448066074 126.003574824366 138.456388511867 129.152235601288 135.070387725403 128.300505297698 98.2232211637982 115.055908005923 126.817660427863 144.443985587264 158.628814906248 121.675165892942 110.869925390946 132.987850160786
91 148.309709998315 160.761278106586 124.058057827694 122.823015214721 117.971134879746 133.52184036672 133.601901609491 118.81257320697 135.956154960335 102.703025426129 124.196855874421 127.852887146502 119.004611501279 144.618461976736 107.741246824989 147.80825048461 117.991258921441 86.7209683154373 106.474158390203 129.08550309899 129.296095122454 160.615140369819 136.427266518986 113.807296683929 128.134084930532
92 142.910963779315 146.710169636703 122.863332209222 134.964308636285 127.970010733861 127.130263150762 123.106796439587 128.071847528948 143.370346540575 113.316688147356 118.870470452434 125.767485419022 124.582019896671 139.993896100533 116.38179334052 141.212035842256 131.570888711005 99.5811855646042 111.924954133019 134.167342408993 122.120245028817 160.619187418704 119.368028210712 104.888363839677 144.739066536024
93 130.50159166322 145.119711091032 129.545841279031 151.418962411895 145.096905938748 123.473551919717 126.860749396017 126.831057051149 122.266761897706 126.28567238924 122.080504410883 126.515943004452 117.457900995718 128.918065579092 110.38835209357 126.498820102672 135.343843795844 110.8040674961 128.836623329384 133.471042893578 131.403687709962 163.528475314104 118.408466308858 112.625923880393 124.231563173841
94 127.98199280048 150.722846697286 141.227591078491 120.428935369473 126.586682290543 139.799234621995 124.606502324763 137.446722564744 141.842244655927 114.452885532057 107.747696118615 111.023676861085 120.185050223248 137.710019755742 106.1837672198 143.606173464986 121.565326895488 98.9191243472759 119.333305468737 124.086847745459 109.990837401959 159.95492414818 113.445751185713 111.68231094737 135.693370710793
95 150.546102470899 142.379713368126 136.996752419294 146.76205381005 111.556144037491 131.987788462309 120.827759171213 130.499435537161 135.462419007454 118.194929154566 130.065185758503 111.75970561734 121.709073582774 124.123838501117 114.174051844702 142.807627798821 108.157632743782 104.601904567404 119.796039937302 130.58190660299 124.121868046119 155.360353556821 123.467026986703 114.561694278127 128.33983555988
96 145.514440763037 145.438069013337 124.235369013449 152.198106504849 118.81245383137 126.737443311255 124.586998583753 135.995488634658 124.196419706615 119.432334614784 106.183972349505 122.236188787699 114.430348223185 141.608176047004 109.977833035212 145.786008929034 129.278290240677 102.051325399683 118.585068498418 122.254070879075 124.385202591946 158.825525729573 120.655690200022 113.629804211079 134.060944148313
97 153.144063559245 152.982621388719 126.019852690179 146.790666935534 121.457286784516 131.273666880068 141.919551570162 140.509052705243 143.738936731473 116.260237423335 116.480206107718 108.286311960312 140.192178886296 136.88506993702 114.831688916984 129.256079957128 127.071757883535 99.087844045674 128.215786406817 124.466530356977 135.553468945454 158.475530378525 118.304484422233 127.681940123237 140.795450495139
98 127.254985106036 140.768599131669 130.252359006681 140.915166743842 125.203343400089 132.2607509421 114.226133561815 131.912928934185 116.856024906667 117.22334595794 122.868066389046 123.675636398927 134.37385617086 129.552398440298 116.167942240511 129.607842895139 119.290276401567 90.7806554461056 125.510397813371 121.258799595981 125.344704471855 165.476559383275 125.439706302049 119.157343203089 131.44240850351
99 147.232129571906 144.324753142444 133.904429223747 132.396608472515 122.597031024928 133.48267500724 125.131699812567 132.301662810659 133.269732836307 120.675946650688 114.748805395354 124.080833330015 129.61144763427 122.336787472678 118.022490033721 136.198588409419 124.45780874117 89.1830486186391 126.943766658498 123.1493439137 140.462870798133 166.257869147009 126.798585656107 115.989735792019 143.660393301319
100 153.472461620456 146.468280492451 126.864930746049 156.726667625841 131.270421501541 132.450851594686 134.230921454369 120.516453874349 117.634055525631 105.183679642937 114.691327531845 112.15834808686 135.464501244103 126.88891230596 103.641793007407 129.684276177006 116.356303623155 85.3510577243107 138.52139000252 115.303317482991 124.662594953484 160.615243811638 132.0988812798 105.337527144892 133.290698514316
101 142.257063299676 130.814318643367 122.746914769492 152.147201215289 106.518777062027 114.672145808213 129.008050105686 124.953865812478 134.942829357079 117.811034999568 105.356828777601 107.397283901886 136.84750152812 124.742289929814 102.595265281328 138.553046088149 127.178938720002 93.5936628838097 118.588747113694 143.713238747876 126.341476654578 176.513951502723 131.752992998318 108.160490435553 135.018647812659
102 148.721350925843 133.747767708344 125.125726445874 152.463244866271 103.337643691371 137.070629509823 141.947514110214 138.968419583516 130.607905858449 122.887736122673 108.711435297026 118.980134880389 138.06246251568 121.931850118548 109.180724701943 144.271463953001 132.194416548887 107.219425870906 127.201149401949 128.194422051601 125.660588848222 172.017118051461 139.959966788182 102.332377417402 154.531734828601
103 134.363450098131 140.517547528963 140.073702366163 147.152654774938 126.365155731205 107.67079792615 129.840655326744 125.974606717626 144.432315168644 135.464940113096 114.719874612801 111.697089208835 137.134041826652 129.361496730156 115.98931245041 141.96694403073 113.474625848104 92.5985226278644 115.750551335386 132.689379800272 138.43135476222 167.158809704998 119.395904653737 107.166291900393 127.694103010872
104 135.057397694831 149.851185473875 133.05445460536 157.698877534939 124.317308489521 122.314516776542 133.170973745826 139.639596066619 140.23717378445 127.022517646052 126.354867644277 121.668336060416 136.087934509871 124.424774362957 118.00770242645 137.134564322107 128.280018415488 98.4155698143493 118.111912501042 137.677134200443 130.837559251087 156.270518964379 123.712312993705 103.018589862756 123.859745114425
105 136.333201037435 151.377069432884 121.929029629994 145.68049247982 132.8334505453 131.708038454879 134.130582817852 128.999877836013 133.020975765168 140.166028610825 102.220726654828 103.767608391513 125.392597381929 122.113046980553 115.519101317651 138.008487704795 124.860165174453 102.279527786964 124.056967499069 128.48714502353 132.225972287334 180.217680146213 128.680061505297 106.736986586226 125.711664912569
106 139.020551333772 131.428633887762 123.343278589764 145.204264375067 117.006299125393 128.468122933412 101.740385302313 132.766595667534 139.275524398887 127.578655050149 123.831535766171 112.005454799021 143.59999399882 123.988589567284 117.775047507921 129.542337187905 116.294654758578 90.5643459466393 120.704728214666 118.857398799447 133.554564579698 182.474222302769 109.717853697036 102.501278570581 140.50010279446
107 143.047823376613 138.822430076114 128.548046167044 147.000316677377 111.725139785861 120.989807562426 126.030841173962 120.483023204843 128.063102174577 123.020623672879 120.799641755701 116.588342047545 134.540426855194 112.766953238789 121.462616395793 137.089426109509 121.892691141257 89.0357835778496 114.806549599569 143.245233277258 126.999555387368 155.070168203817 141.873104313964 107.927380993429 128.765585023592
108 138.850737413691 142.200433282144 144.338958977771 140.478856598062 117.477400013345 108.831616110195 116.087466823895 127.11745885426 132.756410824065 114.325502347835 106.255791154976 110.75795615282 144.845746461046 136.367499949891 111.058879132241 144.670362752143 119.263629488847 105.708692897024 112.626565231299 131.436723687808 116.695337212662 182.064431926309 125.760724739748 101.458545276123 119.456504723239
109 145.413490863179 138.254442954957 125.837584249859 148.175712070976 118.328153812398 123.568853204203 136.548118282008 133.100227888059 133.663327768974 123.696750562826 105.06467026706 106.893956670265 138.548208432418 134.141566548201 101.531445006017 136.230482508985 118.041616065308 98.2187591839364 121.222333963179 130.103000179463 133.977289492341 161.107816371148 137.661423133968 88.1795606636213 133.977762487647
110 119.115449871046 139.6202096028 124.390733271889 144.896465556217 112.651380468509 120.585811248292 144.362474884125 129.069990285713 143.463934603349 119.15958926947 128.042034620765 115.926359142221 127.848944613233 134.101861638893 108.531416034436 144.554177168245 129.398206705269 101.720169875933 109.286137443949 123.400949664834 132.303499117614 155.816451515532 140.200612412076 116.376442305781 142.207795180414
111 138.316485554106 142.117034393103 129.524400425078 159.069061412657 110.77853224721 128.251647781067 125.965626009231 120.688866837301 137.46317604035 136.353400871024 108.012769440904 115.115124626646 143.941119655809 129.121490458146 113.042233908823 148.967042111466 123.483209132563 97.5527370138644 117.823979307795 125.419007237428 133.214424337397 182.844714035866 127.383785015229 103.275287299925 137.136306230813
112 162.754876237483 144.292392790805 125.649041844088 146.46862040433 118.34569598254 119.705481750831 117.068634442628 122.121874869657 131.532733110187 130.791831774813 112.669860080873 123.54584293627 145.265753060669 120.177974322653 116.118025736647 169.354833243662 110.911794912243 108.967672278117 122.29441309595 120.820075735968 133.961950153531 173.836310704337 144.502755343069 106.720827184585 122.279740445662
113 145.178646850162 148.044748084726 126.40687918769 128.203606161418 113.994443562139 114.140400692726 132.848583921476 102.884319203862 140.99173645426 118.840377759737 119.400769062061 113.786428511936 135.158395470512 124.884661656175 119.646369117364 140.819263456786 117.026685121155 98.8036851190402 122.787978150919 157.937409037478 140.881606363969 173.853269930514 133.990320509174 98.8136776798676 120.885908844728
114 145.963326744138 125.907535856735 125.031230355548 152.277794712845 100.691930272384 119.155018820276 125.624280817932 132.50177069809 124.202762913902 132.477682546517 112.045128269515 115.036075487303 144.976103595049 128.393065758715 110.753775735373 136.494891598595 128.472101704755 101.383219836496 124.136881331069 123.085241672039 148.812755577972 162.818658979798 130.391612468184 100.374876578279 136.979415413549
115 119.551875934369 142.742466097065 127.12281429783 149.194227052301 127.056165359838 117.571347027167 127.293389578299 136.749436511399 132.257059529735 113.500992708857 108.702876692207 115.949146585062 132.567630194113 121.225946827313 108.278588914935 141.853253781008 133.249483424793 99.616957104762 117.129941079001 126.651458449461 130.988602980196 164.354368720771 124.482896771918 116.093378471016 132.426348141204
116 144.935723361936 146.570512964879 127.386422155726 139.670549317652 110.015641391065 109.807166703411 134.420870631599 135.895541913372 126.680742103976 132.312517269277 118.115082280169 110.443614860675 139.732223775183 137.951593984333 123.693721382265 151.319162827627 119.989351523464 117.493637064901 126.172266085639 137.681064859955 132.752010439807 165.186498388459 153.336393642909 115.998037702522 133.133003853709
117 128.013134827834 133.099972471808 128.631160351806 136.829185504081 90.456140971165 130.581253629884 133.500949646407 114.388979511785 139.076519807416 112.627691293877 128.399088646988 119.530203782498 132.358520335169 127.536139074894 126.362834848614 151.386444634427 124.085238626255 94.4473371829755 116.02180885944 134.54896517205 137.872875718742 159.486838296411 135.671295004771 112.979157995581 146.91277174377
118 119.042170111086 169.864617682516 124.220819091849 147.291576581658 122.44523457648 112.956093454447 134.625527446319 135.656662591976 124.749704892594 121.24801237085 109.904330802706 115.863178770485 136.99038848013 121.34826186755 110.609637439865 137.673269694754 127.953314976337 89.2149467509308 121.931979837509 122.836185790868 139.913551183605 161.691828102786 130.205562201121 112.541285968497 144.622128164231
119 128.820140170863 138.752505591009 140.284383308854 139.001892465093 117.375448710727 114.803437824525 125.85223935092 121.884751739201 128.788236865699 127.901674871417 115.179629978884 112.283923281394 140.344321004004 114.139461489 123.732605525509 153.210899479261 123.358159803088 104.663615871556 123.459900480067 112.031436171817 127.740967904566 169.956292045902 125.765045795823 127.44558662909 173.261117830592
120 135.11093800843 148.015141376049 127.617893655285 144.970525153327 115.526417454387 127.497885560507 133.587840024771 137.849221583138 110.401657444547 116.378191351253 116.28050114849 104.255163792191 132.964319573651 126.201260491443 128.290028853237 142.73293353513 120.995195510216 82.2333531058508 121.032387018617 120.465523412903 141.777769134673 182.272070511585 131.323369606772 102.855887300984 146.496237581631
121 131.233082070514 149.225088789075 137.065812267695 151.899631584642 108.996622827028 114.04980590889 137.698669329962 128.932189056582 118.272049703671 125.011224550642 103.356515085836 109.640601698244 140.756592911527 120.51325713724 121.661376820984 160.38198055231 118.319993833391 93.0180657795286 118.20872766997 125.503883128775 134.035266865554 176.221656633493 137.806379241446 104.764378149136 152.468813140321
122 139.427370314847 142.162436992829 114.277384847193 158.432583374245 120.884513980248 126.923614938965 140.081206854287 121.981413364456 128.694583777654 118.164020950677 111.657362810009 118.103889645247 133.364278255118 123.873034218387 107.606811774084 138.016392519623 117.576507516191 97.9477222152488 118.131524459885 135.492731329475 135.984260498606 175.672677822736 122.956185876541 120.494439051705 144.8603382728
123 145.676816955366 137.379304664405 124.734330085392 147.692971161091 111.302362529534 125.048862308695 130.666692149718 137.480639529719 134.559623929833 120.781776944169 122.688732390218 119.764991704826 144.237871183207 131.008554040354 110.024742085129 129.558920604395 135.71645122669 95.7331896842313 127.68084550718 128.408994675472 141.772973961272 165.765137793977 140.895635483782 113.025280440037 146.708302481266
124 148.080177603254 142.903194681276 110.867638072842 149.888977305503 105.387674426031 146.11906939939 137.897077313571 126.292097522572 144.206194603222 121.032804109672 100.59658880273 107.739831037704 128.028932586032 123.043893837107 128.939820514873 130.690470739857 148.400919419415 97.7866202338085 126.123137119117 150.618633880415 128.28069280666 184.259344762932 143.605700048811 108.144598795482 137.464432527785
125 129.384239284381 153.535162649609 126.965719115677 156.220660059164 123.905436558642 111.85784684787 130.167517122767 126.063413186392 137.110078216793 113.881264315564 119.980261517335 103.853347842269 132.338473240792 112.05594646548 96.156336901438 149.671363766168 141.407871101225 111.146860921614 117.932438400856 120.184296360226 146.004730122201 175.747916796243 136.249591747264 99.2587009292461 159.980073018558
126 138.075502481459 137.697847501514 121.02431158523 157.679297152715 118.199345934335 121.530858025339 140.38986782834 136.816683303347 133.568104192486 124.31860922526 119.148366029615 99.0572257465821 149.056238717041 122.253707216781 118.611050243851 130.534119810134 125.490280183886 104.312879820041 121.774593617897 126.27440854774 131.655235826066 174.430559143276 146.002859627145 109.005908719583 136.059948563656
127 138.33946959848 132.362492127268 129.404325587263 148.009098546196 110.15012420283 137.025319600491 145.24813554646 135.906870508489 115.837271785456 116.023854930859 107.136922854947 107.162387206276 133.475773213737 110.517274495082 111.145188622518 137.336349877512 111.149197985292 101.634328007397 134.051179847452 133.199497176556 139.50791176823 175.498841993263 126.057390598275 118.366766502029 139.219552732553
128 124.769338112437 136.089429756497 125.166333544345 154.886888278593 116.141151194886 137.9633313937 118.11447289525 130.073298274665 124.282965572955 107.569528372337 111.365883010829 116.68534077161 136.440553258474 125.000410800826 121.533845499618 137.150606938419 124.803919446372 79.2556089613266 107.265634958764 137.335859198361 129.267571655299 166.080952042492 126.457318852442 102.464616013711 144.766158839962
129 137.728274821849 145.570128250509 123.610521152962 141.025172620758 113.970083986684 126.848824922723 158.436279668908 128.338713616862 131.181987954133 138.206793269519 115.912743710114 94.2000530125824 134.722114837502 121.982793076281 135.465356523656 137.740295684049 111.537427614398 101.478622217671 113.734266038757 146.94190130578 126.983930317359 168.591343431473 148.888911032447 91.510673706245 135.368097552809
130 128.9058325089 146.221810896042 121.118653569914 144.231496948938 109.420328716483 124.131396206416 113.313251730707 121.347721622148 144.382125327508 107.302679547649 114.038461425568 113.318137272995 127.323220621152 134.875307120416 117.942942388554 145.604664989881 124.339708860682 92.7212955547912 122.240342561161 130.764124000749 131.045977630347 175.467588049284 133.13461313812 113.513146988163 135.790770563164
131 140.75180646033 145.850364138043 118.330603989095 132.655981126473 119.945697351476 140.44986472918 151.884077548268 127.656685684136 120.835820556347 136.942540608028 102.747595233676 94.477182663096 127.217158661559 125.050861708727 117.001630454397 116.912635593592 126.069925572752 91.0185213974042 124.816664515095 122.53995915181 123.265634136589 170.232566199368 138.42840266262 106.963078497012 122.907135076229
132 149.072232783103 139.567682861046 132.309805569704 154.015213496564 125.69394734472 137.710271516592 125.623584401431 122.065883735399 139.541537871429 110.55501926093 118.367700026098 108.695578720564 157.314477724705 122.010428219306 126.135980523902 147.536209609647 117.663980342434 93.4314050271254 127.283090276105 125.110873752595 120.509423271577 193.080997499826 133.45401397752 121.75315292568 168.372479110543
133 145.027598958612 142.162565346211 114.441269242974 140.314035469453 139.475630014882 112.465938925444 119.588013008102 131.665748946098 127.98706074255 134.648831791379 104.510893146718 100.183264045849 152.659403586234 118.625422416124 129.169943724528 118.437819709514 113.72487648549 97.190723050122 121.420583145474 125.118914360948 126.860248457568 171.821080627767 125.853984791889 100.775184478426 136.85963299842
134 115.816636198436 134.783327934238 129.838465517689 137.054667237965 123.797480161628 115.317513893643 133.580619980349 128.98286014592 155.016441005717 118.095487849716 120.575597953333 113.659048797107 126.090677673176 115.520698701189 109.081293113279 129.68061069813 126.855555541244 97.5820102563667 113.314857442746 133.177016330119 128.525979979034 177.884024533276 135.735711196574 102.313691461164 139.815901195068
135 137.164786373388 136.947209367991 126.852896604372 151.494980797738 117.685082103512 138.195412752239 105.824044755393 142.55034639873 127.204305166432 114.651564379253 118.843799844902 112.255648359106 124.272595500312 123.592442069883 116.718693511589 146.23960582766 115.773783661022 91.9691460552823 119.963641736293 131.532861586726 140.334669614654 182.05543531159 118.262358803833 105.415498397816 129.974999731326
136 138.389516134981 142.064140143373 130.91274278697 152.2421448241 104.47875534135 122.394339173185 117.784475253441 136.18508343953 117.374554014711 133.729248991747 122.560250809364 112.358089141857 134.482502504381 114.336472853202 129.657754623758 139.161472610871 115.677013410903 88.7448078899872 123.78036694286 137.055567083794 129.625367478461 163.80792701632 131.534728364584 111.617179044036 145.996266653099
137 145.369906149671 161.592585704747 139.259474745449 144.744303083619 121.594163102792 132.437423461811 125.108354675036 123.357186914486 142.554220064074 102.852607394676 124.610522180195 111.735007083261 130.79097199198 112.417791928058 119.345719120474 142.226443215885 121.327130084513 98.0284009272603 116.612207098655 121.862069188795 149.417338669587 168.409501060771 131.839816581925 111.029557291916 149.99397216308
138 135.519529144058 151.7810780362 138.608580486547 152.136546056566 117.835051506065 142.675572725021 125.216264642813 143.195963089027 114.844774515686 117.290657177045 120.889794877295 112.707563186592 132.694533657439 122.196258058141 117.453183662325 130.258502511911 117.410943257468 89.0279188269635 125.961372723328 126.692379807953 132.815249677822 180.277079344556 134.188687607982 117.905504551422 144.743202617898
139 137.128403928733 138.298590711493 130.273916709956 138.472536857062 127.989685908362 121.049953474298 128.991812501037 133.342490347523 128.029757113617 122.751416887827 113.434188004983 109.355602555019 138.897541128747 136.849519006248 103.676481309121 143.218232425954 122.785924209801 96.020251956235 123.745909223792 132.885151613798 144.453412556127 171.291685725099 118.643200834417 115.724499509543 130.557864048928
140 130.087997449879 128.652146228781 112.216949204338 146.317740229013 104.496171587098 129.593166667512 126.868816945311 132.202351993953 123.977812257244 130.121886575894 137.390539189036 112.422430470334 143.557291998259 116.285186923103 123.92786775784 138.36396133292 113.560559042535 90.0517960099406 127.220426427522 123.204498235185 114.234350678994 154.812512939559 110.49432845675 101.898700009059 134.381313469534
141 135.735972867328 145.595963425513 131.999958400244 136.053275948279 97.0294220369452 127.310761720072 123.600797026879 130.076946181384 118.987808618285 131.489101505089 105.748507995785 106.442746596703 138.081296645257 144.301400287878 121.885241150766 140.916741660437 128.17562387555 107.76079331467 117.592384658547 121.117093745965 132.661254175121 172.019525077659 130.473341544841 105.134153489423 151.195859883014
142 125.583826214108 150.939121223441 116.272230427164 153.016781022141 121.306509550905 113.024595643572 135.801317524242 141.393211393758 141.620029347689 135.931866236009 113.940021664446 116.131475493615 134.661414367677 111.000913975555 127.489567470435 143.229730860541 125.677198300654 99.869158144266 122.847865456029 127.730650733224 129.957702539492 167.033142033047 148.209012411555 109.064390846346 146.940769681
143 135.089073540692 140.834821048605 125.584748402603 151.003689622037 113.447098356682 130.866433340026 124.010124065754 125.558700359452 153.768225429382 106.956473926228 132.558758605113 102.407661994204 135.621168052424 120.018115971985 118.431793751255 131.779224348766 127.734534248077 103.631943606956 114.716104632587 148.73192356453 127.455829544714 165.427929352235 128.391933634938 119.983466146532 133.429541970086
144 143.030345751313 141.985361516915 118.336101057418 145.089613135793 101.644919266103 122.535702566358 129.874488589821 134.620027060132 133.756078045158 127.114992907901 94.8530723866143 113.366407370757 137.991091395657 116.355056798237 111.769712318474 150.830812227589 128.00825999594 88.7307953802328 119.768731498653 126.587259236629 122.625623691732 173.519924310799 126.395600047217 99.2632410321692 141.355580564949
145 125.501083823017 148.734248409164 122.4998090315 143.249510099884 103.839894164442 105.620080578833 128.051177804071 121.801157345872 152.352269385596 106.666318444198 112.049858939641 114.190499485324 142.984382969584 119.170987799048 129.897134721911 131.719161634425 117.786686515101 103.356337828482 123.258477538658 133.043210612417 138.869652160564 167.753784511867 150.314524618355 120.291183407867 126.091926240194
146 131.105143223725 130.760598518478 146.916531969132 155.052673274131 122.990590008579 130.277761732273 121.689975036804 122.606705672919 143.791982535991 123.79159830745 110.617859085645 106.00367794761 129.584118698527 119.245029645045 100.305279580406 134.841322786399 122.060954381192 96.3125163920472 113.702366455264 134.284347955361 137.866724157261 163.771216768462 124.433147945665 117.967811043008 130.876616885057
147 131.464708463348 156.476881931348 122.805058559855 149.537014980402 115.273483221442 114.306457658409 135.602391947354 139.33136771394 129.084705974788 128.77795909957 118.101976013312 94.9664936368573 151.830251776568 128.092216699497 119.567648928088 136.718921461065 120.710254238012 109.749773164086 115.720136327991 128.581783356829 130.484661012908 160.080086657756 133.510771659926 96.2577817190495 133.27324937928
148 149.649034770547 132.031360547191 129.421798089722 139.002630765782 106.661104027214 118.565323510821 132.768551724642 136.50488095469 139.156575265947 122.519347806178 109.682799491449 103.238271064657 136.583119433088 124.421119002882 129.258356098917 145.854506493484 121.974403472277 103.315407107771 119.248592129996 150.896770315563 130.228918800561 159.455593484013 133.299522242685 94.4424304739492 148.381603336481
149 142.056036341706 139.909712949893 122.443433970447 145.612279860159 98.7631228282596 124.215904748087 122.442988591535 123.718328555958 139.05432843714 133.328598808336 113.265906648737 113.327046202659 135.207722573361 121.004019451337 110.198811951292 135.94007795207 113.460398754207 107.799971371876 118.613324561911 137.89894083712 137.661086671278 181.118143921999 149.71076281411 87.8577470145048 157.013312288467
150 140.833262610555 144.44388822785 123.37546762339 154.90448166388 103.870895994491 140.244231186378 133.77044447562 127.124111582578 126.697755843652 108.832215159274 111.52989812272 113.066054449274 144.350662483733 126.09814967602 110.409390349846 145.459856962679 119.359781350317 85.483821120285 118.116275914664 122.201381229097 124.79353229519 159.925215830141 132.644653376508 110.441981642499 139.831658175268
151 163.623171787116 122.548610783053 133.75624617235 148.102929871269 138.121019020302 121.25714822727 118.284719828189 133.874139746074 120.955977303128 138.744132230971 125.436565408396 120.977598892289 128.72536829711 124.872358165002 116.130729966192 136.690998774831 106.870483730203 93.530839328831 116.998756657902 132.23133182913 142.977133687166 184.010368612943 129.966363984465 107.925827765944 149.591565364147
152 138.410082368392 136.253848762571 122.802365395779 139.383129123072 114.708563198692 117.546056804311 129.756980878365 136.19194607044 138.935128683609 124.272749172365 107.422748443278 109.667351207922 127.318351023928 130.899746778092 106.618179457171 139.087671625578 119.795500239564 103.275599461413 134.481233615172 141.905834316165 151.950766617543 168.628878794601 119.802555291967 112.487141259929 128.834522419321
153 121.43220792133 139.006667188654 135.131510617126 150.731917404262 109.020080782285 106.965617926389 119.425234412189 141.813015187811 128.608382494036 125.874125986861 107.323266285878 108.087973646481 144.840533349913 114.541092841942 114.542266410092 131.196886645738 130.100143706963 82.3183368250648 124.852120824448 139.407472202989 129.803470783559 185.943517279401 132.90145113503 98.4167603431882 133.885080300402
154 144.436821324713 141.02549252144 139.000130995988 145.099646651063 111.813597970386 142.574634537621 110.111673651967 125.779572502897 129.472607727388 110.92892791142 120.811791798044 115.484161453351 138.939981469547 118.202612514471 93.8918122675185 151.696968567508 127.889896788026 114.685398354501 130.705912898056 119.308819610076 143.761825792603 165.104113257281 116.645082498107 112.122029032225 157.386935878375
155 141.950415110535 142.987376287333 136.978285235928 153.221002342288 119.658846863409 123.778860811815 131.597729350644 126.486192844803 128.063082869604 137.078989838057 111.331379310585 108.482509817076 131.681575415702 135.451740819766 121.674158271984 132.243779729334 135.67031302805 103.039113086152 120.18284497684 123.013449561492 131.634396360576 168.922859602511 123.354925283894 114.332054480577 124.761703811793
156 117.866652617742 155.76046698846 127.59160035145 143.191611222486 124.946269173652 118.587386431428 129.008521348644 108.247058572543 128.938958625692 131.680480167984 112.288812227841 109.605658997685 132.256400336209 131.246938925101 134.005845925913 154.378968038084 119.261767325373 93.6956353490629 126.731684615928 133.001185117688 137.303581546024 162.751106720303 124.507379569173 111.329807548269 153.462870845282
157 132.825022359021 142.214508295186 110.999744673744 149.490668604787 118.000068684168 117.621522097461 136.387523552432 122.368922625194 148.416254022625 115.508269991352 105.044428807934 110.018501975589 153.075931123625 132.83782547347 113.573432607561 142.591317566413 123.105175141031 94.8236411229516 121.137453736975 123.464643569318 134.992630638274 158.656804689993 116.691761056363 110.26906680365 128.012586655055
158 148.077706017403 143.671261892812 127.001218668669 141.011736457609 104.540421768671 153.46453925972 122.730305931832 121.829250101622 133.163482559351 127.390893388858 106.194233934187 103.454890726157 146.876878002736 138.27945443444 122.995854302857 136.473726148766 119.216073332227 84.6623007080884 111.266741687332 131.280867967047 130.469143432141 182.542994097535 123.68830005292 125.71708183469 157.644374724118
159 144.328945820763 150.194160064488 121.024138976477 150.143487072683 122.30310452232 126.034960946528 128.040865141246 137.70917178832 112.297845195923 143.484461703031 118.723171790897 110.233975906439 127.280405272759 130.357595582218 120.686309270889 143.704544209526 121.13821351677 109.617279643684 126.8939999221 126.60324264235 129.310973312488 174.383840473029 119.172326999214 125.6409923056 138.821665452641
160 146.190166868545 135.651889039743 137.653825694653 138.977493565794 134.930999222431 131.631777354673 134.112374054789 134.229149265609 119.77366741159 117.516547832086 121.511368307291 112.792021537097 130.491923962084 134.881385961399 109.931950608513 170.13417198491 116.056162869167 104.019867722489 127.416397996296 129.252654136607 123.386131136924 180.241428631236 123.16020320972 91.9036603861771 155.068919101365
161 129.57638452191 151.323751103137 129.570520405857 144.742410578861 110.960665657434 126.52650430446 125.638707691896 136.790072932418 126.644787645986 118.422618052644 111.673128175194 109.452821847538 137.968085292941 123.90497683407 124.940081514302 147.882275001312 110.581072330419 110.24160682694 125.424458031287 123.658822781494 126.997132952617 150.916510509397 141.941944396332 100.963678261594 143.778121046569
162 152.419700237565 141.436558742525 127.907612143205 146.876676476871 110.646456056837 129.322838686495 128.762478472616 125.03213723737 127.344250674985 120.552996280521 123.354111969543 114.739151821598 115.769354748434 136.967286164781 118.001289038629 150.924983471546 119.317442728328 98.2812950642138 104.917261218729 135.536740814089 117.991203971197 167.831924839777 133.648252189312 105.435436994752 139.86112843527
163 141.808134492672 128.254259400587 131.96686199922 140.998025749903 132.529313608127 131.143373429964 145.897525106278 140.570875711843 119.048082196068 116.439973679701 118.892665406331 107.026337114923 124.374094642892 119.24740117362 107.052569424599 132.806218032251 118.17047464936 87.2310518185053 119.328002501299 120.552837261434 149.027265615608 171.466570506719 136.861348640426 115.418771571557 151.725852869603
164 127.499124766696 152.64144239667 119.631738694133 148.865709256203 120.065343340803 119.659870843114 131.373953307591 127.169500879527 129.90259312658 122.401023558955 106.795445247556 102.821890829291 129.76021270817 121.890255030928 114.27329471156 137.972411242499 137.339194141981 89.6316692030273 108.797636637218 139.295894499779 124.90445632431 160.60666585328 137.669668833242 111.426888689741 135.079642581984
165 135.793130224104 126.528165186661 107.45486698831 155.977720497738 113.371945803817 122.92173981688 103.592751763526 125.217791268265 143.275707750461 127.936773608581 102.894127792301 107.822417667151 138.479619890199 128.94344769561 128.38164071415 129.613989684787 119.359890314184 86.4554497881843 115.012607619416 128.664291296323 114.775979055348 169.405353408071 133.806990841759 118.944099663199 142.491713070367
166 115.306739227204 137.909872058283 120.632750743759 136.007497975755 118.69830397913 123.873575396128 137.632964576778 129.794548236651 144.671037812069 117.266425018251 112.871151927013 107.124054447148 138.571874283133 113.931072068314 118.377506184324 136.941265221094 134.233038494548 110.904497737617 125.713194784244 134.607986167448 127.402708846993 166.404254101242 120.52945224273 112.800632271972 136.535997989106
167 138.487012546151 143.814129239666 120.295144336262 155.896579848052 116.985880048433 134.098842309281 136.488076936594 137.883425376623 123.606506865333 125.496058946688 122.76642417395 101.639638205212 144.842936674449 123.727995030064 122.379647852302 145.841130058433 124.071816706198 96.9318219852235 126.684952603999 114.361603281502 126.676293808163 170.16134960974 128.806586078154 107.27256084216 157.386662317602
168 157.299699280163 149.605224311754 110.363825191327 138.885152721988 126.461085290398 133.159125872105 138.058801423558 119.863112354371 118.344752739508 139.194969714444 101.331533313467 105.556752537576 142.312161058704 119.250809012051 106.146630628791 147.097039851238 125.422092787635 112.673272557295 115.998664884096 121.486979688338 130.35458978485 176.553899631056 123.974146749651 103.082154366184 140.399876552064
169 137.088536138293 143.718055837271 143.41540508505 139.834204330989 115.55651580431 131.60081571247 105.851363908373 125.033314023102 126.212906830016 132.63751903446 103.025891184299 87.1704319088351 143.447489995526 127.005215486132 131.508367678887 146.858218183352 120.323335056333 100.745498682546 127.44210289656 114.274139460505 130.791739599228 172.525148055641 143.455765689095 102.601483790538 152.300178392831
170 158.566276516255 144.058105675149 123.253840769189 139.846807416365 110.27070685946 138.1497811155 137.524078938828 111.745147162643 134.0484611037 121.729871258145 123.002294976899 116.535472081542 128.029039698874 134.265165918546 113.532198719581 141.331881700755 117.641005761384 106.639151462723 107.058151170241 118.585086324962 128.390947523337 171.907905832884 140.421998255988 107.627609451685 141.548988388145
171 154.92458791421 127.982728308651 134.125974928297 150.82446634652 114.878413730615 128.039585145006 120.424072244991 130.809496208392 130.292200171471 118.327327822321 106.637121177793 114.587471780342 143.500452738952 114.271562290748 112.085471953406 129.428740276772 115.480998990203 104.28861351007 122.117466027416 129.728926293551 131.811096033485 171.743771747229 136.407839079407 95.7502495982186 135.896262385949
172 139.219440425293 136.367157520996 130.200133604616 139.656878163313 111.116614547862 122.948083845059 134.103337214814 140.810920077365 128.596890822496 119.645158573536 115.17739521238 105.731706294601 143.212182215649 135.201716614383 117.57845494816 145.989713970322 106.906563262714 103.66068087985 112.422787741648 155.30721470795 133.176274796173 148.916602745684 137.375255733438 98.2229957789257 137.348735019719
173 136.261435607998 148.224379938736 122.63746309848 161.055632087119 111.072111028845 119.547798114702 119.045172148096 132.205986282967 128.020707808021 115.934723975405 125.37990288122 109.753591560438 137.638454054531 118.678656230026 118.874258747471 128.382730956801 115.857565720646 96.4248338355511 114.282722136622 123.6196450754 140.578883939426 156.362788388287 116.284964377948 112.698882767407 139.761653249817
174 137.14397530597 131.008169132511 133.185216487337 135.77898954255 123.513485247265 125.691962638187 131.436574981044 141.592876038234 128.828680970396 136.140244719752 116.348051320826 104.80173890136 140.762697625124 124.977279803528 119.669372068782 134.355109971544 109.879714889769 100.779352046425 126.88674144348 139.440385188177 123.226314448086 170.305064222718 117.009194150093 108.085713284655 127.278255238951
175 138.443971691653 147.695618539981 121.452947793695 148.184056841126 117.028631040468 133.066849361069 116.215198670853 111.020006869122 134.518854025047 126.422547898288 118.923602232161 105.353913840887 146.460528781823 124.883246965515 126.073026624511 131.845907063006 120.699136087814 90.0955731768994 96.8059769359864 137.498960432723 139.84027130934 169.386050263572 118.526018738865 120.202024642948 123.873482622706
176 131.399953020497 142.378042247206 125.865375351052 147.154876710782 117.365783996656 147.788430333773 121.16025807316 129.81348337415 130.364821211169 120.242299253686 117.987693096194 123.303326684568 138.958107064687 126.650990684532 109.582534861647 149.925745739883 115.595047678894 96.858005977575 114.569303410864 113.272104243013 134.449216415499 156.761202655831 151.248738367755 100.329654981503 148.161837839531
177 135.564653352851 123.989131406756 131.391900936806 155.012673424338 128.802092062029 122.371114433312 145.401694684085 115.965233542596 127.786111694754 117.938677729173 107.120181593836 107.611039663181 132.411150527417 111.986454126662 119.687635414574 157.724086268853 117.588189345786 84.7456647442073 106.490290438847 113.853335494776 126.856516726405 172.071091793458 141.786556498895 120.821359117506 141.211862873916
178 134.186916677474 148.121026142542 118.071282897916 145.899051240829 123.441488303924 131.748194298112 103.336584111708 126.693520171484 141.103809805455 112.614098495488 123.165408778488 122.302301120598 137.096538442663 113.39154906773 118.893105301518 137.676700037237 122.816046556578 97.723036265622 113.500703433074 139.775025132886 129.767025396172 160.921661226699 124.808530543356 88.8797052803608 137.660937160896
179 122.327005664008 152.627890364075 131.930303182634 145.149205986323 124.447344519297 124.418885508761 136.966802524513 121.598323807495 133.768929003544 126.45892375097 110.680709915145 116.16679611246 151.148202351454 119.978027386009 117.888928533803 130.681876429649 109.868859989231 93.123245587302 116.69382360304 122.148621196151 139.254228291761 165.412112336277 134.471415608159 121.783627424909 145.755495337412
180 132.256957414214 148.935522123863 122.516908929096 148.863065067757 109.066221916019 129.242287243138 134.853423362446 123.496197126375 144.348651215159 121.212684912162 111.594875413162 114.842021678715 120.92424428975 103.77890161445 117.965331443275 136.921915366311 120.576025336223 106.134277308083 118.757801719465 135.687781840069 124.081932339843 172.176341809337 133.446999937208 110.696298430588 127.824663983368
181 117.225737220231 149.378324879052 119.646356159754 151.571334226639 110.751296147918 113.331279048677 141.044723490103 120.877930759236 138.915821954437 125.761144362799 112.683530154119 84.3620484906094 122.00201374275 136.605301900022 121.983271615186 142.61004578185 130.791758009473 104.054177175592 104.527736070258 133.191537935809 139.660911668395 168.744780928409 124.768640376521 108.286774402783 147.512821060109
182 135.909869976106 135.475303072003 118.940529086477 148.749832342857 117.978674593745 137.76849907183 125.864069372508 128.282330076646 121.040466699739 130.093125745558 116.604696332046 107.582565849754 155.114200256997 114.317339232345 125.521392097658 140.78086371683 132.920731342492 117.591673438517 107.510904011468 137.832132174066 126.49303957626 175.025628564617 133.470425605104 92.860461269795 140.817782236581
183 140.597802834368 142.254416022058 126.650612781608 151.455155539156 124.981041789968 130.440813793391 121.695772839623 119.452514003266 130.580286750942 112.323300932152 101.977270042226 106.638554013773 134.431105280806 117.003336695331 120.474486890786 128.314157975397 122.292848145219 100.762743629847 121.193550914017 127.44646651827 120.084456185667 170.454153939036 141.273734809762 110.45865345295 137.707031644259
184 141.721682098231 159.497858833293 125.32187966615 138.70388611353 99.046512656094 118.190106384691 141.880941904815 127.310051545426 139.215989882097 92.4635399579027 110.46697817202 120.065116814066 123.635710982313 125.598674002164 121.293376579872 139.138226084245 124.424500749521 107.824807962733 114.829924756161 131.879376319211 141.381146988204 164.029117499776 142.856273406502 108.637493241567 144.358659352695
185 148.527086946505 123.320848329173 133.624166366245 141.960482326015 109.476725074927 138.227555902216 122.726194315643 114.070364255083 123.312484584148 129.89264778169 119.661315434904 119.347560092092 132.503364493073 124.520651558072 116.916273824375 151.329873023194 121.162006693437 99.3175795250452 132.978775629645 125.595765730214 136.967647871731 173.143077626395 135.495678051886 116.119562254201 146.45910193657
186 151.737322746264 146.179935065175 133.880782592375 149.828413959317 118.522110850078 129.616276247832 135.80681795954 138.261378511479 136.601068606288 129.641443632405 122.439527582525 111.782173324588 141.631695341382 117.289754954982 114.34500792572 131.892155498458 124.816939445979 94.9251064147627 122.576874623324 117.139082085635 132.134215123301 178.845417617242 124.205224637982 109.44307698201 146.043386709892
187 137.384569511037 147.93778522681 121.552889836816 138.47151664896 120.593212680751 120.294470169591 124.44826615783 139.596140039119 126.020124997119 133.140736643698 107.219453137702 101.251330175864 141.768347437598 125.790134207733 124.5269813662 152.189648743783 138.456423510652 89.8791393400067 124.132704669117 128.962240972976 129.297431929321 197.612877754784 121.786868588408 114.61841915898 140.20977416176
188 145.587854218552 152.173049675387 129.330307392291 133.858389694138 105.531905899402 113.146100621288 136.905170358006 127.977579845669 118.585867244478 120.029857555878 118.339444621139 104.551314126098 131.537010431684 104.653752410933 127.108824957351 126.401881611676 120.078342014168 95.8748673005776 130.718871688381 123.036247729808 147.791859748121 167.795232583922 145.222912916901 113.902812615096 144.828218578998
189 133.619941652117 145.352124657683 112.978911536613 141.737895071568 137.312756308235 121.82123091184 124.22237897336 127.083049906562 128.314629129468 119.607964161963 118.994462369446 108.820375727185 124.101232668362 123.252059060038 120.343373233391 141.691339660236 131.99910771057 111.42402011825 122.952019702526 130.713590128702 128.996558852432 173.212510452071 134.658024036297 108.738711586891 145.677371379609
190 135.21811363101 141.435753109929 145.642322984278 131.084998191085 131.156684379573 118.665084035849 125.55412705408 144.112729370471 129.204032707906 108.072837650513 111.196400511545 106.820001217092 130.794603314668 126.516060876904 125.592570198687 126.467218384001 124.701896552123 99.6768415152985 111.758860279285 127.510919422962 116.215188259755 147.513112229304 135.215811092942 116.825388154995 130.383327767519
191 143.931013979673 127.514063710133 126.057397646414 154.238370055103 102.187119804606 130.0946064254 129.721910895783 114.524722575141 141.102271090529 108.415961653553 109.429123910105 117.786501485279 143.611188341639 104.880240228731 119.871448720391 143.659199656575 119.467317199242 110.144167562301 112.915856007682 135.778942040078 124.786593399254 166.941907368646 144.613648768846 109.238327568495 133.310512471939
192 158.820579236721 145.742583157215 144.70143016156 145.354173928665 93.5941149917618 135.355333017886 139.348654245683 139.652006521865 119.228072640727 125.345023412433 114.583689071164 107.734098652742 133.847031470451 124.034249103511 113.86355006879 128.246462049031 122.551470073133 97.0738244499234 123.434146712342 136.647819753688 141.43445060313 157.102205552428 137.987704445622 100.137176088567 153.319976538894
193 133.082332879391 148.184950575246 130.832049988099 144.592374821311 111.833091698687 121.073631921169 138.576511177917 128.732883990289 132.381712707162 124.399087752697 115.541691053858 106.911528355945 124.816204467502 117.667012569425 131.817890769538 143.757618736915 123.724084202371 110.009585925526 112.035799976847 142.127385606967 142.006129038898 173.033765349409 122.035019275235 95.678936002553 141.40548688468
194 144.71390512223 141.612442935022 139.258655193512 137.872001303751 102.580417471133 136.388438197687 113.537846553618 133.417725326934 134.146153276735 121.467255598031 105.371248718792 111.34391683366 140.522982326901 114.738979349901 116.629233214775 145.885310141491 128.989368124143 96.9543665696718 132.443991521857 121.809302428013 129.560757879267 178.245347900233 121.822624348567 109.258533116085 150.118788852837
195 140.265840519026 149.482602356048 132.799728930086 147.16494255965 110.636994778007 122.247508867356 131.200344736031 134.478003234704 138.452044316414 120.717893352575 115.590729289233 112.468401405315 125.297955369658 126.629607907088 114.786860874644 141.836837316713 105.428102413036 97.857432318246 123.525635185385 140.816445898746 130.329236744149 172.788499569272 126.476945537874 120.702062855118 138.556465634452
196 136.728431307875 127.661965928789 124.991956379606 137.469248005977 116.233444341935 115.050933813379 126.573192791067 134.378759254615 141.358115488541 110.884049706458 108.651769567805 111.789186240025 131.344983578683 128.177047862583 130.603573200423 143.179021749653 122.888430362193 97.6646393003188 115.885027887377 131.137811020182 129.601780522194 152.404648073498 114.389431605498 124.807176949122 138.658363897436
197 142.312486387214 140.482464946484 137.146673919012 142.760042530388 125.233984405027 128.640495953764 127.188916088688 130.943510518805 123.622233089588 126.166968387107 109.378305110871 110.682553091866 139.149044616104 127.542649689877 111.074199614602 139.876182329747 104.783715145557 95.088251933462 127.261430614449 138.520497551152 138.437745047872 165.571657885929 133.108572818867 102.549605189518 129.968768772138
198 149.694200265041 133.652837839524 119.740015095964 151.266960764071 130.84293635708 115.47263729348 125.114626851104 134.578790661242 125.875826373409 139.549232378409 112.167350826428 111.409349981397 137.262296503714 135.756186728803 116.897130820079 128.396801293036 123.919525437359 102.758648355155 115.115975208562 140.027082597865 125.800314916351 176.655652460088 129.368522364414 106.57513162124 125.936007739665
199 136.917770991812 140.075551809682 129.555732137307 125.324463961012 101.472443587372 136.174340609706 123.035188058579 124.764693105626 128.271779663499 128.38171163634 116.740330686908 112.847097271073 134.031036343299 104.942204711884 124.555378088001 134.758241435178 121.652822850675 95.635516848288 115.79588279776 139.651922193572 132.38979077237 156.706321175522 145.111677330963 93.1319744068446 162.307500330146
200 153.01291936452 137.8182378 133.855498141155 135.835767078911 128.530698886065 113.189644684353 125.81975288209 141.53537823824 133.474088715862 110.27505247654 107.806909858716 112.480824907502 145.288448470719 140.271933416721 117.294952100934 146.253821932321 125.952772776034 104.736052819808 130.000981164735 120.024064316721 133.177656436671 176.844459343146 141.887744484388 99.8410945546664 152.178293918206
201 140.680789919041 136.64559224288 120.883634728841 142.68522141935 123.131120711259 127.930810149303 122.016313957667 127.578080891842 147.392540135399 129.23025247543 115.060360676567 126.561954911181 137.440475190236 121.129070071161 115.764033880364 152.933388614001 100.831970859962 99.3111120838902 127.723021407222 133.892013744206 141.643861295197 181.054825188188 127.845396297479 121.359973046919 137.128964787692
202 162.951454987214 149.008526826119 119.27262080095 136.414511379158 115.584921886548 139.726051080907 138.705559288181 119.245289486251 125.062660999386 123.058735852134 113.735158567502 99.8551476187416 133.283800023455 110.989694961055 126.706469198741 158.198626565246 118.546458959262 103.688170052457 130.359896913913 108.493753117986 138.423068995324 178.670332690858 136.965758426771 111.225440143716 137.203061942517
203 160.614418959402 145.793392401523 131.717096365614 142.830273683226 134.449964276411 122.030763703738 140.525820469959 127.897677665322 135.138103438995 119.676264002281 115.177426320404 119.742038461421 135.971654987511 114.120262840722 117.676609033288 148.239017670419 121.912274073564 104.49746748448 128.349440412394 141.640218746902 130.273046216283 168.093065142868 135.875992391412 114.121622844166 140.985873300561
204 134.590636457835 150.15744000452 135.884812110933 146.408641663192 125.306869036234 120.558237719149 127.344093770892 143.52280468049 135.995311470086 119.036806042966 111.1253815152 128.178677050298 131.629682519963 107.660486499807 120.368255306469 163.381582233626 101.293379191316 101.771697452465 127.139607814955 131.652669423713 117.258300596877 179.044294081126 134.38293554883 112.87592893648 136.37728749513
205 152.157735497044 142.483176556226 123.710890446176 127.394573184509 123.044354671763 116.707648588799 130.7052635769 116.263065968837 146.000604592403 122.987411255883 125.003212851684 93.1620448748135 137.520418981879 119.059415728908 120.33379094774 141.900772846405 95.9891508966345 107.504579626175 131.925916218626 133.691030775732 137.218111226387 176.401417781539 157.606376726696 107.145266874369 125.592379399186
206 138.261923786662 147.187940648124 139.085338375587 163.140060800394 121.360574484501 130.116484151143 130.226218785403 126.838823861909 141.198557259851 136.558158920546 115.335423454758 121.049251948444 143.132042499427 127.883441697763 120.674689270007 155.703150664904 114.626390854843 106.18777548423 135.648071277598 121.927036934654 128.020278818229 176.564230637691 136.990980812923 117.983678559375 136.154573178939
207 164.91878797099 147.224497743341 129.069880685074 146.950961171099 119.922145500997 123.235238470937 146.495137521776 132.274443645029 132.907276462878 118.840744372907 119.313409323258 106.749359577312 132.959776576562 118.737925117384 130.503074849366 134.783462720817 129.202436607905 94.0232199622533 125.624424032648 125.650690874231 133.418312392501 178.798729161528 141.107216215197 121.51028948384 150.66601975784
208 164.025426659599 142.426578767354 129.290492887476 145.167830883359 118.718026534541 133.190685722103 140.247820466013 136.22813328301 121.221047527803 106.584298830727 123.823451210622 116.649510932154 122.518471378727 118.309047707424 108.207549240568 130.969014192336 125.406904677592 119.654433010022 114.581545897886 139.11561172962 152.552928228574 173.249590215928 143.598256282239 102.386822578358 136.357228688281
209 149.208564540078 133.023389504851 118.026444659463 159.045167478361 132.644146705985 128.634040740224 143.231979224987 131.588231791869 126.791639426647 123.426961834782 109.539983558784 116.457682299504 125.901040249283 104.327541081364 112.824606555804 145.312667663703 123.493707658331 103.679745884459 125.050417332664 135.923766302203 142.939288480636 164.809142444766 129.355804220373 104.743920918474 133.560101819669
210 153.600845188986 150.452116675822 121.551454739374 144.29419571972 128.249264936652 129.014735888733 133.390930184959 121.614832728478 133.720398708422 118.765606189875 123.053507188796 111.057650393166 129.05963712631 96.709586009431 109.667011533024 155.07094423299 123.035180179113 107.259977264573 133.466894445066 140.072880545059 143.100543516996 171.852836507494 142.401430635631 108.923571704059 135.184634331765
211 153.885361001216 146.211761405984 117.97277069694 148.125959095555 106.656365615143 116.807172210361 148.995286165135 134.818733979934 141.650535976535 121.407252835548 111.91429644072 116.571505568681 136.274248942784 124.273000856427 112.703347224289 135.454281096294 117.415807780565 99.0567082277875 112.407329515617 120.571858990442 135.579598177994 171.70238502347 148.625385410231 104.075963575943 134.80453243962
212 141.695288032123 143.973448770485 132.507171426704 153.054473569137 109.313938000359 121.547018876663 140.671051906786 138.840140079836 131.997577306787 129.927775539072 127.284894536041 136.633253869466 123.315659120034 126.107381587774 119.805362960614 161.089563832471 128.909167302344 116.659097538657 129.869052916633 127.93125339276 133.573336401034 147.065036671895 130.192551758151 100.872010636744 141.191409947541
213 151.963860552979 146.412809974985 125.775643475283 156.638223587265 123.999183818211 116.991022985809 134.615986543229 130.477429763548 128.166666489571 128.364933080302 112.583949013939 109.76085458394 128.36309948394 118.835331141167 110.11279270517 143.837436344644 107.580355454549 110.154290323009 135.799607335628 146.26516034686 148.964327606034 183.389920349227 130.324730926384 99.7300632477728 123.045563440337
214 153.435372354454 143.8656797876 135.309751266518 163.266688724397 119.909201832533 120.408966944633 127.011809655973 125.349638880131 119.471144514957 124.522086677463 108.58158803286 114.161369020569 130.145195254611 134.634927990275 105.296431720823 134.940156121519 130.404998890385 117.685633381401 131.267597581005 121.350167951285 139.824754638466 156.560949038251 141.784500907709 118.735498608614 132.904723245178
215 147.523588092531 146.903599865462 125.206718672642 140.205391376447 130.72551041294 130.267303672316 136.517027012192 141.686963290833 122.68148474318 115.22553895357 119.554294762058 111.109936262364 129.268596521988 115.464976500036 114.015963963427 154.405502024182 121.582625159577 111.265081337074 127.66976969649 139.269869428619 147.930245133248 165.556765248757 138.408771431828 103.931631909667 142.754443699153
216 153.369043882407 155.088589654534 126.008344513373 150.536185740669 139.042055675553 120.343769504341 123.366967680882 125.092804556602 136.81474683981 104.361290222938 124.168335179007 129.299644894752 131.975709296779 136.908383910178 101.384830384382 156.34801567413 109.208503258287 104.430423045882 124.090810773034 124.559775471278 144.979098457616 179.424957995513 126.796107340064 111.40132434445 128.889505250209
217 148.618836374108 132.423862336673 116.233307421255 145.584089858101 124.007235720698 122.011747416153 139.20574325921 105.880386006317 131.408774750666 131.306888531541 117.55460992747 102.101316704996 130.902133664768 116.774336883059 112.06146573278 132.468688731449 103.099265444085 104.584453244167 122.945398894512 119.807630997041 133.223495770469 170.78642352572 134.229869248494 119.425504726218 134.389728110847
218 150.178921592122 146.762044679172 117.000072041921 145.702515828688 139.70743035115 124.709127836092 145.216576537324 118.875673767169 130.901526551445 132.786750943957 112.694117579983 114.31048391267 128.226445757147 109.568784518419 107.792095209466 145.316986445824 134.161311436003 94.0432304183797 113.155814645084 137.681081867723 138.306176505526 164.995768118232 133.679153710488 112.387910824647 131.501531057514
219 142.069461131428 140.684628227756 121.125164298723 148.882714087701 139.649755202136 117.615179309241 148.479029669344 115.025391442141 135.121270127344 125.47695391059 110.379781229303 119.020836792904 130.40261424523 121.423399390424 113.077455613042 159.187405324857 122.29493428424 108.385104762086 131.128872951283 125.612660473012 138.015157344496 165.003489647189 140.660565366807 104.774492806015 115.841049208693
220 144.015157021856 127.853982691586 132.219159587022 133.123916471044 116.858399010837 111.839817891306 145.494459720624 133.08011773175 119.213812209685 123.377556689616 120.516957932093 110.031209777585 142.034121163706 104.557290783613 117.091810684235 135.309737144766 127.748029958116 124.973509223644 133.34240046183 131.802707174222 139.893542775613 169.123222120005 144.093788083776 103.000927796864 142.303254809761
221 141.103997088629 147.919137948576 126.068430941893 144.035283161788 124.372253309676 124.658884178198 128.959976985077 135.168596502316 134.835025988212 119.164926862238 121.204869115256 110.222324966317 136.530413648246 127.123999653505 110.365628695504 132.128281874211 124.565140362304 97.2493520486535 138.820108475104 133.930200304955 133.434186945885 162.547805910781 133.209143557679 111.038058732821 135.88715404137
222 146.925565517612 139.569720418702 140.972120989844 156.895918618143 125.59385318666 122.051108813388 136.131596472212 130.38081487831 112.643940635451 120.738351087999 117.0576665191 96.0114921549104 134.97692607357 117.463989839028 101.673498731453 129.127969496053 129.847970575521 100.961434751854 136.806102472441 128.460154644183 145.794901803973 167.282707573974 124.894559638149 105.469478777815 137.596368073665
223 148.302212395601 129.40715474747 130.118220607969 143.347869116608 107.177761230902 138.092213162523 125.027079908573 136.01699686743 121.836422359904 121.476945565813 120.098342278725 123.659834036628 107.640692991325 109.953578527124 122.035925130449 141.613442936019 114.200965720077 101.229332372584 129.221831351487 138.254658877618 142.87680452261 162.668044180991 137.805290919278 125.174758254434 135.92930916174
224 117.257476052516 137.528920022255 116.189690345394 137.747493346785 111.967357588287 118.171713675642 116.253778728118 139.274617721608 128.276248520308 123.272461685661 119.05927537161 126.275480476939 117.595238429603 110.223598739539 124.400096734694 152.295017274498 131.193747598392 119.685498313202 130.974028643109 124.286998029881 125.861442336805 170.006034973492 122.014998857675 111.145431918366 133.317134487496
225 142.556730356114 142.690768102959 129.100502204429 144.938029605853 130.429378344532 131.755602613175 137.123332293905 126.716883608879 135.100823461959 124.772859338453 117.967402765982 115.318182693487 131.067344703657 121.837231023639 106.656508672969 148.39403327895 113.751005778248 113.415357937325 132.585224337314 117.166562360321 138.961539198829 165.076400815408 140.713761448753 123.080062483767 127.730649664697
226 167.663994698334 143.337500689416 127.890019005255 148.752612604887 116.776026408908 112.885973129712 129.692016374466 141.540435425603 148.814201672189 127.593736663966 120.884730524729 119.195618622522 138.90031068691 138.531995239199 117.599837568342 147.978373452036 119.82240469295 109.245994871477 136.243590556811 121.208861631526 142.923777837014 163.902706668781 143.315482889938 98.0493244490351 144.724611167554
227 149.951022414269 157.109455763373 127.030574160363 143.174731799605 118.034981924275 136.109173723565 127.202011417838 132.949098830319 121.463162704311 117.360372293136 108.521842478815 102.273989961898 133.36064603121 126.951973037654 101.88864213425 132.856751902781 121.971658362545 115.709861014757 124.530396718356 124.752494869955 148.10964040351 151.106322587122 118.955810247297 109.740528264091 127.216683706003
228 135.368724228063 132.591639979327 130.453761461819 156.735052393509 120.355142464204 118.87554076181 132.274762163642 130.030555604198 129.204195646931 119.452209260014 110.745209152425 105.358743063695 132.411702580332 115.325902509148 102.39696194824 142.954036479332 116.261928081494 97.90661543765 129.514858845519 127.21204560487 126.679879439444 161.659832853954 117.206449429354 108.007488738941 136.610039506695
229 167.244460828138 154.112282743003 133.802798404067 138.255970734165 137.375566144214 122.46746095274 132.449575733043 136.821428231169 133.991301454509 128.414904789656 111.136040584579 107.968898279137 129.78841773044 126.793379985842 120.078678207728 132.743944490202 114.635536590847 93.8270740933844 121.748867256076 114.971565439869 140.371024820684 180.997092879793 139.333270902891 101.333899045858 131.101326431821
230 140.548088394297 146.629073128744 122.268262305464 136.56470910022 120.166946231713 130.174908833453 142.679683430699 131.582338849841 133.023583594478 110.812739813095 102.157625655143 124.539268377656 134.625221953039 118.548939640678 111.415357119645 142.195872649962 117.847309987304 99.7912256099661 121.129697989727 112.897766927208 141.250064021587 170.152316738464 128.681662729719 120.358957555464 137.925774796112
231 146.020637003918 137.653591151729 121.167301504456 139.781915332517 116.288538237722 134.390233467433 126.224842368138 125.093635194185 138.665100997809 129.016303286463 112.328961490268 107.653920330407 128.891255040544 124.270051494427 110.161291887038 139.187218515588 119.352934276354 113.367331719945 132.406549174981 122.73727836036 141.344632941107 161.308632213044 135.613470367206 108.42572486643 135.767713925812
232 155.796516438869 158.0770204585 113.005449106561 147.304934910832 132.495374719315 128.59101626637 133.62381903111 125.795218375677 119.497077678483 110.160583470041 116.697141825015 126.694732394303 143.810049246419 116.724600305322 117.167167000516 154.279158871344 109.171378372359 112.321940792147 130.548531131844 139.259408882408 124.064642545818 188.467840357148 130.771416610433 109.20156120506 117.440497884921
233 141.398260184321 154.368457133531 129.327336132607 150.005862194847 139.802595213289 131.113801795117 126.397579919656 127.88967047838 133.307931186938 128.447871190109 116.866250430956 112.806376404139 141.501063711279 134.438616577352 110.630041747038 134.325974021891 126.604191469544 103.044446606058 133.720042164578 119.551652039788 138.4730234377 176.457014151402 132.773896169767 115.572692935285 140.499976825002
234 141.848480500988 143.148297831569 117.221497579944 145.603004652418 100.502259345722 116.844073372454 124.695618694469 137.343778718399 134.873506983016 116.000548320276 118.835272456092 89.0796140114252 141.791894120612 119.669892717527 111.82626589385 129.763737830595 111.42249304145 100.859170024059 120.329346854247 133.598731250304 130.609030062001 183.593095856923 122.610045981337 100.453286967813 138.316979264095
235 148.263158381833 147.959080039575 130.185065941465 152.53225264779 113.498566327506 126.634331897184 144.257992180878 116.221553655333 126.534380422443 136.395619728387 116.166345692959 110.51535312948 144.723658093051 129.722188766386 111.85715548398 127.951563649256 114.01685400897 103.562928530997 122.313236315054 133.870613877081 136.008565191242 164.0894361385 124.390534917238 99.4401303477216 132.664759166658
236 117.800573909229 152.5667255404 121.100534111518 160.726840982047 106.282381334555 125.020106001916 124.486904415109 127.093694004471 120.742498702024 115.815863073907 103.983698683029 120.290073172467 148.471203743762 145.297110406977 112.22518180086 162.662601312382 112.833029018153 104.282473794057 121.476366903835 114.277673419814 139.603735544028 166.02492166011 127.727899090737 99.7747038295273 143.660268261789
237 152.867767551289 145.458518709856 125.459283594143 145.452831158361 117.91117328862 138.666895006569 135.58443238615 128.87386598441 137.898713557943 127.963588200999 118.430328140638 106.180736049678 126.408088477412 103.862641219627 116.627869455058 150.792836539134 129.523699051432 102.305224876102 130.132304759103 138.635418567561 138.766647454906 174.126334212027 136.590817349966 115.215921986389 123.166244620885
238 157.120835266875 151.644617760676 128.895715749708 147.181180115667 118.115759958077 129.522519959529 148.252908112759 132.237041979043 135.92325683558 128.129758623194 109.506651031436 109.506585176475 132.544698822488 140.187441693256 116.656519537573 153.372537868126 126.331092407 110.553370816932 126.915036695394 122.473782616981 144.921596682018 164.294895434856 123.862442300889 100.49805687532 142.061910471425
239 130.41581909477 154.626483169295 124.138556823454 151.442352343565 107.402317839324 125.941264616665 132.450904500079 125.582440061551 142.498902427321 117.433795773244 120.382945355151 88.3124674412737 138.235805964631 126.199032297938 110.194110013435 149.706583538706 105.71968286455 106.48716949932 122.635607419477 138.892214564896 121.987023308974 171.243851754717 122.403592570186 106.031110831185 134.602448056628
240 148.160598975026 145.30848134931 123.560259399508 144.106622049221 124.652290744121 111.178443753282 138.484573563897 119.152874215645 139.555238847666 101.036055010407 105.117464425185 96.7320875704718 131.134040971307 117.133880427753 110.953642172669 146.850572307848 108.203736969678 90.0018460308088 130.762155317197 106.852787407638 144.417620275018 164.930471483534 127.546777832221 122.112098319981 143.029782769595
241 141.351676647342 148.566667518322 126.113622902219 162.199088364896 138.200424632723 120.281549363162 120.858816001687 123.103556103521 112.663685471373 136.069723098674 113.274139347536 97.8192235333333 128.048697046705 120.712408884455 121.582833612597 142.119242469373 125.111774694623 99.7363560876522 138.36653913002 128.776943601242 145.089390582925 188.566637415687 127.903190280633 109.117146544947 140.465667288655
242 151.447268000293 142.757656414702 126.700804705285 145.893151343644 116.191877363338 124.386660921159 144.120556840506 117.790685898426 135.64302790865 115.007385160298 107.765053164379 126.058199604471 147.419051133421 134.239891236697 110.348123234529 150.366290812017 105.939265810741 101.15244515618 128.267919829061 121.174556774752 145.282546218303 176.701954084338 134.318199518445 101.468353123363 117.17053595652
243 141.866822445035 153.703583347022 129.215951294942 138.139480623031 118.846051452395 123.745013271806 144.23153061189 137.042592097641 134.193630189938 126.408001017361 108.491395243177 109.84015970684 151.102169239406 131.78078099126 119.177171373188 156.561240441804 130.959774964892 113.394175036058 137.225186155177 121.347905563513 124.365174675387 179.896373100089 131.695177848015 101.34399209849 145.095044346355
244 146.875098953009 140.191262172442 125.182312074333 163.631098022941 133.38233680175 109.794498789531 129.071566719844 124.487061960407 130.079194690766 124.29571241453 104.476279850237 99.2055140076878 119.82456395479 111.344854154129 104.331695585009 149.711101555371 129.890455126027 109.119996579004 141.416181305334 141.477151947128 154.13342427064 184.08589086009 154.768965664298 90.1620752874539 144.790391842971
245 138.994224911444 137.207834636666 137.459426516005 157.749393171552 132.02914171807 133.814271131911 122.796747807716 139.065505037939 126.917791364543 139.150541659419 118.238466096447 126.763745615758 128.566884740958 111.340256596437 90.840802281731 167.783880441177 122.98277273183 112.562505716595 128.950107309265 136.161742456901 120.501218493972 173.645027148079 121.28730368453 123.499452598117 125.285189931704
246 145.39450972613 145.594688444696 128.30131542327 147.247778000592 121.534762018389 136.862396442793 124.914243331863 130.474970435656 145.860667932239 124.51152996602 128.225447204593 134.166017248308 120.146335557795 119.931802182813 123.906956719859 141.579747829443 116.25001453811 117.280482378758 149.040576110562 149.467800649276 136.697680488326 181.262048527823 155.549215535284 110.136582727284 142.150598744655
247 132.065661908148 154.927787288758 113.990322575258 153.38619028227 126.951006219268 114.440087101289 117.770566502018 133.189476431718 142.445288291975 124.522159100644 123.142915808207 123.692576086147 132.603687310512 134.003116590496 117.328051422594 133.739501127188 101.857162942965 102.239994275976 119.038036867735 135.625628146223 130.10951015107 154.771315281728 126.795117052103 96.77408250705 126.52824972067
248 145.315111557195 155.130625638807 133.041973940178 148.242183647295 126.970926371088 121.541604743186 123.26737156456 140.052885735429 123.711130231334 115.478603584231 114.927243023004 129.387837294979 116.54371749755 138.153757660649 126.502151453521 162.428585144376 123.884882734449 86.9203605497675 139.478451983422 133.849662644197 149.351259343606 187.88069749403 136.064751370491 109.110984197121 127.578418441861
249 128.823342393119 140.225922216827 121.215002422451 147.164817811246 105.137056157618 132.071717626585 112.031976902897 130.289162365235 114.931278955159 117.781307256448 108.712840903731 105.559602431629 129.779986683547 123.999764551429 100.414946665436 140.629662208569 114.495239781262 92.5521108084427 117.835647393223 116.734319265204 139.664697787715 166.387881737449 127.934604694753 102.271104066738 143.543130095833
250 170.849826930844 153.002978011643 121.103939088167 140.358779002046 127.772790266263 127.589727882959 132.232921851236 134.903166813729 131.644664718825 124.225254269645 122.873018407025 99.5477237249229 127.194259185954 124.275516006688 108.635847013138 156.260507439311 122.909749414832 112.028080894738 124.536330022714 122.576163179102 141.473872165151 183.478462889417 143.593969240797 114.253401131014 127.731369368287
251 164.516330497374 138.005249098041 117.978080828434 143.800174725605 126.381627622411 127.248217557649 129.091255506435 126.046466108865 124.205826844785 125.083909073852 106.408451099634 116.777118090264 124.85160629095 111.860289730984 110.386041307169 143.327196325616 127.493216808512 106.497844033815 122.300544496786 136.662154636428 127.745692329628 163.673822096755 117.187434240567 108.196354710927 141.515236973872
252 134.862253574121 148.349423987132 125.450904122487 157.549565608228 129.821141206288 123.797221943402 129.384832957513 132.37125612729 138.398449234105 139.134799499561 105.796438296689 123.049496366746 127.088369632078 124.789604061184 119.655239611382 144.229777056078 130.052280650318 109.396055163108 126.393944520891 146.9236464236 144.593243687374 164.22636685924 129.410611243964 107.257636837363 128.419214750707
253 156.14131270883 124.354548622297 128.057290900323 141.596455762604 133.772474465124 130.46735938285 124.274640111019 127.295764794053 140.279443128137 103.833433315471 124.701634331046 133.421630287378 128.009589331277 128.105740591812 114.184971287974 121.126164548792 104.309460143351 90.8189253015446 128.08280923579 129.99845055262 146.614441300519 175.036493362564 133.138881453152 110.262454157474 135.118891335952
254 150.108395250463 145.391264057598 128.490889153988 142.236875453145 123.245443441571 119.029295945433 120.788114851795 114.786346398549 125.4124961337 123.230285601336 122.117863729665 110.541848516628 127.50918442906 110.771816463351 106.93499208411 140.362515162046 102.644170579419 101.874366208629 116.524514408736 134.138231786743 144.846394734066 161.942265735924 135.837485042998 106.287225901485 155.702778070199
255 158.743706174504 155.008444050515 126.779486053855 145.716057702318 129.545399527229 121.875416272627 127.808772223774 114.06600258019 140.342836341624 126.563988080612 106.971342027714 130.207878320335 132.779998123768 127.258659944882 118.799685929353 156.897513758683 123.747768748227 91.8112649791284 131.077334843168 125.904527277536 135.05342475521 183.405542573749 133.671796844499 114.476786878198 142.971057994105
256 160.346800178224 148.879898158342 113.781240844118 139.072191090571 131.566550977685 118.653028446323 138.042790921513 123.327494395686 145.289000993234 103.939133941415 115.323021640362 105.145616968472 139.213763330405 127.455111980763 126.343247145728 151.393103923442 113.580250874904 90.4232814885658 144.405242285251 134.491071285092 149.250330002074 151.434110703151 127.491440541428 102.648073070513 127.206775173181
257 130.477983452668 144.369882029397 127.212159816159 139.603245591651 108.94792075161 135.293112096783 133.080368458305 137.532283979949 128.409988098435 121.999080375175 108.726013411165 128.647476889544 128.05272040555 129.790503410911 125.299985546915 132.461384687521 126.613518268963 105.203564303771 134.17082583759 114.309964247186 142.535472302107 167.368130353445 114.548297273431 108.457102551677 131.72325775523
258 145.735175628492 137.754582890756 124.682882703791 143.683363539995 120.049630655597 116.665183613588 139.41368794573 144.971820724775 122.85850260289 120.727103751144 118.126534462037 116.731940466005 129.244753242664 98.4907389232692 113.034370161373 173.02870862837 124.100421742298 111.973352153629 124.011350772717 119.814296850389 130.573480138304 165.677540159465 124.228262818601 106.927732065397 132.29197269113
259 131.642906957781 149.252571184058 126.762930599302 150.980870103999 128.738160921392 121.053744633326 122.191721738051 134.290416351406 128.978919958819 116.38254469979 103.993765079269 126.593455820854 129.682741799882 131.798192827808 114.676048963731 146.673977426949 117.678731344566 110.463178143648 137.899210513035 100.888887238996 137.718814863667 161.613672398742 153.169013973696 111.160425150051 129.129637943921
260 136.817236418747 154.080876771124 125.725276996796 163.335736578845 134.378846418717 128.544276860905 126.288131094624 139.838382742824 141.376953137325 102.008174120535 112.657221978947 114.220746452907 146.879668323964 141.59601666854 124.771015492058 136.761506259477 123.747332378495 105.703855629291 122.75707765684 128.875520524714 135.411678474914 163.836200526199 141.690576069377 107.118721405308 139.535966898473
261 151.110261255264 146.502508035502 121.286562572912 149.744955532941 137.039626318824 125.657605106024 128.904368047277 134.356811597332 124.18275510609 133.694117490857 114.3444617087 103.456406498338 127.047612550238 123.971458044186 108.54626105413 143.202171440546 125.178222480798 123.645517085661 123.552596071705 149.406994840198 139.553881219396 186.039164269854 133.995903744683 113.18626331875 139.102529469614
262 153.194887448318 145.906894742009 119.556934749628 151.014238170762 113.957633630349 121.075909723047 129.720312721359 136.719303874804 118.741519234263 146.778242673897 126.10087784692 105.757098388602 141.217265322076 132.127657977473 106.114087898378 157.175581141427 117.329520010158 112.393186377798 129.720364734278 121.267685063175 140.759450383057 175.443256438729 113.128101028906 115.619291126802 145.333091263473
263 134.571403248756 139.474491404997 123.84683018311 152.084621638342 127.575932024154 122.708345326768 138.10379268511 131.69925322621 127.591275425948 115.811646000348 108.891519291008 107.713817456992 150.383663450017 112.245068975176 121.534320102693 146.230082330731 122.32888879189 98.1048898311949 118.562527702242 128.22538500628 128.539707689168 163.135913482059 128.92301163985 111.792178318783 126.125815747629
264 137.706836468225 145.333640427331 117.450963755075 155.46052571596 101.740909897598 120.070689149429 136.832756005085 137.813281630475 122.470990707065 120.314609012465 104.177921745062 104.199908380027 135.8461234072 121.037275719283 109.438720995147 152.715832742072 111.984763436848 102.621979664356 122.987852084058 141.242404752156 142.201756936717 169.004413286132 135.655396281911 91.5750064800423 146.498814382472
265 140.111870363455 139.796024129122 152.099241750745 153.291980150531 133.330348166056 115.094666746998 135.235557368312 127.007454846271 130.530432719544 108.827260676515 121.303087965675 113.101841071303 132.594151487126 124.474419730524 121.660680394036 128.275895563477 133.118613090408 90.0039330153902 125.097319873426 121.860906918139 129.128784776431 182.353003959739 148.537968341426 109.192340105407 134.898278052956
266 150.119758289079 142.193933002784 132.441710919859 157.61451009453 130.29161735061 128.46220869808 139.658303083914 141.704419627099 120.328615562292 140.40314096594 117.409095209214 107.773818979715 129.244418746218 123.015658748071 119.551501159604 137.191844448022 141.419965751578 100.343117601983 122.827998513531 121.787947946847 144.719583560447 165.397253918931 122.555434403551 119.772313795132 136.289736306133
267 128.287880278555 146.964671597208 133.974339899676 147.094727503877 120.878027990745 127.412564399883 130.758449404346 127.188469126079 135.530933931816 120.091460092742 114.636488909995 109.773931265935 134.603395515146 120.632542481999 112.349571427586 139.457507861834 109.937461383142 102.243753541257 131.931221847821 115.272911695816 141.913712919967 162.330990369851 132.64875940271 110.708224147894 129.251553183584
268 148.351108799709 157.638742185179 132.654905122574 164.315688211591 133.095602323393 120.772433856626 134.306898234295 131.273570498478 121.733275047033 128.625791176327 117.766352592527 121.064311390684 125.860857209826 129.047109232014 118.26670658376 163.872978687675 116.911336947396 94.5711670687528 134.212765117638 126.234086018419 150.409148283044 194.127699026505 131.864845148406 101.096842141224 135.486286162157
269 149.103631746502 149.865760516142 122.342183700529 138.253777943963 135.411998969773 122.008076539363 128.511701790136 126.719893066945 130.676636405595 110.888269678341 115.813507192446 96.8746498673455 142.919129540252 139.090297135744 108.012040665119 161.74331015955 107.443601682427 114.248317182835 122.823928013125 128.133610243888 123.884063304024 175.941659689973 140.950251597449 87.8755399492208 126.87248640666
270 139.307632684603 148.344292487647 136.146692954701 144.969763372746 112.692764393616 113.56416917766 130.797478330676 125.735406200987 125.81100535083 115.64034128588 131.593092770007 109.675329954229 137.19155910485 115.938347370851 111.193682307495 149.311747427005 126.940853784235 101.159972815819 129.717675644756 125.871943184592 135.092930823719 169.956031396903 136.093481454948 117.716677923046 132.816395573832
271 138.429541378657 145.092812095169 135.833716224881 156.144798299461 123.129169932305 132.876537857039 122.946110948851 132.500209325838 126.595888491597 127.860768189197 121.713335410412 104.024842093017 133.23433257136 119.343960964988 114.870545971952 135.283102752186 123.404935591472 106.997410535538 124.580788616855 143.509782823607 132.253659190092 185.860102638582 146.705277890161 100.289763279392 127.686592089458
272 146.66858309259 150.277899479548 119.963289688979 148.59206323392 118.961082954246 111.251611945127 125.084983000242 139.794841956156 124.319302381946 123.546630623846 110.27623333133 104.650544811998 132.631462079032 115.182108343209 118.578273479044 145.804162457373 114.58179182323 100.952618575812 138.268034131789 121.089329638249 140.794498468184 172.669039961827 125.494410783523 101.872407851758 119.506205931493
273 155.358208853778 142.376013222895 127.039687898221 139.158184919915 132.717351154525 118.132078126292 138.230639673798 131.855777970376 145.311195857294 130.383821018399 122.916198191901 112.600617346632 147.599363328812 123.268855227022 109.62524453262 138.989072773529 128.875374994487 99.5395804677696 143.05236756517 129.836113538082 135.671914275694 159.619276935548 123.797932937725 121.826461342498 131.104649556913
274 131.392060929607 150.1201806423 119.968439831933 147.066042234828 142.476913687761 114.77812462804 133.835084440588 129.078660516173 131.902163467943 134.681297308389 104.927257419387 126.126896150801 130.001836539706 132.232161408485 114.558478603604 130.102791322037 131.618593480099 97.329500332638 130.440714103728 122.199050357714 142.820686204321 162.385946694688 114.526723783147 105.573805001774 137.485556070851
275 145.50545501314 144.85771931716 132.687390530702 135.375120486041 128.26312561224 119.972731472569 134.975651762596 129.776599315108 125.140699695096 117.938001303197 109.001461258182 114.212908697473 119.021157861939 128.807603119393 121.822670109311 150.381770795927 115.513047838905 103.882334652735 135.078891216309 127.295789241768 150.297870971969 171.522508404325 124.572470605473 110.805013943831 130.655259869535
276 157.076876567742 150.418095020823 140.761711797411 155.735881282278 135.162785411012 117.250914226682 157.112358429597 119.114054828158 125.631987166436 123.924602467277 114.158536059225 124.922043265459 140.403491663132 117.729768960538 118.043385888562 139.352735677081 137.359117194272 102.369631255768 124.7307753491 124.318963373072 122.630123785529 186.087116011983 129.153060440996 110.788593256959 142.56515015943
277 155.96950929534 137.554940751087 132.662234619595 144.034366793197 122.528782726926 114.294470177124 143.80478374871 131.926573287652 125.464203404913 126.911180584501 108.986662393313 122.723630293415 129.034523288397 128.779914756667 106.389779212548 137.564618530126 114.566696327301 103.349521583954 125.722106436254 118.784501999636 139.824434344874 175.985813479566 136.05303497905 104.110060297752 146.587974512498
278 136.937079448553 162.031254335988 127.004808750974 146.582591012967 127.33079549712 112.828503941189 129.744725638097 131.37123426414 125.879688603201 131.612822141883 120.924351440411 133.102726847992 124.519553701041 131.845456690047 106.763432156689 143.226694528375 114.802425879284 96.5817336623218 103.929600186505 134.565078275632 145.536312985234 170.915649570235 128.540080355883 114.639403361621 138.106765192335
279 135.677445448529 146.670398838053 125.599014911299 149.014720088685 131.899115488096 125.124528046226 141.784782952199 140.06691913418 119.723042176661 131.248668590296 94.3954700422161 106.738816746897 146.219403793927 117.460109569074 103.998077699446 146.286898772794 116.484227701433 100.747639073509 130.320829230769 136.376196119434 117.658164286078 177.558283591788 119.16067532866 105.947894551691 133.308650912423
280 143.0678174341 139.243192895681 131.777398980402 140.842256460134 128.057382687163 126.929430714219 142.531110669228 120.543682148857 126.000054823475 119.261590685904 109.395726266151 108.977146855778 148.831693979838 113.278157519248 119.256081319377 132.433693816802 124.97656390018 108.123271609443 140.846688636193 142.664266357975 134.773808514126 156.335873718641 133.772302841414 107.02983005635 127.14369405169
281 143.395867936019 152.123541080861 117.855554773248 145.147743923161 107.986206272708 119.841611413315 152.422858338354 117.3712067623 133.800243153772 113.867538108243 104.408387380113 116.827941570868 133.557864021053 121.197660161186 116.481671295888 123.720354093099 128.226558617895 96.6577933109685 136.745450053875 118.154412111286 137.741813081241 166.376131834921 122.963641762952 101.599904737962 137.184547960913
282 155.025443932759 133.389538538242 123.985494864293 146.852932209975 104.944145759206 103.800834982964 130.108193638916 138.032594383361 115.013431323678 121.340715912397 115.687813944801 115.146470361705 125.735725737846 133.028801573968 108.020150075447 137.377905202351 119.908383232255 119.038208193595 122.413755513125 120.549641843681 143.130363277941 172.507335319597 132.128753406717 93.560643011391 144.489796212882
283 143.553080255218 140.763684371149 130.458749746072 139.295898771153 140.106233823545 126.273737058935 114.972889852533 122.024967479392 122.745720856825 128.61324226917 123.926465682779 135.726406423751 135.257420958741 120.342333137482 109.840447326284 168.9712123122 122.273008305841 91.6818228533488 150.948847950898 125.557584458335 141.238863463488 179.504476899243 134.476518561871 110.936258579002 137.607911976243
284 158.416322046752 135.807219789769 133.130182327016 144.254584760115 132.831284331896 131.784210542513 131.849115611763 130.556529372015 139.129257465673 127.614165434502 117.442379831445 106.653723144096 142.725274984712 126.988730151596 119.017646096182 146.062257419693 105.238366125105 123.953240822558 125.932305926592 137.448137765278 115.41780693532 175.720736000785 138.532032362352 125.854353950251 137.798682472075
285 148.989548597985 144.960632403439 131.589696847512 152.72678320614 121.062059423578 132.374160344391 134.351870230162 136.479360927426 133.946801502435 120.929238006168 98.9255894629456 119.940546430191 142.137877868971 123.771073582502 113.261950166323 160.076820748446 106.819742689614 107.821813391544 119.657077167926 130.414682660425 143.258867571944 162.863037968278 123.252908529566 110.613436417095 133.984701214039
286 146.85610659466 147.925271300498 119.003981448155 147.963923324267 114.041769564781 125.329997646015 148.632205637343 125.902898095353 135.443783236526 122.540542220051 106.284490458425 108.768526168784 139.311006947941 122.452457968673 119.128898938673 138.967786968089 111.782801472719 103.892047517461 128.121002096898 130.213885418872 143.03942283034 170.361082222409 125.899837196519 114.979051201889 144.538294009608
287 139.955741429242 135.055389912747 129.783721611787 142.47601455972 111.517149598104 119.193155590666 133.420738628461 146.125828132493 131.301341505087 126.528240712876 126.531083519296 99.2862094270719 139.658565624555 130.458632998106 117.003629451617 141.014965530012 117.852726591974 114.149179441007 131.942766370324 129.791222659961 134.387217325112 164.944518994145 143.549694608463 78.1410225947534 151.576885640988
288 132.176394999382 142.131500096024 134.608437792643 140.896586828239 111.031458106442 142.656575573569 137.295161693805 130.791006333542 122.28535620389 122.096113678893 104.535388788737 152.930481380496 121.452241583497 121.547833579501 121.639629495422 143.512966720947 119.602735612349 96.7704613716608 112.305551734041 114.421471800541 125.739861297341 160.563380975234 135.550878991425 106.599364823034 140.045334244679
289 128.836488341232 147.47786653154 131.492669342335 141.864720518205 126.311412389698 116.626807214873 131.178752576946 130.905671306734 130.211026069779 121.345256239176 103.541881136787 111.643453622712 140.421450940154 142.143467293304 107.096049827051 144.131454879874 111.550727454651 97.7521060344084 136.699958314231 130.190345902793 136.258595378928 156.612006517975 138.907970322396 97.1973900396408 143.37855236802
290 147.490431297697 137.782925891811 124.438736406809 146.362620168377 108.917173468603 128.145090540674 127.628812260548 130.195828174988 130.219095977042 107.563691786072 118.240997250619 126.740594007932 121.711139996482 126.64277134834 100.610637186882 159.812737064298 102.457583578537 113.788224266332 130.530380668122 153.579794671389 148.592701690228 167.036641310101 126.291381224098 103.393354931617 147.09981193233
291 152.35678644004 132.130390452476 132.793328895193 150.990598778801 133.634782884025 107.647719532682 120.294162236811 132.374961949971 128.917684602331 112.744241857222 108.691751836881 105.322770252966 134.740097132927 122.153353616415 110.132140223876 134.732381429079 122.47578428779 98.0557380428441 143.356535344151 129.482942441083 131.725537944632 158.910047121407 138.443141628146 101.653768508238 145.258226122553
292 136.255416041088 136.622608953017 133.967404394123 151.03798278634 117.474237023077 147.645935006705 119.550744924041 133.163488073299 118.261292077402 122.84850934905 114.588121274043 128.795092882254 124.846093746492 136.809446012026 108.906458329174 141.884488779292 116.179507830222 100.997444494863 121.095307504378 127.36369103607 131.38573283098 180.232998378871 149.428292033885 120.499635565601 137.297249995428
293 155.766503203876 153.892813725407 115.038792620643 149.29873764234 133.480046292335 117.719749926198 148.513588653835 134.801581333045 145.169294680447 135.902697578715 124.164521687031 107.0579572052 132.518377930465 121.771795164475 110.101342303682 150.375481876363 131.16639363103 107.838326508727 107.057308825263 137.34066838331 139.015058900098 162.699908145031 119.088423085428 109.450753397819 148.445422717891
294 151.126834985614 141.379435103353 136.880051676786 146.673927678444 127.479392597834 129.393491672657 144.716094637016 123.79670317304 140.815581836547 127.734665118563 109.620489726687 130.676659284716 130.015942352707 124.353039644781 108.147944858047 146.235782213828 112.149331788476 117.444596715677 128.74686435935 129.150588987884 141.884683952357 164.434065682359 129.321968534566 106.974381095972 145.906947815679
295 154.264846477149 151.093695922867 135.744708574384 155.216509596524 131.347037457666 123.998392880075 144.386531892457 142.417842034849 120.559910125112 121.594395699548 95.305386342347 134.979690812312 139.647114384854 119.393542107737 128.401472462754 159.740990141669 130.888053576345 99.5354333062388 149.339624434548 145.560765805216 144.741375481356 183.637726826255 118.224667123422 112.888774746378 127.079069319028
296 140.861409768486 142.842462061079 147.53398437142 154.713059156089 118.819095940765 112.279359793587 141.9781090024 134.963011466164 133.348568046372 126.144375340758 115.632472414689 115.312519905682 145.410351190381 124.174924509581 107.196394762521 135.502547026051 125.245084366112 111.653854564021 128.577344473319 136.958445416083 124.882463934108 162.983232664266 119.723945719701 109.72889528802 139.610614094741
297 154.819005279616 138.855449468003 121.244648299794 149.114664800277 126.844002029343 130.34555144537 122.350823707293 140.94317634928 130.248331692479 123.643749927445 119.497080545348 104.67467426339 129.313952882356 113.62590021365 113.012776660125 157.470740015209 120.854189090485 102.175291674608 119.714658402483 121.831261760598 130.755099828951 174.339790241734 137.360655745981 115.357351209497 135.93732274768
298 139.091170209001 139.010354331235 112.499033972092 130.26527245579 104.686795352145 123.500824319643 125.700767942599 134.279248998131 134.283830991345 117.468652557837 116.510530530788 102.962130554304 117.405882120519 131.218071915426 118.233945731961 150.850655032451 112.977109642473 110.446994071033 128.583144350561 138.521171669366 137.561397129988 168.670022053989 137.646912458723 92.4930193220291 143.605253004486
299 150.959869292276 153.699402365452 126.569647394583 138.325041631981 112.198211687459 125.519705437892 127.466837548342 130.782377523873 133.159456322372 112.574011838978 111.178957034827 115.997975756415 141.971205369554 124.639081544226 115.186619888192 149.949421973655 114.310075801777 106.870702191681 130.069257530242 126.200732469665 134.094906399272 169.701628350968 141.635799715297 112.435692518423 128.284118390499
300 134.958124180587 136.459307552646 125.499950820938 155.219097922513 112.882983620147 118.878522957551 133.090045970221 120.34477128093 126.520136463915 106.626990384107 115.450641368673 116.479840064856 128.82233064938 128.225123326136 111.901667277897 141.950933965824 113.322984373784 108.620626689089 127.3931467683 135.250627623024 132.086668020376 166.750969056836 117.687128173941 114.431419551634 137.912325472283
301 137.204730657979 142.274464913664 126.267070039456 143.139255017683 128.658732776762 149.234889859682 112.177580766163 124.522469363771 133.873142073569 122.74984345285 108.813565260121 109.618724763934 146.094347826342 116.490742972862 125.824553473305 145.813184047714 138.41424191522 107.610579606527 119.043391826174 131.945189875436 143.126230218262 168.909789667933 138.095779240248 125.089075601146 156.247619506426
302 131.436570136137 153.492716500368 125.262945646701 137.887513755182 144.384254523364 116.604539101416 130.929422781995 141.723601380917 135.248434034152 130.482666564167 114.161426855201 113.834038341933 133.141813828403 120.919726714523 117.397388439343 134.909201786218 128.046237256911 116.25652568476 114.279430745094 130.709335184871 143.984454313335 144.970561643929 127.133231054696 101.02794252057 139.342215114344
303 148.437488575863 130.26113921971 138.586846543653 137.442960389819 122.741852235776 121.569853117807 122.424719008093 136.294617806814 139.019785534091 121.59724366397 96.6799125813406 110.427474802474 124.812821867685 127.917680309043 111.610391931394 165.345177402465 124.293367937899 105.134342991827 124.700613744461 126.348863061785 128.997433995865 186.014126583203 114.643081606454 109.38039361161 132.638581896977
304 138.332560469599 146.151666474586 125.144413018966 147.922547512568 136.56038208457 130.928938360339 141.303393399427 132.922133260405 126.934572060027 114.673130457786 104.438527793967 116.440739679823 125.980816866726 109.849362605394 116.284342846683 160.491935715283 126.653289702051 104.314105051674 118.28523425784 133.686024279536 136.201552662015 175.901257981421 145.108626097471 108.836097815276 154.287519353963
305 126.892813058251 132.4986074448 128.355814499372 136.891003178481 129.051576951296 138.308783801852 123.004202904687 124.371773834061 122.779793449013 126.961748309646 120.171140633212 115.421314108405 137.120102738684 124.174553881162 115.006599862216 150.91645029561 118.300561846653 100.916669816061 115.740180823809 127.73772332264 133.35928778328 162.049080092746 129.86815839503 101.457752040532 142.512317309762
306 137.371355550265 154.063946111502 124.89165539607 145.260476075436 116.425525473317 148.990910617447 118.620542876685 120.032674291808 141.815535555702 109.637237456028 113.904032394191 113.674081175243 131.529485137244 110.184068804783 111.639010327655 144.869017272054 129.63700837328 98.1359521799607 122.441317610245 129.851146018842 134.02616349691 173.156920925108 115.470746221828 108.003557429688 152.3396088615
307 151.560595917659 156.7207540399 125.110301731013 136.756007762025 120.148224475837 140.744189963902 123.698611522393 135.320437075139 144.674803426394 131.122405890302 120.361972017579 104.58738245558 123.8677200021 139.123436509794 105.28717564567 139.525641023737 123.194207940598 104.235767533611 112.704444564926 126.717558758759 133.192632548468 154.60446746395 126.880571045226 121.192424669488 133.926905445438
308 138.464375105411 144.413043014874 123.28800942015 135.284187799999 123.782986056376 121.466447456326 105.488636843082 135.879294073313 144.355751592678 126.733017806811 100.670144787798 121.421245298114 139.156303286014 115.840249184202 118.028674661517 139.488244746859 119.471589124422 99.1276619810353 120.055690651178 135.950288485694 139.597712355408 171.086166330582 121.365983800078 123.71363944386 142.578688076911
309 142.714711800467 139.771238454355 135.075779709429 147.256490503701 115.525406390194 138.225804298965 117.024961234088 139.92300837766 138.518619117252 124.229566934054 121.39699212982 137.443401358306 125.523121236422 131.579877379 114.879780332992 128.465557328549 128.92499050331 102.29581256179 115.627301155663 114.863918574917 132.438354920533 155.975620873339 112.931143364633 123.615257059379 143.105309232676
310 151.504799453434 142.633450365163 122.402576437675 142.50472100326 101.944078778746 110.463297892653 120.666711756558 146.070615125117 126.329894864075 122.080788247757 110.389685911055 120.417736654981 135.390650437807 131.058346372479 113.430620090487 164.234574098327 118.466988371218 115.556952678767 123.703862515092 122.239169001176 135.577461453212 166.951703838373 140.08680156582 104.805427762363 146.983422024068
311 125.427072098932 152.0272780181 134.786934805268 132.63461273387 127.122370709101 117.225270803974 120.427829756657 138.707218249892 141.154546768341 132.263927351057 115.821312617077 127.797632709567 123.443256345337 121.719079185706 118.088511505443 137.853241114611 124.641095181092 108.445764768031 130.599265205295 120.255062438247 137.24923304135 172.724757788611 133.372300454584 122.470240301071 134.972000546163
312 123.975002140469 143.530497008844 137.785612498483 161.007145082215 130.668419569483 125.672029132668 108.360546871878 121.847523393742 141.179657217777 127.413475814259 120.27972589959 117.460751828733 130.511037659714 125.523916629353 116.060305768413 147.350640807211 127.962373318788 109.65825434082 117.824959009174 142.812725333119 129.479262762282 182.65669355903 136.579770377912 136.775841469156 157.912576134695
313 135.617924405542 148.703615951966 136.160229454082 141.912766552414 138.348417880642 128.244285065844 134.999401322628 133.648947133528 120.079256388184 121.406383758384 109.782027374588 117.027658590431 121.303724397718 129.60280044296 114.067719291286 156.75551370405 137.522121091033 105.375330385083 123.919420224339 132.15266820211 119.281498458133 156.634446150057 135.037096917953 105.185565364499 136.845252870276
314 152.369357108912 143.097501791295 141.583055516058 136.105097990567 102.615354018237 132.150673665738 110.140545372741 135.489341791579 136.123121855242 127.83120539705 109.008124563801 132.044413242341 138.267606260101 123.038683459519 112.674735932432 158.831481738458 124.050984045065 115.760131402283 127.663115744348 126.077847440159 132.197656619469 163.556158766067 117.918056198407 104.389832486681 126.638348076973
315 132.586430933049 161.472649232045 123.619212118875 130.583035952942 129.870196197073 122.706486856057 130.74414003615 121.003514175066 122.56831810767 124.858619940193 96.6414803273886 118.700468305438 126.061396513194 121.122546828944 109.982079471726 148.007917312062 133.047591857695 103.880408884535 123.835460195932 135.917879044632 133.681139074801 174.753716843637 135.204387578519 101.134396738572 121.988936609512
316 152.0028800906 133.612719400767 132.758059856896 138.534151995024 116.882992312994 142.558825819234 126.370366718075 125.889324492921 131.154468804429 129.892495817434 102.152051431857 102.103099060947 130.247622220094 115.006937931512 105.936585788717 144.814282841897 127.888182453971 94.6142067628984 111.887668416028 132.631995688558 142.503279861567 180.189025806157 117.426493565952 100.711543490332 132.655822671215
317 135.375196185532 129.255610723892 131.122669805524 139.397508218517 124.372498670528 145.505781858314 115.146714425247 136.28467071443 128.160132369993 131.039327062259 117.488637055073 114.676721335872 130.648363574708 120.746819163715 106.033408190954 153.597084238678 129.38573036674 108.619777643469 113.561169235453 123.298913858113 133.941276898302 162.49481333974 137.442144130182 115.496476823729 140.502534470404
318 132.768596120046 145.129359746456 130.214521194216 154.574206550785 120.793004966438 131.727339249569 130.573295239575 141.85620484867 131.613699070942 114.648715539641 105.483583876625 123.147961583991 130.799022886343 129.320289677722 112.811497064228 150.276621355923 128.602435076343 102.730082969423 121.233018106068 121.971994723205 130.34682881031 146.314017345575 122.622011913846 111.008285901414 143.968908677178
319 157.616230424549 131.749548118249 123.224549799573 147.18379330007 103.87691083607 137.201835209096 117.936150794688 131.694605522271 135.261716037571 127.691812628496 112.596581113733 135.221370664894 126.377282420521 122.256219124509 116.296837783612 170.057925591644 123.794013179402 99.1846342706494 133.638928982172 131.999945119913 148.554644747913 194.444984146878 128.250511862317 111.535785387851 155.311336630325
320 139.950914776463 144.530605556113 141.920188267125 153.333241051073 110.035359142734 124.042925980703 120.773056321289 141.347655478617 141.245481815651 124.235142117198 122.419521463661 119.809221136189 140.780477738046 111.708892679985 118.441980582037 140.67219473496 128.993825652724 107.861544857821 127.327687730536 128.95909099588 127.623399969491 189.897322419562 130.974197639234 123.628711219138 147.345921700354
321 149.220394657795 136.220727327619 120.537025329738 148.961918836575 146.019140127111 143.745775451581 129.076387903903 143.263570820394 127.049906539622 118.970687536394 120.302999142516 118.273345134286 141.283396337168 122.521921275313 111.227434016565 158.886399225884 118.227429616378 108.063113277844 122.373187177272 126.809146551344 125.269650091608 157.741412843784 127.582232475193 118.474402840629 153.690137524534
322 153.614776168119 128.55773897966 124.321122851469 151.454357594934 118.246618891207 140.420352278481 112.012927603198 137.6162415887 129.558224269311 118.370206272537 114.842413313084 113.742371148886 129.31824428104 122.632325406259 107.876572186971 177.370018116226 128.367986866935 109.365100110141 125.212402843626 126.97940901108 141.792609139216 174.27304583842 123.935633260894 121.840897549457 152.709528428824
323 122.663278787859 134.701968186988 122.428624390153 139.745406923019 120.991805680786 139.679440625072 131.724427426116 128.577456494736 126.523677568446 139.985329599362 117.820359305282 117.04821801116 137.315919808894 132.700308338509 109.0501809707 130.714751611805 118.862072592086 110.903486973986 135.396031854965 119.651099903218 137.103166512392 153.974918800723 148.614149043428 106.820792029966 126.652597975227
324 136.008206722183 149.14954041027 126.319688938763 150.563728829911 119.753786252404 126.974021923992 112.929718245279 127.596874429648 135.964393455797 122.885482540856 102.167384416924 123.449305060224 125.310733204125 108.645258230773 109.88694840188 139.197093457591 123.561789332485 103.486898984005 125.942765671794 128.01605201915 134.246139035422 156.830035740985 126.715223331004 115.359872987045 131.969113560818
325 110.548591786305 131.305270198649 135.279872471876 146.082476971968 136.215627535186 117.047118396529 127.294399609477 138.044603335408 125.90919677126 108.98193517077 119.059913147034 117.341743489636 126.317870958787 132.494309102526 124.165523800899 161.245453690351 123.97587510247 91.7020742277603 124.40867247347 138.781721021114 128.512917631231 178.903826875626 139.527400593587 113.419549220261 154.429588878749
326 141.290897496099 131.903277561516 138.4806460892 159.033544225297 108.625999752578 127.306424329998 143.566922478639 140.408962498351 152.823584277872 124.839817709974 109.773678637589 103.155589409824 129.019720681582 125.011890346139 93.1507476148944 136.440523431965 122.454283777885 110.145753559395 120.969331902052 121.044319853854 149.068035041925 151.862409608297 121.042944747579 111.356030428472 146.555171685104
327 123.761090598138 146.302164274072 127.832510061605 140.87891248973 119.791049387832 127.260208976162 134.164476423266 128.452094073319 133.038827986945 136.292207377481 125.641608840677 116.744997657576 132.797347704162 116.048239793377 110.371487799096 145.662749009109 118.223818251826 99.971799510577 120.827978825097 129.44753003169 129.53073373125 169.871474793924 135.962118987701 82.6962313349597 160.076934687698
328 137.295875986044 154.000891881913 125.377476463748 150.878293816201 121.685613192087 137.310319904844 125.181171921468 147.057118484823 123.531009778483 118.964672629757 105.393734894829 122.054100365257 135.802446718009 121.596404310845 109.631576374471 161.267912936912 123.653919686959 108.084652755361 126.967632375641 119.420085402859 128.327982040422 156.638735217818 139.09318654016 99.1473603969557 147.060069072357
329 146.269976569614 148.094112192015 120.194212737264 134.037857556844 123.17383561718 128.013548128853 132.470892347455 136.073558018162 124.349115116035 130.095988058078 104.558281107131 105.731647689502 128.32314014434 115.118556277103 122.800354867071 158.094460586426 136.974199836994 98.6599442307339 128.265015915041 133.369672016966 140.100857453525 177.753478276888 153.199567153749 100.533151435151 132.842415661152
330 140.795691286614 138.284259644982 138.991141471048 141.236334585888 139.7471689371 117.95385934143 115.965137455771 121.755219760494 139.783987927819 118.091094414596 102.065415383748 113.265442894901 133.349876952815 131.814963466386 113.241852494668 149.051545401698 115.395595539282 107.241907529776 129.453219050992 117.147471913017 144.625169483917 184.594179264424 133.604675846522 92.6405263025697 144.474269924621
331 146.64403971797 126.863368655163 129.372155262256 150.934449404504 94.9793668047522 137.174619315692 117.19573433753 116.461534852502 124.590451513498 123.640824679252 126.892469391466 118.357290629767 133.538067569846 124.826586515671 105.523124732454 147.617891044602 137.056262492777 98.8889859502699 129.873608837152 131.457151137513 137.469242367757 195.810934007357 133.740555620098 102.489386298479 155.338392665457
332 127.49437092465 127.206936131756 126.81821922589 149.346837888278 86.092734444994 128.643632245772 125.861732298347 138.78435965804 125.019150554133 127.222695597865 113.914943123655 113.602781615912 141.344854660861 137.076098359164 108.026862968612 141.254009962985 117.984285381389 108.459804241159 118.526124330223 119.432486805045 133.064368474109 185.656706754909 126.699076051423 108.535417062075 145.280832740306
333 145.142413752762 150.764639145162 128.309976912708 137.128489157133 125.14630383213 151.364835979718 125.136048400103 136.50375854603 145.570317758819 114.571226423626 98.1942972377413 126.005183416436 132.808904210814 121.187392263649 111.501029096168 160.476130109213 122.782346491569 96.6253602046877 109.292010403456 133.610839757323 130.874524156392 167.294740038336 114.706748341171 116.100962587519 139.730843094103
334 135.332048949672 149.533121767449 134.16885193633 124.635234552882 120.668403049628 117.096101240619 145.076251883215 129.676941641317 123.737025520456 122.337052270349 112.279252068695 121.641752627761 125.178282323901 124.83636646899 111.324295063448 149.126775501727 125.783031516514 106.569098829523 119.468335179454 126.083144832969 131.748519511874 169.179700004219 146.871200721738 100.208150355188 132.297476410728
335 147.634214796852 135.808482530876 129.773131898976 165.854391216577 106.957517863093 138.418340069601 118.802150159156 135.571103140633 133.778791756879 116.362229608672 108.477986192147 119.775885921101 126.825726491612 109.010496156784 106.690041119284 162.879655047851 149.030418809721 97.7814461575743 111.227932311636 127.608669184148 150.501395511841 171.797146913466 129.392759177636 123.30320847047 153.944263056465
336 136.317295044374 160.711880070783 131.821928351213 133.984713546219 110.227404510801 128.254467842565 119.905298451404 133.02963357506 142.222852851603 123.530197419953 116.420452839695 110.519033866111 126.636935863201 121.103829613552 107.562832690372 163.784576591233 126.775731617589 89.8844151595168 114.428658382075 120.457368972631 122.30323096729 162.962326746324 118.230327602382 92.4355982620998 120.956775265196
337 132.675237269256 148.659150283553 122.342706976176 153.109860747292 119.943895640703 143.191852848017 123.275008373091 134.041598263153 136.10158301908 121.173473888745 112.156664943647 115.010887665984 134.591208287819 122.87661746866 106.198388718665 135.844672398169 130.399528646112 95.4137688486386 130.063782964735 129.849949362591 145.567214386985 149.197050990951 118.961846533084 115.06821341652 140.984239372789
338 135.821335486783 140.147637078727 134.471248792728 150.224330879211 104.421730198841 130.278831734472 128.834540291234 123.988565580808 134.121605761705 125.745589946149 105.908284872344 122.972222263595 127.548205810636 116.324503276156 110.51205803591 158.695392628325 118.790361832352 102.59730192231 118.35918927402 133.202020817461 136.877990029541 167.495433374858 136.859623797096 107.886797539722 152.598409257004
339 146.040271915234 144.147495858142 140.243171238176 133.653659260174 131.6961062302 130.18366894452 114.136029972505 122.458532529019 133.29631206708 125.213722174562 96.948141626241 111.738908033961 121.254397284265 127.141395973359 106.072597185125 152.988206353847 119.877795082673 109.124866292065 109.746278968341 148.714651280957 134.892753318872 170.799588688411 124.600300672002 109.389310544635 139.843216360001
340 153.407001986779 144.399361532085 119.945432687649 164.82239384613 110.372662934044 138.523931272713 137.595607739853 138.235498366286 128.945791500263 122.286745065754 119.870146812521 112.930762172979 125.441757268923 117.809071532038 109.645035330555 147.449455514051 133.57182046651 103.086153580663 132.961328358022 130.088308392554 129.772362399318 183.867318483143 128.652324000477 115.282351284765 146.023244436535
341 127.645530286913 144.823255751239 120.431303590189 151.590817719034 133.098864322775 144.387998793609 109.756095300603 140.906876683428 127.772495133884 117.43074141151 112.045203679248 107.355483338883 124.629009461134 128.40047508991 116.46180647 155.504533876199 139.081779372194 111.888057482612 138.750073609534 126.635402060126 144.688337851999 175.671301076638 120.325647016079 125.099303564331 149.317246542976
342 145.235287069385 145.423241491877 129.160241962252 135.80782006261 117.824059475119 127.868212868807 131.719750046822 140.042934079327 131.069218609508 126.348487786112 119.206162078553 117.807893746291 119.62515029204 139.624866787308 114.186339482434 132.823564688174 131.149951447471 99.6244542803096 124.845392026551 121.538912659567 138.43444505868 153.582552564159 132.665255288801 97.1306202015876 130.197982182303
343 134.857779111849 139.334829722909 136.496687685404 139.697958858855 118.458980094219 121.963249854263 132.91718582528 126.812970351947 139.599344810104 122.588180711047 122.561967133499 110.74233279625 136.794870094039 122.891989830611 111.221394859211 142.415132386771 114.728095919111 104.875143589543 122.922781142551 116.733154949411 140.684897221252 163.103076264731 123.115370076004 106.082231877846 142.715456640754
344 124.809669448823 142.286006726291 113.790662260666 160.448602904166 114.301673327908 126.328454397992 135.544652155812 130.203138318413 131.353242009571 119.295322248104 109.842235741695 122.876998190147 138.416150015866 121.890357788843 109.359374326418 138.31560718302 123.964770809049 101.514455145747 115.873517991676 115.678510773456 128.01339872975 170.46622160783 134.131526151939 88.508613514007 141.31169239085
345 142.804100984867 139.595809586965 127.619854919976 149.888553277964 101.630339449896 129.512706060556 132.177915296519 125.136865524603 134.349002880306 124.536897760056 103.137455603623 119.556314608685 129.401506558584 119.232737980833 116.587223109035 156.831896695903 115.052401774053 97.4269413255672 132.284901908512 119.963996603419 137.895173189281 165.028795196369 144.078167569677 96.3606562608645 170.161833031808
346 130.069692046262 140.869420407533 126.42734140921 143.543229720384 116.092155758893 132.904178031323 117.369087127977 127.393831095179 137.578899288613 110.955444753361 132.855815136443 127.865057817882 132.157985267987 117.691478348879 115.895169465607 160.69022897676 121.87170945285 85.9256103106481 106.058048883718 122.087943705116 137.583746321829 162.969269404768 123.099064483266 99.3596302395224 143.31378404817
347 127.867776197627 148.214466825802 127.477256565236 146.837426522913 131.818926466106 136.547671639123 126.148152558131 135.05703353407 127.463722337119 121.358823834033 118.414761242175 101.428238669196 125.220413534293 125.938742750079 123.134447225751 158.04668517395 113.281652175384 99.5837930366312 126.063801376693 125.779647152776 138.040371324818 152.519971695633 126.238644495481 119.734058191222 129.381016741861
348 149.981965263583 141.198506699078 127.853940529309 144.46936767124 125.638231546473 148.441861077546 124.527368145275 134.640907784125 135.669266743498 119.012185042215 108.750710934103 118.427721054372 128.331373356558 120.542364036494 99.2390983887903 156.115632984953 134.11602355031 103.778625180296 128.525263338781 124.56621200306 140.078640230331 171.975590755332 112.152155766326 94.638643093826 168.308771892452
349 143.214279383297 146.067953919441 115.386255326768 127.748239348076 93.0356074477978 126.105994958605 98.1028879411541 128.24013585792 137.312007259965 133.045592888971 108.900705821646 120.42381785482 132.885388923378 129.326281572752 118.580939488465 130.905936527829 118.686940285308 105.950834614966 133.76745886453 118.225183139507 148.661512715551 168.795668115003 127.570451707186 112.021257401036 134.215584089479
350 139.909419697537 135.97437714533 139.245602793124 140.615001386524 122.632100809761 129.446122063511 137.978198286537 130.119306489794 137.469307162986 122.230225190126 104.801533617222 120.439747950767 115.16848972033 106.68400495849 104.294002714665 150.797527182702 121.548666539438 96.1599568457744 128.274277773253 131.083531059873 139.748631916129 170.265374868401 127.494714070537 123.242132139003 150.163945473173
351 138.593784329357 153.11485069928 130.086045610959 144.794673749373 90.6033983261853 106.949161959911 124.296649550608 120.083554573035 123.724223621909 124.113002094118 122.839524207079 123.026614252605 143.145959891813 118.683331435525 103.95356963024 132.126807596479 119.343989401078 115.693839358627 124.274998839036 122.750373990631 123.270107521325 185.738542237323 134.558236383447 121.965563197421 134.359932323227
352 135.555828826537 136.436559561936 133.576370089725 148.799855821537 117.428050228929 127.426630092071 135.390507988846 124.117567717406 139.527257545878 128.971764858111 108.886041444489 102.45034346026 117.3378354251 123.642668457219 117.754384270228 139.397673637277 127.203813541944 114.385800054602 122.838511792713 126.678037307774 146.504306523441 159.324977168565 144.39522509764 93.006332523948 138.479272478392
353 136.256365402442 156.062066510901 124.58570725295 145.069206737377 136.721109805765 124.125603875879 103.699560334746 127.49465301229 117.494476272842 125.61824096044 114.821702377918 113.49181345784 126.196807196477 121.910112276533 113.936217646239 166.805240636565 118.102806257864 101.481478266501 115.715770224237 123.291430899234 139.905230259889 157.733392401768 150.231755797615 142.484962293834 132.281180799352
354 118.071776784801 166.670111443445 122.255035264431 135.054531542496 100.487574985894 123.718529737736 114.439653253079 127.078841978808 138.189830359225 113.63743881365 117.526916231412 122.95327610693 122.511076667674 119.95944360946 126.099753313138 136.613762158314 125.753522962697 92.6566512420419 129.26015944629 125.587477683287 142.772243835183 155.369241707325 134.546531448314 107.586754175122 126.809078099089
355 140.569537401008 137.19874933127 137.724176629574 151.861100643802 115.012497222546 132.249803525003 144.646088103275 135.425879115038 130.283163130143 111.393945965533 109.779668853274 109.683057244844 130.045324457781 126.140893881663 96.4014339356147 174.095600144996 112.461215468577 103.201735428406 131.999855642017 123.926327491873 142.326587690319 166.183086410885 121.584456026587 107.957787356726 144.064739665163
356 140.116946335694 116.133882236178 139.019435407995 154.689062572752 118.3198793283 121.724749562333 133.612669950471 122.477063941044 121.324316281287 119.494939900414 118.985232367822 122.816999368128 131.350626378598 134.042503476571 109.007586414822 144.261417995793 139.264402747731 121.70820495255 130.379884581396 118.982025232239 143.744558960769 171.033841568522 135.26375811707 118.265440298646 127.408804753752
357 134.181387630478 146.210634576439 124.941542365202 139.03751309401 104.706599057283 122.704983331142 126.887469178318 122.376429168374 144.867421596412 118.145696561929 135.360087678066 111.694667990322 133.802300827785 134.18728436377 121.870270637017 146.173260897272 122.928980952275 100.791774753684 111.422303010439 127.50065950776 128.775042816749 168.48597964122 150.291632586388 114.514793706612 149.761743209843
358 149.650435000282 150.20945254266 120.59890089108 122.165215768228 91.7667456816322 123.772534038103 95.3782958658725 126.527063781161 125.874196301572 115.389999332859 108.789640780253 124.053164043275 135.038819300802 111.966450005789 112.500793870038 154.479882781268 117.931773590233 106.029766182607 119.695881325274 125.49162797694 138.505218214363 168.862369510599 136.232905043011 122.002201691542 131.108761865872
359 139.190563711916 133.68777885121 134.601106472857 155.028656311236 120.747749419971 142.881728458884 121.875673126263 132.916617619951 133.324555990566 135.473669343138 105.270332371685 122.450256045691 151.929763857351 125.468993302788 115.41047060898 149.547628349804 124.256361275645 99.178950087097 118.122173446045 138.049019657297 138.587860727835 168.764310060343 128.610669302359 96.8219559296439 128.805041242802
360 147.841865093386 130.61663915505 143.1035353968 158.827991987888 122.882230691976 143.23384941619 138.938921684313 131.049012134659 135.449023052984 121.690496992396 125.028851468357 133.328269050503 134.36393177306 123.715598722871 105.573148743746 171.809864951722 132.823237386531 109.840262796061 133.470243603536 122.852689534097 124.947150208799 182.95748772111 118.689062059316 110.658044843695 152.517729770549
361 140.098045982748 152.175788439734 129.259150906243 149.180138587353 126.701425834023 142.384788559515 104.230674648833 132.626300565782 137.676457032176 124.902386593918 126.864224322694 115.567151273987 117.193362508456 125.022153496454 110.145614481964 138.976568711139 124.93721325036 109.869316666568 114.601837112919 121.152812156769 127.433564745553 173.299369109927 138.748055193132 114.917369507624 151.783184382519
362 155.742230227275 142.224608337972 118.224458000092 146.817601189781 133.609333420317 140.583843318076 126.209927250977 130.738971466436 140.492356738547 115.332352150872 114.679393135358 123.568523312999 124.803553303962 122.291278420124 115.52781370565 152.688360564283 118.766131220867 114.297374200564 130.411128120103 130.36386638279 138.427787672552 176.736475424102 111.053560530729 117.267310116652 147.196182407095
363 150.282926421119 140.495965570139 132.723974582683 153.572222935351 118.109651644194 124.735488727993 117.423899038289 141.530123946268 133.612662868301 121.03419228541 103.07695009543 110.701672132642 124.600293015806 119.370562318152 111.05627892688 169.691640262025 126.69600576688 110.252054298476 132.120102122098 123.783235726515 134.511165482474 170.797450417426 133.11099863587 115.922343700201 127.352751563388
364 144.246865963166 148.844839320728 130.92251884064 152.923338957438 124.937237436832 140.045607244225 111.832853735137 125.308447836495 124.106459141783 108.630356390674 116.848055919407 108.439522272462 117.64362710288 116.692823886413 132.161236518919 144.83189500025 150.900245521329 90.6305786724316 119.080521425825 136.716357000619 137.598161948423 198.935189523309 123.170145547766 115.071842896306 160.342561939883
365 155.262985538385 127.208487800133 126.08758086465 135.812107996518 117.707538991702 146.786837016446 124.942330006633 118.977678978786 129.72729305133 116.23880319789 116.588336082785 120.753057708826 140.978987202242 115.341567333002 110.752319523653 127.741464029094 116.841567069692 104.602854163307 135.676069599206 119.768725822179 127.977507719858 171.81154209534 120.802773263243 110.17341925282 149.141875750636
366 147.335355529038 129.334124255942 127.686979896273 159.783855452182 102.236117806538 141.975891730108 114.034137245333 133.515560877922 129.436010378086 136.335547094099 114.653385769837 123.390742717712 136.730699023222 112.822973422627 110.828867774014 129.683162827445 127.55360694159 96.9100697443743 121.840462862429 118.408009269951 144.108717704537 172.957794074277 132.304048189901 92.3812464756405 129.7056925863
367 139.349352964787 137.302795434943 133.412484928429 142.435570204308 118.895219688504 137.809058798819 112.002148155371 126.557367741191 143.196288503683 128.47397068674 119.37520936509 124.035003796334 124.611796117421 129.079143732049 111.810936814987 165.867721981635 124.662526751225 120.709969946349 132.082582403664 131.51474017904 129.320411717594 166.90976872279 137.648448635587 109.805329308347 136.100411000446
368 145.843464141736 144.797060039838 130.635770794886 150.426146400851 110.841258180498 131.494680443709 142.793039924054 138.373670324726 116.850555117825 125.405890666988 125.265936787224 117.296506607156 128.02949825269 128.493363176997 113.914186742652 149.688773380546 120.100926343149 118.836403616063 118.175489772509 121.09975907651 138.049317760686 168.40610764108 127.654713871867 123.703288812501 142.82951999626
369 119.277964423317 141.422776740454 134.687697435812 148.721470650049 131.339168046296 131.425547304097 131.757159792183 134.876189338762 137.258245152664 122.142876607006 107.599350443276 125.012006178124 137.787848616701 128.545580497897 113.505857870071 168.697848926879 134.251068204711 88.6109731824431 125.003251795681 124.822241606303 145.966707910089 167.285518450195 125.507856168024 122.946100833364 152.630876303307
370 143.036249670082 143.684410811225 121.551023102914 134.603869712841 111.434643182627 118.153450983407 128.630052921248 120.735415522069 128.542456539143 136.572121131687 114.758031686776 108.044784797385 132.606871180494 119.429417975984 105.390058045715 147.397238371428 122.243940352053 104.521715038608 133.534133570211 120.356990689632 141.023273651876 153.706325393656 124.455899668053 111.6767049974 128.713293262634
371 130.237890023174 158.801579879985 122.217417450498 149.096839300332 105.171842236877 114.038999583869 104.403827894644 132.310352273301 149.719465870943 124.939962232305 110.540605474754 120.690781542451 131.416891529414 113.702029848151 118.983998084909 142.016800323304 133.766666137761 96.4083053621778 138.102916933022 123.220418508933 134.229641547306 170.293889030189 123.707308520155 105.746914570645 145.094950910974
372 144.41795797676 147.306902538537 140.596830425766 134.369060152537 112.893135675297 142.845164360119 113.975041163372 115.276593784954 133.221785692279 130.585225411998 113.410147499395 124.342952399653 125.102963155238 128.998803000027 124.435690424277 168.185681971339 122.17126238647 103.688192503963 124.214710737589 122.31276882544 128.759648635807 171.485273858865 144.895148004221 76.6600064212745 152.784259787767
373 141.038668629658 137.70511836115 132.015537803855 134.087393062673 115.90003479795 128.538385550631 132.416804384834 129.27276375202 141.488100728251 123.68429412077 117.435426181031 126.134984334418 133.027288822237 118.217737640992 107.338725690606 119.607087025781 128.374610363879 93.4999496068447 121.142197468757 141.67651204991 129.47639620136 163.579621422013 126.17474365092 93.3233068688705 161.899080940803
374 149.371077762405 145.537377147798 136.157067024452 139.66301797151 127.244728588081 112.375255290233 112.631713875571 146.638143923025 155.762141886881 118.769199668176 99.0198695719573 106.879590803324 118.277793601951 140.939329804305 112.781069557216 149.71883132398 124.86371878518 124.264629750332 124.061711744718 136.010373157006 130.388622639322 159.744876235848 131.927272145106 110.762870708336 131.52407804354
375 143.811424821706 151.608039648087 134.01787435571 132.274085366907 117.399630573188 110.041861258307 112.594705127844 139.47848700015 141.201057091037 113.740952214191 123.058108927395 119.623328775965 126.826670098311 127.31659721751 109.527606734199 129.99484704234 116.35816958874 112.604380813646 127.625381246937 133.509446389085 141.505529173521 156.842932996567 115.936629719587 103.521293188122 126.806691130703
376 122.505729360509 142.130202188782 134.361448924651 157.99487170218 127.339976636497 120.071578090734 139.22741093598 135.617563373999 137.155669230486 130.755376033969 113.225837067445 126.685309583096 132.195435132118 122.879445126268 123.517468713922 150.977816776077 133.91391674164 104.683268519091 123.894403717198 117.477885757076 139.744878655872 170.700183476195 135.119850410762 104.32293764136 143.122592180829
377 121.554156112984 136.549929070181 133.737203899486 145.626115796348 126.451854363231 131.913199626147 118.092195684617 139.191781727955 131.636239845799 134.416113825934 131.666157038448 115.323697634838 133.997484437296 136.268987955474 115.922959857257 156.72795319827 125.075276999927 107.513684406137 115.115017025857 126.734129849441 131.110220522569 168.691884581558 120.920042547058 100.166963921828 132.013527561642
378 135.070742491497 128.513059588902 133.19535081082 146.502556204326 144.216412250301 126.220517941862 126.961575593574 117.933960114883 134.39944947692 119.300820120713 105.240370603276 123.527492826134 131.9679140426 122.5872804272 111.846419587407 155.191959280235 130.003749838574 114.245125296177 128.465613564042 135.391480318069 139.381669126132 171.314694204879 127.411590985803 115.497608734311 135.275782256475
379 137.313753338607 151.721444931337 126.565318013283 135.536962654126 116.879137768483 129.703899284028 123.243788331452 128.203543184462 129.6232652805 127.146498153737 120.131031719719 126.515720797151 130.749133417323 120.641632933615 119.433870729303 130.609309045446 119.727187921458 99.1768331085912 114.5188375458 133.444896168539 126.382877088995 161.183146847826 127.248414748642 116.030844654559 145.232853685712
380 140.760519090979 137.856703083301 125.760752475703 154.45409034464 125.473440348666 145.672388090392 107.486420162845 131.177884334241 124.668000892973 113.223517591229 110.108706199829 117.325686320451 140.173514214935 132.353288650633 115.046091669759 134.422976302226 129.63676133707 92.8280891003689 119.145516969842 131.212028232786 126.897127356979 179.986229893725 130.733830976547 110.154061108228 157.427066780437
381 150.416185862414 125.351092027179 148.678036261136 140.402318888426 125.353344687752 131.100831051643 137.871130906847 128.717476432662 117.454947929145 125.344823821037 106.643425858254 110.051344060678 138.802100359322 122.062325706945 98.4524041275351 140.558638778499 131.460752577629 93.9008756917863 124.227440319207 120.792022901012 133.866476472864 171.797518367902 130.874758638547 112.133502176089 143.170462450655
382 143.830702114184 136.476893851052 129.151487167889 154.232003663076 113.843652957879 140.439546623485 125.85127920711 123.334598109115 135.830316270479 129.032020816328 108.354579466687 128.091515904554 124.608363058853 123.618779967952 114.105385360803 142.071412892092 123.823463733659 101.231130296543 132.443467219949 127.464542089905 142.625894977716 165.447417561055 112.35154131312 118.221522176741 161.069161795227
383 148.154420170573 150.634822064396 147.731939002741 157.116989802816 125.514759359276 118.437463335156 139.384116385484 142.323510279495 136.188385890258 114.023943839104 99.5843631133348 116.822551774351 120.383734360615 124.272304091688 103.180379842889 168.643789499897 126.890190476732 101.591260392374 111.168540042744 120.573717513581 132.266809580469 179.446897036843 126.162621690609 116.138868818471 123.186942896544
384 137.2742627723 147.665676411763 132.0499268133 144.06833971074 120.078088597139 134.596595309691 111.646550679998 128.646941606619 119.489538644062 125.814335849131 111.179889699888 109.09340987625 134.665444347819 125.967613912658 120.908462121341 131.730421024847 126.553612645675 113.859896552689 114.190690101361 125.49419729249 136.363751955851 172.975651939473 119.664590130455 115.551491722867 145.832232561811
385 129.836397048465 124.679737513109 133.516938379211 132.122415798211 119.588254096975 150.33033942233 94.5863944727616 142.621310086353 132.290838747434 118.405938924401 115.968256148322 126.013838472661 133.385375665156 115.207628000944 118.352399515067 146.784613287903 114.987475818213 120.476187546934 116.34417647175 119.531436134997 147.490764369873 164.576462491397 112.622570303345 120.555906578475 141.535995841772
386 155.232090660973 146.205619556098 137.095256218683 147.993481853821 115.321015590798 131.845568385148 125.556816298151 141.50225884915 143.885312819794 127.032349769238 116.180938873326 120.468509620937 137.764545728668 128.116346116681 98.0935726098111 144.907062437607 129.271904286097 104.078050770433 125.55537974893 128.282540825181 122.854438920745 161.68506074126 115.351662725857 99.3402231491426 145.193226638191
387 137.06729223185 140.998245527235 135.964114225914 141.866813556407 123.532394088077 138.285058892701 118.139800333758 132.782676481681 125.81020522434 121.774221300257 107.828702368584 122.474469967509 137.046630301707 120.7822857065 113.859581567497 150.930745227667 107.809999432464 109.178711793905 122.813080320143 125.944627674163 123.543644449284 171.523935035854 120.080136426784 118.180581432571 144.841938664531
388 116.352143796675 152.043625274616 128.694083479248 137.180332654304 113.55344562486 130.610792748975 130.833319954544 137.289975373606 128.74268052248 122.070243429843 103.485123977105 117.958425947662 122.141417763432 133.848187554271 125.28506162658 150.005357160941 127.16048177681 107.46976685261 120.12156320413 122.861015089031 134.308143350066 169.281871801405 144.366983183984 118.479902196906 157.710873237781
389 125.285609959913 140.168098995044 134.942620496938 150.045674337827 114.993058448809 127.815629426508 130.069800829511 128.855708826596 134.26895050856 120.892183253131 114.653915179187 125.507233257438 133.663914347062 124.80282806911 120.071233008929 153.372613488374 121.82388401099 105.280881485944 122.466981332381 128.829353364107 136.008059848724 168.249123249514 143.296045636703 101.143559451596 138.036985221067
390 129.823608663062 134.664019300577 135.134887201649 156.453199883761 106.349259830002 107.590316567868 120.38693805172 140.447865849724 130.359255000502 127.267415279925 109.585628449137 119.050531690898 125.416461664225 116.410314916743 95.5770987313191 141.845315533985 131.939011823503 106.267659668999 129.026066815549 117.616912940746 127.577053104217 186.169394425321 121.74359386533 117.484128609442 145.744346243599
391 141.454597612702 138.001633507763 126.345236769685 158.153442289743 121.182126442794 122.401109079489 120.639649090857 131.482582924378 128.716596073581 114.409019401561 109.839866926774 115.434077993274 130.734935145515 127.316628727237 121.454074016214 140.118356840253 116.62885288424 107.305896321639 119.753264997545 126.255820232437 136.754396696308 167.009603095945 120.795186776871 119.58639510239 148.687642594116
392 129.292201120437 156.8879235019 126.173485540084 140.953827228299 100.365252970056 126.182094062547 110.013863583366 133.901881826518 128.873684226458 125.847584234786 113.915093860938 129.36579533108 135.00260491838 127.760359297526 110.221379029429 153.886682331115 129.394878239133 112.68375135438 117.030557967379 119.596152602839 137.82619035588 162.381774737798 132.172730271024 116.058119563554 132.35064339396
393 142.758554878184 146.396642468239 129.231210149209 148.055903106335 107.140158945489 137.027149820862 147.908898522879 118.58141130236 144.235062099695 123.97252624228 110.544748694738 130.812418655163 133.747937650653 141.360031892808 94.9206556520642 160.263806679387 130.21197203088 108.054205983228 115.051891935767 117.569186069052 121.284682136474 170.341079235989 114.068185868331 104.452936394568 134.329314666026
394 146.327527047398 152.037900415623 130.815468086501 145.845503825926 115.861911696115 146.398152837166 108.100476125999 133.751627952765 132.443636226068 123.398349445261 131.952939156397 111.574936032178 141.513380963715 118.152941802309 121.265111015056 141.410682541049 134.165050512208 109.623120135297 106.323036235272 121.964517146178 136.337531288062 169.61388963768 133.614750101367 112.112558071896 159.19102237636
395 142.792877681565 124.288906842153 129.76355793736 156.470195867084 109.011340713563 120.422770420093 128.859544348902 125.500281020602 140.344312226942 119.503507655911 100.357277199671 118.302566975368 126.319935594612 122.765565445295 115.109384342762 150.952660926534 129.926991840826 117.862729782478 121.567668639101 127.788186366796 142.39360263832 169.359836590605 126.972596956568 100.305130424967 144.965343850826
396 149.188358132238 137.215640387299 128.073127928838 156.743865462504 120.712973949985 156.668317259709 119.802883926887 115.201144768821 142.215353166285 114.821717760278 117.549885249385 127.91856733223 124.253600392832 118.917406176432 99.2277309760345 168.409364550087 144.726508531204 104.746545456997 103.950431447785 119.033034502349 123.402624354801 186.725595412296 125.73253658335 102.246247682374 154.758596554614
397 136.40027548009 142.640317877064 118.911161038177 151.443653409481 124.857950455692 129.214173035367 130.208395505694 131.490628409726 144.508094838881 116.299023012494 103.619411720078 93.9674421595279 125.624037113744 104.27705370696 120.234370322357 147.417130422657 125.84791154395 88.2337849985927 117.225800065893 141.413238338437 127.97130801441 181.172301885206 123.450210288762 91.8475268509633 139.641415639442
398 122.635505089031 139.395108861188 123.248957957444 160.071770929122 103.343387644636 145.547463344836 104.010083589981 131.399044968228 126.0150340972 128.206099344205 106.944463670914 118.406641803961 133.599643936878 111.64713320317 112.062896944488 146.0502330009 142.594926829772 110.291377451773 118.804683180238 132.734676809247 146.947652292667 171.782919688937 116.287991129283 110.372079539257 149.57663863229
399 149.405154436991 147.461268976198 145.6624026798 146.884622064439 122.311834902493 129.407959180325 108.556301561154 122.626318512562 130.67565072121 122.469634374422 123.948493989596 113.080981849245 121.883783716196 124.350262517328 114.950060675415 137.27839469512 132.507301289521 99.2336955112697 117.897368971107 132.729065437502 142.515894302979 151.4953361454 132.308345422621 128.760035619413 147.452711006986
400 117.832909285297 153.059554681841 134.035703907143 133.932565914976 123.801129369572 115.495253811062 133.986209302583 121.128404926662 118.427008775541 124.08113960063 125.524043017275 121.273577660047 135.604630696483 128.440606347406 126.360971813217 133.76374202927 128.462314861807 90.5464991638617 129.727297344578 134.086962555152 130.95710713705 168.891566126294 129.494654766661 112.752233083864 147.157742856147
401 140.143778829096 145.103694810738 124.197644750604 139.903385448265 139.424204598435 112.278246750729 125.307284286309 135.374477623541 125.636784795762 121.383122170244 105.650999594893 108.545035711721 131.203508272282 143.025933612603 115.37150920033 165.338199779056 133.51391574006 112.654143865354 129.619198785105 122.984898094815 136.40497983845 169.773108364878 129.271080672848 115.536194167497 141.532309681949
402 143.241044633312 136.501850180377 133.775258622541 155.420430173053 140.798665358111 135.090336442144 124.017276354416 127.679076601961 125.340894534015 138.581568807347 123.581996496074 117.376461215638 138.735604891533 109.873702349544 121.461617869001 141.900114533726 110.789755480372 110.412331451394 117.401246218107 126.263094994561 135.654227515034 158.263056617934 118.238562940314 96.4851094195769 135.970115704863
403 145.967047242951 145.353172679961 131.647157363568 138.990273173147 119.416271726157 125.854030604867 135.096968399235 127.400943736791 123.890858081894 131.267376461553 108.078037272494 106.278288747254 130.773897219953 141.150580716316 111.955244128153 154.377136258456 115.958496913649 106.614621301785 120.004271159582 137.046573400342 138.184603963793 180.59915119729 97.276713138896 117.545573477287 131.836160485958
404 142.966193152231 128.198214796038 131.090944578664 140.905447168505 119.272638702692 120.867109236183 128.866899168891 133.300909555533 114.463292257463 112.398388831089 109.359682678455 110.300630106745 132.415534870517 128.896557718257 93.8347059435531 141.392218641247 121.808530797178 106.614658970534 121.685717724764 137.270154928783 133.95826480247 156.759883638646 146.774872386094 103.397774766143 157.156429418382
405 147.654546747257 133.497581171832 138.663485207247 144.313687829303 112.560829512061 122.412243051785 137.413924940954 119.162674008036 127.660908638553 127.112028408061 117.155050762394 107.130788921494 126.138474521338 136.062964127789 109.921988352713 151.058909232173 117.614699537578 98.3713185320124 123.12015976904 126.146868307603 128.379630104063 158.850308106329 121.43704440985 116.698844936666 147.181415603005
406 146.627072350311 145.12854957506 133.930118522116 146.378637020282 126.280623232052 129.605390324893 131.879025303171 109.624344940938 136.102810700004 102.095148716512 122.891210726398 110.607029743118 145.591827091365 134.880052274322 124.490761356679 142.801250830065 116.125445787493 98.4815831351764 122.575785180187 138.182602613165 131.423527037174 158.741853275083 134.141645639962 93.6945363431212 130.266491702278
407 144.069555093064 134.046462097955 146.528813925327 133.139119818182 123.0152024873 114.375244692961 125.116656111696 127.499587399188 118.955041621556 126.727747096218 107.864739344642 122.679965441421 131.860442367709 121.87764192805 109.272601854276 164.553311168051 120.513196828624 104.300625642047 139.923042274735 123.80099923654 135.066360065896 175.201607393013 134.918541882385 116.128493834232 140.350703653205
408 162.442197937915 143.634363292892 124.269692487869 153.015700852467 141.748915776407 121.627460352422 124.966607866259 119.850046912383 114.991463569252 108.109233854416 111.285593821133 115.80406926871 127.149467051169 121.71032407555 114.29722412967 154.080017552184 112.963137917564 93.3004084636328 120.91112943701 131.911766327959 142.118410041086 175.566720834354 107.221497190688 101.264832311828 132.995596120011
409 150.388651441257 143.089074902086 130.054028082484 158.362073133862 100.035580906472 124.720637365763 135.601832163883 126.612847465274 131.658879671452 132.039081518376 118.386798648613 117.930814570499 138.266734475003 132.169912097617 129.536628323997 143.981828152007 128.350299138483 105.72925403875 100.893183078592 134.248283435692 133.750474875986 156.596730886865 117.368711915402 96.3867917034658 141.962055774787
410 148.944237509419 132.462552278362 134.808991953822 144.492571669126 135.587707530082 112.024894338852 131.397373082574 138.010156870513 136.719244529067 114.189837236811 119.675313371946 132.001146047964 136.195586581995 134.38448830313 111.919586403619 139.56142108829 115.249979567587 93.6456423319651 119.195757436878 143.178782489434 137.229771257691 170.72589726499 105.766469307447 120.977640172317 124.733828538876
411 142.510168644451 129.153342846539 132.511997622508 150.826348267587 104.562351568609 123.962094767013 130.079752968271 133.046445936867 122.755752272777 134.829644647094 109.766764131249 109.889385760438 138.760078363945 117.420406828421 101.613304589119 147.364038949294 117.423092531408 103.55149322987 115.525720863445 134.221111767885 138.040918519777 161.603402053711 129.882099519723 100.079961262038 131.575477351603
412 141.634707296826 143.048620222445 117.977534733296 138.049629704112 126.319587658484 138.705955934158 129.213075329339 140.859761671658 138.474878240239 102.341011562587 125.918638297985 124.950581688772 132.690482560704 131.620754545142 111.090323926672 137.748209602849 121.505130571346 89.2445195745479 156.756975617635 120.868950366345 138.022828623398 162.368553894752 128.143417280978 129.201920901369 137.925433552651
413 153.613365936933 137.391371106352 131.345202504338 136.849055063941 131.456286656613 121.256026312557 134.660002496247 113.698925674039 127.063777401144 120.560182429196 115.006726374032 116.10838032418 131.896199892109 126.09316108444 119.884350894676 157.007345102972 124.110807392301 108.120087101944 122.620102270114 111.018698107329 128.017021866469 175.970483448511 129.760064950071 120.049295562021 147.129369537203
414 137.827454898568 139.037972306483 136.351982792932 151.641094681263 137.804237220664 136.195082031841 151.192562854698 132.905422278187 126.565804306249 107.957495849611 117.643067140549 122.83537352338 135.348630763099 120.741197161947 107.835763479535 145.00956027362 124.396833022505 116.427012215312 124.970103014111 143.128095979869 142.151000055797 157.390539487222 119.494902319502 109.154024412909 114.564731036413
415 138.426141861359 144.445652123665 123.413364351284 144.478438430278 130.325381746465 145.644874721282 132.627107664299 129.049197023125 127.373280662148 112.509302600181 127.280593985399 110.049574705041 139.614735179802 125.866001434457 118.474129673362 156.481707343607 104.159272949367 90.815273012044 126.745045740279 133.571845244835 135.172666472784 160.809953434109 100.664097879403 103.551972656439 125.125333005716
416 139.929743186775 140.938107649095 129.379570808099 147.294291926344 134.3767055482 108.000286627432 120.359770879795 120.508389782266 123.589630976012 126.438664022736 109.735218623228 110.746884460999 136.017958065759 121.788913905932 111.105366224957 148.853950538933 110.356522781076 90.0745296638016 112.501243652046 117.671370127983 134.54573016755 149.769702627907 114.9375780182 114.962789855123 129.061869718321
417 142.121817714044 130.785443469014 136.314309337211 150.620837804678 137.402945259881 147.955684866625 133.301601572393 139.808601524304 135.61297881942 132.029012004967 114.669776733627 119.281309859858 129.315405900935 121.139500151366 118.563092794528 150.665659506685 103.675944199928 112.644103763755 113.759861255397 123.505897367723 116.34645737323 167.258773430058 134.702097633536 116.262408986814 143.025004203156
418 141.419772827431 130.64845527769 133.345831332974 142.928143428483 132.067245335726 127.770968071257 117.786729344765 138.732728443083 127.025809879513 132.861996664097 120.012091628792 119.320048976959 139.155672594801 126.692591833732 110.621908994286 150.458038191932 128.315553434992 89.1176930771262 119.068983013995 145.277041142267 141.470131619546 168.358846316058 120.877816670083 114.362522201453 142.676886283953
419 159.28836854565 135.699922549979 135.76529566265 159.376987837983 148.641328842113 134.410419302776 147.092877584374 136.544509397675 121.807030868872 120.180511005359 120.875177684883 108.47717886772 126.078376892659 146.388891742241 108.226157600803 133.275007586869 135.906513843293 109.73096816739 126.266041262126 126.145521706625 133.001077280777 168.205285245519 128.010529149973 118.347488105927 129.619620422952
420 142.135725899952 147.290309998687 135.133564279821 139.682959528859 125.629133626709 112.56474595594 120.846413039986 144.265930103359 126.717198982138 112.013453289325 124.122469709894 111.588236837878 138.293393481837 126.073246178293 135.081381513136 129.126293246134 125.685536483033 101.457196108237 128.317952859027 144.556116445044 124.106946866548 176.813676048077 128.142907619922 119.708827663708 120.706220406729
421 127.275915253266 138.89452705654 141.462391965879 140.528472270069 136.539396649387 135.19459053187 119.434715647024 126.771115527348 122.16806558639 124.064309765183 121.105246686281 119.198817214166 144.106522978837 114.624112250746 98.7535201392914 140.299532007963 120.200070239852 110.057182408132 138.045563934595 147.322863022049 138.654452915027 172.03555430833 119.051872977414 106.527704275446 131.279810010733
422 139.742644758685 137.409486312172 132.263350891483 128.353431737437 119.330561872215 133.627396911346 123.577121124976 122.432594327332 119.520688108967 135.833110997117 113.216830292614 115.909210937525 146.773420599723 119.583961286047 115.699385678047 136.313929717601 131.395740752147 104.250724557763 119.357005376396 131.084652023561 141.373556093441 172.406987609501 117.245985479349 102.220470270242 135.98537072414
423 141.233763646994 138.424795381188 119.267079761343 141.132805102868 123.4726389827 131.347324827463 123.444169216969 132.044352101378 139.700413773923 116.610276167399 111.293184692743 108.017184677044 138.007021569976 143.164239794573 114.300287342759 154.051040820437 124.936991745306 95.0271156560369 142.728488350492 102.812073784283 145.157541352854 179.189953858048 131.20713551069 123.574413162804 148.575282629531
424 143.752626703031 150.653075034863 134.753766288098 138.887692057417 123.449046943414 118.96751037722 139.119126858962 129.868908398393 133.142258568644 98.071260303444 127.787374995465 113.662309409596 125.145377706538 145.732787162723 100.201326796528 150.741158096495 120.071858085376 97.4926858055097 136.355901629981 141.556897252162 144.156420177714 168.115313055978 132.862596504338 123.67012498084 131.13528617038
425 152.130107590998 145.029840307017 128.591843132366 140.304694419735 109.111151553486 115.823728343913 127.21172039425 131.264680446922 127.627880617883 120.588853830649 102.532742279363 113.508575590603 126.685742723955 117.585267419694 100.027884670457 155.660584485886 120.72445365974 106.170652451171 108.679724166996 124.609507993992 132.677216453368 163.705049323555 111.115718246114 109.699131907585 139.061654526101
426 148.118732868331 139.838350030157 125.828881106062 150.119450612145 115.542128841286 128.589838264243 127.321313938846 151.608387771261 126.896355270738 133.830005756171 108.420743117435 104.591616759916 133.48805225036 135.401343973578 105.912037400909 143.679318230986 126.779294202045 93.59410147466 144.722029667787 121.344110452899 121.657845300619 164.370765076955 118.653772074497 114.589882133293 145.566248036907
427 142.334603105729 153.471764120273 120.214205856812 152.981290394283 127.122129518312 117.303811696263 143.953260350072 131.305681472414 138.298724395325 120.416362894172 112.955765474019 111.463263349502 143.948170137992 137.372566127395 109.141829479167 132.431191180066 109.897370884363 98.247726999845 116.467575422617 116.602471258716 136.604827614428 164.74869361705 125.381776469057 118.917749088137 156.407641315724
428 140.713101813511 117.388962038547 141.721614212161 153.793267337882 132.042301957827 138.430999402402 132.714396699523 132.050133079582 117.024234824214 120.707852603427 116.576217455473 104.06528597098 126.482924522864 137.54121616172 98.3744092087462 154.054523558868 117.628794246777 107.657871056059 140.417364119912 106.017548753045 133.81984806997 154.928457390341 121.132596784093 108.162182621537 126.8363675163
429 128.700863603189 155.639475077337 127.217059242163 147.86606450854 134.584146352512 121.757667398083 119.073734306503 127.2019731708 117.059820760316 128.697076216368 128.179599370955 122.07119073814 132.017671770218 126.866292149467 119.97760896446 136.649196825064 123.943853857928 95.5316515443601 119.83012810336 122.852187869681 143.934063444595 172.455805687587 129.079312103384 120.544318131387 146.027235440323
430 149.320657208825 132.934706686608 120.833691993661 144.815585028933 117.464329239577 144.507382796609 122.991526344338 126.28603988629 137.75705618387 104.553463364174 127.2403828195 129.851350353823 139.984539808697 121.060817212375 129.835676382665 131.741263463871 121.675486502271 106.243996192564 142.485646296287 127.431327642081 134.648956789361 152.951170155718 138.88726877932 119.281312444447 124.264353883918
431 158.683147456604 143.403316980229 131.5022247285 144.116682921453 137.95938147691 130.692392640173 131.036951412691 127.608335522403 118.328339255651 138.316320542305 102.554476274963 123.066140051228 126.806870923099 132.164624464561 107.15960562945 154.490973729017 113.235478695136 107.699617845963 113.580612505741 131.053487079038 130.425117845222 168.215863558732 105.780416957693 115.175160632168 141.612917580454
432 154.287212161413 140.090958716222 128.537916171815 122.56199164953 126.660795869769 128.266461560895 111.584859982183 129.693282996209 125.106008255293 137.134007101318 109.528619313596 119.830228534369 135.916967931239 133.946713182417 115.367876635838 149.764296410959 134.701122953904 104.934345838332 135.442573605006 128.325573310208 134.156408221537 171.652434277734 129.601483581311 100.561120705773 151.068840912825
433 145.772410839586 126.518904478451 139.893428671712 150.765577834126 128.64353358117 133.373412175216 131.760185678965 132.207930389383 129.507272140062 137.795099417428 115.651877848033 118.729935540463 133.809856540716 123.86651214277 115.702172647066 126.259552148929 133.298591041429 93.0028989586319 121.097598878038 118.627773422836 126.29445307885 164.776460302859 142.399494644007 120.153753751662 128.440411205473
434 137.33025828507 149.117245256878 125.421088610261 142.866905469987 127.677251906908 128.119040916847 135.077430401327 127.030270649595 130.579453162123 131.384663302693 115.587923937965 122.346286334248 136.75815890604 140.191483777865 110.681554151181 167.250042668658 113.815459174498 97.5027145338675 127.959856694365 118.675662657559 120.419070182237 163.115988361367 131.676486415986 115.758208091504 153.081040182112
435 143.455452774825 151.528695131481 132.458628853026 138.803723590008 115.75828601473 126.160344515694 132.060651455728 127.046295860015 99.0526819606405 134.850054264177 118.587757994191 105.918517418825 131.056885919156 128.0062401749 124.798364602127 141.558210339052 119.856093770149 94.8647242500166 125.913061635864 145.897323240179 132.894075532821 169.69622345448 129.941330529207 103.471080118674 150.836901271925
436 157.288341628741 142.398822345438 135.00508206374 140.076968788103 128.273822345528 142.250116828069 123.152529255822 130.971912798679 113.18527046191 129.680984244261 119.668497176825 111.424293816488 131.91997032835 120.021554726399 111.361157818889 127.836188688026 126.408532689356 112.00736264461 123.570906069395 132.468777024659 132.675807227435 157.583910623372 126.551526951873 110.36309027369 138.286655891491
437 139.046180181205 125.018511205231 121.45703212704 142.714655598358 114.935591022044 130.273462870127 139.400666517428 130.12326579335 128.958467343818 129.221014625491 104.254540559527 100.383646574803 146.636449628579 120.775145958238 113.14078366333 127.291488393034 118.064410705858 98.8762754016185 117.697967617021 126.45211260447 125.296327779393 164.37416320438 146.286479899489 112.510351641729 146.063521724293
438 139.266480026604 141.273105627892 127.683392268983 139.179289387807 98.251743726168 131.651871310284 150.727555276713 127.156697583266 132.630543192573 120.076910938501 115.737578453364 111.534318695619 139.837405990654 126.478885689583 107.962642791131 128.832502899101 112.573527104153 96.182515703566 128.454109947226 128.041260734427 135.109953380288 160.083862791266 113.838078462896 117.099468536038 136.580774389618
439 130.941570691217 144.127709917783 142.772916243573 146.358581951813 131.249198838292 118.843848120468 146.285713330844 139.956655476595 129.668028259862 124.332587225092 114.101386608639 104.535230175124 123.478574593777 144.330766109169 100.019444317224 145.628143906666 118.372769772485 98.2209186766402 131.522261490725 123.064678752305 134.928196641096 176.775474983231 127.513633530061 110.694686860826 140.772423340469
440 143.418833537364 146.57793932592 149.834214424729 147.02819742221 132.477773400608 114.357254221579 136.802395646945 129.44434188795 136.93339933626 127.034962609726 116.957057431855 110.530743751075 144.917792693605 122.355505760274 121.176978293233 138.65565452723 124.201181731996 101.500476022795 108.026599695361 133.991759160903 132.0743312645 161.092945101026 138.433955481744 102.956810929467 119.709731206111
441 122.551110998565 139.038544559572 126.889255349432 138.175264900147 115.31014634178 116.265758819932 135.576451789496 135.346009424906 128.525491289039 103.634055951457 115.817214539584 104.631315157384 141.530846401379 139.499601914237 119.389656584268 136.055970282278 123.419303431035 117.70002422216 142.125004674619 126.411967483164 138.372443784003 160.691262349748 129.829786296431 112.901330088568 117.88421449122
442 150.746254202641 143.322234029934 116.395760296127 141.523210636295 118.560566065589 129.601101377049 144.895111329227 130.847702427972 129.583900475254 116.424349701171 109.651338335769 119.21871915347 123.306164321042 136.758239795577 112.130154306652 153.417910164108 122.973623181046 99.077271280537 127.51983935088 128.857389938863 141.855431946978 155.188727583594 124.375679124211 110.775930843438 132.97268089447
443 155.830762241793 124.184518006591 140.283426299782 145.23052602684 108.05901713578 134.167999843425 116.555635921096 119.618607917864 122.173764348078 134.733497892456 104.859040102969 102.648886997467 133.543688237127 120.789655841102 108.990199486542 148.383656877554 104.056631223174 116.838830729084 119.243987507949 135.308895661031 131.375712464086 157.05295804891 133.798999816033 117.105315358049 166.538349626894
444 134.875032817137 148.187013720802 107.824725612965 144.19771417614 119.34725554606 120.327524789767 124.770831994255 124.481706005713 144.135029830686 142.37926949799 106.113138259111 112.301278174616 130.322368148163 127.318548909811 123.636297874903 133.185269778622 119.420286338693 98.719804824514 118.559196887066 126.463417208179 131.928168442461 151.650646210808 134.842791253254 107.111917026966 126.164982377962
445 141.774057661226 135.037379643282 117.275163227159 164.269404618058 122.055721370834 137.489093276878 117.722984355807 125.330469343555 120.4647449662 124.672820384242 110.5893921889 107.468435994592 134.581692738055 147.643787302066 115.495474559766 144.021482583857 118.61798796453 103.563451101004 130.595697016214 131.919690935435 132.388587485201 161.368860216604 123.574152964323 113.721594483447 125.430693368873
446 138.175508338595 133.817252379971 133.307995683429 154.421791691882 141.549445198695 135.211312230492 137.313761403292 133.787910088357 120.840581558446 128.089225518632 121.186291152515 114.765841802626 133.872927521528 125.009175378946 103.91076202709 149.961069440515 115.606389620032 97.2107811888157 122.346161313862 119.578047373992 139.787742661892 162.56444585956 127.70815154413 116.301158977857 133.580823741797
447 149.315255168389 154.113336863364 120.785452171923 153.798092466465 129.387393235753 124.459643204071 134.751723541301 147.50014065319 121.101119667448 127.910014012101 104.472402445849 121.207659867706 120.667226907274 131.142835070467 112.537900835766 148.299641867634 114.871540507765 96.7416401013636 127.607611697594 130.45359806981 149.448992035628 167.817850724297 133.796375735482 122.56604567328 140.700294572148
448 157.741836857741 137.722592311718 130.901796659182 144.305782427975 93.4895326691341 123.673311883161 132.602011984442 114.806769638942 118.218274618412 125.089279171022 107.635928664267 111.287016134453 129.546052541295 131.875999550257 109.472696754701 154.904507543563 116.98217347208 94.1989504085883 89.6263298229333 126.290255514608 140.700667474598 163.805319093863 134.132309856205 98.0639923422257 146.782184059601
449 148.748218087095 132.905455872618 102.402952216417 152.156698268645 121.600788935373 131.268959713632 140.490389325657 124.022432472647 140.764019268429 123.919117923149 107.019476976414 108.568304525734 128.577820986205 149.957878558162 121.1063088923 157.222943252011 123.663221378354 97.4193439850581 120.068790781158 111.872051335438 157.085269665349 170.466674366254 153.609613601259 108.50556736978 148.075656489815
450 142.670640443608 143.909634316686 116.124339915682 138.916097384031 133.680229519016 142.020265775388 122.616440531067 140.334873131531 122.305296086604 123.747983320699 118.390225994164 129.486415613798 129.269765122138 130.19512036983 121.086096997621 134.81592936212 125.247493156856 84.7469413897548 142.109379580599 117.989362038717 138.194828887591 156.175792646351 118.69291946315 127.193687832351 138.462728498599
451 144.05231602248 133.91535964459 125.20994907675 150.181564599318 123.359092982021 133.463180691412 116.540172311978 125.164850872593 132.689448801756 122.564019012247 113.306102590675 107.018633786707 133.554899414879 117.929695082348 126.412415181129 152.317906416553 117.104759803846 99.8928266220338 129.03566711224 132.004968027024 144.876317556999 157.040471037425 130.828210553564 109.548474276724 128.071141903661
452 140.70734688486 138.966122185414 118.27502801971 138.303734590704 125.93721133282 129.644252474111 123.005117964323 133.519772932854 132.265260874506 118.809172644914 110.773402172549 118.032619582389 124.754834261385 120.116735844194 106.91321809662 131.510772288046 122.946063943562 107.55423899516 126.845134284607 118.721362588752 144.158819166001 157.840043819946 113.784476347373 105.710186096972 134.619994902535
453 139.803329343161 135.616658544064 121.898254384651 136.548151429807 115.612750848229 141.661972778955 124.123785614373 116.887443249613 129.335777439243 116.947180288493 115.831097404336 114.461414793155 129.611075675154 135.258959575175 119.355674138677 136.83272658723 124.403066651782 104.911057212327 113.77925373673 128.860316435786 128.660961773583 156.660213667581 124.534444715416 122.44608715759 139.494394416152
454 146.917686040013 136.267947253652 126.289609844773 135.490870187101 128.873336701884 131.304054240306 147.648603696038 143.350449572464 138.01066214322 106.127609407419 122.379552327302 114.83462995172 142.757306565278 132.646830927296 102.335680504221 143.131738421811 118.516023931097 112.016875744644 134.388157827571 118.761202653203 148.149923161468 165.267746797188 137.965161489227 111.793420734344 130.484120616797
455 154.022512501408 146.360750746002 127.968242128517 143.083462000329 127.002687773404 121.833862777478 134.06062851161 117.709671144793 119.364259875145 128.903775849628 115.813607948093 120.970043233373 131.74229682491 136.845631958893 102.554587772593 160.791915942609 131.252717439719 98.6860365542062 118.360038747421 138.309725621489 124.588786773283 170.40167128123 105.256998345859 103.405908194188 137.558370066522
456 147.321649144809 142.581690477707 119.88353080849 150.1989804409 123.752546259049 148.896552573075 127.040376921501 137.713246235973 126.377193309551 127.616941380703 124.134001224213 127.492524566669 132.838095942627 123.701278248059 116.214999130958 154.143178948106 120.041017851152 94.9752420269798 110.5660156885 115.590900782277 141.275630878415 152.619859511076 122.127787741865 110.425723506713 144.67627729848
457 164.345348352227 142.565128906082 139.207841689133 134.785123321639 115.075654414017 124.077572553898 126.582400496901 142.505411428771 117.471419056665 129.520124406096 105.039171850816 105.224019311674 134.310405347634 134.405299740757 102.159434303029 153.921313955689 125.26650084345 112.09753747102 135.472822510462 130.132227631038 125.634053127659 169.96417360025 124.345285929751 121.334340025135 136.331956221074
458 143.897836848344 144.18690968595 129.160576934784 136.523511081002 128.320722610079 128.65719567492 132.264504790794 130.263019986106 130.78411505202 109.914101901535 134.980673960532 115.508812341168 146.883682391328 130.837028193919 130.401051853985 129.938416197804 137.41614903196 98.9412719174248 117.519275933488 114.832802563384 127.862834477302 152.021857005493 139.944121122336 110.750513948933 143.393670490088
459 148.560704248528 139.437907679221 116.973345967153 143.117951226949 115.602579354339 122.907599582368 141.530007409071 125.768263440165 136.531209055409 113.540611373884 114.140322608564 114.852891395013 120.56447691509 128.770086182603 116.83968867885 157.840165222248 119.201304132729 102.607970557993 130.367458196153 134.883206370043 138.296623934781 166.916526849436 144.295989371116 112.065403539025 137.493142677914
460 141.189556842267 134.737120290001 126.811998726415 138.617510252645 122.108708530112 128.679767231432 122.12465949362 136.23434135517 127.431137265624 123.634406011099 108.314425734573 103.040713017762 139.158240476205 119.049438215956 116.901091267874 148.103976253419 113.580156298112 103.484132179523 134.985422430494 126.30734426035 131.341175897175 155.167582687205 116.811883277627 98.8244857475908 143.781808138109
461 144.704452606831 145.54518244646 150.085202365986 125.49811719225 136.436385680855 129.208721497113 134.798957045972 115.504092912747 123.776664885784 124.273615675544 108.206700869512 112.034814250629 111.646853981887 133.734637683961 102.054463418654 150.264452227088 109.337559436462 98.017248969019 127.817198581835 125.103249707445 137.401459751057 166.411360993354 113.389398819276 123.296720905525 124.185480918984
462 142.109241447207 138.085517038812 139.048008179621 137.255057035291 147.868069433331 117.064387102581 137.040101746099 129.470377710696 131.735607907137 129.400366026945 116.042514614911 117.35154321655 123.007294458507 113.007467055565 120.7383139068 129.585185348809 129.625843076915 107.536789313104 111.836775895131 137.292784423901 143.515033193791 156.21187690139 132.775528347903 109.794788546716 125.4923750183
463 147.235227351666 142.349427056172 115.046485789937 149.721202229253 128.147258099995 132.760203035561 142.652652311744 132.161441090122 117.173318687523 122.956888898395 99.6294387609465 118.590391992742 134.181272667512 131.825498960503 120.731545803348 172.432258135951 122.761181046389 95.7279452545676 120.907227587716 114.331808376996 134.701690128863 171.228838194784 116.224337280824 105.456442908309 130.372338194295
464 133.614495118399 152.726620540869 121.116375110426 134.275494127005 117.413197091443 121.91783090636 129.843711443362 137.661269689528 140.023335603765 117.915994420284 113.259211877598 120.909698149584 138.113022389362 153.894514663483 97.328381539186 147.459273804661 123.27094265401 96.033280739522 134.257904584406 125.77193012285 125.851643731404 168.132268033483 116.968933639603 109.337708448933 124.821932592227
465 142.849811112313 135.595487970408 134.857211687772 137.645068533627 126.841620572146 122.979211150335 117.733522466425 122.171871192955 133.641062048137 117.540296516826 114.785811337911 129.331836698564 131.290598810556 143.855230896552 100.141593074829 140.885460445206 108.034081471476 103.638534194126 126.742075429985 133.162300102336 125.527366095795 167.357763473624 129.899646287565 118.089653256203 124.53134723752
466 131.526626974262 158.176771561957 140.509730029111 134.555411130616 114.428259521375 127.111819373558 118.873166819374 114.506837159006 115.819990126892 99.8996344333376 120.281818823629 107.526977046578 134.163390798138 129.268421031544 120.717143956981 136.159922790405 121.144570145408 95.5377420555714 125.199195107704 120.756025093819 127.632641055991 168.604458026315 120.635227563108 107.148828137987 133.41814039925
467 126.434955797196 144.126204338954 137.813118809319 127.121698645239 132.59981321592 126.078882792731 110.912158406882 116.516565520994 125.257769930648 130.17642796113 112.122082212338 121.675912549658 147.278962793312 129.342387493418 113.508194800586 144.505451945336 127.992023784057 92.159281800746 119.99648685313 124.63133779629 110.621560894112 177.03054358835 114.949498849506 112.029901886137 140.184120989561
468 149.517140290134 137.243143906336 109.126564973562 143.369855676281 129.638648519867 138.671724559961 117.259913725579 125.456332908197 126.40162614245 137.921701668895 129.8975090904 117.893039143161 142.51093256886 123.410667503885 119.462630738565 135.981536613943 125.574122156142 96.4639908532332 110.150682765251 117.494109581805 144.479984850826 168.035209127844 129.806320672934 117.663802491781 124.371180967081
469 144.789482967729 154.350331445242 132.566882982043 142.250804979086 128.896555350003 126.091521957145 120.602420046758 127.103160214626 122.784965813243 118.077779848418 110.930370678797 109.896167814262 129.538025473492 146.869687171995 108.671353590723 136.567558531213 114.895802057035 105.552783695678 132.110158048284 112.669922647624 127.173687535094 153.827250138548 113.758618110576 122.629674871216 131.308913800637
470 157.64595232371 151.634021805579 125.759684395894 153.494063706344 126.512813532437 129.986387105566 110.872694806199 131.218148344291 125.250501477145 124.778003997306 118.924226250787 104.789666794846 131.733884555041 119.868236876912 130.156416609871 146.46310297843 132.057385100848 101.273172104166 123.379067175587 126.939312012173 129.662355793557 170.611689521317 128.209165515782 114.230393143646 139.405402317068
471 129.11089283466 157.808541117637 130.268620774289 139.918529608496 125.104452510598 140.706476842302 107.918049504876 124.608850477295 122.864941362842 129.239622090863 116.158832603521 115.055806468818 145.23671638252 129.695642784088 127.187095064934 141.199551942325 123.441199754832 102.700537861689 112.451547857629 120.06820020314 134.94463122748 169.559317993145 120.809153025484 108.709584284668 129.508949326472
472 153.66467674846 152.001009860127 134.836112488029 146.423002829423 103.038706386878 123.722651985517 140.205848596667 121.584085721374 139.036202209835 104.07352409251 104.143988987762 104.503044484836 134.878167949336 132.494726210803 102.934577067388 146.763457935979 123.725315614966 89.7306034022394 131.153800990712 121.624906758929 135.343592058438 162.164664093775 117.55360177781 104.282594237406 144.900186035029
473 139.243618401101 144.919498725792 138.355188549856 151.973009235603 113.896491013016 127.45882943917 134.011984305106 118.026427340078 133.655078443283 116.101784702919 122.590250264331 120.163435521335 129.303702545057 136.345132543352 116.351035581704 145.823208263579 120.598520178997 97.4394553199096 118.504969149664 135.590896083795 133.478020984457 153.999413788415 116.220229361863 123.11098230712 147.013322241202
474 155.040519408988 140.657800167254 121.600534172031 132.783946693921 125.716976468099 129.23641047735 118.086300692563 126.409914958563 119.042743747033 135.213035882299 101.738648285158 123.635148508964 123.429049176339 133.687315613458 112.830141832262 158.843243825899 106.079133398949 105.023158400817 122.207042259977 125.065628239305 134.913756030718 162.265525007399 140.71077753799 112.041634953842 133.467028330399
475 142.377805281721 151.71668844953 132.616198739775 155.834284237182 113.292771142653 115.81390104473 138.676260799854 131.766213381142 127.094457937528 122.82188658023 112.845757538064 121.40497256975 136.568235449679 122.407504210086 116.663699536323 153.390931280619 121.264597707197 101.865706175193 114.44328643234 131.179160439506 142.760593907485 171.377445853496 134.402341933434 112.013183173106 145.44455722112
476 153.096635522384 135.831634133753 125.098097316048 148.01878504213 114.943090574996 134.066336159602 122.29347859815 132.609004884993 125.641632406849 138.385228223896 105.205531696079 115.859207070577 126.105808530223 144.394681792068 104.326851153986 139.348124677874 119.774935942337 98.0696167755717 111.866311249782 113.038208688919 136.861716157063 166.037831257395 115.662577213697 103.693685025084 150.002323559225
477 137.074259241098 143.962649506504 126.185554864522 148.592406058304 131.917449798963 122.435651332527 116.727507780529 132.297789581441 123.167911992947 133.0328214338 112.443667540681 122.458499528798 141.087678508407 138.449219783258 95.7383723650815 160.948197387651 128.42715688197 91.8078207164025 107.487904219798 136.606251077035 139.164279435318 153.7471702353 115.00329789663 98.008032754096 142.417543859911
478 153.592191538121 144.917027218616 119.646044316134 143.965153454124 117.92365339968 138.468808911233 130.325299858206 139.731421402618 129.575726777527 125.725450179178 105.445527874111 106.746443749704 127.928200738314 142.647966598124 124.37493603397 151.892525793731 131.301404881916 99.2257610627309 127.352647078465 126.414634550507 132.19480956067 169.611854184895 122.075420332149 131.192013513998 137.479877102716
479 138.199788924741 135.012873246665 102.526211558578 157.715656028802 122.394243536656 126.080736655239 123.775268441083 124.319289532857 142.449415485774 134.08568595044 121.329258720298 132.575585670785 133.291654475381 127.970029661684 115.679506041421 137.521455880155 130.091200145605 92.8898877008672 113.12174743485 122.38526637776 127.216897592411 183.218246915184 141.948070280595 114.22289057628 138.666522972783
480 136.074507138155 131.179745417129 123.597210092258 141.498168714228 119.245968286278 119.034239804697 129.292421682451 134.577451939404 138.110798459112 113.392775347926 106.660919749781 113.299340867749 141.312656306649 114.978831866955 118.696703811836 147.234666761772 123.592396628942 92.2464178319727 130.544706766278 127.767074693322 128.56696799032 160.875570660862 127.385925854932 96.797326235021 145.475711198048
481 148.737113381735 150.578328301791 150.096153776124 139.144586393517 119.087182124405 123.083245073775 130.039417331854 144.461805266499 133.194531203763 110.86362312154 110.428973790773 101.56232753943 131.885060761971 131.748952135606 114.371666110079 146.18294611578 124.568276055666 108.181449339259 131.297167173631 137.838347380811 150.39747554656 169.865679326249 131.311278753713 107.687688672665 133.441691517745
482 130.6891664231 131.162735356028 143.364891333373 139.261753045957 112.755571579859 130.938013351087 113.903090749205 133.93245360168 142.093044062442 109.927362778906 115.538401931607 125.384714517107 142.156799558795 128.668896353476 109.456608873831 143.465673773898 115.884575516121 105.673543447436 122.06578757359 111.732259292527 132.387198126419 157.024110787005 117.258704049537 119.576476224906 125.07122658093
483 142.350766113415 145.12518915381 136.993076691401 144.788975021994 136.752904629278 127.978667269371 123.600226966113 138.77997964552 116.702415603628 110.864972248616 122.291028376548 108.527478502761 123.786664618497 139.165482590431 108.775892233163 150.636588207848 111.165459289294 102.2232970502 128.492247113189 132.123074060059 136.259761863668 159.108907522723 103.362934328934 128.985650849208 143.183330704095
484 159.031861625835 125.364723273412 120.00897577556 149.80722094564 126.985456153165 130.004391656894 139.170529380688 130.059533488486 120.525904522877 124.013894803777 104.243044772159 112.998841192531 126.435043790922 123.090431224096 115.660933241719 141.744905513978 126.168537285959 98.4415872071975 114.025249201942 134.201299780108 138.615868049586 164.138993286109 130.753712785504 108.675177114082 132.878737210482
485 136.917475341155 140.130966275228 134.263204396914 147.176518550256 128.406416559351 133.546351340275 130.055306707961 127.293452487204 121.862483089167 135.286229806125 114.260807256852 119.100156223937 134.768696248509 126.51057201235 123.480410099924 149.560188612676 122.040838475215 101.199650235677 107.157379970434 124.681559259234 143.687732356624 172.890622437865 130.26509692677 105.715122095139 141.1170723718
486 133.711992601937 145.733159532223 136.18177941607 150.30098798663 120.281732502113 125.388208529624 126.368303786189 131.042300771991 135.809585097836 125.260703075637 125.239447646039 113.134506664574 138.581428254983 113.448382893042 118.137648110092 150.287529259399 135.076740738237 101.739594645433 145.83231888246 139.807615056807 129.411859128526 170.403312282513 128.949215640572 103.943581680651 124.510656623992
487 148.09754117854 146.62796283102 114.4437104709 129.061477098928 132.431620613944 115.355765427004 132.349354661843 122.344458257005 127.089773164393 129.973667725347 98.0550043283338 116.707706841795 135.3426549778 132.030026755292 113.704714467689 161.791837295752 107.841700916658 104.365621101984 137.543877717647 120.851093016259 146.657286183355 162.510008188912 127.7865696956 101.581905357157 141.029703017082
488 140.322963677892 150.775014191486 139.975247060774 132.499387866347 138.546589214193 141.698214036624 108.163582129891 131.472559148937 142.860382980725 117.247304252272 136.580047615748 119.509945794642 123.972287916255 118.818331538575 115.117944053604 134.507413911956 113.593625004224 95.9424995722482 154.828583233017 122.810120297377 130.786406637128 162.9103493528 119.001346668334 117.346949359865 130.610391339606
489 135.460493522468 143.499407833637 131.750293714494 147.266849996431 114.979949601523 136.208467909902 130.25231453171 125.815406867197 133.360120976237 114.603401495508 103.46184820555 107.700815389792 135.453731689086 130.392976056485 120.991959896311 170.984537942189 108.307867691863 101.023373359092 122.896133048199 127.552825509672 135.669317258132 156.031531961205 131.01794048864 107.972244482846 128.882802738895
490 133.541421559348 130.052058403453 124.987660523063 128.389291486474 130.897525724857 124.479626207182 148.772870419546 134.812758323179 136.50634770569 104.917329581908 116.575652582677 118.65514537925 130.458657610437 135.82942259165 110.288613696598 145.585784872955 123.893005587096 98.8053306584083 123.614719368514 121.469571587579 130.039835047266 163.015418708909 120.84191222369 114.641028378741 142.254508113192
491 149.50475359495 142.53584525253 121.133068707788 157.06235959091 116.942649564581 117.756263992374 132.698858269116 132.487387664183 126.011375105825 113.654466817638 109.205025632328 117.629780483314 136.375350098831 116.530837349659 116.696916410036 142.075507365188 121.6127876338 100.421098084356 127.560055738931 117.994216795818 120.881772244356 181.718076206466 124.882524752336 108.333632798627 137.498911803799
492 131.096116893738 159.113832439364 139.957177905682 143.964345838013 132.501340351701 121.949094455741 125.553394672265 136.907593877108 109.67168080118 128.99767590676 114.022771500282 114.163733337857 128.635828202124 142.496114519261 116.042393161609 149.90987462378 119.920042640727 87.7185337197372 124.81860798774 126.58298196154 134.836344102317 178.203504833691 128.621630361575 127.839354909371 120.330509575014
493 134.114216363119 138.805893577899 122.402939222404 149.822606013681 117.904285302831 143.282228255728 135.051175901419 124.434553520723 136.514780188275 117.402134280391 101.8237774341 106.387344777124 142.257136973001 151.685438213535 103.37374876581 153.578678741832 106.717745493622 91.595191294908 122.96477555423 137.094556455864 126.192051058987 171.497688902138 125.600617488601 109.191708661248 147.494139760438
494 141.482291606555 137.991044304743 120.785731325484 129.917014004984 131.906988008906 133.592931785145 127.673025187965 141.376787468464 141.09253355682 99.8063647847367 123.186268904026 116.718428280762 138.197225077875 123.025964350928 118.821010291722 153.304458317152 127.36926817367 92.0130426627186 114.2324310108 134.741910277636 135.475261417557 171.721183047404 130.825088761573 122.298267807734 114.433359539976
495 143.538838904998 128.68912268847 123.16081095212 148.644604147576 116.089404950795 135.247536139334 123.107302216491 136.968133388114 127.337390826359 126.128791910683 112.636693497414 111.992000421758 135.577168283312 124.363396665816 105.494299131338 143.624831564765 114.779243468948 95.8677003581319 121.940354063077 111.544187499289 126.098179720113 172.614600910037 120.31600327744 111.799002788573 130.456151313293
496 156.878335548167 140.143177722978 119.438898451623 147.587368481787 125.478488168587 120.666140095828 134.333867813771 125.226875379398 133.161336048296 126.307174196119 101.580267323939 117.324635693836 123.980695141235 133.463925795074 108.013519558634 167.464065916474 115.285997131762 99.9072271049685 114.050653132065 144.197824675298 130.575139324958 169.921955780325 133.066271652233 128.329794965281 150.317224075485
497 131.889102651954 142.042433218729 115.193355003164 126.098136588531 104.212843014408 136.520390642174 125.747843381004 135.553839668266 137.899391166003 93.067532153956 122.056609880551 116.622042821964 130.272607486474 147.679401716582 107.410078636582 165.127490188805 123.232369417596 107.356401547494 122.391652950483 121.565843898177 119.305309581405 161.391739283747 148.505129708497 102.946343189663 132.090554579784
498 136.094513030067 141.292934697479 132.775318162916 138.031660704211 125.221351474828 129.165341742642 129.643974653203 129.880465050549 139.241985653086 117.01003222421 108.607332932628 104.199209234885 127.95770531919 131.101164114741 112.457031580515 134.51365836716 123.660218701713 104.383822674152 134.961219798296 141.481486000507 121.954282860152 163.898134074331 107.536887143955 108.305242767466 134.605685938724
499 143.683164661769 147.849581957783 136.145587141765 140.474843522479 104.488238754625 144.395915512103 113.352118370814 121.002525631787 129.533460148857 123.722360918072 126.819328453609 111.583805635305 128.957816476798 115.930385652787 125.068925059088 124.453934867965 122.62450474333 96.002551040629 139.362562327898 134.117797045591 138.048600477853 158.672412040171 119.06530696216 98.4235076725937 159.691412562749
500 159.047817693718 137.333021314502 119.841059525407 151.385044783318 107.846870147329 117.700946854126 140.096386642202 138.759637253107 128.661812556989 122.394789780571 115.623063645942 104.073020584244 132.457395201119 131.171170306113 103.806720452302 136.131329786555 121.298652914494 95.335437157504 118.168856147137 120.884288338797 134.357289329879 167.0349758633 115.035639556321 107.731561898579 132.5752402925
501 149.560621096565 127.203520309346 127.819053698544 157.998249556991 130.122676468277 130.484653996396 140.115292808508 128.599689360217 132.419366959725 113.939179543193 111.784776039631 124.050240134493 144.354528401117 117.787741867481 109.50638021431 150.197535141405 122.548286543235 105.086485817943 113.872395968759 133.941938276252 152.575246254236 180.376045978666 140.437374537458 107.424063894552 144.098384146843
502 121.372892116268 132.660388210864 125.049406491885 146.343249094556 133.471157835917 128.621320816395 141.165891098855 126.366890878231 122.727216389512 118.160864706408 107.778154587375 116.645482249859 128.324642708265 114.121628885879 123.019711451611 154.597619874191 127.909320432505 99.0452173899463 123.756031097621 122.098605420735 130.426506090266 163.667584994117 118.833040818878 114.73843490507 149.527981737007
503 145.800602949324 147.601416554492 127.660144424868 154.887665533126 134.806738364537 127.431616721755 143.318353713284 118.536063282108 126.637081520204 128.77082799242 118.003108375617 109.551299069313 139.849765644847 112.390505999896 121.339470565379 139.965997308366 117.189798305222 109.1305955925 127.20816489438 127.046406368182 144.484739249877 160.007131905363 134.441582467725 120.230344559168 133.583083839332
504 144.921054989913 146.658610929927 129.743555480963 135.643750098901 130.530206851833 129.048999439532 133.123657198809 134.179937870875 135.887216923349 123.081862300521 123.658630181509 108.436575166828 130.145209797074 112.120488036431 109.448846407007 135.662328597188 123.958439749563 95.5440225300777 113.922145247541 144.651547871217 133.504202582152 186.044810277572 134.47417285827 114.457183504693 158.086741473358
505 144.153459848481 136.960748133946 132.544460405921 148.615016613982 114.509739477041 116.973734950132 106.569246337393 127.70985194188 128.903210903456 120.902381487543 104.652314042462 109.862196035366 135.53713348348 120.747922360108 106.19076461521 144.053960657533 127.957554736349 97.1892507912759 105.562974628571 129.029597163108 127.86048171792 172.540899842391 125.030885921572 115.830283609842 129.326756207794
506 136.684793099301 146.983194132963 133.368017916151 131.064978753835 127.891144867218 138.932791179903 124.202871833676 136.736767790303 145.520154182437 109.936001295282 119.532180349294 119.660589413122 121.877735340493 127.880888477405 116.603857023579 150.658091752361 114.626826790545 102.319589876458 124.360084631946 120.928054531243 129.677671713744 158.686941685701 140.543946532986 112.569586839661 153.009820537477
507 157.51520712187 148.666083158792 127.713412370524 147.16805127032 97.601745806697 115.974718563305 123.977526060201 138.189960279911 125.42879104715 113.344317310854 105.967894211521 116.220461988476 129.247383500151 105.218528283943 121.063799222655 144.754962490278 127.556110677124 96.2265543301962 118.370266228679 117.771545974305 138.259431671632 156.829162653264 118.679815328845 124.656906292549 147.050321926846
508 145.570629434979 151.665827800266 130.582662870306 145.425517570558 105.982058516141 123.985458002243 116.372506865271 131.154517850772 122.356152737536 123.405947571008 118.989553053633 123.146876466799 142.983229300355 131.49437386277 107.382767133539 146.77899804648 126.095819157536 102.853157824359 109.375739252822 126.624445522365 136.27623525036 158.562381660426 139.977057434113 122.53884693186 141.610316712906
509 143.457345594161 139.850516525194 139.41028527584 146.439386483521 117.330417125098 141.046787509506 124.742336104291 138.4997630374 125.057985112272 117.824718469436 99.7030836366304 119.503511610314 130.497534347647 114.936401210652 123.573500781565 142.766571509518 119.989720880128 96.3369654213973 128.446978761028 127.924147278717 127.578949382046 159.509378946935 127.780920334089 129.280878581011 149.078741769116
510 166.546633873279 127.933616223867 140.799088195288 140.715049431575 111.594864604461 121.631822365459 144.612794257193 135.521461651662 130.151907695331 130.354198086906 108.189600924372 113.082623381136 133.279230749867 116.473281772053 109.574015638016 154.434761853042 126.197797373376 106.474684964356 136.253227213115 130.858605183698 152.916999983687 150.953717771714 136.274885036209 100.350560453835 140.054445034779
511 155.785204269075 136.739593736786 132.654267650611 156.867131506903 124.523254967675 119.62750573557 114.83292648061 130.856487632889 115.963511065029 124.908039647608 110.993313732063 126.771352574355 125.337534188773 116.134958763398 114.785497235241 145.374691809777 122.977359050344 111.336977846295 115.58610859914 117.360614740479 130.707529094898 165.491062622613 131.334065765943 109.042528718574 151.435839829138
512 146.932387741526 142.788000018696 124.810033701741 141.829015403834 135.242163620289 126.108115044592 138.11822019932 135.493195523858 149.691614306637 113.509686478923 109.082597091418 126.45620186965 134.908351292654 127.931813935112 110.352005524778 140.568595982284 104.360341697948 100.37667445943 122.218319945047 140.069488638608 145.958094854219 162.666519179329 120.713244151841 124.274331032806 120.34565997057
513 132.002669069077 135.33173001941 126.897067719885 134.02167247839 116.740820221952 133.982976599095 130.847939910016 138.164827046596 141.279499213688 106.378137552499 110.344916738859 128.082063993956 131.27649520076 121.557002142288 123.926970508925 164.314900975204 123.492314154887 99.8570414070885 103.599632537073 126.286922999117 122.439039198276 149.513185247023 121.30814392886 127.770507775944 135.738635830528
514 152.982509798774 146.538372092075 122.207031309234 137.248826123868 115.620475346606 124.372809107819 122.637478788797 128.633509315323 141.801534815099 122.483670422504 112.53082008336 105.150474477422 128.996549250327 129.26299250732 117.634874159158 157.781527823957 122.509377850582 102.416510721792 121.932515705038 115.492552015892 145.430804550109 176.471516637112 115.296998916368 123.670476609728 155.291031248963
515 144.335426335934 146.898068188251 140.071090756113 146.006345225322 117.819164383016 128.865381031991 126.449063290568 141.665705037701 137.973569661179 128.914304679946 107.873143256846 112.550357700275 133.74595131507 114.221559159724 109.979087785837 126.2492053317 111.409509870497 107.416164928581 109.995497776048 122.085581856426 131.920445880802 153.066175751811 128.356150744565 103.685121216235 117.882816091149
516 143.072850537113 127.472758177357 126.651177096253 128.926247693508 101.231598307431 119.469263836705 132.483727733705 117.559100802821 131.996358058434 113.319464373328 108.818001373877 117.590642643032 131.535367781953 132.756846495138 104.824042967552 144.611522253947 130.107249356826 109.89773992412 133.161553849998 116.156599065196 135.873364040934 156.216707876444 118.572978017141 111.511884458857 122.571912428614
517 144.962354077419 150.580155087255 125.076247851675 150.218775635634 111.998695162245 126.171023367812 119.509913418821 132.183826541567 130.557221731744 129.551257753982 107.008135147096 115.728767219274 123.061429594769 117.340868322978 118.310726370709 136.310173525221 134.432267166856 101.355397487152 108.955679955796 130.109965906283 137.725776530255 168.157929423365 124.196489975317 110.863094728344 130.029333506272
518 145.371848197185 144.57539134326 104.535743417178 125.196520822967 112.345009746457 112.200659273945 127.01579646277 125.777670338793 133.653596619185 107.449208017781 114.94423117346 112.699584066906 120.145704079578 118.006232240212 126.237413825883 136.736349651821 118.025078452737 98.0778261671608 110.393801188142 133.524494694153 136.313510412729 152.347482335172 116.898909528999 96.3450618062173 144.344747597081
519 140.214323781645 144.301850628531 150.108603248939 155.268839208996 125.75995375847 114.114193314719 121.129513625694 131.88915853207 124.666379946525 118.173628531907 125.717167229388 117.306372930963 132.006657998231 109.065638446828 119.918584638407 147.156510878942 106.560240625715 98.7561915172151 130.353419778172 116.252763250867 146.469354193414 183.665843474646 123.21388168295 108.472032490611 149.483588409983
520 148.354895165321 150.561071270321 124.612962512492 144.759134386426 119.570557744874 141.309518929791 145.787015669871 135.580322726801 133.972528380823 120.422585344484 108.923779598773 121.819904617119 134.178431623801 134.219759210875 103.833554042417 137.670105469305 118.539502590589 94.1990124627893 120.732941644983 114.717446038014 127.274086276073 189.600486572698 109.605827235417 107.317438923519 127.483413163028
521 144.412782986942 149.237168042382 126.431333286283 144.120454742925 118.657174389481 131.328879710768 132.241872157523 136.007563085214 124.151503231274 123.378747544074 110.735650829282 109.03320531114 123.976469473006 114.051319338334 118.91163840557 141.835642417403 123.989070499162 111.446210208598 116.826161068424 135.848889578297 134.716530427651 164.711653507425 115.465122279407 111.764328853938 138.125306375362
522 160.003339268977 142.865212927526 134.462675816606 155.623790167672 141.484919543148 126.123980590893 127.559598807878 142.023969615052 114.440069650285 117.023076471538 118.916475382578 118.94485306378 131.75280637122 119.904554357961 120.119078469064 135.761783074073 105.86325078617 100.973688908927 122.402747919959 141.267185427348 144.1209136338 167.021930144035 132.087224461426 126.014611789581 169.321905846515
523 143.614280428432 149.529740677207 128.810078037323 166.021143331333 118.896922979905 118.504682067931 127.767328021051 133.782456340388 125.495451783912 123.947879417525 118.78992773937 120.000724163141 143.698152358456 106.260858916148 111.176601434906 129.250647436721 121.760288058564 104.796428096892 102.158460125809 132.490082818567 144.680908961533 184.437742121951 139.940477960509 108.453383100661 133.052929664034
524 143.610543717709 159.51037546508 136.704714306116 159.248410732389 118.533024816476 127.186692452081 135.16824383534 128.51554901031 126.266420215425 110.829973294104 112.887524753387 110.701263066925 128.521135124894 130.933715284117 123.756804730382 136.490561964839 125.606254300858 104.9353356143 113.628449548652 120.713264249152 124.198880890345 156.788106144438 109.496109796465 133.13401147 146.455011749898
525 136.234471415093 118.756975989747 116.484642303588 123.86315373083 91.1509177509976 124.228469527281 128.002574897979 143.149924142874 129.814765798688 99.3013856296384 105.22127416415 116.779649598465 131.432132159872 134.699388282975 111.747202849768 137.08473553834 106.841922585631 107.911528047562 119.618271583606 133.80997349639 123.703780091271 141.347093744174 122.519084653619 126.837762504596 127.519239576632
526 143.973539388499 132.537387322153 137.95637863228 126.78283170401 118.399277927369 134.56021353565 119.441103107286 130.30277541984 142.921475165094 103.05654964074 109.121661396323 108.174086075479 134.244197454749 120.542251071217 103.671606769119 154.82900636368 129.757546821729 104.337362142089 122.077895461928 132.321048136759 115.469845266205 179.77646791984 108.959337177673 113.690408223021 129.69700061329
527 136.911695903527 125.414229679748 130.799907022861 134.710135521267 123.280595747921 155.652994805322 122.531690997193 128.470843828447 137.128435095888 111.052634704354 106.902595816805 102.258042099584 146.454075175785 121.091170709123 114.157461947178 143.639735777186 124.415814802088 101.011310644666 123.359411808452 132.161530560728 118.695544410169 149.530136219605 140.249902432236 100.318743117691 131.48028189905
528 141.894944099923 140.916995056505 121.203246381211 133.942087999205 126.886669170014 125.088142691418 123.828909054517 135.198948895015 135.74464359175 122.70792837171 114.55368143515 119.65893253582 135.581395104045 112.037959344014 106.185304209536 152.762486686837 122.464113881127 104.408459233311 124.116653081926 116.23972123853 143.708799805207 177.383577063153 125.081036069933 117.251564839975 141.790008852029
529 145.686308827657 152.342486598821 126.85384894838 141.508402551173 123.393982138625 128.09375677878 130.740610731155 124.70772702051 123.380030739542 123.312866242518 105.890965022088 122.668395254253 129.100200853849 121.951423232291 109.569142132855 127.854345126285 120.075259193574 97.7925917748192 128.663927151763 112.832257305076 136.692424275942 176.110775341186 120.681439233303 107.906423920505 159.24583184481
530 142.90845761685 137.968772961886 140.839507959824 127.72433188781 103.687957017201 136.147681172504 139.465456716687 132.455023162927 127.743229701348 129.086319624236 117.468779966766 119.56914833558 135.232245795277 123.493773550351 102.961095586848 155.6402279499 121.641681299698 99.1356832843384 119.178053712016 119.809907922005 124.101620422345 163.610356309792 133.537871386653 117.22053253667 145.844076032211
531 133.346140347446 143.354177000845 134.048553632415 154.753530698816 120.654531793359 128.176900837325 127.261233795955 136.958068470763 125.750448965564 126.792267055723 115.506282241642 117.40032829486 141.518255839002 113.341873503795 116.531084299706 152.37128282725 115.62853483537 105.64324907691 122.586257782008 131.826958006817 138.733914754067 164.921699136965 135.153610859555 128.752316753417 130.721799223664
532 145.204584200036 129.053029254477 111.029420517875 130.332159057647 103.327002707934 120.138997943913 144.498351232559 122.681777540336 119.799695183071 136.339895970127 107.239878709917 104.831947444908 125.447099200329 101.297693056175 117.546264037298 136.572713910463 131.727159868786 105.08158211404 128.153199048425 121.050049121903 148.263921258331 175.704958705079 101.894968606861 107.706209173879 160.91513134149
533 164.829026440855 137.985737234079 128.19058230247 140.645030873702 103.784784040771 129.744794051145 130.427343515095 139.177518582203 132.46186691282 123.621442585364 106.617709974991 113.179855701525 137.634988278461 125.012721543947 118.790245448008 162.783065697178 123.821394031906 110.037259457415 106.040206739961 135.317142615441 135.138589762755 171.03146788514 121.147667368997 112.584653060812 135.866749905005
534 147.556185513129 135.22185423459 128.656407488646 157.013519433224 99.7926050637882 143.553742893004 126.057676034978 116.5708717295 128.98431342268 123.760836464933 119.749136751922 108.919692355414 130.010225080252 118.691997380115 107.795917900616 128.667598483076 121.648407529084 105.440938283718 114.402711247559 121.793352068744 128.449087380077 172.190995051382 123.078775173283 115.1188973123 138.297055695372
535 143.334688007742 127.807664749442 133.85292820817 159.216045844136 129.284894290543 115.016564559461 133.616865198901 123.226253220341 130.959615587555 119.460361048357 106.662967002956 112.443147291475 133.778075335175 115.919360488242 104.057661926615 150.291047446403 129.853910425394 107.353152930923 119.016206783906 116.731975896858 149.382822486222 152.161210754748 136.907683533666 107.330109912154 130.512373784807
536 134.312150321441 150.288849502055 124.751607705679 129.814128008447 114.551467520703 133.187830668915 133.6107636975 124.189004249794 135.140008371331 117.384446967974 105.061850267645 121.756561353515 124.135392345829 102.406626363122 117.454688166425 138.182704711609 127.323722046624 111.569706384581 119.12357415964 126.150987731133 131.134926480188 169.5098379078 112.899325691011 115.013854672112 139.645746806398
537 132.007709290028 151.057405464242 111.910390714703 140.32360411298 123.697264819724 124.707207476244 139.034375553351 125.298532653931 145.001969817197 112.136580361627 107.381682935091 119.232349543592 132.509699459098 141.214817548843 115.084513887078 151.67292461053 131.065895869934 100.717519331306 125.779462703371 132.219402388609 138.214546949169 162.637301923679 125.204622915398 119.013163187252 143.19986662273
538 127.068642948302 131.146988748095 133.362260734912 139.838172483225 108.30419604681 121.39625982051 124.759164350343 129.525194374582 134.264484625206 111.620243757971 104.800367620946 114.661839346656 132.717210689871 124.738232735979 110.624094877802 150.867161935665 130.788001039946 101.628585256781 132.804241357937 117.113192519771 131.155039247224 163.609712960439 142.224484949634 107.065225228834 136.222078491821
539 146.78006754126 130.64644875444 124.038734582529 152.439606240474 121.262977282655 115.930644048659 141.700751476518 125.28429354721 124.229325933055 118.735754107334 100.230148803724 118.301143783474 143.532151717278 124.000860291064 118.680369761721 133.605539345915 118.532691990924 96.0054526251027 105.534654038855 125.073695194242 144.608434351885 174.613237170654 112.978280017489 117.962270927819 158.993640074046
540 130.319173538078 148.262187137004 129.438186583852 130.917772574143 102.093100691282 131.101438613326 127.860194740795 139.954632040773 146.872584970222 96.4305779183533 128.647731973713 124.578241275841 119.66036433317 112.825072862528 109.834960419412 146.467354550712 123.462182823799 96.415766725462 123.268715480626 129.345773613018 131.984441067258 166.98610011663 137.984479004827 106.634267290363 130.224737555033
541 149.817689221762 127.625493846602 122.622200572258 150.446504871749 121.60557543239 129.104380838835 123.332934810726 132.442553663632 128.706631620375 119.014663678341 128.878169138528 116.150222887889 115.237058366744 138.467222412969 113.02617355064 148.432863896811 122.141067609482 101.772144377047 113.252945058893 131.694777975144 128.154411739016 152.287919778129 113.383118658732 119.736294670357 124.746588465329
542 135.564624000295 155.647086378584 115.365290178099 131.418236889387 117.862163779105 134.646146535481 123.754063411043 141.053550362499 133.414576820964 134.787718393602 107.114199903685 114.890719625135 134.690221146951 127.225529718361 87.7388137051847 147.173695090263 116.279030698969 100.370922586486 135.936961251274 137.898692936185 143.779911207245 161.9803224491 128.820382690595 123.375224625889 133.791390181937
543 120.863397825338 126.025595959091 128.068592554069 144.011490393785 128.781416487442 122.411424097882 130.855172309368 123.054380198491 133.193941936985 119.672135839155 115.223963157053 118.05413849269 139.767007653394 116.108845337044 117.111623721373 153.214145750454 125.327007599873 101.022333477725 117.096655666437 118.425255153647 128.163164615114 159.626318988503 125.072513101206 98.4371514226545 133.65280545317
544 142.196061371566 150.949403415425 132.503641970761 144.673060661965 125.384244817801 120.333340197845 140.297680247492 134.718048899129 129.891371831369 118.592352583412 112.322883628824 115.741810131465 130.444303319299 114.385316425629 102.808624331717 155.826007161823 130.274971229756 103.031850075645 129.733175854335 121.604176308505 149.85315205567 178.889282149414 114.867534113043 100.688998452634 130.854815365465
545 122.841429917733 138.4589701989 130.708135484938 133.533287030973 107.216731172472 117.013606184414 120.711706325416 135.157583976948 124.679737356472 115.167888536715 108.180708601947 122.189952477594 132.394611320962 125.941464861545 114.941331792207 143.409799031326 110.935709706455 103.013256003247 114.764809340892 129.407219127356 129.696487723112 176.634820653558 116.756460216658 107.022887115885 156.008216945108
546 165.128477244714 121.023823000783 127.806101974334 131.094554632703 120.806494496824 137.936021595781 127.805036912154 131.05856149382 135.122349201738 132.974465354371 103.633403511736 112.907037742954 118.908574587913 117.441107165403 109.291007083169 160.106341613175 125.135689706659 98.9545873236735 119.504580119529 130.023912019116 126.471466874896 164.308783141332 130.756832367394 119.384557315935 163.347204172507
547 139.383375717707 150.487039319809 114.528734221393 137.456300758504 111.0739388927 118.554242831894 130.43561873986 133.447667888081 136.532822643756 114.814086697813 124.163783096339 110.362083359765 138.337878421503 133.94276160166 110.27383957586 168.806763328896 130.565356739846 96.9698187064019 114.700835225232 132.668764331349 137.689295235528 159.769221831069 120.475835018639 114.820373660791 134.937977400076
548 131.034321502512 127.221310924095 132.562742016265 146.609567759337 103.810477728024 118.804422976904 115.902428018138 132.613281528297 119.60389625722 125.978656226537 119.588870968005 109.117899772178 145.220986118598 139.415934062022 113.130251540941 140.298771980742 128.01387850271 94.7564668095367 120.013077804954 130.607742398602 122.926077968732 146.706499612667 113.933236841894 116.136863987182 130.510133407563
549 131.180165047187 145.760103535274 135.344131085582 156.537815412391 87.421053596132 133.255806946648 133.795713407052 135.704493495791 123.316839048707 122.011040902713 103.346593114081 111.930413724851 137.833045874553 111.783580824781 100.284572748203 145.090256913847 109.733274926233 89.6892298903937 116.67534610952 111.875483046866 136.652714423306 154.219183022312 133.102011580463 106.371647920619 140.057784145186
550 141.462643211661 133.225785118012 119.988069127387 140.407730574119 122.910352344074 122.938812988591 139.05566948491 130.574399333003 135.473786408939 121.671649705576 113.125560233952 121.604533538263 128.815793594505 112.140919807052 112.399426946678 129.776793846305 129.974481694869 91.900261679214 111.469989546153 128.827272697713 130.517601238115 163.600326230842 124.627596672731 120.674940204031 144.853180862635
551 128.647461446566 155.090396529455 138.757371437871 150.956273600627 116.167083584284 130.58812096894 127.756993141676 124.10719565288 127.622363668142 122.415011384668 105.517364408716 125.816636076851 132.647931275241 125.650155463835 115.328217507123 132.471694854722 116.844098990162 91.282742691331 117.28746840263 119.908637538145 133.717942584435 174.366151308268 110.967497014216 103.069551051916 115.655519175983
552 137.513340287137 137.543678038743 132.862411434119 141.131495311943 127.77686801009 121.810050587344 138.790239717709 128.190454346993 113.502295022602 126.935990894991 114.783378518274 109.584751361715 127.913815889664 118.903372241614 113.154432457239 154.239939016351 117.048200741383 98.7695305108581 119.909218029859 123.811358790764 132.588171379677 163.581354129623 124.510854164796 124.098687842751 133.854211750118
553 151.261127013188 133.64771285533 121.167618625955 155.575497115419 128.466312635712 126.287411538452 144.775383639641 125.754625288836 130.514565348613 122.698212604317 122.649678850661 116.739084462292 130.822104133241 124.631590940289 111.415439441753 135.133065599114 128.277354575909 85.674278414078 139.40068058704 121.941273561437 143.924995212365 176.061631712241 125.79689944017 110.098931578962 161.86522898078
554 141.995182371813 150.871615773143 115.527541472178 147.905161893486 111.913652837187 121.317925572946 132.5509120686 129.214828539174 133.045410572884 113.411530211093 111.883534245878 132.979372376841 133.002054352622 109.161613421048 114.911460274821 126.545184674361 129.822569540182 91.3122065306195 131.538769596036 130.479820677898 123.170342565924 151.110759590776 118.524545951362 130.953966942749 141.098355672916
555 140.179077443837 133.647077373444 123.703358990939 147.105309987158 123.624779562208 129.647685405712 118.019097838734 139.665844398735 125.719727325221 124.155550981661 110.766645413784 112.342328263011 134.544725467449 120.632894540224 112.60030762031 144.956270555288 111.096823458963 101.371265218217 112.669238414073 120.016106178718 139.464508125757 142.675955495123 128.687251839499 117.981289342115 147.702574346656
556 127.865561897908 130.754482357738 134.783990474552 144.290741268346 129.337983768204 134.315449172948 139.319365440951 119.236881543021 125.98491370615 125.771912851718 107.076926466654 120.569393338962 136.878795299171 102.498429792585 113.921893223617 135.843611263575 107.554124278246 109.981707296516 129.913127356017 139.02937557253 131.790062935069 176.897729797942 132.148626397507 132.56052372634 156.327493089962
557 137.257958254296 125.563556232217 137.550121824492 148.820569449242 118.942425486063 115.62429270699 138.020348434207 137.784842733328 137.289044484976 122.023544800111 108.738775186578 118.494559776907 125.331835375028 118.215105196153 112.032072540698 147.754210667887 123.597954325219 104.52694184363 118.226096212551 114.700680316348 141.672175338424 169.915298698576 134.996610941286 110.609307065347 138.999043635806
558 149.307993361601 141.319781764434 131.941564193457 136.887695421282 123.38394358316 126.705814123838 141.469830446666 124.550540235541 123.365612660132 91.80236433921 105.324775463554 112.359528739931 127.910850712852 126.854702346067 124.927954256857 139.575549715816 103.229428663428 94.1264012995028 128.465524778489 127.183882295926 141.947292063269 153.042886685322 125.027525619891 113.795429680558 139.295714169836
559 140.27793763385 154.560042610595 117.513324624131 143.130141499054 108.939993477225 130.701863105576 124.370813226282 127.068161259932 139.070853183208 117.548467048717 116.555178909932 115.188606150138 132.392153665274 123.016994432152 98.6582131765928 150.524557870886 111.109629686863 105.000448034279 123.177902857734 128.433773802792 140.427570254409 163.939687968744 130.385110174378 115.838370097815 144.984945834376
560 156.945085209439 132.915943545623 139.223027677824 144.207455886018 115.460269828164 142.9659911313 129.823469841744 136.443061594482 131.759216435226 128.407935136405 110.077609915324 117.285034782975 152.733076858972 121.753656305389 128.516599613828 131.728616097057 106.393541135577 113.072846376998 106.421762332556 144.56829549822 148.991607652505 178.157576585916 124.46129958922 126.716737658296 140.494641434137
561 136.229370191796 140.659115341014 127.920274642259 153.233013091583 121.98190773372 125.884057020428 131.755280778621 124.835005835588 122.912558762991 128.534604228152 113.560346184923 116.93830357539 128.272257996504 109.497794554586 112.806700878062 138.873773908197 115.681962932086 93.1441656495757 116.686685938652 130.203477505814 150.389274184225 163.907921305216 123.600519111259 130.987223080996 140.634704410711
562 137.82275087924 126.403491395209 125.524263946588 140.075117044941 117.478365625391 142.403412479493 133.130768032462 137.197266961637 120.50975803197 126.318643164089 114.736055718428 117.25082493168 120.824106303157 108.127953499037 122.046555431592 147.178066171587 130.370392971677 100.958585332012 128.618052970133 132.030905891855 135.980567847982 172.205136270891 119.893610151095 129.489454216401 149.480379301693
563 132.372498789648 132.468056372355 132.871375409729 158.826679138862 106.26936525396 122.747940151517 132.705768052771 129.32214218738 122.473990049414 117.439839337469 102.094655430175 116.502805349328 139.013208515734 129.233797895979 124.567150734864 138.383073283753 115.203813912656 98.2470714551221 120.28197266766 124.971433658507 126.771150321753 152.784815143342 110.538522571448 123.268678133167 124.508658871801
564 139.29982505967 139.593116079087 139.683164015912 148.054801363449 113.254904290195 127.770344888838 124.81993378975 130.918565692651 140.286014211439 111.355121309606 120.074792456002 117.449335754526 128.437926345376 124.047731391296 114.070032587502 128.15034585723 121.477009050953 103.768972034037 120.475203751262 144.266403337931 148.632985633874 167.103626540824 120.222758446743 114.490926371183 139.719060990201
565 137.395179356264 163.913539711257 138.81624790345 146.998028653622 117.891112635857 115.938598367762 144.614708121559 124.525326548988 130.537113315298 123.992050475781 107.328269238153 118.844545814642 133.692677783643 134.23044453696 116.202898296922 143.232672438279 124.654204789358 91.3899703146564 123.176368653918 135.703993031167 150.614099739811 160.078197150405 142.620216143538 120.740531478844 123.746249836612
566 141.876242134573 124.748507105987 120.314885797028 133.274701374903 100.212117746468 116.040597631072 142.572128322501 129.92926498223 140.406692883571 117.003567415786 106.688714277382 118.68864538094 134.578605777097 135.746012751915 113.642242847543 148.36583012908 128.316068990278 92.3982503738465 120.316411168075 144.228870594618 127.474152808561 164.25094297679 129.810625382457 107.343487482024 140.159049812682
567 134.811363751015 143.57474113836 129.163897348835 145.434923222197 114.908121538981 113.185627533727 122.799854008471 137.263157308316 125.612059115374 103.642484060975 113.601412465742 119.446503789918 135.847919142324 134.497977254967 111.696203678315 148.068819662973 112.545690649569 99.1381888223217 123.12341532815 134.22588475625 130.123815527715 162.894811683502 134.703981806967 119.8140514869 134.168575030635
568 167.547700100371 148.842195008769 128.421456797568 147.323887739528 119.161439396702 127.646964976116 131.081292611421 130.995458260599 125.230687179982 121.20847512378 113.498984486973 119.773273934309 134.687620893832 110.399055530115 109.654635840041 137.540996513839 115.722863122576 104.964015639986 121.317729158167 132.491786571777 137.561017715406 170.178834118639 127.439402361946 120.715650500133 140.303365378992
569 140.666178908954 133.378138264705 116.921570196426 138.180732965241 110.676655278604 132.455817984378 105.272922904568 122.515771850114 121.369019480971 113.256748571944 103.16460545232 114.049452916336 148.089808745863 120.239920193969 124.815509466706 152.349521075133 122.6257549598 108.394097988653 132.497559341524 136.001184867692 131.720160637143 159.627343288225 141.656930559751 113.552751237713 158.29814246318
570 128.350018662907 136.223468751526 120.679521091002 144.004738393694 119.082397303687 116.317078161345 122.380762774014 141.790230625778 154.043921930993 113.848520739977 105.811999970532 124.659385718794 134.922744020012 124.795383578606 114.816746605585 152.888438377235 108.380826982317 97.1243895446136 115.005133068329 129.278868052626 133.647240164322 172.834177625506 114.278483348471 113.423012265397 110.585962543024
571 147.914775022241 147.288264073048 139.934292918644 132.03634514781 118.999608900062 146.142174621079 133.072104315011 125.593109605388 128.851097496159 106.028792123629 110.446575844416 115.666684058364 127.653486846401 122.400123326015 119.645082514802 153.089126035867 116.157807165151 106.372254050521 122.155021985002 103.153467251097 128.925760423923 171.342624356449 122.87938069807 110.624765532204 145.857836343768
572 135.672981991352 150.662865576575 125.731739383215 140.015311906809 112.585717902568 114.66844359888 143.60007119143 122.845972423014 128.502332483221 103.22918464845 109.252444138599 115.051798023426 135.549015778497 119.498610509286 104.738663903411 157.519230592591 130.151666018319 105.54527940565 128.854344184476 122.730465017735 138.125834047926 158.117396374281 140.287205184727 109.311970022917 140.444525482909
573 145.493753258362 140.811390965261 125.02209024856 137.119944736479 115.753072856652 137.734808299587 136.392032299938 129.18658411994 133.29312491657 110.114384252966 113.09323598233 117.758591162506 145.446592022907 112.771688278443 105.167148342272 156.939547088619 108.260753195549 102.195094188971 120.932668444139 115.182881511079 146.875091170184 162.214973625626 145.500839469296 107.015997446893 150.455309375598
574 144.979896762132 144.735565768283 113.862110475469 137.664862426539 115.051103712066 129.876826873804 114.240739933103 136.611869145548 129.915093771521 121.115954078737 113.273253456227 119.508802590095 135.612925258668 121.548936180061 113.850601547028 135.346660291172 122.738500088867 105.053135800802 116.60588297415 119.216977543283 153.434405985587 147.918621638741 129.324690370754 127.532861360336 132.336311037126
575 148.711543780228 140.330297382907 143.102940834411 136.406620935679 119.383145854559 128.951651782183 138.596223207833 139.258449779165 133.637775117445 124.449793590494 123.423044859749 112.69585588522 143.136569890265 116.347177102575 112.210632946534 146.879442487074 124.69180906346 88.8212105052127 112.5702796947 126.812353406567 149.957197622986 148.065388879257 127.428168126847 119.184690478108 150.301305171931
576 143.255557901444 143.579464651079 121.36504035607 130.704734028268 129.149358747671 138.921130395785 129.692777685681 134.056210630336 126.065985748343 135.319593749946 115.474311390535 116.109069806956 137.340438997014 119.760075943372 106.332150216957 127.611138905937 126.542099565075 109.665155905792 117.584600486237 122.312061011838 145.32515664375 162.414300900944 147.596046085088 121.432594872454 172.497927424314
577 135.70520044987 143.692699289862 122.686226568782 135.010849854473 104.465039242269 129.95305579001 132.496753991074 129.105555875296 126.028973216155 125.882828552082 112.494441879953 103.599306908609 134.974358445697 123.445218907768 107.758312200634 137.85627172005 119.10255563509 79.166072885399 104.238670474751 117.542741792492 133.860634405189 165.620815956836 136.840850201866 110.543062657438 140.601288395096
578 131.268191235675 133.83832117986 119.524629548439 131.088257023319 116.820112972029 119.021560566537 124.451967166949 137.086413439024 143.216358606166 110.496491502367 114.84484863224 108.753230841205 137.630022756339 126.515622627084 119.111645550536 142.904200211073 121.065195787095 95.0524208137794 122.548066350161 143.152550640359 148.221139596241 172.093585714113 124.086936779565 114.419521131505 136.668626035101
579 134.363771396889 141.487559115965 125.964891015217 152.071682124366 122.733188887707 121.540255106559 154.553020886314 119.542380271612 120.851830234586 111.592814419608 106.199482445205 113.933097703558 143.880949942759 124.290649329313 117.411976739489 147.5312378057 120.741942151637 107.410876237357 121.73937513818 133.740900141586 140.281383138659 157.795094863574 127.851418837634 109.119624500718 136.943132641096
580 149.976399793297 142.306286830825 130.700381579905 140.362547442474 128.139578714882 135.805824090735 133.812187797101 129.681954147095 138.741339192004 126.311395263777 107.878170502347 115.356293522651 132.599607462953 123.755489642715 108.252342158933 148.511182755475 119.822292247348 111.594393850338 107.774325919139 125.351853123579 132.527523718368 158.240890615117 135.719583820757 101.329513469139 145.574975071618
581 127.838659994377 151.9837090782 125.859992845096 160.082101016034 110.109561469644 113.719911415305 117.577529163966 141.117427729399 116.476917914176 118.326635967274 109.754783047149 116.846076749248 139.276840031337 120.875632919108 121.411163364084 154.351744466231 113.877363248069 107.555929207806 110.483632387731 131.141182144879 138.852350040391 181.415737302033 132.81243641115 111.490027361402 148.663140460093
582 139.04986336883 141.822115362764 136.214494780131 157.522053192685 129.254313036859 115.500121645275 148.943663092968 123.872693802955 123.682076491923 131.007364066157 109.860204430651 111.152714048999 132.921302797474 111.585804330958 113.095244744819 137.752428575832 129.582114115318 104.962953047785 106.989581254004 140.138581187604 152.59073973229 173.213108000526 115.133416538245 105.997201644115 143.872035932639
583 142.320684957467 150.338079553866 135.68811773339 151.31299686952 111.923559042061 113.83889064135 141.870887016229 132.866496689142 133.548228326767 126.961802781467 118.610447470804 121.158082936519 136.09382265263 120.501813863924 110.490598516392 132.330096536086 110.958338064727 92.7142439180985 116.349556551632 120.305962357452 135.323475696079 165.961341894061 115.912431649475 108.01445300841 150.226786652611
584 125.788036217034 146.889046755807 125.430233783947 153.471165697039 105.236800629901 143.432832393118 115.708041826749 134.451648712712 114.166334264382 118.81725356371 123.016496965525 109.897362395981 141.334728406545 118.0103664298 106.174367209026 139.95409153323 122.930009585368 104.414667318241 126.905984656087 120.748658850128 129.834951626887 155.81667711365 129.271335060232 120.885738995112 135.744125613481
585 153.619144239443 164.639976409423 119.667105167082 150.361729845527 119.381725282182 108.684739088358 123.63937492633 127.565460179423 135.731197582181 109.201303165836 127.298183685905 120.851849303637 132.399537310762 111.514523824361 109.609727374262 145.266390312466 140.6956642018 108.601448319365 122.047653472207 135.824526643253 150.637012547146 174.644532887877 131.830147848943 121.727929694657 153.506760093815
586 135.450143544089 130.019746531392 113.905522311882 130.120791338771 106.748687586382 143.674937019216 137.798542922402 122.811139357941 127.840845253522 114.270620470724 103.099163705537 117.875246657139 135.689485352626 108.017820133872 104.73394850454 141.646974617396 136.510827086154 94.8408417195766 118.823161558055 124.941183318147 139.867173541855 170.857996764463 129.375796206927 109.952808927185 164.105319357639
587 132.82005155497 151.774439874421 124.45922404124 148.95641793378 131.03006689025 110.727236991634 126.730025853989 138.167834901665 128.735854726586 120.460047649025 112.31831552093 113.072749314931 144.513593425034 119.021956948679 107.134675684051 144.573318279436 123.103998167223 100.396804476083 125.104694859894 123.444232756394 148.665384010359 160.123689853203 127.281159803036 108.983238830835 136.807923336782
588 150.866115194164 157.099662603789 129.188350418615 151.579315456163 104.586329370409 119.179061098008 124.738843238678 127.475009891205 129.998348780233 114.643094979711 110.235164852054 117.791013089854 126.780995543253 117.586650001431 120.671073583341 126.008618600635 122.501548186651 112.50520561806 117.7407111317 128.141953619629 138.703001598043 160.124212048607 131.526921808316 109.71611988395 148.528887299603
589 144.163852778817 146.559625585257 144.239710759343 134.117397099064 118.410217008675 128.512626190715 144.676775542936 138.969994429847 125.253640069468 122.494689264075 109.40625248251 121.921557311274 127.25801848094 118.719198097241 114.204131283449 152.259086208625 125.849315542299 99.313371384045 129.111661223686 129.663682840529 148.361989976638 160.13927031335 134.417931096376 112.040331063399 138.01856536848
590 149.728614451086 129.629914805276 132.85428437588 134.867132276079 132.704515672802 138.650830700779 130.53724471445 133.574503740981 143.716102774787 119.007452082245 109.894364553883 110.719423901433 147.784953725825 120.164755042801 106.795194749578 151.424959391008 120.100721428694 107.59515670091 115.515665581686 141.418948957429 136.010504711805 172.671858662066 123.890380648721 115.053829659263 157.840229213044
591 143.274607335081 141.249391654333 123.413712312738 128.479781432197 107.394399385602 135.566917701797 122.778629679108 142.386511046555 133.303351352834 131.793678133772 123.69055230716 111.780206886146 139.681844028717 131.924252940542 108.965353661689 148.620316560185 127.15949943145 97.498867581699 119.171953260641 122.635718573505 138.457141788501 163.997923525567 124.823472476847 119.328051836573 139.388112366187
592 141.767166647623 144.804360803653 122.08656331739 152.12558131126 114.570126180116 122.339363742105 122.755679615824 126.567616520893 117.673727024949 121.781697024689 100.924947576857 119.4283345233 131.815718389865 113.646796106865 109.358971936797 165.511342473824 107.868454987892 98.6046257722362 119.209774991375 122.829382724163 133.213586661297 167.518042446991 117.202410251931 114.453744361268 138.373218427977
593 152.156835154012 145.541789145789 119.700383886596 147.660132793265 100.135241502008 109.262602856256 142.007830540053 135.515550871317 132.820230739915 105.008019512265 107.518498904089 118.64035472732 138.970431604597 121.008536697012 120.308222631318 152.512831893494 108.039007846545 101.248862147726 133.845390189099 132.701006374591 131.038859721784 143.348599953356 123.206923441182 110.352672416524 138.066965568729
594 142.415309185307 141.892292178162 132.097372583535 151.099147849814 115.443197719979 121.995264656677 138.168586075787 123.50576836366 128.871903005763 122.713371339816 114.102455607639 115.049527326651 144.058345769946 128.15012672886 115.645510477913 155.783725325347 123.456577442611 102.658601779652 132.427938074765 120.06457183432 151.26059180238 174.488661066718 123.566078690455 111.213456224701 148.629736299562
595 145.488030954492 126.375839599368 118.822227153914 150.389972250281 101.225992599889 128.420551419894 131.721998022408 146.187204992503 122.635963436382 107.967998716829 103.015572985249 116.756749364921 126.794393163939 133.457529826761 108.081304344459 154.355133916717 116.247943022616 86.714468410027 121.086263172755 110.742065928564 127.083226477284 165.712418632362 140.159677696076 115.553787457095 145.461053447908
596 150.294475549374 135.745267432103 135.730892220314 145.850828647738 119.064870281879 127.730256819444 120.505528363341 129.496203543947 127.001307643375 126.988477284311 117.878244110881 108.43127462372 131.024737943544 131.458577451056 109.408138094769 142.351481856192 122.500436509412 100.500168666336 129.070900174751 146.224412002286 134.335106232367 154.753806647505 105.517614109442 110.531328600366 143.428905807616
597 142.291846338055 146.973738064183 123.470642802744 132.462576507605 109.152514033781 135.713135549682 142.916202860688 121.229820743551 125.396069729307 126.917473768617 107.15887348485 116.887804473433 136.762999238755 121.643480964299 131.761575130768 129.105210118034 114.274425767881 98.2640175012489 122.0621381683 116.728384556222 140.229753010774 161.193552890769 127.348188995342 127.930066162792 148.803742236135
598 140.948152253006 138.1637791308 121.115543232696 152.608806010232 114.453863347752 110.258468630437 134.78340289333 136.399364023515 132.162661448364 119.484734282356 110.968513158047 121.213208760341 137.573388196626 133.817078876649 105.936041595886 153.312195547317 112.881714790652 99.1916070157471 118.566843375293 135.987371205118 130.623309377596 176.485349562946 111.178030101474 112.25284930889 127.98038677594
599 124.698488658698 118.306311413976 123.901201226893 145.963390629946 130.752536863486 144.302678575919 135.800770038368 125.026388372537 126.135927534475 123.482795624384 97.599827572739 121.580608321733 128.721352441937 127.839199270123 116.275514841303 153.763704314013 111.907443166331 105.952870871188 121.627474998857 123.699660915841 126.435959704398 176.450425711223 112.397672211623 122.02195545962 154.037221096064
600 147.210062329648 145.03090445081 129.509223976559 136.624854436703 117.585774933393 130.83578871155 128.277051689266 130.936332416811 137.566242665485 119.389046635589 118.541708083344 113.218226314341 128.156903765982 112.049804070921 121.859713187471 143.337135743968 118.573140276138 106.649025408817 116.657058445799 121.332656934947 140.972339955909 167.984859056924 118.436783447195 117.56740200159 144.459472662297
601 165.255141335205 139.902809496808 141.749945512505 141.583268165141 105.38764130799 128.521271242917 129.044740226292 132.242515719848 124.632804524727 122.176179017353 100.097747189715 124.104949046877 139.58656764207 143.472480924361 126.051947837513 123.451545192179 118.995946135472 104.640597043071 142.883483948905 143.31619538687 132.660733782022 164.359454421599 137.720461397492 112.795134626087 155.322165864204
602 159.635024699266 145.509585442477 133.040818465925 147.470238453621 122.336303168568 116.232737847108 124.728839185862 133.271723806568 140.512464293292 103.272241766438 127.4176022891 129.301158434373 140.743660604915 128.435371098488 119.148167621924 143.095769578046 116.495753416676 96.0407443065018 145.966928882451 137.381483515049 139.168469490665 153.948176538756 130.88245164219 121.71401076812 150.02020177674
603 130.60882718453 134.827457361341 129.052581362771 135.439064492505 127.621794364878 120.292241691819 133.516879347228 123.463324560227 127.341723000872 120.838486942494 135.567193481334 122.133691907747 124.76187556896 147.119744210292 110.626674935955 141.374802359571 118.485898827865 113.332384317876 124.045441655243 130.538519003102 137.915393273796 153.610950033887 144.953068674997 110.382617876175 140.197128688998
604 144.977393116107 127.084638786396 121.742341355668 138.865849016877 119.080247954046 122.261856814461 138.872978375298 127.587578327021 122.811953147068 118.045618206864 103.109138958887 113.10643365278 126.461057592256 131.983758556813 115.234290496203 155.276544478942 125.682480798775 94.8403874694294 131.021157686458 131.668290290398 146.689462465156 172.680536636569 139.649004854794 112.042591036654 143.37425216607
605 129.270919837926 140.422407851896 133.013490194257 145.697682412374 118.308016799415 122.049219710079 126.980928927026 122.767186156121 142.03128360935 121.005793675018 102.906838344868 140.123871411142 128.323256042096 144.016127791131 125.272472775173 140.096735118124 121.271406208185 97.0285388251936 138.836823141499 144.436465140254 150.028966748759 165.937036163027 136.269578717876 113.540678962079 151.601762747879
606 134.656388330587 140.354606982797 125.156104683672 144.862239742862 105.287648156314 123.743973775974 123.382326612718 136.685237582004 125.062848997313 107.26114897191 123.498205355081 119.639094504539 134.728694291742 139.390127812143 113.886632350062 146.420591372792 100.637995304572 103.748061389384 132.518657721821 137.67948765972 142.628558701489 153.683484710608 133.637251281115 98.9441721989033 135.971852964035
607 132.992867998307 143.184713623864 127.04657009236 135.221436384619 127.035671033789 129.839256890628 134.08544748533 138.571959064638 129.821836907417 109.868861265838 136.559333342285 128.615226527388 137.930271173571 130.14205788099 123.82341212335 157.412519254865 123.672931797234 95.4103460366205 131.071596678142 144.841490543803 119.424465505554 163.404548519648 131.502705835694 115.66394142235 161.149776741032
608 156.647283151235 135.45262175859 138.556419423514 143.961924667236 129.931800442007 101.67470265507 134.937879733293 125.908070165528 138.872423367502 115.40884839697 102.081598430291 127.571758966836 141.785275243362 117.430805944583 120.405145099765 132.970607519561 110.498472399169 106.2843461061 138.567291000741 137.31787488481 124.139179656901 162.382816661608 134.183596469426 134.779870812314 147.813022900057
609 145.122478659488 151.199564209405 140.058799034693 139.572650503155 120.215795188665 125.786232283979 141.529630469547 122.769913338532 124.549366072786 137.630905091332 102.917431940177 133.582522932198 126.787025253168 129.287216432243 107.253372911149 130.883217010704 121.767396890711 101.834178669277 110.372721047823 141.725611946482 150.616725349377 163.775881044704 124.630188401143 109.21244669758 144.494384901026
610 140.362581180318 131.163320910345 152.327545003619 140.122511831105 129.093873947782 115.903189177142 114.415447623533 127.414934002029 130.792762753761 119.792965342641 111.827961946969 120.267108234701 134.908164426234 128.967544262681 116.096311575001 137.794185685548 112.185424741806 91.8605668914002 142.830668717867 133.839869140036 142.460873349022 162.315316004964 130.956936430464 102.71012967296 140.477522291869
611 141.286492553075 142.063852433863 123.937039321106 146.444704028651 107.444465709367 127.6829978348 122.084574007763 139.08167367565 126.710425377605 111.769866749809 109.974539058688 119.397589615746 139.223001234817 134.846654026133 117.58971528621 151.487034667107 126.16943215686 99.1403242331225 129.110269441787 133.956455701169 138.049226244324 170.23944980049 127.01303380328 120.961843560324 134.415667968201
612 139.213472180691 141.882222250501 145.518190282821 154.071873369038 136.619956242054 99.4323576481956 132.918309506009 140.990881402558 141.649628072033 128.851306004413 101.262527953615 131.273836128636 136.844526300088 121.089581829466 107.166842307671 128.298105893139 119.10334629898 111.50768030329 114.383751959069 116.629153942718 136.82203486577 175.467012168823 140.361303207288 117.986793694628 141.168740019501
613 145.260924479945 130.991378743692 124.878199217138 144.580270030266 131.202932443756 111.528861885558 151.587812374367 129.813062531917 131.90863597203 127.862876966576 122.017153404775 126.770488446395 129.166133821126 119.219116386691 121.148860126864 138.1449268402 113.000554172151 94.030795601891 132.338307273386 135.217943872272 143.727119974429 166.224334485775 134.671126245522 127.774280246228 150.075479009654
614 125.639103830778 130.362506299546 135.040839201624 129.614436672515 120.402356723971 111.924808717515 111.654399512964 124.744244635864 143.383030995734 110.603474857055 115.605348050394 126.335059852038 117.999183486952 131.084814166397 115.204423234454 151.136744233663 118.106374630192 99.5283944732813 130.823051185859 122.661483112454 126.560904868387 157.084678889431 133.139802416985 129.611369538781 138.693519876676
615 138.580085039777 136.881137192483 126.840691708994 131.850794406338 126.255358602655 115.439387635785 131.473996194625 130.409899795622 115.304622664309 120.91550436751 121.058927880148 127.920081408315 134.175019487417 134.595970982237 124.144722917003 142.783381531573 98.702325393885 100.658019094057 117.445673687914 129.835740629485 134.008986306491 162.389619985074 132.727570588314 118.287498695611 150.133557912021
616 133.164995180785 133.542467837292 130.042921735053 152.954647654292 110.86775441846 124.7432669042 139.648273575278 132.615724209641 131.417639927798 119.462914689641 124.114601020734 107.748548844328 121.230636697412 136.063014771019 117.562705312408 147.859868288848 114.106452719311 91.4032745201514 118.661878537174 130.024816414158 134.806853528842 156.762367160964 136.46068884607 123.731272478708 150.570016569862
617 138.773972829221 134.21260963577 119.414038742417 136.6762439952 111.373769892492 126.441715077182 106.136772168689 134.394646517184 121.853455048002 110.366998044843 125.187308980338 118.79736503508 125.426067777509 141.195089297427 125.573382721225 155.503235621958 118.799443342345 106.540114653417 128.771436279496 142.507031933347 144.484189357944 152.92272754642 140.195062813571 112.069267235287 122.776256678347
618 138.492968794317 144.175650092694 134.077637401246 153.382987221558 118.349426268086 113.823681381565 131.022047680427 134.913972463892 117.435637401075 130.210148897841 121.5324541296 113.136708597092 138.820778981378 138.703836764768 115.092316765337 146.88728046473 124.2519583622 103.87416583529 117.53615749385 137.555876133442 127.9263923327 171.245108110612 128.482668332345 111.335953195178 132.852520220813
619 140.914325351714 152.346173287976 144.583947840465 149.102559594275 130.733451875278 118.919353972056 123.584462224877 122.852361919415 138.82668717169 125.92791938932 97.2108346017354 116.938704655468 138.678730741671 141.021026179213 110.482948113359 146.677570309866 112.831272506201 102.338013696919 138.353997022117 138.700605917676 147.848864770838 157.760327033509 127.473629770616 112.264322651089 132.734924966355
620 145.537243891185 150.158901814698 137.751618715562 142.2842672403 116.597656594831 123.641346362961 122.846543001433 125.707556282314 129.404187481358 129.769469492963 96.0234661113848 111.242432998033 133.078558898244 140.152741413576 116.13631155897 149.726549300162 118.30786555289 106.814796453886 135.740459734791 137.57184697975 128.665260995467 166.403396753591 126.446971458145 104.365207600184 162.104725927595
621 128.059949245626 145.997710576365 139.469792015518 130.277571071916 116.886649753159 134.284474386432 127.851902347446 130.917476201428 134.583700366053 129.090108986444 91.2844311281984 124.164769724483 145.410060409773 126.001038937092 115.444774028597 135.663630851483 110.325844977584 106.923282984195 128.467584591565 118.527501284747 148.301303368425 153.186038161223 141.705203705942 114.697638675149 133.420160512548
622 147.384226515403 138.904032583248 135.491097448583 144.919177300278 132.082492393027 120.477770759926 131.200289852622 120.890595708837 128.598431802695 130.3094475108 127.381352194185 118.288087254802 139.018440036969 138.200624826738 110.841623492435 146.967423481858 122.197196873872 109.655248421642 147.944837075321 143.782909032097 149.258868919588 169.994351225541 151.714374775892 122.491336912688 134.315646281681
623 139.764478002577 143.952758895877 125.105774588848 147.675387268685 116.209243812017 99.8162349681104 137.269745131695 129.333627714817 131.063887485685 114.526175753841 115.129439064325 122.237423191411 131.32478203006 120.908350281553 117.417681317584 145.749913397598 124.330584799829 101.228979238223 112.95342929256 138.272043580287 129.888050685288 159.902679077614 132.824410027772 116.195729630529 139.972293339167
624 140.711312541935 140.080252175354 140.231569055332 157.238338139927 128.280723416411 119.29194753468 131.06359419579 135.129037193596 134.751909968994 128.261958723651 118.28391036441 117.331062810894 139.37440462595 127.485566298812 103.981452534768 134.221765546328 124.031763562217 97.2004040154867 152.619361501047 123.853625928371 141.536607381144 174.600801759099 143.334093097473 120.3951744998 163.568490328032
625 141.207936814454 140.347574327999 147.74055051316 155.470680767297 98.4942069630585 108.205034602487 123.61877905217 122.812328161832 138.955686806391 124.448433951007 113.981275689909 111.787290974627 119.123372851753 134.868887355788 119.077880801617 141.875041184092 108.00054947983 107.096477156658 122.786661004386 133.52147886731 149.205036855154 162.572875269979 135.425908334095 102.051658366418 127.46368249721
626 124.568963199398 145.863065610424 132.241170412857 149.772247526783 126.107268341931 133.938518568649 106.409388325678 133.304443358239 132.122366379346 120.62186819607 122.291890582617 112.297279328627 140.665280535153 128.43903912429 119.086329336897 131.573768840768 125.4785968709 119.944671773894 121.533873774494 140.759789669231 138.011354002332 172.578382560071 156.28813845876 105.17373826055 133.556628611398
627 117.783522609324 157.515333752058 146.915632890674 151.387930376685 115.120332396858 109.200487559687 127.37764533148 134.885155060151 130.342617725265 113.574649758203 126.68874002033 123.898455733048 132.934106376111 120.138696780785 107.966791160633 141.822745979331 108.011954753599 106.633184483632 121.687688179372 138.872177284789 127.768109235732 174.407787395223 139.526192153645 129.92845905775 135.577042263992
628 134.948482623744 133.415620703599 128.015229038518 150.604385781502 115.156722391017 114.422337194132 133.201700628502 124.379734717336 135.0491669521 121.877264792577 98.7686135743463 112.491554035543 134.402977297422 124.128407044659 111.727484924055 136.180623594865 110.284153867518 100.434963400286 106.359869358577 135.231191635687 132.120010348791 174.739479384351 147.029525801236 107.465053014485 139.983603492745
629 113.89886722849 149.746177532121 125.077867518216 143.146280394235 143.195148901108 121.088782985747 116.509954469507 131.895312256007 130.689313845465 128.246632673626 111.14940380329 120.616196824163 148.378864893096 132.391976564876 118.866326091289 137.684910722242 124.400823851626 115.090792234457 128.377901961604 123.096559383399 136.961566545385 174.204934667866 142.641481773594 116.995798916795 137.586718242733
630 139.832215926809 140.087438051537 148.013768262551 150.463178849112 121.091434695505 121.591533202716 131.880779476353 138.042997962294 134.048185195079 109.462652517666 139.654548907138 123.990797201952 131.302473648703 134.931943897603 101.781634532048 149.222320157331 121.285660097304 98.198871652511 128.988483277131 138.609559159468 129.806186451192 157.802330181783 125.770058228684 118.959481785797 136.905959484726
631 137.292017107297 139.65352707393 144.275638279947 138.767887721664 123.97463647285 109.558627081854 135.342964096404 129.853272863525 123.376532221162 122.114611078142 103.846122516173 111.821632610644 132.555690468235 145.745966223561 122.845830768858 123.04647742552 125.185931524317 94.7987595817088 134.298284266774 133.614583854196 124.90012849245 158.208603044902 140.134119397145 114.00299095451 132.47994617437
632 143.710137195594 139.242219362108 129.951152133071 154.388166128128 117.205467839593 117.07474401071 143.824585301459 131.972612530913 125.617576600297 111.327968273256 120.316904357732 127.670008237895 137.099503707895 129.888592223674 113.312959914764 141.022060432 121.998106974111 95.7814929915007 114.90093952367 137.617829396742 138.421919365519 169.215028003057 125.352499445556 114.367358356649 143.552409568992
633 157.345760514383 128.930478598347 129.746530063818 152.164549515885 111.047648536363 114.041221383178 117.583850844196 134.902528579612 120.280751221424 127.768238379304 114.048822443742 115.917243544566 143.056680927712 130.581833677203 120.974800303876 142.565115079047 116.795769772123 101.856218116126 117.070037650732 126.684591430171 115.793362560629 170.773409790606 128.221902958838 121.054920482403 146.385472178019
634 141.338467510657 155.30582984721 137.09831503065 139.994107148544 133.42948187809 138.266734387879 119.094704284343 135.42090183823 123.122763967563 118.641116485412 103.120744086788 111.90018140429 132.609790143217 118.002013382085 106.762587439877 148.865615626307 113.021165903744 101.053129664013 135.937074467471 132.656838589755 132.713654168567 162.149490581583 148.461162087997 116.824408706459 140.285781296878
635 137.647310425867 145.19414202568 131.954610388149 145.065752192395 121.256249338533 116.232421677601 126.450028135179 136.336046685982 126.142379046138 130.22712543572 115.549545716244 118.690472497355 140.388797484189 145.258741504249 110.283000648851 141.092941520075 113.36811629672 100.506751022365 124.606704148235 141.417725115441 146.866842896627 177.093147553806 137.871384719043 101.459309706299 137.745315136895
636 151.952866923612 139.929003403824 129.139402284513 143.52330326912 111.375843437961 123.639283651847 139.109941338754 138.234962781725 137.599672752421 129.448706364461 118.667036821109 132.359507720818 126.861610087124 135.940958690742 105.865449080273 147.139100253951 128.385274704185 115.419501561072 129.01684168887 139.716422907536 134.340746762593 167.802588125199 131.097570897665 112.822430310536 128.832183267991
637 128.489774941461 132.741672842352 139.745578694666 140.991760660023 122.475076305971 123.849283510398 116.781407364038 128.925642185033 137.403685023777 124.602366122317 123.189940666805 112.902794549215 133.19529265167 138.326134736749 110.487141536598 147.699967505646 97.3100903464892 104.472892616281 132.368382799551 131.774631098396 137.967689327313 152.757136866269 137.162978940424 128.911469477294 139.693593631109
638 138.70741957762 146.138885726854 130.064779015934 139.314750923926 117.646419574335 114.055038673249 134.785041988352 126.0037771966 130.422632139653 126.85933315119 103.241045419021 110.594388305088 136.972484950512 121.576272769724 111.88882987878 135.051524036946 133.9513514172 96.2424357351588 120.386783330507 113.810594799403 122.995142512707 180.250199020053 136.946105271465 114.409554183395 136.893672671024
639 137.846717804203 137.683135843681 143.056630321238 157.860778692055 119.837343607618 126.708461918128 126.061177913949 128.523647153898 143.903257639115 139.444351590092 98.9505677371056 122.332701029697 128.392216732568 129.58827509732 118.522352676016 130.662124030929 135.089740118748 96.8286044740127 118.203159447186 125.97847620166 133.259984656324 153.759628519411 125.956493026901 113.262573925438 129.668509779452
640 158.062267125234 139.743508112806 134.973136093157 148.100919870247 129.300329116244 109.490342371585 129.105193455657 136.067929308977 133.734638541479 113.219954335865 109.19504982383 123.207940324124 132.368039564368 116.310043778611 116.822249829505 123.127889947911 121.037250411439 95.2739045542578 132.489418405718 125.537273138937 139.000035304049 160.305535093933 130.627757241159 111.694614718941 134.2030044608
641 146.116774910903 145.1679464107 139.630329313852 140.58422781855 106.383703179808 109.551103512855 119.611448652617 122.364893713871 144.007964201524 137.382536393195 107.526665085291 111.566794463733 127.880927948063 137.572262760315 128.565120269068 143.625197216466 128.944486814235 98.0623554114444 142.78232047451 145.147789347499 151.033886403788 175.967797347476 148.114135444037 92.200055557124 145.253958450918
642 128.215236720988 141.11834084574 134.982953782361 139.427856584881 121.615755528432 109.718842324987 127.850631530128 134.903158992758 132.003353384203 115.044543135028 129.5434178418 121.158933005074 121.863198670598 138.096796030339 114.372165504039 146.599511212788 106.733076929397 105.549723866658 142.609081563786 144.650219880082 152.508720280179 179.505626178939 136.82418835979 133.729723649473 148.629684227521
643 126.119803471111 145.103758805301 146.101630101297 139.047999391713 132.340531250258 122.3802494908 143.493539604785 137.20995998927 141.618180303227 134.387129831542 103.828533576802 126.94960905841 135.739452610551 139.34658421672 110.294836016144 138.626829111242 125.743407626875 98.9121473414904 127.178977080528 123.861470062394 135.589221555077 178.768769170439 108.518359770347 116.323799556388 140.084252328787
644 149.128081927958 134.325453587985 136.388411677923 129.832350677523 122.852347337664 111.809017876533 142.028467593355 121.995900688673 138.261612213438 122.599699351001 106.015733907991 111.24534365008 126.993549460425 137.784335140882 112.778780497199 147.72683958897 132.519172650677 86.3328903502412 131.090708061688 124.81317286615 130.472663048593 162.641358821566 134.693885860638 116.529808759823 141.268764783866
645 137.254337155148 137.64560387232 120.612952397924 152.874650355933 108.423234823291 130.119007447117 119.296388919993 131.201433782087 132.022154630618 116.598190895938 121.056265512459 112.526275399535 129.381311019383 137.008856832864 105.869653893919 145.60877501171 116.26289885202 118.187709450946 132.603019262833 136.954623554501 139.440526220324 161.572622612368 144.445381585361 104.170667609655 143.731341946635
646 118.839298534423 131.993274277963 143.469099732312 143.822688780487 118.497414106764 124.656078434558 140.538834961637 135.252656906254 133.536944775668 136.432556732327 101.72981086096 123.302257951266 133.776887663607 120.72703619612 105.21926038641 123.458859263599 106.03307785441 121.970115231023 104.830494596634 134.490827247758 120.55548085654 175.555440862922 135.111301269033 130.906905888691 133.056570890439
647 144.814341406025 130.509439004373 135.01874769155 150.421552178919 118.492276284923 126.910496384921 150.021355088757 127.291333326668 132.719579049151 118.98012611478 101.397586654021 118.81790460444 129.255260937355 124.035868213752 108.248151347679 131.664390103653 115.723229386292 94.0550531908185 114.477128584882 128.780094820045 139.424289557012 178.88770097093 119.984099592841 116.117121251891 156.083564294487
648 145.969877961903 131.479126898871 122.580764478936 138.619532678584 126.180235435528 120.688359825953 135.056925832529 128.690491460618 129.628039712275 121.534004833012 112.454826319266 106.905166706601 137.248280721367 118.634619597259 117.03445842312 130.125396262115 116.709407676178 108.982788326102 106.257036128225 125.727274531721 128.250826985793 164.340808690328 131.321291677124 108.490130919443 145.150987860194
649 128.876025253318 135.226844014972 129.277230302159 143.544167511533 132.014583371127 122.259820549769 131.834503039165 138.723069581097 124.656814189965 123.36618653976 120.159943416622 126.710141601196 135.662725037587 121.581049272662 112.738044979415 146.308686692627 113.260428507154 100.27962128576 114.048537844386 127.83809191503 134.435035069215 161.912641290522 127.54811419023 120.476766486023 144.904195660508
650 151.884615995832 134.519639834494 136.455236604458 158.199563188415 109.402431233612 121.636637013084 142.65579905934 129.22801950867 138.356418593625 127.78780403797 107.676893073386 112.202151213576 119.919805679872 124.930388002071 115.492175593171 140.47874842416 118.419203984075 102.924808711957 142.320716330961 137.30976753764 137.951205533424 157.117198704606 134.496673832833 124.600568522725 158.623917359483
651 126.365692446159 134.413102951567 121.385404913323 142.793630378697 138.539135506374 118.605716064426 122.397450888543 136.517896368361 131.634261762116 128.921200097282 123.854709223674 102.636068588819 145.719086352654 128.544781033684 109.497278678144 143.701741299402 100.576328614571 94.3281827281114 137.992865917676 112.755782182848 125.910857493281 158.595345553121 127.896946011798 131.6765766467 141.551408937032
652 145.941423276104 149.639175969776 129.564004050592 148.798741153348 115.28001607302 113.171613938973 127.906667926988 128.238508789744 133.254615881736 123.54257771782 100.027417930613 121.999987848774 133.551775623685 128.4662774294 112.091724755348 126.164885738506 123.012131577163 114.141078434649 124.441316998288 125.238783246728 139.674605224832 165.552021262827 136.416202623758 127.304588620714 129.099946289831
653 145.741739281063 143.052570533143 129.845349150571 139.843684776593 131.957153306315 122.677409195252 112.433131371374 138.958261062533 124.971945869189 118.616207562321 106.450703457874 113.314304554945 123.122385477513 135.273681039804 124.619539767424 130.207102380689 115.846970879588 111.800132804944 128.47965423553 119.407592310179 133.214921288183 146.264379505813 148.334270807235 133.49744530451 136.314796542336
654 162.945346897854 127.607365430557 127.154940310071 153.745916740615 116.045695998038 112.474107454823 132.046260915543 121.211679894028 128.898865721419 114.615866512539 102.008947670182 111.869213192121 130.251960263254 120.91873194372 117.036020752884 141.211283188666 123.262856805628 111.022463067205 121.4837996913 120.583469937856 133.280082422078 156.151621911105 148.018839832765 120.721927078359 115.891985564351
655 132.172924957456 143.027158574011 131.249743463825 133.205240943939 133.040368009327 119.088809792301 133.800144992286 124.276675710426 136.197865768525 130.906575600278 110.447186834874 110.394561689226 126.738817742032 137.660501369821 122.978042633669 167.624507637165 109.109930065044 101.82700730691 115.56009198321 151.926685869599 135.791916916223 172.483504883498 124.276651586368 112.480634725561 144.073617215913
656 153.498454931469 157.593839957418 139.765000910607 152.892897999051 115.46318011494 122.563569683966 123.508566846936 128.356862520483 134.920742276962 133.451942467239 115.532906633749 118.604073659806 131.310539316723 119.009172459406 116.525535291042 147.340606147399 110.033690069227 102.095808587936 124.644686763304 126.108375634166 157.206307057395 166.505371217038 138.371110750058 125.182043390243 136.375881357547
657 129.795192534535 147.989748837044 140.911254184081 159.512554245216 112.315889072885 110.576007130126 124.327505606522 128.955716676324 112.594108326275 123.815577831039 100.275243492499 125.293839500731 127.520246004696 135.114365722755 122.566846646716 124.421721414329 122.441052202868 99.7573324149152 131.704233152036 129.690363422821 152.481860823961 180.920308399984 127.671366348849 112.179196254314 136.32807032905
658 150.897780882913 135.652414497385 121.030457293255 137.632214891484 124.685080986238 104.53593444666 133.703750910074 124.938842620335 143.529042499067 117.822615370313 110.453422178657 129.160189267354 143.331418873529 129.6152977426 113.889679214571 135.363187129736 118.761015207417 99.906580822549 129.747448826881 136.308441850747 132.786568134667 148.492651985489 133.615481899989 114.728886050778 134.390212596856
659 146.844593235048 138.203158899101 134.068263634916 142.603033405973 102.647941547358 125.389485116872 126.455321567867 133.505980920517 134.54128435266 123.684105074823 106.334121811341 124.412501130949 131.442460311355 132.03657123735 114.146651573969 124.808534049046 120.927333637637 108.349019451181 131.72299792681 127.56452578682 134.34400874497 184.056468374047 130.517932564259 120.066799844802 131.424498636785
660 138.405767949446 138.846969956031 135.158394671118 150.367900424242 132.838986342337 131.830753036953 140.186087817494 140.539427252983 122.440075520448 128.172323593418 101.691756521599 106.433453190082 135.823065251493 130.202697912266 113.571278409742 142.902948974881 124.690066043137 91.4490920214166 122.081442465676 130.780231298176 139.512285804773 178.830919667706 127.907931153849 108.466408257759 154.361633157843
661 158.887897333477 132.925055752244 131.654438208556 150.645092509004 112.34866574412 126.063415716247 119.860929982264 126.59884863271 136.67358531156 121.627437866359 112.218598391566 115.656733283045 135.656673146212 127.264291839889 107.494784935121 151.647772466769 114.651566964365 113.0470068341 135.136535707163 131.781774971977 140.138194438741 149.245333944685 136.661850999787 121.430128668825 146.010294812627
662 145.998772606293 144.027321520617 125.52398984734 142.022183755862 137.020568118162 131.183848977663 133.299870594988 132.838944654542 135.067305363496 135.140590337944 122.142001659711 129.585316293592 150.347959208783 124.443257986961 109.207985502307 129.633026392159 102.25196824875 105.823444275636 117.554365022476 126.444296610089 115.175012341433 169.367344078675 138.701033345801 127.995975397082 146.774986034087
663 128.925580712745 145.244941369249 135.011969078962 155.813161420296 114.810325905201 119.31009897263 129.977745412433 135.595668854253 136.565370752829 130.900901553422 100.607373722535 135.576771598565 127.807244123666 122.966688548096 106.37393236034 131.199683783118 115.387585313854 95.126899937931 146.759983227546 124.738055316364 135.49775250215 165.805027446161 116.621043979621 129.007217358565 142.004739567893
664 152.994668657996 127.08906482611 131.722199298074 146.090403288777 127.917583003856 125.419957196799 124.851187516612 137.208787021907 113.423853241076 124.295450325717 106.895472011299 114.654557969202 138.239222650185 123.937812295204 120.771395663262 142.268950210098 113.88191233483 101.494009245036 133.993454289038 124.160178938703 134.663861563891 154.336010972522 154.433766843868 112.46123067166 130.345819263382
665 159.253436953618 128.456291533028 121.436740472885 148.677898392894 128.225651142761 131.397767950069 132.700823306832 125.553481806809 137.351630545396 133.962888202384 105.330103033244 113.835332930545 131.038268864816 120.582208297173 105.283887214198 135.097459923891 126.313037269899 103.072383072163 125.813780726472 127.609012338109 143.36853231277 179.919729807341 122.573668570247 115.707144193322 146.683800732011
666 128.821648577138 139.736742017003 129.891266802936 143.550414591152 121.026924297343 139.91563468349 121.603669007758 129.459988435236 129.470034435045 126.567380750188 97.571858728853 132.091089735662 121.997822780218 145.896394054938 120.666774229669 137.326396951941 110.477087169487 103.130627049266 125.642483221099 132.624324156066 132.578075724607 171.855177337834 142.148922341452 122.213914377902 147.351947667243
667 159.470637760497 127.586678411019 129.638563670981 151.498794619088 125.825706726946 112.092083267389 122.811230131056 134.098584106409 122.601680052318 117.242752497072 106.676554389848 106.199554177935 132.418115176322 130.221420286596 111.168506488909 128.992451745634 122.991745363397 107.783428034352 123.296337777117 117.619784243303 131.933729476555 173.398186938904 153.573204691909 108.309585812034 137.663688057938
668 136.280559131041 136.771371821526 130.546482611355 146.41453751432 112.777652406768 118.945673857388 137.256000458196 129.784482482576 141.984153158209 119.830554971566 106.384260207253 114.182921466566 136.526069822823 129.193791598925 124.240128066327 138.553489096998 113.633720470325 110.492578625694 125.730030100723 135.160665817426 151.311056972639 167.974043663108 128.429133442757 92.2320433762736 121.748758935011
669 142.517678139903 144.072715211642 139.210472766858 141.681332562109 114.641937614291 114.982998456381 135.756607686958 136.157530314337 132.624365111763 130.911056876844 100.718302180266 115.604852095704 137.465160293429 119.17748351858 111.405580149465 138.434876645703 129.908038858713 96.1096677940675 113.827021824565 123.784452738807 131.666332031759 167.141302126777 122.414021642679 94.3241583559228 132.918797775376
670 121.990765954225 136.9332224818 127.344929741325 145.472700983078 125.210609896669 112.980514772965 144.042048920495 126.296077016569 136.107259215137 128.425123978284 91.1687166585242 120.959132907324 145.484772969133 138.896866460548 107.951042273599 143.370673361741 127.346314353304 108.582100697413 122.064330763975 130.630468275108 122.580785208224 171.595561622259 132.36512467919 111.571871063502 147.865231508273
671 136.935373531422 142.743830805849 132.874890511693 149.132675049283 121.438363881267 139.85946024878 127.781193586228 132.431554035856 130.071467925562 113.206483627306 115.063163068824 113.697078740653 138.717446562417 124.978817801306 114.405232075051 129.147510680362 102.398305190096 121.745469342244 130.017063409117 135.223572645318 120.787673649387 170.891773573786 121.581722624473 136.839044227542 142.135092852856
672 148.927947942501 152.085275477146 137.163658683913 146.237172987183 119.522741592535 116.92815327775 134.081369991342 125.405568338543 125.049287548272 136.088067448933 104.294251497984 112.566649288462 134.391421572529 142.33187384683 124.938291376985 132.891169238838 127.602014218878 93.3239714267843 142.051302107938 128.589205590244 135.540348623517 176.741729182331 121.924508431608 105.43966025016 147.196847831089
673 132.241779489859 132.740892406034 141.471725068471 157.358079253369 113.764537153305 112.760413891851 120.693917474945 129.152283234401 132.643339601405 122.626048747126 109.496305329416 120.279854472236 131.321414462546 115.874556607311 112.358953960454 160.4576569529 126.695000923629 89.4684720704952 127.275246451195 133.601575710121 137.652520973299 170.813579938156 125.908524919928 120.51828446329 150.056501978009
674 149.870252739476 146.972211850509 127.524804198931 146.419470541713 125.395202530365 130.72646760804 140.809476218736 123.302173819516 139.630947084241 116.935220252964 133.208447978043 115.234392503237 131.133025609195 129.543539707579 105.709514887389 147.497342915352 119.18829844579 101.763522372305 115.458626141383 130.913782733216 149.800833568352 168.56661893158 123.624591985748 113.330154810159 138.346487101929
675 138.627769050853 126.77550478821 141.398574601954 146.366711246135 112.467948355158 109.739121520832 118.601087744614 123.207095649671 139.615709800918 129.529172052581 105.708717849314 114.067954483247 137.624690715371 107.67483543993 126.691942134753 149.670385329748 128.510214366516 109.508055612697 130.654418370521 116.975753751516 128.949020735486 149.432250454317 147.690832230716 125.398075060648 128.841641630713
676 136.989800752035 145.213945853181 132.643254833816 134.820233678019 130.419595234637 126.134445862293 134.521726869366 123.944196778457 133.001697715834 108.782743996983 117.133444055704 124.597727461857 138.323210888083 142.556117556834 113.407847794399 153.055897241073 129.008229187115 89.8579999647054 133.773084326404 136.980683582901 134.580486616244 173.735196410242 122.315330904511 124.875439128301 162.014994213149
677 137.364064778414 141.518961683951 140.243128403021 152.832774316463 117.771710646458 119.043140534771 124.687701134959 130.882983879896 129.863692196476 143.349466192995 106.354746535368 113.991738476006 134.889290594948 133.877056665772 117.543073209345 136.943291760183 125.545758391063 94.7217577194787 133.520784411931 130.532853846916 134.285565446239 170.569739609445 132.881439060419 118.933801954454 151.756258604568
678 155.075900713983 146.479273380751 137.048203627142 125.97003708238 124.232993012271 132.556820668044 115.522439243717 130.143507644237 126.664516201052 114.800747610854 112.501669600537 125.60726007332 137.148522720084 147.985989858052 116.208286321622 139.331852796372 102.438912845995 102.026947094665 142.956926779849 148.161615248322 136.619766102912 155.712832553982 132.810492539738 124.607066238988 130.406528054987
679 147.889641772074 146.88976215523 120.759239269868 148.83340925663 129.823733675929 128.284910601913 122.020130070182 137.196005410311 126.096418365181 107.677656718023 112.86420671779 120.407104052221 120.810251153242 137.25709819007 123.001254253726 143.000820017374 111.317092274861 102.386013726472 134.605725131146 124.785373998091 148.19462603598 140.898618344486 148.264567310033 110.4930251629 141.642687112505
680 130.591094551577 129.371651479798 145.836708558091 160.07931726884 109.314207567264 113.365490648535 127.458642618008 144.958478975437 126.069901930893 108.622888354321 96.7766028473295 118.617591200386 136.924383253352 151.034233898502 117.20867675643 139.040048817768 134.973711713529 102.206352087334 125.572907353564 134.388731629777 127.421979598029 169.334956922205 136.910102993552 100.951598935763 137.742601361504
681 124.283143058565 148.816971793922 140.547682253258 136.261007626786 121.010700336211 120.766409154262 138.959245697624 136.432434535814 138.273436114321 127.512523008774 116.205588649351 120.396402244839 149.058513357518 126.989811728869 119.157633230983 131.481259474492 114.261681705471 112.05537738679 129.528375273767 134.492468904241 133.002923497539 160.121719073031 135.301008650579 124.203885350261 132.321537474496
682 146.802021100111 140.479666212206 129.143743539785 132.214281121828 103.692029248582 118.561884915694 130.139123027902 131.351370397925 122.868442962317 113.53536170695 115.304581604098 120.167325360831 128.502363364154 127.128685760644 117.317735415828 137.750205083243 118.532400511685 95.2471658641899 124.524836491693 131.435250937028 137.165299972971 154.653061192951 128.783094509753 119.379799391221 129.306436529712
683 137.995001875927 146.934930307839 136.521747195516 137.374640479039 125.909879593501 132.656717387546 146.151722427493 132.100192054054 137.467378549812 126.89815097336 113.769022552506 106.861106712507 136.782158955317 135.831369843409 116.185010550206 125.620262778011 132.580698755416 95.6543666590568 120.868949902755 131.636452686398 141.85126886951 163.355035343738 148.345880656211 124.436981773397 146.411929142898
684 161.786643693503 139.882314408888 135.406314757208 144.512201570739 121.873821442479 130.44363034014 129.845579563966 120.559697691985 133.393071493882 129.360040469834 116.835242352474 134.356584606842 137.016293493152 129.307286692857 111.666258667071 127.939315378013 98.2625053836565 98.799673658308 128.13170699865 137.773971228224 135.508191975961 172.675319050018 162.733118927552 112.93073567431 138.549094116601
685 144.672466190148 139.040369333139 136.263001345031 143.097230261539 113.090482051135 130.542875366268 138.509991391176 127.541374128913 135.925261413302 118.540921933925 111.152782336132 115.283129187612 129.896596173519 134.993055552896 117.188316254023 146.132932678295 126.191316329354 94.304866882962 129.939864784616 136.74733729479 140.369353018863 174.433141726333 146.339025819064 120.081563108717 143.933033677385
686 146.951862224891 134.534740711771 131.523071749289 148.542089569385 117.301878893598 127.429586198605 130.871803008233 124.956844849843 122.540132378681 129.547331047644 116.275877119164 109.570721085777 124.120810583467 111.673408359854 123.910010478827 136.259415290919 116.173201059941 104.863503603168 127.171680421504 133.731197429224 137.395995166028 148.216496594112 127.974469064464 113.39932175737 138.186999283911
687 133.956230634661 140.750607097998 136.144452299617 151.133775279982 122.133376422448 133.282142702651 124.132466645735 118.329393096379 116.564371567689 116.429118914565 113.041490307607 109.086899937418 130.842646369279 134.337210433926 112.183472535068 146.656619575505 110.706462745591 101.797242016145 120.205238175449 135.660254187536 136.061811443634 161.067484060799 120.686501272869 104.412215913146 136.7358555815
688 133.253651136673 141.56609506149 128.434402292233 150.662777727778 110.70891660742 110.542997343069 141.165982967534 119.553942370398 134.174382219148 122.965976097573 117.654657393334 133.064833635098 128.653180724497 143.712062680183 126.181085884564 144.251705995354 125.657988626841 99.6413020172633 131.565158980468 143.093396408478 157.882133466663 170.250053118272 130.024166839663 106.681110981202 132.668876212061
689 158.265452187028 132.802864502567 131.843556008819 157.445929491283 124.878317903972 118.368248359255 137.729531853424 124.785340405131 123.545023799902 122.96196678081 122.508871744024 118.156960795872 132.579916101453 134.664337084759 110.631721758858 142.400991390319 126.327838757278 110.806103625659 123.5798789718 123.7268007382 138.518207909046 154.538269234336 141.748047400723 119.193844006462 140.45998792378
690 150.264893955903 144.688926043798 110.404318353801 160.378849439472 112.622536570638 120.344023947638 139.531686367629 126.713789846707 124.848948027108 114.772200408511 94.3335270394538 122.032375088192 126.045306858185 143.852613976832 119.220405455608 133.132805357851 133.313522796514 107.418715980853 123.168548565724 128.731950271296 144.636345815157 145.725266303867 146.366193077976 104.985524365074 129.507478395525
691 146.366931442905 137.495592900157 130.825214274351 142.292882577034 129.22418228107 110.552862595258 131.417448391312 137.035877689042 130.115868674393 124.419494487057 95.6356705067006 113.659200909724 131.272988428218 132.089458822422 119.195064098405 152.505009674592 106.379876011729 111.584284647417 127.030043386079 119.705967809644 140.7821757248 141.370189587476 140.854186756483 123.432147961422 134.755363251415
692 133.473859865881 147.667499395439 127.853575952019 137.369974352983 129.907218522299 115.198483673475 141.24822394851 139.923337658342 136.028351745951 121.140738822562 109.120908107287 121.93014243227 127.558687012665 132.269826461298 109.604576308465 135.36734495424 117.065203063032 89.642176985009 131.796674391232 135.867596116435 129.363851640268 165.651028451659 137.031194083921 120.597387063069 134.861986010693
693 145.646378266569 137.965826884637 133.530579410524 139.429999845571 103.097798270982 133.41759107539 139.870837851258 128.426691385287 134.688413474939 116.76198848048 131.19289037963 114.435215726803 127.20184555433 131.795841404518 110.127786295966 151.134483810878 122.000088364042 97.1502872883253 141.920339566528 135.886353505325 142.333826444049 158.252438761802 156.125544737587 105.814874049342 147.359079122468
694 125.687465750522 135.557479283646 139.430931917509 147.086313187794 129.963735860947 122.073218901731 123.906502492532 131.006615821889 129.786576885385 134.97592857743 107.186708354678 122.522754077755 134.573414844859 122.45493773761 117.662858910544 124.475312356517 113.900123841186 91.8995621244587 138.525311642526 118.105096164759 130.863892058728 162.385640216412 148.96041680258 117.346492732897 140.510325314643
695 134.495343778949 144.145871143389 138.462677183006 146.120795513017 126.007979395503 118.515935044624 122.581600653236 128.633012283982 135.289593560787 131.68333729699 112.976389151896 110.993039273779 133.866923525255 135.212199009588 121.810961945344 139.929178631508 125.891302031652 100.979425349691 117.518132559327 140.330830749546 126.967494170703 171.70912488639 130.289225873787 126.424933573199 137.367059586353
696 145.294890951205 142.668445270266 136.383519876893 135.158704369502 128.482122332273 118.607634250123 135.40896396169 125.500006563024 128.855390502093 122.561753245638 110.180031943441 114.227631195514 129.159694095152 133.980918607863 105.588157111926 139.615553135112 125.888068356377 83.9279626351425 138.280661353496 128.951654802602 122.707452704364 167.866588121374 130.835698732573 100.968098403135 140.162882224395
697 153.03354150928 153.873815692991 134.603618160298 136.678523792023 122.387924696173 109.886812893445 130.356537996946 132.589077453926 133.87975000566 114.604611389598 119.031568497245 129.951724017024 139.484527175744 140.965760590207 123.438047159579 124.499409005487 122.789988533663 102.233483642189 112.155228330315 142.430167155289 135.523931484107 144.375319351649 150.011301117265 118.92269030108 131.752365488248
698 131.554718422677 135.63341378357 130.733597704136 153.459860879265 118.488181395539 108.591886219235 122.467960998937 131.971606546059 125.223484931244 122.539695937481 107.755994063949 118.723723723303 132.442240983795 120.55298630759 115.759062118526 131.341987983326 121.01694417958 103.114097716477 121.244245840055 121.728177364968 141.723055332389 147.780695894092 121.402715851805 106.382846754158 146.157704063151
699 150.044401674008 137.488203512868 134.092441798065 133.736215259299 123.217967020975 128.863691560545 130.753544409494 130.6273480522 129.285217987897 107.877560629422 115.223258483238 124.848739772561 140.040650184301 145.529913156701 106.155384277869 138.220920701549 125.879320843605 95.073834172011 126.691927738893 141.348340959454 150.90085682344 161.338068144883 126.02321905633 121.366548061218 136.943705748401
700 146.119185484257 148.929574721921 129.907582503265 147.362637449157 113.959494635736 118.235164433992 131.886002773595 127.066513049268 131.901210436367 117.122031326632 127.906042780326 115.771338818057 140.914482588997 124.929914011622 126.799931640389 136.084713043092 118.84367129669 100.078995511053 132.329554440255 120.444885716652 133.744999009097 164.762853613823 156.227185615511 122.954338626836 134.850216395352
701 151.272067376343 149.784297168497 120.796677479707 155.100098607887 127.652860313564 142.899171312619 140.947800325544 137.129179239372 136.968677190082 125.59601402618 114.203819860602 130.919493113651 135.954370305101 113.955428107698 118.51770643342 136.680897054492 114.385795948445 104.224902779185 122.676180386319 139.454347491987 130.969818724543 166.052199045657 130.106270074591 117.907033732017 147.852218594625
702 161.892349259578 156.806506649464 128.761725997437 154.697451281688 116.980876741667 146.455614868581 147.92469543338 133.190852746928 140.626171585787 122.944751623281 130.854661715705 111.717560797212 134.278696382529 126.146263198301 113.735989064556 143.283277968682 129.669141509091 103.29552681112 124.562220962181 121.620008526115 141.813844377666 173.286487699714 125.241381009664 105.060545993223 138.435696424664
703 158.879551416184 149.924063845107 114.36433058553 139.458484744679 112.597347144466 113.525729828929 144.177749273001 128.041895543788 129.279870569685 120.562305432686 112.882856328327 116.242532534281 131.130646115944 126.083102710195 112.376000750883 150.154252346439 116.1712025111 104.902276398661 117.838282850983 134.249740873908 134.22159627455 167.306259862183 129.737818536777 98.1459860808956 145.335618726102
704 135.283229843921 141.299598979531 126.53266556276 152.243928371369 135.978931285616 117.294531619196 132.757664378885 128.824754267162 136.478758547258 122.584333378373 112.517921745167 100.614781992481 133.085381406724 133.660581203372 113.68537377305 135.382510986101 136.678505231086 118.029222020076 136.024267709323 128.239331839711 116.649442774455 157.280037126494 118.356186806193 123.505425068824 128.438348963698
705 125.019505640264 134.726813924537 117.50275831107 153.980744737346 121.038201153883 129.251968817664 121.024535680664 122.659055020997 121.239969511116 130.102037164245 124.067313326361 101.539994188795 123.682473641355 122.97889065097 120.442867818839 125.55291274802 117.500026833929 107.49180789456 129.240436423984 134.947374913155 126.484687188756 171.465290610551 146.198702434226 108.748735316054 151.747421680291
706 132.020990254553 144.402711531089 130.28925959711 147.296770224831 126.623855700837 125.146646167655 149.217597257055 148.298751670864 137.495645480191 126.675807245876 135.61048102806 120.894022968288 131.821750858301 109.282373776795 113.261740166448 122.131635265698 126.113951298821 103.725927047587 139.605687552355 139.164667387796 137.871908318535 176.516400158777 113.704565628862 115.394152904635 143.018842100104
707 149.904403778651 142.204115005138 125.375528450134 146.995664736423 116.343783612998 128.846004737266 143.951539016133 134.655868349248 129.771369626 120.514971512864 110.99283604847 110.800188792817 127.037916462397 125.483428665361 121.120621233016 119.872935633355 121.169294024982 99.1327749711125 113.671767758091 125.730553691489 152.727250337294 171.178926746673 126.476497978353 103.459429274956 143.287593580342
708 138.847387662491 156.655879449394 109.033606766894 143.756574700399 123.389891671678 130.915663947672 130.216107285698 128.542464789614 118.695777233221 117.279953822774 114.759769581786 120.277818722534 133.533347909108 126.607208798561 118.068459983648 151.4891096664 121.484471015777 93.7474044405093 130.615046294027 133.340757244292 135.795048752404 178.222337031216 118.678266427514 113.258999764632 150.621952688849
709 155.275454811918 147.219662119544 120.397400470739 161.355183677714 112.394100840358 123.637950781738 141.118460183937 140.105703302419 123.378784414782 121.900352533175 118.470701388209 114.355631684894 131.713179512608 126.828404706481 106.946780927752 149.085996372849 124.223672140096 103.839738594649 109.41268610835 142.39440697097 132.778431964141 163.672683978501 126.178917254806 90.2963109133807 160.650491004296
710 151.681941743146 142.408701345866 111.29766173517 133.136636177447 124.323672448539 124.364359686082 138.30772721303 133.764442019816 134.199360161976 131.68805518755 106.290697831115 107.153811176452 125.332459816555 124.159867908779 112.645415257011 134.694902264926 129.896713528605 109.3158645979 129.415223497206 142.147263870442 132.737039909239 163.364955549559 122.663044083243 114.697172673402 135.257879595753
711 140.301194296075 134.149729142679 131.139648294813 131.630527247459 129.336001599858 129.276687862429 119.213428561194 138.129696725146 129.261163253827 124.70435903621 102.19258751041 108.80388634118 140.026852392438 120.858464269808 120.037131431914 140.372663565095 125.73432100343 106.464867380049 143.031013531888 133.340593686398 108.704937256917 165.990107205601 103.009063157926 109.505759130632 154.253170091896
712 150.843914952216 138.018299865515 133.332521944857 142.425464191257 114.372394808642 125.315705062807 116.872836395616 111.418450049604 118.092701245602 117.562894776838 113.081618905319 133.304970990499 124.696441736767 138.437434332504 127.668293196378 117.501185802035 122.962936184089 120.364041949329 121.747589155459 117.388257881319 127.535254684701 180.82088648934 115.612969222126 103.38942636538 162.349737309477
713 148.273795482184 149.70325425221 125.005946022119 149.363821331416 129.669204298216 126.552160934474 135.522728204121 140.453423848416 128.854148031025 107.098500978018 114.266418437027 108.93267739398 132.288360116612 133.60167353232 116.335073135723 137.520009060947 138.928973409871 100.172041616524 136.390506410098 121.828656514377 127.026504316023 168.329001381931 144.636308211248 112.874998506038 158.55244734745
714 142.855983411784 137.135092550453 121.863648083008 142.322712327243 105.597300967162 131.510081327369 134.013417817468 139.764318884768 112.587208993559 130.531476310655 105.197062528537 116.3582465011 127.549156549319 115.766811404595 125.510121890796 139.909548491705 123.334050477454 110.017028353828 130.123485008463 119.171347787404 123.810697904247 162.535413637382 126.973470425494 106.286138869315 148.174412907026
715 138.467210890004 134.56279929413 125.048900866399 146.148449729487 118.741620554444 112.429770133632 130.315112960923 137.526721867276 138.993845767687 124.244549542224 106.594042823543 116.34361167738 134.376103592143 127.423978746308 125.827767716327 135.848108569138 119.843975737358 117.204034516646 118.967962476002 128.198055204493 131.253458055223 142.474448636411 134.319568842777 109.502735656942 137.768491258391
716 171.949819938469 137.716201065051 136.05521426885 138.123292384268 136.221156772315 129.124149289222 156.066716994286 132.735354864124 127.864508879406 115.855990418264 114.925831411544 106.820864234077 131.405100399898 128.855650735244 116.550643185382 117.212438176772 122.205331379881 109.320360306682 135.588528993775 139.460183312777 137.623695517738 172.950656874591 125.790959988485 119.91190501763 139.319925531467
717 128.433571950313 141.908192825599 120.840217040051 138.907710229314 115.097033472797 137.22393743471 132.03966408908 132.671215864269 119.047469948974 114.139164277167 114.308791134377 114.452877224481 134.658984911821 133.26086744227 126.359470245942 126.847617693039 115.758020555796 106.424452201025 125.633792050057 119.518965787336 131.674180667285 161.968538112709 126.962969233645 112.277073237966 146.789345112075
718 136.513468183063 137.063367735386 114.725761834385 147.529287066642 123.72632401698 117.73809354177 128.620259907363 143.345275393704 129.8832609495 130.004921918401 113.16655226933 109.338023435574 126.89354093622 131.079912164545 125.829578678885 135.614198205859 126.143393039887 93.8887422801762 124.09077977428 137.915308662536 137.989431014486 166.521655059864 122.201947190809 102.482060892811 132.27674609888
719 134.479393630188 143.981789583099 138.190603110157 156.922415344171 129.527797664634 132.792318402842 142.668455573409 116.519164749056 128.725142988992 125.810599823542 112.631779865543 103.90976534155 134.863949070825 125.505566397548 103.866414609125 131.980280525869 120.52835097989 93.8710286668248 144.07018520353 123.504243821594 134.966873692334 169.836218629526 125.145318567004 107.806958214918 143.88814334285
720 134.145437239394 138.754005223005 126.171946073405 149.988435367258 132.741670940666 126.167193228521 124.923000312096 143.383435443088 126.758195072574 127.133039623967 120.70498676808 114.131380284071 116.992439623391 131.219415994687 97.742274333617 126.292892226365 136.700901720201 100.740856776769 133.532661965493 121.189096424706 106.537253527484 167.194495787937 131.603209308441 122.675741086345 141.04463995202
721 148.601811319328 139.227825895432 139.114832977879 150.271622347177 135.583384784906 141.667328704697 139.62981765562 137.005231280736 131.425675634739 123.251886142997 129.29234403328 118.974845003539 130.972701872299 122.004112600557 106.0440198716 123.885473595193 121.653307861879 108.205368400067 131.747001772455 126.787473068265 128.216839595765 163.767119395693 135.666471027664 105.140845820003 135.944359518026
722 140.191147722041 148.387889619179 123.377726174196 147.282033227973 121.987354937311 120.215285953324 124.24913623669 139.517125353938 140.446717349344 127.484818506076 123.099302034463 129.856489312832 118.645432040846 117.756217209092 124.430731688653 146.389053300935 121.819282850241 110.775449939215 130.114754812987 134.526266350935 130.469893858361 177.54200401427 117.797973016531 114.747834567758 125.98513277817
723 126.695858118786 134.9742090253 125.438271792034 146.141174990694 145.500492419464 126.524630947137 136.817016647719 135.89152099683 126.873435487586 128.156465255856 103.265722809185 95.560873705012 125.237414504842 110.727086085273 115.563603953407 140.601936170051 125.100070040549 109.612792573615 140.26876001205 121.506408704625 122.113948191843 160.761696549302 136.464125768005 113.289709274793 133.931270914507
724 138.731827449586 148.8152241225 128.852403360432 157.262621184127 131.212553582628 119.690270993673 135.285715322671 131.660909793214 131.436075646065 138.304049121873 126.014099267221 112.207567285117 120.801623002302 131.510671109818 115.993216248762 147.258931757602 122.953601288626 108.667419301741 120.88961691604 120.674869243724 133.380754337177 170.23011097753 107.457264736043 103.657285596397 133.85321237549
725 134.93559637328 140.377122914734 118.852044542761 153.438571167465 114.681192174269 146.947273103197 138.675851783062 145.562408652375 141.072288757806 122.233947287967 109.52087001722 102.975261504787 121.507060476409 122.180870903217 107.799831094941 126.236352559453 122.666461800728 108.698931872649 133.801270770133 120.028339096008 115.435528710067 166.885867406224 134.996915437401 114.37709203341 157.829682029463
726 154.484607640025 157.205345278015 130.515306272172 150.633744299577 113.358047743417 131.679567143275 134.901851023117 135.011230910783 129.549850207319 125.681164329388 111.047621969049 117.180457215769 128.854039982451 133.106723263474 107.908595591546 147.613423317689 131.552123813766 97.3544328892071 125.220627563076 133.604010340282 138.40154841595 171.366339944964 125.571683957723 107.991976173508 147.030598931485
727 134.628873752779 153.901696440663 120.385487489878 162.865441270852 135.762909370837 114.807597108176 133.66475952576 135.317721150714 136.073159757291 115.893541781426 121.486742606989 124.855815070971 116.712921925682 118.103003095603 101.831127077864 136.423384392711 116.930687011107 99.2757109089304 124.588365923624 105.343063319292 138.079198438841 163.602374174086 123.905997104427 104.415678755223 144.321781327659
728 154.273364404655 146.797078508391 131.57986502733 138.233939106523 105.451525452806 131.978556059506 129.11436803269 123.073808701491 124.629217627736 105.708064936849 114.514808981835 111.666739714358 137.223365887934 132.369292775169 111.25779036492 119.634986398604 114.87080474781 109.846137587986 132.38094309142 121.224674221759 147.59793952225 164.526892260583 134.500876351117 119.314331163203 142.948864052671
729 133.79138863905 143.11444416354 125.661968930258 153.236570013141 127.18125734474 105.921404056046 122.003177106225 141.311536193594 135.404619528506 118.78049732388 111.166019848267 102.448108950695 109.707692683163 119.060780506965 128.166125503085 105.304698499084 113.413079007123 93.9925201248042 120.558996956906 118.10636628962 125.797914171784 174.719114140093 106.611630241434 114.052152720096 129.057987859965
730 127.560633824539 153.948889827188 114.357792603163 152.779324509197 132.385747078216 122.876378858756 136.533188846619 116.217925856563 127.650933608671 115.765588012322 107.404576392569 115.05177048214 140.833909436616 123.011304923836 113.28918402017 140.571928835202 119.128365674308 100.392861096539 133.751084606009 129.821164143217 125.306696590785 176.774521579597 134.83712997067 99.9106882526753 133.499565128425
731 149.606708909579 157.464536184064 114.273580981627 154.250601440796 121.306693432758 118.995634033049 143.377805957764 122.973852600376 125.997455176248 129.992052829056 107.309993865675 125.817085508685 148.418483593953 127.464097815238 92.3946837538317 133.072130431215 126.020318786597 108.587386235869 124.096332225376 131.344438731622 120.53570370092 161.731246779562 126.852095089211 111.264918459839 132.699566659905
732 148.09362315037 152.102013693963 119.339564351653 155.922911241827 113.3559580079 135.590207781141 135.349756702599 128.17444732688 111.361234061419 121.788148694589 97.0857405105272 101.188167881439 131.752231727138 125.124419987249 104.790480057323 147.614900601903 123.233146176507 99.8786683341828 122.016285369869 130.136720541737 142.534843563391 179.28914358481 131.484203327278 122.169331007986 129.943386003953
733 154.295401656088 134.48882400827 123.948790467683 141.489865067391 125.11361983162 113.299850134428 140.795545569486 138.038766263441 126.770111394292 123.77403037632 105.949109537273 116.006095874807 125.979535778119 118.147644013575 122.577098286574 128.585136661869 127.685447110775 116.090502411214 125.447160953269 132.504465909052 114.954149091414 162.033517305162 132.954730201749 111.464325263302 145.770012865585
734 146.208317303399 148.238800655203 129.899508588347 147.757265694929 115.435359882454 124.677160557105 135.967968256106 136.894554409775 112.053378724342 127.881574976023 116.366206695689 111.678917576688 125.781677272921 136.355403124626 108.778402017178 126.800327744836 122.966096294727 96.9842821965838 140.255379839002 127.82926056792 142.01388221061 176.928763022267 114.967166599646 116.186781979438 143.156693616893
735 152.460220700721 149.019915673515 128.588371044132 147.19436111088 120.618606761639 121.663819296188 140.601248640361 123.431119721825 134.987062088165 111.769885519643 126.839909697709 120.084958294109 122.716050103696 134.974410780501 117.813119832692 120.689204672064 124.59408795999 99.3084624059356 139.982114264539 146.118327709652 134.288080368454 171.79525805696 134.292003754072 108.676434389272 152.924375080947
736 133.253334473285 140.267295822329 150.81908864336 154.332716905764 118.249469749493 128.360865767169 132.308539663476 137.464677956918 138.750799980731 136.489728275044 88.9464364081562 116.444570226444 123.670244185703 112.330683223598 114.265943259847 135.661319880247 134.906635771948 111.579073659991 128.354958835446 125.848324652977 136.826583114334 185.37750859081 126.009323810744 112.655994931438 148.370351453718
737 144.613572477503 133.424147511088 102.715569295246 153.776316839358 122.089535413913 129.780674615859 132.367859500716 145.460516731871 129.135122272138 125.048633133972 122.774210434931 122.839599192606 137.902097953191 122.388590812753 108.546740956833 128.403499820376 119.242347491672 105.227694622372 125.32963396455 135.342201431736 139.487919587003 156.86645822061 133.690289186597 123.462756270544 144.33031698427
738 147.807243868265 142.908135630318 138.952727041707 151.086598562861 102.223511402777 127.869004888506 139.163618886454 145.119621516829 127.650634252564 133.571981219149 106.042257481981 115.429493152856 121.208489813377 119.852362932261 110.386671957932 121.710763964678 114.471526644848 92.8414596061472 121.743300934348 119.771355429382 144.713706375973 176.580170121337 130.15536379129 103.995497086752 145.153161337513
739 143.615685686872 141.166582841827 139.002025753945 149.848923999886 102.596364979186 113.14519865741 133.686066926691 148.640793702539 135.165835428647 123.471975453631 112.87146034814 116.006949838221 130.617664669493 140.462741212008 124.950016946843 141.453436324855 118.258938953795 100.08021152949 125.559874285578 128.414346324611 129.6722158363 162.668146809561 138.284054992229 110.88011360031 151.893214309465
740 156.911585888812 141.043983555813 134.279016397286 151.188863379732 105.559849455619 126.195283756687 144.349128350698 137.744256283317 128.694552077805 122.997353920365 125.732084948313 123.731261322062 125.049521123587 129.961793301024 105.049024147098 142.986419567571 114.855108896122 122.76138956 110.375733363659 142.681780627829 128.064889199819 160.047066238012 128.187228469486 111.597861094517 143.107260442741
741 138.533576117225 152.744577981052 97.2919493060007 145.110604107544 116.288017026463 141.68056367706 136.225542143336 115.711327774601 125.186560443112 129.844473900377 116.893611841023 96.2528050649642 114.902442849461 132.454125269344 124.839722400937 146.222555666898 128.351868763525 120.549288410387 149.788138860532 139.509448989764 113.576584681222 168.709811278387 131.257766895665 118.552129134011 140.0395645772
742 130.751027862131 148.588108523419 114.586012195884 146.354018912338 129.346304488949 132.170481658521 127.144227196464 139.255958573127 131.569492381455 118.204590453165 104.771684050258 112.617293613146 122.304748056004 107.024987096973 104.318188837394 134.843810443068 124.59075710481 107.270768689622 130.705154200461 132.964612112561 128.19911898778 166.181038896003 127.890442565091 113.430298750745 154.728155830707
743 153.974543533735 147.311758644355 141.683839969958 150.489885637024 120.081909674603 131.707263231541 136.603274646486 143.309425047608 118.103053875048 124.972051346157 121.299591830488 112.731613823404 143.912430826205 119.097114408013 101.479885285958 140.957952434635 123.161540131097 103.120024882247 129.519156428122 142.830909733622 139.815600018051 172.963828273212 127.69518271166 111.40702288627 137.359557747569
744 137.421635785747 145.144083550507 110.52334859001 160.454394563389 115.214954164078 141.97599850931 153.961019707029 125.89505684076 142.455470328523 117.475646889245 117.159171455745 111.518127638788 115.269636402566 118.626707123678 100.897922895896 141.993118261681 123.328918324938 99.2178486686402 133.703326651057 135.083561249041 150.103500858843 152.909575564361 116.655198282818 121.162768262424 139.578104747513
745 153.170466892127 142.991625042441 117.992956023533 139.788669798074 132.982523952968 105.647913842696 123.001429351125 134.997074604912 122.21495918623 128.183840168447 118.45466317325 111.223169819787 134.68915226594 129.158731452331 104.561008766991 137.496428568526 113.523887066198 93.9613263519778 121.082513877086 136.318837016099 141.055831908276 181.796167640042 130.703659274898 121.08602189863 135.022267011154
746 158.395933801637 118.426240562152 121.590929229461 147.191199669309 124.982985429082 138.748358798687 142.24124155543 136.706474437621 119.610827491103 110.586339063653 103.506081794768 109.064710773694 127.798647716119 120.565644399593 104.20116822171 132.472966354441 127.575326553996 108.292409598658 137.445450516521 124.662932852988 133.254206589512 178.757820285019 124.380691492897 107.985025469632 149.443024170114
747 141.419337314388 128.158493581042 129.473428079809 163.924164947231 125.636100400456 121.501149690869 124.309838550521 126.067934028095 127.359012214274 121.569546956405 117.777924852775 105.596712936382 130.286306499762 125.450536278212 107.769453727112 135.156828860756 120.495616676665 94.6914430039898 129.771431365315 138.096932503604 130.071486400499 165.812575257321 132.913912991318 122.53300611134 147.63144289924
748 162.697148151935 148.830518731267 128.847099208954 151.973185377001 123.022883584587 111.197965804506 138.211236033262 125.835302726577 130.630457667747 127.026738591263 119.406023331404 116.054335947056 140.149239263849 124.727372847643 119.844223376259 145.98917258838 113.797482036998 105.182997315074 118.731424968684 124.661519379931 150.205451564693 160.107025636944 123.885981143694 91.8781724571232 136.658202017682
749 131.029817735031 142.31612983293 107.147114320621 174.071944974641 135.364747577024 126.268429850716 142.645910927215 123.964754032103 136.982349939083 112.978421271471 119.989941766879 106.30200390379 116.461945385899 129.82764633606 104.084983886048 149.948486461552 118.945037568953 106.756031136866 121.181221912477 121.851719375678 124.967797348923 175.637514490847 110.152651154706 117.620436157506 139.037667330966
750 140.317236153186 131.388771465229 121.178392178741 153.116554121583 127.945645237762 123.058717567362 138.682540944816 138.571145239452 137.668185586434 128.107342733258 129.536956999711 117.676305221949 134.382528455053 142.332548899603 122.465014140834 120.959959450008 126.16635648143 98.5888115928122 125.67472061009 127.887848074163 131.82427742498 158.500561400908 123.639285031758 106.998362395988 135.83250121912
751 133.857894258808 148.451488036965 123.180348427703 153.678748392715 123.382916179868 130.592623910714 139.62587923125 136.163613666426 127.388940778461 132.965720903602 118.298996433981 112.058319691237 129.780195846319 119.341530560152 109.345686535792 148.720857152762 115.739803038015 88.445393188849 128.100823956325 120.080928906726 131.447181853131 178.686352848772 130.9792688604 113.511627778382 132.669607142902
752 141.476317693485 142.351481695085 132.753322747983 150.557897635653 124.034816726431 117.317522815426 126.031329776193 131.667083437686 121.694900440066 128.581055175662 115.097798377499 122.167773841544 111.216364920121 131.905250127742 120.522157554231 160.38482108022 118.990701166991 105.082476058949 117.248111321625 123.451406338074 135.329490121765 167.79617411821 127.112480466839 106.879734712988 142.100744165427
753 142.630166414404 152.338541325368 118.075516032581 147.120280183349 137.287873670402 113.508880082892 135.083646553245 135.735479050749 131.965213560047 116.963179403462 114.713785830581 107.057606498489 136.628813544278 120.083109280823 115.78299276333 119.586355123355 110.723669402622 93.8167605664432 122.022537339832 127.713139446743 144.154858801308 161.591160564422 129.700594641705 110.159409466577 128.68617063856
754 142.386040894689 137.600357309458 130.259128102392 147.063294396211 114.871503698785 127.809833858292 129.236955889966 130.84975583055 122.862800320628 129.181148401724 126.236873031235 102.356333523297 133.734086797868 120.244645091288 114.214733739786 121.499844977744 128.116139330242 107.38229581158 128.86750568486 123.368960326394 126.13600552067 166.844452665615 112.514317883581 109.582292139789 159.468343658131
755 143.997432371225 144.341177318453 128.896972037128 152.404759472473 117.34106928194 126.089825356264 133.356423864261 139.917758391516 119.28733507773 123.274513123992 126.013381062832 124.154495181029 128.82986329635 129.742767508257 111.885840942646 151.208187801059 136.18251958149 109.758060952652 128.732445818259 122.953490132578 142.605341303149 165.426118203881 136.85343308343 105.475528092956 134.715968921433
756 144.172198801468 146.810793700267 118.117746133302 134.365404831238 131.106991802713 125.379726156956 126.485676285067 134.944522209287 134.766136349917 120.827147106045 104.133978636621 104.01099479626 124.505724804745 128.547028666176 122.010046577454 110.740182245757 128.16272439504 119.676702085608 128.004154477176 113.467926243524 128.27557214184 165.25583490021 119.363772770013 115.203002204433 147.057659118263
757 134.463779314884 149.480914357655 131.897638127422 144.985695827965 125.814902026508 136.632594640708 142.155135938228 120.840286509301 130.715413728843 122.05078797813 138.496441560007 122.101205991959 112.938540224135 126.460275264588 123.294372632586 119.694210073086 112.285072066924 107.34194128816 133.792752728593 124.705305160874 131.11288229476 167.018726623544 117.869990266611 131.323693282548 141.391222035856
758 159.033639230107 150.385387280415 114.709238733685 162.589641833046 128.304961432529 137.132372530446 140.757901090766 126.524304849409 122.143592569231 125.443345396829 103.825822032199 112.235950019998 133.51657662049 135.652293723391 113.727014375843 155.242164875548 127.355690103814 105.372276811849 111.33459381179 123.319085074835 134.324943559089 169.159110775024 125.492120333182 103.22249070644 146.507404140984
759 126.625117813772 144.520046889217 118.66117884307 131.663529986812 143.250360333614 134.673736565074 122.336398410078 125.409839570418 129.300858861048 117.46669043251 132.580535248677 122.100109466062 127.250873527883 137.755207913191 128.736848338995 146.224692071211 127.320457301209 106.128198733495 149.248530299564 113.234117187476 127.129216951851 164.576604363301 115.522728039125 121.710367518194 131.748643416331
760 141.302918233961 145.654210569274 134.089271785124 148.641599140655 140.585327643887 117.38287691207 136.611362699894 133.573764562902 124.819791401303 136.218117222702 104.976570433941 112.442804295908 146.413227328498 129.800583962803 111.973458562101 143.756017909492 122.276094080257 83.9882631270332 112.112265808071 118.129083351538 130.980330247428 154.57504064038 113.212439541056 115.713376064152 145.93818152853
761 127.781989149177 131.903916531022 123.988355220706 151.970559066811 121.133036884138 135.841372972805 131.326231102101 124.489736147299 111.173116501241 128.471882711741 124.974497942807 110.271558418584 132.989468089385 123.014574510036 122.432862757803 120.758439433617 131.831237332176 88.5183301372168 132.466535121294 119.031465983641 127.657507393758 166.096253497503 120.274005111405 109.67583221008 138.012804938966
762 149.589417219062 142.779775677645 126.148682607537 147.681651938602 128.333153231728 131.33953721207 138.548599612079 131.211652919518 126.885227732291 122.803921307571 109.295616304193 128.041584886512 140.789790698171 130.447689125332 117.387098917938 144.524824771363 130.560088413133 97.3614522172458 128.921214562572 122.151984196309 135.67416562987 180.303067640419 124.968618271354 112.141741209069 139.861194091032
763 145.644356470663 148.902619238772 130.337527939935 144.288921970979 131.526586752264 121.915697316893 146.128572138344 132.962141589323 111.222249625673 126.412363473193 134.121400567528 100.704276861792 121.070558853031 125.585866774157 92.090889943955 132.702113980646 124.204564128186 128.746608516075 128.874976204629 140.150144369243 130.214298678561 153.507622845346 117.026017239515 117.247682575531 136.387293529924
764 134.118384245898 144.117028308166 111.746023087296 150.615667775118 118.803663598686 134.782241739273 122.995843956837 135.682134577482 133.008257443414 129.108065720156 114.125363503577 126.731682760675 130.792011998119 123.001849477671 112.405919581205 138.835815874889 120.185654907979 105.57090049669 124.648522365229 112.913898253832 118.120470332003 169.221448023029 96.2587501762386 119.127050314237 159.251442487777
765 151.793487824599 140.426603625503 114.979547239238 154.338556082036 139.084518487595 129.987202455818 132.76194721923 137.800146097237 120.419107533048 130.565342456963 125.932380109871 117.925013563248 132.53469588987 125.95963498197 117.011668280248 124.47793074313 126.281952660819 108.337222233073 122.338376559074 117.140579200817 127.408339355681 172.311485313429 132.666297238788 102.867985201822 146.994116715812
766 147.015798740649 142.617483026909 126.729875181657 144.388617187659 124.911442247292 132.348914063186 119.90379615362 128.809646918162 130.748995926118 124.798740879284 109.097308751357 106.305250075427 139.054219945777 106.934782858218 118.598883670763 153.98989019986 128.165652334774 121.325881198476 134.851362865665 123.193269620424 127.147485377403 182.721500690364 136.645863582964 115.219894308496 153.436821701138
767 135.36210669428 139.16826155851 130.506474458779 152.103022229291 118.846841887061 115.056428046284 146.346846905288 122.355026299804 124.215119821452 120.361508545472 105.744543775503 112.684682715576 137.08186631862 131.637661812624 114.076090867049 147.244330350139 122.614269397979 94.5263955839292 131.651319465503 140.113645342695 120.286216685496 177.285055247205 130.671420576681 95.897598560991 146.542697825371
768 157.456892390832 148.741548449279 131.833694942993 150.848822998053 119.109798246664 131.428863957249 152.321540220957 132.785852997731 120.187719223213 113.671694273955 106.032346145123 108.863276568627 130.248096383939 128.222302581078 115.141324254052 120.000424996969 120.868800700175 103.335010232434 119.334042649879 122.520536134759 115.475647346888 169.989610778084 140.041919937993 104.583505230398 132.778214400141
769 153.371052533863 148.406655256212 126.662411462923 151.991370106807 124.138308725724 116.368274612019 154.021309959359 133.54369134892 125.605580338232 118.012379786137 123.238789553688 109.219461836947 131.992254566696 132.479258778455 99.4910895917433 134.373318631995 112.571032813398 99.7286113327064 107.754718752254 138.39337980494 137.72739962614 145.97604049903 128.535873807524 103.682948715486 145.220226468296
770 135.698950240557 139.128541540753 121.151536217116 154.886459878126 125.750066033278 135.793830979839 132.119748253176 123.659843256187 126.593756555886 134.908552924534 116.639419126298 104.516559939453 137.57534629786 113.307431833386 117.314330668917 149.712495139222 120.454519136092 103.173796481159 118.687092275198 125.621791139735 127.670724063892 167.903844277948 126.622735298286 117.257759181067 136.663990759231
771 127.47859234687 144.895078750287 134.52506646469 156.248048973964 120.176287193117 130.75675272935 148.137497634487 136.520879583513 124.51854726063 117.327150881475 133.927369460977 102.296184928346 130.876816360409 130.820460312003 103.402053329026 152.822540803795 127.265210669474 102.161444657007 127.919279667641 140.513648477436 129.248882112574 162.574207326582 129.246747314324 116.345245343609 144.631417366052
772 133.970016841682 146.152386965328 121.664571644524 151.803762332828 127.583637804887 131.987393307584 139.802626741607 116.557098460035 111.141070454237 121.990026818021 122.839940574473 122.737073065527 125.152647623691 127.909428080127 101.358015056143 135.721774491056 136.186332487891 104.628394316748 125.30202118591 128.58162426437 128.291675695777 173.095790630491 133.094181985383 106.096034987944 136.371651699239
773 130.233116804668 137.799786223477 139.747463247063 158.71691201987 109.208210981532 114.871412092557 118.493184080205 140.929388994447 135.129596409827 120.589463911749 120.033432159579 123.480861794078 129.571790279022 128.786878546941 109.058803663951 137.416694527291 120.740584963784 99.870897730485 123.944177786612 128.431389760201 120.65408095993 170.964156571917 108.536718632527 109.143652267586 135.92569664965
774 140.734882232245 151.230895976909 138.883180691032 158.365658985302 120.727061683459 130.23726676157 130.067123299637 129.910133010376 118.247104205856 121.805777210072 108.501695318848 99.9677374518384 120.187401335361 125.739832968672 112.451386080659 134.915768495218 123.650346328323 109.954320114889 137.400095760713 129.581418379099 135.748996099424 167.026899957636 133.387729998304 95.0219754920625 146.027506229738
775 120.496740289557 141.9795583942 139.743343422484 148.847161747499 145.88474807781 122.034195314348 128.480499792796 128.381925465372 113.451714366658 132.180183167451 132.384593716122 109.698044346704 145.521955645184 130.52606972555 106.782387640826 143.027510987033 118.462665272361 106.759505354591 113.549489327307 125.753553409569 122.956079908343 138.540823008093 114.309634160625 113.373719819461 121.159504464518
776 133.672181575442 150.100088136486 128.165244775641 151.542303098162 114.026206846395 114.020550345717 138.092749045088 110.564493509294 135.007787583282 123.788487754571 120.646746145654 109.554146084122 126.868788877528 113.669238451847 113.019614764592 142.345626969688 122.61353376165 86.5147358800402 117.733795565251 117.533554747243 123.828515046437 167.446597253349 124.779377016775 113.263993101157 138.645445067698
777 137.119852715982 160.668415171394 117.596900825328 164.544799936388 119.791558274712 146.535799602481 135.044585886463 140.892856481018 139.424079058432 126.370751401101 128.289164214796 110.973330490419 103.328621634266 112.901378703323 92.2802376105388 129.939994113705 133.923128448523 111.230413087985 120.113180278886 133.369418640072 145.100462591441 182.353766096167 119.289169292686 131.998328238874 148.678743956249
778 144.809512309495 136.172736216138 126.017590241112 149.141965955199 131.54951847848 125.539364140117 158.196009960891 148.13008335245 141.512374158479 121.237101590893 124.921764563739 119.029813997145 120.581835539952 125.217159318654 108.830941310448 146.27734298393 132.467593502929 100.735332607437 121.442598807029 127.703439641541 139.234186380956 165.01553598828 110.595226773699 116.460652740257 146.216863372685
779 144.658705264507 140.891781989815 125.638155419118 143.292536336756 124.936383489377 116.764569995045 136.130889153039 136.910502719416 115.205900738063 126.116104871882 110.490948196967 116.026582602154 132.711630254765 138.408879886526 110.74990235906 146.74920353144 119.367798202426 103.944169182978 120.835411058474 120.283035836916 124.308618501182 149.434456803407 114.857259568412 106.772642311928 134.082585703827
780 137.973809231304 161.115941134402 121.841160178308 152.512003356477 128.701703882527 135.746466739589 128.673966696563 118.101326764214 122.684847781243 131.314999937533 107.831548288888 106.320638642277 123.243225812078 137.307516351287 103.043372354079 121.974121634858 122.101230902839 113.455986837645 100.854300419217 123.552156064061 132.774871575862 180.182747577321 128.312488346167 103.715164218765 128.325103650711
781 145.688654746646 145.476324066787 124.550827196511 144.291063461091 133.227524691459 133.130998296438 133.114058577783 137.441516468686 125.02522169429 121.030759997337 117.353902019027 104.232990402657 132.195286833464 109.862462108708 107.67412671303 136.454854105693 122.865666198075 97.217774099237 136.774081124305 117.473244980364 142.101184053474 178.821003379297 122.200672828264 112.672435088628 155.70532140711
782 145.599978830946 152.207874558302 121.570285641477 146.523585559477 121.417465018611 111.034448837144 136.918233495098 131.112173019788 147.546545099693 130.651267063146 113.278088893519 118.83624225305 125.710497039039 117.206741973083 128.749770945917 145.545145170497 124.503613460409 92.0329405492049 110.706614728021 134.787642876779 143.866055240437 167.088917948974 125.679188790656 114.011265235782 140.583881230644
783 142.094114827689 144.273857690551 126.29671392471 150.867737591244 135.503813041745 129.374876053247 131.735662104494 133.564618840591 127.59298045116 124.805965903323 134.466299847481 120.541237567019 126.624771040885 115.677965788894 121.865872505268 140.592784673376 123.992154016991 113.701764268361 123.286898679236 140.537757028764 130.505753056235 167.526302310199 128.464448427547 107.358134428547 132.106892271975
784 148.013879932428 128.51784617953 120.803888451812 135.761478411646 127.742603272783 125.966339230708 133.652656013688 144.104627916836 128.679279838968 122.866155125352 123.437867802821 113.409424992659 109.436991732325 137.250674862731 96.4420497661412 150.459511224851 111.85668913116 117.928609397045 134.333961073696 142.535398853085 126.181958940797 177.538260611532 108.548584199206 103.423293405118 141.078782500259
785 154.509577094548 145.516222648359 132.182854144549 147.00986787211 119.004167711358 111.017412534773 140.790765605491 125.903597689843 135.151461033075 128.396940379966 117.190011416439 119.732569069228 124.671972348727 120.526926532261 116.342974282591 135.420185562765 120.326046158687 98.4653879131512 124.913473616428 116.180241321723 134.24173135492 169.997863362407 136.107275999953 113.18258854828 137.622416222575
786 145.504136370747 141.068495716493 119.089141472464 153.686721063955 117.177815650025 126.756937480713 119.630838812563 130.024488331515 133.44877561569 128.287932148046 121.315932426695 121.814426725365 124.098522408214 136.458895356538 112.021905424194 136.885932721466 133.077207996263 94.5915107700533 123.37574753369 122.347028297901 143.078468142263 161.83793821825 124.609635305849 121.831215666359 149.59012782104
787 144.394257162975 144.21869329688 110.12122709486 141.757942565193 105.023790407215 126.042614001683 138.619255583885 114.526659139 122.583105828345 127.427155000523 115.057333779168 112.38190706931 125.899122795126 125.288811205444 110.891402588805 137.916405069002 124.637264261713 104.389887557811 122.286070797557 132.282221981607 124.112466374527 163.005562357783 122.609224068022 116.809928680721 125.57487677466
788 131.509969343986 136.67429488829 140.247882909606 155.75894684903 132.461838852364 126.988098754377 135.558150041421 132.08412617683 109.310621498959 119.334751114313 123.286375323912 120.47736868412 114.180681577463 123.335186179237 112.600864929369 139.600197427011 112.206933626044 90.2283466629974 118.99073141814 117.400145953237 133.981510934436 162.093732345765 121.067510066476 111.022062239132 143.628424407945
789 144.243860518263 142.150040240967 112.01209491609 151.825493702891 111.213572055491 131.776249476184 124.577957188675 114.556311102127 115.523594160186 129.260078388392 112.359286459763 114.187796340137 126.748477546478 124.074925638382 98.5369726150957 155.625048934413 124.316306030852 107.207552013929 115.849226888828 132.363764406152 132.599907412396 166.884028178525 123.269794513321 116.601627691475 148.731444785447
790 118.964169373689 138.747838561986 115.224078963751 143.045776860449 130.560319672579 117.576740814389 139.704738014906 127.196413742158 125.754453481196 115.284878531523 123.801916834548 116.011729870474 130.421935213993 124.906048681103 109.276120108192 123.56350736555 121.559967223084 101.869322268839 126.406545684765 119.957784739068 125.339659076011 167.651584598044 107.396230505338 127.617218492113 154.281594894048
791 140.727471514906 137.926029151514 107.523022645359 153.920406515165 132.171728415512 141.497207816645 135.280169899774 138.008532722877 139.617865532271 116.61851050041 103.188060245245 111.870075068296 112.768665280224 102.416001981127 119.637525359297 123.724035664337 120.164582935339 122.939274744916 125.523904950102 128.68740851795 126.666928321146 171.508070199457 110.391887929511 110.989812249562 144.844889767602
792 143.445781571475 131.233264846082 133.439317844111 155.5562076816 130.333726077184 128.854121981083 133.810489180213 151.344906249028 108.029264101501 126.226774537749 128.30776621605 108.133238668126 123.849387907552 133.719513991703 122.323874552358 117.170553389181 121.086860137103 114.352584026757 132.505053981211 149.61180777913 129.652055937397 172.600804378575 129.929316776113 111.449760327275 138.51460048936
793 147.418231132388 141.721682647133 110.990733096596 152.521702308074 128.784388075611 129.404856669404 140.563382989031 123.798279932123 146.357421083036 118.151120107317 117.661169059132 108.355286210031 123.780827111571 114.711264048005 107.831196296371 139.341708851457 119.083817457907 103.108055033576 133.641680961342 121.207508321644 123.818565640907 161.500261496934 120.476423228375 127.600025478125 151.641702543515
794 166.232101475468 161.009964839227 124.459157869126 164.322642074557 109.207851110017 109.960729916661 137.006596579637 124.165373439374 133.701925577266 115.412475938193 104.900089926224 122.072338381246 135.720689676965 116.269235504182 128.143477980861 134.995768554587 127.063599100371 101.396500481936 126.373410398649 138.120370562889 138.362550990415 162.504270355694 140.311162698344 88.3293895626355 141.473226891264
795 130.584457747545 161.312136945061 125.799315146021 142.960812291805 121.786220349061 125.73010493717 128.216342643397 135.467864020541 125.567031019818 120.099192641589 121.143806673817 103.389098099278 115.949506211327 127.827681708378 120.734694586136 113.839671106332 123.545516242251 92.7268009352214 143.665537636595 132.997640127113 133.059023905488 180.272913796699 135.002797351817 106.024368786203 146.042080809518
796 131.8065705298 142.6300494195 130.201240045437 142.038921609242 110.402295811312 144.716924445475 131.884374573838 136.452552080984 129.530572498869 128.754989312023 126.160462523435 120.471010183866 121.093612064966 110.349657992718 115.965475433643 141.680620912585 125.13773487825 112.35252010324 119.391653419619 140.334988096479 113.749009309228 178.362391480248 111.130015300902 125.225876436033 136.066366219452
797 139.841830461329 136.416214741747 138.105059909133 158.450321205495 131.626948032246 127.824955767006 139.594941758676 139.229894234708 147.56248183473 122.142518569647 117.995478068364 126.235849055967 128.398756499456 114.72916592169 110.081328020489 138.717709414959 121.369344196178 105.290460036039 127.363767397361 140.755871714756 130.936264951225 161.675818692887 125.397894034816 116.950862023474 139.01388616361
798 153.492796745599 129.931958901013 136.662986970118 150.487879028651 134.121893265313 140.942499476465 123.747728426725 122.933010241374 116.063240962401 116.826542219265 116.543625071439 110.421602402997 141.291530170754 119.410678932934 106.216703893212 152.991777066846 121.100450624836 95.5398942833313 137.408689686756 123.283683232536 120.893183012851 173.629952303859 120.722352109111 114.627004023731 137.898256779583
799 136.647924947636 150.10199440414 121.292561722177 159.10979079957 103.514572376585 113.662268262429 132.228779787722 128.170956631263 114.156156596985 120.762535148537 119.933558919214 108.703500918058 125.622300302934 107.343127786664 119.408535313393 110.421884302834 131.011428946172 96.7065845151238 126.890493973901 128.018713873531 142.532133603613 177.891048247555 137.551944684554 104.808397428179 129.008816733863
800 146.300873002767 139.756877878028 121.765472628493 148.472919271677 131.927953795249 120.673224105866 134.475644384517 126.882543803543 108.599909458 118.769789391873 110.28389645803 112.957565401045 121.760433481508 129.305336693089 124.268965124292 147.577729705933 121.000503155287 108.827033641845 122.014403966751 114.31848692735 137.881316450524 171.499997619655 117.19634457719 108.665807153448 150.443397736041
801 136.752221584786 126.948753387096 126.557488667914 134.587977333941 119.792668378254 121.488236314683 124.995458242516 123.714056195306 129.279838158537 108.012111648183 119.299220387743 118.995084629234 145.146301520351 135.695666526919 121.593095192785 144.569204475883 122.298963631275 119.456742298736 134.973031025125 134.736409630569 144.355960661121 169.034136969756 132.90570208053 116.633574235606 147.808693561522
802 138.452360332713 122.100236410349 127.930141806647 138.275564258782 140.082941877071 138.611569106646 115.487656301262 130.635452467642 126.992711817454 109.09768550987 110.190692657336 119.462187869241 133.943119212341 131.789530708947 115.346126917859 152.124148521594 120.820490779639 108.966614286513 145.512125518978 121.237950971341 145.910985775737 161.051989460581 115.870023380631 120.345685954421 163.949638616102
803 119.217124341403 145.076386141551 132.614364513711 154.837227322528 130.206909099436 122.639891975272 131.247848530749 125.645877759533 136.097970987826 130.745914500753 103.617883503283 114.04663466523 137.653775765801 127.764774914844 123.013657842374 144.92627108025 122.88165804918 114.126221040175 133.833431503198 133.761054610416 116.467922844134 166.728190277522 125.648249924672 96.4661549599708 126.634964826002
804 145.664069250718 143.618178833235 103.832615541473 134.526052610598 132.120799678598 129.194898742834 131.430343772369 126.747339468774 135.63538320477 99.7281575558646 95.5048817436196 105.726748592251 141.811396222599 112.156447890354 126.16803836626 137.23470711763 119.847578866302 132.115097126196 142.160564688378 137.685746341885 141.510152949973 169.794034141434 133.035999641481 121.380885158336 131.324412897476
805 145.349012932446 141.533109913932 137.410237555111 140.6552533126 135.49369113171 127.193687340798 125.432797318291 119.622217225094 129.765695768707 124.115597008666 107.308732394441 121.761422242092 134.590948464166 128.739573425873 116.715990572737 142.576358469494 118.569998880072 98.1362538949956 119.708945026942 111.014781837172 119.317018667614 149.984218997287 118.389277778121 110.895291630147 142.667042389216
806 128.208443316864 128.155510051975 130.668850014588 140.777178374491 107.718008037883 112.376876019586 133.587981152427 139.302407456615 141.761881627195 118.521337229791 109.189741655242 115.113355912633 135.957971565355 114.180599815477 113.374074872538 143.508525304611 110.369111843843 113.884031174478 126.725429331336 139.670490284395 117.880109946057 162.98158008001 129.522809662269 122.985653713377 167.8153389091
807 145.892936203546 117.876602912272 127.826501155835 138.493077092631 125.490535839614 116.588553165791 119.819561115317 129.093578387642 129.638932215829 128.899676862815 125.561275891646 116.504203101889 125.645956695473 122.333591302398 111.76044322715 141.50581947072 119.898636383286 113.66695749971 136.240690876857 120.344363026435 131.284103202594 171.040997861003 134.178007799251 109.308096757687 142.357719360658
808 137.249332996499 152.334094081493 111.259576822551 139.99050588308 136.930062193434 121.938663155838 133.993711963257 121.992645675003 138.232809013212 131.589820683778 128.161247972651 113.215749938016 126.923628199811 124.23144826594 108.429221587089 139.385465313326 118.652412960459 102.531030758549 116.377221027984 140.280537022704 143.654748018129 156.165125122003 118.210036740922 118.508041082101 136.426256851918
809 141.435211680653 131.721157063183 122.195795347625 136.191016876443 133.27595151103 127.216239097543 125.750037263925 124.817342846035 137.579080169977 113.032030714635 125.443548471158 118.89755432067 128.225831142347 141.384472702798 125.421409313656 144.359244894054 113.599999494264 97.8572801768192 124.584359042387 126.709397669893 146.51722094382 174.74680399005 125.689000714009 128.588032147619 146.993615532143
810 152.290422281185 131.211949515335 127.98124756026 143.125361631198 119.630331394885 133.628529770021 125.654446562444 129.812689511706 122.345673393607 141.485426709749 110.442373783882 113.349707209323 114.636225382313 134.804393259309 106.279143028171 137.933770094754 121.130186740042 105.652773079162 114.606822552657 128.732119863947 143.353164501365 155.988175625801 123.463546486192 115.472940538179 153.390105521288
811 120.919902488639 140.416432417785 127.216993143948 148.01604737254 121.106150097176 114.972772054563 139.503335698336 120.695339605566 132.799663557172 139.929930001977 104.638357831802 104.472956963678 129.791435815709 120.994706979928 123.204216586197 164.132120188933 122.746898935832 97.0729293148813 119.848390167405 117.675819395701 113.898163739236 155.880860516275 115.870279219478 125.219140369442 143.150471857488
812 152.150436526162 135.460110141303 129.952569286414 144.155750355377 116.93552245101 139.007842371689 124.774157391553 140.838860004634 135.622071236995 111.918098971489 126.825781478477 124.534920856413 133.646272337679 128.089810077989 106.939670869531 132.506722241274 131.052943504796 108.059872468837 130.31432554493 129.221026233252 124.049926889494 181.121317938196 133.52966093497 108.989366596157 159.935490604686
813 140.86659802293 129.644346792606 123.1000982136 130.672771806775 131.730612902833 103.488823779431 117.058041741763 137.044975836824 134.680469165754 122.788899977295 118.807959448696 115.859979860405 131.179422803658 137.201746845563 117.479593735551 140.468639202004 128.469918692012 91.253597394281 120.599871363806 138.325909153128 126.144966359593 178.377364020908 120.893017340799 115.216266197344 156.152472781891
814 159.942235497253 137.81591618222 134.750185638779 145.997324480919 114.728776010975 124.894130273167 136.27800873573 121.058914433806 128.622999310604 145.366333575612 112.905513526737 105.698698455014 129.84272466148 138.394829278237 120.02053360662 126.226613228912 102.412445205791 111.551311010594 118.145058220132 119.578973827077 137.171044164234 168.221861901048 113.325995135658 117.158974834465 161.463679895778
815 149.953413552074 146.972439104955 133.230111518056 135.741135153572 142.0995151747 122.120567486876 121.25228249822 125.413942336408 143.813248710061 123.621633952556 138.24878446665 113.905952583819 139.809164386815 124.607833510103 114.540512089355 153.024650613495 124.244362800368 94.9279662327342 134.608705781266 126.359675071647 135.133886752592 165.6950896273 126.856858040557 120.286204396602 136.509964559695
816 140.971731670342 129.083937163703 138.73929638803 152.211865125907 120.529859556429 125.377605924291 131.713715620213 124.466960100738 127.652136234894 127.447605273435 114.982583999034 102.910202346486 147.248246451878 136.314774105968 118.073354990651 141.531267993665 136.246433840043 101.361965067681 113.954421185374 117.619183588228 153.008664462971 173.055438192733 121.578816228219 100.566006754039 148.933598599915
817 167.840717089355 138.8677794142 121.273500564492 147.703942409995 132.536725727291 117.94248874004 133.875756313985 132.584483125784 129.821297993309 107.268201357076 128.583805744998 125.931546515622 129.046517570057 132.834223922106 129.807524996296 137.329006217505 104.821339259113 122.164806018341 118.552265820606 145.783029877418 139.705953179588 174.959130844423 138.964392124612 120.820426728432 161.362786865395
818 130.514469722065 129.743341259965 132.487681622216 148.433151729367 112.050383288129 115.320323516133 138.470430647465 119.342339986497 123.036623114829 138.887858440533 118.879181332632 101.885409142702 147.20934177144 130.071180255504 123.873914390531 134.69367777387 112.58588913523 107.368795844199 120.415711080699 136.823205648314 123.009972170296 172.053854988888 130.333665647847 100.98202513816 130.990805362194
819 138.122406440895 138.081617991446 137.162035687324 133.880396832599 111.46726137839 117.341121374837 126.333926156629 133.452868504489 131.759448074154 140.069026109526 108.973858352825 116.119740616241 142.74180188173 118.807726421215 132.690716521131 133.541868392387 122.820564577459 111.533100077742 132.927732488033 125.621816223968 113.496264836405 177.241781491828 115.88787867276 113.664768447955 137.711142994199
820 141.930841749504 138.143474557541 128.659768440868 155.571430871099 108.566162372045 132.741839316924 117.565549231729 144.213823899011 113.358537815879 121.581736384169 111.184791724829 112.854394256305 124.97792463883 124.000986276483 104.553235761989 154.309633847706 122.509188818504 97.4557612870919 118.164845630133 126.527894350793 125.775443782492 180.970183583382 128.909445183188 117.280679865744 148.873782574575
821 136.845169725275 141.524414498403 136.165876381894 140.111862770643 121.752472632353 133.706256127454 107.328754224621 125.309538404934 129.854447686632 134.122941859239 109.713022965086 100.786151718455 132.224098576767 125.515216576983 111.557696849339 150.636516476631 116.070002184489 93.8273156864385 118.922015589129 129.650398900376 132.681025617196 161.810672444218 137.210288717532 123.751171834512 150.707684256111
822 148.823997411804 151.719119759033 140.652755705281 138.18844137042 115.763778452563 127.460836482843 121.290985970285 139.287823418159 126.142719394483 121.855703224448 117.251196183785 106.770066638206 139.338912018371 134.130537500369 114.072350191239 141.750656901365 131.128448359202 102.975240951856 117.78616615981 116.875320474343 139.310427897908 172.969610268552 128.916610588554 118.754953404975 156.992462812342
823 139.629703348386 138.207563055517 132.638154106287 157.861040193853 129.482485054122 105.944900607908 120.896942293916 111.744741057723 138.061590732824 120.846593384353 118.227681788681 112.596072758755 140.91354672671 129.75182221644 128.71743981957 138.721019014585 113.643673252338 111.720654600055 123.140692811042 123.157066963377 130.931470400461 158.758138262985 123.63830189823 122.640332119947 156.891263675462
824 150.894285242479 132.55915485104 129.170931714137 142.251215509845 132.460714428784 109.59050581847 137.924464249395 128.185247673199 130.04570207167 123.033443066182 119.311818842187 107.966535482747 135.411779761619 135.39649951907 120.752158739297 128.719436969099 119.771551523094 101.052216648811 124.719092414923 125.456438144157 127.806044004223 163.183820228778 128.520030766455 104.065936847121 139.839365819893
825 143.241937475589 127.579583172307 127.114573301177 137.415726188882 129.568553183057 123.727334701792 129.838325471544 123.807813786957 127.699071014787 110.489070512521 129.815918871801 107.229961778644 135.743362244679 138.979716386941 110.915833103682 155.41798962774 131.62665038099 104.534857539884 131.743667967808 139.092714660756 136.01861329298 176.200022625904 123.380055961959 112.180833521256 159.530886667858
826 125.320285203895 148.674142634375 119.92753908035 143.531939610459 124.817722509489 122.06421234838 140.486536333558 131.539708271403 145.1534287574 104.947539596786 115.491429648978 125.545340536384 125.032870274853 133.312255473858 115.455725086915 136.033987887437 119.085480066075 110.048699546836 126.443210532003 126.929245285875 140.147236881306 176.843605812376 126.467635564096 111.151789721145 144.838273975098
827 152.192459450646 129.109712597074 130.093091144669 137.934827111425 113.692950233756 125.482111415988 124.789627125323 128.278608508837 146.937521241724 131.873136568201 113.073256449915 119.867992894244 126.956380149824 127.184522767661 107.911771422355 153.943230626483 116.178056796525 127.809478957481 133.217680562261 104.40578412028 142.259858396055 169.700550816874 140.379724742549 134.627713423769 151.991535960103
828 158.822194647847 146.378657955203 112.163383166059 137.002793989379 128.293189507543 113.46807617594 125.953786762245 126.307778188464 129.415089822923 126.501944769793 126.94772203193 104.561409695701 138.942885747044 148.050855186956 107.321792587996 143.402801773091 120.640597588398 128.745089725985 129.845084858613 136.352306295582 141.172368681181 164.797461165976 140.001405464435 118.840040674162 147.119342055963
829 167.433604207904 140.030551535533 115.892964835544 134.014471558444 113.183829447424 129.962368951637 116.164047140103 134.605566679398 135.113551345079 122.64067352386 118.46141398157 114.494406254842 128.571934361499 131.94028753968 116.596579678967 128.314786450928 130.315551828278 108.178638767945 131.472096547041 109.206973911127 134.334603064864 177.105912166859 130.650827781986 108.951982698205 146.887124628556
830 130.365105680495 126.937605939489 130.853626741071 137.280803578438 118.154187524096 105.439767430773 135.860737927149 139.405277468163 133.302053585831 116.660949312061 123.133749424199 99.1531890323734 135.888963496555 131.499200873585 123.341863651488 137.102050254035 115.947319603174 114.151192675394 126.199312292506 140.603321760346 134.911530279897 164.444729865623 142.152672650042 115.766015543982 143.070584286885
831 169.530355712979 142.624853152598 118.861736891076 140.676537673343 117.523967841841 113.073267946566 120.473893114331 135.208115165144 132.224593129293 111.32287571441 103.714607428714 112.65595956816 129.322180706841 130.869369966107 102.114813271886 139.980021497967 117.695301313744 99.458742993681 131.139313981947 130.684861544369 135.344619112357 173.36542588913 131.501141695771 121.485944341406 145.537105792781
832 152.851984543216 135.934861257947 117.5482626956 139.514830886579 135.177036380721 124.350961819338 129.584497123345 132.153995053421 119.588400389202 120.541987262942 116.328074572533 122.914321084551 128.67443622435 134.451605177121 120.425752008207 153.777237786085 121.935544854365 102.694384207021 130.384283361109 118.342975114222 136.755608092059 170.490262187488 131.912670465116 115.144314469784 142.232184335156
833 143.309026488241 137.069947422683 120.46929898315 140.446120544071 114.773599921698 123.374247871465 130.325542342396 135.733535985065 133.782493449951 123.971663039056 111.980521831305 121.740249569682 134.883742492334 127.649721324424 124.774711751921 154.151922414332 130.159148791115 112.978142905179 127.282163264988 122.416842280164 119.774544964186 169.441937398976 115.268746218475 96.806311317381 154.527004042934
834 148.91056696741 135.100677085363 123.164804953973 141.070858615529 118.773981213568 118.816629762083 139.764143988503 123.245917235282 127.421106998383 125.124559908407 113.942744161822 94.8859934280619 140.364451382251 140.42224037962 127.816512506882 151.102929612109 123.081034922112 103.605162968878 121.550214730837 144.644408750922 137.87170368799 168.184997207423 138.964174807628 101.341122385208 142.351677894119
835 154.645395851143 132.526578727837 127.827423019119 143.922200095826 116.645597533265 133.030574117983 129.620541397133 127.233985799447 118.401324801966 124.806679207257 110.71255146438 112.1476832871 134.402267349798 115.99901802508 121.582736581467 151.749259543559 102.095465761588 96.9719863620138 122.429990488456 125.893511648268 134.830758691522 170.928798577965 136.942419767855 112.669688466953 146.401851523124
836 141.246880113696 153.138601629542 131.756124005912 141.058520202495 118.091597583563 117.768559547976 133.033269750999 139.543835652524 134.521353232277 131.448060873048 100.113643756871 109.75360620632 139.421997889618 130.701411201072 105.318147376545 146.282835338382 121.604512266352 110.540695744176 129.191013167721 133.307286898097 133.348171244264 155.608085946829 138.952701386326 111.449962980452 125.149454414288
837 152.458392060927 126.298530591866 130.61651502964 139.440640343075 113.493652981623 117.925645754463 128.827983742237 128.620894595383 131.605062628083 117.349229767633 123.712124319927 104.527418809777 143.474513417129 133.027824436644 123.315566218701 153.072446801326 104.799259843618 120.539619732676 130.297373531809 119.572315038505 147.593744939859 147.942148586753 127.714054957647 105.273923239082 134.400240580845
838 140.777358112069 146.301100496551 122.966436476082 138.798029578336 129.586027824728 122.110312116697 127.701394351862 118.312578004073 137.300339105605 111.403440879367 118.005517845737 121.509242496969 126.942439478593 139.803219731848 131.840744131099 144.293716841414 106.031448103909 100.006649212968 140.654180563987 129.428512923236 125.150231508594 162.608591150123 123.868143609037 128.091299941111 144.930713325435
839 141.496205204313 129.693280791928 119.132605452664 139.294092852491 128.498184007397 109.450542297166 128.300107322566 127.702574413529 126.161338672968 139.784664930782 117.99674034682 117.407038428716 140.156130039885 116.406818414805 116.062085479492 152.497400902847 113.568330971221 109.913389352848 112.835550155972 125.356167376037 129.777745287619 178.368185853433 130.699759660684 122.232761007095 150.591426774367
840 132.564195134652 130.914035324748 118.165681615274 136.312487195935 129.476104301628 135.852245741929 127.969418644762 131.95534274469 133.722630164946 125.050814297022 112.849450784684 116.46761918166 141.817555288186 119.278252220394 122.007174578873 130.570029244337 129.201161367445 106.903858437212 138.666960514324 126.975320939595 132.618477911775 174.475504299978 143.551979435047 100.364904540542 150.015615676838
841 140.079372679763 125.803758534493 114.002778885507 137.926266093935 129.57298349678 111.53662782521 118.322413775736 136.743150928227 122.607059009307 108.702635545469 114.309303339523 103.567546484878 137.211403860666 147.41410359265 108.430682784496 147.540059458943 123.867614823791 107.664670374787 116.269993817479 118.565044926501 154.651341878681 170.343953404792 123.399463530153 116.350727902407 141.188459157953
842 157.409549773815 134.405868421696 119.599468574546 162.959414153334 133.790544477319 128.577540559112 118.353390913921 126.777203276606 148.492302376043 107.917684575275 112.351020596247 113.1661951401 135.583615056686 142.928575710638 107.297713217629 143.481170483331 125.569326776897 110.352196314464 126.239600044462 127.396551418442 105.872687174581 178.611441023438 132.687774073532 122.010517364887 151.887050072025
843 136.500350901264 149.282247683412 133.186868576055 151.990867416506 118.682310444701 124.58196328236 155.137343744903 135.650344654976 133.282454211805 123.886302516 100.351108119549 104.200000687687 129.321701202647 117.24336505703 111.326721621642 156.30425090045 108.498575742563 101.669827833875 127.068546243027 134.212940348878 126.580113458178 162.780634253868 120.107068837678 123.343694527666 137.278828310551
844 140.826097653053 141.029444527223 117.758124309145 151.460022832255 129.537326486105 136.987758956145 118.796011324483 136.282135780368 132.816522367597 126.432295707458 109.782309118881 115.503360770501 140.497724479842 124.215901966186 112.95290500991 154.135050758902 118.577444066758 108.528855452196 131.995425699944 133.54829120149 138.308390126497 180.634352079876 132.305316938079 106.023053438762 177.745506035286
845 153.374853129717 134.190624028522 113.30037568429 148.30482923934 116.238492442358 123.974788441553 129.077597324441 131.153529255609 141.567194681185 114.875769267882 118.117840577493 111.041324443188 121.12111278425 143.93226830392 113.64209636291 154.438968482668 113.825518525797 116.247304469023 142.059251920118 138.81013822439 123.588283213802 162.053820606221 141.600393155872 111.028076647247 128.659570560752
846 162.889649107207 133.14969540459 129.632797246458 148.331179422367 141.943177479689 138.07992692999 128.183794060364 132.587632707687 130.030636668258 136.248404848823 119.738974963645 108.886447400876 138.379150092457 121.735536275154 111.401019213586 159.444718904795 130.76847221258 102.08814215113 118.778494050914 126.11978897321 136.079169919893 174.858128711968 125.905333147078 117.794999285897 157.898286167254
847 152.256571014477 146.935735168955 124.043033081606 135.019783472731 110.740249311091 109.616824616528 129.558662744171 140.354776103016 127.287709472908 133.996283340399 127.807520769061 104.853639080955 147.249830402153 134.433460426201 113.215928553251 148.257796410797 119.434349168807 117.144272587315 122.116885888544 125.322442040435 130.097864853891 162.782991573419 136.938585914234 100.050522390463 159.035017136587
848 139.789985381485 133.332677982896 127.413851218226 138.190465169089 124.116789908777 122.940536598389 134.059267976563 139.868934626562 140.575627925012 119.273850289752 92.5193822754985 106.486331208339 139.400386920865 133.554845852922 103.343703607398 155.608797942637 110.642171533922 110.546791586472 137.185492254808 134.655116422824 135.674809347061 166.82653341972 131.627747173127 120.577757717345 144.198186730342
849 141.748877643954 160.808469499416 134.538960706507 132.750085160567 110.740390227954 124.793821352476 144.045590725348 129.387807193914 125.817267024219 130.678435130095 112.721080145489 115.406514303267 131.539549602217 131.905000747164 117.312871235311 143.799299337575 113.857536788194 103.138837646881 137.280490295366 126.213656389561 138.216370886466 157.623365041609 125.680260044591 117.845855094175 128.539187824944
850 136.807842229597 142.766799747973 136.340625613207 144.642236510817 126.082202374715 112.875111267343 123.546039353444 138.891329109658 129.223894373621 124.873463857913 104.538080923069 106.997240393562 125.407074379428 125.995657866507 112.991816727336 137.797362391694 117.719691462255 102.388547837763 126.768858878587 108.655926441333 131.568121102131 178.945530339275 137.795893988127 108.791803780316 143.317346220795
851 154.708199770172 139.033316229964 118.584501953681 151.755295503194 130.914173355188 131.551537349086 121.523978123589 138.863678492496 121.244548629651 120.989474686111 115.715210066988 114.227481848514 132.171004792331 127.934891948995 113.058003787429 138.60568834316 121.033006413714 125.961419494677 120.774174917162 106.500351042687 135.617333283717 172.8265626443 117.154237607248 96.6052911448957 155.620320737112
852 136.176146923336 132.859858738279 118.627097622215 144.034696911222 129.054912033483 117.588764824854 131.801032169469 127.951043969379 140.094049799522 117.101888780595 112.092306943401 114.100182518302 132.159767713907 126.169484600309 109.120401494429 153.132967016985 128.40940591567 117.630379864022 132.944694232847 144.498183039515 131.740898952084 172.523260513716 151.490575172443 109.351375486313 133.877164768288
853 132.739048349729 146.286681912574 132.763709846505 162.989325767471 116.142111193449 128.656556567633 134.494615945984 142.463072053826 130.529173943279 119.374896389221 111.430407543802 95.4654622590864 141.962068485157 130.324502088173 115.132746421347 155.39349683473 120.861229717251 106.39600978231 123.866166730615 137.090635478619 125.729805887607 169.066390214865 136.600332353438 103.138186542656 137.986927023011
854 149.588974509381 145.524892807103 129.66016344482 128.145312488925 123.481630042574 104.548596771771 114.828617778548 127.732730001143 136.045060070519 123.505368664641 126.252378782556 129.100269623746 131.576545664071 133.141358176816 110.734890756331 146.629621156874 115.903230574481 85.480893090551 120.167699413394 124.93128984287 136.569789407818 161.113214912462 116.709280512365 108.977292701851 152.658025902845
855 146.110582198086 128.513580846212 125.209228326573 150.398878032764 109.093403166653 135.748106813609 133.778006983475 134.891174286544 141.329548368751 121.928461409969 111.629880845741 122.829191238169 135.841277626462 135.093520520813 121.598572511536 149.303464444989 122.409955645614 97.5595210307318 131.244389826513 119.353580849587 137.135850607204 159.663336061744 134.325571218842 116.031665064897 146.265954249976
856 151.93638938412 137.0866350523 114.845647854802 144.49237003849 120.176673530036 112.875821159549 110.875400768275 117.965711490169 130.524458795167 103.493720941807 115.736093772005 118.700514856203 139.638950477056 131.943427717967 101.784800499642 148.434123338485 118.345129499047 114.119555662096 136.022496742883 136.153813320828 145.242118483669 184.796831657879 131.635672508725 123.071554390569 137.058145926336
857 162.644679760753 148.935377851178 138.722906556403 151.636232698117 124.372614248521 124.542087761123 137.137364784846 136.917380458015 132.218246858441 137.097232032008 103.469062214495 119.405252599156 137.380182387518 129.022925246662 117.925666505725 146.509822745872 121.6329829603 119.201747385695 146.173098089114 131.668480395844 143.137369739508 171.573665226753 133.169464902696 115.278687543152 148.231469649378
858 151.656533922483 136.131534681077 138.05580322415 151.837028026183 134.971577941706 118.636661828641 128.887641615197 134.622328560918 124.95366684557 121.344938063539 116.198701207429 119.938596427544 140.077590772127 128.633347434632 120.415000006423 137.788064456521 124.277489214773 98.0525029732285 120.102404563059 123.144898329449 134.840102194096 166.847047082902 124.61938264509 112.976417330886 152.009812065547
859 140.893546994617 125.787053928146 119.826716864289 151.432248507307 144.556589254721 117.127252027594 126.976233464507 141.59280124122 135.312938879384 123.958722124502 128.237797369346 124.069096066591 130.969170191571 113.88508572324 115.770369901222 145.327072819493 130.001132229732 104.875043066483 113.618392190404 133.226750486864 132.087562838367 158.110704055823 129.797027402597 111.98377619884 141.009321486087
860 140.950199927145 120.043887698928 132.535543917049 149.778174876112 131.743432687736 122.764368193271 120.617590502436 128.50554509853 116.430841892855 128.469199168291 110.668375993901 112.695307422552 126.966657650738 135.69656420608 111.471660837887 129.645664290788 123.17583884257 103.634452235281 117.397164640478 125.878857475059 145.647286244524 182.653693682277 143.244385359011 107.181142768528 137.441343470697
861 150.913855852005 145.264442302079 131.625029708102 149.33497411043 116.842885996594 129.327191422314 119.46164123534 141.110181178319 133.718885582229 129.464737271899 106.365792501402 104.467058484533 137.327538783753 153.962836673823 113.243245767902 138.271140480101 137.566140620384 115.894623250289 115.234237510911 125.911774005524 138.059962299624 172.146651035882 120.732705030987 105.743995497922 114.956161138029
862 129.585635698875 131.258949692053 116.10374325744 153.53478997858 129.912284819703 126.544937797518 145.848080370932 130.797758227443 136.719061474531 113.523877561669 121.505546016577 129.24116420834 135.602490624023 118.209130786842 125.016782881451 165.660358655116 117.072679365232 104.446112943051 127.887789809371 125.206929658744 144.270092389387 169.741990678491 127.543102226055 113.351676218415 153.47185952044
863 151.23049675289 145.206678959357 124.85081626433 137.75975193246 124.534886809713 137.062843503344 113.401915205916 145.802630416523 135.114431687786 116.33221795925 118.188282412406 111.265266968442 142.984265040797 132.865420805927 104.777679096653 136.422802949903 125.329878891207 96.7832891077853 128.743198823903 126.90204304119 124.095680934932 188.871122916357 141.232004384377 113.742667644981 144.729508464423
864 154.378677710977 151.533478182823 129.171955261828 133.237099085926 115.135486169963 118.032284707649 132.665756899454 135.05272953128 132.75517072634 121.533985552862 121.446339705611 101.780673168824 137.255109096107 129.494331844862 126.668578263069 154.683697958833 122.613540673095 88.582019566757 121.853264567417 129.253108085998 136.377391428915 161.496702568479 138.8026772175 136.17861576509 136.251934451844
865 149.42151988321 128.810004789528 138.87125013766 141.788720925417 127.720243640123 120.742395868302 137.173925537887 139.5953702554 138.99927327237 107.076545323872 118.324223363507 110.512045218902 154.856265622486 115.457649770736 117.56853397974 119.803220547988 111.227367867305 108.443489590898 131.719371440747 134.842104410114 132.054553450571 167.756627713685 132.30871053783 105.637924328929 146.494857056383
866 137.428788699952 153.656455827648 126.931241994382 141.59905913511 115.323507556721 123.084942228579 129.539496218074 137.808416627366 127.647471682504 124.483767573186 114.434278072458 104.818690362776 139.87576539855 132.619776759162 125.467835961879 136.938054674868 127.844375671504 99.908050502431 131.70480707759 120.907585146759 141.210384046855 156.156037341797 134.668118004663 125.712524209644 137.739781807262
867 141.484184240094 152.126670379212 122.37428641154 157.052072063712 126.466491036842 106.795983367252 123.657835704449 125.806755591676 124.689933393817 118.494257063621 107.503036540209 114.112950317047 138.052673278974 130.492341869845 108.669175903171 153.564617036392 125.427800708288 102.958418857647 140.232231713603 119.381428141308 128.17776734246 150.742550787019 111.143564540107 111.651642049891 135.045839657747
868 140.2688390818 147.014028759497 134.468099673809 137.409653753677 127.040122204966 114.016964201798 128.19451572569 132.498700327541 137.282257608511 129.124089735495 118.746495065956 104.119425095689 132.804888176254 127.160376194963 95.9942741199577 147.72534687 125.994331489164 108.155775643445 118.749685175699 129.332005467624 145.610631432678 166.204795399707 126.493405536539 118.384818484736 136.114027029882
869 157.12781542048 152.417308578895 139.884799392766 144.311249977386 118.599659759395 117.133585753688 129.643632222424 115.873937038596 125.931172114809 125.409630023559 119.555880905196 107.320282923427 137.371562272937 139.497715080813 123.255172128455 139.774985093357 132.006167087319 94.9239310040343 118.121462260472 128.889727600866 129.396663085603 177.013689060869 133.600647024067 99.1160609327582 139.574219887645
870 159.40070992 140.087282142005 123.765781181669 145.380956705468 129.258503038799 129.103104627051 128.886354069128 124.950177003215 127.560040391043 121.223351691941 115.319526992893 116.852483440201 141.374526425808 134.391035499196 113.451601640975 138.86477839695 109.605501923298 116.65274635661 127.913881767307 118.523924987163 146.388758063913 170.691026118273 123.415693576994 105.350125364745 145.172116576812
871 135.360531080827 164.2191142191 131.979010512277 144.828739379041 120.486571953856 125.321681210978 113.848160158586 125.17964248465 131.756684339841 109.671875357029 121.50599237998 106.176559481211 134.260747642746 122.66465437813 118.019600994714 160.226222863354 121.230565035202 120.92187544874 129.235833603207 116.55731700063 131.588371530227 169.192573197928 140.47360320413 131.604293770102 146.55868181387
872 149.136180716193 143.295214763205 139.487254112672 144.261226384882 145.02081668957 125.176490811887 116.526635105425 134.731749164003 127.547100595987 108.825468639039 114.254369297167 117.63224136254 136.149353785708 138.738869570828 103.943226698339 150.043929553181 125.955299248911 106.667226122319 131.905086734971 140.082546140087 146.067594324951 181.599935533736 123.266489005592 120.331987199564 148.136954393753
873 138.905093202994 146.522284700637 118.940207842389 147.506417196381 117.385051284298 136.772744115951 141.654756431434 133.948843345045 133.247870328886 138.515641819603 98.8491538335618 114.236492846172 129.320765475911 124.94213988476 134.105704083081 135.997807883049 124.411159937152 114.809790284802 128.69970116866 126.649448061264 131.15420546957 170.401272735734 142.235691847986 126.754819134808 152.942105487037
874 154.558631120436 137.67265888155 129.403604090214 147.916254122743 127.426109257231 139.060485921058 117.012790473528 132.957317708414 130.466263200105 102.993181592806 115.186442540993 123.7578867568 138.327089636227 131.506413301555 120.402056461618 119.722673506825 115.238890319463 119.964212967892 127.558215277593 123.420556372433 139.624758185156 166.140317992637 136.575088916802 122.701230033904 154.82382032828
875 153.623611001221 131.752262911221 118.233103431374 163.971224891101 129.127832553188 127.906882327095 132.754162065587 128.118811063969 139.122838449975 134.941424164073 104.109942613169 124.874216017763 137.508124295518 125.961219488028 118.756750620344 126.956764152418 122.122535546758 124.214953858991 136.481467708636 129.50019061163 115.839194904498 180.989590626651 134.19558995297 121.205937473135 131.39672717304
876 135.957092648272 142.62813957328 120.929350454244 167.957957256662 145.481416243082 113.477802002197 122.298707986225 134.543600331376 131.508279360141 122.846275715706 116.393694136696 110.799869985606 140.572374681574 125.212683607391 119.318183967229 148.426974251328 111.306035325331 115.430096676018 132.937488599529 128.861785829497 134.134314613649 162.847354201975 138.945408786986 100.822097236152 152.429415801635
877 150.735949017236 144.810028366239 133.896761497844 123.423606558718 122.222184482547 134.325012899262 117.600010567282 137.749809330652 134.054368021646 114.833092831932 100.697180520577 106.53405132895 137.116295804021 123.712018942636 112.125943315634 138.989230128646 119.460289235904 114.031485359617 140.350650897518 129.338057349502 132.876412817116 168.090536163587 143.701408126512 103.084501756836 144.801951600229
878 144.892606980108 155.9389349877 111.89406460963 144.483055533274 130.689840793555 116.296110899797 140.045718801182 127.299202747877 134.326753755789 135.579515197926 108.278204260938 103.346551096357 150.246290199047 135.440889398201 108.497016773222 163.212086799296 137.926656861181 104.383646534269 128.750697370446 126.573505017924 123.240773982614 177.467498843591 135.677985639471 115.108546119518 142.889250831374
879 155.582228554707 146.996887416332 117.814127977914 135.284558704134 134.419321870358 113.97555519569 125.796366744634 129.380768485339 129.710657615337 106.437560827483 116.417141470103 112.921407256204 137.955371867765 130.113421988785 107.067966374034 161.354357728892 119.503804430639 96.1290419820563 142.22492422688 129.080812326538 144.796566433796 168.586125891396 130.113821122599 121.649112645409 148.897284388121
880 140.654696888601 148.993430277379 141.173102779339 150.262409871639 108.032023200981 127.712106353645 130.554490958763 118.982396990637 124.606364773097 129.803319257013 121.79097346754 102.858303306528 130.8116831758 120.806637312238 111.838524151415 149.130510671294 115.680238236744 102.767674760288 119.195282089731 125.995075654983 121.584606335181 176.627059089098 139.865321473304 100.05249469921 152.428422249762
881 149.651333931689 134.150608018944 138.273056330169 141.841463113089 130.534405476754 121.343313046416 125.370516090785 129.471602470455 128.44376034922 134.711301112275 100.606503695283 107.44729177571 123.370023255951 126.524807881675 117.981567003821 132.239372412475 117.156963561299 103.745656231352 127.742640875711 130.924653562342 137.057165624454 167.850502244844 142.03799655926 104.570856356045 137.879040197197
882 138.17841587448 149.061853549655 115.424165453048 132.525124585385 119.384724090225 124.49836811997 143.43575877541 133.93724655259 131.018184094341 127.075526040047 120.152476675748 95.2797128945646 148.511179225948 126.787864057971 121.217212553229 135.654321801066 118.979633188068 109.633522329708 115.596336429035 130.187453174067 135.329892674154 156.474793035037 132.320797812762 112.248671680373 152.94827152596
883 136.925774333244 150.35701647253 136.49019976265 128.78603531045 123.963057317879 130.31698226357 133.185209281762 135.691056635332 133.023762938428 104.759913562952 112.816961552917 131.587795247723 133.061237072068 119.73543049021 105.176355011362 154.181475610442 122.401127514627 106.173534620433 132.492387318822 130.71239635897 147.737108999946 161.296800620504 126.388613463607 107.882648486926 134.29184542459
884 140.864784015387 135.944687613938 116.355795743983 148.422607978544 116.504089434832 128.660236249608 114.851556120419 129.960418870865 145.411958613866 122.823005208242 117.942345300429 109.752434090884 147.876624760117 136.299076739598 116.531002054002 138.105915956257 114.660800780693 106.20257844515 117.691509957974 123.429683642667 137.514947201135 168.069672851896 127.043846010283 92.861651497157 138.364980954181
885 138.320346208777 140.905561928131 140.056692196328 136.781948076027 113.465123329752 117.398692034588 122.826944685025 142.476121092044 128.929712423353 126.036199371949 104.589631771969 105.611293968368 142.327282942291 125.886539743471 133.051028436998 146.14083033969 120.760929869934 99.6789957725085 117.408598013757 125.561848290494 126.911970230964 168.532467502398 125.09918435446 103.15154895472 151.062671238984
886 151.840704254466 143.761079632087 139.841829563261 149.659172638325 142.163370188252 135.581062544491 123.470238613061 138.477178628501 127.808281615984 128.156687142982 127.217472156762 122.427393505624 143.430267171313 140.145259861679 114.699881112177 145.417239737132 113.916456376719 126.518636364766 116.248653340875 112.512887448384 132.690050926932 180.050892237509 138.047895185473 118.230185977923 135.19199862462
887 149.311546159649 135.504074864298 126.399313805859 144.589594801519 117.659059440354 119.19290586451 126.113824874653 122.190073680127 126.211794452846 115.192207468724 117.23229139456 100.939203518568 140.336089175755 143.422499510741 127.628875702483 152.29555781419 117.908938198119 124.267106245202 142.009529129208 132.348112747244 133.09371258833 170.981484464404 149.756184291786 99.102555963758 139.116607143619
888 155.685101266877 146.135766168212 116.01634853536 149.571176296108 138.172395892486 119.093378473787 131.238159408742 124.003218604455 129.190318354622 121.194845364571 109.509260824107 126.627276266015 129.408295860629 131.984272563699 110.493990140812 140.733543898332 127.090236708689 95.2598487127975 128.640228089867 128.834874339329 128.83587295902 172.335188319925 120.70096301569 114.928484983223 148.818060750192
889 142.714426612507 136.522415648913 117.810925702515 153.396563722392 121.315897516587 121.161343524621 125.54954997335 126.633451090927 140.949314187953 118.812077519826 98.1848958210823 111.994355826441 145.879759287896 124.175120519014 115.89459039306 142.291977497381 114.368991621196 118.756059348216 113.545691387281 122.370105424922 136.172860790104 169.303761203577 128.111076622375 103.859972761777 131.811340986841
890 156.040484032321 139.265734923136 118.926470355307 129.346715678039 123.044457206497 119.47741623652 119.566625491557 131.574103265062 142.14871434558 117.73830922629 117.907948447346 111.051469414971 145.982520693086 149.731865339523 108.625347062384 163.941456154203 119.084746309069 118.372210371129 132.110780843822 141.94848834694 145.468111150599 174.091892486455 146.0383057685 104.361211049112 165.773493690084
891 152.284391730699 123.364738774537 121.674378071573 160.046954658961 104.394040359776 125.446330067551 126.193652323383 134.221028637589 129.461908760661 119.931458695056 102.557504123609 131.254880906228 133.514943609861 143.714634198653 124.905826367573 135.575415242762 127.561346773272 122.227986878728 137.572011647941 123.128541233539 149.088057383275 165.79937006805 145.234035792171 121.808443533371 155.272594801359
892 146.460063965141 129.822558432332 140.063244146854 148.687907552592 120.831924245731 130.10212839055 129.228545417282 121.581223116058 129.6668284209 133.71874359915 114.858720896954 126.512749599783 132.210605977951 120.662600703696 116.451983436186 145.595249576029 106.412732814551 117.146743538193 133.861791365698 121.385389972711 136.84757076073 164.91286960374 125.571966397631 102.399467124568 142.11671925103
893 143.272146350933 151.241206234942 121.251110487441 139.472085476588 114.942307498978 126.906662513206 111.517001791035 133.302830196845 137.924836448052 119.212841830261 109.521570628787 119.710407037212 129.296554629444 126.720552347582 108.772560151776 138.562797629598 124.039970984138 114.427720586394 133.947531649822 126.826474378488 152.626061588305 159.935543034303 141.567822831222 110.674245575579 131.118699215999
894 155.500319862752 146.075318199199 133.319986003432 157.762718493027 110.269893781678 122.147524860828 135.671681829467 130.814362954979 129.010292862761 128.526590883272 108.684770231053 96.859058244813 149.223924561471 136.673260401094 102.850352663181 151.158721888136 126.150225645276 109.284078836358 123.453562524172 115.956750379903 134.653540410101 169.208065558455 126.255474121682 91.5696136739379 139.64695650782
895 148.727774091037 140.390275034097 129.043566249098 155.548084538606 129.840691208414 119.580268540169 148.125262806515 140.993770559804 143.212089084391 120.342025727843 125.20027644241 119.787435648156 130.305820098112 128.652716084865 114.140664003818 129.022967512292 118.446812328673 98.675109680969 118.234526107295 134.347086826371 143.518877373153 161.401044341983 131.807197822816 107.148454012431 123.970279245609
896 156.878913917093 124.685538894358 134.09407254284 136.700334339698 127.904358829583 113.12096418893 129.090181294962 128.861359993444 136.883060617387 129.908471567395 113.61105864995 117.945752518033 148.760788282082 129.079136629833 107.980028853144 143.6547994587 121.965698473469 105.535138985179 125.363479961046 129.616964730894 128.183038784141 174.27426562331 145.321215773171 107.721082656058 136.69191819587
897 148.087710661708 149.778030246428 128.772498336287 148.840278728764 136.86225791591 119.661039835875 137.201512783886 136.135807390376 139.391812495932 125.89202141687 107.271187970867 110.637140252396 130.50269467087 129.117589257645 116.72863119715 131.795253377793 121.277768296922 107.858204217423 119.50240326592 124.580697824531 142.553806951387 170.166644360919 132.165913489258 117.529145870381 143.655181895683
898 164.984524086279 140.30105515393 138.580263264196 148.508119988176 123.298494851175 144.33569070792 126.406859062855 127.974347871612 131.569754160015 133.05928801093 122.903933575276 123.121133370749 133.698485587195 131.761381005484 117.121400261783 151.07175451849 117.699593553275 89.0306170852113 143.383380478354 142.572705354151 143.287712815644 178.92589507705 134.29842901749 116.826525177988 160.312267661878
899 150.907293219688 152.003385715042 137.148111191737 141.801489313776 135.635779820424 125.156307182573 117.019507377678 134.386504119662 139.782324605364 120.437646989071 116.436230453001 118.972364131127 131.810779667394 129.961283930996 114.338330546291 133.335924238542 133.888050672002 105.705869388872 123.574073309815 130.720903505244 139.66926768502 174.753959667218 137.367100261868 112.43899578984 137.99472242205
900 132.506829532048 147.9979724445 120.159763837489 138.664320656953 135.178195551341 130.542497361441 124.366838247056 132.087684151609 125.469347662253 126.133629801648 115.629051521368 96.7052295330815 138.995611046559 126.348487578783 138.003429286188 149.070170610057 112.716568756201 113.716900180337 137.979725451787 127.752938342601 139.925156093857 157.03965167422 126.29952070993 121.873778535 147.598405271758
901 141.049432743888 126.934586899125 130.096839484565 148.93939503824 125.830310484452 135.052805820219 105.433254318032 135.365419528898 116.988483011852 135.20157359033 111.575385876186 117.766010857071 136.771093566745 126.843723262669 121.276102982787 143.150231462234 117.57827372855 110.705747285816 142.022408489286 113.870116239085 117.977917261143 174.525387100705 107.125499339503 111.57361005834 173.117467636391
902 158.705333622706 142.368651612925 130.393833055948 150.197545597824 120.19487273583 131.303225505334 129.702525000276 128.611205593794 135.807128960184 111.921370347809 113.837132124381 109.382210822429 139.271243030273 130.637536370383 122.052041647727 119.202890119888 114.860844983191 110.668474687993 134.109678943974 141.253067971674 117.805507983737 163.172850838562 115.059895522936 108.802712719425 150.235001305739
903 147.938277750285 131.689667766944 125.350004083714 146.286398269204 124.202594256153 132.888520212098 136.046928424105 134.053683036479 123.336629309469 133.253084560477 126.041147796694 113.370393012059 131.087427589096 141.882538598912 98.4451271400969 150.911153149978 127.300342757009 102.715415969498 142.123636413553 130.861238471804 139.837731928227 168.988274007993 112.013336730382 109.386343759037 128.976527093605
904 116.162718399362 140.267622022365 111.997863223906 148.013334147161 135.841514018743 129.248755050587 138.584866082726 144.130515616617 123.461386619725 118.781659675667 104.280036872843 102.664754399036 138.165138172952 118.154596838669 103.427003967298 146.313336431068 132.865277272997 105.064778072945 112.5394775677 115.393429522162 125.606651649087 164.990917497871 122.070495138064 113.759833462283 143.395735260987
905 141.614018956386 125.58449927376 140.424063679911 155.482435624232 129.346225208193 124.827942791543 119.356043958765 127.697633386976 124.007084317573 134.96266680149 124.867494646963 108.114002587888 133.732978956683 136.361259213563 122.084187421378 129.337753500219 120.270674843964 117.645327809096 146.538715373505 132.536696950774 140.172262283105 164.740473965219 128.918389815165 123.333175937084 133.084903545914
906 144.557999087612 135.566760266572 126.017430090315 147.744062828607 127.943721877445 138.401673588723 133.084667212347 132.982909748218 114.381707111478 130.414363127498 119.828006733835 116.682513021035 135.542642931695 132.852701920851 101.612631531995 142.4874056308 117.595336756464 102.591990470294 127.668965703304 126.721031542031 133.643700323754 172.849130577666 132.814996724142 122.230852114453 144.03780018181
907 160.174318465527 121.640328983701 138.706367264765 151.308751032259 129.175870900509 102.51547664509 132.641243705977 128.009700447352 122.882143241489 128.926391800664 108.571593691821 118.830219891203 134.501226662266 125.254993901016 101.337101897733 143.100257468878 116.848967350273 111.20992889042 121.390454401017 122.694708034023 150.79557257351 163.01556162437 120.136643474873 101.841707113987 137.134705918392
908 140.400784726309 139.484323277984 122.050987143518 144.781579916193 100.149003592998 126.267470391333 128.656596072558 131.837494844866 130.008944154141 119.779361060089 112.482443345549 111.115126432229 118.70860848795 138.015367765167 106.098087922471 127.763608675565 123.064773105718 111.831310932239 119.697659011383 133.14434214313 141.735297054762 163.134422306231 121.601987760568 101.902419090112 135.980206668313
909 163.424212413309 130.029100511247 114.900813941103 146.810714179017 127.281710276356 147.797577062439 135.810306465188 120.149625702932 133.902836241689 102.225326566944 124.697513014567 119.021230649289 128.100748138731 116.637422336917 113.436721700244 157.968951308681 136.1509319607 97.2023778548935 124.573204327698 128.252160220603 143.286283015785 169.919895138191 133.988536176592 100.408707739675 139.34749759507
910 139.049940828824 150.501669912637 122.156099271722 148.792614288379 119.117246405246 141.69792419602 105.836084667476 128.798472425926 117.330084935106 127.776483737978 116.806736683699 118.007398510741 150.147677384192 137.160550243888 99.8097022160174 146.992025701968 115.152129387779 99.942715715592 125.203790097186 126.251161633145 139.77005739125 176.624131392701 120.263986515753 116.922168299801 155.726012670932
911 147.413543418682 140.219274583489 120.440798792516 151.287401607259 121.20535514916 126.102020076241 135.598387066027 117.512957159115 117.786905637864 138.619272787966 120.047861722626 103.711938440523 136.21583308309 110.207503613294 105.902426132515 127.450387658251 127.248029241674 99.4813248587547 144.012311667404 121.034228916297 138.449790351264 182.749357896582 133.103235907534 100.025521006028 144.796704141052
912 153.369106973942 139.796695159656 143.366878976665 134.470675738617 125.221527103157 112.984770055185 124.41592105231 136.184370755472 126.981370858032 134.880548029513 126.014829361216 108.54278078495 130.322058679118 123.812882290958 115.938527005175 146.211101892696 119.121305528125 107.989366595279 126.89487179587 134.919475107344 140.936046610928 175.174271529159 131.120250024081 119.055950906555 148.062154734501
913 126.787736877998 144.319215252617 135.855562075681 150.261308412425 122.31436360138 122.857682436552 121.827654645148 130.812844363094 129.976130478156 116.866160125848 126.052325327126 109.233487111255 133.573112670583 136.210335047762 117.398617363253 164.881192589062 102.9097313977 103.256597237479 122.031810213874 141.123954637555 136.2269226124 174.412250072023 113.677243749875 121.547903368783 139.02433960732
914 159.337396425036 148.237900793619 140.806105084333 152.440030052025 134.011845218713 120.696292382023 136.457922510373 124.434446142155 120.680648325371 121.781765147738 104.749967630369 106.802988233249 139.957024680841 144.181254815208 100.356846700103 138.103468694617 114.060470696931 97.9698486593234 123.281852019581 136.529258209554 144.768623184277 176.212228267087 111.353784063255 115.099776741415 136.409565336353
915 122.802082788519 144.624591996512 128.928480561383 131.824007653929 118.967422618932 121.591787002922 126.009920954308 126.485469485681 132.25083469594 138.473542216734 113.091547105732 98.237330860385 137.402027249732 134.86748977105 108.867281378501 141.264678134093 112.077564682353 89.2402196814962 131.152674426347 131.724468512348 133.219638724687 172.329930870659 123.418597328781 116.671896570587 146.129988772223
916 154.512334646219 124.872225091734 126.040640447307 149.449330502682 117.093746530043 131.53171518733 130.197107302475 137.157962511454 122.280921451417 125.358543893569 117.16885863301 105.575967353237 128.054866810618 132.870721698012 110.317552814887 135.735990282863 127.272372393478 109.757345921301 115.159849096596 117.744699886363 141.674113150471 157.278554088783 121.76448658052 114.653582601774 150.351870905065
917 145.920186158728 122.117713913111 132.732819346172 141.020734133435 119.031013233023 139.549754072638 116.651420880561 113.270499363985 135.129934354801 119.160890173391 124.438401105717 102.070134379958 133.551213345809 135.38260284589 133.141670637005 134.467480121103 114.639898432556 112.328202277456 122.259268743654 129.852618660922 138.382584714311 178.081791677754 131.922240478156 106.684862161927 138.711200382755
918 141.148928278365 120.400631733068 129.658810187953 147.790100583693 116.85131521257 140.984501317069 136.651589411078 115.861720045108 127.212389840132 130.991401201854 116.825369924405 116.324411612118 129.54706002111 130.667259055747 106.353395359615 148.608421827011 125.556843165552 95.0794263349944 121.455540399419 120.009009730128 141.251262720734 178.986801705019 149.264766791783 109.001769892215 141.436081417444
919 157.299052658608 116.926486937224 122.303563755242 146.077146969803 131.717060929179 143.954482608494 136.732269418515 141.012148187448 127.299064577848 121.780370465691 92.9270351488153 126.403395960973 132.509712031858 126.537282202681 108.880350244556 157.311577212091 111.198130478985 110.986632479635 121.636843268981 134.461695999313 134.032480865825 164.42624441774 126.805492557027 99.9603585205657 141.041820007441
920 155.251796285601 128.442494752454 130.734320395357 133.492355467402 119.239218588782 133.453837986485 125.501781102153 119.11927521191 116.023688879406 129.455787520702 117.154674576552 114.92724287352 128.034380464845 131.652516164674 112.36780795305 147.51770592261 128.695380547145 124.952167918813 126.640744124994 135.272254750578 126.63978315663 162.207726207002 99.054283976119 104.428180213139 146.3464686384
921 138.805154643187 124.281892023088 138.236967610664 148.093276551806 118.719355199663 144.211847033339 123.180551250697 127.884224203171 108.481982015841 134.803033161882 119.827441870557 118.470880811995 146.499416299806 126.20260388961 113.392030856545 138.949584732705 116.45466238755 106.247502711097 132.9732251904 131.586537984738 135.129970661882 181.934415339327 123.92088266893 107.814274642481 151.735839720657
922 135.831498582399 142.200730933569 131.939213792336 142.460402428304 111.658876182363 127.512567213659 122.480833217861 120.585949410184 118.662486854838 124.981076896295 131.394455803407 101.004303574179 138.670998427598 136.746020071603 107.612393267296 142.03160253835 124.272108122426 81.3859643688611 134.165046022159 127.700701305327 132.80866619341 162.501881660526 111.472271562295 95.8221316892815 144.352247638229
923 158.086963916288 129.515633158172 115.596434908322 151.832128287387 122.35475376864 138.52287236227 126.341998532207 122.50465335877 125.118720388109 114.734199289273 114.404900046143 108.738976310279 135.68787270341 125.606399701309 108.129252036348 130.505002159195 114.825758849423 100.818726461335 137.721627042573 125.897182523091 126.450178251341 162.648739633534 118.382209385565 125.144191958549 141.571031875055
924 146.867422000662 139.686506414335 129.31837804513 137.420411386888 122.363524909223 148.17000728531 137.267893899307 141.705356338105 111.085540989751 109.591008830963 122.063779660258 106.961348093922 137.560851814499 111.837837131671 107.766392526493 139.99030362201 132.816426651848 102.118981780968 131.261285513422 135.096404015616 139.576626661977 165.628271326461 138.125038862595 114.84661347607 160.522155066929
925 138.291328382827 128.930608681542 114.258644780592 153.132855084034 140.680737558802 123.15257485829 142.408486393877 131.755835267206 136.555426847029 108.270214778759 120.484557389209 106.051946074069 131.417482708767 124.753629370969 113.731780082033 166.015058188863 128.306062670736 110.570615619431 132.682316240017 136.139681210598 144.679962358832 171.825409111142 118.233594237844 127.768416582268 147.971357779925
926 150.95753975417 128.603553542431 131.676321049789 151.702539269689 122.891863060788 128.977191049955 122.900815970777 140.273129184517 135.821246484031 127.991428699271 114.203428198318 105.534299369624 135.457002653642 134.354784161644 120.435280667658 131.733090146982 110.671498234345 101.409426021871 142.920907448248 130.970064215741 133.647560485722 178.301287907953 122.746723375179 118.407680928855 138.741372840793
927 158.645562525844 140.195948082175 137.489672722849 152.94158305491 102.241214170957 146.27254341551 134.434274492755 132.892332041433 135.746844288389 121.123987131905 120.819227340191 109.488330054362 135.637452042214 137.868617812845 106.384245413079 142.568775486058 118.663969631907 121.306859958672 126.751050603877 119.474743676084 143.860681249341 163.190161290426 132.535501820446 104.08924474428 165.090382215547
928 144.959771210032 149.054610630084 133.372262435988 141.177675819851 126.012651771623 140.65368193169 124.635685447062 140.262014655576 129.895597156167 115.046659428388 115.633901413261 110.368291355983 129.396870303337 145.624355908478 93.451289446433 127.300277408156 119.205861000263 109.662937080585 126.899747397497 138.611157414381 137.673642376432 168.042923626893 125.531445404109 117.074745493439 137.519119080186
929 153.473290211957 138.818632641699 133.626641221388 140.257135189872 117.731913364012 136.767120410017 127.860684062097 132.416881312337 132.947291850335 124.985098623397 110.659778055082 105.334736070551 127.978358709529 122.625902619188 107.738547010779 152.053211514209 122.094926793371 96.3072399715017 135.654260073096 123.258213057673 129.838827929597 159.470215541816 123.433853809477 121.2009381659 151.173523726899
930 148.482000459127 129.559452016065 125.197450449874 144.281421530383 119.180200065934 127.713851154344 141.019383919789 121.852181141923 129.163273904373 117.384403633447 117.652015350365 120.669154041865 141.665907177324 122.93013568423 115.521805402112 132.519570917005 119.894866268869 105.623139360717 117.868860354362 125.543089778889 141.40813129742 169.232243182071 126.631353528702 118.485461083037 135.074187881384
931 118.864991453999 129.452442389361 143.549893955961 152.923282302738 122.899848519007 122.712647863887 127.243286196373 127.367268661493 125.085981708277 111.326833084568 124.096559082432 110.903178039772 135.469234139384 148.968841929669 132.376382303055 143.239382722249 126.494132406014 104.231415365427 125.664621558163 134.462674713535 147.861163654447 166.296534530191 129.090933064335 113.762381256616 149.533099771464
932 145.142206430396 139.290188505234 130.614764932655 156.222679440465 108.073686965297 138.401045134921 105.967374719137 128.18703490342 116.412346557929 118.717648985224 106.51932048413 113.112913220523 130.52488312305 132.497313883145 117.349714114752 148.840482616957 123.053046372874 105.208183604011 127.525719344639 131.265625275802 137.995139322151 163.820728340527 121.266719860164 106.857852844376 162.786247806838
933 139.935838718698 105.949209482198 117.144081409776 142.453591732277 122.420329178948 132.363621633262 117.94753356069 133.126970146016 136.312875893468 127.858102124299 121.889337339256 97.9013225346646 141.701941603965 122.762027452662 116.76762189701 135.456618198686 126.477676843422 113.794815043355 127.347916753836 121.651363832512 123.582221424312 157.597870701316 126.992083381087 104.846234630619 141.903451269868
934 165.121710256294 137.046801353684 127.221326377009 148.586066315815 106.834041540399 126.904168113164 119.604782895733 126.926919820077 110.026911791239 121.094489264343 110.471427524227 118.3798193393 147.994497149773 123.017976086955 108.585326557166 146.645336806886 124.296327694329 116.639820528972 123.055006675677 123.104018789011 141.713841960098 155.544983487338 122.049121647947 104.303572840392 141.205152726147
935 133.913153369731 125.545071270652 122.67613202549 154.157124912769 116.166171847756 122.30304794509 123.176325390223 128.607848845196 125.649571264112 120.458788651742 128.327116873422 102.064799096026 134.613681584849 134.82594864912 111.879710646584 152.181748470577 107.608705434735 101.887277735218 134.373514928855 143.678965480009 131.571585371102 179.063305683792 134.118463066411 129.913052629258 140.448804912154
936 142.625308652504 144.301122881702 121.433420619943 135.59197080674 125.707187049188 119.562142131464 128.24505534323 141.826943506669 121.48636145561 129.224553429832 127.708778584233 110.422329251694 126.004301900911 133.729649236189 105.760754402448 143.646152844906 114.176324350295 97.183277569815 120.755304142206 132.580543931548 145.192898175038 177.260759694864 124.516088472022 112.226941838789 134.854493718389
937 160.526948693159 127.862867978189 124.367938950965 150.028590756672 122.548556799881 135.171119178901 136.964516489744 116.435516247776 122.359084972831 123.995900980652 116.92572916079 105.18029066049 140.860868353511 126.792759834086 123.314516506914 129.067390685099 120.163677733809 103.115234654562 151.299584126021 131.476068734246 129.967184001792 170.900634245152 152.558691219407 94.829516942856 133.238236894902
938 142.131613572327 141.203282012395 137.356305941589 136.254658948256 125.443705775336 135.23379900004 112.856460582491 135.85274805133 126.639109144937 122.850104146101 118.798531386235 101.468870760257 136.105012078383 125.570068217843 121.770178703111 128.407100426869 118.209217500225 94.40219136702 133.291497982355 120.567970656645 125.962362422257 174.175736347798 113.493262648634 113.162024276306 140.342160481867
[truncated: 1,735,201 more chars]
