# Supplementary material for: Comparison of statistical models for nested association mapping in rapeseed (Brassica napus L.) through computer simulations
Source: BMC Plant Biol. 2016 Jan 25;16:26. doi: 10.1186/s12870-016-0707-6 (PMC4727311; doi:10.1186/s12870-016-0707-6)
Supplement: Additional file 21 — Table S113. Phenotypes for the 50 BC-NAM subpopulations in a scenario where QTLs = 50, h 2=0.8, 0.25 of explained ratio by QTL × genetic background interactions to the total genetic variance with 25 replications. (TXT 2088 kb) [file 12870_2016_707_MOESM21_ESM.txt]

replication_1 replication_2 replication_3 replication_4 replication_5 replication_6 replication_7 replication_8 replication_9 replication_10 replication_11 replication_12 replication_13 replication_14 replication_15 replication_16 replication_17 replication_18 replication_19 replication_20 replication_21 replication_22 replication_23 replication_24 replication_25
1 177.983128673516 158.467553107431 154.810688244244 149.693577942929 144.248213221168 168.437776803968 155.103291995234 129.581477021879 163.793345347443 113.619595372518 144.113894176466 159.594207647058 164.695375964193 129.246915775767 132.690065484822 138.151911411998 142.674941106126 135.03784228522 132.229667671465 129.209496806387 157.037527460803 170.997024093845 147.917995896099 115.424896942586 122.706456722707
2 150.297086687458 146.291545345856 147.244174541134 154.765746122731 165.459742917938 171.10041880745 184.719540329524 120.156180421692 140.823604299856 107.373839253827 135.064552480807 145.74103109683 156.426230166335 136.041233687814 150.338301901317 121.218731103581 124.387994873177 121.279700299002 133.810945092669 147.061868301265 166.067046781366 189.84380380898 146.230227029758 132.491092546718 164.63324656682
3 156.178977277692 156.185283572613 146.557897486958 147.60952566585 136.369461194665 170.63321895882 171.906620753081 130.555816379866 150.469343895359 110.658747913585 134.016202822715 146.813681515833 164.529913175705 140.962566695387 137.842699090247 146.079325143028 132.012380027819 134.980262145263 119.497600227391 112.308527971654 162.763306954258 194.192416196337 139.593761684582 111.337783085164 146.47174618217
4 160.118588113004 158.997139083666 137.131999695509 150.77138496945 144.107696385155 166.778548016289 162.982235811639 116.828504883666 137.763328492083 114.340774414505 140.479523890091 162.635998491807 179.638850051618 132.952301462996 141.417012617572 156.200607943398 155.569047045173 125.248189545534 127.592244149654 119.359658607494 171.694784195522 177.865405917497 155.899012851728 120.391246779001 150.552500068275
5 151.933865852724 145.479550764995 140.933697492441 138.018289050843 131.704172038329 163.204812659667 173.272969768581 122.605983626785 155.959152957159 116.214723774623 133.100941128172 154.656660906003 167.008291661952 141.733464042491 146.20262714308 132.742134875186 141.48224648928 100.739954490866 114.52498244598 112.680088068517 156.255131500021 192.839217179693 148.91680752646 112.304677344777 143.674596403279
6 138.903535588323 166.913595465545 161.155971489748 154.812909629384 129.210397016394 157.870410075091 148.975538446787 129.950090306969 145.841576295818 117.063643778966 135.80572246301 147.318066042135 160.572934271882 130.890382869563 117.762038570222 148.518312904247 132.402595839814 128.21709046649 136.531598962138 118.925191091493 147.570066771044 189.610302452812 143.496512750902 116.56964477439 142.868789993092
7 150.249488021787 154.36669342484 152.154481090912 168.088347510349 140.079169579781 165.52643187232 156.409097890353 116.422396308913 136.077972622098 118.987636931196 130.07154488338 150.659494269773 180.842620749813 132.515328983893 132.342673618719 155.317822034861 137.908900190901 129.278764340556 130.885732717246 137.051124257639 160.390984405815 177.697833074163 140.284003009428 117.089346016408 149.340356794077
8 161.87274872177 156.412925184913 131.140127701098 173.372368538107 132.371590061081 170.623796924101 160.977557397509 130.871428763452 146.574719729638 118.325746206143 158.585002197707 149.707861269252 167.954422496934 120.840447150316 131.439239612948 137.227817994279 134.665750814105 127.64328932828 129.549809509948 120.378808862695 162.328596811197 184.598090031052 164.709697918327 123.871675954225 151.181173583964
9 127.415915322161 159.279794298946 146.226638893655 145.598592589874 128.58575103307 160.542872402203 152.0882679154 125.982451397058 148.465209083785 117.959590535003 120.498587413498 146.246109986906 145.819071230816 116.97851471956 127.790970521442 150.963609560858 133.024065621805 121.057407802048 120.777789718063 120.809193212609 159.281004044382 178.741140263834 151.622729833215 120.507359040121 141.913505320969
10 167.803215200825 142.598618689857 143.009994753454 161.699734394984 156.999286283025 162.724936190045 175.69717282998 127.133299485725 127.875719962641 119.154578161716 130.015954299458 148.90581104523 166.480803480332 126.552840072235 137.563303858266 161.13648832572 129.368321947361 147.101713445486 130.240609645876 138.60013797475 170.847323430856 182.053039601571 150.27971801371 111.980154606918 154.735787723919
11 156.840020017823 148.889640854419 148.783259977546 160.741335256495 122.298940861372 183.592831622158 166.321556733496 130.345898469993 146.142340013396 122.736833146487 121.775927001494 137.442261121123 151.459618382894 156.300642648688 138.161182812985 140.793980427083 153.096914151162 133.225121797622 127.924567793039 143.413001791752 165.368217357488 174.712467922491 150.469303024075 114.060390583387 144.030832212852
12 171.47200097618 155.090501162091 153.649863577657 158.799330830908 147.739836114689 156.596964938491 155.850960066286 126.711739322865 153.084107192943 94.8910176313088 135.454238497653 142.822776900594 149.097764960409 140.687000073716 128.163661147201 151.982947323149 144.04356937655 134.199866638244 124.642969552665 118.649524240936 163.799065495826 171.6032134599 153.014629142204 116.442183669367 145.572796575655
13 150.002654058747 144.997601002444 149.418824607396 157.862050877836 123.492031176711 156.922474130998 157.4117169652 120.324545386741 151.884833159628 103.128403260231 149.928968100679 155.549922453252 176.507962402574 135.271673325521 133.244278076869 137.655536254568 146.242466778451 128.220514253352 110.98945881304 147.223514443948 144.840097408072 179.675404802406 149.064354584839 116.091741060313 143.12130171156
14 157.934773350596 159.735588355917 143.771429517326 149.911966052756 130.817930790581 169.323562255943 152.24616594729 121.684399646495 136.477008814138 117.852777958002 119.715763332165 166.865035615414 180.139553179871 137.576360131367 129.868577640358 139.094061835788 155.755600729464 129.609590603538 116.076730103619 135.075281419179 162.154325925616 176.566944698558 128.809036667208 114.11611646745 148.04696036929
15 167.162272654951 160.486191504686 151.39672774718 146.475826661299 118.21737101497 168.230970569352 156.509192508605 121.067933088579 152.473757942771 111.633254558692 145.157395484356 156.838758126034 159.440107414624 157.879505070553 116.555908440354 143.843356010995 149.58924814506 135.189847560701 130.800385213018 128.834012426462 153.763306605965 189.36781506065 152.537237104837 107.416390709294 138.014847853121
16 158.599878989915 152.904683803191 160.928353869474 140.910098342774 140.086953524171 153.28567150817 143.026563606587 126.00888498352 132.976878284334 111.540427103118 136.837437394667 152.435430805023 188.95523872214 139.40943606683 132.753055701008 152.714821269983 131.296056383562 132.784296801437 120.89249789069 133.665389933136 155.097291956134 174.167352558938 142.056745169009 114.674327392916 133.898066682288
17 141.756294439649 164.706397746688 146.937338254448 149.365417768001 166.295721463606 142.18287630297 161.83838124841 111.214838270816 147.504700752884 108.557528845312 145.979395456754 155.190401278143 146.435824745665 179.24522161005 125.49377524034 158.616847107642 145.118433221485 100.737103191411 139.955489878365 128.205446599145 159.60339628568 189.891629913602 158.234113937525 131.238678972027 146.803711504896
18 142.764810572722 168.053378541039 158.056423989277 138.591759613475 143.19419983368 161.071506145717 153.124341838259 133.085165038751 162.000995849636 111.058088275529 137.29216117612 146.942534677299 152.077983977135 149.308181707665 121.638626917018 146.748219182197 131.910301739416 135.079971372642 127.374131601465 138.202400812783 162.787174673906 171.323013029355 132.027140686428 106.805277788033 149.578071994138
19 150.734365109372 147.84721044027 153.934208145599 146.129021282094 161.241838792109 157.81197028463 147.285958786051 121.537928366083 143.443359979183 125.098383621651 121.314490650005 152.398042595013 176.921741499381 140.385485763367 136.88214312884 150.182357646839 152.152629101367 107.88275459415 123.646978240385 127.458708413804 170.987561878712 185.773046106921 174.011939729147 130.35425637158 144.390120260051
20 173.221581373849 137.084895731777 157.194222958749 140.274215470966 151.209898389439 168.737122550702 165.300653897821 133.77699299439 156.246906275671 116.180886158068 116.154808379272 149.227656735989 170.156381069286 144.318416751577 134.244624543275 136.676631116753 153.934877949318 119.560399729536 132.268772346925 139.708966248231 151.622128228821 186.451427169574 147.750481074237 118.441025337656 150.003479156045
21 167.506969654843 164.899892098703 146.473259379347 162.331107997177 133.579970354758 153.708310320867 172.679047517076 131.686887809648 163.022694866241 112.30621982964 124.068906863442 130.235352282782 166.761077640035 152.930617494272 131.145521820775 129.279173809319 134.548296755133 109.565390464615 129.493881796798 140.474105299609 154.118656395235 175.27042752001 144.639937267304 115.201242647344 153.171674833205
22 139.767679279082 168.26217390988 141.743195789943 169.383730384369 148.779938373521 166.388130695469 168.938129389689 128.059169106053 143.34572951094 110.641860928828 143.527242366229 154.034128071341 181.926652656696 165.512148522912 121.086959988971 132.713285442269 122.218732368279 151.770258225525 125.096179591889 132.751411855177 156.139474650271 192.556692919304 169.263471460977 126.686842433008 149.492080961522
23 170.669721485451 150.51287679784 135.943029087902 171.964663176078 153.626748569361 152.327430454609 166.399166857302 130.52750617531 139.658169397116 110.866832511516 124.145224037211 155.204304737613 142.258992678941 158.900189277415 131.887979632735 143.57923547028 138.167668602826 147.474031925272 126.022499063224 122.564004696892 159.241484509753 176.7914944179 115.630951626168 102.531788907296 153.982663712197
24 144.104904383753 165.417518515375 137.704225921881 151.068784908733 143.820700080539 171.609660738696 167.854024505437 132.273506754969 159.816643702403 114.77554371516 143.125811841415 137.784104366872 146.617163261659 134.718987595073 132.75301673773 134.609323073482 142.886415617183 126.662743978418 135.021503998235 118.846152926023 158.691125234325 211.633374942944 143.472778726103 126.119149641918 143.816609330448
25 162.334188619549 159.930135091503 154.673954130712 154.058699841287 142.988973034267 159.706511574623 156.52248881089 130.424625942146 131.264809935774 118.93846993527 107.383964548931 149.562658633199 168.486447586734 151.652526747094 131.32105105041 161.133195730218 151.158629943058 139.754345836623 127.386786399863 116.378253675578 159.028440910979 192.771325593658 173.656913712173 108.37886639949 149.010034829935
26 174.087662069491 164.030123624416 153.646083405373 158.070452801582 140.043976212533 170.930927314522 183.963720854617 131.659508873849 168.570231362589 92.364897616092 113.285284235483 154.920384978548 162.087917177843 163.284938707255 135.849660422878 144.811252517585 127.570883333602 132.647122315787 113.150154870656 147.80735713904 152.61765079831 175.862125052808 156.788743903813 117.408931996035 140.061877325271
27 156.694228130998 153.984397994254 149.261104209575 144.022399914968 152.212633762552 137.356665806999 149.049749682975 127.72059137132 147.838157119944 116.810340649573 129.405942762237 135.481069455909 150.801000567108 132.01059271812 123.595951148598 156.168700723469 132.023502004123 119.073808741843 126.0765287882 126.676528650614 162.137524120072 190.8857824417 161.182767196422 128.149407636224 147.427430854337
28 156.415108862482 152.769438164017 148.807576949197 157.078451639536 138.924516822586 151.815633570951 172.692042235023 111.235731775905 168.400495270697 125.393830141826 136.165615538759 137.995739818471 164.622699399546 124.767506300648 122.019171536621 132.84229434651 137.323053067167 124.903283763274 107.396611327924 128.932614516128 172.750519835985 171.391400885076 169.678041046354 109.560164319888 157.164643660174
29 157.684203539604 147.988062942999 134.015792007063 161.665717474827 134.520808777717 155.85682596918 176.786140008416 130.192235831003 137.915518279044 111.324303128924 134.056575978626 146.244919495495 172.808942792386 130.607327487561 122.401040156801 150.569938467667 155.911466965939 113.936607899814 122.867642159757 129.929471903569 157.597523757849 192.089357349976 158.344391729396 111.147497524431 162.262577199712
30 158.653747831101 148.943911848944 143.460363820623 157.934712474422 150.443412912995 158.003986051387 185.495317204321 118.166796980634 143.827517175112 111.664043407913 119.26732308186 145.89114136071 168.830751513888 143.756185351734 133.569115429383 151.59734862771 143.378146480909 121.275000535865 139.367421731626 120.341220631992 151.068055043117 181.31057541894 158.507840383096 125.309470566167 144.761884147145
31 148.75213855067 152.105766200127 140.295513064672 154.525636206153 148.070630059579 142.90768073226 173.074347410612 139.189321134603 147.281254595409 126.168034305366 116.067438599064 141.529103015624 169.412781113137 161.463289539114 120.667387838615 147.030458744641 137.236168925466 132.824051257304 130.11792884945 133.74265010619 154.531468934162 197.896291709442 141.498945383051 104.683486939136 146.252632587047
32 144.107947806945 147.185655366684 149.597931187662 173.313845074759 127.218548999728 147.130306248483 192.471326178388 129.405260573557 118.404469626639 118.090173952838 120.352114692864 158.085452451243 167.933152827546 135.833853308124 122.490801888889 145.992585082541 145.767818462877 132.496587986361 127.469025907796 132.633203662324 172.46892090094 165.305284963259 166.296874370293 113.276556380814 161.693447318603
33 173.305759175897 162.458857674723 142.398967555231 154.163363115607 152.169318902701 188.992221685201 172.084963243208 123.583022395872 135.971793705863 110.427431842624 124.435222330449 141.858415806323 171.900322762579 137.568637771626 137.571539777403 147.092400518944 135.243835821141 128.838811467177 136.47960064895 125.684610704682 165.723369836186 181.753502267898 150.410586477442 126.143944813508 159.189202354161
34 159.551279603707 151.159192684887 143.467499982404 163.699567925852 133.665898443713 164.582457257169 188.105511981912 135.017733120836 145.413633991231 102.722257401591 127.308970244132 145.155518985594 152.172516420008 143.943097481037 129.744670269455 161.350153069727 135.979005735511 142.483267027184 125.792566400739 126.291452695163 162.07052509248 200.608444370919 159.888315005445 109.246747465415 127.219740938583
35 162.642165486997 159.41433045236 130.967126298915 154.671416783838 141.468196546384 152.286015546438 169.897883236217 160.211675306489 155.886480267015 106.490180088926 134.024151693788 155.443382221815 161.799038268643 148.986486720447 126.793887420454 153.071217261845 150.20518583445 134.245642183987 117.309541050168 138.671350717006 182.4383587527 177.43678934937 142.920858800486 112.860349735325 151.476432212978
36 153.385508947597 160.378711131249 142.853907383238 149.96064937144 146.823535300551 159.370853794639 171.136196380768 140.570484117662 139.565999343342 120.964342727748 125.059971269997 146.103717082117 152.330015053642 159.949968266513 133.611417189567 148.097141942587 146.018809870442 113.471411601942 127.277354456272 121.945323281381 164.450704215795 197.134442925397 140.282648074075 111.979894748945 149.735601459066
37 157.412968132877 162.600556308437 131.876823509862 147.236587047125 141.550068154812 155.8761456058 187.122361777117 132.435901889534 161.576999411526 113.614019473839 125.876668678758 146.809342646942 159.299741139223 157.794132570914 127.646595380021 142.961470111532 132.507860736231 124.808293222215 116.019080463943 122.480374302953 162.778209071508 174.187396941474 147.859998897511 120.599010636224 143.964371102028
38 174.268482002874 159.50926951125 146.571796975605 150.013526131359 122.80037925137 147.335691422235 157.81494987792 116.073232021598 139.629184521151 121.680907069085 121.019980667474 151.190218851178 167.331565580429 145.730289367705 128.524019234743 160.539953001801 156.322870017012 145.25567116037 132.90167917354 137.747846934658 149.236235494158 191.515682372623 158.008144516316 107.077259153199 135.94259661979
39 150.469387696566 166.400290560418 137.956757667844 148.953836407353 121.368103731471 164.958133386525 141.857565520618 120.971169284648 142.469195766797 109.013936029597 142.243073570545 163.464506705615 146.307388730551 130.095990454143 140.277784597777 147.404397573084 132.106200450364 128.198241325434 126.147952656101 142.735219947873 147.957990389968 168.563038689102 138.930489344877 121.861711991864 146.317316611355
40 130.339059242288 153.6852849126 158.498853699156 146.693383670808 145.130549599335 148.331378050369 185.724192778006 122.727345380578 158.114453795066 109.49039879171 134.640501272711 152.85430801134 152.114821759134 139.570819780294 112.006342382668 150.282730641924 142.827957065505 132.477158752737 122.175229297896 122.051186007149 163.824592215779 190.375389539637 160.692341554332 119.911375386632 142.439979494923
41 142.471076529154 142.606507801508 147.186609702745 155.29221053985 144.15783826234 151.594669370513 144.096278562601 127.518889131156 135.027604387079 116.22264661435 139.792771485871 161.759847846607 173.113382997706 139.876122505197 151.014515963872 130.079155914624 142.078112220663 131.788878410147 110.969579792083 132.998467324626 171.109765208048 193.080875446026 148.55122509867 112.453512664195 150.869089669483
42 157.116312009944 168.272081160799 137.986417640938 146.382240540313 134.808516988826 158.022111990254 171.836883433619 135.780102394237 149.967436169542 116.710908450478 116.156269395805 160.320419364888 173.4272561778 146.112377131697 132.18571523973 144.88139089225 137.933052024341 135.108592822055 114.966254617393 130.340928381712 151.904076276548 197.363976808809 134.17436317095 115.110467050705 142.053416610607
43 159.234213577816 149.628638429239 152.590944065208 167.01078884818 138.150688210417 143.935270543355 164.620382203942 131.401586062019 158.003885738852 113.662191471177 130.474462606379 139.834042399278 167.024930624592 143.662228595803 117.026423801501 157.662248333646 134.510628907369 122.656971573071 128.780902175769 111.152653243486 180.278190904125 175.967523843216 159.914065966422 108.609350964903 167.345032175752
44 162.1071856819 154.770238974476 167.811319611572 145.360914099993 144.718813131916 139.92312488602 140.598818203744 128.62039050965 139.912554610796 106.191233314711 122.299012588885 162.644325590396 182.891347337267 146.580073831154 146.040125290067 154.268405871337 151.511975999844 127.623035808084 121.718773478686 129.178474105459 170.867077926099 180.24083314897 147.154404154169 109.246353456294 146.750345227158
45 154.700677184576 159.662468602116 151.256645891044 163.077602417962 149.728754362392 163.089472132484 159.296479542381 138.842071911353 146.69562546384 123.172391022225 131.079726032586 146.01766520687 182.819080334196 138.740481094179 130.880902533114 156.682118513994 127.152530911103 111.027377158252 125.807544449972 142.713489127098 160.679173118214 200.876149235295 142.784526402873 128.925534952185 135.682574154529
46 160.413347155891 141.604273635974 165.890839501224 149.823089706308 137.910642556208 161.536907829141 178.127928923871 135.129861739299 149.222922103401 114.877035697638 119.002645357652 150.936534940756 169.153669015507 134.072859092929 124.569332135159 158.705097450612 135.901831082978 136.660623384044 128.922733249326 137.427241189294 174.200960188012 165.266480513166 160.536897206381 130.957523189735 144.489888052048
47 148.551729292335 147.41236352532 174.564295298915 163.580982259332 149.297332176495 159.572130261148 178.010772481127 121.451119680599 148.067116519783 106.658247485821 145.264676026961 143.632294409378 179.867338977943 138.124980970893 129.786315943919 140.813845421094 147.694962386523 128.281123711067 128.872978046313 106.395207513172 162.579349386621 202.469581885247 162.292186897388 110.717944631581 147.466061653857
48 173.550954135851 149.736397145757 132.476604187723 135.870554936949 159.190797991977 158.604359485135 152.334308463692 115.50659860143 142.228520521836 105.863426087093 121.079190619991 147.224970696069 148.380307002642 143.817408860138 136.949987469305 141.237715158558 143.697246683649 150.28099677849 132.832012558571 124.636774922705 140.386296387393 180.313998338235 116.4930549008 120.590702577164 153.569515247752
49 167.735865216888 158.856534009016 146.802963774899 162.127211228322 138.982379067034 139.738002971254 164.574200889029 115.409263177803 131.951751433873 126.358015206538 109.63710687702 148.418270672121 159.840433791421 116.020847154316 136.483979206533 165.917798052799 127.268976127713 138.129389739319 121.676157233949 123.812096510873 163.393791795988 180.252008936923 142.221092822764 108.531989665772 145.001467283428
50 150.629978083325 138.071643177839 157.490669071319 145.287951147341 143.162757502645 156.386618293454 156.028922487686 118.854752285374 156.32928623625 117.817116323252 152.78899039716 171.002664386735 145.986959975402 130.948029234496 121.173190546221 127.244585302462 137.402660741633 136.079299445754 126.586735866942 135.072337766382 156.561229488015 161.788586742302 144.014284318417 118.113844813395 147.351545039455
51 154.420743931082 148.040522443064 153.201493994298 140.462473454765 133.959629446293 153.242031283165 176.951099252327 128.946960200184 141.93840351064 124.279899006529 129.650144205822 155.640566135857 190.318565268073 146.824482703092 113.002027298864 134.042232198085 146.181253283303 109.038301063713 118.117298383634 138.699655927254 156.197000000905 167.549619469699 155.824370368915 112.024618803135 146.562138690567
52 154.762644140973 144.1597311234 139.483723555811 140.595545275622 149.567671291439 172.968375173979 156.230732161314 122.864194087552 138.179500256185 124.550450489075 117.232250759664 142.429068151261 164.716609422486 130.247161654696 132.279963129215 141.297834745686 140.579382608866 147.165302274294 132.740640284649 138.476311095689 153.643642109194 199.47843149918 130.584135751804 122.586295569377 144.526747528936
53 145.930826690086 154.991425928376 151.714741522957 150.294113857303 135.006745524278 176.578950316564 170.910825479315 137.348959816691 141.939353214828 111.624410825716 122.451709994342 153.24124706591 160.012119624995 143.972108937801 128.207036862284 145.051010262354 151.131827844925 131.637880446423 131.428904154001 138.178030739403 176.113035123292 183.293826928195 157.033854832723 117.683387901153 138.667252763787
54 138.097009768382 158.435869522186 138.859603343685 156.1538690524 166.944711066925 179.047454073463 170.162499417712 140.11829178482 134.770882711188 118.380816981351 125.517254464648 154.489262327014 144.446329177426 137.524061671236 131.781390460298 140.57300454757 148.972510009202 130.130443699552 125.553217886613 122.550159445753 173.407862934846 178.612365891283 153.087765501565 111.663867758396 134.041226381823
55 162.952980887137 156.339253135179 144.111838777279 145.96499740736 140.842764966903 156.637763832683 169.076074071563 127.345479113202 154.984256084665 114.8394255615 122.88440995266 150.850904880788 148.819394546049 159.049987855691 126.630044223981 143.106808658501 129.140257041878 130.392731029338 117.696682255987 124.926863890652 157.633462591521 193.510264167531 152.641358516888 103.266246465794 149.637333485915
56 157.747425483426 149.555186067314 161.462434792726 151.030891108688 128.042914422142 147.375165532849 178.564819363082 121.459825684242 162.108679073232 116.637854443996 130.452069753632 147.368336038483 163.500134660446 135.129448214189 116.714325596854 146.879767280213 134.086399449145 136.419809103393 119.486493071256 137.62505517324 168.649074593141 175.552722601926 162.252244563187 109.985764996723 156.329159487658
57 164.699357170382 154.946615691359 175.223911085379 165.350272739514 147.405523626996 168.56542288944 144.698593255699 128.876384667927 149.881087241275 109.962415744991 142.82617839416 137.332390610658 167.567370867758 132.294247640358 131.797544359756 150.8501054465 152.004662654557 117.229969667156 125.241919154665 128.694295658619 161.114627823188 179.814727903332 135.654117982114 120.618012821503 140.6830098309
58 161.137350576683 160.491654874809 136.964946293953 177.292339319171 138.7751558894 178.308709644917 169.433686709913 140.101012228681 138.974437170617 107.16233140609 129.935443650692 142.923766422638 166.828211122999 127.303017557259 133.710982378038 144.448411881626 155.720933761331 132.790989242734 132.220894115079 145.406278022762 153.300391387064 182.906436351774 163.33451265367 123.45367073269 149.403732928761
59 162.606098335391 149.317647781644 152.521677347264 150.50638256952 131.800253172325 171.61148006609 166.279343872946 132.309251661129 144.357999641903 118.793342072774 152.586498441394 163.473983106652 186.109497264419 138.782304233556 122.415002191682 126.496796659794 151.177461540594 115.008382146377 129.637520375239 124.921557959664 152.452842973889 179.594533611218 143.431917066595 122.149770295444 147.359987826399
60 155.416379822718 156.036730656358 142.395883248858 165.264015227148 117.02300574429 167.267847792132 175.645976337067 125.61821415394 148.946181801631 125.71048547749 119.468617655357 157.623438151653 171.632182487253 137.211178507552 130.054265959479 134.395770231997 158.013235632142 143.939352056787 132.627844940351 127.310060898255 170.323226459827 184.026119607547 167.43197771458 114.532257533871 143.056331753716
61 150.01091160024 162.107986448233 145.790290839789 150.270217049785 161.449204669016 161.614747802823 152.105420082946 130.963664138066 141.778745877008 119.699954458328 123.710865746876 139.202726161743 159.308641360454 161.638573560661 147.435976325038 166.539386616548 147.190295471217 109.189730860476 131.902063998412 131.271880881851 137.877465721063 186.946930923918 135.758047975312 123.924513290795 146.69582796786
62 159.178411748402 155.217922067337 146.729019165917 143.958758852228 149.972266447072 163.544621343223 156.277754637444 116.370382901541 160.555268632327 107.084729090407 123.585747406639 144.363321116909 162.257119131138 151.696449556899 125.736454096313 154.321426385749 136.716128377595 124.65825999823 123.193445219905 132.317199355255 155.113378733707 179.63126507586 138.042392844848 100.252469733935 153.356599131701
63 132.485734445964 163.697718625126 152.573389129109 157.306161704414 131.742615610153 165.938833535805 161.02800446885 115.410255690074 129.218909109279 103.985636300046 126.762097873689 138.448328275185 176.238312201099 132.086935425946 131.973195726728 142.900542641534 132.08396406263 133.867699251535 132.238579087509 138.901120188898 177.710164134879 186.0589055111 162.81625343203 110.315776179464 145.64723995277
64 167.327161076939 151.546335446729 152.847472508799 164.254087810478 133.624006277523 178.078860369254 170.97399350156 131.577286553882 121.874412242189 112.907076775652 127.531570453602 157.205247432505 179.167736860665 141.555387697561 135.017684916455 131.037346892742 141.744556671931 116.195866465852 130.271207414447 125.540190564905 158.993853335003 199.734395204207 140.451756085474 113.152748560229 149.776485293373
65 165.248379781899 177.085440351545 151.853506523424 148.001305824743 122.142455938487 150.070244424428 157.325325537793 111.474668809488 134.689501861553 119.708401017144 147.728110616987 165.249564828127 174.930815184196 120.889687396431 120.418827216848 135.128912269066 146.90208837432 140.222486640117 148.838135039167 152.529401653334 141.351667367944 189.933513432517 139.457571533872 120.661163095061 138.631308775871
66 148.824623691436 162.02738647974 161.174368987479 158.672806447923 139.619746028777 167.561400444814 151.888337106337 122.508533901714 160.329094378499 118.008815285434 133.965767528479 160.30822081984 171.950568575432 140.13641495942 124.586947114677 128.189685753586 150.960748421238 137.862215847116 124.30299434076 133.188306179629 168.583202222616 169.080331253813 162.759832525329 107.695940630324 152.272675643666
67 150.016163851181 154.045835086631 148.638853226377 159.757926620746 139.264750962874 168.961167418771 163.089809940644 125.086644880744 130.804692055722 111.830563653948 123.577672958748 143.94187615832 171.374397800249 144.409341506587 140.427711195017 168.639195150003 118.654013748828 133.339703187588 122.545766532558 127.542123013875 165.495080196615 179.244289833221 165.259908174911 118.570602790271 151.73668317092
68 157.539189795437 150.39073184229 158.676160292399 168.538779390035 144.055499479717 148.015271881753 165.320454910225 130.450044097435 136.000335806801 122.731565090274 131.865592249823 160.053136799485 162.379000250097 173.75678298676 138.477531392178 165.401818867298 124.059269267233 128.228377475057 116.912629827655 140.169551987557 176.773838289362 190.60870490841 170.578859562288 111.241045667449 133.766618664136
69 158.24281677653 146.768516174675 141.988189472693 162.867242993754 141.896759622112 153.693935597713 179.55569393884 127.638528848567 148.281693014876 113.94051929156 136.932683988392 153.703569444194 159.161427331656 124.113169097181 115.966707380388 144.990826847712 148.077537939224 141.226485128806 135.468830770239 138.670679365964 157.668879965053 198.987365381169 164.321470008502 110.813351725017 160.617494663972
70 139.592181697929 144.157558220459 113.19563567409 155.636497607829 121.001269917476 175.184798050916 173.246002041706 118.945912381603 144.570643752969 113.420523044987 126.919375926889 156.561566574694 152.174028239317 136.902413011117 135.737009565911 151.840673038768 130.325435209997 158.645119033892 115.812054546861 158.521228381997 158.359870149471 150.567158344606 141.926838189797 119.483488626976 136.832433766412
71 169.931667736251 174.136149800228 135.449914088039 155.45305971705 135.871416927561 153.022214962358 164.772153311754 127.05361292361 143.041350607968 106.600170097685 133.286886782964 146.222054864849 172.794603400683 126.202026537396 147.180731680645 149.494559959234 158.677783025448 111.516608493293 125.051105047434 145.763950798495 163.879063058869 184.550413817233 142.566799677004 109.340630982455 144.062568879156
72 149.865283447241 162.58242491264 142.120092565762 175.271910578497 126.464534291148 147.484387959152 169.698206527193 127.929373810769 138.933599148221 116.393252595847 134.527466152961 166.990734019269 173.993644706505 121.668807074018 132.429956210036 138.187478805655 134.332935640505 122.409206566685 129.741931310113 119.200826918674 150.521179466568 195.928422982621 170.252816473078 117.977865278879 151.864846070477
73 127.72432996797 141.667536751981 158.834997195625 168.239664265452 149.545097132547 146.137343796385 186.499431165867 120.881626062317 155.822371046453 113.044944571543 121.034758164857 143.819133684453 169.293973790247 129.685624659399 139.745968521399 157.227503962431 138.895059369283 125.119325466605 118.347533633397 133.95517425353 170.873701144456 183.020488284952 148.786454212929 107.967260571206 156.837681876564
74 161.973831711065 141.398109976751 152.454694551614 159.119219888691 143.020162030419 138.987309243216 184.911223477954 130.19729069384 133.043568653485 117.061228849538 135.59649370995 127.530382672053 171.725933166891 134.203577047804 131.15559588401 151.231779991203 137.584022080451 123.459319194674 138.775565894787 112.178668035427 141.994174929443 204.749555488574 159.53734020108 114.548504976687 148.251832414673
75 173.71047656911 159.836034476897 151.13294822688 159.532745067619 151.396803334375 175.169223546812 176.258521766605 131.626223153989 157.591063203375 105.423257269439 122.777542695091 155.138118261231 169.931563991679 141.873890062854 137.951328490132 158.373421968019 146.311703377489 121.105148448205 135.990653479145 115.242692617407 145.326187238886 198.581288964492 149.346615249356 108.678625362908 146.744203084066
76 133.936454521659 146.646549115908 156.56590041711 149.584604710404 146.819126869886 146.289979065298 181.453525822597 131.787490166744 162.053720372554 113.224890683678 126.357424607277 147.142928080616 152.14143155054 127.746256144435 145.060524716786 145.094614400284 141.524603182609 134.240380328082 130.509497710223 142.645441543387 166.995727411488 167.644532304136 151.528723921282 130.968866520534 140.029586908169
77 136.375033413522 147.717631296413 159.279380441822 144.752659173339 129.784211080899 160.220256882403 170.409045463045 138.405313334436 142.19366340268 109.970919478801 129.839398250222 145.021834392665 158.383155999137 133.278292411306 119.590699357072 141.873943420113 134.511170999342 136.39005004847 101.644114978067 122.815313393776 152.771814275929 183.028648205458 151.913175748943 119.880955946416 146.90262613468
78 168.691387654892 156.111632592952 140.109093066275 176.848088659302 145.353103680422 156.39014023859 162.925541739524 126.905071105048 125.925529830556 113.231275162717 126.852658013855 151.587465466703 157.924676698758 142.056567206737 127.947524454445 142.410197079456 156.778770341802 121.937356260546 131.583219898659 132.519106141866 164.744744993965 175.928353864699 161.233073164592 114.450397431049 152.766510161057
79 151.057577901561 147.014392727839 129.95270444635 134.079699814569 148.314353638721 167.413415196034 152.181159263572 124.787988883715 134.746589704946 115.090843156513 120.950154234607 128.205516909774 160.502235210701 143.214593460792 138.207047258798 126.550878575501 149.280536952881 133.021847165595 119.832254979924 124.831902199216 149.459809888089 192.332429008951 162.111629075449 122.163686331159 156.733462424604
80 175.113777289197 165.346831910251 166.601326593166 151.889080382154 134.754091354958 175.964728503374 150.560916397492 117.808804791337 153.588801353521 118.585155193121 146.602640855033 161.44670431704 176.974126605746 134.22073859412 135.627027657465 130.51442248664 141.270899761038 134.20836866361 124.181807620032 132.622138302629 150.858679895264 180.105096824554 166.033621682116 118.232316892774 159.089404951244
81 160.647153603511 156.390383667316 156.866161066955 134.755368533032 143.231946166005 168.033509416893 173.572311353197 138.899650596799 144.994476879806 107.340101773795 133.915528342486 150.48582268948 171.174108695028 162.158875598945 127.324302834867 139.995797523394 138.484582301892 123.965986903114 137.639488895828 111.654791596732 152.787973124337 177.487671195345 147.700127735547 120.454418931713 150.322668883573
82 138.114403126583 165.445222897341 152.929487042319 153.171048625717 138.694922863733 141.784713379611 177.280932328 123.408987325072 130.300309843054 105.65480126736 128.105241362233 155.458618886705 165.716882687102 152.215649062737 115.254687603949 136.881076364063 157.648071160672 139.230899383295 124.680140438709 108.719544916683 158.573131959579 195.461020565357 156.226174550026 117.591641274285 154.585352875405
83 136.184649360659 154.64087998385 151.869318505351 136.89333849401 140.001510703799 152.830907428384 153.823368822852 131.931568133764 151.493298359266 111.039622325594 123.603739371185 163.259078392637 151.478970951869 141.910740865127 118.85326669084 150.002182806827 148.625253636728 126.438940389434 131.224244422508 140.498623801078 157.048831898425 195.660066679389 169.165621440618 101.365401974373 151.229206124918
84 149.969278465894 158.752774948005 139.683717495356 146.445699189612 126.337715444695 155.303178597552 188.913657385936 130.106985402678 153.81196540946 106.418185216794 126.081699344738 158.25019010611 169.706238749506 137.183552729243 120.867844576007 133.407218199926 138.693393772999 118.612464907668 106.147229758821 142.754423607028 163.418056268713 179.813272921482 148.718586230423 124.748984890903 164.577904463657
85 161.06546707105 156.002445312742 139.228335178031 149.689403431471 120.01756179468 165.170753218681 147.01364703271 125.810874923403 149.598879883661 120.638491497672 133.8576043345 161.705898448772 156.880795356274 138.299037264904 151.117083945939 126.839369285131 137.013236118986 127.087374484442 138.659890369106 117.130871082543 157.670010871154 171.987094512182 145.077620259851 104.103896551233 154.028000011553
86 165.539632385782 157.364956820675 156.055938276196 155.79996775729 162.037096545329 144.871891729069 173.338936878033 150.88083588246 136.654342384654 110.376752841896 126.885511821212 152.120226090267 167.260306502333 135.811092251385 118.643679051464 145.382949968812 131.159430467892 140.369538235852 133.445728424639 112.317148790991 155.770875826563 172.847270787821 162.584067914256 108.462138090396 142.067956365584
87 148.267024058923 167.552170532932 144.546547700675 159.955837288229 151.503817372042 179.240586993249 152.843965272577 120.465691502853 146.942901341784 100.447999986356 132.490960579121 153.639982672576 160.548172234077 143.71417398874 126.72553968522 172.546405429263 136.241217198311 134.297557140416 126.789500564443 147.334205707716 175.854317026308 174.078995197457 146.077502647902 117.960529720914 132.193263257941
88 143.528900829325 142.04451448573 149.545981340283 156.821288456306 123.653915818655 156.653950977105 176.896685316546 143.66927215689 141.814677905761 109.698860870166 133.773839039924 147.363050334155 157.64447784864 133.901740343702 117.307842077668 162.070233815436 136.250040614258 134.288103852242 117.488887323223 132.475514904916 167.870345224788 199.94985182511 142.136082065284 104.991968945982 134.486718570661
89 156.097428602339 145.621981382254 152.35730156206 150.464199972827 131.686414631587 144.698271706102 172.788015497643 123.634392123295 142.272444349929 112.743065375498 143.132871074792 150.917417224636 167.296645781531 128.624441161776 125.856791762629 128.199543051045 129.46425100364 111.745848030927 115.569608205005 146.297415572133 157.881177818941 171.589961443351 151.913777253291 112.123665380387 147.182175212087
90 174.296151079233 157.18274532949 155.19275898892 161.119380890399 115.525974695225 160.460504963911 166.804128950833 120.488096849132 143.748405858492 106.463808540062 142.167938838498 150.619374686865 163.820268320494 141.290797523373 136.664521836655 123.994767502954 156.068599704443 134.201174760231 121.143349691159 125.47538951833 168.894396099616 177.836868150239 152.24412822977 108.88338817582 144.823898719437
91 164.647011658463 166.840727735963 145.446883936053 142.329331341378 136.820945417591 166.51744104526 166.050838816329 132.339536862382 136.760854246031 108.44123279319 147.461794606273 166.561426362409 155.757264591063 147.13617137708 133.739552788383 137.038682753017 139.827779496301 118.040521770931 117.64381680987 129.599173322446 169.226122106016 173.217767449577 158.614301354618 113.545755648991 148.794858439998
92 168.112926408633 170.677097316869 146.996413010236 154.614214461432 140.55255480855 178.821017248478 179.382231307709 123.860053261555 157.286755552766 110.490175802822 133.623481641607 156.4874122215 155.504687889519 159.161500284632 132.95632534482 137.71797827917 155.53691538072 121.714601794797 141.045149896085 142.566108428551 156.930671371175 188.250794314522 143.271101446649 117.675256341051 136.848917709872
93 144.9892506737 138.97729849936 142.358793965505 150.394534250888 140.777913860105 167.497187371446 167.3928616183 124.754767315616 150.013351780153 118.513758596928 141.810336774774 164.732243998748 139.929130346506 138.358934383841 122.743532104368 137.084476724202 123.426056450002 136.792108203451 119.432270577705 151.084387310221 165.059550780485 167.551100441617 150.646798683874 103.066241379089 143.082819516661
94 152.227627804065 157.059850924457 157.591498295 143.917673556445 137.304311098243 171.205073976223 158.680680839086 151.133001669436 151.972495674324 107.089836846378 128.712731058209 146.775696862205 153.543745588238 145.997280320384 131.402205687582 149.610567809684 146.759159113529 115.415019381964 127.749241892194 123.728917555508 150.705626821591 192.676586841865 134.805479708794 116.379452827141 143.007028402923
95 151.157747097877 157.747657758519 138.851887077676 149.029453273698 134.137832762445 161.807632026807 153.960054324391 137.62290817171 146.337593188234 116.662111321891 139.764739175067 146.292464520954 166.409975234145 129.557281028436 127.918114583144 135.306673188945 147.216142037083 120.237916310753 126.001212819826 139.64857693348 168.92505146971 190.089795166236 159.616162993001 118.052244763593 150.463847783992
96 150.875108221792 166.271788406017 142.980182124856 146.523626923516 128.863495000237 157.500276049869 157.876131161738 121.231718581855 146.674757428768 106.219538479742 139.798670261753 166.886664901245 137.70416023495 156.062130322398 115.368432561016 153.921858180922 143.814551356972 126.933757429045 126.912416940108 125.953084403844 162.865685891767 175.990811612013 145.467319455912 119.274443855366 162.614675478309
97 167.327496458922 168.124820185179 130.743897156338 154.64099076105 130.073837648955 176.76439314794 158.891968673008 136.809382984808 155.620343552847 107.624209763895 138.750799408729 146.730813257181 156.900706597417 139.975618117456 133.872410125089 130.250690864735 156.846842961441 120.024669701857 130.068278653872 132.067788633507 169.809000383964 201.218328562479 147.08883028267 123.43659873842 160.635585201244
98 152.70042576763 156.536774417764 140.516338964379 157.612916124214 134.645621436274 166.494567892384 161.418300404501 124.658909064215 134.055788116263 111.454201274271 147.108047207945 159.614730312552 179.882963954504 123.222127598577 131.05673831742 130.914855435567 159.299700811166 130.655682699288 127.885183647779 121.011872003358 149.966272282141 186.551045182282 161.755688321732 123.877143678756 157.821508698581
99 171.543796788081 153.275735668515 150.794182596213 145.884704379187 137.417771984118 165.852626923126 156.768455989104 134.206736083698 136.671124023963 123.206244808379 119.778999624703 143.078711949035 164.218499229533 133.703548239004 138.064919498174 136.45936500251 143.160007178637 118.408166830895 119.540611227971 125.853934521908 155.782427340772 188.510414613644 157.382364654773 112.139051752021 153.484835539333
100 144.417219610184 161.513835883147 136.421518153947 164.108531582806 144.223046917189 161.253599127472 159.036646937244 123.500966241081 138.567041051757 98.911078479019 131.331533079674 166.752026090001 177.036311688037 133.681526780574 131.014342847912 135.508528276385 141.443564095645 140.568100780997 120.224298675041 120.148553745408 158.432817551072 193.965694656343 155.826443711137 119.181677447936 147.449510839458
101 141.622405832655 159.90005107362 131.215943853814 164.888425722096 118.354856927924 153.691050456572 173.188524477926 119.482002612713 140.712066969675 108.997934490596 123.778557997229 128.441231663609 153.374752443276 127.079965237458 127.296380122776 145.751959161845 149.15915109126 132.29609119137 108.002767819444 140.778645955894 137.324272778517 196.413807076533 162.300720497335 106.337461629681 151.985777786826
102 167.360242530108 154.21699882138 138.514719075114 179.139057110245 132.629644655433 163.40974218291 173.105133721814 138.143407569343 143.162619736428 126.70256612697 127.927523068147 161.104859809368 168.784016123487 122.979557025507 137.011404563514 150.032692000476 162.013753339086 147.43261367537 125.784786941122 115.948327248047 157.804889669437 199.376932118352 166.184953849781 108.035250351816 157.406244385221
103 150.606020671913 143.225572758997 150.354530031577 159.199973442201 127.077867172504 149.047127591153 167.983784951746 127.111303251308 139.327352472078 119.223049042141 124.022428906452 152.095308237206 162.012237290179 129.370072182983 130.427769048091 148.773275378878 154.977557282812 134.511201036004 118.468158785519 140.70089546254 153.949367372793 196.369011629068 155.243186862824 125.788488433999 132.746436704584
104 161.819935963107 162.577589376783 145.301181052368 168.036165858783 147.508215833078 141.527396780697 181.396581721496 136.339451274048 145.510311428891 110.440350959459 131.757518843489 148.133340336924 166.659872340604 131.379064708373 122.594959183917 144.890833517878 144.788778316698 128.035378776665 120.441006060852 124.96374445995 171.157258351495 183.595337731881 142.815020896651 102.633737007381 130.870556272603
105 156.341347555238 156.586172842254 158.924619529035 164.926933836359 138.38465381292 152.270610471968 150.462012882767 131.782151442734 138.936082589053 130.408585589954 115.277074872741 134.249399873961 161.62277304828 133.26474195284 138.629408794637 142.419832399642 148.187070061076 133.512654997659 114.637895252314 139.073756491086 138.352641574207 203.238865861878 148.320463440068 119.854434002258 132.704524055313
106 170.469440342023 163.754733067061 156.677540718517 165.492107864854 124.957913385439 164.620794327154 158.65703365642 137.316549546701 144.395201005417 114.313841240682 134.39687540677 146.956544879373 162.31689061828 128.191791061165 128.300855057065 153.829748470356 153.047911729917 125.524060792432 135.881146456339 129.747394882852 161.819745632507 199.352221161038 162.89218719935 108.716035863719 149.67422510306
107 157.916945864188 155.29324625829 166.081338951149 155.775993702183 126.15994448776 144.049310785609 157.549250630702 120.377822710918 152.047231116294 113.772284436183 131.434260501801 154.816578034999 161.685370040685 135.064145497163 126.527108787317 146.414431840916 149.807148813862 108.154129337632 130.546475876564 140.800870366452 148.402963085272 177.66924078317 163.382259215912 117.694200078362 144.325981818655
108 150.913241785613 150.955668864625 156.243981097142 148.750523019842 135.734923032304 137.975001051755 172.172054582646 135.564596301084 143.275871318344 105.147656135433 138.216086967113 148.267244340675 172.81706647319 114.949959076277 113.092620436658 142.05550329235 144.154033542244 136.313681800187 123.594877540541 122.534961700416 147.201654171028 188.838924400785 149.89609240618 124.808183359312 137.363991980679
109 158.434389847785 159.363153386914 151.401670466799 155.360174437133 119.755305683347 185.387292774768 174.115140937746 142.549592557617 124.271497999572 117.466052407394 121.177940375447 145.414381949788 185.595162478577 122.904795328302 111.020085955867 132.17703671606 151.989221661319 116.076604739479 125.303604724076 125.721641251784 160.681446380059 175.824166669163 154.504046819568 105.999933480698 155.604476594509
110 137.845508551914 157.61069361768 154.55241824076 167.398913082736 139.277905514696 148.736649953221 169.976043281192 122.049899167911 136.74358539171 119.958627235327 128.323890451072 143.263078644667 165.699495281046 151.54453440732 121.284046495393 143.166308765021 147.70491738255 128.172533549508 127.031147086876 119.370338610557 154.781705831845 176.711028515982 174.2705596692 107.038277163765 148.121497808387
111 146.672177384497 155.585772049194 157.712797896707 179.016628398156 145.487211286794 165.979307733899 172.963169888967 130.079838098165 135.348904783581 126.9295007785 124.702356672728 159.178593558706 178.390570252175 127.593762548546 113.746379800294 151.640223009022 151.662549953676 107.452033685455 112.436933008697 142.251473097862 159.741914181282 190.609890440433 137.219727720887 125.297066841644 138.320063748939
112 150.640418769641 163.255438287245 146.969373717211 157.616744839561 147.780932325794 150.688990863052 156.692420542495 122.025325166236 133.929428166971 129.788627272638 135.615081829915 158.689264271953 173.29384816984 113.010721213704 118.103569676658 151.483922116699 149.266662758866 114.185323861073 132.325377655314 131.179430778965 171.506436018024 208.616115614565 173.045823750281 103.472723187617 146.702387934295
113 152.750069580794 148.134661506259 139.426009164403 145.080404854752 125.342720902462 164.093518398125 160.108865244386 107.720295951213 155.445689696652 105.933586431802 143.123155479082 162.685871263291 166.587283866945 115.609946888391 110.641575468406 145.874319923072 148.91107448996 140.402582537372 108.101757807463 144.730473570357 154.947954306319 171.189560801745 153.871345685211 101.981068617456 148.020941178076
114 156.097566927956 151.240186549359 153.798563601703 160.858154694073 148.535968387846 125.596721636038 183.172293412453 131.698548252849 126.223561984878 117.795398038088 133.238907813873 144.403320714195 173.497366743148 135.101431301003 135.43323268304 153.10118675687 138.570906901751 125.401388571938 123.64561029309 123.406492100055 171.293008294347 185.09825156206 164.584955092138 105.156026189766 155.572969921145
115 126.859782853055 152.162664237221 150.114947511258 164.023921304745 149.023171401445 146.31370315084 165.267335166851 137.190450640749 144.81163587656 111.676549946868 126.032712072963 146.953318523442 173.17036561488 128.171422230815 119.581653632734 154.056297370969 156.583819266322 124.130595544046 115.107763317801 122.305374076524 162.20126879501 183.567446029597 167.303176132816 118.921314998812 147.947342210636
116 146.766777210305 180.150666668838 138.872448395276 162.968720080387 154.169443869069 143.298796853095 173.530294277032 138.373724937293 132.467580210705 120.731027615018 146.919958630052 135.610637654612 186.232438242496 140.914475630468 121.525146601675 154.637305447442 157.398033659151 132.346707059606 117.066704772391 138.27278722864 141.919006050738 190.1902671528 154.183992265247 127.113821548196 145.902333193789
117 147.266991747388 139.343348714257 147.10304052701 155.276428566994 126.026613219758 164.45817908473 168.75910525071 120.318680505326 141.092608563923 107.197730797402 159.209395482897 166.339910281253 162.338755052687 134.317051215252 129.949258198398 170.718814064694 138.548883549043 121.612758362246 105.643585996027 128.316646912802 162.516475521891 168.361726266437 152.504770849555 115.62817587315 150.723532703781
118 134.72146001412 149.324240719858 138.440599264733 161.105126479904 143.850768227117 148.154837544769 184.14358196184 131.104118522699 146.986907577719 111.806559615479 120.518393540914 146.355156571072 173.892676131486 137.671995018399 117.132205544448 143.62293923742 139.009247560865 139.112010518556 134.911249536111 142.741781757641 160.416095682714 195.797688642768 144.598559584588 113.917735336044 165.395541332961
119 145.98747558376 144.949103678407 157.27435944593 168.75993426004 139.26681193618 131.121017809583 171.753942572322 128.242559272414 124.422855960261 116.214567404326 127.079131938071 148.810410119073 159.503935103889 122.584949973715 127.918236043896 147.884307430909 163.556664719508 116.967793212353 109.677003900243 112.154582536699 171.936771499811 184.109083355851 132.752553773081 121.841498638371 151.468429634883
120 152.784144604914 152.414970707393 139.279317664472 170.728801026622 142.648980853956 164.102607391022 159.930940773324 137.97967957224 119.421806784565 117.558437127229 116.641569740661 141.338888717551 165.602249111593 134.010068172873 133.456825502251 132.642480385975 147.118686777255 124.175755002456 135.438619774134 128.937032549183 165.682007828254 182.058551714075 148.930983998313 113.751875428364 164.316119643983
121 157.263518039493 160.266350447403 146.640006000117 182.462986240191 144.73430913736 170.728712387915 170.502760024233 137.593755152842 131.780418779142 123.539211117862 123.349078276978 152.160942296307 175.706537354862 130.135940740388 146.802651990293 139.055907336095 157.706804139516 127.847951564203 121.156392048285 141.017923222291 161.916161223335 190.368648731316 172.490990549881 115.23477249444 162.309582434321
122 154.267743395667 156.12582101417 135.25223826774 177.010906585568 133.100399981422 155.732853564501 183.072728571472 129.238633170945 133.430562317421 102.963255995238 126.713978052657 150.05732053569 168.774596093954 128.434179963648 122.504709449987 144.160145598678 129.996455854138 113.66952274155 109.952340596892 113.848211394531 173.156910101952 188.35323130323 158.787946031494 122.459626892526 148.196735500489
123 152.914724272098 149.01293941765 148.159601359721 162.79098087994 127.917462950733 150.286854231843 164.880491056111 128.114379180275 151.932029142249 114.477215461132 130.476262816712 159.829385475624 157.261997740533 131.307124263207 125.412265313571 152.055850027189 162.061287706899 120.48191028476 135.474871750327 138.96285186416 169.89774848919 185.45199807591 170.742401802256 120.843310338314 149.076713196136
124 150.184486850025 152.3105508633 150.264281630437 163.251629434846 125.460334530595 161.119787285747 174.151835596388 124.032295536036 162.398627435643 110.668806644659 114.346246805207 149.833530869993 159.110571033559 120.796600603382 134.903397751627 153.933179971397 166.405170785599 135.862584018983 119.645152110549 158.726620227381 158.356678489127 202.996622699166 167.800579775897 109.762576266967 152.168805526338
125 150.066160692613 162.767299447735 144.651304330476 160.744846710368 145.2504737955 150.257436723945 191.051193908878 130.171848299451 149.110226580139 119.470317526806 134.593465520847 146.380871038331 168.855522488201 119.902086634511 113.426764451783 154.184254074031 167.675007479201 140.447476334611 112.17544739256 122.983257244809 153.130723049626 189.100874597991 153.081006159325 105.964751762139 147.902054845936
126 156.877346708697 144.947728757919 142.379086835526 178.077258346013 139.368775227138 171.548933915923 167.913802190443 135.924783864565 138.122637510039 107.495410483849 139.836797058862 130.978884421859 184.845205808376 130.369772672069 131.081428412992 146.739092688038 153.577864587312 130.845456284487 116.208582097718 106.05050528761 155.472663454393 183.065588798454 149.515350618832 120.039271116773 164.047023805491
127 161.140956990513 147.264007185301 146.346879436228 170.410299343667 143.828540576376 173.698449237871 173.394746235544 138.776275854435 145.360011037093 118.908064886022 134.843594517507 153.508204478832 163.068732160285 135.707352493577 128.448863186529 146.040687920607 130.611141852462 130.145105298657 123.755624889254 138.918522966965 166.985209730821 180.542431494026 163.090767130132 122.598996252713 158.18804898608
128 138.388802144642 160.802428729951 145.881373805834 157.869356351229 132.646777968256 155.529437834132 181.498592775913 135.866010372782 145.642062744038 108.123142923813 126.705941077281 132.372523476561 152.42939149967 141.507506701971 134.980707612318 132.953886454484 158.579899729046 119.135170319286 121.730433849962 136.862844779875 160.834718472924 196.961516150632 150.940840410498 103.899511102856 164.941518211615
129 163.194293418159 154.997076046759 144.734465888066 158.170880936005 118.737735811753 170.368528588021 168.145011620973 141.331953824813 136.246024055742 122.871322877173 142.075853927582 144.170333477136 162.339989371087 117.390010474087 139.46442204178 133.522117292023 134.99193388247 153.54667536381 121.684537104835 149.384323561568 140.927105967645 180.434467217926 186.463909840726 112.774226948385 155.966081543364
130 140.00188214358 150.74111896766 138.275276408548 160.856339109343 129.390441661088 145.162533208465 179.803578999523 118.824556516551 168.637578849915 114.466652631523 133.013121346592 147.834751937246 156.846002165145 136.472482254929 126.753984877308 151.611499981706 142.367585195852 122.918990571951 120.653689194957 135.304022344783 153.552869623146 171.022279746893 167.731156467741 111.219982638372 160.689889651215
131 146.687295037199 157.353904200144 142.79475336708 151.713928497326 133.818251256028 165.600378454501 187.190867615153 118.618526038912 138.941121865233 117.611377613368 127.313207364208 134.10435190742 151.598816474788 124.569428200903 144.94871038274 119.504439860919 152.427307009358 110.280537602358 135.419309745389 124.156877801465 164.465830521134 188.709140568085 168.657517001446 106.756671288212 154.993620747985
132 153.141538649954 142.474945694563 145.860320625878 174.156341861061 127.975384688768 143.3070579394 171.817382489868 121.865828106275 143.467019439015 124.952191530168 123.421946621364 149.558724861856 161.690275725249 141.688434281702 138.416912852 159.190892006299 140.957660037982 130.406032345933 131.111782211795 147.61945441488 154.158188749149 186.035897997733 155.670107216117 126.021202832984 164.93424829875
133 142.799575766737 153.605265057701 133.54073042196 164.377694085413 131.918810159403 145.673739417009 164.446515195317 118.480902706376 154.08566721173 126.484354092179 122.125121461028 135.457496567904 177.312466162206 126.761274600579 128.54544797448 121.731727032738 155.381166916757 124.55948564646 115.232182597676 135.927482344309 151.776839104464 191.380799184677 150.841901079112 111.50324096712 144.439097173623
134 123.978454275284 153.501130732434 147.965310256428 157.140940235765 118.817956826798 143.587345750169 157.323375066074 115.551689037905 160.571760931585 118.817086719655 129.773065559161 159.007084285182 156.056165854973 117.659358471344 125.383274828523 150.264615019492 145.881245560584 120.228844403959 122.864362368786 139.806257989152 151.494310718203 173.435113787556 167.958252075313 95.9152955482816 161.5750946088
135 165.94234960107 165.830220669643 146.958956592189 160.836426053198 133.1534285161 157.63719180952 164.911505838568 132.544851777132 122.095573540317 116.309279444479 145.851872386034 145.029577693512 164.106772141655 116.173398128128 136.821386426815 145.061870715238 130.793793163138 123.59782720791 123.30338797525 129.968435714044 153.005055995336 183.272087006354 148.596396695012 117.113124065389 157.607272301651
136 154.158638647955 143.577327451193 141.798158918222 167.729433854763 127.705250027864 150.354064494859 158.624962462774 132.489038902896 127.439534269126 119.657513287784 138.623892652368 136.538727298721 163.499715212925 132.913023123872 146.343922800535 148.361483239848 159.329205064971 122.124967227006 111.102874071114 135.004270150399 152.755614173923 188.539562436157 162.187193202105 112.600956535275 145.30115688081
137 140.415105180458 153.932129165326 145.447551497875 146.694396840815 144.814647360135 153.462599751792 171.934659683501 133.116879359081 135.745456401669 113.165873852227 148.41300144291 152.417208037952 171.444382656099 130.499041278816 137.749491353975 146.832115081356 150.418551685095 117.114394246193 123.205199228184 130.078964052334 172.21408774814 199.472732083336 154.410091292107 111.214716908701 155.542082287797
138 127.763313860873 153.186088132655 154.571118507261 174.471586245637 132.665406948744 175.341921284926 157.330557684105 146.26614574811 126.427081786448 106.877636351243 123.76909511604 148.184701176876 173.740867675366 122.764498973117 143.199034386323 136.376741120671 148.100897716209 130.231673429398 133.092614768139 133.616505432074 161.297732047836 189.266157988294 153.807430660664 137.657682220892 159.563459402517
139 180.422855826144 165.098286563504 135.259065784734 150.690047947584 143.172962461711 162.166191402892 177.64898446132 143.796463959563 133.672879339937 119.684694379898 140.417829625767 154.797842828279 162.04168775334 136.080820659018 126.190876943499 151.076053380717 132.952683083759 135.935686366608 101.842445448436 136.514560244542 173.725364036385 187.329627919384 156.235550651869 117.117447477369 141.944690161211
140 145.292208375467 150.148403923333 136.341523931757 161.664491643981 145.001764908601 161.192555995771 152.365814114136 140.631730468909 149.009257044546 115.913087783798 134.076125516056 152.697667687068 175.265563449669 142.799927309144 130.161562838585 154.518422299666 144.507994326226 135.069419330623 116.982434643448 127.638271796069 146.776244300043 180.66106205198 136.734936762047 134.276881752309 142.070821789662
141 162.345274085384 159.663591757903 153.539656520961 149.813621171686 123.973209973185 162.156444859873 172.133133397463 130.38013376873 135.197124303927 119.160936900178 123.53730825832 151.905649655939 151.296654061594 127.132845377405 126.815915657608 133.762047325766 154.379834242137 148.931354217987 122.662506352479 122.669039657423 163.782507265926 192.001616983557 162.75476473015 117.96580013275 156.96959527974
142 142.8442019526 148.452119440872 144.862411039282 161.741560710092 139.040516275942 169.529788067343 174.935862014615 152.488529519734 143.195529545624 129.780496854349 139.39393158821 155.228581907681 165.372145076766 115.834086069182 137.732289261646 148.520349017086 163.768737190085 128.459334659074 130.250099582051 135.563134862283 152.655205342635 180.932739934202 164.473901293001 115.866528546272 160.829635771783
143 152.495621784838 158.959051855598 146.419595850337 155.83162536706 133.866308286055 170.216196310716 168.302010547682 128.531023710062 162.083976953334 110.807855099438 150.761480579253 144.977694895318 172.363252982987 136.045850845148 117.928032790057 154.619692402601 150.216291484867 105.415256727203 128.711658827342 134.956326973134 158.956367782537 189.280104757062 151.949613369155 115.325225090096 133.767919586827
144 132.93067928771 138.708722280011 149.321801212761 151.020249322364 144.225028988854 153.140659365898 178.40032330008 124.030254313281 166.181532436952 116.083201299595 110.532209947815 151.043614183487 171.084059884799 128.934138645529 118.179688625038 144.42086376346 147.82967855469 139.791936437302 117.205763560253 136.855332549213 149.938384268833 179.996993612443 142.892157149583 111.839713507106 150.892950256132
145 141.631212667004 161.245773562736 137.257412746608 138.70115722336 128.221011781989 139.27363632635 176.979434988866 134.812680808019 132.671292320362 101.551519193928 134.32119359806 147.414580198214 180.992483960753 124.180573457166 150.587859043112 133.985641507562 149.78564437529 127.018125369147 132.322888223741 143.322274321186 160.506771488296 191.069973959539 159.220777822551 115.79861962109 150.433378468626
146 151.688077161585 153.08856558304 158.297478684147 154.129070199724 143.083110257833 146.612370521125 163.813576360872 126.029471368372 154.91642198784 127.972931158495 138.985699959457 139.47096439639 160.14994488363 132.597078438165 125.33599133105 153.626093152074 147.488828909229 122.952282225528 131.409946860427 128.594860563664 153.471851656223 185.523882969042 167.320730852105 124.641057062116 154.757138843225
147 152.523650702632 149.997693447069 136.10581154255 159.531657850683 125.602486028062 168.123595976983 174.17576409366 120.1703240314 141.556559042884 112.740955819665 126.733489438014 143.466444008053 179.102893517049 146.72373261167 126.044617397161 146.73831474825 139.754009075849 135.780005857938 114.454770854055 123.731282798341 157.130071534593 197.998148919713 152.778341584055 103.653981350729 158.192430936286
148 158.97068198894 145.212977254187 145.614127293638 163.513637865334 132.1339813419 141.689657775475 164.559794956617 125.374915178492 159.421186154267 125.030798259867 118.210473761175 126.087738441177 156.599762954997 133.934520038058 136.560703050559 142.71477924337 151.707290375462 123.77333314633 127.439453736853 146.799125319106 157.373163085562 179.264119408415 175.372528843314 103.269949110751 167.987761805106
149 161.713683994985 156.407676231639 153.839312620594 179.983656647889 151.750801459357 171.731004073319 172.616197914808 108.052350769807 146.261863097172 119.716926782649 134.576817765188 153.438757900937 160.76691223597 123.44123358021 108.84151881688 160.075582117222 138.380405120449 132.263447499287 127.511661092558 116.008351872727 159.795611370234 179.548450977945 187.576343424645 114.61656378842 164.789713810374
150 140.712712712344 159.704115165144 152.791891080504 177.513665601627 126.952718191608 149.279775594654 177.712677815645 141.410010766701 140.410387843684 107.910388134441 136.990267424337 153.935093874006 158.87483970372 140.290417528176 136.220685622227 150.737484933174 138.773035302498 132.223034890476 116.792174287647 124.239598972819 147.73838219027 178.496976752383 158.082302081834 122.402726172015 141.620880329594
151 170.143168203966 155.703362092755 157.289442379857 156.103850791376 143.07131767182 147.014689185332 180.152791863427 136.209218957849 153.344919012118 112.24118882147 129.832188542601 140.118111875366 158.705907660487 129.766354601603 133.82685657037 138.991370918782 131.019237286056 141.341323119055 122.664042568681 157.015078707498 167.855908584322 186.122427216873 166.043267114101 113.91804445921 151.104699621381
152 155.952978816264 140.506394394905 141.481046990946 161.400264336097 130.915679370292 151.584235260022 167.623601334224 131.04609467814 144.903081110749 120.170906877254 125.262950022862 149.422565330367 151.102453955835 133.337556293988 129.299514451948 148.315429237085 146.957704461299 122.667804930301 147.411162583901 127.803774197058 175.886664229274 181.095830227879 137.389761475854 111.42228395882 123.122782680383
153 121.801795973367 154.640661449984 153.338529392019 169.751161471155 131.213836680586 137.380596499354 172.488994298749 142.778550765754 149.663764184049 124.581710006192 137.589136044498 143.340093351694 192.832045887568 125.148978919583 131.492593046755 141.499876608751 140.789625442584 123.016419005611 126.940010308493 150.676888236687 156.754774582172 182.765337001536 148.834401255815 93.6999815504125 143.773255221707
154 154.580301151136 162.597380597715 155.24935112445 161.926520309858 124.938627196485 163.97219796106 160.970960940773 141.629860434448 153.857577592957 115.886333035043 149.551386191589 156.008111845249 175.144281207834 118.708963381402 107.967974819427 145.937644138138 139.300532441691 140.431320193715 132.462785762989 138.042243887813 152.772465168249 194.322977877206 152.142896719722 118.096249994467 149.946727721456
155 153.177325974235 154.506400536367 142.897176919415 161.672573614519 135.093820475427 161.507086317102 161.912076833971 118.148127864081 131.612034553865 117.324919064141 138.922320114554 144.239851769694 166.880187167875 123.869779397049 131.873376548867 140.312455911909 144.639271331427 127.658209904006 132.560261724415 135.039729505355 168.981216057602 186.808546096354 134.527001015819 121.537387010954 131.616987171361
156 139.357892771202 138.03106397579 149.70400020892 162.078027990138 146.062936502092 162.349875911967 173.573809129371 117.280380754483 144.169958044806 126.436692627915 138.59391753946 147.941759916933 154.004428906464 129.58663458249 132.887701703403 131.920178851197 138.336257992545 125.407297347667 110.956853838037 131.964465837961 154.863766935559 187.745788780256 152.165895320008 120.730882075502 155.04595007499
157 160.058020983925 162.75923612785 137.743776389017 178.307774143616 137.981351763332 171.324009688383 187.385921053009 131.63524455993 150.509033908036 117.019077572089 123.617087838457 164.773705443625 170.270913132709 138.843212881319 118.102521627467 130.425551491075 155.520768841235 130.008825214035 140.606425083812 130.463241445002 159.586628845502 168.766973331571 141.71881508712 117.32601957145 147.789466399903
158 160.206739116128 146.928513016083 148.810886561946 164.203434040514 139.198141458223 176.962828406769 169.336751391267 126.045397309697 143.747567815394 125.298475600929 138.908777098134 162.719901104115 163.139357852907 133.096306062432 127.493233180513 135.987182367184 151.222570988314 92.8189026039159 125.09473999136 143.576473128227 163.466784055259 188.055727673591 147.929616543796 120.960905505736 155.506632778351
159 152.846181434062 149.762084127719 115.949096791431 157.271042041655 137.610134219539 147.625726028806 156.158722844773 125.365971647793 124.665992712494 129.53228661676 142.471352481302 148.695624561896 161.532312784956 133.558135854751 132.446968059355 153.038736521222 145.318904847821 135.772095324716 107.182908927456 133.798921234965 157.826168796154 177.225796761525 159.130859932496 128.386625521501 150.972922204521
160 159.225966667207 161.417311098457 139.264077082352 157.640884106023 145.159605241829 174.551735326128 177.471061473238 133.232907716546 139.113733067141 122.066357826865 149.508760077879 155.256903094967 163.474916099581 142.048050959321 117.128671925052 147.708711706814 136.9334804814 142.731820674576 125.604232886483 134.812344285997 163.806391175273 198.435648964426 150.884736440501 101.207053997942 149.407767466119
161 165.208793878459 166.336211250192 152.810037921939 165.205118663504 125.593925568316 166.539002177049 172.844534820399 133.051467095531 142.486770488598 121.581098888674 138.286578945054 146.008889875085 179.36978212651 127.590354967472 129.79404732097 143.815165807999 131.614559286555 130.6546429363 121.035750170052 116.046958040224 143.193606260789 172.894921161146 151.682557402593 104.218271985389 161.630281078351
162 159.678315335734 156.254381865323 158.276853428792 157.236340377614 125.451020790673 169.132417818838 161.243438292195 131.434180333945 147.59321974897 114.056436334859 147.131527161247 139.107321484915 152.547024905634 133.442762518939 136.86268513117 157.68322265139 147.99916338754 138.668965068891 102.409883995318 141.058409282976 151.676044761513 194.279642462969 151.208634107812 123.714060023726 148.707094562908
163 148.313760667361 131.97112983637 154.074227871902 158.067547852787 145.825389450175 162.639709485601 177.468677129633 136.816410886465 130.435681984845 106.268862516829 142.48235278615 140.205017293342 175.319084253923 136.011978301552 122.520603419673 138.928467414876 140.148735799654 132.002406104156 124.39148940352 134.749747860187 161.603238377286 163.9546300173 166.444899879624 128.195251771688 157.32609814736
164 144.943211340031 155.868988766491 140.340011447719 160.658480358166 132.28557321467 155.936890138299 165.512674472518 131.493652047425 137.638839900348 117.315377213367 129.632254476947 134.743301788323 174.403081949534 132.943857572422 141.070510090035 136.747696480181 154.592074897419 123.481757358597 123.612019450468 124.066288498747 151.150378745699 180.990362323394 151.230766997896 113.692383460259 155.773308262531
165 150.698776996657 165.742503054205 138.981290654496 168.659325338033 127.456946247384 156.810405065936 170.661632565698 128.245158793429 145.518588167902 121.191172497533 127.687263674438 147.306897357268 180.348213652318 118.757254038623 136.827457710842 138.977983924257 136.199352139257 117.841001581401 126.051545802681 133.369308774253 137.255037306606 186.860201390131 172.649308079112 113.851183643935 148.131524995556
166 144.041823820021 159.618664305511 134.952114972421 151.951505602804 133.001447869727 159.473676052734 160.946001251359 133.991803619885 167.697659783339 103.528717425687 126.739353534138 146.818475229989 181.692182833945 142.618384733938 133.704661611143 148.369148047197 159.923523319467 143.860285815557 130.593994043604 138.693127616515 152.566291175944 193.301564858417 148.111704941066 113.010535361035 147.607855097828
167 150.900578745524 145.488964761371 139.111907925124 163.719710785272 133.142063878429 158.662172747813 173.282268686357 134.502154108488 140.863628855429 122.838193758579 133.902370010568 142.649350896577 165.478000212068 121.059358932311 126.546748965546 131.305196989814 151.788884145842 125.776534364793 146.010334454504 127.80538972329 168.229311586016 189.614191887931 153.453321556551 120.228760866591 161.722967619316
168 156.848884280106 151.595549884943 136.145239601108 164.00407746562 144.657053091034 173.559400125142 171.396502596366 122.769698804299 153.684600974642 126.232226551941 132.012865423096 145.275941428475 165.161051124442 124.224859718075 114.457135841835 134.375436693787 139.945916223198 125.390096425444 113.119538901051 133.13296814308 154.022408595006 182.849694052526 156.311573340439 120.157052343428 155.350957016496
169 139.496443629155 153.510048247544 151.402667699712 162.707259453048 116.956815895432 169.392150088467 155.914848644273 127.844087246079 128.832525405819 147.114966501099 134.644175781125 135.755823557098 170.390239607166 122.287892717048 137.580927194507 140.024906041334 140.329016491865 146.000201493499 108.737219273142 130.916389065918 147.162666546337 191.632330335387 165.33673912178 115.131759603128 156.447234082437
170 154.377945765768 160.238706778429 151.518617001361 159.356995519105 128.376463900312 170.711555459454 176.543113715426 115.834264764132 155.607920396309 123.201753761602 139.746276356712 152.664765984246 146.98154928985 120.255346067917 115.561188903536 140.133080797389 143.718861221433 129.491605923579 104.265295015252 136.593204648927 162.522525292678 199.313730368296 172.883202016026 103.795921103913 154.064334018298
171 164.225121651403 156.25797676665 154.009207539223 150.681440966522 130.07720275751 153.370156680721 165.172191839887 136.71346459982 145.584436058432 124.538464410302 126.537474390203 152.186195326582 172.450631706851 134.700243611714 139.406468305745 146.110873075714 153.21566576456 128.047995449538 114.869116055822 129.493379082908 154.740437434541 177.420270528503 171.489524364698 120.854762175904 149.234721861017
172 150.749268385576 159.42176007057 146.120423532317 157.731246682867 126.454239617578 168.673813670341 188.139492646769 135.054554427056 137.635769065211 116.320340225086 137.778706740166 154.570193417185 171.363983307261 137.396537270664 123.759314991629 154.544310263177 144.12061309806 118.631644081803 127.072887147708 159.482231311012 166.540740565313 176.577467487293 152.922217704344 112.291947921306 154.143401063169
173 139.639496549941 165.860153881367 160.157584529088 171.325218438578 140.426755296096 150.495342771929 166.015149410053 127.464498233491 137.778076456198 115.547073608957 132.457792747501 143.856098072112 174.211169891403 135.708365471334 138.089554608604 138.393664029508 151.033856848662 134.414317113656 126.824493804315 122.464884564616 156.345521163445 190.037389966619 143.939196150002 126.72685927645 165.936945731752
174 143.226256121505 143.880620287351 165.573739368414 148.121237251354 126.294378585378 159.563376911823 157.969741429265 129.852624444014 127.516816612729 126.936460785289 135.330977226493 144.885328209712 160.393320540313 119.017905156082 143.725274018826 142.704659357273 139.395439367868 117.974376903501 118.438225163119 137.668500541027 151.111574479728 174.473927673569 145.148069644818 114.277185596575 142.268357925929
175 150.361772085345 150.173099567403 154.090396732838 129.702316176771 137.640548963228 157.615032815509 171.402558784425 119.585687522469 145.491010014631 111.232419040294 130.133408203918 134.610274316436 174.926086344185 123.785361819268 144.857677983756 150.145012641236 152.5559827422 109.88035294978 116.499763223208 142.828577822918 158.837230896502 184.945104193436 141.887754177961 119.762178342705 147.319232665862
176 142.077675255141 156.56510736393 165.452719490229 186.613605013571 109.103232524806 172.051346674149 182.706524229201 121.041055580499 139.284805905775 126.321486857941 132.408529025556 159.597184389473 182.276395708358 130.594380655963 109.691761871882 133.402002241678 146.004479019259 130.15207055124 119.870265491491 133.138764057955 149.345989443312 178.337198903224 180.574209139476 112.050919188747 166.97698417314
177 151.664830563759 139.900437241078 161.026562820544 177.564264596769 139.114956087941 151.506182338775 173.137090397848 123.208752393891 134.61684386532 111.447835495541 113.330371618448 134.235045860088 158.385356775087 128.55293536679 119.143173028077 163.469664378499 158.18953089479 121.319689396558 119.964665728363 121.653407327218 158.551261309516 180.767363616992 144.535076885444 125.194629882058 167.890995892508
178 163.663168728326 155.003674770314 140.620814930779 158.262781006009 129.174357313593 165.893188388808 166.271432496041 132.885326979774 148.930310678102 108.432831015948 140.060191277488 156.637239183587 173.698079913559 129.412705334913 135.361062746155 156.318457796293 144.126968777043 128.101018683825 132.329476025713 141.909627319421 156.056926778386 189.253785114187 146.293968791027 105.726518080363 144.349885078866
179 134.864583533054 144.41717059565 148.452578403734 163.2331150061 133.182170710885 149.587160144825 177.784514986459 132.321251616673 120.152839718359 109.375179594946 121.108650841878 163.925944613237 167.396028329119 135.510509594897 139.245983776008 155.077594777657 132.320209166051 133.098820711317 112.836640105017 144.037066730952 172.626553304078 195.55122168386 166.836018415031 118.235625238161 165.004436211626
180 136.732894335375 151.246764359417 149.317585282696 153.989031670325 124.068622023439 162.424128686332 186.879710336319 134.113714869922 154.554055094969 115.476912906859 108.784392666163 140.363272902034 147.855221384335 126.39730761335 127.869220122655 134.675254837436 141.970467484622 137.964345403893 135.644233161144 142.716209790751 153.173004843358 189.656282355493 127.184299702986 122.425751938984 151.955065949155
181 151.548398601688 157.476742606336 144.164484946283 172.384065796434 133.658254336081 135.464056881704 183.172269312762 123.663705311012 155.84764038239 123.829137124202 123.847107117802 135.880975147614 172.068499739173 142.069789274895 121.461546551971 135.014812231051 160.815569839434 123.561160328481 114.77935184455 139.645792131724 157.256657219661 175.451778487986 148.5051988464 117.510807380016 155.140443402759
182 146.128534614112 149.211663529223 135.548259727225 169.604668019583 115.733825540467 164.21813303196 166.430215617509 128.737725953039 153.873902593142 114.66392521253 130.074804402578 147.985570740256 167.880981827445 122.58832592297 117.295998096409 152.39265719667 143.882773087104 135.895557063757 116.742213160495 135.623709565937 128.646843409106 166.051312340447 147.919136639925 114.836509160769 151.306926338523
183 143.65142956132 147.546303168167 130.052419456597 173.171639716481 144.012436331998 148.869429912878 163.19698568507 125.313231274739 150.150843963077 113.204661566575 128.637691218377 142.838465602709 179.122781511447 139.349155292486 115.10804767387 140.432025353874 149.128825915654 136.479210768912 125.486887578968 143.933373730379 145.757125350509 176.038192804984 173.482403791712 112.78487718854 142.419989840032
184 148.576131530941 158.907677575889 138.689820442357 154.096381738772 142.525910112331 153.597765738318 161.789441606306 125.446476625017 154.34672584826 108.209687469968 127.922489332711 153.834615392574 159.637212309025 113.163149007975 121.550842405174 150.742536650835 149.452405388217 124.453158292624 119.532239656473 128.412994661842 157.118863317896 186.474294785008 163.964460745402 115.111464991931 152.227186348891
185 175.075833421609 135.946322053396 148.5540688357 172.177367279044 130.753107913115 162.718692441681 169.269130311968 125.216619681028 128.048881152896 117.07988339738 138.015355104505 163.093235172381 158.345851052452 123.594118499728 138.423853222382 153.918219707882 147.255047259154 133.444568173258 118.177411027315 120.292395838211 151.347245832439 182.346393709986 169.87555440979 120.425582756605 151.753573302609
186 163.044268619684 161.65182518064 152.022306750941 168.745090769937 159.512353322392 171.437078323893 162.648440625029 147.882032114643 143.147896830236 114.836328527698 131.735693164617 164.290828316972 157.077558290801 128.024774635235 131.336851491707 150.360364763895 153.150372773463 124.602127363429 115.590103139453 120.383184808671 167.143917228127 213.500172503076 162.328207024216 117.983987976549 156.571068082659
187 143.010566144529 151.917446687462 145.953194024507 164.412805465268 135.233070166618 166.204597232865 163.157824807056 136.954637820027 148.398681248653 113.322317873602 129.506199629786 135.225324610767 173.658470273742 136.502395394521 138.471078710007 148.429392450001 161.843927285607 139.812477890084 132.507733800982 129.160428174098 159.91563606031 206.921167688334 144.692226796731 119.235660576207 153.920968001949
188 156.277574215544 153.431701782366 141.36338138452 151.140575476135 125.81123137445 144.45597624323 179.450328567001 129.114340176101 107.986719261039 105.649618237977 128.878750151005 150.333852890266 156.610834792339 122.696719411725 122.929326918019 135.285914875777 155.229194629608 113.329066615809 125.338596873325 127.997556658234 168.651521258404 187.681847970554 175.368163405396 123.107895948556 149.027456515058
189 148.961913283909 151.795856943505 144.225377962228 162.219394979751 147.820178539086 151.959666447851 150.855411518728 127.012835637627 160.649997009194 116.294923499695 125.219440923111 147.355860645461 171.136397454159 137.681604242892 129.422227812605 134.903968622127 157.803793113079 129.517264871007 122.386555709547 130.134902628897 163.555271476917 188.02185128205 157.112925429961 128.808349092846 164.291109353382
190 141.465920564277 148.524688566892 146.937364204543 163.584607860237 125.051887353184 142.390169262141 165.366000936219 134.052140453899 131.848335732702 118.939663696936 144.560160053321 147.017191185224 170.72095815147 132.819992082432 149.978847862573 123.676818594565 143.559793083672 111.531037668247 112.087694672534 142.586944787543 138.912087630386 173.82486758788 162.655376157305 110.870857797787 154.03128277185
191 143.181787074555 145.456120345936 153.327062120971 149.860588814962 129.144300636732 174.151788957078 173.275609512884 120.882131619365 167.597811260163 112.268564136713 114.905610695775 148.033873958276 164.314361837042 120.486862198459 118.534564927299 146.167457730146 151.899035352014 130.453423902689 117.629403697246 150.265046929836 147.111118818587 182.671497315769 151.107536112592 123.130644265184 141.630491367926
192 155.053686615896 150.926021409924 148.323209932881 167.99423829559 124.929470425711 171.140171571926 185.845531517483 141.982828695369 132.375943478944 111.627042469714 131.917941984206 149.092183684729 157.074924009854 132.91921598191 124.684503216655 131.591240261067 149.561329212028 129.867316466318 117.755196475203 138.827877488376 168.700380723921 174.360772591975 163.957366829833 110.412905584827 165.84131577893
193 155.706256141795 148.840906347757 139.482462106361 165.314762549348 139.68186186273 173.399322331353 172.349642571331 138.35259538951 157.056693337928 111.04367118861 115.859396438869 144.251102029368 165.414903971902 126.738433433695 123.604577957243 141.358680660579 152.564396340879 136.74267088316 121.082201914396 141.387227256853 177.508410908925 192.1807148125 170.610898580361 105.408839312292 152.34757675651
194 174.617027546171 151.35905822149 160.925389029838 163.73231871768 135.587787630167 158.212884477673 163.383773601904 125.666697634669 147.71202009629 111.049898820484 129.664352749624 172.226021697928 165.406807818059 106.049046932935 119.07277912037 148.94934328042 142.562100669483 124.280294089057 130.522906835737 122.42671827719 166.790395523726 181.625015939301 141.347090866002 123.638086688809 136.43499125249
195 172.357820640302 144.5713421062 162.723305334538 152.692848299174 130.352553220179 162.22678109436 184.689696115407 143.762987251684 150.525350947099 109.870074107297 133.306565369877 142.027176879795 157.030963261125 133.069414262155 118.106941270141 142.267474948257 144.284041242696 120.163939324592 124.705051711175 125.743537234994 160.982698580439 191.387477307302 155.624958075246 115.483005139084 155.715586031769
196 134.706569769126 156.163798018144 137.79900347488 154.390205162966 158.297581495319 148.306640093397 157.160266687118 142.887614294113 137.012849189883 122.370985112691 139.918880515123 150.840622277189 163.225306784741 144.604702708503 135.340163681072 151.154158031246 145.11612671833 107.212471894334 118.425484265685 121.379090239862 151.500041504465 169.405798710563 143.1880127922 128.402215621585 155.584775539012
197 159.108851307889 158.596321989015 143.87532425593 163.904089253507 150.651508608682 141.411676315256 170.513179955731 143.154879814715 162.882311365044 121.184749545783 128.244884736873 157.843244116943 153.979603525427 133.796282171486 122.176054856336 148.415370782881 131.491749901647 124.102372568313 102.20698694331 138.29415608203 163.976669617366 187.709191463637 159.867629849299 117.995278388846 139.845751911404
198 163.540861466653 155.857892718716 150.908139440088 167.568564584738 145.704019367837 144.079214919865 169.900288762205 143.774335065256 154.280831152636 139.149049012108 126.245886653811 146.039861799747 158.578061981981 128.426258945351 122.148467365006 134.703067926072 143.442618604896 109.610544827734 114.542366101144 141.38447183712 168.546439883722 187.153831832923 141.855236983429 119.820238486948 140.646450798543
199 158.97584459362 143.967167283669 143.069935637887 136.588240443922 124.00685978903 160.839916500422 162.152394654958 121.422044642272 140.372325265714 102.692716095134 131.0230361987 154.962607432921 180.098823967685 129.765704618583 138.439698938261 139.99501386353 149.963567896129 128.260338910155 121.981277548636 130.139713986486 155.992881174081 200.842446316265 160.192291980342 101.145249388407 153.54084245896
200 159.032354711979 152.552953159106 161.12997516656 158.495577651017 148.161063407564 145.130772676943 166.030750111907 139.263712575512 131.315631820326 121.122977557478 129.755775148523 151.099809838188 161.04479889795 121.013303603917 127.192299766857 140.003383815994 146.397024564272 130.256308271925 134.475104837227 120.707023650557 154.284906560867 198.944414291399 161.915050174947 117.249941242777 154.606237936541
201 148.139185778124 141.094392075746 146.370683585011 164.909683195987 121.702022280693 163.247994366961 181.686366163366 132.847539981535 157.580117853253 116.147640746371 134.084565013488 152.456455699026 170.555225915004 141.472406207572 124.405466385309 147.944873364918 125.391456965428 130.139154516095 125.102410860051 133.595412754118 155.028361803558 184.549085700146 160.874326711967 114.119588843585 153.707403829285
202 149.48424150301 153.161777758723 154.875790878904 141.868421785052 142.773669094536 160.820343658775 169.249214593563 117.95065267419 151.432911252262 114.494945310321 132.673164256616 140.208365706296 162.44740239511 121.990107936468 138.995680656728 148.386194940976 146.800768844695 124.823334207116 137.014659509699 122.069143040333 171.213501321653 192.666194822348 163.661655713098 119.772402661704 162.617865294551
203 152.447785265522 146.09618784293 137.921948801081 161.75325559221 151.338138120261 155.829922928649 168.742672633945 139.429744291143 141.077268875051 117.00320589663 146.219909012752 155.300320506052 169.309116664178 126.783433943619 119.997123860049 149.326384135277 151.332249274836 121.020083516378 130.700866875244 130.080973087857 163.390519195046 185.695976051211 168.100078520978 124.360090570418 144.101123077362
204 141.608726160378 159.829168902652 153.878962463886 157.794887102224 162.405079450552 155.197663384389 156.620710254584 137.657078266434 159.58293154367 114.913175654199 131.722937280762 167.412139697077 163.514867557501 138.804059069424 128.489701518105 150.192209268325 137.771769726695 138.769580700564 122.229115041706 137.380387752209 166.531164931486 177.93684987137 173.231139961645 131.254331222929 150.765509959056
205 154.91572221994 137.141435682386 147.284087404675 139.532825587148 133.749646928166 143.7014302017 171.291064914628 121.252905969214 145.545009982248 122.892293466524 145.498669203283 137.385571584531 172.00106634663 135.65600729235 126.017206167788 150.549766238503 132.722107954652 119.004986380849 142.079669088566 123.84068402864 164.737055630274 187.970348593214 179.901388567465 106.204996201456 141.665800785846
206 163.022411479637 160.245154570323 155.583246347896 165.326054718349 146.37870033012 160.562676518835 186.269711384892 123.28402376711 132.323176549465 121.543278069623 138.423814743163 153.953477842924 176.375204845866 145.959533205933 132.783377183754 154.442007269008 141.193005339389 128.549617575162 123.333134136116 128.189838122371 160.51122152052 207.841916054946 162.576370038481 121.927415745114 150.547170036998
207 154.749086562231 135.036292070886 136.96649103293 154.269396931772 142.298695773713 162.738341599164 200.224443080324 122.291402530162 145.93881439926 106.066884294808 129.773521217276 144.72298770969 157.948470514412 137.336382271289 145.176491433783 155.428434235805 152.030111233042 134.339863218392 129.493931370153 128.097629250362 165.362387380653 194.942695721793 162.153328499818 120.248519264586 160.835915111037
208 158.401476544358 151.664465314956 138.058862223708 162.169288109306 131.878252936466 159.882597814684 189.595448801885 134.814252979658 132.802933513349 112.722065834745 136.592211700396 162.406820230721 168.823087585981 121.490213804222 130.255487733935 147.709627219946 160.231877834296 137.521171626189 116.814336045706 133.209928968261 164.362524332525 193.353888932995 158.812233927657 108.898788558484 151.674051422135
209 137.130133929356 135.897322975325 146.105295037871 165.727769060487 143.106685911253 181.170573447073 181.717884617063 143.298393748646 144.396115353446 112.176946285238 125.686425363261 144.463172789268 144.122519622111 119.844953443361 137.227801609776 153.440692469058 140.334849744876 137.359772256773 118.748862546934 140.334934479993 166.396247589909 181.432511500309 155.405649172186 108.778693293298 144.090577803774
210 160.466796068596 150.037182819645 121.753682161335 146.116452512003 150.377148594328 169.462781950782 188.945115086554 124.378752242428 155.130812290364 119.548510490761 137.874134073672 145.587083135319 162.198853553096 136.862732797425 140.152862556197 152.590019935925 154.310737787487 138.683603667408 137.074413442437 135.553669234638 161.252534167179 186.140658983644 155.708166988104 103.930202870063 144.744672799197
211 144.356741867572 144.547350020845 142.272984787934 154.115593591544 129.132766710884 160.714758005813 192.045603014998 126.395871240798 152.255924402037 105.59518688868 124.403008481487 154.18457091853 163.112190147136 128.783861915867 123.568601723045 163.318823641756 140.818933543572 109.915409631147 128.628118447939 127.595535125433 161.506442916884 199.633628197248 169.024253142207 102.994399792016 152.694450674913
212 136.446030380059 154.620805498561 139.114079140828 172.725837960687 134.135860700415 162.507798148045 200.905418069467 134.726191756922 132.968295620856 127.639794678702 123.149461041885 156.547495422765 154.330803471649 123.1681334546 130.112080520458 152.6561515742 154.155588109689 142.497541636632 129.842386135219 125.468663892685 169.013451444637 195.386080297743 166.996700849508 99.4013111649632 160.044713995752
213 156.320836999231 157.22939622946 157.436296740318 159.586870482961 157.63849238438 172.474870863616 200.349235357717 138.085910348251 147.104001722995 116.47791151965 141.996319895795 154.776951356494 156.388478209199 124.702296277278 121.689148435161 137.937796735008 152.215483549923 135.921729406386 114.346279727615 133.896350132646 167.329155768313 174.671902366598 151.420347503358 106.291916830304 137.406611482381
214 140.190612833047 155.147488898762 152.504934720008 184.330660418897 140.080896853688 165.56676585052 174.926789955944 135.170365042922 121.422054401042 124.428472342707 121.744846548681 132.719541722881 165.042591327677 151.432505099549 105.406413695006 132.024625105943 158.352240933313 133.092984834772 119.193347512529 122.889321254777 168.20555715586 181.875069305594 174.547334234044 117.607484246018 138.106783567317
215 155.299556599599 148.285164171011 151.564854066859 156.503681016572 143.544987271531 168.153347647233 174.987348166362 128.609304612064 146.503116781806 112.637199353839 115.782144151061 159.380150980666 152.187788252349 117.70143052803 136.88578917247 164.456583122508 153.337077352167 133.587756294164 124.220564936619 117.327081708559 175.185590028766 188.541905513468 160.978218732497 100.796681717112 155.823198237615
216 152.661218916564 149.668683104785 135.400068577134 157.639289144474 160.523864211204 156.588210856542 163.453110700616 134.708762967891 162.220406832129 123.813871981078 141.011997047268 150.679203356752 168.639009382311 132.944426611029 111.247432976971 151.550804140799 144.887986043218 130.272919384319 121.27867549363 126.877288590382 168.835794999708 174.419169302677 175.646855141702 108.899708303717 142.318455867861
217 165.553956263121 149.845285615561 133.167339223824 164.639080313012 144.191040656132 164.951871805304 180.288359351183 112.674652911498 149.350389660169 117.771733514298 140.486496651343 138.480994005832 159.893957353849 122.93375531518 123.322712578076 143.174390149219 145.904279989904 130.682176392726 136.59936767996 131.958666637169 167.961690073181 197.176671038203 164.643485763413 109.286838115811 136.412906823416
218 154.694953577196 139.131714877568 143.713096945483 159.502612530753 159.071279718694 191.254839050123 180.457376607996 120.634471161315 143.397405667946 110.176765308593 122.502164607252 147.847856808632 159.401654396121 116.498610206865 117.922843357201 149.783314304268 152.334317870642 127.688986582672 110.577247096917 125.318415946889 171.660614376844 187.375994945628 163.577124968505 109.266234345769 159.261239670181
219 145.968997625762 144.840905928405 143.372925419502 161.147774261802 144.852438392414 136.838790290663 173.861782174125 129.381989189426 139.701414434776 118.683370819552 133.497674526369 141.81827979312 164.174211342337 146.339333218161 122.908985593235 174.116598734314 156.61064149446 130.53159138358 144.250915321635 133.550604811205 175.640648809129 193.891984761371 175.650877459308 97.1626318237265 134.954231263187
220 172.679819191772 136.481910285927 137.540336977336 150.332954838975 154.53203892643 140.528121507578 191.853996173399 125.481024816988 157.31815924747 110.857284888487 127.756363796771 145.213784053863 159.273920171534 131.005574676349 123.300823846866 139.64811286492 149.9780515927 126.365206725933 121.711198065735 143.693342602222 161.005168852137 174.814027657607 169.9129715147 97.9778824503582 157.295006355556
221 147.64524741281 167.593309796942 142.832647650201 162.749632982662 134.20008636602 166.455190567405 177.13373921155 135.247976960171 150.758772918278 105.708595233524 132.903313556131 135.548284579287 150.416458099523 142.166515698479 126.091063835335 123.169866282794 147.487052056184 120.769072835926 119.254293468594 124.310221917451 166.517148476982 183.244125704519 168.846528804812 116.060702423968 146.863323291718
222 152.843106700171 146.869605335027 155.316278915406 166.254881241325 144.219957292906 153.311319876761 177.696957013361 137.239615526313 121.104418817951 113.201650275425 134.028065080006 129.605043589868 166.458189603793 134.068174669824 135.904027324948 131.627248288417 155.694766416347 123.529212611267 139.702902901528 133.6719879862 166.930256167539 192.514727155502 157.339046904106 115.990520833107 144.914767689227
223 158.587944885557 145.811105975494 130.711850212739 166.373701673195 152.633946596111 174.60450903371 191.00792925887 139.858295476788 125.575580223195 111.090721875502 138.177109092165 146.884319734765 153.67287836502 125.200323917298 131.494520993561 133.096160102858 149.393087455566 134.46767109731 116.981335265244 133.228096172455 162.287339455403 193.440747367367 153.770057319285 113.864545794279 150.699520346368
224 158.491192947874 158.912978940636 133.689300531688 164.53339253513 141.800553275955 154.445625092152 156.506677739315 144.358591990878 145.674615944621 104.818014537717 127.20231636441 164.873714841921 157.479649833864 119.388725987656 141.275386054288 165.735558326637 151.324021788284 140.366701806015 126.089828492499 138.702423628902 170.931714404657 194.722043190608 149.698805704923 115.526176290995 147.109283276437
225 165.686909820967 141.274601500404 134.228396145598 164.657055385566 136.30339627934 165.385678733753 174.865428928048 141.320884576887 160.40565594102 103.302092964434 129.509969387169 135.691595617498 158.719515865626 148.20850805359 132.316605901468 150.83428497002 142.790291220525 138.827533219711 122.334158406409 113.807119799711 172.287026094749 191.099065274592 156.493379949536 126.183343278111 157.385184883948
226 160.728876453541 149.122455063381 146.980675544998 147.551107256721 141.875797878743 145.622287659081 186.442214461896 135.115875740262 153.666137095732 119.024807933174 152.685362794808 146.793136865046 166.811764982579 143.284641344376 128.074518416315 146.741676987449 156.089687531337 129.498185741184 142.828098647497 125.609785571025 170.576453370871 181.995011238036 176.161018079718 113.709063337906 145.975053539215
227 151.680099432712 166.398598541903 138.367841804251 157.187575481462 127.338667958906 160.231114898681 149.888826319562 145.446374669821 135.398367128613 115.952576776698 130.362224890487 137.911098475458 165.766096440375 149.731628731178 128.7485202853 142.315371794131 154.712490628418 149.349146710775 123.597751592957 135.572105413175 168.059738937164 191.939091031741 140.202031376078 101.822449801227 141.039617246428
228 152.915108866295 148.067514345242 151.654374321847 171.099243327729 157.208206241677 164.337512234606 183.051280549379 130.380461445318 149.077149025772 121.425930091029 121.928181985607 126.695104801535 168.978317359577 131.636178155677 134.093263703178 151.244187315938 139.925049358252 127.927500424026 114.536009050614 143.443600376428 158.042587524081 195.285960095132 151.00605521728 110.351682308741 158.171258279059
229 154.859018726622 157.329984952662 154.29494274982 150.257663678025 151.414014302782 159.37374679534 173.734921146884 129.541653460491 140.118987204496 115.363787023754 145.078643447003 148.721135961217 161.068414631698 138.95195842231 137.471085763719 149.198641749742 145.027987688728 118.793732592421 117.627144880761 135.412662758195 165.997981910369 197.493030032503 164.913581045837 108.391113658568 150.109668256198
230 158.755174265073 148.99151035864 148.162640362669 151.97115437006 155.345539128988 159.252681504301 193.071226870845 124.106275996175 153.003237853589 92.259461909579 129.935256695922 150.256706795742 172.606663772923 126.452146542696 125.859182437982 149.414023212475 140.955402063908 119.009411627309 114.307722037421 120.225147879746 163.662883160672 192.801569000938 159.59139324451 119.942901085211 165.054250237702
231 146.031083652499 141.304700878876 141.647175607671 157.042029828587 135.490817675273 168.943565709651 180.926348729982 127.994727315901 151.277477769707 99.9007685342413 138.100949429149 138.226272152068 151.896738924393 133.752187792848 119.720794715742 152.771232982157 168.075456430983 138.92323193565 123.044520699483 112.46848481108 181.994109638887 195.418919705453 160.863860174508 126.760736716049 151.170185687472
232 165.967646317654 147.541467321116 138.652743728314 165.580598876932 151.328167960531 172.340331535375 188.610188834471 141.625053540125 124.725668482416 120.730573448959 132.686461533922 146.652882069472 165.645299300234 139.118707041308 129.185378690386 149.079455026569 132.106352432196 125.203513750076 135.248019238546 120.662450101533 165.648025022044 211.290260002271 161.893525500149 104.274020632989 150.613916480152
233 163.351862893513 154.796077993742 144.676246664481 172.219553146283 134.979603302835 160.042907570362 163.838541232758 131.860344481194 144.888185407321 126.070461769878 143.64781058482 147.853001043527 177.898943617279 132.593900985898 118.634472396799 159.309095978275 145.944277186647 131.094423868255 133.972387803282 136.462585507138 173.621480655864 188.910770091515 185.974927939745 122.782216835038 143.145038558238
234 162.949973165168 152.981052664797 151.619677596187 157.129555271346 127.614665338441 145.871547899564 178.436608403045 134.200036867327 152.968330583034 118.839759669249 139.107714689788 128.903372551065 161.108933472014 141.771236257387 137.084705792114 154.69756472697 132.478831427848 123.811690072604 126.937717575933 132.221351929634 182.793091195063 193.354787424549 172.801174443839 107.293241774725 149.869277015155
235 134.585273740734 148.486082178025 161.896833182833 173.15174037893 141.98190355189 159.834480436311 172.886991246893 119.028467943529 124.889669190762 112.732074378444 125.019520886819 152.986465807136 181.383208361107 135.02144103358 133.150223350148 139.239435127092 157.966374067102 130.926294203109 129.686993070654 130.778443008011 169.359077443191 207.787055823717 166.511882749269 94.9036915551946 148.865880304501
236 158.849589609527 151.852086189872 141.443542213545 170.400008599278 125.880777404053 150.688885067852 167.802981186756 134.79708011037 139.554364922177 117.083132674234 130.161718641728 151.087049366877 165.986094455444 130.983908903417 126.236422958243 158.432940349828 137.963087232461 133.494316677313 120.029209481959 107.929478523551 166.844371300589 181.453251139416 161.778606234931 104.636618898885 151.838411071649
237 164.218844117977 152.98790788151 151.25896730025 157.63064067825 157.757816406727 167.136483211766 176.656058582456 134.636071478778 163.164188876207 120.250683605457 130.811931488281 152.736778649618 157.615677266306 120.355504915832 122.442050341826 163.91048236285 137.318164120106 128.613644941788 120.439854124421 140.082190953151 161.998056360613 188.609490318102 153.537151459707 112.778267695498 136.912939431169
238 173.05298011863 148.319241958525 140.401764519464 160.462309157059 149.264168662246 152.063226461049 175.344699872511 126.231975843418 145.687518525221 111.136465279786 139.406364518075 156.355265685734 148.868279898044 130.810695775109 131.796746954432 147.564510793746 159.135088249624 130.858461224093 131.868191066112 137.252212903463 160.882936197741 178.649315898958 166.518956691628 106.247407637859 138.734741472487
239 168.722862091373 151.162404900634 150.310061866248 157.050899118361 130.043020989584 159.477253225394 160.151741182774 128.751470179975 154.190827972918 108.744131319746 129.011669458231 140.556043536766 162.984149815841 134.568099982709 116.596938234587 148.031628944351 148.03065760589 125.068561624484 106.745898830478 137.201117766067 162.458343944888 184.590394565549 167.431327951236 109.197621744856 148.463534086229
240 130.262261874859 162.036280910258 148.395108788354 153.36693505163 119.154820011321 148.584050148226 165.581615870841 120.917560376145 143.952877710336 108.76944229819 139.131815190415 135.224724834389 157.834171374195 133.879767449981 139.218078701604 133.920448505626 135.999666556217 128.703408237271 117.794670985597 138.725288289012 163.161328746904 206.504780609632 163.640796909615 98.9982320118533 148.989771571978
241 149.032452630148 168.891248631397 142.376210318341 177.386721117889 136.447702553327 154.748004377231 151.83909371922 131.858864956686 138.431730106972 128.825966564782 134.145833661347 143.133306550583 159.865688045986 122.199273888638 138.466846326888 143.665653098405 155.828004998188 127.338557456315 143.421054741601 153.832944156366 166.680940776888 207.315226947899 161.1159255137 111.79897009804 143.994746054595
242 153.343526730719 164.645761361226 145.878661594898 174.898907098403 143.466075866087 147.50031194058 186.82228697916 135.008551381352 146.065291492998 121.410335842968 127.59658885228 149.812759590845 165.159608640753 135.623795485169 138.700283431203 174.427048575582 136.931492401852 112.928579850703 133.505675715022 139.767473963307 168.429696624705 199.210043606926 179.83253820893 101.937811005734 144.192616596666
243 163.975674348921 150.085701358601 158.167181151957 158.214767465793 125.291979408642 166.518626256165 188.358998647322 138.552244581233 153.002611568996 113.899284212137 126.338637011908 158.644630366465 171.835611422229 140.57777049516 143.160094434922 150.188989311339 151.837348940475 122.517783609372 128.096263368796 121.004025346094 156.53489825353 184.269901914567 164.945233214858 99.2835805104155 153.264562459751
244 153.868552376564 162.203533228064 151.210524553956 174.595175848077 126.825001569844 153.954454720963 167.706564855716 133.984113262588 120.672177896956 112.784010253202 130.969201167324 144.354575168748 149.294937970459 122.482746011472 138.857533771327 157.93886920242 161.364655147701 145.702065740083 138.699966341517 131.357076704179 187.019888985027 182.424067683085 159.463847707668 91.7224672480715 138.969912357503
245 162.229189321418 149.28860884823 143.068794137289 181.052712650168 140.501289316803 162.381305660086 174.902106026516 139.27045491029 144.292824090185 111.418843113258 135.627600204755 158.002732027747 170.865693279606 113.232426650355 105.51216863039 165.045318115006 151.770750646321 134.279510742889 123.994788284917 142.552567617644 146.880755732626 194.044263261028 148.845302028193 114.282404836471 133.007313946147
246 158.271977055485 154.981270034421 135.033244718086 145.549167056431 132.165712011678 144.795310840376 176.63142167777 131.132748548187 161.709444170678 111.8059369011 152.293154276166 162.741852277208 150.733963073205 136.590040624193 124.211686174073 177.288403068966 140.554806255929 156.041820577577 131.210420449691 130.363696696193 167.384831369952 183.364090217158 180.787953330343 112.434274996354 149.927222856665
247 137.045211475347 165.387182134948 139.24209279462 159.008873702904 134.957491591898 131.563790036084 170.783269881525 134.310339711048 138.362266436416 109.850572922249 131.126049615893 160.778986422731 162.471170422436 132.162013312586 135.848197248426 156.322037685839 132.365541190983 126.687944980818 121.172769584859 137.563394487512 168.074279497111 193.804407265457 167.385646926566 100.330919420875 144.422623741551
248 139.594457335407 151.367163008713 150.293873205089 174.854958739049 154.41690681116 151.954251924432 176.439955016841 140.860748877519 138.127538233318 119.972818471217 127.168689878699 151.392130561389 167.671701037556 121.898364850167 120.071341865675 164.675705962368 152.966800020623 121.441027923496 120.0143642733 133.518453938955 158.673529540504 194.297525014449 166.974513111999 118.363750801822 143.772541196517
249 153.186041082348 145.161962508502 135.631847231024 171.881077153829 121.305689684571 147.73605455629 171.265043287539 131.427769472342 113.329898199707 113.422213633796 135.819718058825 144.740714250489 164.367397645319 151.815781494099 122.23884520053 149.162913742499 152.995821905913 139.023760769914 142.447955496528 126.870616764723 176.91060963405 199.049021954386 154.846962823336 97.541772406291 158.329028174399
250 164.766309252476 161.0177562964 160.647393680072 160.866082949301 153.439211379076 166.167117635901 165.73661361546 139.912634203958 149.917597895617 103.005662227747 143.966046119462 137.679087147135 154.748383158629 125.983306352818 129.769544559502 150.582911701253 146.813105904495 122.021308090771 131.64525676541 145.958412420226 170.53294729853 195.589171110919 171.990011378426 107.157315502285 146.616800583045
251 157.436730375588 151.655407831854 136.17865788542 164.538016695126 147.354533276383 178.652880866616 175.151382608494 127.106460507464 145.014849878347 112.631040548005 127.990313122687 146.74743847022 144.164898229969 119.988452388313 133.513965730881 151.452061488233 134.30158194241 125.494539036932 107.850896900548 115.957132169225 163.138999272633 174.74247919489 168.647741482845 112.030201423701 154.536437140031
252 152.824042734128 165.708730212967 142.264129749689 169.455671253362 131.694085429463 145.242877634695 179.56766920141 128.456095747436 136.447403332782 116.282150817913 137.337770602576 153.761591241869 154.1796183753 116.161909757382 128.632424561972 146.628338192483 153.146647325195 135.536555035628 117.928473228396 136.55043207959 176.348640559778 175.918512941365 167.658303583718 108.172923904508 155.763865676761
253 154.498087689534 146.050187548083 136.913983962735 154.67343095127 158.923740758316 165.62277529054 162.344700087873 142.904455762391 137.205452598956 106.62429335049 128.732587362666 157.247153716451 148.53733709299 137.39718738207 116.979099606199 138.509434784022 133.971583810117 128.12508393269 118.8005160859 123.69458785852 161.952078871515 199.272809355156 177.7912568311 115.051258009757 155.87337928572
254 164.438285668984 150.439682691243 145.499405902955 159.950145627825 128.557093253436 149.156432569202 164.902792160599 129.789157020695 120.469960426664 114.675454189668 128.219104766796 132.378127016445 144.984804632986 123.402309942639 136.51181137875 141.243387415056 139.980697579494 135.852962310244 138.131390207899 127.295899744264 177.842977936732 197.165419265954 170.696714944244 115.063912827193 147.025182752278
255 150.062987947611 157.320274733402 144.533435329922 163.50472042913 153.471198493241 150.146075438713 167.326481576172 133.161441777884 150.028860446338 107.048216253178 128.157013646234 158.800327003226 157.847537483442 126.185855578919 119.123140422767 152.268798197505 153.229689289724 122.373458806228 120.690665342626 131.3751675006 159.87320176395 186.394701289219 158.510752529451 111.777098659738 153.165010094577
256 155.459516635448 146.093191189146 134.945302930144 146.86434597521 137.716252675733 151.342459751747 161.312979046592 122.765715982706 148.418875563763 116.445381955406 145.223867127701 151.612680996236 162.109694314213 124.221682746191 139.837711789429 136.02817288687 138.709276030945 132.042369870118 134.869150144177 140.713790434599 171.337988735052 197.091770140885 161.7177948127 109.731171330201 149.665735875677
257 173.612661282578 154.427895095713 131.139902986708 171.490377387304 126.823997798325 166.920392208473 180.877878692058 148.645418896787 148.062540031156 114.456016505867 125.045412023445 150.409717171531 175.970630175912 133.901588946364 134.67595536752 150.241036359544 145.051044038772 124.571352981826 122.284168188717 119.66318201996 166.187513401318 185.21848686234 166.590854187236 112.689199121329 153.971817067731
258 161.031289864604 143.535096251965 137.16805286229 162.807796669362 160.426904766341 169.270203981062 174.731051372623 132.591320847533 133.834231712284 120.610538621732 125.676323906414 140.8585244553 159.632216309689 147.595849839654 146.847176174699 157.581431253279 143.454249701769 129.220834766595 109.572554659529 125.244324862302 167.31365122332 177.0179117266 162.507567621438 106.033271886598 155.815651019828
259 155.229451799481 149.95270136497 148.857852812072 154.008682765859 152.039343935641 156.124444719584 159.025405017829 140.032870710559 152.347716717783 110.79476238961 126.79237269648 159.31766439349 155.930615630566 123.533796127583 127.093241900693 152.950578897913 152.430863584903 138.054147636544 136.444655186486 109.240843733584 169.344058296837 189.428613149466 181.292191757891 99.2989942307562 141.807083777378
260 149.429174049064 145.663911574382 166.096506267797 159.465201181354 138.992344817921 153.486999884694 169.556552852042 140.273075566701 157.009398499944 106.568065100175 123.426177970068 149.570343944169 166.094148933341 135.019677117499 145.228868889593 139.108647732746 135.53209134334 115.535989727322 129.380984956633 125.530313923325 174.232142840552 191.337578903628 163.845687404132 117.328061467837 143.206258301082
261 170.054881326393 163.133761644336 149.357620144417 161.621164771994 146.928611030245 158.951146418848 191.887522446328 139.945519217755 135.833094670226 113.312817046405 130.028674581519 142.30640570801 175.851426651875 131.967299656836 125.386600914839 159.483859134087 148.808014652483 141.255320135117 135.764616908939 127.281144763765 166.292034972586 205.706069063013 146.152773970167 107.184704099679 138.495604534606
262 195.31056683076 143.772598194656 132.439368475687 170.802544986133 159.058721955431 156.106535590866 192.019180924583 140.374443273318 137.590393206321 122.579767595749 144.926109931223 145.148119231973 159.21122970083 145.689613841005 123.736780994604 157.028713384221 134.583341691009 126.696769534411 127.107080537263 124.03666568986 172.639935465721 212.287776903932 157.130918271186 117.703854047063 149.767831328054
263 148.848041555278 138.027387345878 145.562572903359 174.971611456615 138.767672085915 163.257782370002 180.450139723889 133.162970544246 131.711093859788 112.366581437319 134.890599590034 146.358996111237 165.067975505515 126.395031947287 130.022488986474 141.110863986547 152.600231089761 120.865140221632 124.90567494126 108.098890630731 160.912738103014 185.96611428085 152.673196127522 115.347625266428 138.636074980233
264 159.975118699781 143.623588019561 149.974858401664 163.158073374674 110.364724918102 158.055990744023 182.320378277193 143.515883626944 140.910583400807 120.675620572303 124.88900827048 143.330776577701 164.57232604462 137.203414156587 151.858220480895 137.743952789274 143.643540167891 152.209385991998 128.350319804298 136.176032545421 169.926415885341 185.677923424937 171.998221971327 103.316347965327 155.248470762511
265 139.474511915852 144.819163856263 155.728524698099 168.618864021718 142.920153406676 141.170379696777 170.927313888277 130.585764972214 135.616523080958 116.618504785031 139.555069113736 161.409610053048 157.470698015925 116.150727860509 133.736936567897 137.109564306744 150.37376533395 122.507352188792 121.325005160711 117.100682645325 158.469973288495 189.478967609858 160.869588293103 110.740506581682 146.536382280925
266 156.01141204116 155.24304196501 140.218093175995 167.563593880151 149.858462065863 156.306638185968 179.038750372547 133.416884407234 148.10472401462 126.337474182444 131.820515024892 149.711352209133 159.356328918174 134.440816904403 139.315199151247 130.810587710161 147.294755479983 109.736272420683 110.186416082359 122.914158868857 187.962217585717 201.478997261026 146.611760386607 115.773781278344 140.328005449473
267 145.754171455567 151.015758067233 144.074942503618 156.847626104776 131.85633088375 151.931193293153 163.518921420405 136.612369258779 173.015470282733 109.099863924356 142.883354170223 130.608173246461 153.79669881168 135.526933965297 139.336905214649 143.864128730915 126.935463078428 130.00332073088 123.017137202264 130.455649113474 166.337135033224 197.206929461966 171.3353487322 117.158890678101 161.352320718186
268 153.315240826871 162.079261582489 145.622027278217 167.942197707813 160.817564805238 145.817746336541 186.494947313275 124.858143000912 149.712219624362 121.545654335116 150.143517764066 147.258101502344 146.54824017653 126.298139725439 140.935812581522 150.710473904615 140.960965242997 118.303627954898 145.832833382276 156.966192094204 172.586169115464 191.330574250492 187.070067089003 109.819119820758 139.325352887061
269 143.125548893586 150.377237522712 149.316727844612 164.179048393057 142.069490057572 159.732406133432 163.034045666162 123.087958147056 155.692278060888 106.464322718792 141.462114424856 137.751170825425 163.773450897527 129.10660594543 115.099432778152 144.754396374688 152.818453154022 141.437032548414 114.211986785942 138.655877208702 169.466844396892 163.045523776263 167.094805381409 113.327520902953 130.161472849569
270 155.16889831652 159.496925022911 138.171912450534 152.132615188738 161.678651515447 160.285394414629 178.634316988841 144.224271005767 150.779560162707 120.057286961852 151.277354778705 148.888668426554 163.991416351743 136.472857600648 130.831611084034 145.238534075657 156.083463184611 109.833255027683 137.474585383223 135.140896985452 166.548338352109 174.066336036037 167.877265988924 116.304390449423 138.905606839434
271 150.627908585215 156.618329839508 142.661818043834 174.320842537121 155.400221829925 171.830512986987 159.712847947776 124.326615407455 138.909763638423 114.04760526232 146.170315904305 128.787843667461 169.693147941605 138.884125354509 139.40288881057 151.602256490271 154.043308965008 141.73851565574 112.503940769011 132.631019513599 162.530738415777 182.177266536309 167.405863927922 104.103003959703 151.367142523109
272 160.630484804028 162.485555645715 151.226912302655 166.304981386611 138.043000470713 156.373284421185 172.32269390592 128.729190355982 143.336505903811 116.412019172359 134.321511792694 134.821711995056 154.754446869968 129.576503722291 128.421068776495 154.237658720007 141.990692848656 135.366974765102 125.214289520731 133.004067394247 181.903089243684 196.465368875216 168.737514401064 105.587352031933 147.330190401241
273 162.275959987 156.160791992784 155.395951261449 145.580868231697 160.496541706246 166.622236430839 188.720328586169 121.53339876472 162.278351247703 107.808587997532 139.395144372921 149.493225105819 181.242741528286 144.515169908836 133.424854618134 155.812097430476 142.84623473501 111.067907026039 124.892145109571 128.438533759189 164.007796003502 186.828535958739 181.154617642523 112.528425992925 127.570546176352
274 153.140642384732 145.245991104324 142.814607213997 148.081027049292 147.374705825064 156.828309509855 165.283494148039 126.526955435839 151.403602232963 112.803422830595 132.813033910174 159.538759555603 160.271601606528 147.126231795138 114.380448771572 154.67645445978 159.571580412265 127.482443569002 120.027215034635 119.861579742343 178.698664424083 194.694257552504 150.470919292266 106.120301526154 131.694951543526
275 150.408786722371 138.72805522775 152.319814190542 167.488512269131 157.090213261353 148.782232717286 175.822719091 127.211112702679 146.855380122088 123.119837584103 110.045706447847 150.788062045049 158.914488823803 148.082063152647 137.956063061514 134.653509131514 145.192985440357 145.335840374205 113.059483239426 132.988284533341 182.156850012939 172.477743443764 165.935318482275 115.116503538877 154.690478306537
276 151.343732223363 150.391857834257 147.753487199618 169.985420149222 159.70189481444 159.627102012057 188.592183148461 124.054518910185 139.46446965125 114.603788613734 132.489574537408 143.37210737548 174.075101504298 126.426176117295 126.710328003741 151.30947584463 156.569285664193 107.899076418535 130.316475941782 140.321399207504 164.668030473768 195.944085489047 165.704184618113 111.978518309225 149.181988178815
277 139.734620283043 154.536613643348 138.439711931032 159.409767699447 140.09045545394 149.610190606537 170.660914425531 121.183333374402 126.920584500019 116.467319622644 119.982771869095 150.020613436809 154.725050577202 125.89172631445 126.920838107806 155.317796312371 153.160200663638 110.561964191392 112.348005497625 134.501356529591 173.243854058431 180.549296546331 169.570508974589 101.040948046262 157.226457484566
278 136.044842438727 153.97831933347 148.352829162561 149.05213794633 140.849003073417 159.593681770421 175.589205922063 138.563859405263 135.855380269361 112.203264606459 142.252498480638 150.815333232459 160.563064767537 140.093507790769 127.201244420773 148.739180498985 134.760376220258 129.326978922131 117.035892456736 139.550175844037 175.4162525777 188.685130362732 176.783194291669 108.49807468128 148.427861372769
279 149.143103997631 161.71885313597 155.018695183055 158.476023984906 137.989651516985 165.676460256333 171.401929682896 140.066290892154 154.979698946279 119.684249983692 108.785705806547 147.399090252087 168.380821273846 123.467684816209 135.615710916957 154.6984685722 134.327905591472 119.686935281926 129.906361007887 138.988324468903 162.747865419932 195.170802826387 164.159205886305 109.458843602591 146.694046368749
280 156.257805681656 142.284586221482 140.77518763492 158.147212100231 149.891756731584 182.723077948997 180.794346461547 128.465694198507 146.833070294606 106.23434673526 146.229191365973 158.565927190935 172.69878287258 122.239712180804 113.02075663639 142.347932255421 144.415922820197 140.609248436855 133.026135469158 123.919865960674 179.211766571835 166.804813265086 171.545098114052 111.855677961052 147.470462169018
281 137.380410903021 166.037159384436 155.472501829715 158.339011918312 140.911484677174 154.055493517425 187.185392560436 117.377641268899 152.770180426796 107.452184379281 119.45304616491 151.654463894105 161.193168921121 148.659337633722 121.531770821825 138.710576328387 151.827165196294 110.037591289523 144.210600064347 124.290673682604 160.919403043039 184.703055907654 155.744045973532 115.39374352841 158.163073743774
282 154.808563944636 144.715231431365 143.603636096915 163.257287095055 130.06632650064 144.515832864405 170.445744310896 141.860274543207 118.654789014501 113.845697981934 115.070830807834 155.819086851147 160.535838949884 158.764321205792 141.365033421614 148.670499980757 146.844541373866 114.84412990432 134.632357581608 150.072796346274 177.598081649872 182.95880019787 174.841600751039 98.7195792408487 148.478556593075
283 140.779082234329 158.333658970547 145.413088723289 169.266259464261 168.02223373409 169.012403782045 134.009968909958 129.480353716497 133.079363041593 124.741843827342 136.580481674877 166.348439912968 164.876499702075 132.588794818505 115.896569386115 148.510710343792 147.181052138822 130.309981068121 127.422121159661 130.068985635202 155.755262671865 180.656398160065 173.464258716371 112.597079584513 146.304360257245
284 154.932529194353 152.900564592418 152.107791093496 160.470082445147 141.758658642112 171.058102094471 169.214299041652 120.318109284156 157.900637890466 121.949823705457 135.64509725867 146.859006493707 174.428274557416 138.849022890516 125.485813659159 169.086910606806 161.72696577796 124.415542217487 139.555952283467 126.892964799505 160.126505468993 184.845873729209 166.980422029427 115.902210434241 138.030566757237
285 152.96886766311 146.833101973828 146.322235044574 160.62916943565 135.692791640952 148.944459780964 177.893895047345 144.840369940572 137.922720723313 103.738832199439 134.762587400292 149.73281522845 156.079241656116 141.334278792175 119.554154412281 150.134055142159 161.89943238829 132.844378802045 127.537560613834 116.05500442899 173.846441260987 187.192014192567 147.713369305344 107.220129730627 142.7482731529
286 169.349328709876 144.02006006193 147.480509831155 174.858088577131 142.649234338271 152.741879382902 182.995624767122 133.814117173192 140.61497549338 112.792351213225 121.793969443509 142.998793685036 161.012761076507 142.415741176032 127.930486763021 144.152072705649 149.258809293358 135.436082292909 129.839322556658 128.352765119863 162.889248091215 181.872448583818 163.862441306803 105.586288892396 149.897412385613
287 150.369597820504 158.790778138837 160.440800180908 161.498387295284 122.134103190015 147.130419166666 168.356975419106 146.778872595585 142.782696243469 115.892083116703 145.756402549818 153.725825000612 170.13121051329 130.106689396861 134.757210166278 131.860876272438 133.075112574931 127.877959309246 122.829715333006 150.954412963997 165.49643222005 191.746858850175 168.392958632563 97.7801924090892 162.599794642414
288 139.237719205653 148.340989694781 158.881650809113 164.555900855227 120.689833598908 162.592371434769 180.205950975573 137.100129694198 140.371072916131 110.688239941055 133.579005958251 169.000133755124 172.924284639412 123.178839602115 145.742476055255 135.155774616663 139.642998593261 130.378568467897 115.336381927101 120.053154776125 160.301507236126 193.545493014692 164.222245223919 101.56006971407 147.62072414405
289 150.116863264434 150.705597954255 152.441591724053 151.991073352843 148.266295003347 145.676033355936 162.670183121498 133.204545764829 149.036976584495 118.577735294284 113.063403350331 138.934498197809 172.496425204443 146.063722941763 129.634442990726 131.197284892533 140.343259107428 129.183196929866 131.828204847059 124.262395025782 161.43005767628 176.99667880956 173.890276024256 104.245930064223 153.674414262032
290 153.295667355794 137.614361530266 135.971877921326 158.20487814315 158.061866931936 154.534346978507 171.026404100551 149.991430464927 144.570403094231 106.344542164633 133.478583898161 157.281089026129 145.594377667321 135.670487405158 135.384162602486 153.314908079164 127.859582347102 144.733806084231 135.1944441193 152.495540133419 180.331101920932 190.360979018395 159.194583166488 105.519412324798 160.909592583669
291 159.405039826814 148.83054835771 160.932315220356 171.867022078513 162.332741101989 152.211875116098 164.828604513132 134.664115149899 118.01640116507 116.651175345128 130.032386707455 128.520679532796 155.663901392444 136.70827590063 132.062212090049 146.963919472941 152.558989809967 123.147330813776 140.26614466821 123.727838508814 160.192992868513 183.421177432503 169.967308913806 106.648755088955 145.928687122396
292 156.384200654484 145.478455975907 141.351268544113 151.164826173247 147.488646000578 181.485896932536 174.433763485791 145.371731558257 128.573751275094 100.629654893638 136.950512616379 145.945711103585 177.938069447814 136.788753411825 136.821144212415 135.991271650793 140.8120463258 125.418664535428 127.015040189942 128.840237628971 169.408712539351 186.814314884023 168.341806073608 113.912496351325 153.895943569039
293 142.333235726977 154.983847666554 138.637253888761 155.735504191328 141.04598021443 150.441886482777 175.870777793063 145.555139164889 174.588902823365 128.42122380415 145.386701432392 157.560979578641 166.08588435816 122.641441527623 125.466193833589 147.099258802175 149.123869864067 124.740075373079 111.330024539452 133.563221770397 166.622568231117 194.787555748647 152.044796843512 102.801986347685 151.827473467258
294 140.702617571151 147.828309532059 153.034318832285 173.077920277607 158.450127436044 154.010549256375 180.885371261604 129.440397560472 162.739140708482 106.142572204017 130.51030049151 158.638431945196 168.447388648129 132.115835938144 121.052587205241 154.449296821416 148.193381263605 119.886465298213 134.384257692203 129.003313555391 162.776222388757 180.230906011739 175.764882911414 113.089633046611 157.222655689628
295 159.410579190589 151.619845535314 138.867513563793 174.477744862921 157.246337534831 149.45709408141 169.932911690477 144.249989617526 143.491200145359 115.431003844537 124.873574117168 156.794702900405 165.020257029183 118.280305481321 139.56131663937 173.639486906799 166.256507946077 118.447395901692 131.365446159979 139.501958779951 172.932746359127 200.105390679434 151.009682261565 106.407561215706 153.816814815058
296 129.805249682264 149.218964479677 153.673283724595 157.012323156608 133.362028998568 152.083862602578 182.073342608245 138.523517012606 132.042922034933 125.586742274381 137.603423768641 153.931529899857 170.484150794472 125.757205384837 124.825926407108 145.362870646464 162.246078434347 156.278375287269 124.970257677539 144.56226658401 165.603777407 181.328367986965 162.965461821794 112.53968130321 151.344956331169
297 161.494628508156 147.864424971692 150.738540018361 163.359472451686 128.892085892695 151.668572616419 177.417914119517 138.79873642354 149.387259328214 103.555868563269 136.93415471236 140.825697256512 164.360057393721 119.699722318449 139.544876150927 147.011768595884 148.267787201421 118.05279270602 130.40047194392 125.422146965242 169.117807255625 198.856498322368 153.286419152105 115.697642166191 149.287040511525
298 149.604056245658 142.5909061907 151.243014150452 154.46901117573 122.288287470336 179.6531334348 164.186101980504 144.056077085773 151.074187606416 105.007314508266 143.775282111753 139.741690829677 174.135760156313 144.920304970833 125.060335798406 143.906225025949 140.560058319236 134.611405631032 129.346444906297 120.741180957892 163.045498767067 180.854558583256 164.845680379358 102.531637436808 161.20109773624
299 160.743347883264 143.921091430909 151.16123246808 147.968665493373 155.581055365114 153.050283069617 164.321006043708 128.260898568813 137.795910282592 106.845353315505 137.946395612659 145.559011889562 162.287680115202 121.175012277046 121.676513323829 154.198179019177 139.974370305191 118.573110610984 127.031698423433 111.873681110145 159.327815185517 184.426029075278 169.11874212017 110.415769354448 154.906458299344
300 147.491509712904 152.355140567856 146.584298322586 162.103397770017 152.865310395791 150.451339278481 169.65881478715 138.455507922693 143.052400924816 101.363882501626 142.678323210585 159.792838380104 172.032362760861 133.612696234799 125.283698129876 151.760481621476 154.232655891851 145.230850124175 124.216641834684 130.685941188526 166.466030039236 188.871292680321 152.563142796047 116.342885041791 146.199499320634
301 150.336661493338 140.181526804328 130.019665424519 143.240357951908 142.602102719862 187.466411717521 175.14875969681 139.343577217157 151.895848576444 110.638839652402 119.305980450288 143.021350470231 171.242063790447 124.104021163511 130.16007652171 153.672101319904 151.778709272592 130.82968864633 132.347984816607 143.216573414057 171.389584574953 201.684040817076 160.676953890926 115.838904426034 160.809495879668
302 145.21021757913 176.686629596848 151.942809972119 146.805157617616 146.320782396665 161.883492604395 171.510285900823 146.684102986449 144.770986818432 119.527625860359 118.595748183324 146.632793569418 164.49852161404 130.080493891551 131.822203338301 130.938437450938 153.690744818172 129.525407195773 118.755044483135 129.681500586072 161.91187411168 175.380188563445 160.429532489051 115.910014439891 159.376694898828
303 165.694028843593 145.198534490809 150.476559775276 158.451483617507 131.022324244125 165.65878242002 159.704162584558 144.283761933521 136.496896922295 108.080712317818 115.530607928649 168.913937425375 158.594246306903 141.001304274537 132.615135076358 171.494672035586 153.267850535264 126.853869668528 114.89198077158 115.258140220491 163.817717192379 187.772565436156 131.003087167406 118.585455546622 159.476754757742
304 151.754821506687 147.25027043083 149.371103134007 164.740528161668 139.823684327134 165.643572841271 197.137474530648 131.317912304511 154.442666487017 125.47178094592 105.425671389488 148.472151393384 155.008328185288 133.206628216649 127.500160516974 149.159486223624 145.004934151788 136.631794246218 122.135249756717 139.976880748592 148.576763789285 194.129145794732 163.245175309673 124.06791495824 170.298649025076
305 139.127506411835 155.865496915098 145.254508043419 156.393334574771 133.084507356333 157.108208806242 175.118651859504 122.17344293938 150.419698411316 116.759609807761 136.601293220679 152.933633740971 164.16587668845 142.320645146645 137.969653018468 145.11905721672 152.091550786549 114.276760842671 135.320750220992 150.623960840248 153.954217719699 201.420449550429 174.854257788918 117.969959383295 151.098682126511
306 144.215686138901 158.172908996297 139.123496602913 163.424176969811 142.88735937482 181.677296525875 154.806742945352 128.108094567319 140.303420461694 109.592797707863 118.781741411311 163.184238581079 160.140758415372 104.179117141047 131.286118274266 135.10421566725 161.756127219136 126.183813335565 127.635475785878 128.954018637146 158.869991154186 202.311805075488 133.784678376545 120.58282784746 177.02079720971
307 162.410251977888 157.643073784768 144.752256756144 152.064454341541 141.624449564966 168.001927470834 171.747169942965 144.88358348925 153.422070958146 124.966259544894 128.345717674646 151.241985775108 150.226655771595 146.54044458558 123.924565731347 141.727948339318 151.824522272157 144.588404311432 112.83044720232 132.843296390222 161.269321606929 198.542323259834 151.809589057486 126.302707939161 151.577075288034
308 167.640862544134 156.226021622573 163.277713818398 165.931212334596 156.289950726995 137.939683873398 145.121880633328 129.637791961564 167.31262725446 123.936839164074 121.690749925202 173.468308186055 160.425088693597 134.446371186604 135.472004858344 161.578893885283 145.518195655557 141.712913924252 126.834895037536 126.836349918673 165.978945166629 175.98550683439 141.752296035148 130.469992480252 150.266938108414
309 151.142677961441 144.520767739049 172.227014386413 152.476797510153 130.126883403378 152.216986642773 164.10462614767 137.279547893759 155.46452258441 112.357718940502 130.106883774467 161.221106455237 167.518611079658 134.751475633031 125.644195691464 127.308534106166 144.8247239843 136.273602956467 110.139225054064 116.585320544906 173.781773391567 199.190075269457 155.226634921585 122.75154170349 140.200000159152
310 152.164857573555 139.492345074164 161.276643984863 158.147743122926 124.100617495102 154.350278252575 160.090712565021 137.081720450312 139.551631179949 117.668109371787 117.503798814545 166.48220856145 153.528441487843 136.761938697123 131.929808156556 149.474017337981 145.889649980093 134.073309854298 127.322717795202 132.697063364936 152.797266465612 212.053932227191 175.065955683908 97.1709820051852 148.776197683426
311 135.880942287015 157.585972905681 157.345454697457 151.641151615989 135.06773924225 155.931370761462 138.440419723875 140.559078032001 145.605480039367 110.051833291416 142.687842900085 163.417763068226 160.570598098718 143.199402873901 127.303317310905 141.363364512193 154.271468078384 125.746312463832 146.188287111378 133.05333315256 179.736139699477 183.453333735106 162.868463489908 118.335623006785 160.440333301322
312 146.142565805656 157.702094580306 145.886470315891 180.025278607303 127.461981703955 161.819194419571 165.943749330284 135.718727658351 163.155502891559 119.07654564524 147.253210554155 159.811767030628 157.303526430721 122.109592085892 133.665552996977 154.411384414669 156.713247493581 124.555171603077 128.467185032869 137.527336708204 144.463242933726 191.415208131868 155.973490794469 141.329972370448 164.437538956207
313 151.222584671712 151.673099081294 130.81878639403 167.073520161006 147.488953824209 158.322534976204 189.671746892861 138.929259668933 145.294691429957 103.945480155181 119.796093907504 149.878887926835 160.168359070036 132.36749789515 118.081902177011 164.069003165506 139.940396498558 139.944927383993 119.675634000986 137.210113744315 153.130064700842 188.539307304379 137.949114539423 130.159718492437 149.470759565176
314 171.35465435844 170.997058252469 155.500063975543 157.894289887924 121.347889764222 168.876109098207 150.966077485464 120.475488439042 139.816446921149 110.277719023305 122.415037647524 173.302756039177 168.69139367471 123.870287963005 134.805931686553 155.969457181969 150.600536858151 127.953605365075 135.187777056985 108.457713222111 147.677089973727 206.445133567588 158.579590735897 121.262768201889 135.674753553805
315 152.607051836972 170.63951918116 146.318900535896 163.431475252262 154.861792695575 157.400121670367 177.363068193643 134.241491528212 143.385075415332 118.510876345445 121.341765049908 156.495400790752 159.604585638158 127.745839027633 122.489875245614 150.605178876398 150.668542281637 124.053816280968 124.777470445395 148.627323202578 161.602289177312 184.554344002723 158.339623872211 102.186914000771 143.83534498548
316 159.69642158637 155.012329951222 154.713242567696 154.503463351923 132.75988205107 178.621676743214 174.396716945733 129.13945364303 143.724700914048 116.410812531874 121.164333065887 132.728008362272 153.931206617149 113.432083499821 130.151557971142 141.357295362993 153.706206571553 128.068704758825 140.030261269752 133.398975963882 177.970179379153 187.25537658553 156.089615357372 123.801452475873 150.225584412472
317 140.421677525289 167.784220325738 154.96160282497 149.272876055902 124.793152407711 164.298718979334 175.695441618045 136.498237640514 143.364565872554 109.347074295266 127.777735092214 144.707656519409 162.540097641818 144.197067483938 134.018329807828 155.053603758952 142.155480629891 149.831555066547 129.549948269372 129.57361196294 171.947818367255 187.197844709831 169.795614206396 123.916513747062 162.505473765049
318 141.566462887073 145.699667073141 138.857904558688 168.999927403098 130.309351284178 171.027806224006 173.547181270679 133.406948400334 148.067782217633 112.468106089348 114.112762523216 155.973996776787 156.477603953962 134.81819454753 140.391919366277 147.142344056136 138.790097750787 126.693385416573 125.642586871104 130.734365834357 159.872019082191 186.243841182039 134.795923288512 119.768149132168 148.496535753565
319 167.659468666373 152.058855400311 145.968221490899 173.240793339683 130.680633527218 170.185187252988 167.867800353905 135.432139191115 147.759960566095 112.088580126854 132.47958572495 163.981240418307 158.05429097714 106.484352485928 111.822753580351 145.106085324311 155.896426318887 150.5547624537 129.776349454981 124.848814606973 170.623254304492 203.874551736679 148.476728829384 128.541165063175 170.260746726565
320 138.159339470268 154.038735755137 156.991141691939 156.286939140408 114.544439089949 167.359307383887 139.755400287516 138.446918088951 159.031444062518 109.505136263067 135.737884392637 161.071955098113 167.443423301686 116.681402404234 128.273480218808 154.365327128715 142.178101588357 125.807147645889 126.740665721262 128.894065821781 163.307508096202 196.530266934413 162.661336305033 118.229068904375 162.79158144457
321 153.326478450878 141.098315907244 146.291096430555 156.975740491393 149.917775429106 174.945115648862 161.498153703071 138.824205876174 150.808329930933 102.161381513185 118.872085157666 147.150048585211 156.999733041635 129.385848140195 127.187563277403 148.377325859739 159.015056268442 137.960371152704 107.913764281786 128.260278404755 172.062085593973 204.925850003899 136.820163741119 127.759441868647 156.131560035452
322 169.582464436766 157.930845709036 152.276695772337 159.082217863035 139.309403371036 177.997699248016 159.583875539895 143.130617227755 148.482155027968 116.730334573166 139.765882293656 158.683658658236 152.503003268874 123.004958747167 131.288775929626 166.409048616438 149.872149467605 140.619179742277 117.244990346926 127.456642823862 168.903384521242 192.171993937735 148.327705367498 120.52453937155 173.340227315572
323 138.157128641195 165.514849390604 142.185473311284 156.740579665719 135.289739929596 169.608438032891 159.715462497713 135.567563238967 146.874284693401 119.905864301218 130.184991583495 153.838662289663 159.251115489543 138.624709092466 144.991608750706 132.71829693282 137.598985996397 141.15044708971 121.527535401509 135.742957459134 157.914401192924 179.4812314167 188.565518885202 120.124543000127 156.916697941317
324 159.695077006777 160.216200614975 132.272409049339 157.040182053017 138.153957188069 137.636409749242 163.929090530979 137.587921011214 161.502693463497 107.549545581031 119.287751971095 162.174807106888 150.571815600072 134.218972383469 127.763210566071 152.004814517686 147.68932825872 130.44845987585 126.524217975751 113.229694944111 173.488893438814 187.683213567004 157.44089355077 112.529542516523 158.99708617058
325 116.258820763537 155.632483910438 165.24835461154 151.2204724454 148.4629736147 143.515317006264 192.281227187926 140.258130631543 145.216179299703 119.986321242989 128.517247987868 160.712089629366 168.346915765449 135.424637358156 140.129249771765 147.113354423668 156.206093338241 137.738742518393 128.803748906886 146.43402681429 162.121371571605 191.618049510081 169.622521759543 111.66634014914 164.048978985533
326 142.811470329353 145.664390011327 162.126234079976 171.969903577048 99.3633151467938 144.137983084488 191.869734723546 133.466298998556 158.319136669545 102.206877330205 127.344468302923 155.940347281717 162.241422814619 126.692892573081 120.259685315759 160.559608513045 135.375821918357 140.768946351151 126.884646178433 132.793194240846 160.682468674906 192.033061701588 157.193201354968 104.745870925896 154.761926762972
327 140.668041415471 145.099862853898 157.126227122369 151.403281244571 127.056986659662 150.167081250197 171.336394465412 132.358397754121 151.672497459844 128.575455929612 134.309799714382 158.973361465037 159.514464506235 124.094419295677 122.740504149032 132.136221179651 153.715203654644 151.973613613007 124.657096446822 131.714090772381 165.153308737326 189.292971560714 166.92202909863 103.370973793408 156.598953509708
328 156.46379881876 154.128645139691 141.113319172319 157.175216239222 136.33169853714 163.606239746931 152.822708788083 145.922603194991 148.617182360743 113.308325748128 116.586637866428 157.276157387851 143.868174892979 138.55221659176 136.812663728528 169.442041715821 145.06442706371 136.484432601048 142.512355109933 141.286088350831 159.302147059704 180.197345470535 151.678700113183 123.007641569512 152.720652149257
329 156.076098314709 165.578939891461 135.354161558506 158.934193799424 144.962499093148 164.113881506699 175.095214994698 134.808668554412 141.537821725522 124.164913081824 123.91414012034 144.574427230172 165.148503155683 123.030931958413 131.988206909955 134.085619895386 153.087628703622 130.609025000558 122.098756253669 133.252720303235 155.129105878886 197.147829986706 162.351794186717 114.306317206732 153.5260007648
330 131.147454893158 146.436358781276 156.922053378281 156.846832972838 149.526353290642 147.104872245024 166.944818644601 123.445489658031 159.332717092827 115.546684997926 105.468084644064 157.255615271944 168.440388318793 132.000230125478 113.701107557843 159.070703482998 152.756585481739 143.692041377453 119.574320126624 119.304553868131 174.282449091328 209.058174617752 134.058241981205 96.4080978529357 161.799573540654
331 167.730989978929 152.754977751646 145.493112445146 167.953815327491 117.790032471718 176.00346286139 161.968076976459 130.37212833289 130.647229558292 111.197520030846 141.7749963593 159.618462800479 156.94803029024 124.178231132845 128.8338030744 140.047703191171 151.971000640171 110.415362520705 125.550945049729 133.208191770857 157.324359868554 220.838433130639 169.047725120591 98.767768281783 163.422982746225
332 137.812214200123 139.189119578453 158.940080373455 160.659315273643 99.0959698672928 170.213632544419 163.778343510051 139.580636724695 141.069347836949 112.658204551437 149.072788235374 151.783768707779 175.094024024607 114.823658155304 131.623178125927 142.298634493136 153.644841711565 124.161919162091 121.279257198186 122.622675573469 169.867644120188 206.789934303199 147.540509625853 100.258197405616 162.766889956115
333 158.866239445031 152.795151860731 128.0668933583 164.486709851378 144.675557312587 180.051153944382 152.603719934666 127.228641629623 147.818793194163 106.305484768387 113.438789036574 156.293668139816 162.790638247792 135.359189576493 128.063207775366 131.3454843787 144.646631566333 137.282498481863 117.178981604941 119.410948234663 160.585855532404 195.689625997797 155.997336695851 117.486855851366 152.343390886249
334 146.481216324047 158.366004807104 149.651141169912 137.511853920396 126.38346526007 158.320011036897 181.045321218722 125.175457245592 154.432791673522 117.99653562481 137.829408963782 162.210166681065 159.685925498116 130.845107590461 142.161232171786 141.222830267736 152.546738325672 144.054579525383 109.368641761325 145.377832464772 158.005642857406 172.368469730394 169.398667669419 102.995391427514 152.633392545195
335 168.586243792778 137.518544269863 154.814920075229 171.903327755016 134.987811781435 147.762990710342 163.839276512065 139.57092640302 146.251146423213 110.271472432104 127.442422982163 163.581804363902 154.318143299726 120.773561066935 124.234125780961 159.3926236763 169.543391280814 140.955521666421 112.466886015965 133.802795661077 162.628105582554 201.707547340345 143.47799177293 113.614553701089 156.960652929856
336 158.315302681864 146.420826593367 142.996445656686 148.563891200944 132.132092632213 172.109578594175 165.759317898472 134.042224808084 140.255907804719 115.355143853007 121.947832303921 158.759195216893 159.641571844986 128.819183811982 131.271831471792 138.595714534727 137.72513133701 127.214013594243 114.065927218285 136.714500906671 149.36733271732 200.364626034691 144.735108928581 96.1428096756828 141.720010724377
337 148.978082439598 164.327417502797 156.650404704269 171.227239677156 132.543484359492 169.310736735108 170.76399261017 130.229476259591 150.4456873219 111.762879624017 121.566773883739 149.424979288115 159.893325157444 134.808783970887 109.427832595732 148.222322682923 137.826444354279 144.700198550904 128.389813662322 128.3345507389 168.664787491102 191.475074217757 162.974821182092 128.767332685409 139.251886698291
338 139.021659444863 162.022367718408 158.680652937009 157.145717511295 122.392567854417 165.091155907993 177.053741638984 122.316745421832 152.634438003718 111.619335078816 133.652962826249 148.472460042602 152.993304691937 125.052463276717 130.086796855805 155.945356401325 137.685654989171 138.222744643532 148.570743075484 119.113500875075 147.433359204182 178.967059932471 176.257450816208 118.042423303138 160.599848872496
339 153.113396363815 159.854425951752 149.183625966697 149.985232839278 144.479973265742 148.815262633264 148.173887845702 125.213301113395 148.151987540639 115.900480707083 131.794292437189 150.177345019813 164.736653726083 140.508103297919 136.904538282861 163.922335346872 156.168123772687 145.252978581254 113.16296673513 143.695302587702 168.658444734165 196.340565252468 155.292536200857 106.29999261898 155.571094067204
340 156.496379094281 151.960948197149 145.887936549648 178.288320235125 132.81861913119 144.399373772334 179.752215766057 141.608639130995 157.488586501134 101.227392452575 127.969790865961 153.722728172549 161.694258446544 120.826458583478 140.057040952038 142.382937477781 158.873921430929 134.339430086588 147.802909235419 147.032560207193 155.606723912777 206.390841074635 162.951093910514 116.161490239419 163.716595176187
341 157.078300550024 158.52761940471 154.276983776592 158.920630050786 140.685571211231 177.829809840288 175.686102702124 129.053653705293 151.712549109788 112.527063845449 140.551829379721 155.426995815274 158.719050481986 116.857815192191 122.338209964452 175.434966933126 162.241700947979 173.040598223171 112.583800913953 123.445512635453 157.896840800767 189.058326302054 156.782172442964 121.861429665122 159.184790058408
342 139.461911812544 157.02881749407 154.519235994017 143.656893277341 151.305876219596 159.279014033312 174.610878023074 140.890437176883 146.997482014906 108.25434144499 129.803488838162 147.032991729071 163.837732430062 141.835327668404 126.908596512076 134.947821678303 147.365373835488 114.119075976808 118.277208805597 141.624590813509 165.832379205796 176.831746454537 162.087542968815 110.658504105173 145.002020710023
343 151.437159016719 161.917828425623 148.775711115273 162.981768548249 132.121700959709 151.850541657919 175.326831548464 123.024869561198 157.623530512894 108.945842948245 143.10489834357 149.767345980726 152.601562870683 125.971835129575 136.347384225321 138.208686492616 140.80975703049 128.888071364347 124.863823243124 146.557253202346 181.671119446553 187.994629236994 174.173367762189 102.951722614717 156.906636628321
344 125.4475966339 148.489277598646 148.860090648833 169.087642527145 133.498314577343 154.102097906688 187.987392912743 134.35698170832 155.04684607807 99.7876759779165 134.279529094611 152.149481407256 182.032253410873 127.266698480533 148.483153121603 144.643707640701 143.311409633837 128.129690568564 118.292079470328 132.259271260871 149.662277352093 200.691967582102 158.09937839096 96.4011667966296 149.218943669816
345 158.731886649501 149.090009285945 155.574162126143 158.350718780759 141.680533295791 153.424954281716 175.208338571194 131.115232161904 142.887226815534 116.921926458826 123.299744395185 158.218279615591 165.915190093464 123.965817302819 131.99447073496 156.914274698976 155.226829448633 129.125159985762 129.339194793187 143.228190528085 176.815608191238 204.530325959434 164.61135923566 104.136332815307 161.521428587547
346 146.70203613176 165.268386930961 152.235283903758 159.096959512485 131.210320868975 168.869826934808 156.180957962465 126.416041220776 147.0161551498 106.18220929638 141.181797599811 150.904447715142 165.532118338178 130.270722804877 136.273484973131 160.397087080316 161.888413619928 134.630736437874 125.514556627708 128.864115989156 160.609503586077 190.067575024382 156.483358779114 109.930951687834 147.905748551162
347 140.319739843432 157.539814062222 130.497968678814 167.006694943958 147.759079547115 154.755678815092 158.792148043822 134.901134172154 144.213176618562 115.24674710949 140.323023017794 148.824065616837 155.523263034977 136.310171126956 151.612471513195 151.51147083707 143.929710929692 121.94937248075 116.078776176363 137.825615179366 146.709179561123 186.777705858287 162.04052605112 124.149808824996 147.570157485212
348 151.533055462173 154.493385403529 146.197202580423 166.392242386142 123.975326465138 177.29697329436 163.992943739103 132.498552837881 162.163698108727 108.364572177539 132.321930808925 159.07551373237 164.805494109725 112.390842931169 122.58989268601 139.460019748092 166.877937146338 137.567937778845 138.78445962877 108.211842699704 159.150737159189 204.531120651492 138.359751587238 106.798556999781 171.80866229486
349 174.576854199884 156.864271712986 158.229763126642 158.387337263278 136.490450632205 151.511021503215 143.80371588372 135.89151869017 150.790961776501 114.281279174128 128.157533101837 150.324734636919 162.941165022326 112.902045804967 136.672066335666 139.832523458919 153.306475111239 118.932278597187 134.658373670397 121.442198998982 160.32208325391 170.385574257941 152.286395052644 119.644574885619 143.44353206215
350 158.176000537996 161.123401504493 152.834203009902 157.671072317819 135.073867440993 171.686647409752 161.249137949839 136.127104551308 141.118723326382 110.000297312604 130.082115219801 161.909561586537 173.176129653829 111.725684775116 128.042885558527 146.642816951653 131.155987469983 137.074261501928 122.7244796112 128.393284013259 169.697875309751 198.633385347548 154.862914151283 123.284173682845 160.224901775071
351 142.211698904635 168.607038855365 177.345309224719 155.070797746614 128.212499995615 134.527219201195 160.459602820902 141.779543382198 161.659200542428 109.051726192259 142.483038588132 160.540686428051 168.631354182515 132.606080446876 136.157113831232 150.004014430006 161.699696000512 141.01030334743 134.486631653602 116.485605163362 157.749753420527 190.027788062213 152.782217788906 117.204183497892 139.270818166283
352 147.761360354477 160.56140535774 155.126098727778 149.121724463619 149.764121378716 157.531468375542 179.253432946406 124.079991701723 148.045877603487 119.838199392193 136.813789397154 142.731092600373 166.75354495263 124.591914359658 141.593300285286 144.461744186881 162.636643381796 126.512803991632 113.205721494098 126.365120515933 174.917393149608 194.883310604483 161.434057411677 117.214533652947 151.617890096735
353 153.146261977489 152.999127917053 152.252851332124 158.502234767468 143.107738104349 161.499131903183 155.470394044204 134.613873842478 145.846092863392 113.204625878618 136.194433776671 150.588424635042 151.741195398309 124.986343871117 131.335393808153 161.917476133191 158.91469512356 134.890805753145 131.171928665372 114.955041937657 165.264936025967 183.760426628381 173.553227163258 130.802930416184 150.85468107222
354 135.434501826794 149.857358915004 133.320871507157 156.098295407219 103.117783255966 174.831066125516 153.326588087319 124.998156381848 152.059970295996 102.636670427615 127.833763635238 163.47613329117 158.343384447786 124.5538388539 120.257501778485 156.773363936829 164.854081953234 132.2586436689 117.924120688274 109.849457325455 169.929048631567 170.401894928267 148.838363370031 119.195159977164 136.098866205465
355 177.182032059318 150.497407644557 159.224161736958 166.484213718302 160.615251841671 151.623153259505 169.234404073434 136.894619444532 158.980356456967 122.337649195115 130.995505234482 159.299524907385 166.178321409637 127.202424494316 126.505268539702 161.744506113928 150.282046312279 137.073019435661 132.146519440703 130.960797979198 164.299057692754 183.901273960412 138.710137008914 114.162448702769 155.687906660808
356 134.154454503195 159.0038729156 146.120358869057 168.656031318127 139.463466632502 173.205487961382 192.416349335514 139.629697604169 150.958137970437 129.022631666258 136.584482899093 154.545775409661 151.45579997613 141.103840962268 119.733753066098 141.577919299298 159.699740017098 138.290011822476 122.308023801674 129.803640283797 169.056833825679 203.146994892056 147.527380753216 116.711250503617 136.675521714905
357 166.803961011453 151.078511128856 136.809085382 152.717060699999 125.194853796241 166.597457514047 156.485838635905 130.352025561864 150.223894336746 104.776649800523 142.351518306366 141.785077083135 149.547384658632 124.388712877485 135.66524891228 142.457387845415 139.168439866938 130.196957735794 102.4027946002 134.574873272595 155.346962726652 194.661679692652 159.928696019079 110.742324213514 156.587938620057
358 162.783873413927 165.824321672583 143.383432014832 151.947120100902 132.96149749485 170.360417462387 140.355119097588 131.051474681963 147.163383458037 112.428342249717 124.862967762142 146.934727073753 159.675809560879 127.822668907825 138.01959936872 164.152045617813 151.546798993077 143.760016210567 128.99603168619 120.592450890803 164.502890680075 178.505822183802 159.547150461706 121.83893732075 154.506847837847
359 143.888080083628 153.122905660323 157.572761376779 162.576060137503 128.377237522582 157.37746362644 165.518285482799 128.303112335551 140.535758015235 123.907548748867 127.603573366105 162.342303605643 180.764679226208 126.552376330774 140.230701365622 156.508430407241 145.972519041993 124.033671848488 136.239799282987 161.606612264575 162.065033372096 196.139494071931 140.85241926879 115.732481280074 160.082941001393
360 167.976156682521 137.112788646801 149.089820377232 164.403145775812 110.48949437096 159.595746878245 167.782907608172 129.835181373442 164.979674253579 107.422073983958 135.052395582435 168.260918206768 179.712145697241 133.603452108554 112.6594066378 141.074325949752 163.19126336144 150.163801621206 121.890988413218 118.313734358919 161.009586555003 204.212669404624 123.090015470656 108.089858654978 146.453445189799
361 158.729267277053 155.704096529125 148.4064875147 160.879974578291 145.703941933697 180.466720000263 157.255243713427 132.24913858386 137.472642117613 105.292588496872 142.265709865622 155.21661075313 155.610074121184 124.104777299569 129.818811152716 156.427062044626 150.249209430696 134.466737233366 116.283731480969 111.350432372005 140.086213973204 183.543734421556 174.327337723007 116.889984112269 152.490496694482
362 171.506559679186 151.624817626847 129.941883896379 153.639527215026 145.916364559388 169.259574474316 167.464397685647 123.886624809829 156.981969785105 118.791677304002 124.56797823368 165.942330557859 162.045646923231 128.961183775511 123.903909684357 127.841430019378 160.55566988014 143.399366105004 126.085211232911 145.401117256842 161.049719517744 197.436468189455 141.709194707091 125.247011395081 159.319148601535
363 152.245347766071 152.191990019647 134.239072168939 168.178584168876 140.988710370131 163.689431632149 172.21714972143 144.071395696577 139.955433960643 110.485330784531 125.533683230047 148.566274770467 147.447188615702 125.685092646092 128.388863253125 156.747318148119 166.172545777953 160.663907667008 147.400082988119 146.335809598922 158.778705339427 193.432568121035 173.570576822219 124.248552218545 154.836417018979
364 151.628676313335 159.591357404423 143.044753789268 171.664318190579 143.131284563768 177.469567378449 169.442669020887 133.378997559978 152.637368266478 109.001874521937 125.154449678294 153.503187479645 151.570010832293 118.224455054344 130.295129423553 146.520772030835 160.06688786019 128.197508230554 131.191388255033 145.217399371713 159.345736369873 201.847171429306 155.875042545067 118.785730445697 151.709669102053
365 159.812877219796 140.169647632575 148.940207570824 155.267304020143 125.6319313024 168.549629126401 157.683693469692 132.545323638146 151.263673516965 113.363296954164 138.053632487886 157.489054531409 162.701264187186 123.14304138171 116.227520464587 148.609838255929 145.033991472094 123.927905402311 128.128046831393 129.267583172873 156.25525458751 202.414458098715 137.604031185237 112.781549893112 163.314478034928
366 158.386820905641 135.271210570273 145.236132005171 167.610607448863 141.04090873118 159.093243967742 164.604054570275 125.242644140048 160.467293219169 118.084532684639 125.191356216093 154.441289062943 161.342373312427 116.945829004268 125.657646539472 138.152790550035 139.749702826755 126.540572094158 124.764792786259 135.521933403583 167.879051507184 202.105372181998 144.799740954391 107.519172918956 147.05124023026
367 150.078595582832 161.200095104217 155.370227190415 163.485176583785 131.795524880004 152.829877762649 165.834874962201 128.926746482615 140.847214616379 108.48453062839 139.560019255863 154.278119116767 139.96228438333 144.854453712678 128.092458326245 152.487897974438 159.341995156998 135.072975332187 119.919262030536 127.413248406333 166.073224780858 207.221894748608 162.738871828239 114.851334486181 154.093433966227
368 169.982675680337 157.42143938904 140.007884761983 161.811172275843 136.828955227498 152.739484898662 161.211629668785 132.401359863463 143.884104624334 114.309896914941 131.594341596174 163.386425800191 163.71237669751 140.466047515084 128.992533019018 157.760045831831 136.01724803879 134.908578679035 125.82232441713 125.150321772683 154.089912147711 197.179850840497 153.023977863657 116.936805112785 155.708390721821
369 146.630067453449 150.390868736675 148.039270719006 158.095832057905 145.527419080005 175.082534396469 179.945488749985 138.186561465717 140.433221083805 116.216131586764 112.338585394701 151.938315672339 153.324958684555 142.254486688805 128.448886638155 167.539714759801 167.160764001289 138.689153477526 124.302525621668 119.729278732622 165.678410781973 175.154692008922 148.418286120384 118.760610084346 148.96057452148
370 150.788560080257 157.609432826938 154.550920450075 171.909339465904 132.066656159998 165.679113192799 178.424643728974 124.807630847457 147.182446829072 123.69331077274 127.914634543802 151.569594376726 169.615738599593 119.745923383978 126.846886408876 135.728208275936 146.585824256873 133.360918304288 119.617771513251 137.455571566579 168.488521653344 186.608342073836 142.991207315549 113.383935241954 152.628339078462
371 142.172799002887 151.043540396461 135.53129601549 167.02720836243 138.443287184536 155.643352563152 162.192689432099 132.941036303006 155.116340780558 107.798924336689 127.753547108402 166.664499195692 150.482983277476 112.088198170389 114.3290024724 173.763468933138 162.951152141459 146.577658842331 134.707158476548 153.627849132815 171.326252297501 187.613419860581 149.380426014632 111.639132442331 151.571715561258
372 160.993438187368 157.792116638046 161.94850801344 161.942182986644 127.437605734281 181.074865052624 179.438556084563 116.056946259526 162.664089904179 117.357593782832 131.712042310348 157.403298960238 153.295009481121 130.243656471601 135.304149820209 146.377261099342 159.52791134683 142.080146550517 127.828994213364 151.030733507021 172.262110698063 194.03854670196 165.374354112214 111.669263177004 163.015699795064
373 133.709750419408 150.480919738193 146.303774981567 152.959070752162 136.774998928887 166.518085380418 175.140354628384 127.813262198937 160.02326294129 103.081570140007 136.070468635061 158.799546612501 166.134674070359 108.383079095945 137.689919728748 127.084982505133 147.633116436812 135.232602780571 112.140565020279 150.637954886093 148.015527633586 199.715682247135 141.905769502981 107.904813958386 155.048255749946
374 160.215165337805 153.367899883291 152.000764886744 166.116252495545 139.607388264601 150.800578970711 162.884361031999 138.89702725416 142.665148265346 107.204894325026 120.385940358876 160.551756475796 145.521147275296 141.868827478519 120.528648046047 151.253447875507 156.41444564239 166.630311959873 109.617398555256 126.449868031388 152.023821038028 174.155755617179 154.465606465206 115.221431954721 143.259358871679
375 162.925772988857 152.6378137821 153.432706036473 153.211831210289 121.696791797257 163.32819080547 139.943574353745 146.79286525067 150.70898786661 108.734350664106 145.842890861576 166.623634047878 158.714414610942 134.073091635814 131.49871445219 151.894076469152 152.834068993079 148.307314254723 113.485239964516 129.094698096393 168.676913743035 194.579303173752 141.2832340385 105.370003824144 137.95629980708
376 150.970843037244 144.94429536951 160.664833117326 163.865379627263 148.820482286396 155.346573868883 170.45232340148 138.37505558565 138.30311444159 119.259550995918 134.885204087264 162.15513898344 162.445340044405 127.355734043657 132.436597253715 142.52541680329 157.181771940279 116.856924106925 121.441446565663 120.08474978008 149.143642671735 203.394982816203 163.045518619409 112.01160962858 164.563744652026
377 147.8227258214 155.551850636692 146.191114870353 178.413809672582 130.233831072521 154.357072941872 159.089809316379 146.687758453358 133.907830360759 108.334426259325 132.802917497418 145.033770612657 161.705953814165 142.236685741704 123.709949310766 153.62220046575 161.247022509656 138.002671506361 113.894989159071 123.940427459765 148.107610262561 182.121244282487 154.864831591756 128.558391091165 147.677741624759
378 158.880986894441 131.648081614301 158.342840272547 160.035368097188 149.795180219972 154.484317745793 162.166811735214 137.000616528872 140.299315945008 116.0715564739 127.564336600016 165.332632041187 170.610861435289 121.00048057315 127.075224052902 149.886772808666 158.333510769289 140.182055143352 117.260185736609 143.265341216814 165.15748039799 192.818268740798 151.107424273674 117.547675513398 134.303206769114
379 157.574603785604 169.847002710634 135.296666027752 154.032471988797 116.776383726617 170.90249661604 158.691855218158 135.983626129265 141.967120473625 108.915497657147 125.599135528765 161.446875396847 166.519735517773 141.375185332511 138.528461980701 136.22667720052 156.035782431032 127.453480312444 109.241100546118 140.859320323683 165.526615784952 185.688231708416 156.237881635994 103.27121909843 153.489586345541
380 143.18015402541 153.185083218644 139.207678497204 155.044593161418 149.080725098571 174.234146299565 148.306971657261 132.016762430386 138.528320101021 102.045582513665 124.343382041623 149.660123798428 150.030880747358 123.453681083026 134.341001109817 156.246446194893 158.0662486248 134.634079353544 112.951369405986 114.855243908957 141.995510462732 205.424345099518 158.755608155759 102.436676544774 162.866572533049
381 156.612899092599 131.093028247229 168.786358009413 154.27484237416 138.92463900002 167.189700351002 192.409507134163 125.523153145962 159.851819258914 122.627714546154 116.149210971336 152.644693872555 154.875381622922 149.929110012737 116.108588021437 126.720916792312 152.94176890745 136.175947288812 121.321561446105 135.530515593786 144.332094662858 195.040825388937 170.431018939514 118.752468434965 140.721165724126
382 164.363511219222 151.981408110998 143.957323266802 177.832940804898 151.206522753465 172.186130844024 177.997395453228 130.985134519169 143.643990769361 107.616088162724 134.690070067658 170.325494113444 164.348785546408 116.943788019234 128.77620657275 145.306166171781 164.599217713232 137.852509433294 137.790533297879 139.924529333195 165.051298940531 193.250121089867 146.571931622371 116.449448399377 151.608868611227
383 167.984010202013 150.413695465673 147.101989988101 169.830522102839 139.140307998883 143.993471402163 176.239836647532 148.266474793073 149.714399848751 104.433407248137 130.125856171422 158.810200850889 165.537063314928 143.540091834125 131.806868287462 174.315381527798 160.041559173259 124.613090579709 139.280989635946 128.346105374848 158.442872127297 201.219442287793 145.185868529994 120.332688378815 136.336709635523
384 157.762009232004 151.258842623441 148.928722630798 165.114953572695 130.655022378931 148.403795548413 160.321302884025 128.568893867188 142.934133752559 121.297566692331 139.84493624293 140.367268102474 148.069298681639 140.165701567228 149.055347796651 154.521398460234 164.047139534035 136.826827123589 109.631254692131 143.429127791699 163.760176314587 193.437584668658 134.499357728336 129.326022080593 149.072208331941
385 158.354091061829 162.286648533597 158.489841635265 156.084900644648 118.041828057607 179.908783123325 121.924849852842 139.816125303231 136.722994204051 112.878061428938 131.349723892471 157.673271422553 163.943795357225 125.042238709078 140.95785564963 165.667377507351 150.527220570201 146.227115631304 128.248507032146 115.459531623197 183.424054035958 198.288580457527 154.446638862099 119.575932135493 143.748708229054
386 147.209004126923 152.008453666479 146.612426662507 163.867444578847 123.253577601496 168.768130049118 143.517726502439 137.094913147467 144.428667364875 114.398249032809 131.599238290141 152.688283991778 159.539420189098 134.039049816293 117.111201896574 153.516185198685 143.908787897157 131.940786369078 107.607593774764 126.764192129295 155.503269930898 187.165957448242 145.226172231572 118.231182441699 162.522132109435
387 134.325380556189 138.475584143671 146.240055322962 153.995875829128 157.43252820184 169.19345756531 169.630714560534 126.007937393406 146.403064446136 117.21738457292 129.675504252282 162.998071173956 162.309720307356 123.594420793398 139.636112132829 162.223691514614 154.008811974864 138.025994310447 105.133521180803 142.66390097077 167.859501837092 190.054702962999 156.011715093028 110.582847856137 152.130137394627
388 145.664350194379 150.979229905283 145.630839514285 149.638406303722 130.690387511684 170.081231180526 187.828225990916 131.73220038063 134.776158155043 109.422322890716 139.269619635242 162.789960937958 159.688833942875 146.202932677575 124.768676439376 165.790721706712 134.609431650118 131.94214734145 110.049055124481 125.830566009538 156.566061475746 184.638732729083 155.488201330287 114.174315998106 157.832268484237
389 148.93295168868 174.493375130283 155.106533399798 172.400521007999 134.452473084365 155.197397605385 177.966262281418 131.641550074354 144.000996403608 119.00386485163 128.850413368847 158.658388466249 169.404600130044 140.690224512248 144.74118607219 144.809449311921 145.467967534634 141.314858728378 124.264320855439 121.365144048594 160.463024150803 182.310542191803 159.082975553526 116.896965358574 150.423835885416
390 147.212905341518 139.899893926097 158.284639663707 171.570554254044 144.739919530835 148.45656775572 162.314267106784 131.489428136224 134.181712969976 104.748794090701 133.148523160518 153.773582286624 169.274655959217 128.592036585219 124.208956578027 132.688723389989 143.214322257076 120.158909377728 134.991031561379 127.856193548906 158.363128522768 207.487471630096 154.915284631303 115.90385457014 155.822609059748
391 149.766075983985 143.042546647477 143.477239923748 166.754571104633 147.213166319865 150.104614444011 163.309009939441 126.948914004425 150.29261988937 112.797939070355 129.113828629569 148.245712598663 165.489321942638 124.671696907911 119.226149163499 135.014290117157 143.109407454689 150.980457206436 121.572064352479 142.722363938763 165.007377188747 193.068995404121 167.202721496926 120.989948787321 162.258984133338
392 140.074683171849 144.249853116673 127.480898918849 158.998529516066 117.584513936504 168.30510198639 147.984450222725 134.785698788106 142.236159977793 120.440670903654 128.93716358624 150.659951411638 174.225476246721 130.916734832422 125.715751763272 132.258194385292 162.203657829844 142.04802999587 101.964872592993 133.139084312337 168.726348522725 179.4439363635 149.335180029392 118.006620229442 151.89967743549
393 158.759708577808 153.295666343422 147.264487731953 155.759110219288 138.20599866098 150.54845655653 182.994162408133 127.23912199254 135.686496607759 110.300764854208 118.381422393727 176.097961086056 170.457690833814 142.734168085334 126.758564804691 155.029148244329 158.400390662302 137.110424346133 98.3976560600171 140.95675453151 149.088148078071 188.516339510882 134.853211152977 106.145374846977 148.835503790275
394 154.689033128567 146.689717899916 150.36832478861 168.885625416899 104.9542571607 160.673386673425 158.122609634602 136.487424641197 139.77587102346 120.080461356067 145.21430527383 154.835875319975 163.771151942364 124.555428814539 126.134019224208 138.773861010037 147.38157059652 119.904615390879 108.637922289139 129.489201821331 163.138279404951 207.249082250042 156.167637707435 112.036378623995 166.687653289967
395 156.824348867953 152.398871466864 156.561962951668 159.617769534264 126.986094437705 168.672763302479 193.016494854796 136.524331138237 143.079959690263 108.50935553808 130.333646299813 140.740267212694 174.343916292833 136.561124896211 142.959403600432 157.030146105554 135.087319904618 146.567201690961 136.141343187708 137.207887018797 158.848376198223 179.976035920281 159.235197862919 114.406315686251 162.210265894919
396 164.638462006698 145.369566301147 140.200226528746 175.505759605784 139.325219098954 158.152853423329 171.492367445907 126.679245618019 148.185374110193 108.055201041866 128.612708371714 162.817848936505 151.885227287644 122.383870920911 120.196842445491 156.52866095737 161.422168634653 135.760917764115 118.173753327877 133.579844544988 156.958226406086 202.392435636694 127.973644936928 101.757339426878 172.367658719778
397 159.039472432885 147.224124187379 145.453561130996 160.152812465304 133.223079066387 157.395219404242 185.667649421356 135.159363944512 168.083551879128 117.979996912298 131.984344158968 144.271696293208 155.52005234293 137.466642072568 131.46384144307 136.460880564369 158.926371335264 128.472670954414 138.962784538888 132.636822136644 164.037309967909 189.008650411501 157.814928513403 114.320196060724 153.965582635958
398 134.501766635065 141.694530243291 134.050062609238 171.434138068951 126.242462565208 186.156401038788 182.459756148143 127.800929723386 146.926868683816 113.997541360351 127.56535628896 153.80929433885 158.894508911336 136.436522254496 127.275002311544 152.624050053243 154.575758793708 146.137453523451 124.604010512896 127.546737715935 158.258803889613 202.270097474153 153.499693645176 127.622028830887 152.296691227839
399 158.055195606889 162.409261781023 167.341760127045 161.307237781381 136.936032497278 172.908142476687 177.507604993182 130.387641206814 141.226172446039 121.491596198471 138.41003351665 152.44966686962 157.979092579433 124.980302415744 119.849586050811 140.196393914376 154.318818286349 127.989672363982 141.858466426356 133.212371031246 182.543933697887 186.995751576578 148.859084183329 126.881135258581 154.252879438679
400 126.447465051884 158.725683153559 147.52496667144 157.462537635257 133.186635685985 140.936504047397 177.420037862306 135.603055016131 141.052216578034 112.651416857365 138.860982105528 154.707659065398 171.562888361121 145.655512926057 142.231893273942 142.491532786971 160.448005454489 118.535341254268 114.260069138419 133.815023382166 158.316474678529 198.122078937215 146.413894817708 112.099538979648 155.923340939805
401 174.712379743737 147.842385504014 146.143957112901 167.693424018179 177.406561426377 145.726377421211 171.948323664496 143.072438797422 142.638613266427 118.042167507167 143.428624722594 150.128667940138 162.681137739783 136.608433252923 133.595628669841 148.427718893238 149.52166396492 140.25828675734 124.694943941765 126.073165701836 174.467906737486 190.772540143492 180.273724600034 121.672428864826 152.549771894951
402 156.104413958778 140.671243399047 153.629559604973 162.929121693048 150.842828708744 154.89374238952 144.007969217163 143.769762308794 138.818010263321 126.631755162903 129.478307040236 147.12179805875 157.927903238312 116.67148597016 121.804491976883 144.30721333396 141.462107256233 126.248697605088 131.835850850652 120.855985516192 151.173112691247 167.529151052791 125.024269893416 104.998407320873 152.942166863713
403 159.510751724317 141.690817009116 149.716669418781 143.616262409211 149.109815297372 154.598924384314 177.344286176363 130.288440500797 142.061510804116 101.658733384434 123.489182153675 151.783657062617 165.845016004258 160.265557058778 109.833454700469 151.986806345266 157.009771377225 131.518229409792 122.728423676426 126.913318284314 174.775582828901 191.264510205269 140.303353557603 128.263560267628 145.063134107472
404 150.332620986804 134.215078187789 144.281592560246 155.326119991525 144.040076549207 158.922362410875 175.411130408285 136.341757702481 139.619431729525 105.613508961665 125.498318235052 152.673581458011 159.580941920497 126.829978419805 112.181716849816 131.88292045294 148.596955996934 143.986801627686 119.588588145023 129.178977495947 171.66285692084 185.785320243432 134.682861780624 114.315974122424 140.618825856045
405 134.230024152358 147.358918174256 162.166092282066 153.298443253979 138.809607175382 157.45028665358 173.619835725195 133.213395053956 147.774891049037 120.38990085103 133.242160112111 149.799476431145 163.814228254864 147.418995636102 123.011426432756 170.647735610022 142.272214512968 129.398224148167 130.559719565964 135.027763868618 163.893315080026 183.849964627738 147.235937277819 128.789643360132 158.945275652454
406 167.703286715295 152.871323639748 152.450118241402 161.38492000721 142.440844557077 157.256665238166 169.460343945142 109.725986563185 141.918470819675 111.674714261424 138.66947224396 155.152837810161 152.307813210828 128.117546894532 136.115842278008 150.984549273913 151.326597391476 125.090360350371 120.390656591283 144.682124478916 160.973158363378 192.509837143372 146.753809058973 98.4583908692978 138.49603453425
407 156.368700428478 151.736500536734 185.190148490673 151.000711686727 155.020345726472 142.195318770282 166.939826152302 137.563595970407 135.772607263743 120.115182540351 128.79598412624 143.785017509275 161.263640336643 134.101417114427 119.924076538598 172.691342726648 133.796799080652 129.45703238697 126.789425932617 134.366681005621 159.95538515516 181.210395886893 166.822410707275 108.110839599099 156.756235034281
408 157.409526549065 126.246799661829 154.327706069989 162.243635719796 170.193976055266 157.341265692285 174.695952425381 125.175846045158 122.35850550005 108.046958507615 115.856473980402 148.674804834731 159.551485630422 134.860756114532 127.551683732382 161.28469991611 135.617067483342 123.356102896381 135.487904236221 142.508238769797 166.638004411679 190.26279548678 145.35954292205 107.554506165601 144.374882976077
409 150.09523902099 146.013396446247 125.33324887373 163.257139623624 137.772160995541 160.844592446839 162.147340638081 128.6525043202 144.28515101024 101.576064535082 125.88397401959 145.348857000201 161.273922397642 148.372562662245 138.971486640251 171.267804038313 139.892183883318 138.405091963342 140.314180594591 121.925396527662 148.581474185843 177.586076801989 169.623491589984 105.762873414148 150.883594119716
410 152.368259699319 146.429663735433 146.967272305202 141.763789913047 165.882744295131 143.240545289689 166.682695659437 139.912814246279 153.270246460671 107.484096819099 138.739162040786 165.957797906688 169.801179921398 127.999900211469 133.923348601206 131.520563422119 149.143425272498 136.496599612202 138.152790994718 141.832178514824 146.06453621364 180.200628009704 125.497098858334 118.948929409012 123.262739115339
411 146.19084563767 153.856459278597 172.803163112937 156.445945424046 130.068454724654 159.712626490823 175.675720368371 130.078970442971 130.91620874863 124.026103393073 129.697549106378 152.248717689773 174.743135457656 134.559411261586 116.262095374688 159.492516997641 161.333239449647 133.253862575714 127.094845808137 130.646304221551 159.345732687054 198.88812954524 140.546390311303 109.56611602458 144.474641237757
412 169.818474152859 138.428673655748 129.847353721016 144.223752473917 167.672479267987 176.799707763321 168.705974337925 141.378624184791 160.066091539986 103.673153248697 142.06052061683 156.892441185613 168.135201240077 134.2474580136 118.26334006001 155.00537406603 137.379204976807 131.150929971122 135.238131003351 119.607807826146 162.904458056417 183.185566087553 151.744138050218 133.587744589382 140.884313403227
413 160.533019191628 145.888306460638 133.67762912419 162.629124458234 135.501478615325 163.650025178141 177.152479826905 132.496803327787 138.967266817255 113.399334927558 138.144018753789 146.019473776516 152.796839953747 126.515888169442 118.767229109743 142.618713717439 130.042292422226 132.682631688906 117.276170844851 110.09297207047 147.971807324679 183.651313200628 149.015749154021 108.585786908642 145.64272857395
414 156.361630726016 144.933418131575 148.326416961861 167.993946009644 149.348182979668 171.942295249371 199.177985903707 131.661836852354 152.007675446586 113.673862662556 128.828582924989 160.856712755121 149.856411644371 137.61718664968 114.882259539236 151.892578938428 155.218702079936 140.638624773809 144.055494946439 145.69992012864 166.738547065642 170.874200615416 146.733169832951 132.883255952667 131.105775024208
415 163.585459769209 141.26873443287 165.344788377723 167.7674928719 125.659766816012 166.904078910904 175.566829902765 121.582749470366 149.85838308093 114.454535618737 152.89122374674 152.033284135813 174.798114432577 120.757490077796 135.277217029358 137.393648058418 138.35351822795 136.387105506989 127.132531386241 163.51974293853 177.147419741282 189.830164153094 141.636120783049 115.442005803143 136.549744054552
416 148.092947369693 129.937381174027 144.177968283574 157.169421204148 147.949787630955 155.557053992174 174.385301618925 131.878146906886 145.948484690651 115.23907383702 138.783548089283 155.878013381071 165.830612982424 124.726627803651 128.285859037689 157.881995619385 143.011359831912 133.299778320627 130.689705326803 129.524326658573 165.919305792788 201.029480136019 134.157815856328 114.024411969114 146.933342985148
417 172.382357750795 158.367507175841 145.334775220276 161.646742865705 162.105789783559 162.839356357069 159.981811135889 146.26799856777 146.611705520928 120.583683253025 133.217446274957 143.377966138576 179.602895570903 148.506962259674 125.761767062171 163.303287194693 131.562320314673 118.919407805673 135.530386261151 114.21393052645 137.992641273557 176.575460820058 151.630229132701 115.929636693678 154.671583675727
418 162.59948717042 149.754067515508 141.305938831749 144.985057534497 151.80563244936 164.141311234316 176.224369530189 138.930220223116 134.071772372341 116.212625607679 142.769575956832 152.793365272334 173.525950126232 121.518243291739 134.922420478139 137.406947939029 160.844662244917 134.248292878571 126.483682396578 135.173367229996 166.309921596131 198.031297386316 169.393704335028 121.229486084983 148.361122772025
419 154.29148714852 138.074928565337 148.175479872302 171.313602973887 151.051773473974 162.347527544522 185.394567268771 150.122792366817 138.223281905904 112.403420217518 143.338241277607 157.5191416311 164.484811776722 141.660537040596 114.422763716584 160.629128666366 142.267322229657 142.08726100317 110.101217696772 145.821054234532 150.816916533924 182.023366952926 141.620343047746 112.673752737413 147.087961686298
420 164.055903716981 153.057103537433 147.081826778657 158.904474205727 150.812769060633 152.913713939934 160.623036297398 148.613706248875 140.177855812383 109.51139931025 133.937673574624 149.335448090694 177.638574900989 119.23526050905 143.09690647922 145.317233527244 141.747221879279 122.642317642409 117.063941871801 133.134972936844 157.46513425044 197.623272105093 143.848948522975 122.031430452663 146.907715042107
421 162.50773632596 143.767439050135 143.276109885654 150.720843036965 164.68595342773 165.57900330247 157.235786714898 126.047047328639 145.71680601046 111.624869574561 136.841926631099 165.486635038341 167.673154279977 131.996525013593 124.931610759056 156.272522481369 128.124268652555 142.187690581285 141.119718535669 151.750940016146 162.882359619456 195.49490518406 137.701765104198 116.452261028514 150.257897886464
422 165.321701049758 142.830298839872 168.767369100655 138.706503375118 151.435256196824 162.39440610378 166.492089503234 127.218261596264 147.494039049449 121.377109470821 128.904430699316 150.504583146659 178.484611725343 130.883854035076 131.745804739706 151.955463302591 137.270250978829 131.537475640298 133.739364436522 135.744476955523 157.979115252035 182.071926528639 127.148313974393 121.999341009348 149.681767487501
423 168.000798146116 158.855146586433 147.728633021097 172.85082301059 156.836829567516 187.243014214794 171.476824517416 133.770519531944 150.549150037576 116.138592757575 137.698752357388 158.623763093491 161.698599536143 155.715336558083 127.407141120089 159.524362175807 152.044302826475 131.832792640931 129.537603080086 106.909509079405 151.2656780048 184.242596601825 160.427430047335 119.847434913085 152.708510322289
424 164.263618950924 152.645856485704 135.605669575024 150.499737588374 140.423579942844 167.253317644092 185.296850510154 139.906283788364 164.216456840205 100.64194446076 142.623573513273 151.55738697703 161.756466059063 152.840549278127 129.733361040214 151.359611173943 128.964280669153 132.640139019331 114.123258697166 145.620084957743 178.926195546323 182.086913981165 175.995008787332 120.113888584197 138.079903361549
425 157.346652213584 144.31940451089 144.724792978657 150.832826974111 156.58523530791 150.100667784798 164.464000460048 130.031147857826 140.52313206189 106.355617025734 121.868210499974 160.585984016289 160.75836182165 127.083746723117 104.893997784104 153.134345689272 154.709879952273 123.147230918618 120.974444133568 131.845415157585 152.354168143699 186.715372694953 130.982034030721 113.266982536828 145.158088596967
426 151.070196110752 144.602325429098 155.676005692525 165.401703571081 140.293199148077 132.23732877675 173.797603169777 148.796238267512 148.273691251204 119.220035068917 118.287145768814 147.874974567898 161.24717345002 127.289540597479 114.539897953898 145.329259144857 145.514806600353 139.719661878177 142.159938842288 112.994184150244 143.860554113299 210.054647529148 141.321975644536 111.997811271176 161.103943906935
427 163.71416019572 157.674043921438 157.148571836999 165.094573568517 139.815837012035 158.985200972444 181.865690346381 143.31213072435 152.604469476843 116.065008762153 131.314761798349 159.82419750632 156.941723950853 145.566949016364 137.771828292218 154.153511393762 147.633510691646 131.940755868438 122.13476241647 130.157356936242 162.454288067958 186.615420800951 168.203838460726 129.12605906701 150.629599675512
428 169.512397271678 138.44435217469 147.043309220309 169.932369449566 159.550700723085 174.474073017567 171.487719087935 130.772100239956 134.471577794417 106.184250229925 143.807910244849 153.99400491163 163.930184523513 133.384414113521 131.098632635446 146.111573482216 148.606813805301 136.78615252657 140.278687218201 115.872736362027 146.224264660236 172.974261044213 151.995697904918 110.343981317824 157.431429223235
429 147.612281747805 155.735406066637 145.858614333245 155.963730960229 148.693817103019 156.636503274779 162.823505881375 135.356106804282 149.987874363515 116.542392108482 138.582838292849 170.059434599957 161.451035622505 141.155246041077 123.857589823871 140.24728289205 141.041762665313 139.309616682766 118.564789474027 122.11714598509 161.307144738798 178.817821044752 146.60351987431 123.697817219572 138.322173084925
430 165.937821156393 138.134830110773 155.67447884793 157.306368917699 145.794657191443 178.581046160656 150.252295978809 144.855099455125 165.558123403218 115.198161152497 143.117135452751 163.744964419031 169.86816515194 130.722507723121 115.295478585269 140.662106696412 154.691477987135 133.828490068684 145.690667328845 128.469586104313 154.604084273412 150.631533598141 151.545996266232 130.323205327016 142.332101645937
431 168.831215823248 147.152774140343 175.192969982888 150.167750001219 170.527069949258 160.757780203533 184.208628475888 144.672209390574 145.931050401583 130.13765980738 118.252133662888 156.823328695583 159.887165632739 131.508773778733 123.684280840871 153.864516684131 137.818114882864 128.580660659774 111.997855550378 128.165739769206 157.204881022614 185.459432124222 136.007363093305 118.041321173608 147.143078967166
432 144.166026220494 152.213605375796 154.049226378462 144.605067548595 144.274404642853 149.329500568912 159.720878872285 140.370740923923 149.128982016891 115.645448615806 136.205036290339 157.312642586714 167.359574572084 118.645680643744 121.817637083378 175.915347448358 141.33900909003 121.424119279223 118.212558382554 126.053620000249 168.787235827635 172.358451218012 153.433985278036 105.53867971168 143.833988987846
433 140.615955171236 144.1537178741 153.082505631648 159.314649062728 148.192671100532 170.877855886058 181.656699198835 143.098642381467 137.96558241559 110.346585271649 138.715468937306 156.061951332211 162.656170188885 132.222497907152 126.306127326842 151.816853737598 136.139360665389 137.806003770063 108.531550439221 103.281271647802 172.629732863074 203.025934107843 169.448706367181 108.477329186501 161.210366580065
434 170.309384382297 151.060215505797 146.361908665363 163.273938292018 167.364840849549 180.204781921403 185.270141976131 135.387454332054 130.504110290003 124.735543052476 131.667657192725 144.626887725896 159.731119498653 145.550668547701 130.026721309048 169.585993394884 140.600327845961 141.120453183629 128.286554088057 97.5154243946973 152.508724945967 181.445852531855 164.354705618309 122.166727713249 167.961516403982
435 145.021469882919 145.302293064232 176.145809082247 146.653304797186 145.160294212107 158.138677342098 154.638400927431 136.483165710377 139.688539442023 118.922531519448 139.217627067561 156.577003203809 161.654281311742 133.931036272959 132.025809648458 141.444066068021 154.752221102828 125.624562734236 112.901319896661 132.214335728668 161.075847260808 170.239808649431 155.999146683912 121.809831700598 153.652346664613
436 151.1748976407 142.252708933654 166.072041988256 145.855156033894 141.753151762191 184.502082829794 166.273120563737 132.816552636908 135.523688901839 127.246533840057 132.892907682391 152.419061951981 165.326684230821 119.6818400732 130.983892217136 144.485132998169 138.417844406981 150.471902651795 121.236784901745 141.208964933997 157.366631996403 180.926817621838 154.474836048157 113.800169469277 147.723193331413
437 168.989585734158 149.071429556855 135.982790707187 153.620954677655 146.458429853953 170.079266236868 162.089626328821 131.775027511516 136.103138437797 125.057671232718 126.114831017174 144.771289026958 159.467822115919 136.246756791416 136.484287509458 147.244532483156 140.201848860246 144.679032545579 131.450937627443 140.180532977412 145.154622803146 193.61751303286 150.917833697309 112.21978880713 158.769710558878
438 150.799648427078 145.162049684484 149.502361257788 163.230527208474 146.005133291157 161.241021370463 187.542709628195 132.582074574319 145.380907301231 109.107491878985 141.289351370788 159.261947091331 172.474845118815 127.833276543459 140.929606751109 141.460549517163 151.828776054986 123.417493592085 119.817794758537 116.436454812329 160.331065173648 192.538637681066 138.769129776389 114.185303220021 143.527009636621
439 145.865196823953 148.433847140362 166.602812411725 151.714885720896 160.424566550063 156.893294905074 186.818448274695 140.658538371494 142.919138501333 114.271468799392 137.119250022366 153.046721700092 164.891699276001 136.146041189574 137.796455352931 150.151014334727 147.521858986742 141.11865691093 129.695405340476 122.76239648375 169.149604735602 178.811407259827 160.750251974869 117.264457244293 145.032606501028
440 149.016447844093 131.018083744905 150.923860944121 161.835065571925 141.981533435114 158.20408753139 161.436060431442 139.556478870202 134.901925604667 114.372197086448 128.031583570542 158.247606403531 168.732502682854 132.401660351829 136.958113530316 140.603614239605 139.595164080274 137.013820952016 117.764118504516 146.744965630065 160.107282085516 170.956078459557 147.160328472414 119.856658736734 134.339339286627
441 163.152821665328 162.845628876705 147.555954827838 157.444084148018 144.469658586362 159.919696453793 166.143039874673 137.531571111385 165.069476624334 102.554995887407 132.142074495863 147.194417418883 159.521661000766 139.075258009029 119.367056386943 143.376873990879 129.830535143821 154.517547980805 131.583609624901 129.270543955642 183.955771734105 187.315378613725 158.959205461396 101.956566072209 136.591597858941
442 173.493859852898 139.348837009642 129.624964493293 164.396733877045 148.779841929618 154.439388104439 184.712914602002 137.124178414255 162.671960501411 112.914482716736 123.097438448903 161.31785997373 147.282836550095 153.776526800429 132.796471855471 148.455235896299 150.361253515759 132.540783973895 118.790569918902 117.057598611021 173.080225226909 187.867385504004 160.938168261437 111.82856459945 144.582886028446
443 172.676234267246 146.616313828874 135.928363668618 162.539058784999 118.293711350359 170.921273229943 165.651347257573 131.306482504677 143.095714109914 117.332735191597 124.041437839637 151.277152458365 147.91652258241 127.374434776359 120.441313840404 146.36572632048 142.8721719618 148.474646229722 132.938864919054 134.909606556024 160.294311274571 181.747004149634 153.294429573184 123.061520766681 163.311326650942
444 154.178390623735 158.715991137521 142.360062487605 165.903729024783 158.598221874079 152.502872641126 161.433549873864 134.371422085107 149.430390553343 118.774889183919 137.095926552954 154.069625840174 162.990071627707 147.140770013658 120.523420319149 141.074325265686 133.962231154235 144.762517288725 124.708333248138 119.433032725624 152.371453212716 163.749599381602 162.385763734336 113.275475337278 151.029364427335
445 154.118863140243 150.424901793324 141.733350253258 157.210417113064 140.982744341337 171.197787811329 162.999739076763 135.469276652372 145.012603082388 120.351716527052 133.55429462492 134.973317502439 163.377586426988 150.242921551426 131.033999460707 134.019765710856 165.753039629156 142.334423477221 129.992640009132 141.375328603487 168.534343220661 205.212414103606 155.489867875082 119.484673395398 137.912388916523
446 152.844395883404 138.642689429089 142.546919017264 168.06753712754 141.232989003397 158.791899914139 167.910389546262 135.755729087569 141.608626719584 115.506158326978 133.21223780027 163.935256722616 175.335865879389 149.934702877341 115.550273123949 153.747353834183 151.351857284975 113.434135899161 124.258520769044 111.950625638605 155.27438359165 190.071818787895 136.795128766332 109.712729139893 150.252391501254
447 175.011779895063 150.885722089813 153.185699764264 174.591501287831 159.058718014245 161.573818665727 173.106449264286 141.787128936252 130.183740231145 103.161129303263 130.533508500121 151.706575908277 159.332103455493 168.470330132992 130.415583640878 159.074245764493 142.790261509243 131.300826954606 139.204269666375 138.97131684308 175.209978718313 197.479063332483 173.882384101233 112.323410888416 149.982052004638
448 164.765712524785 145.149724636247 140.382006485656 156.478540065963 131.291023364553 164.806717470637 163.1741226028 121.440975221218 138.629543463183 118.188824969068 126.300213091532 159.271041852031 175.028179948567 146.40720132349 121.334149164515 140.671118269156 133.199957640666 113.875352539793 122.503273687232 134.307377420562 157.115706548039 188.095855310391 157.222500859239 114.48291771095 144.682274266864
449 172.035366746095 147.56512276497 138.657652698151 165.427716295824 161.088449380187 167.077618938714 185.163936082885 131.096797992081 148.752557143302 108.114171632897 123.803739594798 151.52730999368 150.142098142956 143.794252030177 132.168823250568 154.807195441081 143.321044030831 129.122654196764 126.399576316997 115.04374317793 181.840196900494 188.729063690344 180.731174374358 113.241602590017 143.733015683181
450 174.535670033965 148.624837660217 155.935659152085 152.53191809912 162.834514678224 176.135729714209 164.706718707948 139.386821931782 149.265825075012 105.665255483522 144.332846457001 163.382054285035 166.800085888166 125.951451219116 142.57353901026 158.938080213165 156.639173956325 115.559938994511 140.269089396517 111.72394773995 162.003763881258 173.591759272821 149.443447268552 130.550313645654 140.857031969236
451 148.353267636426 160.473652740647 149.050982640905 171.481755038492 162.995250969193 171.599253303532 178.492546717859 131.139862171646 139.253766407369 116.447818695753 136.089777519174 144.111265079466 154.375473302996 142.698247664531 128.300146749353 155.821110166337 133.342615117574 131.942720903459 142.409510528305 125.325091759705 160.928464590269 188.749489460557 155.628163340599 121.18505468754 145.754019728295
452 144.652955244964 159.490397993576 152.304926257073 150.586054432758 133.732894081725 162.452389216627 164.289319190376 137.169109430989 137.680100356653 121.308199991378 131.270376788327 153.500566522107 163.908342248696 128.000659434021 130.783560955095 130.88383133693 152.915056488782 124.063383573619 139.031816108157 131.204881579091 171.242956617394 202.840024068928 164.140517982224 114.171927775753 151.16568240297
453 156.233187817183 140.674764159783 135.394224556246 160.796177451568 156.116277663546 164.809618658844 172.996120338879 128.982249397656 141.349505399071 123.791874231671 148.492765572763 152.691553304831 146.572100544854 142.48010664557 126.360603323693 161.836698824256 151.000328440719 131.159625755528 132.131729887447 152.392638338141 162.627466078287 176.55262125908 147.995288591784 138.165059307389 150.255419395319
454 150.835198309243 137.283933604443 154.753913302988 154.264376662837 154.610641363724 164.296223555336 177.465679982981 150.558025761397 151.297787089524 121.435262375345 138.051757457396 159.638857228367 169.618087340013 141.924721680625 110.061536929189 144.513441907846 157.075260325395 141.13324579923 133.54397314954 130.219040871649 169.032519349479 177.411170247624 150.077153218912 119.18149400729 147.163797890765
455 173.686946494069 155.00572642562 151.333999092944 142.045760139301 150.69100131565 154.108431085294 167.808713680861 138.363187359552 145.958928440236 127.576491314149 123.302219091187 149.419373941305 157.47748126073 124.657510647999 118.789718576588 182.372760757517 151.14045848367 139.764462402624 136.696019781058 132.41300487831 144.675657829896 164.839835804112 127.345367763138 109.640401734101 147.100511333982
456 166.90688209653 145.531687667401 149.917871216091 167.538352023981 143.55527084666 161.932733592931 168.708457655791 143.003108468912 142.133404638245 128.384854493936 141.619891337123 155.61651489326 168.059367689565 117.730896038369 123.548989141622 146.24691593601 138.893982308143 128.461560850919 127.213768986186 130.544136945302 164.991572694116 175.692740590116 156.559077488065 114.624307620359 148.680100527418
457 169.666804800978 163.30507596591 147.464899215735 155.635625360425 134.120628260262 155.172047344293 152.521229794284 140.379898387298 155.524393025524 121.679249088375 113.514746755758 140.833453519899 142.5257548472 143.420824424011 114.926427324534 147.738824574226 129.15130972756 136.565476040847 137.838762450375 146.994765509926 144.082911614119 169.983642437613 135.512200755125 134.039365603651 151.379831557144
458 162.252464100297 147.389682983843 142.879097284788 154.644470417779 170.451449063789 169.093991226381 161.434392210512 123.904852789529 158.751782213165 99.490049515196 152.417366079327 152.669385250093 173.905801906327 143.163999670194 135.733756690981 170.432294788474 131.848948304727 147.525308514328 130.565469551263 121.059639838099 154.959730486571 185.135836254789 162.564503227783 117.925163877296 159.302213983259
459 165.57993594915 147.033140711578 148.261915980112 169.743819831223 118.97591373975 148.501721171942 184.443186264404 134.977512255302 168.441471854258 114.854778459775 140.774930956796 151.948535823369 144.319505903496 139.605715881658 135.679168448319 139.475328679774 141.024162887926 149.702232894992 121.02586232522 139.946900323563 166.034197233701 186.274679509055 158.334152616843 119.599525096312 140.550687169181
460 157.067105044648 147.976411835754 163.022176585247 164.964213812978 157.812483712253 162.03660644724 161.067856245439 133.144777045774 135.109200684756 122.052581845893 123.698579145685 147.960660880483 168.842894365193 144.984794145745 111.226457349877 139.004845950751 144.850207172655 136.650771602848 125.785679929168 131.27211779164 158.106035039639 175.785380077818 139.512910872185 113.170313111233 158.509525506464
461 167.629011439362 150.961009094836 169.720107743125 155.319107794773 147.573849473967 155.805502858939 179.480320352801 135.011725325724 142.580048565679 109.364128225567 139.553788609469 148.570176555427 146.979976733795 147.563571954913 138.08402613028 135.950945217337 153.856232979041 119.604276029346 138.663992441312 128.406311456273 161.739102609441 181.447797848283 145.693399402813 130.003854504813 143.77259334207
462 159.515025136972 120.23463245861 164.566963473306 152.708070294652 135.685837834611 165.686388364665 173.922659617827 135.126251513139 155.018278978273 114.755830963 141.402842916276 145.676730695705 157.520966533696 116.446447905579 128.299531531567 125.865284778248 163.158485168158 148.331517880195 136.437973562839 142.220974785857 156.502618681543 171.270565719639 146.322522523233 115.029241564559 149.252863140622
463 162.860449971112 150.038039745217 145.171216956281 163.730645179649 152.632411472016 148.778214469108 180.615178458259 134.812896813848 132.305320597483 106.714332730782 116.771277456263 156.444115389928 154.02255239566 133.504096133726 124.939273323922 169.828049959168 144.874926181843 132.024276363834 131.431367884598 135.019785555215 158.28743270902 182.346878991828 139.447402773518 119.075112214459 145.143861567293
464 158.8105632339 155.857061340572 136.606699674483 164.651167629653 148.009947750488 164.147377037205 164.248921518524 141.485827184336 153.627845426976 110.129486060203 141.452306750873 158.558704454111 169.054082167133 162.224089614104 119.11668276354 164.732472967577 151.363684222656 131.603298530137 133.284312157751 118.111276734678 151.596155401565 160.844497931947 129.372972310297 127.705724338792 127.902550004331
465 158.7715697856 149.060541902272 154.236633892525 143.907502021737 142.031851302861 145.172521602731 168.716985324137 130.508012006814 154.087089545263 114.450106421178 137.937537750216 157.29224419473 148.694911820537 149.251281848284 109.01443946388 143.689359679034 132.408474742729 136.173653945572 130.386805702136 124.55366396253 152.389908344733 183.487209258701 133.419496297938 122.790465423851 134.40098053291
466 157.820666423514 151.361464723072 155.863620259638 153.688942630911 142.389729096635 155.83234760553 147.695087974799 124.791284803877 134.576549906146 112.013100583201 146.690927448189 146.60153886575 164.606481750021 142.777003864968 138.902935397611 140.610472077282 138.067735560793 114.649665690308 134.959066758548 124.626267024697 155.54350116671 184.9731779944 164.952076726229 127.428924944741 145.648888030835
467 157.134600112281 149.156410835276 157.883893675125 144.269815083888 156.454203428635 165.147607834358 164.66333234792 118.663863706568 140.15591002931 110.808455514252 122.61910375635 152.445860856189 166.243095667897 140.607003340909 132.469311919998 138.681110265878 143.304830931292 127.184497201947 125.127270214786 135.891863879138 151.025751645535 190.007161843782 132.085762883579 119.458382204056 160.392370524636
468 158.181058853274 137.544654504884 148.671456742584 161.781701355946 153.485772047434 176.060553090315 155.586378708582 137.409119708289 144.341225117853 130.980159543206 127.937454479043 160.538032348185 166.669843104091 136.220015924489 138.853942655179 148.292344291555 140.655963137032 134.970806739391 123.852440609696 114.037083391464 164.019698615769 202.540099773278 161.212222848451 120.432743271138 145.627214189592
469 157.204089900091 141.587859736944 160.118633790478 148.264743316837 164.471515653884 170.026932341661 168.917705378533 138.176070430192 138.384700781699 116.765213540953 125.183213834014 150.218968638412 161.231563509593 144.894027057107 129.100181852182 140.027727057636 152.389923034275 123.367727938497 137.884898264044 114.600328050421 156.581612070151 178.244542124885 154.131284645335 129.033962458889 143.128514160795
470 161.217271491751 153.193534181688 167.122443226173 168.982034094469 157.035530870834 142.728249263371 167.207135500699 136.561302268281 128.31012358815 116.676452520718 132.617473458659 154.564362946095 162.739266973845 123.122033137814 144.30490561518 155.123519700935 152.748105477465 115.736549446176 127.43739952855 137.984162085741 151.456970267842 179.614333547259 156.192101123291 119.530007206125 143.771803324997
471 124.590507103454 159.77671122971 136.890381022786 160.147684363712 116.634203195013 168.218749899553 132.840415131236 138.382919086014 130.222626064298 124.175598333857 141.31143226073 160.848909943537 171.776160971111 128.963107336766 131.12006139163 158.935346036481 155.749096065141 135.973448245493 113.287909666619 140.165543776091 156.192652458488 184.872548211627 152.603092253774 125.359778892694 156.014882017339
472 155.707012022224 152.713603523806 157.969023420197 160.597326365811 154.088323045783 156.207292961332 172.091648885729 133.101356382391 148.517957270115 105.587137299869 121.174116044807 139.373880227009 149.805435232176 139.636911061835 131.573111208296 157.114303895111 146.44466010856 145.221218372078 146.223696659618 131.136697382678 169.801124780748 193.598347851238 148.032329058682 117.768901374237 152.601343988497
473 154.371435242349 149.399596364252 147.887998730296 164.325815191485 131.562597783981 173.895064765027 173.137404614912 123.453971594933 133.698862196163 117.512665398641 129.164479058522 148.922989315341 164.295570567674 133.48292842613 147.049249445594 130.089032905424 143.895932528053 130.197217354686 120.636217111638 139.329875083048 146.568195209315 189.424901303247 157.825901396112 124.450687427728 142.387306144246
474 157.229411088802 162.941674488719 156.892269601891 140.561392864531 146.609577733566 162.916731144181 154.035962063822 143.301696405285 138.71315262612 112.966117871111 127.729311190654 154.095309522862 159.90769030401 129.279945795954 132.60990814591 153.110181271892 148.260458270772 138.840625887118 121.929694284169 114.69106041506 163.120263900802 196.139587286009 159.655358966176 117.43727222208 141.953167745032
475 160.37854628991 150.28416148798 155.50300896513 168.715270485849 135.578144271724 159.745863574208 184.395021867934 135.380714461192 141.489389773739 116.647511846968 126.863931510278 151.50636277014 166.732802505559 135.278057704713 123.703216089524 138.937440801467 146.639926157005 133.211085122281 119.201777861943 131.7627911069 179.80541523863 183.685520603174 168.263372300598 116.668837203725 155.963688757024
476 166.17849786769 148.074860572548 156.923059275689 154.657450114668 157.881626414684 152.36045364293 163.449022936193 126.176723350363 131.194412300391 123.335749886943 130.384940691483 154.043915911 160.265971584391 134.047737455085 134.683251534661 148.645528950858 144.638750153971 134.669818023274 137.439862909439 118.639801799689 148.267316222517 176.358634989802 121.553000699778 127.148590496668 155.043792489631
477 155.123391898847 162.198169589884 140.737396099752 161.402135313526 149.91091509746 161.02052553818 174.142545250417 130.666547503211 135.305780988252 119.380193192009 133.027534017749 157.908846585239 171.488142677873 148.320800293561 132.00396176561 144.282018737867 147.016456633621 140.549672043948 114.040001971545 130.985943099298 162.003528237557 178.347617979055 138.951118910199 105.55846782956 133.732715086342
478 155.900882847577 171.787870492402 130.461105015728 164.811036015542 147.041126308249 179.650146347327 163.954919298975 133.775304153427 131.186652206646 116.117723540075 133.902446653408 143.607501459124 159.25111507023 134.094677306456 134.841147516399 152.99111879354 155.62508711896 131.678402881868 121.784700630375 139.071621631581 162.114064404224 180.731346079119 151.442247163574 124.902434229565 141.235777333277
479 159.984646183582 138.725689042818 131.297665260558 167.724169483098 148.696635174349 154.250862425609 173.253642744091 132.397195603758 157.98796635734 120.090574123626 132.517525630413 160.898008407923 159.772633835277 122.083306847504 125.443658482596 146.332590564866 152.337601033652 108.129396814045 126.168187062978 125.175095216743 151.916951271336 191.572503414119 153.581477843318 114.569290215397 133.142561867651
480 159.892895780455 138.99785379129 141.626672159521 158.789851531396 136.124175080618 148.899217475434 169.281462115413 130.677652665524 151.067939974016 112.640406853414 123.240041662573 148.617587715137 162.156218784529 121.339328433092 122.586267648455 156.731921893319 153.893487196188 127.26818158737 118.172311856472 138.344894729051 164.737779688491 188.107044242122 157.786727691952 106.15513006405 163.48709320623
481 150.3696892097 150.055581031278 148.949861593948 156.083352194011 142.428872771202 158.423464957386 167.025422316273 148.122075116191 163.7770253907 109.74516772084 123.963045078282 154.150881849744 147.825348741201 130.983326484146 133.387510468951 177.714682880644 145.203363241976 138.189965468666 124.247929224716 133.748230014867 150.959586313506 200.985646405588 155.073720341605 124.933372024925 144.090124390301
482 135.802720164249 138.350100371368 150.809985617669 152.457018065362 132.978658051261 176.90334985343 156.333002081271 140.624108527522 156.852683774978 106.482430419864 133.016950826871 155.209698678992 172.765319078937 130.14542333177 135.765629299416 152.568821122456 147.03091455948 131.215075316984 138.93935447704 112.738457973796 155.957494717132 167.704598472966 154.417185541581 121.487241575094 133.942525601981
483 151.344170035499 157.137848598735 158.4931261317 160.92048927727 164.321174820259 174.746784824921 161.751881177817 147.215910262965 131.014192266006 122.388872566467 136.803594419243 158.034467227727 160.180537686697 137.813131595576 122.243091919099 151.805787278871 138.672568450102 140.248704129599 118.931492743718 134.294967527208 154.896838317673 177.543537012616 145.409747095758 128.902618635991 151.514823196312
484 163.295696340759 140.326471781709 159.246913658206 159.393927286678 138.308042077383 166.016193395587 190.61530551971 137.545601919819 145.170878651175 106.673972477752 118.175499107829 144.852907699032 166.868417436637 135.663617643343 122.661607644451 154.826250053065 144.890844978681 142.095542997786 117.250371487017 120.974072735753 154.629473898578 189.518389254518 164.820246935319 111.584651907342 153.497310193564
485 165.713168533503 153.368077728846 160.326387237942 177.380773763368 149.036571514659 156.921208176874 163.123941520068 129.118407334592 146.360612976069 120.841408594794 140.506598869415 161.212907374471 164.230245356537 155.201148309912 131.09222836609 141.279758204876 151.954681091986 127.632441605445 109.153666279134 125.134599704748 174.015453763223 191.087392630536 139.536604381786 120.541000723023 147.566873454815
486 166.420956500341 148.202603565571 155.008585709578 151.615318459436 119.075213527491 170.792211596112 172.406150794997 131.431368605574 153.734043611897 116.738623670575 146.114717094005 148.706104552089 153.564142254655 123.229346021235 126.292492191604 130.261746928243 147.830725226959 154.496064844622 134.939615941184 147.373119908195 166.499839351342 163.583973274377 175.767415942724 102.230110710162 149.341984383372
487 170.81455642627 150.309902095829 137.804301437539 145.813491757333 152.333957080894 168.502202020537 161.495304573938 118.036649211473 150.866648936463 117.662377608001 122.401478709583 146.729757849252 150.866375010012 143.293838440823 127.570931669901 177.010756409416 129.227709817106 135.868863787837 130.958072592165 112.917274463399 160.885907130516 178.647784906675 150.898113521779 127.368313748955 152.807674079844
488 186.244774541581 155.291954977535 159.529298995256 147.264747562783 155.649156725506 182.324992914257 158.356481791538 140.789203457396 162.457097681558 116.618805659412 148.412728498796 155.099830363954 148.744232810398 132.893180442656 127.833366391784 143.083125509039 136.363769191133 139.081348392641 137.540543856411 121.842636999199 163.204281357034 173.263353484101 150.049940122417 123.302186402934 149.563991237613
489 167.418846368875 155.687668133779 139.023743710917 148.787815047402 142.562588267856 159.300729105456 185.689886099682 134.828795769279 146.069362925512 123.223996912158 122.111452983017 152.748732145164 166.702271090427 142.10448380263 131.255147585059 164.276046562346 139.600229739918 142.318863971832 116.489222280244 133.603180836912 165.571361850087 178.776063175306 160.909369276107 121.50995084814 138.677553807974
490 178.702360701816 149.342576727435 154.541093588167 147.2477546803 150.665408766677 161.057974572351 168.160620127854 135.734508942473 147.165031521763 121.242811311741 127.025723540436 144.28918535857 147.949587587609 152.907561912508 124.594018799134 150.517118122864 143.240203246023 132.752074110633 124.92849638783 135.221230914276 154.655240012204 178.165007704236 159.825694961475 126.122368930118 144.380645818097
491 161.2185620534 159.797906239863 147.648304261079 163.923796219048 158.780271596578 153.289608758295 181.595338953139 131.873617294998 142.67160841885 112.594125680339 122.708806195066 148.176636887312 157.59929891599 136.157474839888 124.971410677043 149.152092604725 152.260893021981 133.432842415068 135.832531985433 114.532024219312 156.878860264792 175.633389720729 165.805887422217 122.015912152191 159.367308630865
492 159.541508660649 157.758689298309 144.382559749536 161.591257473374 164.368909722032 150.082389668696 176.12301610831 144.425146937989 148.094219365395 120.953753427172 140.39276418243 160.341900139866 157.903117815828 146.493974771439 136.16587895963 146.298895773162 151.476482212004 120.232755612924 122.597968225149 144.923798573823 163.900043108468 178.788219047138 169.939118474561 127.804275720404 137.88243133207
493 155.367936258068 160.285111135571 136.730116723894 158.519678392657 159.701045234111 147.673781951581 176.758011802456 136.340336741919 149.326540153995 119.368598181886 122.324830595028 137.652192675538 169.166187452891 152.775504320602 126.572098493669 141.035682251089 153.243423107062 143.203159092257 140.237905061405 130.660092868436 161.503751328373 200.266919884928 139.814321118034 125.483322818564 146.675606621841
494 163.116448745888 155.875291300917 142.115163083067 153.071182815883 155.492725009783 175.1184170687 170.787404796382 136.893081358563 163.624781088902 104.908429005362 141.150897721574 159.00997857415 163.385773156483 143.635967972489 146.044620109109 173.023022659469 154.955274732029 114.417040998494 130.343729305054 138.691814097001 160.446724901243 183.744780710267 155.063399145133 128.221649165802 137.967122473096
495 150.37668913139 148.534120192468 152.391857748193 164.329666822947 151.795982702539 156.379303442055 172.813402681098 149.7833878679 145.777346050208 109.318388186109 131.547455456635 149.373550177263 168.968156481454 125.748248231816 123.624871335319 149.204561357845 126.565480301615 129.770906915508 115.067418104711 128.166806961514 184.580292605227 181.657059774746 157.903164579724 116.816177018236 151.306600262026
496 170.943342859907 152.322678037719 136.869220872273 171.430666992731 142.691809012831 158.310484469442 160.524478696072 137.561952287175 150.420474120122 122.225974932033 123.733827846874 149.60951236186 155.08016541844 166.34753115495 118.99409059008 162.758891874924 153.608855258301 137.121861551208 106.828591093603 125.904738453125 153.19013324794 189.525077590996 147.604382373075 130.741322750441 147.641289274861
497 164.857421528833 167.262217039714 138.754414900848 156.137030383235 138.718385112988 171.123610100264 159.643885821088 138.120911650748 167.643094348429 100.190231769333 144.375901971977 141.959071542092 160.202032403932 162.586227682201 134.730065036962 155.904706585294 151.458966735433 132.027396694974 139.09728609081 122.344301140185 149.444134066996 187.375206370382 163.362793705934 121.432009880412 139.323222684784
498 172.356504581605 159.20852370822 170.521416678644 145.981959003974 164.721335662003 163.678449624414 174.282746142337 138.086512277241 156.98747851899 114.395950361898 132.815885340285 139.291029170418 161.53344820568 160.177136464027 125.640795488654 167.697856526516 150.409532454953 154.663507146499 127.616198273621 119.481216791307 166.869813054726 166.70864000757 138.269733395237 133.076790576386 163.129482555678
499 168.817491056556 150.92542445301 151.736019095749 162.151652146782 144.294245261762 161.90556112146 150.00770855705 128.986718029529 142.869628982211 107.86143195362 132.434535403229 157.83307639943 169.460209947622 120.753293788556 154.965645845825 137.515627180193 143.99408372027 136.759965530125 143.883768258496 142.236065103182 164.705564168829 188.908186990607 149.159288627087 104.199061311648 151.252446204464
500 164.154526455202 144.468430733834 152.379877813219 164.510616739148 132.334280553824 156.418123785486 185.222292964888 134.356392778377 146.581923982188 117.953275138318 128.116990241754 159.416966784943 167.560905504052 126.277206185896 137.375135405953 146.494502368459 151.4583069888 135.789234479744 121.934806758414 110.235259789647 160.86446047838 185.717690336496 150.712009473635 112.592668140456 143.87742675744
501 149.315226328706 156.574553914452 150.740543816522 159.120633534545 144.009448742623 172.81605169566 172.775094461193 131.848183292896 155.727239886442 113.533845971244 120.953139052055 153.011700113578 170.474581135365 121.224688403301 114.759389657037 144.288144489754 158.61228610682 130.328642143014 105.352428560598 130.991487752549 179.881815556159 179.280616258394 163.280140191881 105.888044658509 158.684059914909
502 157.520341862653 157.149649524583 133.424194279478 153.664418423032 146.276572621478 159.818062844253 165.746061838191 139.700230288941 138.867480287227 115.072771837875 120.549575754629 151.601636574295 149.534398920369 129.484250092913 132.644980698141 144.511218849883 144.698719450256 144.836868028712 121.416315467729 129.203561110187 166.524953406357 201.440581888828 143.158454683723 120.863813508183 147.624422426027
503 152.281051360608 151.359411408072 143.351645124169 180.230209389972 162.97227879645 155.997925362728 168.882775121382 125.999959715989 137.626460353333 109.77857026027 148.812135929731 137.022550219664 161.380930605164 120.324659659805 120.650524450187 145.192344778524 138.859793350077 129.461083887282 113.55441018918 143.304634500023 179.414836030627 184.779335325413 150.739590292261 129.087191560791 152.512046267971
504 151.586356311724 148.857437505212 156.221535116433 168.184389704107 157.270130594499 167.685149404489 180.715296045922 131.728681892628 155.760128508274 125.874249033875 127.785516034595 155.648726587578 166.554816971374 117.179366746002 135.752255260484 147.44795366518 151.919733353025 114.875786845252 121.191296071117 140.856496558971 151.862790717301 200.894347533199 163.759891282631 103.242723815678 161.277927125954
505 161.392490139863 144.107485675772 140.816983890046 148.765734816654 141.322636428537 147.023674343233 147.893813207049 141.780140444447 152.009707945243 113.686459476051 132.561430076686 172.29717859531 158.998394782172 112.562672367213 125.324961508154 136.980735727305 140.411216767167 133.415105218996 113.23748037078 126.622654285452 170.905513882588 193.440005034118 140.982381840898 117.74186687899 140.75704936934
506 155.689693281485 157.170020515633 148.874707348899 164.627099984882 151.497611625457 174.66269201913 179.383189834379 138.274009654912 165.717537186151 122.215218306221 140.441996276536 152.374634007976 159.070543178367 138.044850505466 126.995875190926 157.251466819305 136.232361794656 118.254715605346 107.923267052474 119.018145236173 167.153131333891 181.470052319593 148.393788117201 118.412660055901 148.775692212737
507 157.31685351359 151.091519217138 142.556334027251 152.788734577647 148.299915389988 152.197667765017 149.617217887777 135.304417489743 130.139620914434 102.901507517127 124.800376542004 162.862916265895 163.843827614061 142.940486777261 132.61857214676 148.881613909287 155.851764819808 106.383256931173 125.311729628323 129.373664094698 170.585158999309 202.544789876503 124.791805733891 119.613775950158 149.465947383523
508 152.58029964955 154.684927542989 154.740630805699 159.844861029139 135.441768666518 149.624761196426 165.3850951724 137.985271506841 149.014785485531 111.849484539976 130.92919428134 155.215968351701 175.877762246862 128.008668088818 132.047498379833 161.215879568896 135.725159449937 148.139237947214 116.608412236444 127.010776210126 151.582252383242 195.27810906466 152.697807238796 102.33180783145 158.38666066571
509 155.541720164521 141.71771039098 140.265970217715 168.963034857334 144.038002594824 160.043549910491 172.307702609178 145.015345422957 134.930684028847 108.058684550191 127.863193519057 155.797517581234 160.554342450808 120.149734499471 132.826395983645 130.299652035645 161.576205422453 130.493607080345 128.14103869017 128.031546355549 164.7142597683 181.430849994521 166.490027141489 128.455607034822 150.012051310515
510 166.464388159602 154.725836383129 131.693771841468 157.968197313643 123.187924527193 169.486690427534 180.596050559027 151.704070700647 151.701608255461 108.596405614837 128.922899280371 155.464448707833 162.692433400181 113.360777704567 135.339386353524 138.846074424635 157.034558296402 131.736612026134 121.601154430643 116.165023049097 175.428386305281 187.710136464154 165.431869678293 131.066938155832 149.010277271671
511 158.44133417016 157.684790605774 135.770584398041 170.921763954233 133.046405113109 157.453665360367 159.712740630649 143.007155973869 141.07458042974 118.349635247947 135.385788231811 160.733027970949 166.486155679196 137.742429308607 136.484550632211 142.904643114762 155.108565988731 131.500116818313 128.315035923813 132.082076152698 155.882906438997 192.267156832159 137.243575890813 103.035494806566 164.875954683151
512 153.728968739722 153.568668392479 145.063204954172 164.35480485099 155.453618572184 161.08881434415 172.476316111925 139.242352529555 159.869365263489 110.159563872816 138.591405965491 166.973861178571 148.270444736149 137.194256800573 147.080099850407 138.088590981683 123.769361231553 118.213348144653 132.974118210318 128.025105117597 163.772896759325 178.447012129318 149.651000206718 125.556549023692 156.816135297603
513 146.685746318801 150.343033391032 143.085556827916 154.059591554246 138.615380824073 165.797170817109 158.950627024089 136.01886933308 168.953540095257 107.219832237051 145.530776461384 155.260547204961 165.23338495915 125.470386347274 138.881626143221 158.901247285958 158.447224531983 130.751936792205 108.671617100092 126.730488444966 159.764996079077 193.622925578399 158.063893619919 115.039701836981 148.376096544435
514 140.974117504187 145.939772991544 144.645284678236 168.495481609247 150.559481511664 154.346350782869 168.096258510064 133.595353498553 133.254563449555 107.768270122489 141.933930511299 144.343139526812 163.935742958071 125.550292639961 118.884007960441 154.34622142176 161.603135466891 128.013023491282 127.800782266945 123.038577074474 171.489025861904 218.575039582079 155.768513652894 103.763047780529 156.018910483672
515 157.303474787771 155.465602461735 147.559648939285 157.911542063452 150.381584098444 168.777903622363 187.269984146189 146.09439904848 141.088458847488 118.385363355765 141.23472205929 141.834257087739 160.937601164716 126.092239834681 138.062772468988 140.565714503454 144.077706178751 127.050962132614 97.2281458736846 128.952738784907 178.538629738102 190.041401311509 159.351793690105 113.456418767355 139.539694584439
516 149.131126965924 164.785276256286 148.061125063236 146.215885668122 128.463983915503 156.160730267364 175.628279917778 129.812595547666 146.868444855141 101.572627830231 128.440009625557 159.504413028771 156.079766122227 130.346858741019 130.046427879967 144.271507229591 157.377889012256 132.900097252712 127.765090955802 122.342367889105 174.599657850517 190.520792304456 131.829102580742 107.516043267854 144.740508606519
517 158.490229864157 146.224567188582 150.987625708918 157.310317724946 142.980377311954 171.006949287639 180.305223404557 129.596974678128 147.848443040662 119.119682648235 140.904837141303 145.65426626228 156.445734908735 123.343889713125 125.530146620719 131.755438433316 168.626031033058 128.322651709084 121.688697117747 130.536976829899 165.365282750082 185.008848639053 146.171402679135 111.147162747622 142.540230783588
518 166.983933718347 167.071851001725 128.35226929235 148.746074300912 125.190947295749 139.92888158405 173.862143899281 124.170426605143 145.8591518488 122.074676756949 132.96561165681 159.411020986177 157.342027121309 143.962661682624 134.192389702216 163.324686013804 152.729944304398 132.336610462579 119.764370891808 111.911002162524 168.371562143243 181.758475686947 155.92690799259 107.92789507426 138.872430645487
519 161.631419011434 147.874072130683 160.754082681965 169.888401693839 140.499867965685 152.220811096848 176.357315425601 145.423251567405 149.214215606562 111.925575671914 129.764768905906 155.914439570582 186.681803474927 129.002149607302 141.738740742579 141.441353342316 138.119590683428 115.973655323582 108.502961530562 131.248714679511 159.52627501006 197.342036120736 143.502128941427 114.404276538607 157.455388135501
520 166.385002074153 140.162998365409 151.120052216863 153.304559295222 143.310804897957 161.283774807441 183.831708687141 133.77436499383 140.857101572335 122.554462278734 134.353945403762 155.721546936187 177.142443696466 126.743602127613 148.245915249785 169.40078789841 152.08003204728 124.181466443786 133.543095549525 126.631339749581 156.281877140593 205.99200713077 134.468566437314 112.309289023053 135.194682970196
521 145.169768636927 142.202255016923 156.898871713093 165.589540827208 129.847983097695 167.634736883042 166.251088194793 139.628979842015 147.404007923142 115.108190624088 122.014867540222 153.404374547725 155.242877181363 126.3728848924 123.053158467365 139.395687075612 152.7099350931 138.177934730214 96.2987084570749 129.757935153099 158.714555266052 198.517310608838 144.295591540894 113.091832565796 147.982492731917
522 169.124318332569 148.901569303069 145.969708652836 168.481270872842 169.029912573149 172.3933263034 166.457180457426 145.9947449257 146.107575425237 105.180425459485 139.165157717027 154.951581341827 156.731115882037 119.754501488318 146.613079386139 139.187328927568 134.382409023834 125.780127004447 113.705859813382 139.045005667669 156.256181067443 192.663084144787 154.853922613984 122.754747726482 158.617418849392
523 153.711258276889 158.792095944742 139.288687447219 182.020637142221 140.227143429972 157.413146510943 163.782435700437 129.697328231244 143.513276603944 110.054138907193 120.490190862962 156.758762573492 173.133381178606 133.915795675088 134.700143795267 147.131285630628 148.819203284241 140.273102298012 114.828892968999 142.686051471234 163.894757330908 210.235706681886 143.280137124003 121.895445505006 141.705543889339
524 152.653641228849 152.654545115247 125.03413901203 164.4570354318 142.886171979572 147.968790777047 169.622141038095 131.63951539096 137.587060810846 92.1219014530525 128.097953694959 159.557492948677 166.906700005666 134.140887183635 125.946830473552 141.539947344268 161.007111213961 134.070658249807 126.794069665389 119.726807034227 152.789411839387 172.64696581322 125.506212913772 130.700908397994 150.149560320402
525 145.485106512754 180.117273106025 146.827152538757 129.345545487346 123.861779365188 146.874566585696 137.297757162589 138.151574594925 144.818835109547 113.105276235414 129.461184786627 154.120387247251 157.146108332058 139.743181396706 131.489313209103 139.268055923194 140.9820000174 134.99664171458 128.278187820115 143.564521095773 162.419635622307 175.881997608518 140.606243686452 113.906047399803 149.603093489872
526 143.84088356085 147.51035317702 155.92844701096 145.417280104955 136.125532906674 183.46952446697 162.712000470038 147.839485294146 143.877564590614 101.328432458511 143.147715958667 153.244160964641 156.056158332966 130.469069140271 123.670169748728 139.005515157051 148.155354051346 141.522692216984 113.378710063811 147.546854147924 146.382910351924 182.980377876275 138.745336147827 114.865443701725 150.928348286033
527 153.859845086331 159.690782090493 148.848892893646 152.457871002954 141.567465389033 176.164996151112 170.771682837046 136.431830195659 130.68644031589 112.309539052942 132.098175608636 148.582280080665 156.342554865655 128.631765919663 122.610065548467 123.589057899189 162.115096552763 127.1888150658 105.31844038698 121.103904986607 157.158433233364 186.509899901307 157.391645139478 117.602579573073 154.603003810829
528 150.188196884868 145.589440296278 162.790258621705 153.221746731451 132.502331535046 157.041792149968 173.88878069029 134.105550867381 140.050313308379 116.644052377789 125.565111373381 164.749251925453 167.921785501886 119.290797177102 120.194184350819 139.497648634465 137.983338138843 133.713757886211 98.2523234948782 139.867463094254 174.162377514316 191.265405670795 147.280864209395 114.535893034116 164.295296666971
529 161.18482670386 157.210464307196 143.696078186191 151.966634147982 138.738419615475 151.343620835649 169.251648966362 129.954822457726 141.565756444938 116.241815560822 118.446239155516 157.397769291774 156.828854027437 130.430798110548 132.714384999483 153.554917872667 139.323488012518 125.05859679965 129.512970535196 121.084239587316 167.479040942335 187.489712947308 159.100497514269 105.984556220909 160.67049762529
530 153.470314669381 134.344976821008 148.224791030007 153.454584587054 132.088420354537 173.792996678514 156.007933284463 132.829826304152 145.760330159357 111.455447577309 125.175848452687 155.261057093084 157.489636961498 127.502836533282 118.512977847497 166.825751843251 134.749524668186 128.419659943005 123.709206186493 131.111627283943 163.604538717079 195.69386929123 154.062778236037 105.59726565598 161.959223960377
531 145.871662672542 150.349749426269 156.345353385417 172.855340560007 149.549714801108 150.23246760141 161.937842463967 140.34749866493 147.415141409996 107.822632013018 138.100970387872 147.537446844628 172.14648409432 124.168013618432 132.759530676305 165.693771667837 140.333674143031 136.933566659086 108.925806952183 141.670081835458 180.204270343762 195.665782019341 136.55297260633 108.998830837178 159.475491072589
532 147.932917052508 161.745805059763 138.945045417943 137.077649222268 134.822735354868 179.112616842841 163.039282098293 126.564666025377 148.234756312539 125.770244759857 133.192626752715 166.248339829011 153.73887727326 102.070880756248 120.45465613832 140.726777457654 173.796849270778 118.206551719555 125.840279812475 111.912578087802 175.093504579847 192.174353350115 123.361825337774 107.442584794734 159.190336772214
533 165.767689775618 143.407761983097 132.122316773652 169.331535059913 136.700836746661 147.984061090058 168.100006517818 123.764360901684 135.862782943851 112.184311459193 127.381258993342 161.869124094376 158.77394885584 123.357465857198 131.981629867919 139.635487499563 141.410704649396 132.804512624715 101.916238201025 137.517506546346 160.52983063546 184.222172535443 127.889268056126 118.531839986137 140.335395446792
534 160.294343147155 147.113195307484 149.338998019176 179.98150035915 125.817677414691 155.91163938357 164.280919667833 134.696660896638 137.939786380839 122.533386768259 136.14555337766 158.424198434096 176.97989945484 132.805989853815 141.411104349097 147.954797820045 141.159437771706 133.856188309958 106.336177387262 130.09860854337 161.313040957993 212.712547264563 151.922972892703 114.316041531492 151.896031243069
535 155.935613980359 146.321307480508 146.521216618548 162.259645840086 145.235494504525 155.875899995475 184.50873613268 137.582914791627 128.255957030003 107.737372519048 121.570261386004 146.252059321292 165.167515849265 122.126015379028 120.043598682555 146.112149621618 161.15689114334 135.899933578429 112.703596568898 114.843242026172 175.230128033796 199.899269431709 149.527275153998 116.581647939203 156.485695680302
536 152.061275136206 142.445288752504 141.987090041726 146.698389535046 143.79231765821 144.15687780459 171.837773101092 130.601025382425 168.972234927848 115.592911326386 137.988602903159 152.670689851288 147.696484291542 126.119583418775 119.927493811271 151.660199659412 156.523032236714 137.845455452299 101.915215757766 136.575608697538 162.014327218465 199.773789842256 140.42090801343 109.794319135779 159.026645613342
537 155.426884777727 148.771837206009 148.081878951649 156.46132918245 147.233554095781 145.728932981772 185.81934291597 138.159349790091 147.304398274749 96.8800995335917 134.26401882387 149.76429657318 168.632200465873 138.53845506243 119.852513325912 165.484396325353 153.865466047601 129.482901213641 128.561892074705 134.754546601952 167.27582447036 189.245686323959 147.041308912098 112.80711225727 159.114470535125
538 144.568881853077 144.413061619653 143.203916665346 154.598343740759 139.927817811054 153.41966966287 162.343358062265 141.100181715328 139.630801028176 93.4519155814113 141.04606098586 150.287525611074 158.121423309221 125.558268157928 143.970723892388 130.309613296346 144.630796172137 135.328838268932 122.020764417165 141.636447642567 169.832881811304 189.852907045007 147.673065700386 99.0854738674072 153.619546534845
539 156.740849061158 148.94940443348 131.421513836693 166.178983979464 146.134948597644 157.705421211238 172.715378365178 123.483283203498 153.27883396754 119.513697868021 116.412374985689 136.141233418206 161.783303831539 131.204768422563 129.773949759646 137.677853203326 150.014744928407 137.625991283455 119.412375101168 127.254091194462 166.774428204974 193.07041236302 141.685939893048 121.192787574838 158.371755654756
540 154.713981301048 156.55928369961 138.215173769723 151.516922374657 129.909858940799 145.690418437644 170.311814580082 142.385424547478 155.99697268102 120.14191346361 139.493000563983 155.482593064775 161.146244242504 124.583779221374 132.041177937153 130.058548433088 145.44371951839 133.929066171731 112.424025163757 135.294018141369 170.22597862226 207.105893763627 172.289342102185 112.991482179994 138.821700301493
541 150.819450586463 153.845951886492 142.682743133925 153.311943954945 148.506100280034 165.473507718724 131.902600918315 141.284685144951 150.563311572209 111.326695469327 153.290435938842 152.692286923492 154.625148867029 152.335624061889 120.701703282873 147.136691926986 132.676062620832 130.168594650393 110.426244181874 153.212316343593 166.545421258868 164.100518884741 133.080970358915 125.039511828637 138.318291939495
542 165.002561081325 165.192013073857 143.164629972248 165.505650764308 158.3448400461 164.743910254746 172.356502955365 142.173722911857 144.884452182187 109.194698966637 141.423501474176 148.079309243302 145.414653664311 137.120786538889 136.714643143755 154.48576966353 160.933912657847 129.614762529212 127.862126762704 120.393154344446 174.112630203003 188.582045933781 157.422109015834 123.798082723553 161.765278268586
543 145.650563541889 145.68623146681 145.717398466106 149.011121858187 152.689112704844 151.39199870931 162.717287535556 143.793903783445 142.391755404255 93.101656951106 122.758796870981 142.579548440976 153.942839683848 125.886928082239 130.264589831397 171.283775845095 150.259649873083 133.554699579487 132.428626822119 113.222315708534 164.811258474882 172.822283323183 153.44063881534 114.336594524029 164.919850529861
544 143.520806058839 152.112390809 150.910491902069 169.775728495837 152.478892733482 134.372076377667 183.363701943037 132.312599178743 155.946880628511 109.048498285233 126.401860218851 154.918043504013 160.495747708294 122.885217363366 122.316471507068 153.886002452556 162.717454606022 102.521956688048 133.203894946717 129.449896237091 169.520113823723 199.258258322397 137.791216804575 113.684012053961 154.854049199411
545 143.736460009175 151.07512163534 139.969724211331 151.20008375495 127.52752829676 142.376288338747 170.73859306079 143.70192394699 143.903149693614 111.502959289724 127.718574119904 155.450830601043 162.250891413149 132.176774177854 138.176738387673 157.074250277889 148.695011821948 131.425563618121 112.839280049093 124.823772968261 152.418521762626 204.560098364519 145.764358501384 100.205473979438 159.000769024874
546 147.60206222212 150.490118145736 144.385845392781 143.190795981182 146.438389327642 163.913441931853 165.836676854862 137.364471668148 143.563668381205 116.176849286495 138.988400639177 140.089981216685 154.201217731591 114.983888173531 120.391085323122 144.981506122977 151.280790511373 128.140535267209 109.617338075918 141.952532216941 147.66335590934 203.068448840769 150.910413367396 115.207515521528 167.251152013918
547 161.941553864659 159.30356604111 148.034874136138 152.222730588551 138.374576321095 154.694716278306 187.794044408105 143.60052747856 154.623514148579 120.61490772131 139.746979444302 156.398941770107 151.845619129031 121.266681923269 132.308535662519 174.83469353418 155.790205872992 125.201566555024 132.458129236797 122.043731440678 162.168511075858 187.899684127664 148.744477427036 119.916748358616 160.395960954478
548 164.16386010934 160.966322962061 144.520759322767 146.468478821736 128.438115741611 162.87126462353 161.540596754489 142.321464562826 130.921866269098 114.0422258454 123.071266683811 160.321061255318 171.006206723781 132.184407740493 121.687017330322 144.098772107545 149.136327038481 126.220815696797 110.998414302011 123.401028609715 157.152065365074 186.005249831096 123.031713155703 111.56482260277 134.620886262481
549 155.512149470163 151.917173351669 156.71133228965 158.421115984748 133.321401538865 156.668009795302 152.07983278801 144.812335409088 154.466942003712 116.736003268143 128.061579696081 154.806885886166 165.853416830787 127.626518150724 131.406469647608 154.877520180781 124.554323037189 130.052369269238 122.359916728316 121.788766541115 152.551655536207 181.753188070358 140.676710976593 121.280379030816 139.344438492489
550 148.156218893114 158.319374518918 132.993292519011 155.575710322778 139.830509955619 158.713447129627 188.611005040599 133.868490264671 142.564884493365 115.749659310143 137.704738924345 155.503812733306 149.931304071176 132.445178446212 123.064019677221 148.861337240648 141.254472971015 130.216743861613 118.007986917474 128.904973657527 164.489431874044 186.680044352425 142.171663290604 116.60045782559 163.579435995932
551 141.007143624478 153.252788271443 140.872892171871 161.254251519973 138.754817876293 153.193058374634 159.052095804784 132.670542644398 149.478067644214 109.188395110757 129.272029260075 157.793266926589 167.645407639306 138.543722853477 128.814073351958 169.42025818344 138.847214545982 139.367214774301 130.228472811718 135.384607598169 166.073643380652 202.726301475655 151.085983901861 114.54125345818 140.899392556591
552 164.982665364934 159.314374907644 155.561514819085 151.558676347229 155.142515372171 141.608107809609 169.958957745954 139.925660773701 137.741027701397 111.651428475432 131.735115661242 160.116325167384 153.8656050539 131.27314473855 138.763154919436 143.766624706519 143.337341552608 120.076659147306 120.904859301273 119.71242826352 149.776264624321 193.81699734135 150.395865357698 130.04608804889 157.687372610351
553 178.623103363121 159.448695062306 161.185011111754 169.427394740484 158.022786064413 166.907475100572 176.59364437775 144.415866553404 143.635126464364 117.178225787749 130.740753017614 165.85824169875 169.657322917702 131.309297160458 124.448863609554 140.537520436823 145.741285293584 122.133062349676 118.52858791061 123.74274605293 176.927370998851 191.872551726322 166.789524183245 119.671783035265 173.060009945844
554 158.93523044869 162.153181614017 144.139724556786 148.605585838675 143.452236293353 154.331932873351 153.627726587375 130.166932734153 143.769476579055 107.251317640816 116.790593040533 162.941027705763 165.743945298566 128.280181636556 136.203006191549 141.838811971544 142.661325585751 128.715062855134 119.913717623217 107.563527373395 141.798661226067 197.043740509599 147.035937792381 119.844908949668 142.003781486017
555 152.762160149006 157.775119018131 142.998593402931 166.506727572297 133.148901807006 167.462625066772 171.681885889269 145.576861148886 152.076269504534 119.332389372488 119.691403308854 159.098599874 155.726462803623 146.932328534465 148.527502402848 151.925565151583 136.698079093381 145.683478253865 110.832949731312 127.709280899588 166.250975659021 199.632666851905 168.978822698202 123.118200795098 154.987867649136
556 153.413346334226 144.851708686686 148.032837309908 157.799531744274 164.878554913423 167.676068650712 179.947089242535 122.060685787558 162.397008361836 105.555022322506 130.174120531012 155.204682210243 167.438516642071 113.807287639937 116.17713159697 139.117928045223 150.672531086253 138.41745249478 102.906702611802 149.746938358745 154.842005420001 190.233610924587 160.519234760871 125.024635128904 149.285843392167
557 144.752224372656 159.282688706263 143.511996628564 165.067618658404 141.942069881337 160.108109596158 171.808954710046 151.356797186087 152.751357043813 116.241804889152 129.260231193196 156.010388522691 150.210542231705 134.203615420435 122.205002135785 146.304619159868 150.169358926682 146.942957144989 126.683356316756 110.055117726368 173.69978871869 183.090204968119 166.588766848681 109.799044115671 155.623104649622
558 157.698650803157 152.814761791942 149.194056798003 155.965289570061 140.49302688835 154.275013203423 178.209087684915 136.620801406187 145.356010982434 92.7866224175175 124.537662548516 155.822470816849 146.712698034339 123.41520791596 152.834289029881 120.337754364073 127.698910867199 126.22269781455 123.119890218382 139.512019563858 168.337006673279 184.387014015281 154.481752836135 112.285081095002 155.68474524167
559 155.330605991816 149.121035937795 134.311689723844 158.757229939129 131.242941595383 145.681761810571 165.280727464292 139.225413886913 156.996871097204 120.284503419411 130.988503833514 153.277318620497 167.905007708661 129.376800708248 127.899721459561 143.938916966963 161.701266570376 132.468120527425 113.639094990382 142.005863302017 168.927289010125 192.311361610602 150.455174902948 109.703335306109 153.194740991988
560 149.588590555995 162.991158741133 149.497627294608 162.963823841889 147.688927368644 173.145026907977 153.668316269273 156.819926975606 152.818801311209 136.960476902293 141.222312205895 158.908851249536 183.007516119301 117.036232281548 125.684620641184 143.892130838907 151.38459994774 130.551146104317 118.192594206625 139.311357425693 165.67033524044 189.618726652921 146.862462139222 121.415031550997 157.116687737127
561 156.394572555122 166.120946023612 151.946264200767 160.810198742067 155.064730194461 149.502170086093 153.900937182708 135.743474114655 140.756427407024 113.198780236593 130.643922439632 165.804299290016 150.60857080314 123.85105438391 130.423400598936 149.101539200243 139.372382340007 131.69948785821 102.203927871431 122.66745161173 180.499645930966 190.447700621523 146.988284141368 126.997067372359 140.436857841423
562 152.766129129937 164.704878623583 141.895072683662 165.68082851208 144.618213105219 171.350494335139 169.477185541489 142.541192928321 143.711513458879 115.220841914231 130.720668499322 157.779373988374 165.665212460943 127.380581585357 130.63558211994 158.836538904297 144.622767299888 136.954027788573 120.338293026893 121.928304768109 164.835365153334 199.77220275437 138.416526506462 122.613178471771 159.808931376814
563 153.195839014295 145.72542402917 151.835172620888 162.016882168716 154.202642949475 152.71525094597 183.062528983636 134.427455696841 134.889681363343 99.6355854088818 128.14849794607 152.821633041203 154.530735070475 126.10546356365 153.927150702832 171.117765552416 133.990645948157 123.717871620147 120.102833570651 124.517378318358 165.002616206472 186.747529752035 131.703326321494 128.081885010881 161.586040836503
564 146.785497997836 155.044349766688 137.965164179376 163.811642593176 139.234956821529 161.687765942891 168.302167540431 140.190468159316 133.143913845111 119.592068504798 127.139337666708 165.354654979533 171.407876990192 127.890280611216 130.676784789222 140.584004624925 137.397552781586 124.383007876409 110.714073379003 149.160875873102 168.830301794661 187.584151769932 145.314207153329 112.791356023186 155.050335743005
565 166.275147861449 152.733733513479 146.169941194758 160.654873121434 134.228286971095 150.360670567223 161.855893547275 140.268728547711 140.059653057298 106.607235665296 138.177957967614 165.938974299059 170.717925840865 143.624333526858 121.787787995553 140.273000483813 163.026329622481 120.513208666112 133.745821432639 150.736363625074 174.711280396789 198.188652088744 158.874087929002 101.497497420845 156.871649228073
566 155.679876163151 147.648513726138 125.969673117632 151.816440884028 126.659468523375 161.828327365962 193.922881628396 139.402184618245 147.960324389327 119.651566195225 125.895899928406 159.512803350443 155.653658125708 118.626873979272 133.699635252696 140.482648434281 151.972580347199 127.447203908457 108.290563201453 145.142103165238 172.820398422245 200.413948461156 146.038355939958 108.552174043587 163.08464210633
567 146.864697039094 165.62579292065 144.399566819743 167.581690278645 133.169045956644 145.63034166263 166.388846761107 137.594947224575 140.723403119649 101.010763916146 141.440170151456 163.377707509125 172.607589205946 140.691213828098 131.52083071422 153.58964668067 144.883825625431 125.392937019646 123.449419124716 115.282813809347 150.541625335135 207.7047140624 147.679518835492 126.368965717542 148.800915151681
568 145.139398438417 149.220925750132 132.06848150596 174.297061668165 153.08479084292 163.415673590449 173.116398486624 124.963576748418 135.705609188511 104.1763891323 113.982781036552 146.499487139113 168.242725870765 130.61752200365 146.357477059328 143.768108385198 150.022704344313 142.962776897109 105.92184568227 133.450989573769 171.461255397885 194.720023215462 162.45258138879 112.783051447111 152.550213197061
569 141.849065547979 147.550362294215 139.407392497612 154.620457812362 129.347335553569 173.311925584031 146.718937743981 127.153368678592 145.583170869923 104.756363346792 130.966308504735 149.504773245282 158.947893105544 112.99826316617 114.27159776078 149.247831096778 133.118153019802 142.366792388068 113.601855203202 142.075758463262 152.173012616299 182.983134094616 169.926555781243 109.937573262095 141.282744363492
570 136.011551487419 153.68935024578 159.778249074866 160.268618770956 161.336216930254 165.774065087142 177.857852300017 146.556734000095 160.418585125994 119.125712197605 129.370104630607 154.781218274421 159.548686010178 129.90524917694 117.319677877529 154.960570388333 135.253222116255 115.060598798326 114.646338403989 115.766899223822 157.340623635373 192.696320336877 132.521006407677 120.50509028808 152.215210414072
571 152.034290102782 143.222301746884 152.458051605454 161.98330944907 144.884874496301 187.494692037611 172.573875436014 128.559804542743 145.959634193463 100.798958572714 134.443292346006 153.6363913179 159.211250787265 115.518287273538 146.086049648029 152.191977164689 146.628597046272 122.087689569356 117.784827245662 110.065181222048 152.482161760636 182.753091821894 129.736151173255 118.200655980729 160.549656040996
572 134.177384321783 151.560787800016 146.438212876076 146.588894984446 138.566706884466 154.391197933295 176.789836264534 134.565359204033 144.202888552987 111.669139444244 129.497608430992 156.227142150516 169.657112744877 126.992081916346 132.462046178092 150.254284589077 158.365900379682 129.642729487926 114.919839314274 137.455715135801 170.241199245778 179.831344074547 158.751260392268 111.579332500094 153.626497652904
573 156.734226494799 146.346791433937 129.047702597197 162.589588217203 125.222334879621 160.404509531402 175.621387432317 131.165049683072 144.202089326496 109.744547943586 135.162408952125 155.803415668004 157.20000461624 127.166502854686 127.350811076175 149.549606823676 132.082590279001 132.903371662354 123.08195872166 107.108661322325 170.891443190626 171.804920778337 153.335779178886 108.441512661899 155.744712465875
574 155.759443423779 158.757011641613 127.968453529952 155.14796319251 126.054022608365 141.827978755059 156.473288784242 135.475343547814 133.275868887759 116.652421300625 153.557275386458 149.096473460984 155.207046128835 120.96263527465 136.934005542271 156.958273856015 159.907591662021 130.752446569131 110.47723606527 136.107180581292 172.037690012452 196.164591164266 154.091135884642 125.314214427691 144.502105107006
575 159.187076545122 150.721128622463 150.450950900448 155.076604171929 137.326868985604 160.863144157711 172.867818463306 155.240447342735 155.980478850129 120.266674492525 133.699366187506 155.25447181942 160.564237829355 131.566348646753 143.34215234179 137.597733597082 145.951932969428 125.320434170181 114.290819038333 125.544053329525 176.250123304582 179.794223476085 168.712248385168 111.154539843002 151.859419450255
576 151.059817748053 157.784044433023 142.644061525375 147.405369331451 158.335781592585 167.080511370001 161.098892118038 136.131508193201 141.558754292035 119.221288031592 135.326599313826 145.456750606821 170.55644615886 134.719562093241 126.705642658702 149.832852919923 154.27837524909 130.959291826251 117.362401276439 130.091520267621 168.593120473476 177.975161450794 167.752306085336 116.804536833309 178.709898194967
577 159.05291766785 139.078856883652 158.339598623452 152.987928914672 120.861417648938 155.87649772191 169.482484347636 134.425499782251 146.608456120626 115.216422381443 122.692920609385 139.849293082823 172.1646397291 126.606250989882 128.008304838093 156.74712427252 139.431174204699 136.852421512085 99.4393963013805 133.574364742468 160.133284169823 192.230276643463 166.020476348914 121.477113051972 154.143227399755
578 133.940838100858 149.096997900797 139.665628918422 154.788996145304 138.741031286272 162.677289518421 162.244181288765 139.282762025172 153.290781169291 107.801949058148 137.775078609888 155.434013381624 152.103616824783 126.575699639951 125.223221151917 140.723818527771 138.589198255792 121.766691250111 120.920957818583 132.195061489044 164.016608687229 181.018746461335 153.84575208265 116.768876692096 156.223341480534
579 142.484968880032 145.557312712145 135.812817791606 168.834293450517 146.776113703019 165.54401507205 192.952204765095 140.763178925924 145.8827928675 112.808080757738 124.270433612723 148.789920773478 163.615956147475 126.799060432294 127.864623881597 134.038776866871 170.323002474347 136.277266675429 135.792648190659 122.863069354124 170.39458518692 188.419172888442 154.15074795119 112.798764974751 152.628532684391
580 164.034789722689 145.4479439134 147.064385861497 146.606743471571 147.1519642361 159.15897136272 162.985924092347 151.950323173812 153.015250934547 110.302405991278 125.848334019258 155.302257137612 171.008237589506 118.045376182542 124.505508572364 168.330667789452 144.978205787098 134.017297746748 114.558591515509 132.365807644415 156.065301452446 187.946051507112 147.444137127932 111.282287231671 151.186328204066
581 154.437778799318 141.800352545411 141.187664849782 167.251393533644 143.028559452119 146.269986877486 157.575386162012 133.53837546187 144.967576032032 107.221850284926 126.174521021625 157.739850300254 154.723786141218 101.384249485179 145.959116301831 151.583296616742 149.36288242558 140.947121054036 115.663037337134 130.007086493923 156.003575218088 204.902117596708 141.745285162857 110.793772199203 145.170442157964
582 142.768172327154 168.785819276105 139.957440535194 169.064840453789 148.307521330847 149.986571378725 177.993635812377 121.947688900147 129.889563003542 111.231014894554 140.271416740619 146.831361400325 158.647634425994 124.3691179397 128.702790239774 162.941153994864 160.564786472215 124.011113176881 107.520034262269 142.587722933668 173.260465603967 195.477624975785 144.85189949695 103.241463897525 154.755592270015
583 158.751479350439 163.394134728824 154.754075726016 182.751502568977 148.055091208944 157.858072323371 167.790113028262 130.085976398283 149.516179617529 129.012139401281 134.873014073039 138.623833908369 155.577783803307 131.693124499427 133.8857724729 169.691346176743 136.346919741621 134.009384574864 125.343254950157 119.447032443189 165.010917537914 204.181062338839 137.682909904299 117.741210102519 167.529262183445
584 143.293300379901 163.490119323198 142.81953119078 178.565116736571 136.088967861997 159.818178558655 161.546482626162 144.371693464734 145.758853704324 100.805170118226 136.617506708458 158.511263581202 183.722949338231 133.325745479994 135.225409227972 132.495634039695 137.569784580079 147.263589031491 119.692516133268 129.73119780416 160.477415802079 173.548174093228 138.851113193556 118.233041963807 150.679771193505
585 173.763342784984 169.130122395471 147.652067310094 155.980347606135 138.739261973338 160.937527346951 170.068746031069 128.822366042532 150.480395131475 119.786746293517 128.487360887531 155.751659068263 173.337161979762 111.001996666507 119.493049338169 145.361793075731 160.826663467306 130.52952325436 113.56276353295 143.52644466875 152.72992650868 207.749949258709 166.452827446219 116.629237429949 156.837452017627
586 158.150479278189 157.666254049249 131.138931584344 146.00443307022 145.47868531044 155.027041930084 164.622285844463 140.633642874844 139.25552200027 104.13555977151 129.825472520418 154.477370437224 164.128075258959 127.018579106987 120.870672367466 139.73099637417 160.39255105944 119.603570380668 123.488696680618 122.185390710092 167.712041872545 201.456193608176 164.80568923763 109.012698636802 179.157454127808
587 150.793731409959 144.843417358924 132.618485575672 149.988230691108 147.788960440638 150.416112414306 172.625924798815 143.305919904725 144.678809843413 107.697894311739 138.123424682675 154.745560599486 167.104813853136 122.706608530804 119.73745866539 145.665675745696 154.317943813222 130.749315355308 106.194662957196 134.230168949037 169.309490843934 170.702637192452 154.084638920142 116.9139881682 156.075115191226
588 156.721862144836 165.41502382039 135.557909495955 161.524922872616 142.875158901149 147.403693792792 179.749728881778 126.783853658339 150.382355973071 107.979092199472 127.084525038433 155.505344530509 148.621108461453 131.007144072927 133.546533124588 130.048373189301 166.050064424665 140.109849205897 99.6999683826942 140.409255809448 153.47062842891 203.891172427103 159.931866195767 116.250527127771 152.807004921059
589 166.060609228154 139.434036878417 149.168382316105 166.43042011687 152.617902059941 144.517953950631 172.177617852277 141.184073484238 147.614790797551 115.103776095294 119.368251823398 149.210904263351 154.802160404712 124.197663262276 134.115514948252 141.957814092242 165.881314760634 135.027981313853 121.271036589357 125.907996170224 177.885322793549 194.385555793749 153.09041659245 121.169397889116 151.010805567624
590 157.430116004201 153.880863560435 144.156905851259 161.962826723225 150.354527636547 174.822969251178 197.552201103807 148.029069819262 171.555369375914 127.793451512746 138.860869001812 154.180747169763 156.366686765019 116.721489782972 122.492028372902 159.905296206939 148.34681294254 129.000445750008 123.160041746498 113.754315156568 161.110670646051 190.119180909184 154.082364224163 122.418998897954 152.576503381547
591 142.924055800797 155.040204856958 141.79211153083 155.156029930587 123.898674309976 159.813110322189 166.05747700352 141.784998279577 153.22649121607 119.404485856415 139.771708982243 160.927389167369 164.691484092819 134.669844775258 129.468836476523 142.800252242353 149.369153385729 107.476557114519 111.281331041637 116.866681086717 165.419924925548 202.099618308244 139.181237282022 113.788796355228 164.721875170728
592 151.641258246983 165.402018254062 144.611097954068 166.376846090258 150.72318037371 161.688187651146 176.078484604726 146.169377919508 146.021603673696 123.268617028525 126.636364458589 148.103108896037 158.093342281136 132.988630900263 130.287021824652 147.893615324926 155.942375190336 125.017142849835 128.427939165456 121.605568838428 167.670794785893 215.355917169869 152.110943873298 130.374362250918 148.416466663978
593 172.619179686162 159.264549077841 120.501438468486 166.309653133669 131.465499564361 144.813027864955 174.837124677188 131.089513130491 145.281429250991 99.2963535391827 131.584032071248 161.052359323354 166.818322548674 141.977251856149 119.103285474569 149.378709134435 149.359973226225 119.840750131313 121.025807236759 136.047563310925 169.053531470446 179.947414439117 158.479845958997 109.766456408744 146.607669353607
594 153.44189483464 152.462740866564 144.890676887984 159.422731373464 128.895359781231 157.185171328253 174.363610632479 131.279211987764 150.118321063119 126.81457269775 129.810496534273 160.580616764502 155.905480636565 136.446408794164 117.294012979197 133.478347069105 141.764023550585 120.782545987185 127.256285677037 123.665802815943 188.04398074945 191.760867896879 133.097054095231 113.288500703213 164.481880649043
595 150.629184297778 150.555311040671 142.83112273381 157.277953457307 140.307773463691 151.643924140081 166.084609947354 147.745642675728 132.612091375841 120.827245475788 125.286234957552 159.100383881969 154.185697691622 124.312235294281 140.8186232539 141.506513113097 134.297176426054 127.149703871315 123.401084096379 130.399676591948 153.759135923012 208.9939159624 176.637846644978 114.395687346661 156.632781360022
596 156.183813481894 161.056548523525 148.334700980641 162.384211465117 144.858711549147 153.660883571268 173.844924958982 138.473097168782 146.67198440326 109.78488350126 138.959219416449 150.758538494518 157.166782550441 142.906952403801 106.897044324829 161.39096249345 137.606524004865 127.929118891717 118.781400964376 132.785247120534 156.665854332575 172.790668168658 137.706949641421 113.650400198319 156.256448602369
597 156.443228068292 158.482574091533 130.015775737892 151.088899341776 149.228370768 158.077676574349 188.499830722924 137.594799974677 137.783397817784 110.252363823077 129.250344037404 157.923413980721 172.543006764733 117.671030347246 136.69883478962 153.999702951349 136.621090825178 147.269514399778 114.842687017111 123.60100581209 166.384264497528 177.054761782478 163.519942010693 128.905724905201 168.230835224904
598 153.958083777497 153.49523362927 166.100297474202 167.1579882163 139.020657768325 148.577487251056 167.860667286993 135.278386912803 148.6203006167 109.432386570023 136.499165406118 151.558182801462 160.719814996568 126.291361960077 120.279991499717 149.852852196032 137.806876734747 128.380537016941 136.366101898993 141.299703649235 163.50134239891 190.813707918951 121.665387987948 132.421814265768 143.021657876542
599 159.951039423764 149.794562822259 128.454538532951 162.596218179433 138.353348213081 169.635847989792 166.020456031313 128.221763950507 139.629165336009 114.099158709301 145.619338736869 150.20533508221 163.939753142605 132.610456913089 120.197368057202 147.497656852545 135.262167129306 121.58135732297 125.516771016778 138.936089434576 149.147189231004 211.567746349288 154.429338880305 133.586633380109 167.25910218515
600 150.632790125035 158.403125193102 143.909473354451 154.646354676778 137.203768109452 176.550938894967 153.416434151407 141.297045169629 142.448363880512 103.834916972412 126.696149039467 151.198053296986 152.578159238658 120.865660533953 127.583397666114 140.013394254404 151.683019972348 132.075945716546 113.254110802582 122.310521490178 160.146845351573 197.916916115658 140.0585670529 120.734396467772 161.884938077137
601 167.17699286978 152.750916352488 156.87162043623 162.399981511574 130.93289434448 171.078260837217 165.465023669707 122.871989801568 148.740801608497 108.877077472511 131.609835714737 158.468378794908 158.391126786484 141.215177300142 114.958159626346 129.075467255473 151.509580192864 117.496814346244 136.771870753863 142.653713746724 169.723668799557 179.411512769491 162.763696315841 116.136103158808 159.90355473771
602 155.058710370775 157.0267629901 151.937336718529 162.026755175915 139.67741073047 148.502605649085 159.137005076856 139.219161621731 145.514100405619 118.509746482969 131.712985924907 155.309045320499 162.335442646777 132.943983629167 105.334693030876 144.240418048585 130.763925467258 114.48094155575 135.903478833332 130.890412874551 163.909495987186 187.192414210632 162.774087500577 123.520549226409 159.425257845751
603 148.371694722301 153.095416577911 153.893833336198 159.807748748842 156.123553740644 145.515177545289 179.690253224108 137.425502612068 138.420436732462 122.611664522768 130.296510940451 161.531075459738 153.923842244747 141.186841743628 131.405626733638 151.09591140679 131.20234778925 132.276528497529 99.6866150347124 125.458694175879 155.326151095165 191.565741338379 157.019375097579 122.094426089608 161.261941297285
604 152.365886989492 155.526841513487 137.048249648778 149.559547466893 139.020285971895 161.750538465224 175.372396257308 137.840925290673 147.520218657172 109.585591217736 117.400250990856 146.99298672109 157.097439803349 144.198855378844 125.021106706958 157.629158718023 148.068865048193 116.689585968369 125.561398103095 130.353277063752 172.9352454295 179.890149002069 173.369273837653 122.35432235846 155.490104314368
605 146.94166851612 141.905311155822 160.150551398443 172.751422541201 136.213035623019 156.943897659159 179.532540075722 127.827852734219 153.141129593134 127.352062348449 118.896183037132 149.357187944677 155.428329381863 144.299760097479 119.463919043067 135.630781117679 137.820858737304 129.782840328212 132.068290241263 143.53010379163 176.579652513035 186.152929226887 171.821424028959 110.186146030781 157.350206940938
606 161.130143201483 167.025923955473 161.293413956402 149.564739989294 123.456210223051 152.752427755107 162.408014262819 138.659839607687 136.820606245248 115.878452364421 139.935871625978 139.762827077353 153.634052773773 152.675343496026 123.375434418051 150.200229034497 138.483003496707 134.472117348476 114.943477396731 130.144878287714 167.169237144652 185.472823777454 159.405590338739 110.82964496469 138.951414256806
607 162.252646718759 143.337337220363 141.320403445776 140.139721593984 144.520523515117 160.238406037669 154.213744838478 123.941333282032 148.520711206696 103.90643827177 130.891552197715 165.923982129536 145.459865093283 121.760857781948 130.08359721528 148.83500520146 134.953793243901 124.283546924723 117.719109675415 133.052471339153 161.785760239037 165.892149634578 155.842981125554 134.51347868704 166.284637778772
608 150.31449518088 144.947287185202 146.301279656974 162.774648187352 163.020589697123 132.137928439011 182.648373247642 128.806650040304 153.270488557191 120.805607144737 123.603901676872 171.899465621293 155.877243434506 113.283582253172 120.788548088563 139.054899227178 145.663588529895 130.247492301383 119.538044821475 144.780167654066 179.763852113565 178.09699735593 156.64473442299 144.963839411585 149.509891431438
609 167.229699138987 137.688320869378 162.023782770017 173.721581425755 157.968107431318 162.546472705591 185.912153027052 134.660161338294 144.99911804492 116.295559839753 109.354720947062 154.441192664696 158.154869494298 145.253188968099 122.937356406503 135.58974294502 142.702075896243 118.92980902423 125.899391553942 121.872178478329 176.676067802618 182.79468862329 151.808003551878 125.67010832823 161.328899191865
610 151.610396932858 165.968843429576 167.201353041389 168.542243941996 145.964419968243 151.313823433809 165.704820540072 139.435164776563 133.764458612476 117.140117793955 125.041959315796 154.380601843976 165.701814796753 134.900333615454 130.890088479398 140.669856051258 134.852110371802 126.568821758288 135.869622172095 131.662314856652 182.39552751858 176.052804892116 163.599454893195 107.000495897416 153.622600420629
611 136.612910354835 145.654866647185 137.018786868363 160.056084290592 132.666158774477 150.775393249351 170.03763637992 131.515075466852 141.171815427189 111.939186788333 120.673425261456 141.583119962293 149.605834505871 137.418174346753 124.815458071814 144.266476858308 156.602662624105 133.284445961772 116.092482541014 152.689176526296 161.421370321816 183.19298394545 154.605261290658 120.288435332462 146.569178905753
612 147.961261572698 131.249597146979 162.597135884408 172.706718923656 151.303543413253 125.67926579366 172.233375934724 151.273287429234 157.416174548609 121.464971353665 126.383557063546 156.744162407759 165.132406092304 128.709876248715 122.692714736664 148.04813272809 139.307102848717 121.287183779239 121.145750353752 134.70631589898 189.473429156695 181.485831536461 167.991344933162 129.069894940927 165.533506631614
613 147.551485796336 158.980043096488 146.383879790831 165.109611951458 134.709393781187 155.005592709968 195.045311254156 133.681157286128 134.955961569436 116.331765019153 137.309127510404 163.516658728517 159.318979963196 118.615078149458 129.88939936704 127.870557999653 129.059761120337 122.537122607929 130.270167240793 140.565153950924 167.889038445576 169.625918921789 146.184836279437 119.409392793686 163.676437199496
614 136.365938038372 154.317986990805 137.509853357874 144.018648821048 135.114179655842 150.445998514688 166.533558857017 128.377290914939 140.454280442714 123.56989801052 142.35245155155 163.288057466619 143.749588085928 129.175191783509 130.631939032352 145.692622381365 138.783644512752 118.271111105952 127.292131839443 147.86066853799 174.623602512152 188.111982368684 151.821349915957 135.147457997949 148.517284237827
615 150.395875412953 164.437856481035 140.995476803559 159.761962262216 162.673488067039 152.479209838254 145.442294744075 128.646989952247 149.227525885829 128.566809827582 116.927314402619 147.796919288395 161.7734419448 121.352560923769 133.595083240843 152.988005489831 140.185962429107 132.723433478084 130.971731919746 142.779523859465 158.215568976947 185.153685933039 164.856286971956 136.404050766814 170.594949281094
616 156.691937675323 126.306317852367 147.404826691669 180.348573112626 134.167347407342 150.827381750758 183.688099989725 137.437413640464 142.389021844903 116.137212474273 142.602300445469 151.873349550071 151.1302072782 133.741171792766 112.721922471281 136.428651184791 145.22048826196 122.122594359131 124.732796556489 127.63781061795 161.678413275542 182.303835523319 176.083031192381 125.177145961583 159.402675751021
617 130.237573937151 161.782100343391 143.441238903874 158.999915894449 127.668036884994 161.328768035355 152.616187025013 135.826942519958 130.054427888693 103.680517796244 143.073412722928 149.866149941495 140.294143757856 131.015494445215 153.400439436063 162.393036523716 126.398052869922 149.196866724563 124.606436877439 124.836438710086 154.519209840989 183.30525606351 169.233397090545 108.933952237975 136.143580736369
618 153.263479423956 149.718156161219 152.934778590741 170.845784449883 139.519649425797 152.317114991219 176.121157074347 140.132703778664 139.625565042576 122.657993452427 139.430663662338 151.127702098525 173.066842182599 145.633138209925 126.459463975811 151.95403209258 142.184780919848 142.552111408024 127.198764859815 134.170917877232 152.019088541889 190.29258643351 174.002650280669 100.814313599565 160.429592830549
619 158.907172279507 149.187720751838 169.017380208379 165.24137750223 120.776980630856 145.988310072263 177.825456731114 128.072908211979 148.591419454795 133.002760826524 118.420372629432 157.713144050678 156.717169908479 134.291160548402 137.666913501924 147.012616384959 139.186904149602 144.897463188231 129.808593036068 121.674259681719 175.590532743171 170.897378334289 154.648620638468 114.906350228996 152.107183097481
620 150.122715231829 150.271972372712 167.502301031684 157.033898253104 169.925089066526 162.103409295088 137.992066368147 123.50383839528 144.40364621458 123.351998619167 108.811508854191 157.652136191973 150.643006569942 133.721825403946 130.799009671643 146.421285745559 131.959790820809 122.734317996925 131.1444578549 141.456694502479 152.623017301648 183.038676353098 151.456960828871 104.25856613825 166.528230518155
621 153.461266828113 162.510800952767 184.419041544039 147.735250023422 124.825654525452 154.133480336526 160.628859721306 127.467916674519 150.454072016786 117.062141635847 128.321149526037 159.707234064276 175.985536975118 133.281206598412 135.227397810343 145.342119810922 131.48190103707 119.700267158619 148.071310937064 149.08039919344 185.764457597055 181.513808232505 164.620710742401 107.62546503615 156.727511485196
622 161.134657907838 153.488880143833 144.895252550525 165.981219592423 156.354244674799 171.696346608954 164.143859001544 132.532434054662 145.969290083049 127.063750937654 130.718803818298 153.193927427868 174.371979679845 140.679960593445 119.817667130367 155.510950625275 146.558862518284 127.412114771211 133.27047089613 138.99692419065 179.698260183708 186.72284773099 180.723217472258 116.018706446296 154.697509318816
623 142.975189457107 147.8232896701 152.518266750506 164.153694828955 137.524537716516 148.921118080348 173.118085548289 132.494590595634 151.107107500195 120.381438531177 134.583162132665 154.349901409504 154.722795117018 142.012429828558 118.090097235456 141.525809757094 142.920456118763 126.718477104948 126.884476070945 131.25852678603 147.56160170529 178.994324409284 164.005973958004 117.433383098154 154.438353094684
624 132.923642229854 151.758706251859 159.86595745971 173.916186827252 140.988095771424 172.302003548414 165.614205119202 142.887187044433 154.728316440345 121.247290635279 123.484653499669 158.419716539539 165.303433083122 113.57512673429 128.149841601451 138.056135899452 154.040231666587 118.866770219878 143.843799625286 137.064776002926 168.56217082939 170.749399431793 144.255234921125 131.234801467583 164.253658387292
625 137.469114386318 153.935509048995 168.469543235723 165.403085538502 123.422067977872 159.042752055435 176.308283264126 121.883142665467 135.157411652822 112.283061803032 124.085843734392 157.603987839269 152.548754903801 139.146006019453 133.436018539925 141.289061670069 152.621857285528 127.674004397798 118.020894467426 145.226124169963 173.887979727234 182.860119456171 148.658504464502 110.673344376776 142.891001116377
626 136.079237005086 158.510380701563 140.324612492747 153.35903172197 157.843695120121 166.906075768665 158.144130824402 124.528537757803 136.904929155557 109.077695669969 133.055604080719 152.155318707549 164.533334379398 122.081274378617 130.939567012925 143.341579163364 151.525742715771 135.208696781806 149.976338215002 139.112746670142 155.83005693289 174.222560877178 192.45829006505 107.65748814922 149.814979563939
627 137.584080535996 155.451007028684 156.116609867833 152.640467315004 136.738426312751 156.368835639597 177.502771239728 129.20759594211 152.545712684769 115.379293206069 135.474205776612 154.023785103598 170.836780786434 119.838915847735 121.388820404317 136.446801233207 145.871163014171 139.079288670722 134.822062759647 149.807064640331 156.450475427765 167.530180736009 158.486833648301 148.141681887587 142.968291555029
628 136.983060568368 153.065722731171 141.91847435113 172.687611242274 149.212418957906 135.225517351656 183.315705376147 134.789856835058 134.79299461047 103.303574897567 125.21922402524 139.998162248831 158.509874043433 127.564154516182 120.685305233563 143.613019699718 132.250737276424 137.956605762959 119.064123578444 125.944986461004 153.93165667958 197.992938831664 173.95476520579 112.938616102268 156.438263761057
629 126.730352213951 156.589559701946 160.300584713228 155.978757528291 143.043737515454 139.474534344676 172.908899029172 131.621204420851 143.391877866785 117.110480499383 123.291805050706 145.622657832376 157.722229619453 141.804947375212 138.351525584429 141.350425967898 146.260414740587 135.326477776736 124.800655391694 110.91917057164 159.136866537392 186.407610187396 161.343551214117 119.709518729074 157.447649143123
630 145.807497770281 164.547558985658 170.697781898936 158.751860927183 141.09681147577 152.881045664482 153.735005183538 133.610040325697 141.161545779388 117.140608629409 142.491877918628 159.633940327468 167.624309975908 152.64032697374 117.131505492341 133.787846434917 135.472767881126 127.893374559281 121.825366797303 142.79836676875 168.055276302087 183.892571909292 158.843616665537 114.224274050947 159.622085772584
631 152.139532564864 158.955135961549 145.560354342454 135.415530266528 149.394988020928 147.028309644022 170.78670344693 135.365541581671 136.678675204355 113.376582747954 128.708642138459 162.967483756101 161.535655064258 132.639318335781 135.364107681713 131.277055543264 137.805825144796 122.935457212104 130.835427308045 139.053703377053 156.326882545363 181.134261647522 151.551261912091 122.872442407165 154.179166074559
632 155.566765219351 143.958457061358 156.147371989302 154.943676685434 148.282295554757 140.381812662685 176.903257408864 140.656170224436 133.273399451544 115.072842688559 134.139106957161 161.999426236902 167.581867697361 148.286795278167 110.34399748999 142.252426222298 130.090228946333 127.230961714524 114.877782824456 141.994400005547 179.449926756118 198.195996166047 155.861147231409 116.883764323247 159.235176548783
633 150.883572073473 164.031656563901 154.462971088777 167.678395485875 125.927960611332 142.718262606374 136.285530788942 140.682882875894 145.679101186671 119.745698747784 133.202853103403 148.245784255553 160.365847331858 129.644719892032 123.280761405574 147.748794594204 124.129530223264 122.785598378529 124.211429474239 128.70464573876 142.061766098562 165.703786102879 143.317413410689 124.035092328257 141.734181727011
634 155.802740695529 148.86434967081 169.283934581789 169.692995906813 158.982976690643 155.263867890364 163.498323367274 121.738168280034 141.445059153804 101.505149065335 119.579385361115 147.873207063207 167.384139098317 137.565351752718 127.625714933893 136.119525993638 148.994536190992 114.788577667292 122.178921899127 127.66758604623 173.496424848734 186.184982632879 178.708824963703 132.536109300654 155.873031979627
635 168.708293814076 165.282660708228 163.450021215415 156.59323387213 124.055248952139 147.821070481338 154.158676842359 131.155529491746 128.888656106755 126.557239430347 115.124491558398 147.402665946282 160.614127129856 141.614480527815 137.061297491922 147.385848321724 133.694250874142 119.0189849786 132.713669236068 130.883650039886 165.608458820481 174.254982465667 152.679151558911 109.141793331583 148.625362441659
636 145.68400538737 164.802525019661 149.236778338848 169.240300573204 124.479715492549 175.631414500414 169.610083025497 150.051819680246 146.625339721574 109.130705681585 132.759596490915 158.315738638063 146.797395076321 135.865969023667 130.805099754543 140.449111287938 148.506996682593 121.652474263309 129.234001882098 121.392097007693 159.548734299708 197.127495261642 157.881680167675 111.076799079791 165.384442452535
637 126.810252264746 166.883751224061 142.382593605569 162.062066293643 153.88791096766 143.889898584914 147.790925608524 129.834868256892 145.339108319834 128.373104160499 135.970105990065 157.01137292787 167.275576808213 128.808908384174 133.087018761286 158.736212482519 141.637559708618 124.295106924985 131.799870819704 137.92176226164 176.443985355704 160.512759250007 148.002806059229 147.959164237402 153.583163708943
638 142.423022719669 147.745947005668 149.704755794116 160.816575990203 147.145646978878 140.821255610738 165.049750305385 132.656706932901 131.739460681713 115.317301634449 137.273704703515 152.703918202301 147.243044626271 132.309931792654 115.905792185004 115.278757855428 132.420640934165 117.990642771294 127.747562677514 126.32762466705 154.334779780648 180.24678836784 171.925269722357 112.251679125562 166.796697121253
639 157.542902222599 145.13534631817 157.301464132428 157.448510190454 130.567741565546 143.01583265379 168.742655256057 137.161400891489 140.436901657053 113.787836268302 112.14051039917 161.516236060643 159.181475310079 148.47382961829 130.756759746363 145.956694878893 154.473134862137 122.902959026332 139.320805291771 136.114870986057 167.635462756365 176.874106535155 152.600580388847 116.82203637789 138.57945719014
640 161.777881356244 150.655507929117 155.212381138407 160.191350935475 141.46004094786 167.670854492539 172.512337609085 141.213539735288 143.878419354798 113.797731432576 122.784792654317 155.833146817717 160.829087982785 126.821429348009 129.473969639679 146.746019402179 153.985262991111 130.326568171039 116.153665409191 131.098494630907 156.326859412275 182.083289009078 173.545269746057 113.631679068129 161.558917236363
641 152.059200647654 144.96763606782 151.72484868493 153.874566388067 130.181155503665 146.188866550017 176.488299981849 125.232016055827 150.284802566136 125.579876009516 125.252071439444 159.566518246569 156.880855002414 143.41113203392 135.819576834523 127.476440302655 147.320758470239 131.014673441287 140.049193590416 142.342286576749 168.439774515933 193.777085477484 172.965833042887 92.1853893517057 161.269448487806
642 128.276439872636 160.558312088589 149.458620299286 165.250236063036 149.459281570205 154.854890625216 200.369781537176 134.950568705132 137.368445067819 108.381195627153 132.146207243834 160.639689556588 155.034415996715 140.012400516606 129.13772433338 153.605500869319 137.114696605386 123.349359351701 132.612604137916 155.854747281506 182.83817951206 182.569735667332 153.304951864978 123.997305229117 157.577698304483
643 146.104364365375 156.608042246054 174.26171877017 163.442077019494 175.923856255136 142.232658846651 167.448943433587 136.270187077742 153.957386531933 116.941768097138 112.733633076776 163.619017636167 161.326716905078 154.054540747113 111.591482170509 148.307077591064 146.746659630313 125.172750376933 119.955837284606 141.094799053958 166.723452920105 202.519653663563 149.219796286187 110.153290439007 155.831519827805
644 152.2538748744 136.50271822972 137.500517945701 170.186052967446 146.747492342669 145.922245009154 184.709661258085 128.579306554255 134.781822511313 113.44216159131 125.264753556505 146.899508670679 156.793202713924 141.207784518597 128.053876215499 135.242988132763 163.208836607195 132.802167193021 116.025756746363 133.211985719055 155.361214732301 199.334086721419 166.08059107523 126.242346936254 155.584967520772
645 161.907455859035 155.887119980486 136.034273033953 174.157018797726 131.749966024986 169.430110758913 161.734723990184 134.291098910654 140.018168563167 107.198972540826 131.253413602659 155.30994604427 158.762129451089 136.846476799582 132.880494337289 149.003024430492 140.790557443227 127.205760634799 123.541931800862 131.566907048138 157.90879877613 183.785969136466 167.001982368017 105.555960735511 160.804220742821
646 131.721647048126 164.664585924026 148.87443009771 161.964751037598 137.671385799167 143.99570655069 173.396209020689 137.160199191417 157.620448344964 120.535757787941 128.571610955369 153.469153870014 163.496882325311 141.125048644062 127.31912181877 133.895865388925 128.054222129858 143.169462394873 143.876291516329 135.131004833763 145.200866613493 164.179102907982 156.93291017946 132.102037710985 141.327633736174
647 144.673768734007 130.092015543706 156.598172137003 155.59742808968 136.969570062552 156.597932723734 163.432161399414 127.891065698067 139.461739647783 109.653738890751 134.125246912934 159.865368197748 155.854723504607 128.895453295276 129.511593104393 131.618666921413 155.328691900492 128.424548062072 121.189360315635 123.015572624823 175.982483686002 201.641523341586 151.897638643018 119.200772080558 148.819498718599
648 144.788687913311 166.403483468504 138.822926475256 153.346801312876 147.363656462733 146.73628598561 181.321874068872 136.463747748376 139.350667081737 109.979053163256 126.060455622136 146.557652520395 165.22254304592 125.048779177336 122.51788935427 145.617837331719 149.254131034783 127.867669888425 121.438293933573 127.209939594837 140.469106925882 183.868699433223 161.948058471704 109.747463192919 153.562699803373
649 163.866559372728 155.436872226124 150.60125421383 154.038398400874 144.901080934541 162.346263168851 176.685846275577 136.422825706839 168.308981741519 113.499890012875 121.842063143909 160.828038384241 171.391065002721 129.507022936813 141.835869084355 128.298817785853 135.487518857886 133.208413812469 105.644666032145 139.756411504221 173.037394778118 196.974817454424 144.025935131869 125.217024624929 160.619529240099
650 158.260595759547 157.407539916959 147.716476042087 176.388456412355 145.697544570571 137.074496880391 159.97624669227 135.268153088105 143.121736128478 108.469708729685 127.81344302099 144.876779217602 156.389976379758 126.891541263562 122.505597702479 146.570419872594 126.159981465214 120.040980349272 131.551769136034 128.782551512732 166.252929958503 195.845409114143 142.270260020267 130.189972420815 163.453180563472
651 135.945597281065 156.392123815769 163.406444154088 160.333980684624 139.285659198726 157.265223382621 148.566186192432 141.394664539127 141.658863538895 129.886321259284 134.114699837223 146.029475244351 171.362185754489 131.686816430412 126.233450741389 134.813482029836 135.746292053148 130.644701706899 134.228105391712 130.460584292101 149.515744550868 158.833469092847 148.50939851997 115.65221573101 153.143583606345
652 153.91680874104 137.76630087146 172.578396434108 158.003292465839 143.6584434253 152.880911777083 175.136984582493 127.726418491587 143.942109955993 112.688036259489 115.70857511524 154.975125524001 165.397359946215 131.756202611112 125.033871807454 162.862568798921 155.898692738536 135.704378594343 121.407777763168 127.621021703982 155.27139365846 178.671470758591 158.663044079816 121.793278649138 152.219308293769
653 168.097028285105 155.847537621086 156.147257999178 158.952911734322 150.429951333283 145.541210026142 135.960618046687 137.913448577067 143.416563692062 97.9948876597025 114.345323424564 147.445880019701 160.022723676945 153.812164413156 130.465552861011 137.348734868286 151.462969554165 132.41329482624 126.960625249769 121.176076161266 167.707613560168 171.736862199985 168.393721040477 146.763252733617 147.534930461479
654 149.53495028358 146.553979973195 148.632693403959 159.369814625511 142.024419180217 152.855492894487 173.793003497522 123.493144563992 135.98535680454 101.043728865611 119.021690061648 152.134057194224 165.772629488122 137.87395333459 123.443875232475 149.105302419421 154.514746131132 128.117697687258 120.806085428338 128.17370935675 163.747105300464 172.467103329184 176.044082612589 117.119760337275 154.625509899039
655 144.169901847519 147.967713369643 166.151531307789 149.981376441956 130.988565501092 163.11251192991 158.506828721656 122.629329758166 142.996688856441 112.965213163843 118.142523074401 153.456491948146 156.497637823348 139.067194108463 119.817117595914 144.857729907533 123.359284312142 126.084950324084 127.441823555933 149.882746964481 192.13042578807 178.760738702212 153.393961352463 104.232710091899 162.705733529217
656 139.212434921176 154.881163935654 154.743562033824 168.529543671594 136.448349185797 143.188173836206 172.146775841601 135.041188906673 133.985570834396 111.269913884481 141.25750412357 161.512182423471 176.460299026432 125.632607577035 126.933549670044 140.044519560863 151.304407309541 129.468953304828 141.784778009727 117.304037677332 168.845578217034 188.221442260197 182.3672603607 122.213225854861 152.309094568073
657 147.200937643938 147.325036234178 171.622679194225 170.742684182855 140.102285772031 147.348777436698 157.897284008828 132.24353510522 133.260906376613 115.107651849896 124.125944319926 165.441273247009 161.615756877219 136.544401769532 121.687546088718 125.145282807799 140.918160510039 133.636428628383 127.089417743595 129.077845081695 170.785779692877 204.444823118212 141.623380014939 124.509233133312 153.445212520465
658 145.048328545632 142.348197991275 142.050947245139 152.988572026047 144.585463452097 143.62191558464 172.506452743748 136.553414468819 141.485454391667 120.777877055116 130.050330304505 161.981064480164 153.727555639482 136.31069289489 124.841885214906 132.36145130944 137.228869088067 114.603875265652 125.15131119945 136.954795681883 161.705133279522 173.697785751101 162.480269585244 125.063159415183 156.747983736888
659 140.391287466149 162.563017258908 167.00279333255 165.602789635891 122.168581664613 155.203503536765 175.609519633352 132.598188340922 137.960842760388 104.684511095077 127.074631645323 160.383918586771 156.865142910536 143.909249053137 135.807035651833 135.777504940263 141.007390089607 119.402914010533 121.425232944077 128.810580280066 141.117213963891 177.127292787178 145.420031474732 122.931944669313 145.139822533989
660 154.706674526848 165.809429386793 147.06283591943 164.988876026824 144.150497648899 148.709739533768 159.7352501047 136.61693482676 139.353461351563 121.564003179402 115.292376928113 146.967250991566 154.849247594828 137.27326338537 118.553440632262 141.773367432573 147.178910779065 117.113976690479 137.002798653265 132.471711827145 172.32209879966 188.960165184698 167.931099743878 99.9531187567221 166.490808352197
661 152.332646351627 141.448675484973 147.309546237708 157.111868112816 142.836981125144 168.087589344493 164.959819967545 128.035001411736 151.104060982947 104.323018560104 128.474855754178 155.221733322556 163.156315195377 127.664333214609 123.932162898371 156.578033466793 145.003850992371 140.672868250093 141.564303249975 146.308295523931 155.412135403643 188.143045908868 173.574591411056 127.062567042451 168.718535055871
662 144.412817293922 160.685861172948 148.594689825639 153.267068689879 174.006906730952 148.164677891394 171.772774045729 144.761435035586 153.07402774912 121.414150724385 148.820995905333 160.807955317828 176.731707327145 122.343409269125 133.961152166113 143.987272908818 125.918177595814 132.106027543286 136.461267440234 126.917490433813 162.377367292293 158.812506474982 168.395568225114 129.535736243864 165.218767545319
663 151.75470957213 159.012685463142 158.144296980858 153.21235784296 148.082613276716 162.365619109115 153.061903811108 139.18851492857 146.528673197348 116.465660141977 118.659906766056 162.013058311459 170.275826364958 129.688441774228 122.658282493806 145.203273893208 133.673649103511 126.32489380773 146.693419391047 129.857823115182 158.77719924052 167.473474502667 147.427140877461 134.812148533761 147.265612623714
664 156.239370321358 160.020463259217 163.375209522345 156.889595462278 137.270911604498 164.608493266312 175.938990490083 136.467002134938 136.673272889863 115.248263310336 134.309138358282 149.35871479909 161.23686277445 127.99755941403 120.728351263171 147.486334019487 132.546521805671 126.846621730801 131.550400200212 120.172291297572 158.626416167771 184.444823582379 164.85123993003 117.797378930093 152.366134502395
665 163.561947913578 145.297800610071 150.042011577349 152.712674009712 144.983097538464 146.577996103976 167.41059068718 122.922597545198 139.422769190258 101.643847914542 119.076680267412 144.125213879985 166.638340597817 111.060269012431 119.132618174064 143.432509676791 157.137523841258 128.08409745604 121.682013342396 135.981827654924 174.002900780997 186.971409170178 149.273711011941 120.566606394217 163.097743681053
666 140.618203396307 163.7592373939 153.691321406336 155.228224662481 146.823943836892 170.980216543696 163.099541808181 134.008815902639 145.134093891383 122.249292305616 115.854102157452 156.614931875571 163.902973576892 138.546551667464 127.385192073879 134.127013110225 155.174911297715 142.708494153758 133.979796313284 128.679060954629 150.369931403205 194.807994245488 164.628623056294 133.145584013162 153.747810628226
667 159.545560927377 145.028265532586 150.60765887625 162.206652170757 142.578105522574 145.01835395909 170.764419422697 146.875196674032 148.495709953864 107.461460867314 123.107849395334 152.236845385512 169.193124964395 135.420710176412 131.699854907382 157.755743047753 147.95218237528 129.045705126434 138.155783241673 128.123067301461 159.000463789863 195.690518441098 160.706104853037 118.300341438322 161.250081030692
668 162.281360757644 142.054741922088 146.775931773562 158.631601382155 126.519070348301 166.662606140411 188.638226235437 135.169625219438 139.623266257687 122.612826652218 124.843745832758 148.592525845385 152.038840924315 140.086232756194 129.706621373111 140.39141417469 138.055404055174 128.642121906871 116.580073537133 146.770177240167 172.72747938618 164.07211209186 162.819093345664 94.4933656521717 152.638181546583
669 150.471099893333 140.299818575215 164.726379179375 150.545002060942 125.262622213123 148.379156436361 165.674709964834 134.460445411354 144.612230197548 110.633689657203 113.861198651939 152.059788965865 157.710217479534 128.832124626724 140.699904136649 134.668645766649 157.102079843831 132.380042624943 129.597256330021 123.964164395257 162.191561846466 187.49728628287 144.313138892564 109.196978259089 153.87147875267
670 140.970910442241 146.900025969145 153.061144224934 169.203025577164 154.811157974311 151.050725177517 174.751928918679 142.119350318157 144.594087204853 113.537139207163 113.921987449516 151.873384894588 164.027157384276 146.866104065261 118.761196017282 145.869361538121 157.511701483264 129.682366921077 131.535417194533 113.305155435504 156.36493584078 180.179230109026 168.177039505961 111.411020555076 159.588281983732
671 142.217141887507 156.467794148432 158.258753764056 159.500116894657 141.772191566251 154.533994654204 164.505942153721 126.862047989779 150.366870797599 111.187959931613 126.475458012965 134.512969612218 162.9472750005 130.746042932826 135.807933386894 134.98650122351 134.46951680119 141.675620493274 115.976503868688 135.277109713267 152.14680663814 188.672829418926 148.231008886259 127.099740040552 151.669892962326
672 152.192211281289 151.8303826063 153.736204537302 170.446958287988 137.871833507048 151.855890855453 165.338692107553 132.981066718178 159.169458416305 116.674502321059 124.004920546466 141.583134672761 163.094821127204 131.288895387002 135.864071905637 159.472115363411 152.206190217064 140.951205606983 128.392717556707 132.150348020424 160.159133520811 190.429993656667 154.28582720501 125.506253359865 163.678178987441
673 138.776233148824 134.39316575693 158.754231758927 161.543581102422 131.064709895408 147.079043720503 160.4901834146 125.910870463177 148.166930637722 117.383296818886 117.952623306724 163.726923181511 142.37829459189 124.769843891675 106.197015890636 145.339779183539 144.527244154166 120.571122263803 122.741314890687 140.336678371662 151.476617972461 181.651125875211 145.71159161485 125.087563478468 154.169893270855
674 142.102540598907 159.595214833406 143.918384608304 163.858130645378 133.797972902165 166.29804924402 163.439560519882 126.147318401867 144.473709458512 116.131346187289 136.647325965627 146.089567668288 163.2263648292 139.495790728761 126.666968197323 146.659625611593 143.435988684095 139.750900228497 135.908495288641 146.635017069021 175.353099694771 203.488964849607 151.32986598281 109.894057783227 150.947961406
675 142.110569357567 142.146056911948 153.926663365608 156.632600523544 136.755439233508 151.58876176219 161.661037045194 137.428661906871 151.970586381224 114.812735799368 120.5902174813 142.364548920481 164.804274329665 125.578238558149 110.406807354952 137.693303098036 141.340059493934 114.739688737421 128.436956308559 121.666250361174 145.53580570393 172.996472580927 144.825784953549 135.961646215147 151.605349993961
676 154.88982661144 153.707214706448 149.519317553057 151.521061890022 150.043710040001 155.313675785064 157.156380020778 129.722440690839 133.984871566936 120.428934623814 143.740752043804 153.634263595433 156.840738993575 125.506389374082 127.355100023976 141.525057683482 132.556239942702 123.592774851544 110.681111261932 135.496187549422 175.022671102229 193.867277080996 154.059223093664 120.670746199766 158.173955526123
677 143.524350595152 149.615522149257 151.94670284992 160.212866005069 136.95089355602 148.067483759188 168.358864675589 127.894937725872 132.172672458165 128.669720037241 111.255003159529 151.228269249345 156.484050873145 129.572010894229 138.021922261249 151.304888335981 131.148155454612 124.172025795939 140.759636162839 130.066880254377 163.925591434628 202.270942352893 149.339740918009 101.353679301032 161.826656710868
678 162.516931127925 162.325431923269 143.042564618199 166.177694876263 158.07918536194 163.057668903021 140.276806523166 132.39307692115 138.425915003183 109.030389910449 132.121188565116 156.621471122491 157.605732413693 136.390557793879 129.150279961024 137.331649670649 124.361006804683 128.919796874679 130.917804609111 122.68439544594 164.881564394169 186.264765587634 170.318372056004 132.023922738384 158.612041895543
679 170.637722634848 156.79627292254 164.827719565137 169.36441155256 157.986985564065 159.944459530615 171.830883231314 137.44239949035 146.382825709148 97.5088222368028 123.435578610326 148.421110507213 161.462904226206 141.604187307192 139.142836084077 150.75843087859 130.506316981678 129.594629253109 111.484618217126 126.187057395292 160.506343896179 159.501725206481 178.243225064549 109.729445704351 156.575824061771
680 139.579274787488 158.43377694889 164.348731585517 166.134157061194 138.204357379085 148.546311568227 167.264776275083 141.160038976798 158.227827535694 112.639656754784 119.006053884811 160.903956836482 166.825849864303 141.129201694727 127.357398897887 138.023879199795 136.48319468323 136.165780860319 120.992477705632 125.647886634725 160.220607921388 188.311698383825 174.161960607796 119.522197933664 153.142284636696
681 140.074822374027 149.276812006989 160.824329031668 146.823476391146 123.911017369951 168.15649063644 162.212150427958 143.445921390698 157.096961994947 123.432805194046 131.456039320393 144.766602840341 167.535910131894 146.770469284513 138.112414453271 137.803996838274 146.788392804402 123.915388535314 120.821905929741 141.473152307287 160.458512111434 189.050038005912 154.018852241743 122.864168894253 145.119611778929
682 151.870698362919 155.879100073903 150.93269448826 157.145008249561 132.850701078395 148.181047968715 167.997016434491 124.154965243146 143.570471438919 117.07452455449 142.771732384105 153.721611517332 148.954051321382 126.89974497427 130.541398744787 150.439921909797 138.066130138326 132.612069570224 123.631295808932 125.605227994323 169.367645752063 181.894476726713 153.517858452343 116.168053830798 160.567136130448
683 153.895416137075 140.657041396767 147.277611045288 161.685290667151 139.67318721758 159.032760415513 185.424726260294 127.971347554501 154.25441405336 111.279008734448 132.63250217249 167.66146613703 173.544007442633 131.583534423769 123.775477530636 130.66001445167 163.720696472118 131.740909971003 119.210122635225 142.2854346481 165.850112537076 163.188830746783 172.73362641423 132.772660251642 164.526075215359
684 166.753889163686 147.938528119601 138.56961300346 154.04834050204 140.163972508483 176.353772019391 177.400796915814 116.86010725222 150.224564339052 125.644438816924 119.64426710216 165.269332146058 172.176341096228 139.497262284942 136.862802537182 133.937901688843 134.571867945043 124.44713564484 129.477091769882 155.869484107551 171.698777388873 165.076464325409 192.717833982248 116.861249555888 152.742021166856
685 155.7235281283 158.936573523404 133.831120528827 168.620888833181 149.683761542778 175.869021267582 181.621979231763 142.882576803707 137.997463669962 124.826312791927 122.376308098907 150.616670651863 170.809035697324 145.69353548134 127.878963094273 132.797977907293 151.075317152084 122.052638308396 133.882531157879 119.00724624608 153.852446244681 190.957445305513 182.491993188005 104.861666131617 160.506042756946
686 158.595778858424 168.493003793306 157.923709888342 169.721392867675 136.438039916242 172.294680555999 176.90291567235 141.414823085383 134.746317878861 116.001181083264 142.798105746104 156.012441316158 150.63339359376 127.31732817576 127.547074531041 153.423158371428 147.048405688227 107.574189982376 126.23909918013 128.384780304622 164.653509294539 181.397162889671 149.492443198316 122.948932942729 158.91308791653
687 161.916869902483 150.543397192442 156.548389368172 153.005115082033 144.241914838337 156.640583843819 169.531978657374 120.231608589111 141.571403277457 108.01377993729 118.061268902801 149.661510001214 158.889174192757 128.757303419252 119.909919028286 152.928304212098 141.207291250781 140.900287822005 126.554892836083 141.324121358285 166.455741108579 183.404132307178 153.078120417382 103.734533529926 150.583427129783
688 137.720415895728 154.058879003446 141.395367202324 163.994917639483 132.101706010454 156.666691808685 182.033321146319 123.592592749311 138.917455782926 125.170419272817 120.169347402124 155.186995156997 153.748741611084 155.036401396016 136.813262113015 133.861792743273 151.424826418517 119.091960230601 127.19133046714 149.897345439595 168.040292642072 183.255136573939 174.908479525813 101.460482576631 157.916332175983
689 152.416725539167 147.192638552337 144.822640962955 176.466501734576 165.944303808811 152.235460301311 169.535473875454 137.205160942305 137.923343145697 107.602178957153 135.48045343844 154.561691339552 161.117804611851 126.865711493313 113.891471433415 140.289303000648 151.364284268257 122.157583377208 131.984445645842 138.891921882598 155.846508217244 168.01116742157 171.102767511925 121.17833800249 146.863233877405
690 150.439485247526 154.733988909756 134.253737027629 162.305728994701 138.310296513084 159.999445581772 172.498986681623 138.590713930602 142.041987097192 109.136883646747 94.331561028143 135.782327870679 166.485385527577 159.586505019586 132.282222305946 145.041490977794 142.631940953969 123.817412408146 120.084912502085 119.090146544713 167.227293549137 189.769201204306 190.523730086297 122.132799200568 140.152429100217
691 153.614876542975 149.288168229136 150.066775194455 156.504801501497 147.144098509018 156.210827256112 159.986973343944 141.344015657729 141.690404084153 116.532372254028 120.718440369333 157.483912406683 164.761181568956 122.654635264353 128.187658566557 132.791913894301 135.623726268045 132.782198700747 126.429996749728 131.2163064141 161.02169490915 164.747553853517 149.786475118526 135.962229226333 159.145056183206
692 139.165521739242 146.173268162157 137.651862393388 153.871273339585 175.007140851548 152.199071428236 167.247186737915 137.732819926191 152.351426810445 113.501677763968 114.171113519509 135.847880437127 158.034666904997 157.679005733235 121.34343326665 121.66375469472 131.1015301907 121.423214268021 128.466701493091 144.684241984473 162.587518396531 187.273964766226 179.691631674253 113.447856838109 161.426436794401
693 161.137571000661 137.987751676716 158.87690435925 156.521800344059 142.11163221829 153.526595373641 166.521181584437 133.938172886933 138.264168868304 104.392732309529 145.177413023933 159.146728990572 145.286689376898 147.833492020003 133.832376862222 152.903506193655 144.986870100446 134.866351847698 127.515088607972 132.605119434386 175.606228867695 175.112642361739 179.763182417041 122.396234591007 157.972987252626
694 160.784031532352 150.555562994922 142.841763741126 155.088774510079 150.515091077156 156.823072595567 165.48356278149 122.953222947601 153.08241755968 125.699926318623 139.392064806349 151.127017862049 156.742578875224 126.915130329732 129.111881721172 135.795006180084 142.185762791118 121.193740850651 135.863654924602 123.90555639445 164.917260027705 182.36164260696 156.658751255567 117.359822512467 154.602239229348
695 143.916899441558 156.482879509737 140.50661866048 152.921675062227 135.272327723346 168.757552357934 165.032655033068 126.277500236359 152.642580418476 109.98262288309 135.451261216667 151.557886579366 153.509884626583 125.438651415532 122.990961724457 143.747845127898 143.473026878184 135.199836172112 117.615919339566 140.362166366371 167.501670090867 182.33012616669 161.3667398152 129.433323270429 151.546438757312
696 136.400877130745 136.847307713309 142.222346713897 151.408662422888 149.373398998157 149.576864030308 175.60401881747 131.490282468668 149.381929718209 124.340830414182 126.052614115074 152.023964168214 165.627934396569 141.645033855778 128.479692987224 150.155219664071 144.069872162003 116.305499593603 136.635340550922 132.405905276403 141.544297072203 166.271617783809 153.06612129314 108.555532323092 150.087291696002
697 162.974747896773 165.338267978782 166.803815212544 152.544930126779 128.491411037341 158.371029864062 156.312998421127 130.157284330246 138.329059949459 111.620737993824 123.538380399557 159.050175140609 164.435613041367 135.297249577954 128.871163950941 130.569731589744 151.209552453204 121.597790968664 125.886792537159 134.998647062201 169.853703136703 169.811106813158 181.161848700892 138.707210519082 141.96302900682
698 139.535449615242 147.994405774952 161.543179089785 164.818828949706 135.364275685399 159.790882733988 148.333329988792 134.314934999496 139.599187138097 120.942691328968 125.732754951292 146.115653107805 165.390027697554 127.789765322397 115.669834998399 144.717107046828 153.439666758809 138.294084316355 120.508199649843 120.153808085372 161.665103451624 186.953293483333 150.657488474128 109.187889263853 157.44023779358
699 152.040757181831 153.757474242917 150.905076809745 162.416576385679 137.250863362408 164.412263030863 163.842294960406 136.532142829853 141.977578140957 114.204798961639 137.082421047178 162.713502479826 155.323006450173 138.503392648355 126.318950224795 143.197844626475 146.481127548653 113.833479685013 118.8211229027 132.56576234412 178.266109527266 182.593479502693 142.455874128822 128.049738254197 162.29669719094
700 166.125639863007 160.451114761696 167.667186638395 162.603141255427 142.121279174561 177.540433103146 177.545667920426 133.14039380321 147.966092190162 106.712694024299 151.248930797106 149.564162734473 169.103705134485 116.857538503148 138.035606092024 143.133561890798 141.786459545797 129.418984099976 124.001637361616 134.656897134405 171.712872617141 181.555308382564 172.596476631743 138.16448948644 152.940634961428
701 152.96625579355 153.029905724141 142.95817692781 179.976828223727 122.08672539459 180.372031495637 164.670769939342 141.321291369398 148.941218291678 111.355764072313 128.4392752734 153.111294239815 138.59487096695 122.544065536139 136.244868540542 130.149824067623 138.025007635866 146.377794604106 125.92305528735 138.806650829021 153.893276005644 196.030468729747 146.592638140369 123.090033004086 152.505338528517
702 167.064214564214 157.653681379086 140.680819387443 158.155797337031 141.701366320978 152.348262137073 198.733006912175 137.687346431791 146.738169120457 97.829691984988 142.271086910797 152.450862586127 151.683538199362 123.113670293854 117.280247790574 152.351252392993 162.965626941432 134.293074275965 132.324462590569 125.780087166786 170.125905972764 195.312381995489 151.50766825923 126.600749447356 162.478765236831
703 163.986074564297 150.47280224596 153.341689801164 152.838760410213 138.638234485597 165.73246256634 183.371463405971 142.078116892818 147.804286688829 112.32732685266 126.865010531623 155.444702574506 160.667530621312 133.448897528497 125.877979433743 147.279123609148 158.202202477013 139.690097147977 134.041257378036 136.988891496349 161.911416407879 192.790425265103 160.450389959781 118.284247558917 152.142707082075
704 142.489448682637 153.288038442106 143.648174042685 174.031903234074 160.859073897224 167.23018606492 173.148471278124 129.163358699399 128.700426622515 113.210667403335 135.263320720161 135.711736909623 153.840345078031 128.645616598843 125.749687830086 131.140945535046 135.743640161494 147.176613799295 131.34068426817 114.563210960883 138.112464434794 186.974869612826 129.079902787316 118.071151195612 163.580272955395
705 131.233295946529 148.676063637037 136.592687562801 158.691287388361 138.600141625515 171.05770008806 146.850755240546 128.179448648036 150.514263868011 109.536815504656 150.098620087265 169.510458719425 145.644234561734 120.532840395011 118.131145766352 128.099459332782 149.086517508218 124.593126229893 137.14655550623 119.349213912655 140.276375227123 208.160756513658 158.177014359847 121.54731884891 162.288679907409
706 143.809270500564 158.930838587491 138.168720202213 169.407016029178 151.182412778447 143.626058456748 178.720283168294 140.737615555036 162.346059617383 112.159606846593 140.655841766235 151.845404018171 152.723393888455 132.624267375617 125.041915397959 136.115098814782 143.98413839662 142.917548940849 112.766095803872 129.815867969583 160.264082914876 193.564121282669 146.822850851378 120.141030749205 169.38363208736
707 170.50057411449 146.344443205713 149.551108259327 154.655138892798 143.024895920155 173.898773266851 195.397314681342 139.453529654375 151.145714822879 111.885637856652 135.443347023545 134.858301449812 142.024973701425 135.007879578827 136.872201275604 150.964900476888 171.338998503568 134.213480602144 121.396307195276 116.476865989364 173.566353322992 192.796399785914 169.233703965704 124.860097403561 165.24843790321
708 164.770502972769 154.174559474255 134.868212396455 156.028833788576 146.832062708582 150.394948503461 176.647220294821 128.80039758692 140.601340561917 106.450863574047 132.281536967565 148.334366776499 153.915402052376 143.45879642302 134.121852519743 143.31112237446 140.320848658662 125.442977029174 143.514815983405 125.514986890283 151.371993578571 170.441833137152 148.632242894558 122.494638228353 158.90341385059
709 151.725774048435 147.431546199616 150.833786604075 169.994577885062 135.066675883625 164.317195019251 172.40052841796 149.038359399576 135.855020682459 109.915534154203 126.090228171422 152.85062273959 152.048464548408 124.395512137853 122.164709694295 128.96559921547 141.89669179331 130.845026955866 120.535662880274 136.90094218703 154.992437689669 183.140113802141 151.55212534278 110.27057451757 160.067261403716
710 161.046613057057 151.291765777826 138.04681112262 152.019146982839 142.106130321463 158.256606918655 159.466332960132 146.671360707799 140.285557195389 116.858232664259 119.787405179942 143.567862954718 161.409513303431 150.890214721942 133.557808966289 154.873579009213 160.535822509282 148.146454975116 115.648949415334 165.746075509478 150.828288777124 208.378036696478 169.703754840025 114.824245986066 156.453361212498
711 143.307774952268 132.141339810878 137.134299506751 165.172950299317 157.015537706807 179.263692817123 201.800495347577 131.926114567433 152.253942639926 114.003151766054 135.453106399236 132.335651938711 163.331178719346 120.49073571244 141.940208369755 149.948830170059 136.494998473406 120.479608638215 149.713033856299 133.172518188156 155.104279156115 192.363682592976 145.746232064054 117.95817793927 163.805880683652
712 165.839888278202 144.792427895601 145.593587021714 157.604787939481 140.982886509452 159.843736074758 169.079374298505 126.862808834541 132.500174483891 101.351276976385 134.582238039861 156.578898068204 163.244048840468 139.033159403335 152.787132088354 152.461437220493 156.397512645804 132.904531263011 128.1316406888 108.44350111804 160.059389669928 185.778048322089 167.321592901505 117.951812784796 162.212414562584
713 160.17656404078 145.761498433303 152.524767347385 163.716372131496 161.043597094122 159.454861311019 171.524820814273 141.841246702356 144.790903083082 101.248593012169 132.220821158243 149.581537688382 164.986794009726 150.641842420571 124.673875419846 140.739315618928 145.42660102879 132.141084130918 140.509364726479 141.568133592976 156.473059303436 185.595840537577 163.738577143225 115.763636513671 149.120268068851
714 148.700610404848 148.150765417312 137.785359888983 160.361310926748 133.314830256992 162.613358770506 169.360458105997 138.47677804991 132.160465368376 113.761968600982 131.896565640743 157.16096786128 161.765843265585 137.535351908071 139.223094487201 164.469365892365 148.134276591851 149.15941441014 133.987256402021 112.474397363244 144.080204586492 189.114452238415 160.193753026937 121.934522409435 151.500153113216
715 141.251457615619 140.982575382686 152.24840072089 155.633750146799 139.893783118329 157.776509512414 158.757612167334 121.299760284839 150.648064461653 117.989129257547 112.033351072522 150.41310200432 157.985293136889 131.489575610621 123.91319212473 155.742948080959 154.368444540158 138.168783855695 142.286442684438 124.710222613399 164.226831341227 178.528022593673 142.632072536151 110.036754532239 160.646457176991
716 165.083542595303 146.654438021157 139.322460775046 171.008927982222 153.363987442457 168.429526407442 176.247536692765 132.770902038256 137.900571021266 112.407269685267 124.267417965137 147.830297970483 159.966303842271 128.68301940492 127.475024268187 137.093652138229 140.35682122259 144.183495522975 140.646325905042 155.557233980527 152.351763660413 173.747937449691 169.435321792685 112.618275923747 144.184461384902
717 146.256731699944 146.488383934542 135.566043169896 148.130421452916 138.529812450006 176.782766220078 179.149423756333 133.437541855923 135.122232493804 110.999605597515 123.250452311254 154.722516657071 160.873106368751 157.457898784862 131.611579902696 157.46532865047 141.37463426605 139.791777839724 132.866826671831 118.455921416724 150.638059806199 193.04296177599 151.735769564989 124.205248440263 148.231275828468
718 137.872675239113 142.925373963562 143.108466003325 153.987422910743 126.117779565215 164.965723845767 163.924378608121 135.818541801894 140.041119758525 105.451658060493 140.574599625271 155.356488665768 143.596219146634 131.900066012186 130.762539661983 138.437912538461 150.800381816755 135.406036520197 125.516536083799 146.944816373125 171.626532055188 196.096728066435 151.516901852105 112.933396898076 150.509627125272
719 144.726628238646 153.862834812057 148.906906172576 168.329027939034 150.647943188228 171.194381592419 185.415321217917 116.569297580073 131.185023041205 116.630197726592 128.896667108448 140.740297054492 152.096243994241 127.884349873591 131.825611567548 140.90285113912 159.137366215532 127.85214554762 136.935553989119 134.565056133681 158.143061581709 177.29141799767 145.27967541626 122.077056121921 172.297251356977
720 153.61625421555 150.780753875576 167.021430040701 165.326880290933 159.11125789011 146.159517845002 180.80814558197 135.217630217244 154.016952882415 114.593526516089 142.19912917656 152.138510886481 148.968967448232 140.706886470388 126.713817342527 121.743102660006 167.064549152687 125.0766525606 121.026647148192 127.316713680899 154.997273392361 190.124021591415 147.361125609828 120.798271222414 154.301715102489
721 157.379951429098 141.152077120311 163.033597089142 168.473677274459 155.713074382132 153.297553580397 188.150184448669 133.23397237509 142.459705051615 114.385195271561 136.597571648481 159.340199747391 159.209064793664 136.043377636966 121.971652607881 133.531637360532 152.84597618762 130.950179195367 131.412199969116 125.849565762115 146.501423479221 180.732651399955 169.01042451592 134.423319382772 153.46863316455
722 148.879654284861 142.256850645119 145.113072095008 171.227602642638 139.705517454921 143.67332406806 157.753025266964 141.443370263291 147.072631344345 107.224667066979 136.789356384535 158.122076528422 159.01520228111 142.115034317353 145.102669097309 152.3257783547 153.988732367229 143.101597491918 131.611382257452 114.204911289509 157.065094982761 198.302010025667 144.657936368776 120.457989540898 153.567542760861
723 152.878214012594 135.448783179572 143.788388621501 153.660792521474 145.334686487656 155.204263626715 186.340439677979 139.670289644259 151.232427203778 116.567897526848 134.04811628048 122.544824836615 150.372818528035 139.226263563073 141.04483397786 155.292883210643 148.548606129456 155.249127776892 128.969895890099 128.409136702659 148.092309888306 208.120749336872 164.637996516432 132.096970152378 156.709387646468
724 159.62646281166 144.039706812654 164.289861649508 179.514940833163 155.256839643191 151.849294242515 170.721620989992 124.182975459717 153.07282697053 118.858660608154 128.043081188936 163.732374585458 158.834943508798 138.71396833706 126.87187330389 143.730839048055 160.167011487929 140.536041390835 126.122172174888 134.579622987043 154.807680916647 188.629174786393 140.478064273271 115.982448181428 144.148725703775
725 163.61789814891 163.443201107499 146.090567802683 178.486773414231 159.079522834091 173.95127884604 192.142841015267 141.633437086987 161.578237397398 115.500403717413 137.095618073374 152.24732086048 150.677735981101 122.685506136261 133.68387456313 129.592508015973 149.038508931188 146.742419863826 128.014249630921 129.349544900273 138.910987525254 181.390708516293 163.242387733754 125.19412407433 155.219482824789
726 161.516054680778 156.795029528073 157.930382292514 174.421328287407 145.110861418673 149.231248860725 178.838970646301 133.342753107822 152.915838880337 114.168280856098 129.487546061695 157.597679746763 163.686361286175 127.259818073664 124.472947475539 151.855707000624 139.359909434986 132.924692129134 137.474493068876 125.220023400491 161.099636263542 192.758609590801 155.795412876198 110.252495348031 158.597634068288
727 141.424645262709 153.292132022972 168.64989620283 176.589699279829 156.052517500219 116.577291150661 177.842000997416 131.423072154786 145.547871906322 107.038238119428 120.857737793443 157.69039861141 144.924115612372 120.763168822259 121.621347305577 156.970622393297 145.041743976019 126.123316053898 134.1034337201 107.144654783645 173.890227009075 178.668314584226 144.395269685454 121.521055054574 151.628348327926
728 161.533822468013 146.928883777496 159.43369811963 154.755185749658 143.922706904212 151.603986724535 185.902270272654 128.098807386397 141.382792998147 115.726480158617 120.25297585461 149.796994844738 164.815344682076 137.423059164728 134.138064305312 157.362985598672 156.032353542574 146.542332544983 127.424136385801 132.314128159971 155.517051482988 190.848123562304 161.211883712014 131.669811163639 161.706736100802
729 141.225027843398 151.548034283146 152.074815126166 181.959854960045 161.835429799977 125.894284989729 177.3665586156 144.603033328903 139.038979436519 112.355817292931 119.954446138593 139.595444282349 138.293746117688 127.844912950553 151.151433105881 142.011647081295 138.71459034919 139.145604545786 134.717595893095 148.086753171158 142.034987207763 198.165467306169 138.114636452964 122.401610262789 145.952473300082
730 143.937885313014 147.98820280839 139.102366588753 162.642703222107 139.250363270627 155.362642644827 170.757795673647 118.970477678177 143.237511705844 108.376465149922 126.333145301121 154.903788633382 157.982011529541 115.956352179551 131.262501961566 138.815964315884 142.846884489122 132.482193507385 122.822837367461 148.110810196334 139.94957189545 192.900492409893 180.985569757506 123.959638613275 149.946165266367
731 162.018120614105 150.344293330206 133.948019706973 153.531266738775 141.858840855981 159.056455053541 174.747449976536 123.999954798979 148.907416935802 116.527616707402 127.647892207318 156.63205729246 166.112010943175 129.448258337998 110.965927955961 151.36086755645 152.093251625677 150.060844218198 103.30907065592 146.304235827594 150.173375369277 193.346828758231 139.748992502349 115.025608915728 132.830981463029
732 165.257281469111 155.638817838865 147.708704242297 174.919635814979 134.387315207576 161.028542306464 173.426031795177 138.571200612768 150.074002274839 109.917614252465 136.096545312093 131.830029557359 164.007852890921 138.565468017664 111.149033988698 149.1577423681 152.816735181332 140.695927861776 134.879305682941 130.127050602039 155.559115195908 205.32591906697 165.027631236433 124.761672781401 152.893937085186
733 166.646605864428 152.731585134709 149.936432106018 154.215712803057 142.904194182921 164.638208914934 166.57382407315 143.635570950001 139.933237222975 121.3698641158 136.338167768744 138.165374526869 151.530322375206 148.837465273264 129.120829458995 113.826674240841 155.81327692464 136.247255539837 141.174099044756 132.132579766139 150.309651299791 192.940156954121 155.065883489653 106.144894737041 157.30851359479
734 148.931049002389 151.107862578593 135.489464856678 168.458746632956 143.145922294604 177.251912657177 161.274418832945 129.030909346608 147.789626871066 114.580799358809 146.881598001786 161.352884582562 142.470035784877 136.625788991485 126.998501049996 135.259828993105 144.355337469609 118.130769528909 118.260786793957 147.723502765648 158.810855283831 216.253683115475 152.518059406831 119.969032958861 154.751373728524
735 133.577703883853 144.424859959552 153.513275923519 165.874285965818 146.273388836991 166.886360750821 183.988692573367 131.702593470379 143.530672948598 101.493927100828 128.623973299867 169.012439878512 143.495563032279 142.97293305636 116.117985845804 121.221629621848 149.282485525501 121.351870875363 130.904306310911 135.032710845559 162.866947320539 186.197968860317 152.35116139517 106.519692726095 163.047425231976
736 144.749795029769 137.093114648856 159.864603098101 169.873803393371 142.433423488513 151.963953541417 176.79541957153 135.103049773609 136.13549592587 115.586946510773 120.043308000956 152.999986148201 159.671816896781 123.496753165172 139.827775471078 154.634270022937 148.972346813442 147.674285934712 130.285523179501 115.928078741797 152.867850800565 208.028050225242 153.845120319677 133.431728103484 160.019328796601
737 156.737447323962 140.147586752787 133.609347492084 170.943491177068 153.791263978108 146.217024041321 172.347157879528 146.483003489405 154.100704575405 122.824051018541 141.365114110509 168.829298701304 152.052298056038 144.510801938898 120.204754761401 159.662329466911 155.870028150222 157.043615769155 135.603536705019 147.448319824395 153.134318060276 186.275923751864 147.456983831835 127.910068809934 146.332571487861
738 173.148112156437 155.701072013054 150.689352055638 166.640616109567 124.056745846803 150.425978580493 190.329732886684 143.020550086728 137.425535836034 111.230121708875 124.460765603139 153.747685040691 147.508019241717 122.45943016418 129.282506263735 153.837455149257 145.614910813496 121.550454119316 133.314695777423 133.459582608187 159.614269071591 205.89737158359 156.152473500167 105.140625512674 164.38053447561
739 143.714434477232 153.777236037676 155.043749805019 175.741892679625 129.326773360404 146.654594408557 191.729993213474 145.725567084311 133.464347188826 102.211890160934 137.515130523134 159.442424245151 152.096851140031 152.88819961794 139.937933727846 140.003203563171 144.543807835731 141.339684283082 124.311678501659 125.9080187345 140.604643888985 190.178291573307 145.956888299532 109.601634021501 148.437024401669
740 153.626110864495 150.269587913002 150.445967547748 149.893864350217 126.808502413377 149.248580999612 181.822266880782 141.438060328595 161.939712568367 117.818199100677 127.237105809468 161.231663763612 148.99514203779 131.210476176277 123.876024231428 147.682810048596 147.003115784566 138.791013469291 109.379341597732 150.196286628518 158.96094707905 173.999493358932 154.045157451721 121.123940121998 154.181214023749
741 153.301638595481 161.754816127692 125.085391714823 157.507448501119 139.621012412373 195.923027771388 163.619379416134 123.220792153086 154.559915800176 109.249549717467 142.367500026107 135.380850057546 132.457685353723 144.403381867255 121.061091106827 162.404786597287 146.244905939526 159.530083015063 147.396100179499 141.895157013474 137.313529167563 200.444176494758 163.601481581277 109.72860063982 148.414343762253
742 143.758811572248 151.07842750634 149.24435325518 166.754681733009 131.045685925291 171.322215340688 169.465998321257 129.853852806719 135.748215071199 103.614877916217 145.465333889844 151.821437214803 152.357322842785 126.95329373354 120.104163406662 132.876204990843 158.835737941418 140.303074208443 142.476800196845 114.067142277431 161.671329543641 188.971895880135 169.592562174963 123.792258990617 166.81502194277
743 145.146601202942 134.651157094764 152.378673371146 173.801107188398 145.445427620872 155.203643467742 180.520628522871 165.737376890195 131.027030399357 119.923691046749 138.721819033171 158.420503784004 159.202716823611 138.383514115455 111.528708833205 145.799665773546 141.980816424686 135.791423025377 115.017590879611 141.63776780262 181.052636619729 171.537908908539 143.58331624322 116.060623072387 147.528749799458
744 155.724592442158 147.250753216402 128.863957318189 171.706083756712 149.138838143342 165.101003735215 186.856758819924 127.011774432954 158.696461893671 118.571507303445 132.909019244128 157.503212151341 163.31742369862 131.783790966191 107.459378548338 154.585091544379 155.41586928257 144.097575806415 141.992821862793 126.744428675756 162.887473016803 201.52592566331 143.643727707377 128.530401476245 157.491282377216
745 152.93564263254 146.251780893979 143.25470161399 160.994511292083 139.168584748096 143.422799122647 173.932198396284 138.028137977647 149.799206186093 110.571320230875 141.665327429881 154.251739062374 161.872889040398 141.722120950078 126.399411666685 147.771889447271 135.925770428614 131.682904124763 118.297738643063 145.30347739913 162.448366847889 190.086366922541 165.37101387431 120.278194044284 161.373361894722
746 159.525693289067 151.751804429823 149.583731787517 163.452611301349 150.334403718934 163.127752747975 170.088089011873 130.569885581113 152.447641850412 108.742293040138 134.152920436505 138.784147709036 156.415113108198 138.432543791269 138.9041669133 134.959244887382 141.297995650228 139.938501492504 125.723519467805 138.242369386591 132.99422081223 201.926004664173 147.872637012443 99.0880038493462 155.8498382475
747 177.693326321378 141.047056888961 144.249663131373 182.55471655854 132.3310667061 161.36680214008 179.193339231626 131.141819613376 149.337629111988 110.869801851205 131.37340512791 141.543588617707 157.420420425375 119.427224827984 123.167043037708 163.653291538256 154.95403890345 141.472218008501 135.454359939671 135.396664356919 146.638528254636 207.196016868324 168.722612870893 114.226643199063 163.395947247862
748 155.435922269287 157.517473003158 149.592331572463 153.041937657417 147.903501674516 141.89814504049 202.455845219964 125.651361369539 147.302055557732 118.371419640946 124.840799174151 152.885901937241 158.508240712773 138.311739451657 128.135729842559 152.876238741861 143.029800998093 133.694927683627 121.764513839495 141.425176310478 166.240114949036 186.905608429331 151.536495681758 111.824346255512 159.461280359866
749 141.288347185903 152.411001567806 147.85098840608 172.507881904157 135.019367422285 135.064085650082 163.532755641023 133.876002731671 154.659281891562 106.748483418775 129.365753024622 146.108640883401 161.205494535077 141.615718202202 127.725666757648 144.291618651565 134.835745053362 141.264340662966 129.672238519021 134.022616118383 144.000584852237 199.984282375291 155.829285616799 108.732724392409 150.343003348592
750 191.154759034854 149.537033296374 138.66106733887 164.572480989178 150.676417320499 147.643237475649 171.862853868473 140.781018291888 137.950528227052 117.120187604038 126.231645074602 163.663069915215 163.618807122088 140.455650741685 129.604112711228 138.284234181243 161.686471888103 123.575735968372 127.816980788761 133.742583558765 154.942003997265 178.474474182486 151.414896741547 105.397546502333 144.25631514063
751 143.506346420337 147.54704611484 132.816092103619 166.045797342624 138.313021996452 155.277408862384 162.055032005239 138.82675658684 142.664793939448 109.122030758161 132.601638332405 152.692594647104 154.864944605057 134.974405732671 135.029672254617 132.275920788919 148.006581316349 130.86447996329 118.143190686931 120.682510509514 149.329318581428 200.221154984198 171.720349804935 120.620892586254 158.779744818534
752 140.878296752452 148.376898626299 150.839082724397 159.197556872182 136.075350237006 136.483006437227 171.4222509707 132.008146648465 130.428942244351 110.334210485886 131.264090974689 156.05635268421 152.907563410201 132.652933250144 130.102453750816 159.813047779318 147.723513714911 125.835498189878 122.715137806522 122.616711581755 166.515270007442 180.308200468861 166.583097114285 106.009568538645 153.919073138672
753 148.756286284018 155.404299769843 147.738550607022 177.248120228356 155.373094804008 142.697581019241 183.902509020045 132.610399663257 143.264091160493 112.364780838472 126.557777776359 141.277808473725 159.555178212945 130.430580943796 118.056484282831 144.769778385125 131.889624391412 120.944583686609 134.866045240408 131.910284123407 158.77078027172 189.882312830236 160.413302194772 110.062897858682 157.128799101688
754 157.178321265338 154.01768985842 142.846612004012 154.887934436322 141.338743695953 151.492752237848 155.1786870131 140.477269708155 133.539546183244 113.781089527917 141.877769407651 142.352815525414 144.422472711196 141.542365123035 121.5968632893 137.656619644116 146.708093662661 139.225738030417 124.353761371975 135.971102286872 142.735815578896 196.86272293571 155.961444062626 106.675196388435 162.037554265085
755 166.829329376818 146.369068286575 143.571653628414 172.980228983259 148.079637171231 144.414853415416 167.341812193013 143.145310843213 143.186046225339 107.541409356508 138.52211779587 161.945524161428 154.753360619403 123.834331717542 113.093665244294 150.17333268088 145.76258764312 153.061316383245 121.444179754227 137.959137879082 159.833719247248 183.111805004276 155.420203006049 114.772035464185 154.629972831987
756 155.285658556856 153.080046656226 160.419906137854 137.07205371915 145.05821885477 154.348056999405 171.570083280336 146.082655047483 144.849051661169 126.475166486531 136.483409465338 144.741924617599 154.133436447694 124.043642934148 130.535219120999 151.185886036952 142.451924416664 132.408606027874 148.728316443759 111.021790992201 154.682965858334 183.979061354432 142.547037962963 123.855595504845 161.934498709555
757 113.981585380668 155.236967375669 145.65831592527 161.687884737021 159.434430667849 158.473924140959 165.828833262509 120.684446444291 150.24138244737 101.823750038873 142.566388465993 157.757421099601 156.69078606071 144.575059665648 128.706657431905 137.524309535941 149.341370887937 122.428090858109 144.915231928891 130.247401257053 166.858433331973 184.512348461739 146.002737392941 126.070110750389 162.140463674505
758 163.966311305426 142.658762068636 148.615836115694 172.284016658217 160.827586957192 166.969504063591 189.042380911927 127.903511704221 148.273476851515 115.974290898524 128.033547489596 133.398559445774 168.357832964016 128.43646250332 127.419009502576 167.224119345526 148.155985449041 141.498295572529 128.742551813985 112.150884914208 157.304230506037 171.120314011782 157.415664200347 116.850734285857 167.495925634881
759 132.69015383427 159.381095648226 132.994344320575 152.400447535494 153.366528836455 157.340743942739 158.410204987599 133.771002992046 151.246092092882 108.475435327625 142.652134275758 145.544813258025 144.0288362643 145.792286813228 135.097095096265 147.14198590096 164.062446424149 134.096893284371 146.791479842326 112.254312632443 143.12181544802 176.740622004943 143.043381767027 110.169163216881 157.638870739062
760 176.9633911415 154.01080521949 145.91258392822 177.797540261931 142.515789986762 132.218225586288 177.30666896314 133.183834818534 133.405718511878 124.246778430957 115.173135553577 150.820402555855 167.767157013832 126.29257485189 121.210083163026 152.989471289827 149.215309387087 128.982668413789 127.194799923664 134.687150766609 157.28093871639 161.83751120269 147.85171812827 118.011156251356 160.086735202219
761 124.164305628547 150.775425824164 148.055250710896 167.941998908371 125.733964084329 186.115911675447 163.391457121897 126.653101038333 123.694525095254 105.715576175586 137.671817921583 160.64611405715 140.654207981802 119.300320685326 125.893064066663 150.636259191383 134.795143697265 149.296541823848 143.129036355569 134.834854393852 145.954168100509 180.029283819412 154.907178900716 117.740056567733 159.73022993637
762 152.366560235086 149.770021979835 151.587219060914 162.242279638668 124.302456000397 156.817709356296 171.390267723261 128.280383030145 155.58125953856 108.493572547805 128.715623795825 149.502578860287 162.735260910112 124.697894900102 135.990536389618 151.162864923259 159.514808405922 125.038626172383 126.096017092296 121.459335954911 169.853585804948 186.100435958363 171.772708319833 121.799426778333 157.282574927478
763 150.651250838675 139.401749802157 132.96062149188 169.328456726887 167.857429431809 144.779372758052 199.081199848016 136.618496301863 148.456970176186 111.702763339071 129.560918783082 149.872408014308 144.903403170969 138.986218357666 128.760754843213 133.921851372544 141.922829480347 156.046179888562 129.9509641128 154.501318614338 159.312056308488 193.740899661849 154.501987616854 124.936263152997 155.786973788145
764 160.122175656563 145.175028809138 141.180930103684 152.57359977152 137.033678585283 173.774739750948 154.359573321378 128.488372528706 136.011315958307 123.34910059681 149.378603747407 154.416182007222 149.474267591598 121.688346008688 118.99662252022 153.07624273308 157.975531856326 141.275609794694 132.447594810234 128.687846091161 153.716716965402 188.91818082887 133.207617357296 117.357741086418 159.036960285884
765 156.858521492937 146.43317008708 140.869794789202 165.17591291418 161.650906766276 165.946227130806 169.569726006566 143.914271050241 146.383320909677 116.451034629284 123.681994396536 159.082341677368 172.370165497827 143.684698499677 139.672928829219 135.166050849088 144.754003566609 125.672566046848 155.059395423252 107.367909148495 138.314860728506 178.049189384271 171.053269185904 118.729625377187 142.163293420205
766 155.115414395868 153.761235734935 137.480900292618 153.307900806708 143.79701488905 150.3275125154 164.531840907099 130.645504516235 147.533818155167 126.960513461984 130.984599048996 134.093308054175 168.201931191511 132.066180687047 113.992525355838 160.15957715797 163.606427059678 148.22461021073 128.739348441194 129.501446604469 153.501227981638 199.626331053674 146.860081198445 118.277886208592 151.808145001955
767 153.353612153974 145.784295240078 145.980664652429 164.004967269164 140.380923946848 147.520501185536 185.285401369595 131.134258856039 149.21982937683 115.960573865689 128.856613597857 157.147661418598 169.020396056201 134.744992904157 126.353419162724 150.670372675839 145.848065621761 140.871644561662 127.256120445293 150.261210015148 161.109450608231 197.552518807929 143.278110906179 109.175208160261 161.311490394917
768 163.549537099818 146.806074767854 164.080300527691 169.535153798754 131.439478190594 173.958453970583 173.921545407341 135.955760964928 134.832215041357 113.053274414458 127.344551381822 146.484289084621 158.297833819198 133.29139026559 120.640582664625 144.883976175628 146.844981007007 139.118437763756 142.46725859146 112.202751809963 142.553315424665 191.060555708458 188.607606580846 121.159719415724 158.808632745268
769 141.279949674735 145.107020513539 166.204811864478 164.018437774971 151.665602680709 122.764834904411 187.963713257765 143.216075002566 155.033578958799 118.249017865504 145.884354343594 140.714967634132 160.910930048829 140.818055578964 130.675936746944 136.874070539833 128.064024196145 139.618360069247 119.625754390028 152.781882725904 165.222417648475 207.93909096385 150.004752033984 116.551132421205 151.321353824555
770 159.234821014205 155.797025903844 127.00864426737 156.649549243015 138.706669795245 168.669270203508 173.777074314767 119.598452791152 148.979017050433 117.51610222478 131.218005925731 143.990372798119 158.73298106547 125.173306572764 132.084766287432 140.246657470447 145.625518937228 137.803761296392 126.147532819224 130.199192114579 146.116741406874 183.833641166139 138.954471176211 118.707378544987 143.882236996819
771 144.883521627594 151.571483058356 153.074342583359 175.295302455757 150.10275172442 155.617355319467 198.65589520119 130.669119747616 149.135433921825 107.769230464727 144.079880957594 141.768188722616 146.07942151984 150.742562019776 134.663548297884 140.121500593406 142.483227442338 142.507868636897 122.87931814714 133.143094733766 146.167211700979 189.618192828223 153.364008760678 114.681313075895 143.035973773941
772 151.684503820074 146.319948190294 144.461198111123 163.678026273724 157.184037129192 167.396292091069 168.515978881548 126.188309133956 160.369231071548 110.940259231614 141.559695042972 159.890281797081 155.483408755522 132.491294984947 116.221111376303 141.753414952888 166.840924391779 118.959458522331 125.016018574977 143.137317540142 170.618601768935 183.501412620156 156.488385985542 119.541608114959 158.76616999508
773 132.360983925118 149.040411722223 143.971306612109 170.189117333326 146.993466303014 141.973232847876 169.766801876578 140.171301282985 139.798877084068 107.735375105035 134.420514693916 162.299664425138 164.714496836007 138.742079475605 128.600463277886 137.998802545222 156.457229713972 140.909470537129 134.614597436529 142.879981223478 150.054697898669 190.461352002672 133.693039337097 110.097846267671 137.382646615224
774 150.223704554897 145.809851407337 152.889944244218 162.943244612175 126.054026491541 159.616279683788 167.961669223467 139.182590084922 129.370468192753 99.6778173596257 135.53186084893 134.070979381742 154.424080272797 148.004062265865 126.36793387043 151.295871939951 160.204947552401 127.633123919768 151.074990912867 130.3521408104 164.810390827141 177.035388362983 181.886512675846 117.710945517187 162.344325769257
775 150.710239300664 144.421610214223 150.192261006212 162.765242802538 150.611754168251 143.007421731178 175.635681871365 122.916500382451 141.693967262876 119.39475282668 124.096608734851 141.065978630799 161.316719325237 130.806152643331 121.330891537179 169.35267522311 132.029345716606 139.337303854606 131.971081243985 146.313744287589 163.389904669379 170.959357054628 128.659215891226 112.831266090441 152.006684262186
776 155.807728763949 151.699907104727 144.510969356036 170.825101054363 146.546340037717 148.285589788699 177.463768526303 116.786422162094 152.693663396437 113.894409348194 127.944844756524 146.222851075908 168.172118334667 109.31531282481 130.802988287497 143.285023681789 163.422605377913 129.526059901948 134.396491680966 132.101804143075 146.30422008711 191.543009451786 151.168956690676 112.647961967563 147.212536776216
777 155.330468599189 154.911256558304 132.084449544655 165.160598136765 137.036954331644 161.369243323594 175.818243848526 131.275532389968 168.605907974083 108.986420021625 137.110475353473 155.45592151412 135.440193793566 135.266288320573 120.832608775157 129.561300365609 152.10049373402 154.095022843943 134.840871723939 142.322737813552 176.355215036898 193.222979571303 152.347278797656 143.410255053918 171.246029376745
778 128.293419615087 144.737771301643 134.466764221831 160.838348137668 137.10221802808 152.535434671203 194.191670646394 143.134677193491 155.290253563669 118.507815470001 136.508444406209 155.899585966359 140.340979352311 142.743882502943 130.663166301094 142.847154845347 157.128370536683 136.593664372168 111.231466242033 133.794777268254 174.392876120989 186.052085575024 144.133959387279 124.427399289287 146.139966468913
779 158.530204500262 150.399811326745 139.406222073842 162.592131508062 131.11472233578 166.9256979265 177.787110405008 135.783250463607 121.297290364623 108.206682723771 133.598543839615 148.009253709308 166.316430370199 139.046844294583 123.175244288971 142.077568158494 155.0251947359 134.94734570325 118.224626726606 139.349435785204 149.669825680619 174.996130267214 150.656842435206 107.38493767748 145.902324245489
780 150.227276893307 147.332228518629 145.851626364972 167.410600336912 148.575023972422 153.210235456483 151.930512438733 130.84301822973 143.486186699691 111.593046897152 123.488240259298 146.686631499974 162.928110603993 154.294860377759 112.480066276627 134.747679734773 152.39984427078 147.036792803771 130.951183859705 135.636771468303 154.229944280743 195.327828682244 160.337592423773 118.267107214216 141.97303902867
781 149.08854772107 139.707678856919 144.675602566914 159.763815486088 154.113371200327 161.91061622949 186.473607903418 133.760574053289 138.742901096738 110.975255596333 139.243390236388 141.637458151204 139.211323300457 115.523597817274 142.015238989076 140.611135033349 154.835342706321 132.900666540946 135.936756953589 126.986963742171 152.061820002879 179.95228786006 167.855568777851 118.117300773751 154.018873336303
782 143.420513869341 140.236995949191 155.694131241814 155.740551924082 127.181687911283 140.334542495085 171.624342817761 131.096579180231 155.854463335476 119.92408757816 131.004247977171 159.238416868176 168.933719550287 131.287054418824 138.827985178879 138.594862973046 165.164774635022 131.144838819802 124.749897350288 146.880893529991 161.429453777848 189.364374405032 146.855197203152 112.429440273387 150.415406333132
783 153.787376555298 137.031180027481 151.001493230854 157.149519858087 134.15984884542 149.409006287983 167.52520668865 143.531543699932 140.677451216555 121.120004607537 129.190127401644 159.894774559957 159.365384039698 121.62954881553 127.783025415516 135.08522357528 134.505335314639 143.274369784605 130.068332737877 152.158560041948 157.562362988863 181.285307985488 139.1397817754 114.972684483773 152.804455151468
784 165.066800365255 137.524178174186 151.799201029332 154.98609988293 132.088829624584 140.184437005359 192.237125967054 151.689295960174 151.962925937703 114.575441891596 133.199559750562 143.817822922766 141.392530785725 139.474585340529 112.069010647284 163.794825797716 149.602775507629 145.861669744305 123.790278335871 140.438922090399 164.569351777761 201.270026708253 162.34430931119 118.368161446905 149.68433630728
785 164.612867497565 133.884394882736 160.460947591548 155.750861004579 132.19711254484 142.046789955137 166.853278646708 135.271377903107 160.140589452512 111.556061134021 128.481892732469 155.823970517257 152.270850241497 113.711117236051 118.640213957103 141.177666255001 137.930782418327 120.844479332241 127.037539021013 122.438024648998 143.137370934188 183.167647720692 163.880738786188 117.88600267832 157.323102110919
786 163.465558213012 152.629210440645 143.634690256419 158.63287716992 139.536842648969 155.578631533431 170.864237844823 131.231215644221 132.602489938719 115.934329487428 141.517464482986 150.48091859262 152.364758524183 120.301653514904 143.525958943354 112.03140683557 161.637454445752 106.377661973841 126.712258223877 124.95578690866 156.927211047791 191.95919778424 155.279722102061 105.990085938007 161.561781125086
787 152.691788904728 155.466482270342 133.732885002256 163.780151091607 141.001317415073 151.406459458438 160.200590097147 118.903466202884 156.921283715975 116.89484234151 128.284268845896 131.362771129479 158.957126969364 143.621045046165 125.628919612068 149.844007054406 156.937526368769 125.404451437012 126.41568524084 141.290331182267 145.069070386904 189.428073497305 161.52372302867 126.729220583332 160.026686126695
788 136.797412064984 141.761099695825 156.71972976221 178.468666223056 146.600105048236 143.30563868313 169.397389613459 140.84459963835 132.694146241361 112.573020391993 128.101645633163 164.562091156238 138.246513265155 142.628603033414 120.3571386486 130.391454997987 148.725647060741 124.087684505725 131.334847210947 147.384852334687 155.997297066415 217.411742497706 138.136694214307 122.260854204314 150.412820940136
789 153.122075603448 135.755715958043 134.189717912158 169.125439166604 136.813301801038 152.460151848709 169.660523653215 124.952840799071 144.928863805401 118.34406882752 122.76379858641 155.616936356173 147.788695675719 133.973400330968 124.421531216596 135.693495897264 130.019684816011 130.403436956973 125.616770893306 145.821519290579 161.954052023999 201.259688792756 156.17975466744 120.921477685398 166.628996356272
790 109.910136854186 150.040741316153 143.410488353803 162.162865105055 161.039505093933 159.508897612896 185.326852757104 133.611807945323 132.959784414081 111.575407228693 142.572808523908 148.056977990253 159.147857412745 150.322419430155 128.383058310305 127.605742293668 148.019743747863 134.316750783101 137.328239128946 145.946942946665 152.437396187338 183.228181758432 141.879866042544 126.976112635903 154.409322561217
791 135.367161872409 150.993508687282 138.004259961897 168.60858519295 144.523469759029 175.690654420011 175.844035335592 139.976415791016 140.260275332873 121.894203138609 134.235812267345 151.251981418893 141.079539048251 133.506799518423 130.783633315555 132.783423430885 144.774253487042 163.15833950877 142.459423206526 136.411438023268 152.892830003887 191.465117926514 149.84095438789 127.85236364074 167.058757327754
792 142.159121692695 140.560764171643 159.175433575551 173.765055311738 163.745427954432 147.142595018978 194.491654953662 151.036550008429 135.557349985171 106.391221504599 135.719026563117 151.157300608419 145.964382223644 144.777774013728 138.679555063917 141.452353379099 132.252845435906 159.712302421736 139.291135148649 166.103734213158 137.768300769623 187.605203689902 167.350892556411 113.074265728045 145.579979430105
793 128.205570685132 159.338461656015 132.617655878917 164.426441480898 149.82909817743 149.028278853283 192.5674636121 135.231202300738 147.39593291282 111.798110326557 127.787302430664 150.727989014284 154.853139865054 130.281342688386 128.308986714968 125.710993218329 152.358397664623 138.497920509061 131.059720757797 125.206768763343 151.971234333575 185.594169543606 143.007279207347 118.311727563167 166.875192562311
794 158.197273152921 138.200117909354 146.734573365907 171.264565351791 126.651440363016 139.701073761727 190.311718138395 127.30747664348 147.017335946452 110.399140569308 122.136756594956 162.837521448537 158.950671425433 126.759772928301 131.11661469684 138.813037368032 162.033775058496 121.98232279391 142.225136237453 139.468490992388 155.982029452438 178.204953954134 156.945361725772 106.787296494057 160.829498862731
795 154.978142144865 141.452227923807 160.745839271085 169.97574665514 156.953450552162 161.231371343492 173.934472500577 139.36764212874 147.012568695613 108.537367456446 137.276605689277 145.692803645345 148.147671907013 135.213747835376 140.4538903888 137.327392851502 142.714170818879 123.950075092173 137.734184922241 135.481744083094 158.451798305919 194.469562877197 159.250391159988 112.940938995717 161.860134787745
796 137.72598762704 149.221551051296 149.067570707114 160.320579715647 139.044905824569 153.970630252462 176.774114456379 133.297827396468 154.14088410731 105.668433499206 127.562282810253 161.02974997309 159.602740263371 118.091962337211 123.554081396704 158.231055632618 156.367744044765 136.765717602485 125.649155219942 143.54786032575 136.738684772848 178.508047854152 145.649917695086 121.946295728838 144.809547181417
797 164.062953108607 149.296707387512 154.397898804123 171.931912436308 145.431603587223 163.545896943108 175.018601194778 135.523989559568 143.670165588071 123.532337206317 131.726623048427 156.235171627718 170.383084125342 126.659576355814 132.558927272657 136.333584953484 147.689797302467 137.015854277616 129.050831553254 152.072056474745 154.37092807734 196.098743821825 153.302761332004 121.53738721153 157.047488819177
798 163.144623549984 133.859348118687 157.065560998868 176.261780942 156.242507238742 173.879545032635 171.42580600149 122.020281998553 147.176882646702 107.862550224358 119.412989509834 142.177061392083 166.956854957023 127.934010645662 134.53490595523 163.097553427069 144.093352886742 124.342448742144 128.354221546398 123.158209223494 150.191565123854 195.450034556123 159.404909473008 116.786103748294 151.072092612339
799 134.636913534256 148.644256591361 154.436548950289 167.666132294965 114.605948834233 145.826954420827 169.455287675375 127.388150019876 145.615798830469 114.262871856434 144.333079855677 156.759186786349 135.799507282146 126.349763263436 132.110914485942 129.450688986613 153.06688021001 116.325076839662 133.439650772195 141.772161244707 166.333566152516 192.288061997649 171.549583491758 122.769383097696 161.564134442922
800 153.384432569157 150.582657226652 158.423767566396 161.790477057122 144.976212471205 162.248685814637 187.592533219747 134.445244484698 142.297929629178 102.975556193433 130.433694301729 125.981333216185 170.492016658154 125.814295263319 141.50338171616 166.55246175149 153.393239766185 137.273579353892 138.36180200849 128.648899009522 169.217335161423 199.185024240221 149.00518546249 121.176900404151 153.848421471508
801 139.120279388351 142.826167764337 148.575512461867 150.932061282275 144.408988693657 158.683816759022 156.827961878582 130.023959266162 137.379305771216 99.799199465242 138.813008175288 158.414729676001 175.399893813243 146.268070671345 141.025706664719 158.640355172989 137.61541004066 141.051437753976 125.245795357029 139.278675530976 175.736806772691 207.794301618945 161.288418126267 120.790740868417 150.755214466277
802 148.745066386716 145.033153829725 148.244329679547 148.540140690377 149.012402665745 179.041053195762 144.25920562457 133.07008824822 141.940676293839 114.295341198671 119.399435272545 166.645366689995 161.79198259394 126.982548645559 134.701398768738 145.538708499581 148.839163672655 140.372866795997 119.835289565854 134.812647723986 164.788098407381 190.951003598977 142.115257348581 131.375835042841 172.208552666946
803 147.332777820732 153.774286162022 148.965955803017 157.118403949243 140.71362865311 169.138657471245 166.805127361191 122.155522622303 147.645767057956 112.450023666913 125.440058189234 146.946306968801 174.351724327104 144.861433116915 129.7773138701 145.065526192505 140.411419142052 139.320331626322 120.861621355199 134.900048027058 160.005721263857 169.704941584824 139.53704622712 112.971320176235 129.802145041691
804 138.705488649374 149.489700075333 139.686112299643 149.466261172736 136.771438885866 172.978938846163 166.694703845916 139.808342067866 148.522226775256 121.355985841423 119.347980899882 140.530604719606 154.18477261929 128.105126356756 141.570191559075 140.158852042359 139.839776562317 142.733316978442 129.843925376767 166.206871136351 163.292309754168 165.714535818808 171.308431941554 131.1738760581 146.174100527702
805 153.941701398355 145.419665434469 168.465450608557 162.694512705167 142.440185508632 163.234618621463 168.335839755533 121.393425814129 147.588270119977 117.926534627466 132.18182143414 153.502328114424 154.008268588144 141.332326284963 155.66242787076 148.222770680381 133.191109657938 125.021686142382 131.053461875757 121.264590112756 151.319199501738 198.296975427606 138.118927205522 115.878728337455 162.129055055573
806 149.225298958188 144.511639629408 138.109939853338 152.31845203187 143.056925852864 149.453712917144 175.520198588846 131.600425694294 150.81910456002 107.260919041207 138.543505654932 168.459150765562 146.541934482486 128.49178144504 141.503620748137 148.2204946992 147.823137943204 121.943471867846 113.055570395282 150.101936263758 150.018737928581 195.426866570379 160.672117833144 127.167056907237 153.441102248956
807 177.663689487374 140.799606092936 145.463253063861 163.720817024303 153.458144735003 141.724191898549 165.645998353981 138.71160815633 135.348541943971 105.61142886453 127.346932412166 155.673608907556 164.204036411749 139.977372152501 127.748917557549 156.476853029585 139.230797921416 134.281274640564 116.677829492721 132.464423882211 167.736949408983 193.164762068992 156.074793157343 121.580122077533 168.580471418284
808 151.060007950971 152.287651456601 123.796395640289 166.068590200862 137.034006454493 142.057208822847 169.09775446222 120.632436476377 151.64545156061 117.605479542986 132.323701369673 143.258754610964 154.823116184028 135.540471946468 140.896828591241 160.854377979934 121.129855364189 125.434730643426 106.97234874017 152.04834018455 171.240890143304 200.325018819452 155.423884050623 110.55546692933 149.152884903861
809 145.815089929349 152.371131668779 142.60840181406 143.769656664346 165.931020854119 159.722113284133 179.208527966109 133.861804172964 153.709443809603 103.59618757505 141.662743459097 154.698775529963 157.985815555179 133.345412313242 154.556524834777 149.008985186336 152.369485633711 124.400175155234 131.541055171726 119.542094347197 173.067683534046 183.076091503102 151.102903842863 110.3658511767 147.349517122141
810 155.872048307425 143.497442818237 141.447741861294 165.168160304484 134.402640322968 159.222916072808 163.766091142777 136.527312065748 144.473455124698 122.31595768888 125.104797135893 158.591367005676 148.004825712315 121.89595744865 117.168237400033 132.005258391298 150.840933034039 129.594853493415 116.482762292257 126.432530263439 170.422461628288 190.803921726061 127.353874589693 118.997423178283 172.947243065916
811 132.651795265693 142.714519608386 156.215607251133 165.386268056595 154.204403065663 153.797618479146 180.955870673859 120.818553306782 136.829222684317 118.961221445014 109.542447166812 143.286582256805 168.946807917994 139.874375663592 131.492039510248 141.488294622015 135.478105261991 145.64744541223 117.100392451713 122.226122308651 141.939282761702 177.928972863154 136.970848767805 118.411507825649 159.006564916018
812 165.153107283675 151.453625109472 150.057161196005 151.965007051887 162.987895147602 173.238272650386 159.151694513288 134.438800820716 150.61892343643 114.355596424594 148.268396396009 154.723268263985 162.030249184664 131.947955559363 127.315549420873 131.935319533936 160.453135746789 130.294986232786 136.673349618374 130.760674776454 156.385862782072 201.695325327464 162.898510849215 121.445967192109 167.698822563541
813 169.004765278636 155.882204575744 157.553867382333 135.090901622462 151.070247268083 134.613634071575 158.010617288323 142.001831259352 158.025756281681 123.306643000623 128.748362997416 139.687969822413 160.084231790548 135.202994753471 150.813346046824 150.451683197589 160.508126439412 126.340018156688 152.198730842226 140.04094358526 149.892531119635 194.064047724283 158.013231477944 121.179420539954 169.619988789821
814 159.442049199826 151.040022135353 151.297371493926 169.053411143166 153.883157895496 157.907674803635 185.425018677673 132.887013600689 147.530929379289 125.844764552564 138.039347556321 155.07531966287 167.148740512502 126.849802097017 144.677500745712 123.978127597204 143.703842114223 135.434839129308 127.158317718195 124.003502482899 152.585022058424 218.486296005218 171.812238180274 120.481840919002 163.223745653636
815 161.587889915519 155.044113655393 144.094133473248 141.151187335951 145.531251578804 140.378853563377 160.654974648883 119.610327390767 137.296868856934 111.84711266746 140.806347338005 153.955413440133 160.400955628487 138.026745406953 126.882659701597 160.139235445599 148.313053085995 125.829447059993 119.653263245924 150.504940206684 159.94148395014 205.486595317482 144.910045264463 116.615334822798 143.403699501045
816 143.748475825061 147.994325031417 147.59839465308 158.505745623511 137.226106166987 133.971051571702 181.974119743741 132.58347058817 144.990953484937 110.962133968679 144.818339023597 141.941661512813 179.617021195914 121.036769832254 145.893225419966 137.069439540768 163.907234581692 132.652665832438 124.448356487403 124.967688230395 164.637441768843 197.110163719499 153.536126971166 101.408753322745 155.175435358102
817 159.843393656563 156.722223983275 137.167347304556 173.307656154134 166.963867022981 155.592684337887 157.622984683107 148.202968999652 149.533703208698 107.650292002775 133.049873024758 159.980857462058 152.805773766087 128.357697353597 133.679187503728 146.10454049823 140.597031890774 157.504872101562 122.69866404415 147.678897632313 167.634817973534 196.682282802173 167.427444702146 122.043114353371 173.161793713965
818 150.411646221176 147.410765381736 157.302479143675 171.855913891569 145.246989874847 150.326651237279 173.821858908398 136.321895022428 136.810418868033 125.239268829359 129.337615974281 125.693563467381 164.106319812487 135.396333520232 153.153750113088 145.550211252825 129.979683057116 122.123834699094 114.105715847368 150.478883038601 156.478532081009 182.456998904685 151.928093467247 102.73531157249 151.526298416439
819 148.310918206993 151.216226315618 168.318550497525 145.422067815797 139.402515171175 159.162826343389 167.963972652152 134.368542833456 140.32619645655 122.39303863161 122.422410603848 144.015610321563 164.855759709657 134.101160104923 146.763255584441 132.346683677333 131.351352624598 135.528324035198 133.794892547827 125.038056818254 141.898593273752 187.517189044299 148.677738311116 112.188513701099 140.093249994385
820 144.769007770691 148.898644227321 152.515244423084 171.652828660478 132.467993781265 163.778914288864 156.088680045736 141.642567149936 136.717717882281 117.103155056432 141.444035287184 151.582921672795 164.989615232077 139.127148060328 128.976361045049 152.307739581783 161.582064648573 129.271332061268 105.007032440995 125.472650302888 148.592390931477 185.027819186642 159.416925207736 114.214665303711 161.191891282332
821 133.170658943106 143.24808301517 156.35967460408 162.123448808401 145.572425095747 170.784178664848 165.164503643944 128.038594240841 145.634355533016 121.107770835154 129.654636928829 149.143302594287 169.01360257171 149.86998909121 157.349102884714 154.090963942784 154.144200579606 128.744628070983 112.081938726672 122.123363790241 164.573082918249 195.657590599239 160.091799477361 120.363737613256 142.570792375406
822 149.23804413323 169.310609493875 154.519211048693 161.715431324118 155.552423527845 163.148114581985 161.480527282027 146.915719004566 150.845699239785 112.763066262628 130.786605486872 148.454556697367 174.619951611689 131.963681372016 121.409132066766 138.831050010241 146.004840185789 115.569425908958 135.75347667736 112.536028140909 166.059409262163 193.599188936251 172.468321650801 99.31987529086 144.382112060759
823 141.427215822988 143.733870991636 135.872952406698 169.876659071988 147.220812830415 134.183496716698 177.216158970482 121.154474752082 154.522370466234 104.794355532348 144.355256470552 147.882837616209 161.693501836067 147.290943113013 151.329520580447 135.926907787793 139.281154222578 125.631782454108 111.967430846072 126.946108606521 157.506458953975 197.389085528831 161.552116934698 115.65374359021 166.18353386428
824 145.660862580566 150.871390789718 142.172800541975 154.993928611889 144.938377990295 158.311479928358 169.310667764751 136.029286195776 139.736178765409 124.297644866669 133.229166961473 146.854274486773 166.763418954871 156.188221445935 135.380439893502 143.606410769936 153.289482983846 122.143259051258 134.295824741157 128.259661793162 163.285334375834 199.056144763146 152.095509300529 113.513700913538 150.682773730121
825 136.157411352362 127.132686635057 138.101972179853 156.735938539479 138.244594340973 163.361456673717 180.798198162565 130.668954338112 134.312298487697 112.995680488978 142.360847760678 143.152294917102 167.115670711792 153.667719325837 134.103925214684 138.005549083662 146.415221967738 145.746153564963 116.996101761993 142.984577478012 169.280576404043 188.1738011878 156.099247872238 116.857648554346 156.272504523272
826 142.730124875685 157.154932475488 129.578758801176 143.339228582699 148.327373883606 135.409985630133 194.423479163828 138.556559614908 150.669704683684 115.051424805873 138.477839863577 147.594808517872 162.961602132791 143.678727174356 132.671838527555 140.188800619846 142.392415643968 135.607935469078 143.040739718829 130.74486989892 154.666550072457 192.698045002708 156.856713496767 105.612686688875 152.56265175341
827 154.629897653354 140.794699601321 161.551256997625 157.156680503954 127.57886072056 176.31753159135 167.624284300712 120.234985639825 158.170165837174 126.041753996986 133.432483268855 151.179937946792 149.518663294833 133.583190877412 125.559529772365 147.427275545046 138.657005984453 154.702679083369 128.192376060186 114.71846406115 139.507056411823 178.369654164198 165.306253549646 124.602959558638 154.810444913429
828 154.689906037675 157.675776297366 131.408518899287 160.845469605218 145.874276500003 160.059835804896 169.490474888353 132.573979789366 144.859836286359 115.36555678771 150.601379020918 158.082902019701 174.747776243553 139.167235533025 118.576601136094 141.651584102825 155.431430934625 140.647721324516 127.113273494592 139.703726472067 161.113010546521 179.52095573204 168.636116203747 115.772268916153 151.169364459783
829 146.072578083771 144.769759026618 148.503553426783 151.890364388454 153.590939711439 165.645918620533 175.48329377054 137.20886091723 151.281760453873 121.488266144505 131.932421879905 146.798448744663 163.678034083544 129.476330306863 128.545796360359 133.513805867487 150.871022340953 113.365452549181 145.132841197725 113.961477286662 167.33456693922 195.442083850729 183.136505816692 106.698216657285 157.257523449931
830 147.618250296501 147.466567201966 148.867529591631 153.448826101959 141.687334513198 135.360769734201 187.089905240623 128.99646366192 137.588741865773 129.878135626536 134.536680163655 146.648581282898 154.289760063747 121.067158551735 139.800976949323 120.40768869334 142.689913495777 132.825332435962 121.748749178722 154.681004813966 168.650142834207 194.680020916835 163.210451573827 127.374137583548 156.502169514042
831 172.267852143593 143.294505601608 137.813544523937 159.226096743093 151.944283801572 172.187100690724 183.347982440236 134.292577070584 157.823848418737 108.791574065591 118.648639076972 143.105642436227 160.894516922466 127.97893434679 128.906592080083 164.790570429731 146.635764340099 120.328241781487 124.241320901079 122.218400796998 166.189445630796 191.255434759217 175.854859359677 131.278359525977 133.139264345851
832 140.239990527157 139.430516605143 133.101195894345 144.609510246805 173.916364597111 154.307200457952 161.010926217543 138.709428590508 140.018634361664 104.959658524511 146.466275526273 149.131302890559 153.487037051161 140.570466314812 141.485330636835 149.887157009761 134.598859390454 128.662753105842 143.813100271492 129.208643105123 170.346534532999 187.807639088882 175.107821172694 121.054105809641 164.936402739095
833 143.447792661007 159.521429347886 143.595617077072 160.151341636195 127.670452196164 148.584019496432 174.574607742609 132.107537119204 147.592547488988 105.489357365415 125.249700590002 145.620678463607 176.670888849884 128.689669705972 132.106857713748 150.985193282397 159.446928544557 141.008237540414 121.048579395621 145.640353581149 150.217915715194 204.306062621104 151.543422667836 89.4111009631723 160.02249709064
834 149.314748888328 136.478846213158 150.668217963389 176.993391663977 137.880742308507 169.722542007547 192.566715379276 124.846788771096 139.247788025502 106.450079574475 143.356931706737 139.612813361209 159.760614102149 144.490126822701 120.906858345331 152.303960718824 143.200513710405 134.562020246411 144.346510196455 153.531636358018 164.90897489633 204.106162965117 155.41279012954 111.113607490231 145.008010685964
835 155.371622157251 157.149915207442 143.242072041895 161.875493573304 146.485706418457 159.785129688063 172.654441168683 133.804592599197 129.373331684455 118.421568479101 136.870822422581 150.502241290787 163.020828484139 139.189139591083 139.675361785998 132.244006164992 140.16801909428 132.391289899902 136.133714720697 124.715407320787 157.348631592448 181.218954843242 150.960927148756 111.961205573497 157.993392860897
836 143.531502024036 151.692733647363 175.374468292033 159.065379594546 145.550095332215 163.783091699114 157.911620367716 145.650761284441 142.737667218713 120.040500632754 120.615130692978 152.262063662192 159.082824501727 138.286540476179 130.472762748058 152.337024751304 134.102411023285 142.321726201277 129.515928252391 119.137704730165 155.722972402397 180.317615343329 155.047415316941 116.731699856302 139.406628142405
837 146.28890870244 159.147670485885 139.923371199572 133.223171162129 139.094547207394 156.378445925868 148.555025371413 129.564369779194 153.246384063773 120.858593093822 145.265049460422 142.63549469968 175.12764385506 145.534482661528 132.463305321578 161.149381245924 132.273955378622 136.069990577721 129.639627003763 132.079352565617 158.864224689951 186.271250604436 162.870778019117 116.706262558203 141.014973768107
838 144.688177743847 142.448850410536 141.962872334544 160.427592648227 141.607062646629 151.39379059166 176.426293589359 130.7394828975 152.904406735325 112.139927264339 118.238254088469 146.485755343039 156.322583782795 144.574688915534 156.171912024616 136.540030770312 150.303433876116 132.526797018794 132.491865620723 141.581371502938 162.50594182233 188.720042304014 151.177162713229 125.203538358092 142.706206029852
839 142.153151289393 157.059595887621 152.941993570531 156.322303336269 142.034761469004 172.336110409351 175.752799968761 126.190074193266 142.511005639245 118.607938156651 133.519691311586 151.557437059647 163.598335094016 126.890419005729 121.130228136014 135.882933944979 147.871116197657 151.091194974859 124.022700011425 135.855667427395 172.299667577623 196.905895719587 163.958597471475 124.066159065995 157.703148407523
840 160.156707838577 164.02556035965 133.312075087945 138.246478543912 144.541808089589 161.916042672716 163.670037557406 135.913152638631 156.863391283772 114.272888664151 128.945712262632 144.82454855912 157.184314142764 131.621433011392 136.79728675594 137.367435378696 160.821559377512 125.256526314648 147.705304067141 132.982764473401 160.272952421365 203.960443599742 174.542946805886 112.731186246056 156.609610315305
841 142.267901436674 144.905472059171 134.583853529916 165.340952452424 146.986535438597 143.290951036885 181.443857137918 142.828486058231 145.84117441298 109.198652521063 123.742039843284 143.461801131907 173.540432424543 142.015597059252 129.119665535864 149.418731729803 162.905200537445 141.986019785047 129.390897267475 154.977925206563 184.481916319492 195.780263597335 145.927479173899 114.721124293643 141.322373892492
842 175.110165769213 156.914763564906 149.716491698741 177.644561866105 165.718382748634 176.400849656308 158.734696995949 143.236252672105 156.61200153722 105.943446865811 115.097885081405 145.033679181046 163.30658701468 134.188826997093 134.806211332226 142.130675446033 140.828941243107 142.751593153427 134.26758687536 112.929323990762 136.980644500371 182.831190884328 155.711634114656 123.585534682786 155.051465919776
843 162.158729710496 142.11647026813 146.609819106927 166.3866798481 142.58182315764 164.763583469839 192.604835338665 135.833505595482 136.48014450129 123.84852988872 135.552455963348 142.560268846376 157.013933059783 125.958046880221 123.855630625526 145.753718266593 154.181374829406 128.55217958086 111.880647609275 134.659722326844 159.785273412097 173.382938793121 152.74333664416 112.718015192245 139.847478926689
844 144.477781070404 147.797962876316 143.5746361162 153.167917364848 149.293694538823 148.870106914649 156.848949547503 129.546670761387 139.785836780987 114.524655171206 125.406824772365 155.411657494373 163.533767482881 125.907295118664 134.120857972462 153.157767041305 163.396145663043 152.548950376835 117.328653995037 135.295975881922 162.190383416249 194.495425909326 151.483676049129 100.904253400069 174.360324156381
845 159.510067402548 150.436993193061 127.778245618031 157.809618422796 142.728902777563 155.149319409922 170.538514502446 136.122244895054 144.75475151583 121.392773185209 130.742199335626 154.027616192572 152.738821734081 146.700673181006 129.330860988088 153.96040177961 143.253538730882 136.676663040379 128.654488728449 128.055771977283 166.727712630054 201.263039837989 169.913125046027 119.185485824306 148.281096736123
846 161.188659561877 158.945300834185 151.461861025622 166.831993852579 152.220479910888 157.738350387064 168.259483646263 131.411958710552 150.025694880876 110.322334353553 125.261971259307 144.135734549629 161.953237920778 115.705123648495 129.267589611793 140.02711110753 159.213864701876 131.045609812938 128.519697664576 117.897064441329 169.549434698401 212.993429888856 160.459996838636 127.530727568202 182.998354092788
847 166.91716892311 152.874649613379 150.14289294957 149.736968480427 145.430325229881 160.908283907508 160.119206848636 137.452436323987 139.01212360066 131.362389843675 152.860675666052 138.452980700131 168.686558557097 134.631235235986 149.577694576974 154.066370936989 150.52919086272 144.044811990265 124.821521662841 132.606299017189 160.960205247547 195.394480779059 158.660802381547 103.75503822674 153.34311286367
848 155.033522691232 150.993735460413 149.452086156799 165.480127769489 141.213240320155 160.542068535276 160.027687472883 151.237474562735 148.807191193469 116.32257025894 109.61643368606 146.931929122672 156.038167362143 137.933476509575 115.705590532421 140.522315539798 131.571429403545 137.711623081489 141.17270653933 142.719678524838 175.3872331535 181.540338272165 161.557157152179 129.606599852453 144.542686906757
849 153.910030405605 169.597282664759 144.608426664655 147.861759566766 142.442748007858 155.882180373781 178.945534883778 125.067863104376 151.857095896717 105.656598649732 131.719324246987 150.880849930292 160.006301115449 120.278850407809 113.383987404213 147.523341434818 143.014331739173 128.812547620723 132.331556762624 139.152768238508 161.373039027144 176.556013338033 149.042244504444 117.421411900875 154.714259904358
850 156.100838008717 164.194695841778 148.980063399546 152.924733676038 154.775036920352 153.592789897054 167.142528166595 142.770157717725 139.494961769303 110.300202498587 129.585765714839 149.510722766992 150.880798268756 134.351356371726 144.677147902652 144.52243773008 147.511642059898 128.521082224742 116.839326245364 115.10300187045 163.604328661919 195.674141775708 149.268064388226 113.296932737452 163.235268267991
851 151.933423666244 166.858831869467 137.188895035542 176.43089049635 169.673993563191 157.832045685342 154.563791620314 139.900077902397 150.519754342465 115.348696827329 130.816399420325 146.409315650013 159.518464884564 111.036111762933 143.268757427639 136.33746300963 120.415365260681 133.844644552025 117.864987568374 118.150519295451 169.57237769079 197.842122049461 137.477281862282 116.135287329714 169.425721268876
852 159.861500147424 158.016904318006 140.871244353044 163.328122267527 149.518403165057 160.572847183884 171.245761911958 142.376405203175 147.926780386207 102.879128941077 121.950185173868 155.5192657367 153.050227767019 128.302263448521 140.68955584868 151.017531329594 152.416707491031 127.474300852418 127.807250903144 128.190951674962 159.341553092171 184.894837731223 161.829881614413 101.526346135298 147.281670097296
853 151.401179911959 156.165312576289 147.61458222028 159.519463314511 141.215667475093 164.641470258719 174.907931514518 139.397344764743 149.859421414363 106.094488649804 136.69855332242 141.255200759514 176.122872737392 137.468580571414 136.355103304235 148.47331844195 155.277253811173 141.039726460312 133.096286905604 123.816151349047 166.837711202514 204.619763750562 151.347732833879 114.217444249024 159.390698714012
854 161.877128936183 163.588926052134 145.776735829234 146.521530213867 146.214073632805 157.48871717092 172.285294203616 134.98012488214 150.482863186937 127.098907985768 125.088948342502 163.532313956534 167.860823168754 133.848610043303 128.082680594711 151.422330622735 147.818312418623 131.874278276118 129.016042982871 129.898026259125 154.288227636289 200.31722096236 144.044128289452 116.358925128559 159.272030153326
855 148.544635454419 138.927198220338 124.100810906206 146.862453126821 132.287789197919 154.643142305723 151.455046060306 147.504621863135 153.17537117673 113.816346362472 125.139858166204 166.891372912357 161.071811776137 138.462930896148 126.455040377394 143.610828293336 140.041333859407 122.81994812981 117.551970803438 135.365122487129 155.027341486342 183.361309842814 146.300849467369 124.318917036245 161.9119162447
856 144.285478114734 163.962749425662 146.358844053981 150.533881022863 127.382580923096 148.780648842312 153.842895427216 138.115179475655 140.385083094031 116.134455865193 138.723066088204 165.948016097627 175.050598341865 135.681115485856 127.846130732861 147.524384422441 141.481373217323 143.129371850986 132.562754475513 150.416755921417 185.857990212971 198.091396366304 163.4118880088 118.274804633096 156.633000562138
857 157.898520972682 140.491060043757 144.550959503454 163.964737926983 156.10159158161 165.571899583776 158.660180164307 135.707830009034 136.203142912536 121.693298738975 118.502501780852 157.844235066876 158.102935911745 122.377637595073 148.16398622747 151.218952820759 143.613161806353 141.517583233356 145.767729153165 123.102917903522 147.467678111777 189.024746517635 158.479372506387 127.819741823827 155.530987992153
858 156.596957980777 153.238902436811 155.121224257509 154.493203628953 139.07766984554 161.638175249908 173.421868910902 133.596437707674 147.071949791227 117.677664152789 131.068586079583 152.067675774307 154.311333369802 133.879585667619 129.925761431743 157.436642539884 149.910950513521 125.800263970042 113.632208463277 141.61843871401 168.142421279246 197.485370423814 151.598605792139 125.940546174873 158.039163328442
859 156.01534983303 143.078378882799 127.870804317501 151.084521179589 150.285845831221 151.900083945572 173.254943014444 143.524025012628 150.744854444889 119.798116639541 139.168077634515 170.14832613746 163.181272728269 124.202418795305 131.003019551346 137.193459149052 126.83843281384 129.365908582556 118.663684608063 134.139268851599 154.439618057534 173.522349196973 151.073748129716 119.274476705406 158.094994825429
860 160.842140780066 145.406203509263 163.484118191666 174.042011604217 140.985114657138 148.202327954741 174.02637900479 133.775824886695 148.818610192627 110.177858803552 118.97692019067 165.937763274145 166.402342720246 139.418961317635 131.780492375078 140.301279239906 147.976054586164 136.389059250113 137.310908752509 123.475599733231 166.529573827625 189.314063932239 166.20716892393 116.572733971272 162.62937978923
861 159.399496230422 146.212688428483 146.569440477546 170.643387132414 131.067199513627 148.060977786389 164.220473637852 138.334324136927 152.437135399145 114.674029784395 135.898551667457 133.752093205874 160.768629133085 136.638408884047 131.393819383196 154.877936419436 156.174850167108 121.970006300115 132.343266737402 133.243448028797 171.25830489457 200.608454678659 137.833205638736 114.763888786864 150.01573102847
862 137.113771581242 142.124414550753 130.440277046457 169.891502480185 145.096589944352 157.08796622954 158.565215676759 147.257686067818 158.098129248956 123.749396673909 128.418202808184 163.466496948055 164.976366286202 134.299308934291 134.076030650053 143.99998316629 133.468621985857 120.268151524099 120.950525459509 131.073619116188 163.476571701392 205.189007007344 148.453134231495 124.64681211895 160.427258301792
863 155.538277384968 162.380861368818 141.799470763223 153.987325495254 153.789671673201 147.216937117377 174.644869974143 142.92827888026 135.5587599379 113.719344758244 144.473490462891 146.350836102481 160.333400724528 133.061307843985 134.95085184288 144.222593624822 155.150390335005 125.206431972934 127.25508677023 139.299334631949 155.989199590477 193.195853328788 165.214706770662 104.979834355057 150.016075337021
864 155.833720151486 172.224146664567 138.484752504185 162.979570994616 163.860813417731 151.44326781793 167.231307462261 135.766975099806 139.915798289754 116.698727515524 118.444875720899 150.071772864327 162.917480625752 119.780596327111 139.159825605008 145.599314685868 147.421115712408 124.048829898272 126.778483628427 128.056800339409 165.742347457512 181.992142570664 186.71162276197 140.071572338488 153.293385670879
865 159.70963968205 148.999107078608 160.164094470011 157.29583201077 139.521101417569 155.848365712448 188.669351120265 145.358645727349 153.084373904175 104.363578008083 132.797159233699 148.293186177369 180.891909798692 136.674245293892 138.128690908205 132.446749107998 137.985148441 138.2631717688 132.305903806432 129.93392304887 180.207356524588 189.088747795016 150.381306903062 126.21604610265 168.679519650223
866 145.716254609309 157.086813779861 140.677296976556 145.463535524066 158.173845198411 149.470849352386 157.455874922548 141.54495439619 142.404231661789 125.283491863421 122.344174008625 153.081147604671 161.149973623815 140.713324337377 149.479691937906 137.594349406626 149.628490427072 116.414254853253 125.658071541346 126.863485871832 153.127053324491 180.445975617909 136.247731432162 124.491603479731 144.363284748085
867 147.449014822962 161.354492429403 141.405464733842 156.784146185765 151.856806979062 138.825912757104 170.758805123462 135.359362049547 148.976539896102 122.157654803797 125.281611143876 161.15142321501 166.61837489099 137.92251407357 130.729475638375 160.289419189441 148.372893596257 138.055760017823 130.051669549348 122.906292641385 178.860395358145 203.065644663921 163.553572983494 103.730271624712 142.869377701856
868 146.050785193742 148.214995597845 167.695870036927 153.813229797409 147.390495247603 153.036839883848 174.433302538037 133.719408718515 147.217997342894 101.594827923456 123.852725860347 150.553506171977 175.517912060572 128.478072779023 131.356503246761 146.313814554781 154.890752139462 137.066086680749 122.999491414783 126.408459279114 177.156269954917 193.743813694543 165.954575707563 119.032441111868 153.650485422052
869 155.495885060566 144.565972549977 161.260755420634 164.315343935924 143.225690814324 157.445784668058 180.369427829683 125.637662531622 139.556263567368 125.629362006497 116.126695031609 146.059078100648 154.993858224833 135.391762430673 129.257692739964 135.830978668743 150.981370018596 128.947471322046 125.720991809213 139.312977235345 163.367361172482 193.135050014993 163.927699659961 111.249399021726 165.232867799262
870 163.616510191397 147.584799574149 137.712695629476 159.468022232208 137.556980447498 170.196046040551 165.139093364245 124.630467507675 138.057712770894 113.597291281164 134.850753027678 154.495782904258 171.189838919113 136.571222417463 131.900681613654 148.284988291871 152.095306517822 144.998015473231 110.786498333249 126.227966166515 161.092923219861 192.692554684472 165.668998078184 107.824763878517 166.523107685882
871 120.401996717991 154.16763556763 151.041276967205 165.210339570729 150.267205972242 151.347922203722 151.059128592192 131.533232434365 160.009272062159 104.355392235014 116.430689228071 145.960124337071 169.29087200198 143.788311590952 142.996045915706 140.06832120694 142.548789931465 160.576712132638 120.28407135935 131.157927078756 152.342949981961 202.670009354571 156.151048461002 127.625144072192 162.106396012402
872 160.604516639008 145.905269799833 143.910127512151 160.373889759384 144.722335622515 154.213358374378 165.148749662206 130.472890126733 139.408606948874 115.170100726159 128.875040299988 167.618584001561 153.952212648796 145.783951079772 133.080917653998 137.015533002972 151.031362636168 132.768162122548 129.510598311547 127.428473998004 177.344907078223 189.630736031502 163.208770514109 111.824439912424 153.481198527838
873 159.899426407356 144.673120186493 139.249326996752 152.182910260666 147.153949445491 168.404860843443 154.177379814307 135.50908979866 149.08481555682 108.783040739059 121.380656309894 151.22727196041 155.020845172381 123.040357083681 145.544029393435 148.701549720642 146.89279611616 137.330118631607 148.971583079383 121.744079680394 146.468242192029 190.211512781367 169.340024049708 125.602060358689 161.4237536765
874 169.553961481433 152.826576113875 145.520712689123 165.312978265449 147.525545557381 152.49558117425 175.236944145609 138.851145950978 144.092087791763 112.015727572703 133.820505191621 167.024586310539 165.967135853674 130.508979121102 145.390840486297 136.989202426438 144.192954386032 137.334893269693 115.260880715719 121.052076983473 175.927614729143 186.333316413484 163.01533632191 130.843134981756 149.46513316339
875 152.531017090258 143.297497868381 137.401924716176 166.222315843452 141.615682155967 174.457564892301 169.435428447761 132.529542519394 170.063163264912 117.82899379373 129.767189241098 149.469921957552 160.741652935422 139.563182479054 119.719116054828 135.44672674295 157.705270764073 133.478371374483 139.4688698525 124.745592213062 124.318860046363 173.856809485542 159.496972294197 125.589703351586 146.670659229574
876 152.127126324048 156.566728220885 147.575624099579 175.514609795485 161.681689725104 147.750995899391 147.137527526454 135.921544903821 144.383262162441 128.556536763656 121.216104069615 156.257099667986 149.721671214062 150.289067992887 142.766427799709 151.338751099696 138.082694208911 133.668523179946 113.250896768202 121.798225136201 146.094537116173 177.876212484193 174.480942629263 115.563277885981 153.82333738634
877 146.333868266641 139.132207228068 149.328945422445 144.768197495784 146.551075695472 151.55181234879 150.799030886931 128.084336384784 126.765515228451 106.074436789495 119.5809786486 141.242016229651 159.33161598797 140.818911121547 138.205637641707 144.05505841609 142.412172531268 135.780547972537 134.210703767708 149.331091605923 129.396904066641 174.272567579803 163.422841272379 121.154823980967 142.963931413125
878 159.785639431882 148.861986530317 145.310363039753 156.437604641887 155.680752478473 148.471807589624 179.369223014313 140.27259072729 144.552368153614 111.978517661038 143.44499017224 158.044447531954 182.170597503524 124.14319493894 155.521624889682 153.061234716415 140.727483439945 142.168504191153 108.272114301977 145.165269051004 152.730302928614 208.862272445364 169.142608503422 116.654646172481 155.882725790765
879 161.991570812235 157.407536312802 135.474159936498 143.520570116688 147.376071859799 151.656633709475 179.375662450507 134.556210631672 143.31300196805 104.189640593991 139.955962979548 166.640129423705 184.57901605423 156.191628545942 126.900333619955 161.141935558456 134.93602092152 125.348451218876 124.905758549211 128.493191377462 168.696111502418 198.002736514375 158.315396519776 116.521843955141 155.904390105547
880 142.924729158274 164.57832872528 156.993111638985 164.888443156866 143.145120762528 163.939614435533 185.219867584951 137.75721837305 143.389112807587 124.094039376619 132.429154405583 142.406590564968 160.472418859766 138.227761802613 138.052260127455 149.414374436935 139.879537739778 126.994114243156 111.500738572389 127.076584408008 163.154394888832 193.83319118941 172.117140502544 112.513664925825 156.632898607863
881 141.292588530122 131.662094104802 169.427123162787 141.554664044637 151.119123409174 158.625750797029 173.950795306632 147.364521133926 129.349035367449 119.356112817169 131.786266147517 143.870685855444 149.477444571725 134.828916126707 152.679427843921 125.289998986561 151.459783641354 133.199918263481 122.180524586889 122.421231844582 145.868705861138 196.258205628787 176.824127237042 121.463760184155 155.253216066355
882 136.886511864615 165.85324407904 158.7071319832 164.741994111002 151.954034816161 146.69053922027 199.011187959916 126.739068870053 147.72923734029 112.269621724374 137.530958506541 133.7951769142 180.520869079893 147.155907811764 148.091916642265 140.574948939188 145.871598432979 127.878765431726 122.892738813026 150.659405362716 159.466243242116 190.51126778756 170.947761729166 115.650593311128 160.578934932006
883 146.92623446657 134.005749506947 136.977053445768 147.781362105134 148.527659218733 164.39887566974 182.556450388493 143.694594296029 144.503799339493 108.980027322596 120.938282043136 148.934512485729 149.415534084757 140.361283310985 129.778816307708 139.197137947507 164.514630543763 125.546703415748 128.094629163136 143.198620943336 168.008437643854 179.409142095144 156.417657018577 112.447526760236 145.286019970273
884 150.071467995203 158.416914342134 157.325625321271 159.151140730594 141.240216847283 149.32342795026 158.616679611203 139.283133747872 137.615048008282 110.313628276874 125.556621219636 145.644380296543 161.703485910121 159.361118180623 136.636212137485 121.603732773896 143.680320245669 121.234397786446 131.375326167199 124.983797592456 162.26725798055 198.77912930542 164.161645184923 120.144369562173 162.112299135251
885 147.126450097415 150.811510424084 164.508916810067 157.099765000376 132.618061124022 157.318426973942 175.628723678819 145.966796394977 143.699389532851 118.727679409223 131.021146165652 142.299809170276 180.505376850772 131.190145156911 144.589507050769 148.060527921777 150.535581352469 124.657306335693 135.33655264569 123.170513081886 145.463890932704 186.618435236 161.106564941595 103.914083210788 147.616938671956
886 164.057099451613 165.491770115989 165.326434992118 166.087998231184 153.829237827824 157.598413496667 163.137334283062 149.408945272262 146.043752682799 107.664976683431 147.104097268713 164.772186672774 179.877059731694 140.467835305582 126.219400124578 133.123173246548 158.634995695726 142.370362173998 119.136670975393 127.389935990725 151.829051634079 187.08785583077 175.177300114335 128.26916126305 155.003953754995
887 149.232240408166 139.244896221162 157.213546875034 157.087551694963 149.311395576806 157.873483007884 172.13145673939 123.511555192177 142.509175979787 108.3844974665 133.805598362704 144.148965132807 176.547977276988 142.497137057334 141.51610517091 157.941837032899 133.976125563518 150.198801995769 131.967861790066 130.403730197334 153.662106407712 201.964872890158 171.605071111008 106.935239166614 138.464656011872
888 146.468519587966 160.31347523556 127.73574686144 173.778695721315 145.292506493864 144.265435022163 155.812047902376 128.240562288421 150.600315649031 116.502620123769 133.448580665123 154.633498194138 153.467980779247 131.97985986401 143.384207778534 137.641658311975 146.554233597459 142.632749687366 135.83213939214 144.474322370783 151.628272550737 185.987511024643 140.435340881365 106.697586684517 146.754868749891
889 149.919717582082 150.021405714661 143.743620326744 158.764358793838 134.114420719288 150.195542796896 169.578196435319 135.70516566452 147.794796553973 115.785191048239 129.033663827353 146.69015687778 165.397446465405 121.395668057318 137.387986012744 143.873048016244 151.331511383906 134.922235513283 115.457251653767 133.462742688789 165.387646896213 191.123492597721 165.594198626959 114.515386415866 148.901043271206
890 155.102716059202 156.346669355426 130.719521814871 144.709902309902 146.404937515409 162.62495788177 171.707855660783 135.905482892661 146.485806653719 115.292015430826 141.61035315269 143.658426985226 177.180972008845 145.567076204467 130.0565626283 150.646736894582 150.035185369673 134.559130754904 127.052968590408 131.409879093641 167.33012545696 200.574066105901 164.348554515672 108.015940582699 151.605555242996
891 149.953420246785 143.970416946668 161.945016901546 165.991760838113 146.015262860419 159.101530088924 161.44147833666 139.564300079384 139.467598295988 124.828566040284 113.5337900926 143.146195787474 170.440795834046 131.53947864971 140.775405478468 146.970188360594 146.250738176556 147.563089036796 128.075785140367 104.246286080166 178.236903306254 218.572253238349 168.327654792585 122.457707775367 161.803903675722
892 159.99195167107 146.54542924506 144.723470724929 164.691611128103 138.94046959781 155.113140423332 145.002964896798 130.772795118045 157.701686990072 116.777604694107 125.683538837475 160.416256038038 154.46875409652 122.203767482286 137.909252560562 153.369120605755 146.542923090811 139.444095670655 124.61584650339 130.478517883973 141.962014300675 204.127623309575 152.451081220897 111.309358958959 152.773721936369
893 158.365915826763 150.858242695405 146.590485687076 166.192020791789 145.13713982294 156.767853167298 161.118494048389 142.635580167138 151.397405677792 110.451268384959 147.157048276351 148.568762448581 161.046069178321 145.19085969291 114.497919977865 161.300432705573 166.554295673235 136.332672127086 128.427528063882 128.652765149865 175.637830438064 183.178463873616 164.255388843735 109.786690552965 162.120430178624
894 150.7887442008 155.723079457488 158.320621186612 174.747512552007 142.772284692744 141.62363263224 183.379824346974 137.15970438053 157.588654076411 120.145237538207 122.744563096285 137.086066559187 183.830740600085 142.644269823692 137.217124466085 149.18281224092 148.471973504726 129.704499850424 119.060895524765 131.009156173444 179.788995588344 179.549416900849 140.112996555462 99.5612587538292 145.166396948366
895 140.372241747308 148.981881340407 151.610012986837 163.027374251879 139.526113048313 164.986471354769 187.693110366946 137.802736085782 148.796116663178 122.434632030692 140.482137087195 156.105615733633 169.446519610912 133.43933194004 128.729688378615 128.129473749395 150.763087663728 125.780634719849 113.668040208253 142.953787169554 174.513256265824 188.68577201029 163.757660929837 114.323683731461 158.487609451534
896 152.873496662087 148.387921223197 159.260942751712 154.777840536263 146.428773418881 143.154192849716 163.257315188665 135.145562432765 141.475726159697 124.308416846108 138.078644819718 161.294614011659 172.642842562849 147.785689576593 140.236423115559 151.635120018995 137.007610078414 122.79960699932 117.526763602086 131.212184179172 166.256442084869 197.235517608223 174.047527000466 119.419508672996 157.08430493547
897 154.696044366716 158.048913513961 134.642456111965 174.186712725357 150.096978840096 133.886327192709 184.635697225999 133.788484263789 152.032976790294 117.19795696932 131.135991776402 138.775866966157 162.78131112045 129.440002604816 130.71455127536 145.994973185599 142.689301040959 146.983002448539 118.857698660778 130.101801971422 155.06787680364 182.237365836974 167.313128191208 110.061074559954 158.518598865724
898 155.710566344091 146.166386958033 168.083722436258 151.225378915542 144.405529449178 172.323613697089 172.067895544342 127.771333339551 142.004969864004 123.442042438941 138.095574864262 162.122867815194 150.147001724815 124.28353894175 126.302305394522 148.693246461928 146.940681679844 129.630784525004 134.410905854082 134.275002977559 156.402581339863 199.169478735208 157.931947404569 112.323739890879 164.117926483319
899 164.831080362552 172.489698151225 158.463025488079 153.810481271282 141.906054080403 147.960565016225 178.466724333173 142.307781292843 144.293068838599 109.619710538201 123.494396154058 149.578766531838 144.645548461208 126.482760452492 127.509896862195 126.922400155164 163.083517427323 119.795978246809 122.391392029178 129.475921184805 169.70909404223 194.600197442067 163.573088457327 109.385943309162 153.896736971418
900 130.474429679247 153.941544006872 145.064700145134 154.08804276155 139.019403972245 166.27188885306 180.533937701255 129.9197062408 149.016328681603 126.049152355319 131.549631842904 133.916794524188 172.350431702418 155.944903462492 145.379706746407 147.646211055958 142.014231453971 139.639891906863 126.832834241078 146.812623521391 163.97791344265 185.109252474748 150.901149197006 134.691952263773 154.083315331088
901 148.798152422062 147.621357929565 153.567149547364 151.757501555182 159.89388485298 159.928042619766 170.435068898919 136.868270314056 142.579873129234 108.639301452146 127.427494570822 144.137623052183 186.18097390219 125.899663890161 128.820999378634 137.298113941518 141.711593201021 130.507007498285 138.267355354939 113.373952112738 142.018906321473 190.746948139723 151.138234291655 130.385277481469 164.832645440432
902 166.900624477392 145.265546281526 144.545122371715 149.929039132901 150.966708632112 173.643680250541 165.009376365179 133.979744105086 154.463495402276 113.387306079004 141.72432063321 152.006700322152 174.98110344751 135.403016979224 136.576418280829 124.144290046464 162.604537772851 145.791276627025 134.509255104436 136.399275692083 147.178179371511 191.390780096802 137.125420984415 118.753012794761 156.719735788512
903 175.831943931656 156.462235953044 141.144280005599 164.41701051858 155.776843817819 157.930936524554 178.303170402461 136.565513321276 141.746276809319 115.399203680648 132.151988447395 151.284897950264 162.49879343953 141.222614504165 132.123114282375 149.040880282742 142.308929288201 137.763038615738 115.200730151229 127.593719446358 176.235392690122 188.097226754852 155.789539458891 106.596821110565 157.139202110496
904 147.507781711128 152.067521032781 156.455049523987 172.823403716342 134.465783711779 162.67459086745 182.972549911206 142.057961126729 153.55170810844 107.554836046984 133.568496531231 152.996615148548 166.014550182509 125.759836414554 116.080132967681 128.083397703682 147.128160985714 135.005057763875 108.552446817575 113.149547334252 164.540103849279 176.354605379984 152.685925996699 114.083053283897 146.955405959046
905 142.479615815086 131.579595358576 157.199605211343 152.598290185144 143.157278622913 150.178240929134 158.480856481628 134.969099678968 135.130482000589 117.014967396093 126.488077347712 154.907789289744 177.704869680307 156.294350849597 141.301473658673 115.099815361004 154.929463843369 138.49617278018 143.993994165066 130.081972526225 178.121329474746 180.271894486245 134.893230285685 107.815446672127 145.648758160724
906 153.146554337987 159.979329559126 159.313482169095 157.708881343319 136.176973756421 161.081177686183 180.736903465419 138.894400869093 127.333311895094 115.677147854014 145.893964769467 143.969549593535 169.075027594727 134.479872454792 129.887498093133 137.71928800266 142.757526496763 140.78296047114 135.527098161195 110.827300992586 147.265411567195 192.793833976323 158.284425936316 133.381658068817 149.937945331834
907 127.790715263004 140.626126468387 157.917329999344 154.920829372751 127.632016262567 141.687357606508 192.246093674363 139.687846890544 133.052034583376 120.357050959164 128.54253325577 152.527796076924 157.118693182698 141.060193820665 127.251248684223 144.290191405473 149.854026420185 144.742034951283 115.882200877916 115.811041049722 163.882159770223 187.553174728748 139.610517346235 96.8275297793863 153.66340125147
908 154.350176535972 153.183114451517 162.850799293564 147.316802757711 133.601817030031 152.79648175538 168.384136441979 132.642813678684 141.091626213361 123.492335396637 132.547513962495 140.396196669315 176.247627083584 151.122726104284 129.808175141675 143.360267606616 148.700111745004 130.717619185463 108.248723793683 129.206267851052 180.086909252803 204.514984890761 149.851213430314 104.542760183917 141.143829828992
909 167.107761524564 153.74160613566 141.119303628195 173.152119388807 157.88909701252 165.391511269777 186.023586903451 133.735567847315 146.855426047054 102.884552237167 144.729474311555 136.205779903525 148.028091932917 137.178874066528 122.923923156196 129.240785902872 157.216118860976 130.49243796186 111.65125207736 123.164979447677 167.397192669052 168.985992331043 145.776622872384 110.572182149204 159.007898094813
910 168.428032583452 147.821226763751 135.465474042329 168.645962043461 140.012832863448 180.808294282658 157.630865081118 125.022012516911 133.918920743537 118.414444167201 138.169976813962 157.275856858158 176.787587919709 140.638796492927 119.334237714427 131.626819754979 150.782210943209 127.710870515057 140.651131333215 125.25204078879 162.576611826905 194.271775164521 151.24731118123 119.53515075762 158.590184578416
911 142.864140825668 136.68063780892 162.098368320088 172.891085858607 132.568860329238 166.013926558603 164.957100433864 116.684479746565 142.206732680229 114.498018603562 130.694635096039 149.895552211509 160.759283906207 125.510612671549 119.223658278891 130.337075177778 153.169118324 131.529464392212 124.837164737068 117.889064965105 161.766202719495 183.68040502558 144.333260683188 116.05390507429 153.019680737654
912 142.468465576872 135.027166321199 147.9502384838 163.572814643542 146.894680342204 156.887285753018 173.30735036158 136.306192191589 136.298998931428 127.38477671688 140.595044214467 151.933762738822 169.976966005947 129.387815046099 130.237251832961 144.747767323946 151.956405254783 134.813393585393 143.357732563769 134.927188223285 157.629210351814 187.580687329845 141.642331937071 123.141642244411 145.117778735346
913 145.796876758072 145.48809364977 157.031868180397 162.957166212276 150.191463088325 146.738046771889 174.910403056959 133.858248065976 152.169084189899 115.350212295769 136.173987760291 152.962088678112 165.606911799261 146.315879463998 129.585497315598 144.277978054322 148.169307696409 144.64496145843 118.976707387886 141.469044693825 159.489844653166 200.531776774147 157.587075050208 120.465844812637 149.034546417923
914 161.759900375878 157.315884283757 150.663731954363 154.985326944274 155.706671834095 152.233574549078 165.060948031846 128.779458254044 131.103019789929 113.461771339412 125.644098885466 155.965096045483 163.780411969476 133.283817181667 117.193880016336 143.314126079839 139.059426236188 134.542217193502 119.98726985428 137.727509831568 159.34469797612 192.008998244885 144.488667893385 123.513231898751 147.778652159823
915 141.164779932415 142.702199376484 142.338602280671 142.377157952356 142.585020070905 168.368888203378 163.635708334659 140.959846797875 143.017959091392 113.649657520574 140.278820661562 130.372198042452 169.141276288035 130.413933492963 141.898080711262 154.631480244439 144.953938160186 132.135142898123 124.242076041104 114.200696207244 158.371074216865 192.806495628169 157.244770426433 118.417431721574 162.959474878741
916 126.59978950217 142.230804209172 160.888103821763 162.694264829241 137.630143123211 174.24548711839 177.876310469714 137.205500816542 136.225646269558 115.593112578943 132.452698211744 139.680531856125 164.904391247336 139.165039804632 124.87027416679 148.332335549585 143.494157408506 144.607778867885 123.747506951438 108.001686813915 170.02174443761 164.949407297101 145.530333264048 118.542174497467 158.136740624057
917 146.697904769808 140.156235683254 145.917285491796 165.067979648296 145.934127009632 160.423532327057 152.961558240585 120.640978490872 149.057694493661 110.999632058776 138.827161487498 130.714241997175 166.572779264293 147.832846407288 141.134043874003 118.327961270344 138.36394851389 141.225842629279 129.125197185573 122.304976744306 172.159606547855 165.375503907846 157.67004738962 108.362485316372 146.419456789302
918 144.620449800243 137.493333877738 151.499384279356 172.168956927155 133.593690716886 169.882408165415 174.728607491411 117.578681850369 132.763399612218 116.010072540532 142.660527482327 152.62946931568 151.732718779885 115.359372465754 112.006719713515 150.335460850447 152.622075727684 123.404930261669 131.033623470514 126.945357108339 165.629567231551 189.055934478227 154.958038475684 118.383620144791 151.335741877502
919 153.990646511245 141.657213236356 155.190887509906 170.556593947567 137.942599023018 171.034439802156 167.811204195469 150.617659013849 123.611659968872 113.695091489181 127.068323197298 151.284566387259 163.509650942894 143.89842606199 118.246974732361 150.846146572637 149.602104242989 123.609573644783 116.583059447724 139.887621727873 158.665647365164 170.502476292255 137.007556914361 103.186627689395 162.476872196785
920 160.813840603517 147.714663686099 160.194053238469 150.719272992184 142.179966464399 173.13408112809 150.077063706551 130.418681969435 139.625831606362 116.809627985044 119.514677178664 142.140952479159 175.291534036699 146.943958743591 125.195988234512 140.017212920463 139.804353190584 141.941515451653 147.06451471311 136.5918195658 148.979674148824 172.760457971622 124.287266736068 124.275700944872 159.841740105058
921 152.71984752264 143.130251699674 154.39720685307 149.533385279163 143.313043593666 178.388495081213 185.565036060821 141.765345048297 137.724565974479 100.840362955393 124.744875338594 154.541179776345 169.870718577003 134.086946524403 130.100195134503 132.021185092161 158.795990733729 160.438410282559 129.851784797613 138.266851465179 156.234457162591 168.29990098873 150.098927097342 117.25056007741 157.523225262578
922 159.931586468938 157.001492046577 167.815789725043 150.958981208127 137.718305655015 162.724813290676 154.577431834104 130.149528675986 136.920996729095 114.611198858332 134.03477847949 147.168598756437 174.223757344437 142.846054862665 119.971327312468 126.571181263513 152.420628992456 124.017961741626 140.458363977746 115.193797686852 168.261061082793 188.846721253568 131.019107549162 118.168551242968 156.164489088833
923 149.449587709856 138.231062641337 153.6936403207 173.687330161913 149.109907918175 153.660942843518 181.590935075149 126.989225807791 141.452372729324 108.53212960397 142.019646785964 145.718250257452 160.706431534401 129.450115394715 109.783704972191 150.067733472408 148.390530346861 119.124334764563 127.370487177102 136.268872277019 161.626061580985 170.228463138712 137.030885567275 113.635436621266 148.852840234527
924 153.717161464547 138.300691771805 151.796342463372 155.214088293101 139.468565351388 183.113136237384 190.107186120727 141.585828718888 123.551448137431 113.90521469835 133.795485977609 155.164655655094 161.220353471631 130.446060256499 127.624777139921 147.332165694718 158.912059581919 137.397559479073 123.68920902272 123.215161627874 162.872520385769 193.636464713075 149.755808149705 111.227516824159 155.099242257093
925 159.082840689003 135.924273082014 156.174303775211 155.26914849777 150.808519872741 167.121626426203 193.204931403556 136.414179547966 156.038366399696 100.160210781957 133.788730737921 152.008385350201 175.60204871757 150.020050332607 137.005412021217 165.233534577924 156.091705500183 160.535489169342 113.093178746656 139.42787267202 166.482389092054 186.335372782822 154.899703182548 130.768784526632 155.591022217327
926 145.532430921941 142.110485997621 149.981343372365 169.441514846656 154.733193950116 157.489714045665 163.778423674621 131.126923204098 139.475157373554 121.193657067425 120.157127195432 160.4691520975 161.280221483756 142.251038443845 134.773498689997 142.094935274004 162.203188850532 117.448794713194 146.412754066792 126.392256389314 154.467636512347 190.653077118872 139.648200699641 124.46655309015 146.454244482344
927 152.724882770935 146.062200402919 161.439721343117 159.125853243423 135.134465870461 170.302462088678 182.36936371488 137.279128323103 139.41233854733 116.452780444443 135.346451106089 149.083375821273 167.690273476802 139.507537424303 124.122758506322 157.187118676174 148.788266498941 137.411168086421 138.270403322708 122.791571968792 166.080097918411 189.565092205338 141.421923221475 114.341671747651 152.251396336519
928 158.050409563578 163.176289153178 153.331926048248 146.760496239172 154.920895696449 161.659784927788 170.829226829821 141.360249272406 140.462235518001 94.9851633841189 127.550186261077 151.971593256146 169.291263325372 155.556013006459 124.516070711227 145.909680056433 127.321712844574 143.824826182338 117.686902554338 132.779130925229 165.244620249566 196.035485090601 155.949963941501 117.788112233949 142.998596977744
929 162.270562488884 142.846321941972 158.071576563675 172.073424641332 149.167767506464 172.146122019104 178.230689510183 137.134952968711 146.8656746473 111.331504698038 139.268767726032 152.302366010357 150.502647745961 138.395473036559 119.609025355705 133.464284842771 155.506594789106 127.512948175473 115.456195054574 123.871834473408 151.166556828727 202.99966082907 147.598585424214 109.949975736756 162.04165464343
930 143.625508408053 155.054987954218 150.489640002758 159.861677894528 157.05633410844 147.029099335321 170.085379248033 131.960696365468 151.616477215379 103.499678913618 123.224901034884 153.224157186739 165.485636294381 146.935379430751 134.557250541089 147.731111496896 149.993675895354 131.073263070442 128.758148173932 119.341427325483 160.937113739981 190.361971140204 145.170788910062 112.644097623838 157.937930556653
931 153.849411273652 154.603868306002 151.376098568943 160.695983497343 149.110467840516 147.42764340095 177.454335340408 137.67613246965 131.124915127906 112.996659057484 136.475398798524 138.696416810049 144.221142763661 145.186975479613 127.609783216358 132.839357452236 153.341754749316 155.617331173253 126.220537286463 132.31376474331 175.101141492766 190.302036653572 157.601623178205 118.543372000955 157.378324530317
932 156.841246205247 151.448562340832 140.787641094636 164.083266829157 129.6632498543 164.724382854121 170.472054774333 134.548793841606 132.319689858658 119.646763473854 133.804037324367 138.440135036052 152.542896782587 133.370513841799 130.132401417619 129.063172952813 160.622873751497 121.799245445259 143.077441384064 117.905722049114 156.114000441089 174.359230017256 137.065220857747 110.73852711408 167.790508749654
933 140.443207133072 144.873119328575 171.018530199125 167.452988040232 129.15611373561 167.91048978501 161.136364046105 142.439250062267 123.726299542634 112.327505658739 140.053299212682 140.183156488853 170.712957488423 140.494908870728 131.749525793724 130.015297587445 166.484848617263 156.691128522914 136.169903830598 129.923507455786 162.469910879742 167.825132116387 149.88318885863 120.891711769686 143.106469488559
934 164.567843301606 150.785414184406 158.692728151366 141.706817216323 146.596928291543 148.838853073043 155.800489970648 139.457174177898 124.052364493087 109.591121633952 123.946674404883 142.444491931853 182.711457182126 143.955075492173 119.726499116249 143.74237801999 143.708441902531 138.226069033119 126.436104014914 132.96980028939 182.691744970465 184.21447145444 129.118037179002 112.513164132948 161.66161731052
935 150.514676013703 171.491412335391 162.503942078445 160.251993412161 144.026450023002 156.545466855085 169.175569892808 138.472234271546 126.006731300489 112.669035313663 140.275873392951 151.138043715995 164.550730655221 134.024832241257 126.967596792813 142.478844850666 149.687937593996 140.091707473213 135.00703646188 125.695364759786 172.965140136334 189.004069100376 162.403298711926 135.858201034547 156.283880840637
936 167.776641533479 166.470607576047 146.532607083326 160.870650286625 127.341591083822 155.537372881706 179.816231003939 143.942780229955 139.272563926138 123.039613624181 138.935188710926 145.513152023169 155.428847894146 128.07152412818 129.189309021462 151.335764848796 147.636301209834 126.459115427398 129.887493855377 121.957128396447 171.524017318995 191.561777337856 144.063549874364 111.7674858843 147.978185231065
937 167.238507378127 140.613494261523 168.870334118753 171.920929696396 135.125374894448 170.936611725859 177.377064852476 123.494748069648 127.822180752521 110.674844558154 131.018035458595 131.365120690853 172.185078509606 129.205994020876 147.75537056291 133.357486930573 158.478685870828 136.307443781805 151.412920423135 130.619754034297 174.263201717128 179.569586328624 135.84990858466 95.489951877312 140.320606585494
[truncated: 1,735,604 more chars]
